# Supplementary material for: Evolutionary dynamics and impacts of chromosome regions carrying R-gene clusters in rice
Source: Sci Rep. 2020 Jan 21;10:872. doi: 10.1038/s41598-020-57729-w (PMC6972905; doi:10.1038/s41598-020-57729-w)
Supplement: Supplementary file 2 — Dataset 1. [file 41598_2020_57729_MOESM2_ESM.txt]

>Nipponbare_Chr11_Rgene_Cluster_whole_region 1,441,664bp
CTTTAACACAAGTGTTTAATTGATTCCTAACCCAAGCATAGAAATTCTTG
AAACATTTCAATACTTCACTCTTGTGTCTCATGAGATATATCCAAGTCAT
TCGTGAGTGGCAATCAATAAAGGTGACAAAGTACTTTGCTCCACTTACCG
AAGCAATAGGAGAAGTCCATACATCAGAGTGAACCAACACAAATGGCAAA
ATGCTTCGAAGTCCTCTGCTTATGTATGTGGTTCGTGTATGTTTTCCATA
CTCGCATGCATCACACATTAATTTGATTTTGTCCACCTTACTCATCTCAT
CAGGAAATACCTTAGACATAGTATCAAAGGACATATGTCCCAATTGACAA
TGTTTTAGAATCAATTTAGCCTCCTCTTCACTTGTGCTAGCTAACAAAGC
ACTACATAGTGCTTTGTCCGTCCCTCTTCTATCTAGATACCACAACCCAT
TATGCCTAACGCCGGTTCCAAGCTTTCTTCCAGTTCTTCTCTCCTCAATT
AGACAATTCTCTCGGTCAATAGTAATTCGACAATCCATATGATCAACCAA
CGAGCTTACGGATACTAGGTTAACAGGAAAAGAGGGAGCATATAAAACTG
ACGACAATGTAATTGATGGAGTACATTTGACTGTTCCCACTCCCCTCACA
TGTCGTAAAGTTCCGTCGGCAGTTTGAATTGTTTCTTTAAATGATGACTG
AAATGGAGTATATGATGTAAACTCACTCGACATTCCTGTAACATGTCTAG
ATGCTCCGGAGTCTAATATCCAAGTTGAGTTAGGTACCTGCATAGGATGT
GCGAGATTAACAAAGTTGCCAAGCACTGTTGTTTTCTCCTTCACTTTCTG
AATTCTTCCCCTTATTTCTTCAACTTCTTCAGCCAATTTCTCAAGTATTT
GCTCAATTCCTTGAATTTCCCCCATGGCAGATCAACCAAATCTTCTAGGA
TACTAGCCAAATCAATTAATAGGAGTAACAACACTACTCCTCAGTTTCTC
ACCAAAAACAGAACAGCAGCAGTAGCACTACTTCCTCCCAGCAGCACTAC
TTTTCAGTTTCCCCCAAATCAGCACAACAGCAGCAGCAAGCCAAGCTCTC
GTACTCAGTTTCTTCCCCAAATCAGAACAACAGCAACAGCAAACCAAGCT
TCCGCTTCACCTCCAAATCCTCACCTTCTCAAGTAGCAGCAGCACCAGCA
ACAGCACCACCAAAGTCACCACCACTGGAACGGACAACAATAGCCAATAG
CACCAAATCCTTCTCTGTTGATCCTACAGCCAACAGCTGCGCGTCTCTCA
GCCGCTGTGCTCCCTACAGCTTGTGCTGCACCAAATCCTTGCGCAGCTCA
ACCAGCGAGCGTGCGCCCTGCTCCTCCTTCACGCTGCTCGCGTCGAGAAC
CTCTGCAGCAGCCGTCGCCGCCTCCGCCGTCAACACTGCCGCTCCGCCTC
CGCTGTCCGACGTCGCCGCTCCGCCTCAGCCGTCGACGTCGCCGCAGAAC
CCCTCTGGTCACAGCGCCGCCGCCGACTAGGGTTCGCGTCGGCGAGGTCG
CCGGTGACCCAGCTCTGATACCATGTAGTTTTGTGATTTTTCCTCTAGAA
GCTTCACTTCATTTCCTTTCTCATCTACTATACATATACATTGGTGGAAT
GGGCCCTATTGGGCTGAAATACACACGCCTACACTCAACAGTTAAAGATG
GAAAATGTAACAGAAAAAGGTTTTGGAGTTACCAAGGTGCCAATTGATCA
TTATTTCTTGTGATACATTTCACTTGTCCCATGGCATCTAGTTCCAGCAG
GGGTGACATTTGCAATATTATACTGATGTTCTAGGTGTTCACAATAGAGC
TCAAATGGCACAGCATATTCCAACTCTTAGGTAACTTTGTGTATGTGGTG
TGCTAGTGCAGAATGATATCCGTAAAAATCCACTATTTAGACAACAGTTC
CATGAGATGTGTGCAAAAGTTGGAGTAGACCCTCTGGCTTCGAATAAAGG
AGCTTGGGCAGAACTTCTAGGGATTGGTGACTTCTACTATGAATTGGGTT
GGTAACTTAATTTAAGCTATCTTATTTATTTTGATCCTGGAAGTTTCTTT
CTTTTATTATTGGACCATTTATGTTCTGCTTAGCATCTGTGTCTATTGCA
CCAGGAGTTCAGATTGTTGACATATGCATAGCAACCAGAGCGACCAACGG
TGGCTTGATTGACTTGCTAGATCTCCGTAAACTCCTGTGTCAGAAGAGGA
AAGCTGATCTTGGATCCTTAACATCAGATGATTGTTTGCGTGCAATAAGT
AAGCTGAAGGCAAGTATTTTAAGGAATTCTACAGCTACATATTTTTTTGG
AATCTTATAATTGCATTCATGCCAGTTTTACAAGATCGCACTCGAATCGA
TTAATTCTTGGACAGATCTGTTAATTCTTCTGATCCTTCGCTTGTGAACT
CTCAGGTCCTTGGTAGTGGTTTTGAAGTAATTTCTGTTGGGAAGAAAAAG
CTTGTACGTTCTGTTCCTACAGAACTGAATAAAGATCACAATGGGATACT
TGAGCTAGCTCAGGTTTGTAATCACAGCTTTTAATAGTGTATAATACTAC
AGTACACTTAACAAGTATGTGGATGCTGTCATAACCTTATCATGCTTGCA
CCGAACAAGTATGTGGATGGTGTATAACCTTTGGTTGGAAGTCGTAAAGC
CCTATATATTCCACATAAACACTTGTTTTATCATGCTTATTTCAGTCAAC
ATAGAGACATAGCACAAAACTATGTTAAGCCAAAGCTTTCAAATTGCTGC
CTTGCTCAATCTGTCACCTTGCCACAATATGACCATACCTGCCCAGTTAT
AACATCATTCACATGCAGGCTGAAGGTTTTGTCACAGTAGAACAAGTCAA
GAGAAAGTTCTCGTGGTCAACTGGCCGTGCCATCGATGTCCTTGAAACTT
TGCTCAAGGTAAATCCTGCTCCTGCATTTCCACTCTTTAGGCCACCTTTG
TGCTTCATTTCCGTGCCCAAAGAAAAGAAAACTGACTTCCTTTGATGCAA
GTTATGTATTGGTGATTAGAATTCTCTCTGTTGAATCCACGCTTAAGCCA
TTGCAGGATTACCTTCTTTTTGAGCTGCCATGTATAAATAAAGTACTTTT
CTTATGTGCATCTCTATTGACACTTGTTATGAACGTCTTTGGCATCTATA
TGCAACTCTGATCTCTATTACACAAACAGGAAGGGCTTGCTATGATCGAC
GATGGGCACAGGGATGGCAAGCGCAGATACTGGTTCCCGTGCGCCACTCT
CAGTTCTGACTCGATTGGTGCCGATGCCAAGTCATGACCTGTTCCACTCC
ATTGTTGTCACCTGTATCCTTTTTTCCATTGGTTCATTTCTGTACAGCTC
TGGAAGAATCACGAGATAGCAATACACTTTCAGTGCTGGGCTGCCGGCAA
AAATGTTACATTGTGATTCGTGCATCAGGCAGGATTCTGAACGTATTTGT
ACTAGTGGTCTATACTATACTAGTTCTTCTTTCACGAAATTCTACTCGTA
ATTGTAAATTTTCAATGCTAATGGCCTCATCTTTCCTCATATTTTCGCTT
ATGTTTATGCCATCAGCTAGAATTTGAATTTTTCAACTTTAAATTTAGAG
TTGATTTTGAGGGTTTTTTTCATTGAAGTTTATTTCCAGCCACGTATATA
AAAATTCTATTTATAAATTATTTTTCGTTTGTAAATATGGGTATTCCACG
CCGTAAGTTGCTAATGTGAGCAAGAGAAATGCTCGCAATAAAAATGATTA
ATAAAAACCATATTCATTCGGCCCACGGGCCTCAGCCCTCAAGGCTTCTA
CCAATGACAATTGACAGCCGGACAGGAGTAATTGGCAAGAAGAAATAAAA
GGGAAAAAAGAGGCGGAAATTCATTTTTGGGAAATGGCCACCACAGAGGC
GAAGCGCCGGCGGTGATTCCTCCTCCCCTACTCCGGCGGCCGCCGCCGAC
TCGTCGTTACCGTCGCTAGATCTCATCCCTGACATAGCCCGCCGCTTGAC
GTCCCTGGAGGATTTCTTCTCCCTGCGCGCCTCCTACCGCGCGCTCCTCC
CGGCGTTGCGCCGCCTCCTCGCCTCGCAGTCCCCGCTCCTCCTCGTCTCC
CTCTACCCCTCCTTCTCCGAGGCGCTCTTCCACCCGCGCCTCCGCCGCCT
CCACCGCTTCCGCCTCCCTCCCATGGGGGCACCACCTGCCCCCCTCACGC
TACACCCTCCTCTACGCCCACGGCTTCCTCACCACCGCCGCCAACAACTA
CCCGCCAAGGCTCCTCTTCACCTGCGAGCAGCTCCGCCTCCCCAAGGTCT
TCGCACCCTTCTCCCGCGTCATCCTCACGGCGGACCTCCTCGTCGTCATC
TTCTTGGCCGGCCGGGCCACCGTCCAGCACTGCCACCCCGGGGACGCGCT
CTGGCGCGTGGCCTCCGCCCCTGCACCCCAAGTGTTCGACGATTTGATCT
CTGTCAACGGCACCCTCTACGCGCTGGTTGGCCTCCGTCTTGCCACGCTC
GAGCTGTCGGAGAGTTCACTGGAGCTGTCATTTCTGGGGGGGAGAGCATG
ATGACGCGAACAGGCCGGAGGGGGATCATCGGTTCATGCTCCGGGAGTGT
GGAGGTGAGGTGTTGCTCATCAGCGTGGAGCATGAGGAGAGGGTTGTGTA
CCGCGTGTTCCGTTGGGTGTCTGACAAAAGGAAGTGGGAGATGATCACCA
ACTTGGGCGGGCGGTCGCTATTTCTTGGCTTGGATGGATTTGCAGCTTGC
GTTGATGATCATCCAGGGGTTCGAGGGGGCTGGGCCACGCTTGGGTGAGT
GGCATGAGTATTCCTTGGCTGATGGAATCTGTGATGTCTGCAATGCTGAC
TATCCAGGCTCACCACCCCTGAACAAACAGTTCACTCATCAGACCATCAG
TTTGGATCTTCCCCAGCTTGTGCTGATGCAAGCCTGAGAAGGGTTCATCC
TAGATCAATGTTGAAGTCCTATTGCTCAGTTGCTCACAAGAGAAAAAAAG
AATGGTAATGCTTGATCATTAGCTTGCTTACTAGGTCATTTATGTAAACA
ATATATTCATACGGTGATCAGTACTTGCATCTTATTCGACCAGTCAATTG
TTGTTTTGGTCGATATAGTGAATACTTTTCCTTAGGATTTTGACCACAGG
AGCAAAATAATTTTGTTCCCAGCATTGCTTTATGTGCTATGCAACTTGTT
GAGATATTATGAAGCTTCTTTTGCGTTTATTTTCCTTTGATACTGCAGTA
ATAGTGAGTAAATCACATAATATATCAAGGAATATGCTAGTACCATAATG
TTAATTGGTTATATTTGACTATGTCCCTGTGCAGAATCTGGAATTTGCAT
GATTGTAACTTTTGTAGGGTAGGCAGTAGCTGAATTCTTAACCCTGTTTG
TTTTGTGATTTATACAATGCTGCAAATCCTGCGGAGTTGTCACAGTTATT
TCAGTGATAGTGAGAAATAAGGCCAGGAATAACACACGTCCAATGGACAA
TATCATAAATTATAGTTGATCATGTTTTTGATTTGTACTCCTAAAAATAT
GACATATGCCAGGTCTTAGAACCGCTTATGTATATGATTTTCCACTCCTA
TAAGGCTATAACTGTAAGTTTCATTCCTGATAGAAACCTGTGGTGTCTGA
CCTCCAAATAGTCTACGCAATCAGTAGTTGGCAGCAAGCAGATGTGAAGG
GGTTGGGCATGCTCTTTTCTGGTTCATCAGTTTACGCTTTATGTTTAAAG
TGTTCTTCAGTTCCGTGTTTTAGGACCGCCCTTCAGTTTATTCTTTTTTC
GGGTCTCCTGTCTCTCCCTTCCTTGTTCTTGTTGAGTGCTGACACAAGAC
ACAACTTGGTTCTCTTGTGGTTGTCTGTTTTGCTAGGTCCCTTGCTGTTT
CTCTGTCTTAATACGAAGTTAAGCCAGGCTTTTGCGTGCTTCCTGTATTT
CAGAACTCCTCTTATTATCTAAAAAAAAAACTCTTATTATTGACTTCAGA
GGGATTTGGAACAATTTCAAGTTTGAAAGCATGATTCGCTGTACATATGG
ACCTCAAACATATGTCTGTGCAATGTTACCTGGCATCTCATTTTGTTAGC
ACTTGTAAACATGAAGTCTGGTTACCTGCAATTCTTAAGAACGGTCTTAT
GACCTCTGACTCGTGTGCAGGTTTTCAAGTTTATTTTTTGACCTTTGGAT
GGTATTTGCAATGAGATTCAGTCATATTTCCTTTTACTTGATTCAGTCAT
GTTTCCTTATTACTTGAAAGTTGAAACTAACTTTGAGAATGATCAAAACT
TCAAATACTTGAGATCAAAAAAAAAAAAACTTCAAATACTTGCTCTACCT
ACTTGGTGTATTGATATTTGCATGTGTGCCCAAGAATGTTCAAGTGCAGC
ATCAATTTGTGCCAGGATGCCAGCGTAACTGAGTGCATGTTTGCGATTTC
AAGTCTGTCGATGACATACACCCAACCAGAGGGCCTGCATAGTTCTGCAT
TATTCACTATTAAGAGGAGTCTTATTTACCAATCATATACTCCCTTCGTT
TCGAAATGTTTGACACCGTTGACTTTTTAGCACATGTTTGACCATTCGTC
TTATTCAAAAACTTTTGTGAAATATATAAAATTATATGCCTACATAAAAA
TATATTTAACAATAAATCAAATGATAGGAAAAGAATTAATAATTACTAAA
AATTTTTAAATAAGACGAATAGTCAAACATGTGCTAAAAAGTCAACGGCG
TCAAACATTTCGAAACGGAGGGAGTATATGATCGATTGATCGATCGATGC
AGCTGTGGATGAGCAAAACGAGTACGTACTAGTCGTCGGGGTCGTCGGCA
ACGACTGCGTCCCGCTCGCCTCGCCGTCACCATCTAAATATCCAGGTTCA
GTGATGGGATTCAGAAATTGCTAAAAAAACAGTCTAAGGTAAAGATTAAC
TAATGAGGTGTTAAATTTGTACGAAATTTACATAGTAATTTAATTTTTTA
AAAAAACATTATTTACAAATGGAACACTCCAGCCGGCCAGAGTCCAGATC
TTAACACTCCCTTCGTTTCTAAATATTTGACGCTGTTGATTTTTTAAAAT
ATATTTAACACCATTCGTCTTATTAAAAAAACTCTCAAAAACTAAACTAA
ACTCTTAAACTCTTAAAAACTCTCAGAAACTCTTAAAACTACCAGCTGAC
AACTATCAGCTAATCCCAGCTCTATGTGTCCTCGAGCTTCTTGTCCTAGA
CTTCAGCTGCTCTGCTAACATGATCCAACAGTCCTACCTCCTCAGCGTGT
CCTAATATCTTCCGCTGCAAAAGGTGAGAAACAATTTGAAAAGGGAGCAT
TAGTGGTGAGTAAACCAATTTAGATCTAAAGATCATATTATTCCTAGTAG
TCCAGAGGACCCAACATACAGCTTCCCCTCTCATATTCAGGGATGGCCGG
AAAGGCACATCTGCGGGGTTTCTGGCATCTGGAAATTGCTCAACCGTCTA
TCACTCTGAGACAAGAAATGGGCACACATCAGCCACATTTGAGATTTGGC
ACACCTCAACTTTTTTGTAAAGCAGGCAATCATAGTGAAAGCAGCAGGCC
AACCACTCCCATATACTACCTCCGTTTTTTAATAGATGACGCTGTTGATT
TTTTTCTCACATGTTTGACCATTCGTCTTAATCAAAAAATTTACGCAATT
ATAATTTATTTTGTTATGAGTCGTTTTATCACTCATAGTACTTTTAAGTG
TGATTTATATCTTATACATTTACATAAAATTTTTGAATAAGACGAATGGT
TAAACATGTGAGAAAAAGTCAACAGCGTCATCTATTAAAAAACGGAGGGA
GTATCCAATTAGAGTTCACCAAGGAATGAGACAGAGAGATCTAGAGGGTT
CATGTAAAGATCATAAGAAGAGGTGAACCAGTATAATAAACAGCCAGAGC
AGAAAGCAAACAACCTTTGGAAACCAAAATGAGTGGTGATAGGAGAACTA
GCTAACTAGGATCATCTTCTTCATTATACAGTTCCAAAGATGATCACCAC
CTACATGGCGATCTAGAGTCTAGACACACCATTTCATGTACAAACAAAGC
TGGGATCCATGGCTGAACTAGTAGGGTACGCCTCCAGCGCGAGGGGACTG
ATCAAGATGATCATGGCCACCGTGCAGACGGCGAAGCGGAACAAGAAGCA
GTGCCGGGAGCTGGAGGAGCGCGTCAGGATGGTCTCCGCCGTGCTGAGCC
GCCACCGCCGCCATGAGCTGCAGCCGAGCACGACGGAGACGACGATGGCG
GCGCGGCTGCCGCCGGGGGCGAGGGAGGCGGCGGACGGGCTCGACGGCGT
GCTCCGGGAGGCGCACGAGCTCGCCGTCGCGTTCAGCCAGAGCGGCGGCG
GCGGCGGCAAGAAGACGGTGCGGCGGCGCCTCGTCTGCTGGGCGCGGCGG
GTGGTCGGCGCCCGGCGGGACGCCGAGAGGCTCGCCAGCGTCCTGAGCAG
GATCGACTTCTACCTCTCGCTCTACCCCGCCATTGCCCACGCAGACACGG
CGTGTCGCGTGGACCGGCTGCTGTGGACGACCACCGTGAATGTCGTCGTC
TCCGCCGCCGTCGCCTTCGCCGGGTTTGTTGTTGTCTCCATCTCCATGGT
TTCACGCAAGAAATAATCTGATCGACGGACAGTAGTGCAAACCCTGGCTG
ATATGTATTGATACGTATGTGTGTGCAAAAGAACTCTCAGTGTAGTCGCT
TTACCGCGAGTTGCATGTGCAGTTATGGGAATATCTATACATATTTCCCT
TTTTTATTAGGATACGATAAGGCCAATAGTTCTAATGAGCATCTCCGAGA
GAGATAGTCAGCCGTGGCGATGAGATCGATAATGATGACATCAAACAGGT
AAGGGCGGAACATGACCAGAATATAGGACCAAGCATAATGAAGGCGGTTG
AAGAGATCGGAGGAGGTAGCACTACGAACAACGCAGCCTATGCACATGGG
GATCGTGGATATGCCGCGCCAGGGAAAAGCCGGTGAGCATGGTGTGACGC
CGTGAATGTGCATGGCCGAGGACGACAAGGTCATGAACGGTGAATATAAG
TTTTGCGACTGTGGTGTATGCAAAGACACGTACAATACGTGCGAAGTATG
ACTATATATGCACAAGTAGTATACATGTGGGGCCAGCAATTGGAGGTTGG
CCGGCCTAACACATGGGGCCAATTGGCCCCTTCTTAGGTTAATTGGCCAC
CCCTTTGTTCTGCCGGCCATCCTGCCATCCATTAATACGGTTGTGACTTT
AGACGGCTTGGCTTAACTCTTGACGTGGATTGGATAGTCGGTTTGAACAA
ATGGTCAGGGCCGGCTGGACAAGAGATGGGCCGTCAGCCTGTGCAGTGTG
GTTAGCCAGCCTAAGCGGCTAGCAGGGGCGAATCTAGCATGAGGTGACGG
GGACTCAAGCCTCCACTGTTGACAATAGGACCATGATAGGTCCCGTGAAG
CACTTACTAGAACTTTTTGTCATATAAGAGGATCTAATTTATTCAGACTT
CTTATTATTTCACCGGTATAAGTGGTGGTACCCTATGGGAATTAGCTTGG
ATGCATTAACTCGTTAAAACAATTGTCTACCATAACGTGTTTTTAATCCC
CGAGACAGAAATGTTTGCTATGGTAAAGTACTCGTAGGATGCAAATACGC
AATCCTACAACCCGCATAGCAACCTGCTTACTAGCTTATTTTCTATTTTC
TACTATAAAGTTTAGAAGGAAAAAAAGTAACTAAAATTATGATAAGCGGT
AAAGAAAAAATAAACCGCTTCGCCACGCTTTGCTTCCGTACGGTCATACT
TTGTGATTATAAACTCTGATGGTGACGTGTTAAGCCGTTGAAACAGTTGT
GTACAGAGATTTTAGGTTATTTAACCAAGCACTTTTGGCTAGACAAGCTT
GGAGAATTATAGATAGACCGGAGAGTCTGTGTGCTCGAGTGCTGCGGGCT
AAATATTTCCCATCTGGCTCGCTAGTTGATACTAAATGCTTCACCCGGAT
GGAGGGCAATAGAGTATGGCCTTGAGCTACTGAAGAAAGGGGTTATTTGG
AGGGTTGGCAATGGTCAACAGATCAGAATTTGGCGTGATCCCTGGATGCC
TAGATGCCATTCTCGGAGGCCCATAACGCCGAAAGGTACCTGTAGAGTTA
AGTGGGTCTCAGAGCTAATTGGTATGGATGGCAGATGGAACGAACAAATG
GTAAACCAAATTTTCTGGCCTATTGATGCTGAGATGATTCTGAAAATTCA
GCTACCGACGAGGGAAGCAGAGGATTTCCTAGCTTGGCATCCGGATAGAC
TGGGCATCTTCTCGGTAAGATCGGCTTACAAGCTGGGCCTTTCGCTTGCA
AATGTGGATAGCAGTTCTAGCTCGTCTGAGATTGAGACCAGTAAGGCCTG
GAATCTGATTTGGAAATGCAATATACCGCAAAAAGTTAAAATTTTTGCAT
GAAGAGCTGCCACCAATTGCTTAGCAACCCTGGAGAATAAAAGGAAAAGA
AATCTTGCGGTGTCTGATGTCTGTTGTATCTGTGGGGTAGAGAAAGAAGA
TGTTGCGCATGCCCTGTGTCGCTGCCCCCAAGCTAAGAGACTATGGGATG
TTATGGAAGTTGCAGGGAAGAAAGCGAAGGATATTGTCGGAAGTTATACA
GGTGCAAGCTGGATTTTGGATCAGCTACAGTTAGTACCAGGGGAGGAGCA
ACCGAAGTTCCTGATGGTACTTTGGCGTACCTGGCATGTTCGTAATGAGA
TTACACATGGTAAACGTCCACCCCCCATTGAAGCTTCCAAAAGATTCCTT
GAAAGCTATCTCTCGTCATTACTGGAGGTTAAGCAACATCCCCGAGCGGA
TTTATCGAAAGGGAAGCATGTAATTCAGTATGGACAGCAGCAGAAAATAA
ACCTCCTAAAAGGACCAATATCAGCTCCCTGTCGCTGGGATAAGCCACCT
CAGGGATGGATGAAACTCAATGTGGATGGGTCCTTTGTTCCTAACACTGG
GAAAGGGGGCATTGGCGCGATACTAAGGAATAGTCTGGGAGAGGTAATCT
TCTCTGCCTGTGGGTACCTTGGGCGATGCAATGGCCCTCTGTAGGCAGAA
CTACTGGCATGTAAAGAGGGCCTCAACATGGCCCTTCAATGGACCTTCTT
ACCAATCATGCTGGAAACAGATTGCCTAGAAGCAAAGAACTTGCTTTGCT
CCTCCAATAGTGAGAGATCGGAAGTTGCTTTTATCGTCAGTGACATCAAG
GAACTGATGTCTGGGAATAGGGAGGTTGTCGTCAAGAAGATTCAATGAAA
TCAGAACAGGATTAGTCATATTCTAGCTAACAGGGGCCGATGTGACTCTG
TCACGGAGTTCTGGCCGGATAATAGTTGTAACTTTATTGATCTCCTTGCT
ACAGAGGAGATGTTAGCTGAGTAATATAATCCTGTTTTTTCCCACAAAAA
AAAAAAACAGTTGTGTACAGTAGCCCCGAAATAATGCGAAACAATTTATG
AAAAAGGAAAGAAGAGAGTTGGGCCATGTTGAGCCAGTGGGCTTGGGCTG
CTTTGGTTGGAAGAGCTAGCTAGCAGGTGGATCATGCGTGCATGCAGCAA
CCGGCCTTTTGCCTTGGCCCATTTCGCCGGCAGCAGCAGCAGCAAAGCAA
TCAGCAGCAGGAAACGATTTTTTTGTTTTTATATTTATTTTTTAAAAGGT
TCCAAAAATAAATTCCCATTTCAAAGTTTTACATAAATATAAATCATCCT
ACAGTAGGACAATTTATATGTCGTGGCACCTCACGGGGGAAGCGTGCCGT
GGAACAGGTAGCCCCTTCTCACCTTCTTGTAGGAGGATTTATCATCGGAA
GGGAGCCACCTTCAAAATTATCATGGCGCGTCCCATACATCACCAACTAA
ATTGCACTATAGGAGAATGAGAAAGGACCGCATGCAAAATTGCTAGTATA
TCACATGGCCTGTCCTACCGTAGGACGATTTACATTCCTCATCATAGGTC
ACATAACCTACCCTACCGTAGGACAATTTATATACCCAATCCTAGGGTAC
AGCGGGAGTATATTTTTTTAAAAAACGGTAATTTATATTCATAAATCTTT
TTAAAAATCAATATAAAAATAGAAAATTCATCGAGCAACACCAGAGCAGC
AACAACATCGTGCTGTGATATTTGTTTTTAGACCGTGGGAGTAGTTCCCT
AGTCACGGTCACCCCTCAGTCCCTCACCACTGCGTAGAAAAGGAAGAGGT
CACGATCACGGACGTTGAATGTTCAAGGGGGTTATGGCACCTGTCACTCT
GACTTATCACTTCACTTCTCATTTCTCTTATTTTTTTAAAGATAATTTCT
CATTTCTCTTATTGTCAGCATAAATATGAATTCCCTCCGTTCCAAAAATA
TAACATGGATTATCTTATATTTGAGGACGAATAAGTATCTTAGAAGAATT
GCAAAATATTGCAACCAAGAAGAAATATCTCAAGCTGGTATTGGTATTAT
CACATCAAAGGTAATTAAACGCTGAAAGTAGGGAAACACATGGCAGTATT
TACACATGGAAGATGTTTACACACAAACACACTTCTTTGGGTTGTCGCTA
GCCCTTGATAGGAGCCAGCAGGCTAGCTGACACGTACCGGTCTCTGGTAG
TACTAACAGAGACAGCAAGCTACTAGGAACAGAGTAACAAGATAAGATAG
CAACATACTAGATAATTAATTACGTATTAGATAACCACAAGGACCAGCAA
ACGTGGCGTGACAGAGAGATCGACCAGCCTCCGATCAATGGGATTATTTA
GTTCAGCGATGGCTGCTCCTGGTCTCGTCGCTGTACAGCCTAGATGATGA
GAAGATGAACAGGTCAATATGATGATTCAGTTCAATTTACCAATCATATA
TATGGAGATATAGATCGATGCAGCTGTGGAATATATGGAGTATTAGTTCG
GTCGAAATTTTTCAAAATTTTTAATTTTTTTCGTGAATTTTGATAATATT
TGTTCAAAAATTTCGGTGAGATCCGATCAAACCGGCTAAACCGAAAGGTT
TAACCCTGTGCAGCTGTGGATGAGCAAATTATAAGCAAAGCGATGGATAC
CAGTCGTAGACGGTGGGGGAGTTGGGCTGCGGGCGGTCGAAGAGGTTGGC
GCCGAGGCTCTTGGTGGCGAGGTTGCTCCCCGGGTGGAACACGCTCCTCC
ACACGTTGCTGCCCCGCGGCGTCGTCGTCGCCGTCGTCGTCGGAGACGAA
GACGACGGCGTCACCGGCGTCGTCGGGGTCGTCGGCATCGACTGCGTCCG
CTTGTACGCCGCCCCGCTCGCCTCGCCGTCGCCATCTAAATATTCAGAGG
TTTAGTGATGGATCGGAGTCAGAAATTGTTAAGAGACAGTCTAAGATTTC
TACGAATTTATACATGGTAATTTAAAAGAAAAAGAGCATGATTTCGAAGG
TACAAATGGAACACTCCGGCCGGCCAGAGTCCAGATCTTAACACTCGTTA
ATATATATAAGCAATATTTCTGGTTACGACGCTCTTTTAAATTTGTTGCC
GTCCCTGCTTGTTTGCTTAATAAAGGTAATATATTTTCTCTGTTTCATGT
TATGAGACCGTTCTTTATTTTGAATATCTTATATATAGTCCAAATTTATA
TTGATGTTAATCAATCTAAATGAACGACGAAACGACCAAAACGTCTCATA
ATTTGGAACGAAATTATATTAGCTTGTTAGTTAGGAGTAGTAAGCATCTG
TACAACGACGTAAGCTACCTTTGTTGATGACAAGGGGGCGGGTTGTAGCG
GCCTTGCGGAGCTTCTCCAGGCCGGTCTCCGGTCGAGGCCCGGCCACCAC
GTCGTCCCACAGCTTCTCCAGCATCTTCCTGATCTCTGCTTCCACGCACT
CAACAACTGATCTCTCTCTTGCAACTTTACAACAACTCACTGCCTCCCAA
GTAATTGAGCTGAGTGTGTGTGCCCCTCCTTAAATCATTGAGTGGATATG
ACCAGGCGTCACCGCACCGGCTGGTCGTCTTACCGCAACAATCACACCCA
GTACCTTCCACACGATTTTGGCCGTATGCATCGGATTGGATGTGGAGGCT
AAATTTATCTTTTTTTTAAAAAAAATAACCTTTCACGTTTCAAGTATAAC
CATATTTGTAATCTTCTCTTCATGTACTAATTATGATCACACGATAACTA
TAAAGATGCTATTATGTATTATCTTCGTCCTAAAATATAAATATAAAATA
TTTTACGGTTGAATATAGTTATTAAAAAGTAAATAGAACTAAATGTTAAA
TGTAAAATGGTTGTGGTTGAGCTAGAAGTGAATGTAACTAGATAGATGGG
CAAATTGAATGGTGGATGATGATAATTATGATTGGCTGGAAAAAAAATTT
GGTGGAGAAATTGTTATATTTTAAGATAAATTCTAAATGTTAAAAATTAT
TATGTTTTAGGATAGATGATGTAATTTTTTTATACATTTAGGTGTATATA
TTGATTTCCAATTTAGATGGGGGAAATAGATAACACTGCTTTCAGAATGC
TGTATATACCAGTGTGTTGGCTTAGAGCAAGTCTAGTAGTACAGTCCACT
ACTAGCTCCAATTCATTTATAGCCAATTCATATAATAGTTGCTTGCTATA
CTATTAATATATGGTCCCACCTATCATATACACAGTGTGTCTTGAAGTTC
GTGCTGCAGCTGGCTACAAATCTGTAGCCCGCTACTCTTCTCTCTCATCG
TTTATCTCATCAAAATATGGTTATAGTTGGCTAATAGCCTGCTATTATAC
CTGCTCTTATTACCCATAGAAAGAGACTAATGATGGGGCTACTACTGTGG
AAGTGTGGAGTGGCCACTGTCCTTTGGAAGTTTGTTAATCACTGTCAATG
TGGTTAGCTGCACCGACGGTGAGCAGACCGAAAGCACATCTTCAATGATG
ACTCATCGTTAACGGATAAGGATGAAGCTTTTGGGTCCCACCCCATGGGG
ATGGCCCACGGCCCGAGAGTGATGTTTCCGATCTGACGAAAAATATCTAA
ACTGAAGATTTCAGTATTTCTTCCGGCTCCAAAATATGGCAACATAATAA
TTATGCAGATTTGTACTAATACGACTTATCGCATCTAGTACTCACGGTTG
ATAATATCGTTTAAACTTATCATTTTAGATAAATGCACGATCTAGAAAAG
ATAAATTTTATCATTATATTTTATTACAATATATATAGAAATATTAAATT
ATTGATGTACTTTATAAGACTAACCTATGCATTTAGTCACTATATTTCTA
ACCAATTTTTTTTTAAAAATAATAGTAATAAAAATAATTATGTGGTAAAT
ATGGGTTTAAAATTAGAGAAATAGGAAGGACACTCTTTTCTGGAGTGTTC
AGAGGTGGACGTTGTTACGTTGTTACGGAGTCTACATGCGGACGTCCACC
GTGATTTCGTAATGGTCACCGAAATTTTCGATCGACTGATCGCCGTTTTT
ATATAAGGGGTATCGTTTTCGATTGTACCGTTTTTAGCTATTTATAAATT
TTATTTTGTCTACTATATTGAGTAGTTTAAACGATAAATATGGTCAATTA
CCGATCAATCGAACGTTGTTTTCGAAAAGATGCTACCGATTCCGACCGTT
TTCACATACAGCTGCGGGTGTTTTTTTCAAAAACTGATAGTATCGGACTG
ATAATTGTCTGATAGTACAAGAAAGGGAATCAAATTCGAATAATTTCTCT
TGGAAACATATAAACAAATACATACCAGTAAGGCTGTGTTCGGGAGGGGT
TGGAACCCCTCCTCCCGGCACGCAAAATAAAACATCTATTATTGTATGAT
TAATTAAGTATTTGCTAATTTTTTGGATTAATATGAGTTTTTTAAACAAC
TTTTATATAAAATTTTTTTATAAAAAACACACCGTTTAGCAGTTTGAAAA
GCGTGCGCGTGAAAAACGAGGGAGGGAGGTAGCGAACGGAGCCTAAGTAT
GGTATCCGGTGGACACTGGAATCAGTCTTGTTGAAGTTAGATCAACAAGA
TTGACCAAATTTGTGATTCCACTGTCCATCGGACACATCACAAATTACGG
ATGTTGGATCAACAAGAATCACAAATTTGATCTAACTTGTTGAAGTTTTT
CAAACTTTTTTCATAATACAGTTTAGAATCCACTCCCATCTCGCATCACA
CCTTTCATTTCATAAATCGTTGTTGCCCAAGCCAAGCCAATGGCGACGAT
CCGGATTTTGGTCTAGTAGGGGTCGTCGGTATCAATGTCTGTACCGGACA
CAAACTAGCCCCCCCCCCCCCCCCCCCCAAAAATTAAGACCGTCGCTCGC
TGAGCTCCACGACATGCTCCGGCGAGCATGGCGCGCGAGCTCGTCGAACT
CGATCGAATTGTGCAGAAACGGGTCTCATCTGATCTGATCATCTCGTGTG
TTGCGCTGGGCCGCGCGCGCCCTAAGCGACGCAACGATGATGGCGACCTC
TTGCTGCGTGCCACATCGACCACCAGTCACCAGATGGCGTGTGCGTACGC
GCGCGCTCGACGTGTTTGCGGAAATGCCAGGCCGGCGCGCGCCGCGGCGC
GGCCGGGGTAGCAAGCACGTACGCGTCTTATGTTACGCGCTAGCTTAGGA
GCTAGGTGCATCAGGAAATTACGTACAAAATGCACAGCGGCTTACTCTAA
TACTCGATCCAGTCAATTTCATAATTCAGGAAATTTAATTATATCGATTT
CCAGGACAGGTTTTTCACAAGGACACAGGGGGCGTACACGTATAATCGTA
TATGCGATCAGAGTATATATACGCGCGTTTTAGCATCTGCTTAATCAGGT
CAGCCATTTTCCTTCTGTTTACGACCATTTCTTTTGCTTAATAGTTAATC
AGTTTCTATACGCGCGTTTTCCATTTCTTTTATTTTGCTACCACGTCGTG
CGTGGACGATGCCATCATAGTGTCGTCTTGGAGCTAGTCAACCTATTTGT
GTCACCGCTATACATGTACTATTATACCAGTTCATTAGATTCACGATGTA
TTTTCTATATGACCGAACAATCTATTATATAATTAAAGTAATAGAAAAAG
GAGCCTCCATATTCGCTCTCACGGCTTAGAAATTCTCACATTAATCGAAA
GAAAATAAGAGAAAAAAACAAAACACCAAGTGTATTAGGATTAGAATTCT
CACATTAATCGAAAGAAAATAAGAGAAAAAAACAAAACACCAAGTGTATT
AGGATTAGGTCATGCAAACGGACAAGAAAAATTAAAAGTTAAAACGGACA
GAACAAATAGAAAAAAAACAAAGGATATTATAATGATAGTGTGTAAACAG
ATAATGATTCTTTGGAATCCGTATGAGAGAACCAACCATAATCATATTCT
GCATGCCCATATGCGTGGGCCACCATGCTATTTATATTATTAAAGGAATA
GAAAAAGGAGCCTCTATATTCACTCTCATGGCCTAGAAATTCTCACATTA
ATCGGAGAAAAAGAAAAAACAGAGTCCATATAGAAATACAATTTAGAAAT
AGCTGAAATTCGGAATTAAAAAATAAGGAATATTAGAAGAGGAGACTAGA
GTCTATATAGAAATACAATTTAGAAATAGATGAAATTCGGAATTAAAAAA
TAAGGAATATTAGAATAGGAGACTAGAGTCCATATAGAAATACAATTAGG
AAAAAACTGAAATTTGGGAATTAAAAATAAGGAATATTAGAAGTAGAGTA
TAGATACCATATAGAAATACAATTAGGAAATAATATAAATTCGGAATTAA
AAATAAGGAATATTAGAAGTAGTGTATAGAGTCCATATAGAAATACAATT
AAGAAAAAAATAGAAATTCGGAATTAAAAAAATAAGGAATATTATAAGTA
GAGTATAGAGTCCATATAGAAATACAATTAAGAAAAAAAATAGAAATTCG
GAATTAAAAAATAAGGAATATTAGAAATAGAGTATAGAGTCCATATAGGA
ATTTAAAACTAACTAAAATTCAGAATAAACATAACAAAATTAAAAGTAGA
GTTTAGAGTCCGTATAAAAATACAATTTACAATTAACTAAAATTCAAAAT
TAGGAAAAAACATGGGAAGAAGAGTTTAAAGTCAATATAGGAATACAATT
TAGAAGTAACTGAAATTCAAAATTAAAAATTAAAAATAATGAAAGATGAG
TTTAGAGTCCACATAGAAATACAATTAGAAATAATAAAAATTCAGAATTA
CTAGAGTCCATGTAGGAATATATATAATTTACAAATAACTAAATTTTGAT
ATTAAAAATAATTAATAACTAAAACATATATAAAATACAATATGAATATT
ACACATCAGTAGTTTCATAAAGTTATTGCAAAATTTAAAATTATGTTGTC
ATTTTTATATATTTGAATAATATAATGAGAAAACATATATACTATTATAT
GAGAGAAAATATAATGATGCTAGCCGCGCAATCTGCGCGGGCCACCATGC
TAGTTCTAATAAAATAATGAAGTTTATACGCTCCCCGCAAAAAAAAAGAA
AAAAAGAAAATGAAGTTTCACGCGTAAAATATTTCAACACACTTCTCCAG
GATGCCTTAATTCCGAATTATCCAGAGTGATCATCAGAAATAAGAGATAC
TAACTATTTCTTGCAAGATACTATAATCACTGGTTCTAGCAAATTACCAA
GAAACAACATAACGCTTTCCTTGCCTCAACAATCGCGTATCGCTACATAC
ATATATATACACATATATGACAAATGTTTCTGTTCATGTGTAAATAGTTG
TTCCGGCAATTTAACCTGTTTGAAATCAAGTCTCGAGAATTTGATTAGGA
TCAACAAATCAAGATAGAAATTAAGTTTGTTTTGATCAATGGAGACCCTT
AGCCTGGTGAGCGGCGTGACCACCATCGTCAAGCTGGCGAACGACATCGA
CGGCGCGGTCAAGGCGGCGAGCCGGAGCAAGAAGAGCTGCGAGAAGCTCG
CCGAGCGCGTGGCCGACATCGGCGACCTCCTCAAGGGGGTAGACACCTCC
TCGCCGTCGACGGCGGCGGTGGCCACGAGGAGGCTGGTGGGCAGGCTGGA
GAGGGCGCTCCGCCGCGCGCTGCTGCTCGTCACCTCCTGCCAGTCCACCA
GCCGCATCTACAGCCTCGTCGCCGGCGGGTGGCAAGCCGAGCAGTTCGAC
AAGGTGAACTCCGAGATCGACCGGTGTCTCCTCGACCTCAGCCTCTCCAG
CCTCGCCCTCGTCTCCACCATTGATCACAAGCTCAACGCCGCCGCCGCCG
CCGGTGAACGGAACACCGTCGAGGTCGTCGCGCCGCCCCCGCCGGTGAAG
TGCAGTCACGATCATGATCAGGATGACGGCGAGGACAAGATGGCGGCCGG
CGGCGCGGCTGAGAAGAATGGCGAGCTTATCTGCTTCGGCGGCGAGCAAG
ACGGCAAGGCTGAGACGGACGCCGGCGAGGTCACCACCACCACCACCACC
ATCGGTGTGCCGGCGGCCACGGCGGCATACATGCACTACCATCTGTCGCC
GCCGCCGCCGCCGCCGTGTTACGGATACCACTTGCATTATTGCCACTGCA
CCCATGGCCACTGTCACTGCGCCGGCGGCCGCCACTACTCGCCGTCGTAC
TACTCCGACGACAGCGCTGACGTCAGGCTCCGGCATATGTTCAGCGATGA
AAATCCCAACGCTTGCTGCATCATGTGACTCTGAGCTCTCAAACGTGATA
GGCCAATTAGTTAGAAAACTAGGAAGGTCGCCCGCGCACATGCGCGAGCA
CCTTATTTAATGCTGATTTAGTTTTTATTACGAATGTTTAATTCTTTTAG
ATATACTCATTTTATTAGTCTTACTAAAATGTTTGAATGTTTCTATTTAG
AATTAATAATTTTTTGTTCAATTTACATTTCCTTTCATCTCTTTTTTGGG
AGAATTCCACTCTATGAAGCATCCTTGAAATGCTTTGATCACTGTAATTC
GGGATGAAAATATGTGGGTTGATCCCATAGCACGACATGGGGTAAAGGTA
TCCATTCTAAGTTATCTCTTTCCAATTAAGTAAGAAAATTTAAAATAGAG
GTCATAGTTTTTTTTAGCAAATTACCACTTAACTGAAGTGTCATGTAACA
AATACACATTTCTAGATTGTTCTATGCTAAATGTTAGGAATTCATGATGT
ACCGTAGCAAGTTTAAATGGACATTTTTTAATTCCTATATGGAATTAACT
TATATATTGCTAAGGCCACAACATGGTTATTTCACTGTTAGGATTCCTTG
GTGTAGCCAATGTGCTTAGTACGATCAATATGATATTCAATTGGTCATGC
GACTTCATATATCACATATATAATTTAGATGCTATGATCATCTTAAGATT
ATTTATTTATCTCTTAAAATATCATTTATTGATAAAAGATCAATATCAAA
TTGTATGGGTAAATAGCTCTTATATACATGCTTAGAGAAAAATAATTAAG
TCGATGGAAAGTCATTAGATGTTTAATGGAATATAAGTACTGGGTCTACC
AGTTTTATGAAAATTTAAGGTGGGATATTTTGATTTTTAGTGAGAAATTT
TAGAATTTTCTTTTATTTAGTGGAGGCCTCAATATGGAAGTGGGTCCAGA
ATGTAAATTTTTGTTAGCAAAATATAGTCAATATGGATATTAAGTTATTG
ATTTCATATAAAAAAATATGGTAATTCAAACAAATCATAAGGGGCATAGG
GATAGCTGGCTAGACCTAATATGTGGAGGTTCAATTGTGGTCTTTTCTTC
AAGGTCAAAAAAAAATTGTGGTCTTTTCTTTGCCCATAAAGATAATTTTA
ATTTTAATTGTTATAGAGATAGAAAAAATAGAAAAAAGTAATGCCGCACA
CCGCACATGAATAGGGATGGAGGGAAAGTTGGGATGTCTTTTTTAAAAAA
TTGATCTATCTAATGATCTGAAATAATGTGTTGATGTTTAAGTCAAAACC
GATGGTTGGATGTTTTTATTTTTTTTCAGATTTATTAGGATTTTCTGTAA
TTTAAGCGAGATTAGTAGCAGCTTAGTAAAGCATTTATGTACTTTAATGT
CCTAATTGTTTGGGATTTTTTTAAAAAAATAAATCTAATAACAACGTAAA
ATAATGTATCAATCGATTTAAGTAAAAACCAATGGTTGAATGTTTCTCTA
ATTTAAGAGTGCCACACAACGGTTAGAAACGTTTATAGTATGTTTAATGG
ACATATGATGTCTATTTGTGAGTCTTTTTTCCATAAAGATAATTTTAAGT
TTAATTGTGATTAGGATGAAAAAAAAAGAAAGGAGCAGAGGTAGCGTACA
ATACGTGTGTGCTGCACGGAGGTGCGGACATTTATAGGTTTTGGTTTTTT
TAAAGATACATCTAACATTCTAAAATAATCGGTCCACCGATTTAAAGAAA
AATTGATGGTCAGATTTCTTTATTTTATTAGAATACCACGTGGCGGCTTA
GGAATATTTTTAGGCTGCCACATGACGGCTTGAGAGCGTTTGTAGGAAGT
TTAATGGGCTTTTAGAATATAATAATAGAAATATGTAAAGATAAAATTAG
GGTGCGTAAAAAAACAATTAGGACATGATTATTTGATTTTAATTATTGCG
AACTTGAAAAATGGATCTATTCAACTTTTTAAAACAACTGGCACCTTATA
TAAATTGTCAAAAATTTTGTGGCGTTAGGATTGTGAATATTTTGAATCTG
TCCATTGATGAAAGAATATGAATTTTAATTATAAATTCAAATTTTATCTT
TGAGCTCCGTAGGATATATAATTTGCTGACAGCGTCTTGTATGTAGGAGA
TATAATTTGCTAGTCCTGTAGGAGTAACTAATCTGGCTTGCTTTTGCTAA
GAGATAGATTTGGTATCTTATATGAAAGTATCAAACTAATCTACGTGAGA
TGGATGCATCGTGCTGGGCTGCACATGTGGGTCCTCGCTTTCTATACACA
AGAATACACGATGCATCGTACGGGGCTGCAAATGTGGGTCCCGATTTATC
TTGTTGTGCCATGTGGCGGCTTGAGATCGTTTTGAGGATGCCACATGTCA
GCTTGAGAGTGTTTATAGGAAGTTTAATGGACTTTTAGTATATAATAATA
ATAATAACTAGGAAGGTAGCTCGCGCAGTTGCGCGTGCATATTATTTAAA
CTATCATAATTTTTGTTGTTATTAGAAAGAATTTAGGGTTTCCTTTGTAA
CACAGGATTTTTAGAAAAGAATAGAAAATGGTATATAAATGATTTTGAGA
AAAGAAAAGAAAATGGTATATAAATATGATAGAAATGAATGTTTAAAATA
TAGTATGGAATAGAATGGATGTTTGGATAGAGTGTAAAAAATTTAAAATG
TATTAACCCAGTTAGATCAAATTATCATCTGGACAAATAATAATCAAACA
ACCTTTGCATTAGTAGCTTGACGATTGTCTCGATGGTAATTTTTTAAAAT
TCTGTTATATGCAAGATATATATCTTGCATGTACGTACAGATATCGTGGA
GAGACGAGTGATTATGTACGGGAGGGAGGTGGAATGGATTTGTATTTTTA
AGGATTGGTCTATCGGATGTAAATAATTGTTTTACCGATTAAAGTTACAA
TGGTCATATTTTTTTTCTTATATTTTATATATGTTTTTTATTTTGAAAAG
ATATAATGTAATGGTCCAAAATAATAGGTCTAAGATTTTAAATCATGTGA
TAGCGTAGGATTTTTTAGAAGCATGTGTAAAATAGAGGATAGAGAAAAGT
GGTTATCTGAATTATTAACACATAGATTATTAACAAAACAAATTACATAA
TCCGCATATAAACTGTGAGACAAATTTATTAAGCGTAAATAATCGGTCAT
TAGCAAATGTTTACTGTAGCACGGCATTGTCAGATCATGGCGCAATTAGT
TTTAAAAGTTTCGTCTCGCAAGTACAGGAAAAACAGATGATTGTTAAATT
TTGTTAATCTATGTAGATGAAATAATTATGCATTTGTGAAAAAAAAACTG
CACTTAACCAAACAAATTTTGCATCACTTTGCTTTGACTAAAATACTAAT
TAGTAGTAGGCAACTAATACTCTGTAACTCTGTCTAAGCTAATTTTTTTT
GCTCTTCTTTTCTATTCCGCTATACGAGTATACGTATGGATAGCAAGGAG
AGAGTGACAGAAGAGGGGAAAATGGAAAGGATGAGGTCTGAGGGGAAGGG
CGGACGAGGAGGGCGGATGGCGGATGGCGGATGGCGGATGGCGCGGGCCG
GAGGTGCGAGCGGAGAGCTTTGGGCAGGGGGGACGGCGGCGCAGGCGGCA
GGGATGGCGTGGGTTGGCGGCGTAGGCGGCGGGGACGGCGTCAGACGGCG
GGGATGGCGTGGGTTGCTGGCGTAGATGGCGGGGACGGCGGCGGGCGGCG
GGGATGGCGTGGGTTGCGGGCAGAGAGCGGTAGCGGAGAGCTGCAGGCGC
TGTGGACGGGGGGACGGCGACGCGGGTGGCGGGGACGGAGGTCTCGATCT
GACGTGCGCTCCCGCAAGGTTGTGGAGTGCGAGGCCGAGCTGGTTGCGCC
GCCGAGCTACTGCATCGCCAACCGCTTCACTCGCGATTGGGCTGTACAAC
GGGCGCTGTCCTCAGGTATTGCATCGTGCATCCCTGCATCGTCAATGTGT
ACTGCACTAATGTCCTGTTGCTCTGTTCCCATGTCTTTGCTCTGTATCGA
TTTGTCTCTGCTTTACGTTCAAGTTATCCCTCTTGTACTGCATATTTGAG
ATTTTTTGGCCCATCATGAAGGGTGTCTGTATGGCTCTGTATAATTGAGC
TTTCGTAGTTAACTAATTGTAGTAAAAAAAGCTTGTAACTTCAAAGTAAA
AAATGCTTTCAATTTGATAATTTTATATATAATTACCATACCAGACCTTC
ACAAAACTTCATATGGTAGGAGGCGGGGATGGCGTGGTCCGCGGGCGGAG
AGCAGCGAGTGGCGGGGACGGCGTGGGTCTCCTGTAGTTTCCCGTCTCCC
TCCCTCCAGTGGCTGTTGCAGGCTTGCAGCGCCATGTCCATATCCACCTC
CCATGTTCCGTCCTCACCTCAACATCCTCCTTGAATTATCTCCTAGCTCA
GTGGGTGGGTTGGCGGCTGCGGTGTGTCGACCTCTCTATCTTCCTTCGTC
TGTATTGGTTATGTCCTCTCTATTTTCCTTGATTAGTGGATTTGGCATCA
GCTGCTGGGGTGTTCGCCAGGGGACAATTGGCAGCAATGGAGTTGTTGTT
CACAGCTCTATGGAAAGACGGTATGTGCATAATACGAAAGATTGCGGAAT
TATGATGTGATTAAATGGCTCATTGGCTGTGTACATGTATTTTGGATGTT
TAAGCCTGTTTAATCCATTGTCTAAAAAAATAAATGGTTCATGGATGTTT
ACTTTCTGGGGAAAAATGTTATAATAGAAGGAAAATGTAATTATCCTATA
ACTTTATATCTCTCCATTTCTTTTTGTTTGACGCCGGTTAGTTCAAAATT
GCACTAATCAACGTCATTCATTTGAAAACAGAGGTAGTAATTATTGAATA
TAGTACAAAGATGAAATATATTGTTTGTGAAAGGAAGATATAATGTTTGA
AATATCATCCTATTTCAGCTGGTAAAAATACTCACTGTAAATGGTAATTT
TGAATTGCAGCCTTTCGCTAGAGTATGTTGTAGCACAATCAATGTTGTAC
TGGAGAGAAGCAGGAATAGAGCAGCTGCAATGAATATTTACAATGATAAG
GTACCCATGAGTAGTTTGCAACATAGTTTGTATGATCAATATAGATGAAT
GAGAATGATATAATACCTTCTAGAAAATCTCTTTGTACACTATGTTCCTG
ACCATATGTTCACCTGGGCTTTCATTGTCATCTAGCATTATCCGTAGCCC
ATCTCGTCTTGTAACTCTGGAGAACGCTACGTAGAGCTGCCCATGCGTGA
ATACTTGCTTAGGCAGATATAGTCCTACCATGTTTAGAGACTGTCCTTGG
CTTTTATTGATGGTCATAGCGAAGCACACACTGAGTGGATATTGTCTTCT
TTTTAGCAAGAAGGGCCATCCTGACTCTGTTGGCGTCATTATTATTCTAG
GGATATATACCTTTTCTCCTACATGTGTTCCTGTTATGATCTGTGCTTCA
ATGAATCTTTTCCCGAGCTGAGTAATGGTCATTCGTGTACCATTACATAA
CCCTGAACTTTGGTTAATGTTTCGCAGTAGCATCACTGGAAGGCCTAGTT
TCAGTTTCAGCACATGGTTTGGCATTCCAGGGAAGTTTAGACTATTTAGA
AATTCTGTTGGATATAGGACATCGGTTTCACTGTCATTAGTTGTTGCTTT
GCATACAGTGTCGCAGCTCAGATATGTTATCTCCTCTCCTTCTATCATGT
TCATTATAAATTCATTAATTTCCCTCGCTGTCTCATTTCTTGGGCATAGA
ATTGCTCGCTGTTCTAAGAAATCTCGTTTCTTATAATTCTGTACCAAGTT
TGGATATATGCTCTTCACAATTTCTTCCTTTGGATCACCTCCTTTCTTCA
GTATCAGGTCATCAGGTATTTCTATCCATTCCTCTCCATCCGCTGATGTT
GTTTTGCCATCACCAATGTTCAAAATCCATTGTGCGAAATCTGCAGTCCT
TTTTTGCTCATCTTCATCTCTTGAGATGCAGCTCAGGCGCATGTTCCTTG
TAAGTTTTAAGATGTGGAAGTGCTGCCATAGGTAGGACCGTTTTATTGAT
GCATTTACTATTTGCGTGCGTCTTCCCTTTCGCACAACAGGAAGAATCTG
GCGGAAGTCTCCTCCTAGAACCACAGTCATACCGCCGAATGGCTTTGTGC
TGTTATCTTCACCCTTGGACCGTAGTATGTCCCTTAGACTTCTGTCTAGC
GCCTCGAAGCAAATTCTGTTTGCCATTGGAGCCTCGTCCCACAGTATGAG
TGATGTTTTTTTAAGTAGTTCCGCCAGGTGCGATCCTTGTTTGATGTCAC
ATGTTGACTCTTCTGTAACAATTAGTGGGATGTGGAATCTTGAGTGAGCT
GTTCTCCCCCCATGAAGAAGTAAGGCTGCTATACCACATGATGCAACCGT
GAGTACTATCTTTCCTTCTGAACGTAGTTTGGTTGTGATAGCTCTCCACA
GGTAAGTCTTTCCTGTTCCACCGTAGCCATCGACAAACATTAGTTTTCCC
AACCCCTTGTTGGTTGACTCTATTATTGAATCAAATGCTACCTTTTGTTC
TGCATTAAGTTTACCAAATATGCTATCATGTTCCTCTTTCTGCTTGTCTT
TGTCATAGCTCATTTCTTCATTCAGAAGTCTGTTTCCAAGTTCCCGTAGT
TCAGCACATTTTGGTAGCTCTATATCAGGGTATTCCTCAAGTGTTTTTCC
AGCTTGTCTCATCAGCTTTTCTATTTCTATCAGAGCATGTCCCTTTTTTT
GTTGCTCTGTTAGGCGAAGCGTAGGATAGTTGAGATTTTTTCTCTGTTTG
TATTCTATGTCTTCACCTAGATCCTCCCAACAGCTTTCCCATATTCTCTT
CGGATCAGTTACCTCACAGTGACATAAAATTGTTGTGAAAAGATGTCGTA
GTTGGTTCCCTGATGCGTAGTTGGATGCCTCTCGGATGCATTCAACCCAC
TCCCTGTCATCGTCAAGAAATCCTAATGCTTCGCAAGCTGATTTGAATGA
TGGGTGTACAACTCCATCTACAGTTCTGATTTCTTCGAATGTTCTGGGTC
CTTTCACTGTGTTCAGTAGCATCCTTAGGTAGTATTTATCTCCGCTTGCT
GGATGTGCATAGTAGATCCTACCAATCATTTTTCCTTTTTTCCGCTTGTT
CCACTGTTTTAGTTTGTTCTTCCATACCCATTTTGATGGGAATTCAGCAT
AAGTGAAGTCCCTTGCTTCATCATTGATCTTGTTTGTTTCCATCCACTGT
GTAAATTTAGTGACTCCTATTCTTTCTTTTCTTACAATCTTCCTTAAGTC
TGCCGAGTCTGGGAAAATAACTTGCTGTTCATTCTCCAGGTGGAATGGTA
GCCTCTCAACAGATGGATATCGATAGTGCATCTCAAATTGGAATATTCGC
CAACATGCGTCATGTCCTGATATGTACGTGCATTCCAGGTACTTCTTGAT
CTCATCATGATCAGATTCGATTAGGGCTGTTGCTTGGTCGTCGCCTTTAT
GCATGTACTTGAAAAGGTATTTGATTGACTTAGATCGATTGCACCGCTCG
ACATTTATGTGTGCTTGGTACTTTACCAGCAAGTCTCTATTGTAAGGGAC
TACATATCTGTTGTCTAGCTTAACGTTTCCTTTCTCTATGTACCTGCCAT
TGTCTCTTCTTCTGTATGTTGGGAATCCATCCTCATCCACGGTTGTTTCA
CTGTGGAATTTCTTGGGGAAATTTCTGATGCATTTGTTCTCTATCATGCA
TGGTGAATTTGACTTTGCCTCTCCACATGGACCGTGCATCATGAAATTTT
CCACAGCTTCAAATCCTTCGCGGTCTTCTTCCTTGTCTGGGATCTCTGCA
CTTATTATTCTATCGATCTCTGAAGCGTCTGGGCATTTGTCTTTCTTGTC
AAGGAAGATTAGTATATGGGCATGTGGAAGTCCCCTCTTTTGGAACTCAA
TTGTGTATATAACTGCATTAAGATGGACAATTGTTAGTTCCTTTTTAAAA
TTAAATAAATTCGAACTAATGAATATGCGGGTTTAGGATTTTTACTTGCA
AGAGTCTTTCCAAAGTATTGCTTGTCCTTTATGTCTGTCATCAATTCCCT
CAATTTTATATGGAATACTCGGTCAACAATGTCAGGTCTATCTGATGGTT
TCTGAACTCCTATTTCATCTAGCATATTTTGTATCTCTGGCCAAGCAGCG
TTGCACGTGAAAGTGACAAACAGGTCTGGGTATCCTGCCCAACGACATAT
TGCCATAGCATCTTGGTAGTTTTGTGCCTTGTATCTTGGGCTGCCTGTGA
AAGATGAAGGAAGTAGTATCCTTTTTCCAACCTGTTCAGCTCTTGTGTCA
CCCCTTTCAATTGCATCCTGCAAGCCAGCATACAGTTCAGTTCTAAGATT
CCCTTGATGTTTTCTTATCCAGTCCAGCCTATATTGGATTATGCACGCTA
GTGCATCAACAATGAACTGCAACGTCAATTTTTCACACATTAGCAAGTGC
ATACATTGATTTTTGCGCTGTTGTATGCGATAAGCATAGTACTCCAGCAT
GGTCAAATGTTTTCTCTTGCATTTGGATCCATGGTTATCTCTGTACAATA
TTTTGTTTGTGAAGCCATCTTCTCCATAGGGAAATAGCAACGGGTACTGC
ATTGGCATGAATTTTGGATGGTTTTCTGATATTCTTCTGGGCCCTGTGTC
TTTATAATGAACAATTATGTCACGTCCTTTTTGGTTCTCACTCGTGTCAT
TAACAATCAGTGCTGCCACTTCCGATGCCGATGGCATGTTATGCTGCCTG
CCATCTCCACCACGCTTCCTTATAAGTCGTAGGCTTACATTATGATAGTC
ACCTTCTTTGAATCTATCTCTTGCCATTCTGAATGTCTGTGCTAGTACGT
TTTCTCTGTCCAGCATGTTCTTTAGGCCTAAGACAATGTGTGAATCTATT
GATTCTCTATTATGGGATGATGTTGATGCGTCAATTCTGTTTTTGACTTC
GTTCTCAGTGTCATAGATGTAAAGTTGCGCCCAGCGAGGTTTATCGCCTT
CTTCAGGCAGTAGAGTACCTATTCGGTGGTAGTTCTGGCCATTCATGCGG
AAAACATATGGTCCAGACCCATTGTTTATCTCTCTGTCAACTTTTCCTCC
CATGGAGGTAAATGCAAACATGGAGTTATATACTCTGATATTGTCCATGT
AGTTCCTCGATCTCTTTCCTTTTTCTTTGCACATCAGATTTGAAAGGTAA
GTAGGTGGTTTCTTTAGTGTAGGTAAGTCAACCTTGCCCTGTTTGCAGCA
TAAGCTAAAAGAAGGTGGCCCTTTTCCTTTGCCACGAGTTCTTTCTTCAT
ACCAGAAAAGTGCACCACAGTGTTGACATGTGCATGTAGGCTTGCCAAAA
TTCCATTCTTTCACGCTTGATTTTTTCTTCTTCCTTGGTGGTACAGCAAC
CTTATTCCTTGTAATGTTTCCTTCCTTACTTACTCGATCATTCATCTTGA
GACTGGAAGACAAATATTTTTTTCATAAAAAAAAAGTGATTTAAAAATAA
ACTGAATGACGATATCATTTTTATAATGTGGTTAACATACCTATTCGTTT
CCATGTTGGTTGATGGGATCTGATATTTTTCTTTTCTAGACCTGATTTTA
TTCATATCACAGTCAGTGTTTATTGTTGAATAAGGAAAAATTTCCTTTCT
AACAATGGTGTTGATTTTCTGTATGTTTACCTTTCAATGTGATTTGCTGG
ATTTGAACAGGTCGAACTGTTATTCAATGTAGATCCGCTTCTTCTAAGGT
CAAGTTTCCTTTTCCTGTTCAGTCTTGATAAGCGTGCGAGTTCCGTTGAG
TTTACTTCAGCTGTGAAGTTTGAGCTGTGAAAATTGGATGTCAAAACAGG
GAGATAACAACTTTTTTTTGACTGATTCTGATGTATTGTACCTATTCGGA
AATTAATTGTTATTAAATACATACGCTTGAACTGTTAAACTTGGATCTGA
AAATCAGTTCATAATTGTTGCGGTTGAAATAAATTGTTATTAAATACAGG
ACCTTCATAGGTAATTGTATTCTTTGCTTATAATTTTACCTTTGCAGGGG
ATTTCCTGTATCAGCAACCTTATTCCTTATAATGTTTCCTTCCTTACTTA
CTCGATCATTCATCTTGAGACTGGAAGACAAATATTTTTTTTCATAAAAG
AAAAAAGTGATTTAAAAATAAACTGAATGACGATATCATTTTTATAATGT
GGTTAACATACCTATTCGTTTCCATGTTGGTTGATGGGATCTGATATTTT
TCTTTTCTAGACCTGATTTTATTCATATCACAGTCAGTGTTTATTCTTAA
ATAAGGAAAAATTTCCTTTCTAACAATTTTGTTGATTTTCTGTATGTTTA
CCTTTCAATGTGATTTGCTGGATTTGAACAGGTCGAACTGTTGTTCAATG
TAGATCCGCTTCTTCTAAGGTCAAGTTTCCTTTTCCTGTTCAGTCTTGAT
AAGCGTGCGAGTTCCGTTGAGTTTACTTCAGCAGTGAAGTTCGAGCTGTG
AAAATTGGATGTCAAAACAGGGAGATAACTACTTTTTTTGACTGATTCTG
ATGTATTGTGCCTATTCGGAAATTAATTGTTATTAAATACATACGCTTGA
ACTGTTAAACTTGGATCTGAAAATCAGTTCATAATTGTTGCGGTTGAAAT
AAATTGTTATTAAATACAGGACCTTCATAGGTAATTGTATTCTTCGCCTA
TAATTTTACCTTTGCAGGGGATTTCCTGTGTCTGCGCTTGACTCATTGTT
GCTCATTTGAAACCCAGTCCTTTTTTCATCAAGTTTTCTTTTCCTGGTAA
ATGTTGGCATATCCTTGTTAAATATGACGCATTTCCTTTTTAGTAATTGT
GATGATAACTTGAGTGTTTACCTTTGAAGAGCATTTGTTTCATCCGCACT
GGAGTAATTTTTGGTCGATGGAGATCCGCTCCTTCTCAGGTCTAGTTTTC
TTTTCCTTTTCGATCTTGCTAACCGCGATAATTCCTTTGAATTGGCTCGA
GCAGTCAAGTTTGAACTGTTAAAATTGGATATGAAAATCAGTTCATAATT
GTCGCAGTTTGCAGGAGTCAATCACAAACGATTAAGGTATTTAGGGTGAT
TCTTACCTGTCCTGTGTTGGACTGCCATCATCCGTAGGGTGATTTCCACT
CTGCATCGTGTTTTCCTATATTTTTGTTGTGCAAGTATCAACTGCGAATC
AAATGTCAAAAAATATAAAGTATCAACTGCATATGTGAGTGTTTGTCAAT
ATAAATCTATAAGTTGCACTGTGATGGAAGATGATGGAGAGAACTGATAG
GGACCTGACTGGTGTCTCCGGAAGAAAGGAAGAGTAGATTGTTTATTGCA
GCATTGTTGTAAGATTAATTTATATAGGAATATAGAGTCCGTGGAGTTTC
CATGAACCTATGTGTCGTGGATTAGTACTCCATCCATATTATTACTATAC
TTGAACAATTGTCTTCCATTCTTTTTAATGGTATCGTTTCCATTCTATGT
ATAAGATGTAATTCCTTAATACTGTGTACGGTCAACTCTATTTTGCAATA
CTTTTAGTACGGTTATATAAAAAACAATGTGGCTTTTTTTGGCAGTTTTA
AAATTGAAATTATTGGTACGGATGATAAGCTGAATAGATGGTATATTTTT
TTTATTGTACTTGAAAATAGATTGCATATATATATTGTCAAATTTCTAAT
TAGATATTTTTTGCCTGATTTTTACAGAAGTTAATTAAATTATTGTGAAA
TCCATTTAAATATTACACATTTGGAAAGTTCCTTTGATGCGGTTTTATTT
AGAACATCCAAAGGTTTACAATCATCCTAAGGAGATTCATTATATTTTGG
TAAATACTAAACACGTTTCATTACTGAAGTACTGATAATAGACTGAGGGC
TCATTTATAAATTAAAATCCACTGCAGGACCAAAGTGTAAAATTGCAGGC
ACATCGTTATCTCCTCCCAAGCCCTTCCTGGCCACATATCTGCGCTGCGG
TCGCGTTTGTCTTCCTGTCCCGAATGGCCACATGAGGGCGAAGGCCAGGC
GGCGGAGAATCTGAACATATATTCTTCTCCAATCTATCTAGCTCACTCAT
CACTACCTTCTCCTCCACTACTCATCCATCGGAGCCGATTTGAGAGGGAA
TGCCTTGTGGTAGCGACGGCTGAAAGACTGGTTGGCTAGATCCACCATAG
GGCATCCAAGTCAGTGCCTTGGTAGATCCACCGCAGGATGTCTAGATCAG
GAGCAGTGTTAGCCATCGGTTAGTTGGCTCTGGTATGGGAGGTGGTATTT
GTAGGAAATGGGGCAGTGGGGATGGCAGGTGTTGGGGCAGTGCGGATAGC
AGGTGCAGCAACATCAAGCATGGCTGAGAGCGAAGGTAGCCCCGAGAGCT
CATCTTTCTTGATTGATTTCCATTTTACATAATCAAGTTTTTTTAATCAT
TAAGTTTCTTGCTTGGGGATTTGTATTAATTAAGAATTATTAAATCAACT
GATCTTGTTTTATATGCTTTTAGGATATCAACGGTAGAGGAAGCAAGCAG
GGATCGACTCATATACATGTACTGAAGGTACATGCATGCATTTATATTGA
ATGTTATTAACTCTCTATCTTAGAAATAAACAAAGTAATCCAAGGATTCC
TTTGGCAAGTGCAAGTTGTACGTTACATCTGACAATATCTAATGAACATA
AAAATTAATAGGAACATATATAATACTATTCTTCAATAAAAAGTATTGGC
TGAACCCTCCTTTTAATTGGTTCTTTTGGGCCTTCTTGACGATAAATTAC
CTGCAGACGAAAGACCATATTATTATAATTTACTAATCAAACCAAATCTA
AAGCAACCAACATTTTCCCAGAAGTAATATGTTGTACCTAATATGAGTAT
CGGGTGGGTGGTCTTCTAATCCTTGTTGATCTGCATCGACTGGACTGCTC
ATTCATGTGAACTTTAATGTTCTCAATATTATAATTGCATCGACCTTTGT
TTATATCTTCCTTACTACTATTACAGCTGGTGCTGTCCTCAGTCACCTTT
GTATTACTGCTGTGCTCATCCTATGGAAAAAAAATTAGTTGTTACAAAAA
AAATATATATTAATTAATAACTTGATAAATTGTCTCATGCAATACCTCAC
TATCTGAAATTATAAATTTCCTTGATGGTCTTTTAGCAGTTCCTGAAGCA
ATTTTTCCGTCATGCACCTAAATTTTGTGTTCTTAGTTAGTTAATTAAAA
AAGTTTTATGTTAAAATACATGATTTATTTAACAAATATATCAAATACTT
CATCATCTTGAATTGTATTTTCAATTGCACTTTTTGTGCAAGTTCCCATA
TTTGTACTCTTCTTTCCACAACCTTTTCCCCTTACCTGCACAATAGCATA
TTGACATTAATGGACAAACATGAAAGGTAACATTAAATAGAAAGTAAAAC
TCAATGAAGTACAATGTTAGTTTGTCCTATGTAGTGTCTGACTTTTCTTT
TAGAAGTACTGGTGTCCGCCATGACCATATTTTTATTATATTCTTCATCA
AAATCATCATCAAGCGAAATTGGTTTGTCATTTGCTATCTTCTCACAATC
AGTAGTATATGGTTCCTATTAATACCCATCAATTGTATGTAACATGTCAG
TAATAGTTTGACAAATCGTTTTGTATATGAAAGAAAAGTAAGAATTGTAC
CTTATTTCTCTGAGTTTTCATTTCAGAACATTTTCCTTTCTTAGCCTATA
TCATAGTGCCATATTGAAATGGTAAATAATTTATATGAAAACTAAATTGA
GTGAATTTGGAAAGTAAAATAAATGAAGTACCTTGTTAGATGTTTTAAAA
CGTCTTGTAACTCTTCTTTTAGAAGGATTCGTCTTTGTACTCTCCTGTGT
AACCTTTTCATTGTATTCTTCATCAAAATAATCATCAAGTGATTCTTCAC
AATCATCATCGATTGTAATTGCCTTTTCATTTGTTTTCCCATCAAAATCG
GTAATGTATGGTTCCTATAAAACATCATTATTAGTGTAGTACTATAAATA
ACTTTACGAATTGTTATATAAGAAAGCAATTATACATACCTTGTTTGATC
TTTTTGTACATCTCATGTTTGATCTCTCTTTCTTTGTTTTGCGATGATTG
TTCATTTCATAATCATCACTACTTTCATTTTTTTGGCTCTTCTTTTACCT
GAAAATTGTGCTATCCAAACTACAGAACATCCAATAAATAATTATATATA
TAATATATATTGTAAAAATATTTTTTATTTGTTATATATTACCTCATCTT
CTGATTTTTGCAAATCAGTGAAGCCATAATCATCATTGCACTTCAACATT
GACTGCAAATTAATATTTATATTGTAATATAAGATCTTTCTTAGCCTATA
TCATAGTGCCATATTGAAATGGTAAATAATTTATGTGAAAACTAAATTGA
GTGAATTTGGAAAGTAAATAAATGAAGTACCTTGTTAGCTATTTTAAAGC
GTCTTGTAACTCTTCTTTTAGAAGGATTTGTCTTTGTACTCTCCTGGGTA
ACCTTTTTATTGTATTCTTCATCAAAATAATCATCAAGTGATTCTTCGGA
ATCATCATCGATTGTGATTGCCTTTTCATTTGTTTTCCCATCAGAATCGG
TAATGTATGGTTCCTATAAAACATCATTATTAGTGTACTACTATAAACAA
CTTTACGAATTGTTATGTAAGAAAGCAATTATACATACCTTGTTTGATCT
TTTTGTAGATCTCATGTTTGATCTCTCTTTCTTTGTTTTGCGATGATTGT
TCATTTCATAATCATCACTACTTTCATTTTTTGGCTCTTCTTTTACCTGA
AAATTGTGCTGCCCAAACTACAGAACATCCAATAAATAATTATATATATA
TCATATGCATTACAAAAATATTTTTTTCAAATCAGTGAAGCCATAATCAT
CGTTGTACTTCAACATTGACTGCAAATTAATATTTATATTGTAATATAAG
ATCTATAACATGTATAAAAAAGAATAATGCAAATAGTCATACCTCTTCTG
CCTTGTCATTTACATAATTCATCTCAAGCTTTTCATTAGGTGTAAAAGTG
TAGTTCACTTTGTAGTCTTCCTTACACTCTTCTAAATTCCTTTTAGTCAA
CTTCAATCTGAATATCAATATTCTTCCACATATCTGACGTATTGTATCAG
GAATCATATCAATTTGTCCATTCTGTTCCTCCAGCATGGTGGACACAGAC
TTATGACCAAATATTCTTTCTGCTTCCTCATTAAATATTGTACATGTCGT
CCTAGTAGTGTGGTCACTTATCTCAAGGTTTATTACATACCTGGTACAAT
GTGCCGTTAATGGTAAATATACCTGCTACAATATGTCAAATAAAATTTGA
AGAGCATGCTTACCGTGGTTTTGGGTTCACTGCTTCCTTTCCGCATGAAT
TGCAAATGTATACATTTGATTCCTTTCTTGTTCCACAAAAGCACTTATCG
CAAGACATATACCACCAATTTCTTGATTTAATCTCCTCAATTTTAGCTTT
GACTGTGCATATAAATTCCTAAATAAAAAACAAATTAATGTTGGTTAACT
AATCAGCTTGAAAGAGTGACTAAAGATGACTTCATGACTAAACGTACCAC
TTAATTTAGGTAATGCTCATTACATCAGCCATCAAGTAGATTTTTCCCAA
CATTAAATACACAAATGAAAAATAAACGTAACATAGGAATGGATATGTAC
CTTCTGTTGTATATTACTATATCGCAATTCTGTTATTTCTTTCAATGTCT
TTCTATTGTAGAACATTTGCTCTTCAATGGTTCCTTGAGTGCTTGCGTCC
ACTTCAATCATTGTGGGCAAAACCTTTTCAGCATTATGCCTATAAATAAA
ATGCAATATAATCCATCAGATAATTTTAGACAAATCAACAAATATATATG
AATTTAAATGCTACTACTGCACACCTGCTCAATATTTCCATGCTTGCAGG
AATTTCCATATCCAAAAAAACTTCTGTTGAACTTGTTACTCCAAATGATA
ATAATTCTAAATGATCAATGTCGTTAGTTTACTAAAACTATAAGTACGTT
AAATTAGAAAAAAATAACATCCTCACTTTCATATTCTTTAACCAGAAGTC
CAGTGGCGATGAACACAGTTTGCTTCCCAAGCAAATCGTCGTCAACCATA
TTTGCTAAAATATCTCCCCATAGAGTAATTTTAACTTTTTCTCCCCTACA
AATGCAATAAAGTCTTGTAAAATATACCACATAGAAAGTATTAGTGCTGG
TTTAAATTTGCAGACAACAATCTTACTCTAATAAAAGGAGTTCAATTTCA
CGCATGTTGCAAACCCTCTCCCTGCTTGTGTTTTTTCCTAGCATTCTTTG
CTCGATCGGCTTCATCCCGCTAAGTAAGCCAATCACATCTAAATACAAAC
AGGTCTTTAGTACAAATAACAATGTTTAAAAGAAGTAAGATTATGCACAT
ACCTGATAACTGTTGATCTTTATTCAACCTACTCCTTAATGTTTTCCTGT
CTGTAAACTCGAAGTAATAGTCCAAGAAACATTGTCTTTTTGATTTTACC
TCTTTTACTATGGTATCATGATAAAAAAGGATTTTCAGATTGTTTTTTAG
GACACGGTATTTATCATGTTCCATAACTTTGAAATTTTTAAAAGTATATA
TTGAGTTAATCTTAATTTTTGGCCTGAAGTGGTTCGCCAATTGCTTTGAG
ATAGAGACATGTATTGAGTTGCCCTGCACCAAAAAAATAGTATTTACATA
ATAGAACAATATATTAAATCACATGTTTACAACAATCATACCTCTGCATC
TAGTACAATCATCTGTATACCATAGAACTCATCAACCATTGTAGGATTAA
CCGCATCCCATAGCCTAATAACTTTTACTTTGATTCTCCACCTATCGTTC
TTTGGTGTTAATGCAGTAATCAAATTGCTAGGTGCCATGTTATCTGCAAA
TGAGTAGTACTGCATATAGTTACTAAACAAATTTGACAGAGAGTCGTATA
CATGTTTATGTTATTTTATAGAACTAATTAATACAAACTCTCATAATTGT
GTTCTTTGATAGGTGCAAGGTTACTTTTTTGTGCTGGAAAAAAAATTGAC
AAAATTGTATACATAGATGCAACATAATGTACCTCTAACTAATACAGGAT
ATCGTAATTGTGTTCTTTTGTAGGTGCAATGTTAGTTTCTTCTGTTGAAA
ATATGATGACAAAACTGTATAGATGCATATGTTATTTCCTAGCTGCAAGA
TCATGATTAGATGATGTCATGATTGTGTTCTTTTGTGGGTGCGTGATATA
CCTTCTTATGCCAAAGATAATTCGCAAGGTGCCGCAGACTTCTTCTGCTC
CGTCCGCCGGAATCGACTTCTTCTGCTCCGTCGTTGGAATCGACTTCTTC
CGGAATCGACTAATGTCGCATGCTGGCGGGGTGTATATATATGCATGCAA
GCCTTACGAATATTGTCTCATGTATATGGAACTAATCCTTGTTGCAATTA
ATAATCTTTCCTAGTGATCTAAATTTTGCTTTTTGAGATTTGGAATGTTT
TGCTTTGAGAGATTTGGAATATTGCCTCTCACACACAAATATGGAACTAA
TCTATGTTCGTTCACGACAAGTACATGTTTTGCTTTTAGATAGATTTCAA
ATCTTGCCTTGTGTACACGTACATATATTTATGGAAATAATGTGCGGGCC
CTACGAGGTGCTGAATTCCTCTCGTTACGCCACGTGGCAAGTTGAGAGTG
TTTTGAGGGAGACACGTGGCAGCTTAAGAGCGTTTGTAGGGAGTTTAATG
GACTTTTAGTATATAATAGATAGATAATAGATAGAAGATAGATAGATAGA
TAGATAGATAGATAATAGATAGATAGATAGATAGATAGAAGATAGATAGA
TAGATAGATAGATAGATAATAGATAGATAATAGATAGATAGATAGATAGA
AATAGATAGATAGAAGATAGATAGATAGATAGATAGATAGATAGATTGCA
GCTGTGTGGGTCATTTTGAGTCCCAATATAGTTTTTTTTTTCTTTTTGAA
CGAATTTATGTAGTTGTAACTGAGGATATGTTTATTGATTTGTAAGGTTG
GTGCTGTTATTAATTAATTGTTCTGCATGCTGAATAATTTTATTAGTGCC
TAGTTGGTTTTATGTTACTATGGGTAGTACTTCGGTGGCGATCCAATGCC
AATTAAGTGATCAAGATTGCAATTTCATTTACCACACTTTCACATTAGAA
AGTTATATTTCAGATCCACCACGACTATAAAGCTGAGCAGGATCCACCAG
AAAACTCTTTCTGCTCAAAATTTATTGCAAAGACACTCGCCGTGCAATTA
GATTTGTTGTTTATTATGCACAAGCGCCTTTGAAGACACTAATCATCTGT
TTAGCGAATGCCCTTTCCTCAAGGAAGTTTGGTCTCTAGTTAGTTCCTGG
CAACATTTACCTACAAACAATGTTGGCCCTTCTGTCGGAACCTCAGATTG
GTGGGCTCAAATTGATTGTGTGGGAAGAAGAAGAAGATGAGAGGAGCTCT
GCTACCACTTGGTGGAATGTTTGGTTAGAAAGAAACAGAAGAGTATTCAA
CAATATTTCAATCTCAGAGAGAGCAGCGGCATATATCCTAAAGCAAGATC
TTGATTTCCATAGTTCGGCTTTTAGGCCCCCATAAGTATTTTGTTCGTGC
TGTCTATTGTTGTATCGTTTCCAATTCCTATTTTCTGGACTGAACCATTT
TGTACTGTTTTCTCCTTCTAATTAAATTCCGGCAGATCTCCTGCCGCCGT
TCTCCTCAAAAAAATAAAACTAAGCAGGACAGCACAGGGTCTTATAAATC
ATAAGCCACAATCACAAATACCAGAATGCAAACTACAAGATTGCATAAGT
ATCTAACGACCCCTCATTCTGATGAACACCCCTCCCCCATGAGATATGGT
AAAGAATATTATTGGCTCAAATATAACCATACTTATGTTACACATCAAGT
TAATGTGCATACGTTCTATGTTAGGTTTACTTATTATAAGTTTGAACAAA
TACTGCACCATGAGTTTTGTATCTTCTCGTTTGTCGAAATACTTACGTGG
GTGAAGTAAAGGAGAGTAGGCTCACGGAGTACTTGGATAATTAAAGAAGT
TCTACACGTTTTGGATTTGATTTTAAATCTCATGATAACATCAATTCCAA
ACGAACCTAGCTGCTGATCTAGAAGAAATCTTAGGACCCATGACATGTTA
TGGCCAGTGTGGTGTCGGACAGTATTACCTCTATGTGGGGGAGGCTAATG
GGCGATCGATCGCCAGGGCGATCGCCCAGCGATCGGTTTGCCCCCCTCTC
CCCCTATACTCCTCCCTTTTCTCTCCCTTCCTCCTCCCCTTCTTCTCTTT
CTACTACAGTACACCACACAAATTTTTTTTAAAAAACAAAAGTTAGAAAA
ATTTATGTATAGAAATACTATATATAAAAAATTTGAATTCAAATTCAAAT
TTGAATCGGGTATGTAAACTTTTGACTTATAAACTTTGGGTCTATAAACT
TTAGATGAATAGAAATACTATATATAGAATATATTTGAATTCAAATTCAA
ATTTGAATCAGATATAATTCAAATTCAAATTTGAATCGGGTATGTAAACT
TTTTGACTTATAAACTTTGGATCTATAAACTTTGGATGTATAGAAATACT
GTATATAGAAAATATTTGAATTCAAATTCAAATTTGAATCAGATATAATT
CAAATTCAAATTTGAAACGGGTGTATAAACTTTTGACTTATAAACTTTAG
GTCTATAAACTTTAGATGTATAGAAATACTATATATAAAAAAAATATTTG
AATTCAAATTCAAATTTGAATCGGATATATAAACTTTTGACTTATAAACT
TTTGGTCTCTAAACTTTAGACGTGTAAACTTGAGGTGTATAAACTTTAGG
TGTATAAATTTACTAAAATAGAAAAGTAATGCGGTGTCAAAAAAGGAAAC
CAGGTGGAGGGAGGGGGGAGAGGATCGATCGCTGCCCCATCCCCAGCGCG
ATCGATCGCCCAACAGCATTTCCGCCTCTATGTACAGTTAATTCGTAGTT
TCATAATCGTAGAGACTAGCTCTGGGACTGGATGCCGGGGCAGCTGCTTG
ATTAATCAGATAACAACCTGTCACCAGCCATTTATTTAATTTCCTTCTGT
TTGCGACGTTTTCTTTAATTTGCTGCTTAATCAGTCTCTAACTCTCTACG
ATCTATGCGCGTGCTTTTCTCTTTTTCTACCACGTCGCGTTGACGATGCC
ATCAGTCTGTCTTGGAGCTAGTCAACCTCTCTCGTCTCACCGCTATATAC
ATATCTTGCAGTTAATTAGAATTAATTTACGTTGTATTATCTATATGACC
AAACAATTATTAAAGAATGCAGCTTTTATATATAAATGCGTAAAATTTCA
ACACATGTTGTAGACTTGTTAGATGACTTAATTCCGAATATATTGAATTA
ACCTTACTGATCCGCAATTAACTCTTTGTTGCAAAATACTACTTGCAGTA
CTCTATATATATCTTGTTCATGTACTGTACACATCAACTGTACATGTTCC
TTCAAATTAACATGTTGGAATTCTCAAATCTCAAGTATCAGGAATTAAGT
TAGGATATCAGCAAATTAAGCAAATCAATCAATGGAGGCCCTGAGCTTGG
TAAGCAACGTGACCAGCATCGTCAGCATCGCGAGCGACATCGCCGGCGCG
GCGAAGACGGCGAGGCAGAACAAGAAGAGGTGCCAGAGGCTCGCCGAGCG
CGTCGGCGACATCGGCGAGCTCACCAAGGACCTCGCCGTCGACGGCGGCG
GCTCATCCTCCTCCTCATCCTCGCCGTCGACGGCGGCGACGAGGAGGCTG
GTGGTGAAGCTGGAGGAGGCACTCGGCAGTGCCCTACTGCTCGTCCGCTC
CTGCCAGGCCAGCAGCCGCCGCACCTACTACAGCCTCCTCGTCGCCGGCG
GCTGGCAGTACGCCGAGCAGTTCGACGAGGTGAACGCCGAGATCGACCGC
TGCCTCCGCGACCTCACCGTCGCCATCGTCTCCCGCATTGACCGCAAGCT
CAACGCCGCCGCCGGCGACACGAACACCGACATCGTCGTCGACGTCGACG
TCGTCCCCGCCGACGCGAACATCGTCGGGACTCATGACGACGGCGCAGAT
CAGGTTGACGACAAGGACAACAACGGCGAGCAAGATGGCAAGTCCAACTC
AGGCGATGACGTCGTCGGCGTGCACCACCAGTTCTCGCCGCCGCCGCCGC
CGCCGCCGTATTATGGCTACTACTTGTATTATTGGCAGTGTACCGACGGC
CTCGCCGGCGGTTACCACCAGCAGCGGGGTGGGCATTATTGTCACTGCGC
CGCCGGAGACGGCCACGGCCACTACTACTCGCCGTCGTCGTGCCAGTGGC
ACTCGGACAGAGTTGACAGTATTCGTCAAATGTTCAGCGACGATAACCCC
AACTCTTGCTCCATCGCCTGACTGTGAGCTCTCAAATGTATACGTTCTTG
TTTCTACATGCATGCTGAATCGAGAAATGCTATAATAAAATTTTCTCTTT
TTTTTTTCATGGGGATATGCTACAAGTTAAATTAAGTAATGTTAATTAGT
GCCTGTTTGATGTTTCTGTTGCTATTGGCAGCGACTGCGGCAGCAAGATG
CATGTCAAATACTGTGAGGAAGCAGTCAAGCAGCAGCCAGTGGGCAATGG
CGAAACAAATATGCAGCCTTGTTTATGGCTTGGAGCTAGTTGCTATCTAA
TAGTTATATGAACACTTGAACCTTCTTTTCTATCTCAAAAAATATTTTGG
TTCATTATCTAGCTACAATGGAGCCATGGAGACTGCACCATAAATTTTAA
AAAAACAAGTTAAAAAATCAGAAAAAAAATGTAGTACGTTTATTCATATA
CATAGACTTTATACTAATGTGCAGACATGATATCGTAACTTCGCACGTAT
AAACCTTATGCATAGAAATATTCTAGATAAAAAAAATATTTCAATCCGAA
TTCGAATTTGAATCGGGTATATAAACTTTGGGTCTACAAACTTTAACTGT
ACAAACTTCAGGTATATAACTTTAGATGTGTAAACTTGAGGTGTACAAAT
GTATAAACTTACTAAAACAGGCAAGTAATGCAGTGACTAAAAAGGAAACC
ACGTGTGGAAGGGGACCGACCGCGCGCGGCGATCAATCGCTGTTAGGATT
TTCGGCCATGCAGGCTATATATGTAACATCCCGGCCTAGGGCTTAATAGG
ATTAATAGAATACTCATATCAACAAGTTGCAACTTCTTTTCCGGAAGCCA
ATCTCCAAAGAACTCCAGGGTTAAGCGTGCTTGGCCTGGAACAATTTGGG
ATGGGTGACCGACCGGGAAATTCTTTCCGGGTGCACACGAGTAAGGACAA
AGTGTGCAGAAAAGACATGTGTTGGTCTGTGAGGGCAGTCTATAACCTAT
GAAAGCTATCAGATGTAAGTGGGCCCGGCCTGGGGGAGGCGGGACGTTAC
AAAATGGTATCAGAGCCGACTCTCGCAGTTTCACGGGCGCGTGTGTCGCA
GTTGCGCAGGCATGGTGCGCATGGCTGGTGTAGACCGGGAGTGGTTACAC
AGCATGGCATATGCGCTGGCACTGGACACATGGACGTGGCCAAGGGAGGA
CGTTCCTGGCCTAGGGTTGATCGACGGGGGCGTCGCATGGCATATGCGCT
GGCACTGGACACATGGACGTGGCCAAGAGAGGACGTTCCTGGCCTAGGGT
TGATCGACGGGGGCGTCGATCTCTCTTAAGGGGGTGAGGGTGTAACATCC
CGGCCTAGGGCTTAATAGGATTAATAGAATACTCATATCAACAAGTTGCA
ACTTCTTTTCCGGAAGCCAATCTCCAAAGAACTCCAGGGTTAAGCGTGCT
TGGCCTGGAGCAATTTGGGATGGGTGACCGACCGGGAAATTCTTCCCGGG
TGCACACGAGTGAGGACAAAGTGTGCAGAAAAGATATGTGAAAGCTATCA
GATGTAAGTGGGCCCGGCCTGGGGGAGGCGGGGTGAGGGTGTAACATCCC
GGCCTAGGGCTTAATAGGATTAATAGAATACTCATATCAACAAGTTGCAA
CTTCTTTTCCGGAAGCCAATCTCTAAAGAACTCCAGGGTTAAGCGTGCTT
GGCCTGGAGCAATTTGGGATGGGTGACCGACCGGGAAATTCAATTTGGGA
TGGGTGACCGACCGGGAAATTCTTCCCGGGTGCACACGAGTGAGGACAAA
GTATGCAGAAAAGATATGTGAAAGCTATCAGATGTAAGTGGGCCCGGCCT
GGGGGAGGCGGGACGCTTACATCTGATAGCTTTCATAGGTCATAAACTGC
CCTCACAGACCAACACATATCTTTTCTGCACACTTTGTCCTCACTCGTGT
GCACCCCCAGGCCGGGGGCCCGGCCTGGGGGAGGCGGGGTGAGGGTGTAA
CATCCCGGCCTAGGGCTTAATAGGATTAATAGAATACTCATATCAACAAG
TTGCAACTTCTTTTCCGGAAGCCAATCTTTTCCCGGGTGCACACGAGTGA
GGACAAAGTGTGCAGAAAAGATATGTGAAAGCTATCAGATGTAAGTGGGC
CCGGCCTGGGGGAGGCGGGACGCTTACATCTGATAGCTTTCATAGGTCAT
AGACTGCCCTCACAGACCAACACATATCTTTTCTGCACACTTTGTCCTCA
CTCGTGTGCACCCCCAGGCCGGGCCCACTTACATCTGATAGCTTTCATAG
GTCATAGACTGCCCTGCCCTCACAGACCAACACATATCTTTTCTGCACAC
ATATCTTTTCTGCACACTTTGTCCTCACTCGTGTGCACCCCCAGGCCGGG
CCCACTTACATCTGATAGCTTTCATAGGTCATAGACTGCCCTCACAGACC
AACACATATCTTTTCTGCACACTTTGTCCTCACTCGTGTGCACCCGGGAA
GAATTTCCCGGTCGGTCACCCATCCCAAATTGCTCCAGGCCAAGCACGCT
TAACCCTGGAGTTCTTTGGAGATTGGCTTCCGGAAAAGAAGTTGCAACTT
GTTGATATGAGTATTCTATTAAGCCCTAGGCGGGGATGTTACAATATATA
GGCCCCAACAAAAGTTCGATGAAAATTTGGATATTCATGACACGTTTTTC
AAACTGCTAAACGGTGTGTTTTGTGCGAAAGATTTCTATATGGAAGTTGC
TCTAAAATACCAGATAAATATATTTTTCAAGTTTGTAATAATTAAAACTC
AATTAATCATACGCTAATACCACCTTGTTTTACGTAAAGCACTCAATCTT
CATCTTCATCTACATGAGTTTCAAACACCACCATAGTGTGTACCTGCATG
GGTTGTGATGGACTTGGGCCATTTGGTCTTGTGGCTTGTCAAACCCCCCC
CCCCCCCTCACCCCTCCCCGACCACGTGGACGACGGATCTAGTGGCTGGC
GGTCGAGGGACGAAGACCGAAGCTACCAACACATCGGGATGGATGAGGCT
GTGCCTACAGTTCAGATCCATGTCCCCAGACCTTGTGGAGGCTAGATCCG
ATAGCCGGTGGTTGGAGGAACGTCTGGTTGGGCCGGAGGGGAAGGAGGGC
TCGTGGGAGCTGGCGCCTGTTGATTGGAGGCACATCTGGTAGGGGTAGAG
GGGGAGGCTCCGAGGAAGACAACACCCAACGATCGAAGGCGGCACCAGAT
GCTCGTTAGTCAAAGGGGTAGGCGGCGCCCGACAGCTGTTACCGCAGTCG
ATCGGAGGGGGAGGCGCATCTGGGTGGAAGAAGAAGGGTGAGAGAGAGAG
AGAGAGGAGTATGAGGGGATGGAGAAAGAAGAAGAGGACAAAGATGGGTT
CGGGAGCTAGGAGGAGAGTGACTTTTTTTAGGTCATCTTTGACGAGACAC
AAATTTTACACACGTCACGAGATACCTCATCTATGACGGGCCTCGGCCGA
TGGCCTCACCTATTATGGTCTCCCAATGATCTTGTCAAAGATGAGATCAT
CCGTGACGAGCATTACAGTCCTTCACTGGTGAACTGGACCGATCTGACCT
AGTGAATGGGGATAATTGAATGGGTCATCCTTAGTCATTTCGTTAACGTT
ACGTTAACGTTAAGTGCTGCAGAAATTCATATACTTGGACCTTAAAATTC
CCAAGGAAACCATTTGTTACCTTTGAACAGAAAGCGACAGCGTCCATATA
ATCATTTCTTACATTTGATATAGTCTCATGAAATAAATTCATCTTTGATT
AGTGTGGCTAGTTTGTTACCAATAGTCCAAATCAAAAGTACAAAATTACG
AAATCCATCCAGGAGAGCGAGGTCATAAACAGTGGTCAAAACTCACTCAA
GAAGCAAAAACTCACTTCTTGATTGACTTACGCTCTCTTCTTCTCCACCT
CCGGCCAGCCACACCGCCGGTGAGCCGTGCGCGTGACACACCGATGGCTA
GCGAGGCGGTGTCCATGGCCGCGAACATCGCGCAGCTCACCGGCGTGGAC
GCGCTGGGGCTGATCACGATGATCGTGGAGGCGGCGAAGGCGGCTCGCCG
GAACAAGCGGACGTGCCTGGAGCTGGCCCGGCTGGTGGAGCAGGTCGGCG
ACCTACTCCGCGCCCTGCAGGAGCAGCCCGGGGTGACGGTGATGGAGCGG
CCGGAGACGAGCGCGCCGCTGAGGGAGCTGCAGGAGACGCTCCGGCGAGC
GCACGAGCTCGTCGAGTCCTGCCGGCGGCGGGGCAGCTACCCTCGCCGGC
TCTTCGCCGGGAAGGAGCAGGGCGAGAGCCTCCGCGAGGTGCAGAGCAAG
ATCAGCATCTACCTCCAGCTCTTCCCGATCATCTGCCACATCGACGGCAC
ACGCCTCCTCGTCCGCGTCATCGCCGACGGCGCCGCTGCCGCCCGCTCGC
CACGCCCCGAGGTATATATACTGTATGGGATTTGCTCCACTCCAACAAAA
AGTAGTTCAAGGTACCGGTACGACGGTACCTCACGGTATCAAATCATTTC
CGATCGTTAGATCTAACAACGATTGAAAACGATTTGGTAGCGTAAGGTAT
TGGTACCTCGAGATACCTTTTGCTGGACCGAAGCAATTCTCGTATTGTAT
ACATGCATGCGTGTATGAAATTGTGTATATATATACATGTATATATATAC
GTGTACAAGATTACAAATATTTGGTTAAATTCGTGAATTCAAAAAGGATG
AAGAAGATGAAGTGCTCATGTCGCTCACCAATCGCCCAAATCCTCAAGCT
AGGTCTCTCTCTCTCTGTCTTTGTTTGTGTTAGTATGATTATGTGATGGA
ATTATGGAAGTACGAAATCACAAGTGTTTAGTGTTTATTTTCTCTCACTG
AATTCAGGTTTGAGAAGTTCAGTTATTCTCAGCTTGTGCATGCTACAAAT
GACTTTTCACTCGACAGTCAACTGGAACAGAGCACCTTGGCCACTTTATA
CAAGGTATGATAAAAAAATAGCTATGTACTTCTTTCGTTTCATATTATAA
TACGTTTTGATTTTCTTCTACGTCAAACTTGTTTATGTTTAATCAAGTTT
ATAGAAAAACTTAGCAATATTTCTAACACAAAATAAACATACTATCAAAA
TATATTCAATGGTAAATTTAATGAAACTAATTTGGTATTATAGACAGTCC
ATTGGCACTCTGCCTGAAATTTGTGGTTCATCAACAGTAGGCTATATGCC
TATATATAGTCTTCTCATGTTTTTATAGCTGAGAGAATCATTTCTTAACT
TGTACACGTGTACACAATTTCAGGGTAAACTTCATGGGAATGACGTTACC
ATCAAAAGACTTTCACTTCTAACTTCAGGTCAGAGGTTACCAGAATGTAT
GAGTGAGAATGAGCTATTCAAAAACGAAATCAAGATTCTTCCAGAACTTC
AGCACAAAAATGTAGCCAAACTCGTGGGATTTTGCACCGAACGACGCGAA
AGGACTACTGTCTACGAATTCATGCAGAACGGGAGTTTGGAAAACATCAT
ATTTGGCATGTCTTCTCACTAAATTTCAGTTAATTTCAAGTTCATTTGTG
GACAGATTTTGTTGATGAACTGATTGTTGCCATCTTGCAAGCATTTGCAG
GAGCAGCAACAGCAAGGTCGATACTTGATTGGCCGACACGATTCAGAATA
ATTGAAGGGATAGCACAGGGTCTAGCTTATTTACACAATTATTCAAGGGT
ATGTATTATTCATAGAGATCTGAAGCCAAGCAACATTCTTTTGGATTCAG
ATATGAATCCAAAAATATCCAATTTTGAGTTGGCTGAAATGCTAAGTTCA
GGCACTGACGAACAGAAAACAGATAACGTGGTAGGCTCAATGTAAGATGA
ACTAGTGTTAATTTTATTACATTTCAAATATTTCATTTCATTCAACTTCA
CTTCATTCATTTTTATTTCTAACGGTTTTTAAATTGCTTTTTCTTCCCTG
ATCTAGTGGATTCAGTGCTCCAGAGTATATGCATAAAGGTATTTTCTCAG
TCAAAACCGATGTGTATAGCTTCGGGGTCATGGTTCTGGAGATCATAAGT
GGAAAAAGATGGACTCAACCAAATCAGACACGGTTCCACAAAGATTTATT
AACATGGGTATGTTGAAACCATCCACACACACGTTGCTTGTATATGACTA
TATGATCCATCTAAAAAACAAAATTTATGTTTTGCATTTGAGAAAAAACT
GGAGTGTTCTGTCAATAGAAAATCAGGCAATGTATGCACCTAGTAAACAT
GTTTGCCAATCTTTTCTAACTATGAAACACATAGGCTGAGTTCGTTGTGG
GGGTTGGAAACAAATCTCCCGCGCACGGAAAACGGAGCGGTCTATTAGCG
CGTGATTAATTAAGTATTAGCTAATTATTTTCATAAATGGATCAATATGA
TTTTTTAAGCAACTTTTGTACAGAAACTTTTTGCAAAAACACATAGTTTA
ACAGTTTAAAAAGCGTGCGCACGGAATACTAGGGAGAGGGGTTGGGAACA
CCTAGCAACGAACACAGCCTAAGCATGCCAAATAGATGGACATCTATGGA
TTTTCTTTTTGATAAAGGAAGCTTTTATTAGTCTTAGACTGTAGCTAGAG
CATTTCTGACCTCTGGATAATTAATTAGATGCATACGGTCAAAACACACA
CGCCCACAAAAGAGTTTATAACATGTGAAAGAAAGCAGTAAAATCTAGGG
AGCATCAATCTTCAGACGAAGGCTGTGTTCGGGAGTGAGGGTTGGGGGCA
CACAAAACGAAGCAACGTTTTAGTACGTGATTAATTAAGTTTTACCTAAT
TTTTTTTAAAAATAGATTAATATGATTTTTTTAAGCAACTTTCGTATAGA
AACTTTTTGCAAAAAATACACCATTTAGTAGTTTGAAAAGCGTGCGCGCG
GAAAACGAGGAGGAGGAGTTGGGAACTTCCACAACCGAACGGAGCTTAAA
CCGTCATGAATATCCCTAGCTAAAACACTCCCTAACCACCTGTTCCAAGC
ACTGGCACACCCCTGCAACCAAATCCCATGAATCAGGTTCCATGGATGTA
CATAGGTAGAAAATTATACTTTCTCATGCATTCAGATGCAGTAAAGATAA
AAGCCTGAACTTTTCGCCCCAACTAAAAGAAAAGGAAGTCTGAACTTACA
TGTATCAGGCATGGGTGAGATCATGGTGCTGCGGCGCGCGCGTGGCGCGG
AGGCTGAAGGAGCTGGTCGACCCGCCGCTGCACGCCGCGTCGTTCCGCGG
CGGGGCGCTGCCGCGCTGCCTCTCGCTCCCGGCGAGGCGGCGCGCGCTGT
CGCAGCAGCGGGAGATGCGGCGGTGCGCCCGCGCGGCGCTGCTCTGCATC
CAGGAGAGCCCCAAGCGGCGACCCGCCATGCCGGAGGTTGTCCACATGCT
GCGCCCCAGGGGGAAGGCCACGCCGCCGCTGCCCGGCCGGTCTCGATTCA
CCGCGGCGAGGGCGAGCTCGATCCACGGCGGCGAGACGAGCAGCTGATTG
ATGGATTGTTCATCATTGGAAGAGAGCAATTTGTAGTATTCATGAACTGA
AAACAGTTCAGAGTTTTTCAGACGAACACAAGAGCACTGAACTGAATAGC
TGAAGAGGTTCAGGAATGATCAAATCCTGATATATGGAAACATTTTGGTG
GGTTTTCACTCATTTTCACTGGTGTAAACTAATGCCGTCAGGTGAAATGC
TGATACGAAATGAAATCCTTTTGTAGTTGCAGTAATGAATTCCTTTTTAC
CATGTAAAGATTTGCACATTGCAAACGTTTCAAGTACAACAAGAGACTTA
AAATCCTGATCTGCAACAAGAGATTTATTTGTAAGGATTGTGCATCTTTT
GTATTAAGATTTTAGAAGGTTCAACAACAGAAATCAGCCAACAACTCCGG
AAGGAAAAGAAACAAAGGCTAAACAACTAATAGGAGGGGCACCGTGTCGA
CCTACTTCTCACCACAGAATGGCGTCGTCGGTTGGCACCTTTGCAATGCA
GGAGACAGGGTTGATTGGCTGGCTGTCTCTGAAAACAAAAATGCAGGTCC
AAGTGTCCAATTTAAAACCAGACAATTTAGTATCATCCAGCAAAAACAAA
AATATTTACAGATCATTGATTGGCTGACACTCTTCTGAATAATTGAAGAG
ATATAACAGGGTGTAGCTTATTTATACACTTATTCCAGGGTACGAATTAT
TGATAGGGATCTGAAGCTGAGCAACATTCTTTTTAGGATTCCAATATGAA
TCCAATGATATCCAATTTTTAGTTTGGCTGAAATGCTAGGTTCAGGATCA
GACAAACAGAAAACAGACAATGTAGTAGGCCCAATGTTAATAGGATCGAT
GGACATCTACCTAGGTTAAAAAAAAACTTTTTAAACATACTTTCTCATGC
AGGCAGATGCAGTTATATATCCATGAGAAAAATCTGAACTTTCAGTTGCA
GACAAGCAGTGACTGAAATCGTGTGCTGGTACGGCCCATCTTTACTGGGC
CAGAATACTAGTCGGTCTGGAACAGTTTCTATTTTGTGTGGCCCAAGAAT
GGGAGTGGGCCTTACTTGAGCAGAGATTTCGGCTTACGTGCGATCCAGTT
AGGAATAATTAGGCCGTAGCAGTATTGTGACTCACGTGCGGTCCATACTA
ATTTGGGCCGGCACGGGATTTCAATCACGTGCGGCCCAAGAATGGGCTTG
GGCCTACGTCAGCCCATTAACTGGAAGAACAATTTGTACTTGTTAGATGA
ACTTGCAATTCATGAGCTCAAACACAGTTCAGATAAACGGAGCACTGAAA
AAAATAACTGAAGAGTATAGGAATGATCACAAAGCTCAGTTATAATTTCA
GAGTCTATGATAAGGTTAAAAGATTTGGGGAGTGAACTAAAAAACATCAG
AAGTGGCACCTCTGGACATAATAATCAAATGCTATAAGATGAACTGTATG
CTGTTAAGTTTTTTTTTTAACGCGCAAAAGGATTGCACATCAATATATTA
GAAGAAAAAAGTTATAGTTACACGACGCAATCAGCCAGACCGGCTTACGC
TAAGGGAAGGGAGAAAAAAGCAAAATAAAAAGCTGAGCTAAGAGAAAACT
ACGGTGGCTAAACACAAACTCTAAGCTAGAGGAAGGGGCCGAGCCACGCT
AGTAGGAACTATAACTTTAAGTGTACAGCTACAACAAAAGATCTTTATCC
TGTATGGAAAACCTGTAAATTGCAAATCTACAAGAACTCTACATGTCTCT
TAAATGACCATTCCCGTCTAGGTTCAATAAGAAACCAAAATCCAAGGTCC
AACATAGAACTAGTCAGATCCTCCATGGTCACAAAGTACCATGGAGCAAG
AAAACAAAAACAGCTGTGTAGATGCTCACTTTTGACAGATTCAACTCCTG
CATATAAGAGCAGGTACAATAGCAGGCTATTAGCCAGCTATAAACATATT
TTAATGCAATAAACGATGAGAGAGAAGAGCAGCGGGCTACAGATCGATCT
ATAGCCAGCTGCAACACGGACTCCAAGACGTAATATGTGTATGACATGTG
GGACCATATATTAATAGTATAGTAAGCAATTATTGTATGAATGGGCTATT
GCATTGGCTATAGATGATTTGGAGCTAATAGTGGGCTATACTATTAAACT
TGATCTAAGCATGAAGTTTCCTGGAACTCGCCTGATTCCGCCCCCCATCC
TAATCTTTGTTCAAACGTCAATAATGGGGACCTGTAGACAATTAGGCATA
GCACACCACCTCCTAAGCAATTTAGCCAAAACCAGTCACATCATGCCAGA
TGCTCCAATGATATTAAAGATGATGAGTGATTGACGTTTTCTGCTCTGCC
GAATCACTGCATTTTTATAAGCAGCTCATCTAGTAGCCGCTTCTTGCATT
CTTCTTCTTCTCCTAGGACAGTGCCATCCAAGTATCCAACGAACGCAAGA
TGGCTCTGGTTGCTCAGGCCTCCACCATCGCGCAGTTCGCCGGAGTGGAC
GCCTACGGCCTGATCAAGATGATCGCCGAGGCGGCGCAGACGGTGCGGCG
CAACAGGGCGACGTGCCTGCAGCTCGCGCGGCGCCTCAAGATGATCGGAG
ATCTTCTCAAGCAGCTCCACGGTGCGCAGCTGATGCAGCAGCCGGAGACG
AGGAACCCGGTGGAGCAGCTGGAGGAGACGCTCCGGCGAGCGTACCTGCT
CGTCCGGTCATGCCAGGGCCGGAGCTACGTGTACCGCTGCTTCATGGGAG
GCCGGCACGCCGACGAGCTCAGGGAAGTGCAGAGTGAGATCGCCTTCTAC
CTCCAGCTCTTCCCTCTCGTCAGCTATGTCGATGCTACACTCAACTGGGT
GAGACATCTGAATAAAGCCGATCCATCCTGCAAAGAGGTACAGCAAGTTC
AAAACTAGTTCTGTTTCTTTCTGAAATTTACAAGCAGAAACAAACCAATT
TTTCAGTTTTGGAATCTGAGGTCAACAGAGATAATAACACAGCATAATCT
GTGTACATAAATTTGCTGGATTTTGCTTTTTGCATTACTCTGAAAAAAAA
TGAGATGTGAAAACTCGATGCGTTTTACTGATGTAATATTGTCTGAATAT
TTCTGATGCTGATTATTTTTGTGGAGGAACTTATGCTTTGTCATGTGTTT
GTTTGTACAGGCACCTTTGGTAAGACCATATTTTGTGCCATTTGTGATTC
TCTCATGGGATGGATCGTGCTTAGCAGTTGTTCAGAAAGTACACCTTGGT
ATAGTGTACACATGGTTATATATCTCTTACCTTAATATCTACTCAACTAT
CTGCAGATCTTTCATGTGTCTGCAGGAGTTAAATTGTTGCCTAGCTGACA
TTTACTTTTTGCGATAATTTCATTCAAACGATCGATCGACAGGCATCTAG
CTAGTACACTAATTCTGAAAGTGCTAGCTAGTACACTATTGTGATTCTTT
TTTACCAGCTAAGTACTTTTGCCTGTGGAGAATTTGGCCTAGAGTAAAAG
TTCAGGTGTGCACTTGATCCGAAGTACAAACTGTAAGTCAATCATTGATG
TGTCCTGGATAGGTATGTTTTGTTATCTTGTTTTAGCATGGAAGAACAGA
CCAGATCTGATTACTGTAACTTACCAAACTCTTGGATATTCCCTTCTATC
ATCCAAGTTTCTCTCAAGATCTCTAGTTTGCATCCAAAGCTTACATTTCG
GTTTATCAGGATTATAAAGTTCCAGGGTCGGCGAGGCAGTTGCCGATACA
GTTGAATCGGTCCATGAGCTCTACACCAGTGAGCGACAACGAGTAGGAAG
ATATCTAGATGCTTAAGTCATTCAGGTTCCAGAGCTAGGTTTGTGCATTT
TCTCAAATAACTTTACTTAAAGGCTCTCTTATGTTCGCATTATAAAGGAT
AGTTTATTTGTAAATATTAAGCAATAATATAGGGGATCTTCATTTAATTG
ATAATAGCATAGTGCAATTGTATTTCTTTTACACTTATAGTCCATGAGGA
AATGAGTTATCTTACAGAAATATGAACTTGCATGTATTGCAAACTTGTCA
TTTTTTAATCATTCATCACCCTCTGAACCTTCAGATTTATCAATAATCAT
TATGGAGGTGAAAAGCACCAGCATGACTCAAGTTCAGCTCGCTTTGACTG
TTTAAGTCAAGAGTTAAAAAGGATACCCAAGAGTTCTTACCTGAATAGAG
AAAATGTAAAAACCATGAGTCTAAGTGAAGAGGCTCAAATCCATCTCGCT
AAATTCAGGTGGGGAAGCTCTCCGCTCCAGTGATTTCTCAAATAAAAATC
TCGTTGAGCTGCTTCAGATTCAGAGTTATATGAGCAGTAGGGCTCTAGTT
CTCCTCAATTTTCTGCTTCATATTCAGAGTTAAATATTACAAGATAGTTG
AACCAGAATCCTACCAAATTTCTGGGTTTTGCCGGGATACAACTGATAAT
CTCATGGAATCATTGTCAACATTTTTTGAGCTATTTTTTGAGTGAGTTCA
GAGATAATAGCAGTGATGTTTCTATGCATTTTTCTGCATCATATATGCAG
TGATGTTTCTATGCATATCTCTGCATCATATATGCAGGATCGGTTGTCGT
TTGATGTACCTGAGTTTTGATTGGTTGAATTCTACCACTATTCATTATAT
TCCTTCTTAATGTTTTCATTGGGTATCATACACATGTTTTAACCACACAA
AGTTATTTATCTAAACTTTGTATGATCCTGCATTCTCAAGGAATTAATTA
TATGATCTCTTCATACTATTGTTTCTTTACTACAGAATATATATAATTTT
CAAGGAATTAATTAATAGTATAGGGCAAAAGAAATTATATTACATGAACA
ACTCCACTCTACAACCTTCCTTCCTCAATTAGATGAACGCCTACGTGAAA
ATGGAAATATAATTGAAAGTGTTTAAAATTGATTCTAAACACTGCCGATT
TATTTTCCTCCAAACTCTCAAATTCTTTAACTTTTTACATTCAAACATAC
ACCTCATCCTTCTACATATAAACTGAGAAGAGAAATCTTAAGTCTCAAAG
ATCAGAATGTTTCCTCTCATTGGACTTACTTTTGTATATGCCCGAAGCTT
GCCATTTTATATTGGTTTGGATCATAACACTCTCCTATTCATCCCCATCC
CGTGGTCCGTTTAATCGTTTACTACATGAGAGAGAGGAGAGCAGCATAAT
AGCGTGACATACCAGGTGGTTAATTTGATGGCATTTGGAACATGAGGAAA
CTTAACCGGCCGGTGGAGCGAGGAGGACGAAGCTGATATCGATCTGCGTG
CAGTTTCGATTCATCAGTGAGGGACGACGAGAGTAGGAAGATATCTACAT
GTTTGAGCCATTATGTTCAGGTTCTAGAGCAAGGTTTGTGTATTTTGTAT
TCATCCCCATTGTGTGTTTCCTTTACTGGGCGAGAGAGCGAACGAAAATA
GCATGACACCCGGATTCTAATGCAAACCTCAATGCTAAACTTCAGGTATG
GATTATTAAATTGCAGCTCTTGAATTCAGGCATGTAAACTGAAGAGATGT
TTCAGTTTCAATCTAGGATCTGCAGCTTTTCCCAGGAGAATCACAAGGCA
ATGATGGCAATTCGGACTTTCGTATCTTTTTAGAAAGAAACTCTAACAGT
TGAGTTGATGCTCTTATGGGTTAAGATCAATACTATACGGAACTAGGCAT
GGCAAAGAATTCATCTTCAGAAATAAACTTTTTTTTCGAGTGCTCAATCA
CCACAGCGAAAAACTTGTCAAACAACACATCACAAGATCACACAGCAGAA
ACCGATCCATATGTTTGTTGTCATGACTCATGACTCCTGAATACATCATA
CAACAGAGTTTACTCAACTCCAACAATTGTAAATTGTATACATCTGAAGA
GAAATATTCCCTTGGTGATCAACTGATCTTTCCCAATACTCATGCTTTTC
TGGCCCCTATTCTATCTATGTACAGTACCAAAAATTGATTGAATGAATGA
TAAAACAATGAGCCAGCAACCTTTGAAGAGGACTGACATGTTTGTCTGCC
TAGTATACTTCATCTCCAATAGGATCAACATAAAGGCGAAGATGGTCACA
ACAAGAGTAAAGCTCCCCTGGATTGCTTACTTCTTGGCGCTCACTTTACC
ATTGGGAGCTCTCTTTCCATCAGCCGCACTCAAACTCAACTGTTTTCCGT
TCTTGGTTGACGCCGATGGAGGTCCGTTTATCTTTTTTTGTAATGGTGCT
GCCCTTTTCGCAGGATTCGTGCTTCTGAAGTAATTCAAACCCAGCATAGC
TCAGGACAACAATGCACAAAATCTGATAATTACTAGAACAATTTCAAAAA
TAGCAATTGACATACCTGATGTCTGTGCTTTTTGCACCCTTGGGTTGGGC
CTTCCTTGCAATTGAGGCACTCCCATTTGCAGAACCTGGAGCTTTTGGTG
CACTTGTTGGACGCACCATATCTTGTTCTGACGAGCAACTGGTTGTGACC
TCAAAGTCATCAGAATCCTCTGTTGCGACAGACCCAGCCCAACTCCATTG
CGGCTCAGGACTGTTTCTTTGATAGAAGACTACATCTTGTGTAGCATCAG
GTCCCAATTCTAGTAGGGAATTGCTGCTACCAAATTGGGAGTTGTTAACC
CATTCTCCCAAGGCTGCTTCCTTCTGAGAACTAGTATCAAGCCATGAAGA
TGTATCATTCTCTACATCTGGCAATTCAAAGTTTCGTTTCTTCTGTCTGG
GAGTGCCATTGCTTCTGGTCTTTTAAATTAAAATGCGCAAAATTAGATTG
ATCCAACCATGTAACAGAGTTTTGCTGTATCTTTTAAGGCATATGAATAC
AGTATATTTTACAAATGAAAACATATAGAGTTCTAAGAAACATCCCCAGT
CAAATAAGGAATAATTATTTTTCTGTCTTCCATTTAATCTGTTATGAATT
TCATCTTGGGAAAGGAAATACCTCTAGATTTCCAACTTCTTCCATTGGGT
TCCTGAATGCAGGAGGTGCGCTGCCCATCCTCATTCTATATATATCTGGG
CTTGATTGTGTGCTTCGTATGCTTTCAGTTTCACCATCTTTCTTAGCCAA
TGCTGCCTTGAGGCAAGCTATCTGCAATAAGAGATACATAAGCAAAATTT
GCCCCAAGTTAAGAAAATGAAAAGGTGGAGCTGGTATAAGAACCTGTTCT
TTGAGCTCTTTGACTTCTCCCCCTTCCTTGTTTGACTTAGCTGCTCCAAG
CTCAACAGTAGCAACTCGCTCTGCAAACTTCAAAGTGCTTATTGACTCAC
CAATAGCATCTGGTTCTGGGGCTATGTGAACAAACATTAATGTTTTTGCT
TGTCCTCCTAACCATGGAAAAATAGAAAAACTTACTCCACATGCTTCCAG
TTTTAACAAGGTGAAAACAAGGATGTAGAGTTTTAGAGATACCAAGAGAA
TCCTGCAATAACTGAGTAAGTTTGCTATTTCTGTAAGGAACATGTGCATT
TTTCTGAGCAAGGGATGCGATCACATCGCCTAGTGCTGCTAATGACTTGT
TTATGTGTTGTGCCTCCTTCAGCCTATCACCTACAACCTCAGATTTATCA
ACTCTTTCACTACCAGCTAAATCCACAAGATGCATACAGCCTCTTAGAAC
TGTCCGGGATGTCAAATCTCTTCCCTGAACATGAACTGTTAGACAGCTGC
AAAATACAATCCCCAGTCATCAGCCAGAAATAATTTGTTCAGAATTTTGT
TTGGTATGAAAGATGCCATTGATTTGTTTGAAAAAGGGTAGCATTGCAGA
ATCATACCTATGGGAGCGGCTACTACGGTCATTCATGGCTGTTGAGCATA
CTGCACGGTTCTTTTGGCCAAGATTCATTAAATCAATCACATCGGATGTT
GAAGTGACTGGTACTATGTTTGCATCAGGAACTGCTATACCTTTCTGCGA
ACTATTTTTAATGTCCACTGTTTCTTGAGGTTAAGGAGAATAAATATGTC
ACAGAAGAGCAATATTCATTTGTGTATCACAAAAATTTAAGAATTTATGA
TAACTAATGATAAATCAATATCTAATTTAGTAAGAAATAGGAAAGGATAT
TTCTTGTTTCCACCATTCTGAAGGAGATCTCTCACTTGTTCATTGTAGAT
CTCAATCATCTGCACAGAAATTTCATAACAAAATGTATCTTTCCTCTGTG
CTTGAATGTTGAATAGGTCATTTAATGCTCTATAGTTGACACCAAGTCCT
TCTTCCGTCAATACTTTAGGACCACTCTGCAAAATTAGCAGAATGATATT
CTGATATTCCAAGACTATTGAATGTGAAAAACATTGGACAAGTTAGGCAC
CATTGTAAAGGTCTTCCCTGACCCGGTTTGTCCATATGCAAATATACAAA
CATTGTATCCATCGAGCACAGAACGGATTAAAGGTTGCATGTCCGCAAAG
ACCTGTTCTGCACTAATCAAAAGATTGTCCATCATTTAATTGACAACAGC
CATATTCTAGTTGAAAGAAATAGTGCAGTATCACAGATTGTATGTACAAC
CTTGCGTGGCTAATGGTCCAAAAACCCTATTGAAAGTAAAAGATTTCCGG
GCATCTTTTCCATGTTTTGATGGAGTCATGACAGTGATAGTTCTATCTTC
AAGTCCAGCGACACTGCTTGAGGAACTTACCTTTCCAGGTAAGAAAGGTC
GTACTCGACAATATACTCTAATATTCCCTGGCAAAGAAGAAACAAGATGT
ATTAGCATGTTGTGTTGCCCCATGAAAGATGCATGTACATTGTACAATCC
TCCATTACTTATATCATAAGGAACAAAAAAGGGTACCTCTAAGATCTTGT
ATTTGGTTGTATAGCTTACGGTTTTCCTCAAGAACTTTATGATACCCAGA
AGCCGCATGAGAAAGAGTGTGCACATGCTTCCCTGATACAGAAAAGAAAG
AATATGTGATGCCCTGAAAGATCTCGAGAGAATTGTGGAAAATATTATGG
ATATTTGGAACTCAGAATTCAGTTTACCAAGCTTATCAAGGTCTTCAGAG
TACTGCAGTTTGATGTGCTCCATCCCAGACTTCATAGTTGCAAGATTACT
TTTCAAGTCCTGCAGAAAATGTCAACAAACATTCAAATGTAGTATGGATG
CAGAGTTAAATTCAAAAGAGAACATCTACTATTATAAATACCTTGATATG
TTTCTGTTGCTGATCAAAATATTTATCTGTTTGCTTTGCCTGTATATGCT
CGACCACATTTTCACCATTCACTAGTACAGCAGTGCTGACTTCTTCCTTC
ATACTCACAGAAGTATGGTCTTCTTCATCCATCTTCACAAGGTGAACAAT
TTATAACAGTGAGTTAGATACTTTTGTAAGAAAATGTTAGATATGTCTAA
TTGGTAATGGACTAATGGTTATTCACTGGAGCACATTGAGAACTAACAGT
GACAAAAAGTACATACATTCCCTGTACTGCATGTACAAGTTGACTCCATT
TCTGGTGGTGTATCTGCTCTGGATAACAACTTATCATCATTAGGATCCAA
AGCATGTTTCACCTGTAAAGAACTCTCAGTTAGTGGATCTACGCATGTAG
TTAGTACAGCCAAAATGAAAAGGTCACTAAAACAATGCAGAATTTGCAAG
ACTGATGAATTGAAATACCGATTCATTCTGGTTTGCAGTACGACGCTCAA
ATTCGTGAATAACTCTGCTCAACAGTGATTCTACAAGCTGCAAATCACCA
GAGTCAAAAAAAAATATTTATTTCATCAATCACATCGCTCAAAAGAGTCA
ACTAAGCAATAGGCTTACCGACGGTATTTCTTCTGGCTTTTTATCTGAGA
GCATTGTTTGGACAAGCATTCTGATGGAGTCTGGAGTAGTCTACAATCAA
GAAGGTAAAGATTACTACGAAGTAAAGAAATTTACCTACAAAGAAAGAAG
ATCTATAGACAGAGGCATACTCTTTCCACATGCTCTAGTGAAAAATCAAG
ACCTAAGCTTTGCTCTAGTGATACGCCATCTCTGAGTAACTCTGCTGAGT
AGCTTCTCACCATCGTCTTCACAAAAGGCTCAGAGTTCTTGCGGATGAAG
TGCTTTCCAGACATTGAAGGCTTTAGAATGCCACCATATTTTAATGGAGC
TGATCTTCCTACTTGCTTACTTTCACTGAATGACCTCAGAGAAAGAACAC
AGTCTACAACTCGAACTCCTTTTCCACCCTGTAGATGAAAACATTAAGTT
CACTCAATCTATAGAAGCTAAATTACTGATTTTTTTTTATAGAAGCAGCA
TCCTGCATCCCTTTTAAAATGTCATGTGCTACAATATAACATCAGTAAAT
TGTGCCAAAAGCTTTAGTGTTGAACTGTTAAGAAGGAAAAGGAATGTCAC
TAGAAGTCTACGACTAAATGATAATGGCAGTGTCACCTTTTCTAGATCGG
ATGCCTCAAATGTTGGGAGACCCAAATCTTGTAGGCCCATGAGGAAATTC
CTCACATTCTCGAAGTACTGATATGCACAGAGAGCTGCACCATCTGCAGA
GTCCGAGGGGGCCTCCACAACCTAAAGGCATCATACTCGGAATGTAAAAT
TAGCTAACATAAACAAGACTATATTGAATACCTGAAGGAGAGAAGTTTAA
CCTTGGGCACGCTACCAGGTTGAACCTTATTGAGTGCATTGCAAAGAACA
ATGCCATTCCTCAGGCCAAGCCGGAATTCCTCCTCGGAGGGCTCTTCTGC
AAGGTCCTTTCCACACACCACCCCAACTACCCTTCGCAACCAGTTGGCTG
CTTCATATCTTCTTATTGCTGCATTTCTCAAACAAATTGAAGCACCGGTT
CATATAACCCCAGTATGTTAAAAACTACAATAGAATATCTGTACTATTCG
AATGTCGACATAAAAATGTACTGTGAAATAGGATGATTTCAATTCTAGAA
ACCAGTCCAAATCAAACCCATCGGTTGCTCATCAAGAGATTGAAGTAGTA
ACCTACAAAATACACTAAAATCCCAGTGTTGATTGCTTCCAAACACCTAA
GGAATTATTGCAGCTAGCTTTTTTTTTACCGAACATTGCAGCTAAATTTA
GACACTGAATGCCTAAGGTACCGTGGTTAATAAAAGTGTCATTGATAACT
ATAAAAGGATACTCTTATATAAAATTTAGCTGGATTCCTGAGGGTTTATG
GGATGCTACAACTTTTCTTTCACCAGGCTGGTGCAGAACGTCAGCCAAAA
TTTTATTAAGATGTAGAGAGCTGCAAAGTAAGCTTAATCAGGGATTTTAA
GTGCCAAAGTCTGATAAAATCATAACCTAGTCCATCTTTATTGATTTACT
CTTATAATTGTACCAAGTAGGGGATAATAAGAAATTTGCAAATGAAGGGG
CTAAAGATGAAACACACAGTTCAACTAGCATCGATGAGACTAGAGAAAAC
ATCAACAACATTTAGCACACGGCATTCTGACTATTTCTTTGATTACCTTT
TCTTTTTGTTTCTTACCAAATTAAAAACAATTTCTCCTAAATTGCTACAG
CAGTAAGTAGTAGAAGCAAAACGAAAGTACTAGTATTTGTTTGTTCACCA
CAGAGTTAACAGATGGAACCAACCTATATATCTGGGAATCTTGAATTATG
TCAGAATGGCACAGCATACACATTCTAACCTCTGAATCAAACAGCACTAA
TCTATGCAATGCAAAGAAAAAGCACTACTGAATCGCAGAAAATTTAATCC
ACCGAGGACACATCCCATCGATCGATTCGAAACATCATCAGCTCATGCAT
TTCACAATAGCTGAAGCCACAATCCACCAAAAAAACAAAGAAAATTAACT
GATATCAAATCAATTGCTAGCTAAAAAGTTTTTATGTGGTGCTTAACGCT
AATCAACAATAAAGGGGAGTTGGGGATTCGTCGCATCACCTTATTTCTCA
TTTTGATTTACTTTTATCTTAACTTTTCATTACTATTAAACTTATGGCTG
TGTTTCTTATGACAGAAGCCGGAGATGTAACCCATTTCCATTATCTAAAA
AAAATCAAGAACAACAACTCACCGGCCTCCTCAGCCTTGCGCCATTCCAT
GTCGATGCTCCTCCCAACCCCAACCACCTCCCCAACCCCACCTCCACCAC
CATCCCCGTTCCCCCGCAGCCCGTCCTCCACGACGGCCGCCGTGGCCACC
ACCGCCTCCTCCCCCTCCGGCGACCCCATGAAACCCGGATCACCCCCAAA
TCCGGCGACCCGACCACCGCTGCTCCGCCCGGAAAGATCCCGCAACACGG
GGATGGGAGGATGAGCCGCGGATTGGAGGAGAGATCGGTGGTGGTGGTGG
TGGAGGGGGGGGAGCTCTTCTTGGAGCTCTTGCTCCTCCTCCTTCTCCAA
ATGGCGGGGTTGATAGTTTTTTGAGGCGGGTGGTGACGAGAGGAGTGGAA
ATAGGAGGATTTTGAAGGGGTGGATTGCATATATTGGTAGGAGAGATTTA
GTGAGACTAAAAATGGTGGGTTTTATATGAGAGGGCTATTTTTGGGAGCA
TTTGGAATTTAATTCTTGGATGGGTTGTCAATGTGCTGTTTCCAGTTTCC
ACATGTTTTTCCCATGTTTGGAATGGTAGAAATTAATTTGTGATCTTGAA
GATTTTAATCTGATTACGTCGTCGATTTCTTTAGCGCAGAGTTCATGGTA
TGGGTTTTACAATATAATTTTTTTTCATGGAGATGTCAGGTTTCAATTCT
ATAAATCAACAAAGTGACCTTTAATGTGTTTCTTTGATTAAAAATGTGAA
TTATACCTGTAAATTAGACTTGCGGTAGAGATATGAATTAGACGAGGGTT
GTTTGTTTAAGGGAAACATATATACGTATCTTTGTATTGATAGGATAAAT
AATGTGGTATTAAGAGCACGCATAAAAGGTCAAAACCAGATACGCGATAA
TGATCCTGCAAGAAAATCAAAATATGGGGTTGGCCTAAGCTACTACTCCA
AAACGTCAGTTAATCTCAAACCGGATGGAGTAGCTAGCATGGAATTGGCA
ATTTGCCAGCTGTAAGCTATTTCTGGGTTGTCAAGGATCATTGGCTGGTG
CCAAGTCTAACAGTTCAGCAAGACTAAATTTCTTGTTTGGATTGTTGCAG
TTGCAGGAGAAAAAATGTGACACTTTTACTTGCAGTCTGGTTCAGTAAAT
ACTGTGGTCAAAATAAAGACTTGCATAGTTGCATTGGTAATTCGATATAC
TACATTTATAGCCTAGCTAACAAAGTAATTAGACAGGTGTATTTCACTGT
ATTTAAGCATAGTACATAAGGGACTAATGGTAACCCAAAACATGTTTGTT
TGTAGTAGTTCACACTTCAAGTTCAAGAAATATGTGAGAGAATAGTTACT
GGCATTTTATTTAGAGTACTAATGAGCCGCCTTCGAACTTAATGTTCTCT
TGACTCTTTGTTCAGTCTTAAGTGCAAATTAACCATCATCGAGAGATGAG
GACTCGAACATACTGTTATGATGCATACTATCAAGTTGTTGTAGGAGAAT
CTTTACTTTCATCCTAATTATTTAACCAGGAGTGACTTGTCTGACTACAA
ATCATACCAAATTCATGAATTTTTATGTGCGTTAATATCATTATTCTGTG
AAACGAGTTTTTGAGGTGCGTCATTGTAAATATGAAATCTGTTGAATTAT
ATGCGAGTTTTTCAGGTGTTCTTCTCATTCTTCCTCTAATCTTGTCATCA
TCTTTAAAAAAAATCAGCCGGCTTATGTTTAATTATCATTGTCCAAGACA
AACAAATTATTATAAAAAATGAACAAAGAAAATCATGGCTGCCACGAACA
GCGTGCCATTCAAATCTGTAAGAAATTGCAGGCCATGTCAACTCCTGAAG
AATATACGCAATACAAGTTCATTGTAACACAACTTTTTTTAGAAAATGGA
AATTCAGTGTAACAACTAACAAGTGACACTTGTTCTTCACACTATTATTA
TACATTGGAAAAATTACAAATTTTGCATAGCATGAAAACACGCTACTTAA
TCACACCATGAAAACAGTACATGTACTACATGTTCTATTCATCATCAGTA
CAGTACAGTAAACTAGTAACAAAACACCACATCAGAGATACCATTCTTGT
CCTGCTTCCAGGACACATCAACCATCAGTTTCCCGCCATTTTCCCATTCA
AATGCATCCTCAAAGCCATCCACCAAACACCTCTGTGGCCTCACACTTGA
GAACACCAAAAGCCTCCCTGCCCCCTCTACCTTCATATTCACCTCACTCC
CATTTCCATCTCTGCACTCCACATCAACAATGGTGCCACCACAGTTGAGC
ATGTTGGCAAGCCCGATCTGCGCAAACCTCGCACCGACATCGCCGATTGT
TGTGATCGGAATGCGAAGAGCTCAAATGAGGATGGCTGGAGGGTGAACTG
GATGGGCTGTGATTGTGGTGTCATCAGGAGCAGTTCTTCAGATTGGCACA
TGTGAGGTGAGTGAGTCTGCTCTGCTCTCAAATGTGTCTTGCCCCAAAAT
CATCTCGTGGTTTTTTTCTCAAACAGTAGGAACAGGTAAGCGATGCGCCC
AGCGACTGCTCATGGCCGCCGTCCTTCCCAGGCGGACGCCCACTCCGACG
GTCGGCGTCCAACTCCAAGCGCGGTGGCCCCGGCGGCTTCCTGGGCGGAG
GTTGTCCGGGCCCCTCGCGTGGGCCCACCGGTGCTGTCGCAGCAGGACAT
TGATGCGGGCTGGCAGGTGGTGAAGAGGAAGAGTAATGGCGGTCAGCCCT
CCGGCCGCTCAACCACCGCCTTTACTCTGCCTGAGCGAGCGCGCCCTATC
CCTCGGTGGCTCCAGGGTAGGTGTTTCTGCTGTCTTGGGTTGGGGCATCT
TAAAGCAGATTGCAAGGGTGCTCCACGATGCTATCGGTGCTGGTTCTCGG
GATATCTGGAGAGAGACTGCAAGTTCGACCGTGGCCCCTCTTCTCGTCCC
AGGCGTGAGGCTGCGGCGGTTGTCGCGGCCGCTGTGCCGCCGGCTCCTGC
TCCGACCCGGGAGATCAGGGCAAGGGAGGGGGTAGGGCAGGCGGAGGGGA
AGGAGAAGGAGAAGGAGAAGGGGAAGGGCAAAGTTTCTGCGCCCTCTTCT
GCCCAGCCGCCTCGGTGCGCGATTTCGTCCTCGCTCGACTCGCGGATGGA
GAATCTCGGGGCGGGGGATCCGTTCCTGCGGCCGGCGGCTGGCCATGGTG
TCCTCTCCTGGACTCCGGGGATGGCGGAGGTGGAGCGCCGTTTGCTGGGC
CGGGCGCTGGTGGCTAGCGTTCTGTCCGGCCGCAAGGAGGTCTCGCCGGC
CAGGCTGGTGGAGGAGCTGGGCCGCGCGTGCGGTATCCTGCACAGCAATG
TGCGGGTCGAGGTGACGAGGCCGTCGGACTTCCTCATCTACTTCGCGCGG
GGGGAAGACTGCACAACAGTTCTCAACCAATCCGGACGACTCACCGTCGC
CGGCGCCAAGATCTCCTTCCGTCGGTGGCATCGCTCGGTCCATGCCCGCA
GTTCGAAGATGGCTCATGTCGTGAGGCTAGCCATCGAAGGGCTCCCTGCA
CACGCGGTTGAAGTGGACGCGATCAAGCAGTTTCTCAACAAGATCGACTG
TCAATTCATTGAGTGGTTCGAACCGGTTGATGCTTGCATGACTGAGGTGC
TGGCCTGGTCCAGTAATTCGTCTTTGATCCCCAAGGAGTTCGCGCTGGAG
ATTCCGGAGCCCATGATGGAGTGGTGGGGGGAGCCAGAGGTGGATGATGC
GAACATGTTCGAGGCGCTGGTGGCTGAGGCTCCCCCAGCGCCGCCATCGG
AGAAGAGGTGCCTCACTTTCGACCTCCTGCTGCATCTCCTCGAGGTGGTT
GATCCGATGCAGGCGACGGAGGGAGAATCTTCGGATGATGTCTTTGGGCC
TCCTCGCCGTCGCACTCATCGCACCTACCTTGGCCGAATCGACGGTACTG
GCCCGGGGCCGATTCTTGGAGGGGGCCATCGCTTTGCTGGTCCGGGCACT
TGGGCTGCTGGGGGCATGCAGTTACAGCGTCAGCTGCAGCGTGGTCCATG
TGCTCCCTGCAACCCGCGGTTGTTGCTGGCGGTGGAGGAGTCCCCGCGGG
ATGTCTTGGAGTCGCCCGCTAGGAGGGGCGCGGCGGTGGGGAAGGAGTCC
CTACTGCCGTCGTCACCGGTGGCGGTGGTGTCCCAATGTGAAGATTCGGC
GCCGGAAACTCAGTCGACACTAGCGGTCGTGGGAGCTTTCACAAGACCAG
TGTTCTGGTCGCCGCAGCCAGTGTTTGTGCCAGCGGCAAAGGACTCGCCT
CCGGAGTCAGCGGCGGCGACGGAACCCCCTCAGCCGTTGCTGCCGGCGAC
AGTGGGGTCCCAACATGAGTCGTCGCCGGTACTCCTGCCTACGTCGCCGG
TGGTGGCGGCCTCTGCGTCGGGCTCCTCGCCAGTGCAGTCTGTGGAGGTG
GGCCCCAACCTGTTGACTCGTGATGGCGTCATTCTACGGCAGACTTTGTT
GGGTCCACCTTCACCAGGAGCATTTACGCGTCCCAGCTCAGCACCGGCCT
CCCTGACGCTGCCCCCACCGGTCAGCGACCTTCCGGCGCCAAGAGAGCTA
ACCTTCGAGGATCTTGGGGATGATCTCGCCCCAGAGGGTTCATTAATGGC
GGCGCAATCTCCCAACTTGTGCACGTTGGACCCGGAGAAGGAGGTGGAGT
CGGAGGCGGGAATTTTTGAACCCCCACCGGCTCTGCGCGCGCAACTCAGC
GGGCCGGTCCAATGCGGAAGCCCGCTTATCGTCTACGAGCGCCGAAGGGA
GTCGTTGGCCTGTCATGCTCTAGTCAGTGGAACCCCATCCCCACTAGCAA
CATTACTGGCCCGGTCCGCTGAGACTTCGGCGGCATCCCCGGTGTCCTGG
CCCACTGCGGGTCCACCCGGCGTGACTTCTTCCACCGCGGCGTCGGTCGC
GTCCCCTGATTCGCAGCCGCATACACCCCTATTCTCTCAGGCGGCGGCTG
CTGCGGCCGCGGCGTTGGCAGATTTCGCTGCACCATTGACAATGGCGCTC
CTGGGTAGGCGTCCACGGCCGTCGAGGGTGAGGCAGCGCCAGCAGGTGGT
GCCCTACTCTCCTAGGAGGAGCAATCGTCTGGCGGCCAAAAACGGAGGCA
AGCACATCCATTCTTCTACCAAGGCGCAGAGGGTGGTGATGAAAAAGCTC
GGCTTCATCGAGGATGAGAACAAGGCGGATGAAGGGGACGTCCTTCGATA
TGTGGAGCTGTTCAAGACCCCGTTGGCGCCTTGCAACATCCAGGCACTAA
CGGCGCTCTGTAACCTGGATTTCCAGGCTGGTGGGCTCGAGGGTTGCTGA
GGCGACCTTGCAGGAGTAGTGGGTCGTGTTGTATCTGTAGCCCTCTCGGT
TTTAAATGTCTTCTTGTAGTGTCTTGTGTTGGAATGTAAGTGTAGCGCCC
GTTCCGTCGTGGCGCCTAGCGGGAAAATTATCTCTTAAAAACCCTAATTG
TGAAATTTGTTTCCTTGCTTGTTGTCTAGTGTCCGTGCCATCTCAAGATC
TCAATCCCCGATCTATCATCGAGTTCAACTCCGAATCCAATTCCTTCCAA
ATCGAATCCCTCCGCAAAAGTCTAGTTTGCCTCCCCCGGGTTCGATGGGC
CGAATTCCGCTCGGCCCATCTCTTCCCCGGCCCCCTCTCTCCCGGGCGTC
TCTCTCTCTCTCTCTCTCTCTCTTTCTCTCTCTCGCACTCTCCCATCTCC
CCCTCCCCTCCCCCGGCGCGCTCTCCCTCCGCTCCGCCGCGCACGCTGCG
TGCGCGAGCGCGCAAGCCGCGCAGAGCGCCTCCTTCCCCCTCCGCTCCGC
CCGCGCGCCCCGTGCGCGAGCGCGAGAGCCGCCCGCGCCGAGTCGAGCCG
CGCCTCTCCATCCGCCGCGCCCTCCCGTTGCAAGCCGCGCGCGCGTGCCG
AGTGGCCGACCGTCTGGTTGCCGCCGCCGTCACCCTCTGCCGCGCCAGCC
CGCGCCTGTCGCCTGTGTAGTCGTGCCGCTCCAAACCGCCCCGCCGTCAT
CGCCGTCGTCATCGCCTCAGCCCCGCCACTCCCGCGCTAGCCTCCAAGGG
ACGGAGGCAGAGCCTCCCTCCTCCCTCAGCCGCGCGCCCCCGCTCCCTGC
TCCTTTTCCCGAAGAGGCAAGGGGACAAGCCCCCTTTCTCTCCCTCCTTT
TCCCCTTTTCCTCCTCGCCGGCGTCATCCGCCTCTGTCGCCGTTTTGGCC
GCAAGCACCGAGCGCCAGCTAGCGCCTTGACCGCCCGAAGTCGGTTTCCA
AACCGACGTTGCCGCCCTTAAAGCCCCGGGCGCCCTCCCTCTCTTCTCCT
CTCGTTGCCCCTCTCGCCGCCGCGCCATTGCCGTCGCTCCCGTGCTCTGT
CTCGCCTCCGCCGTCCATCGCCGAGCACCGGGAGAGCCGGTGCGTTCGTG
GACGCGGAAGGGGACTTCGGCCGCGCCCTCTTCTTCCTCTTCCTCGGCCC
GAGGCCGGAGAGATTACTCCCGCGCCGCCGGCCTCTCGTCACAGCGCCCC
TCCTCTTCTCGGTGATGTCTCTCTCCGTTCTTCCTCCTCGCTCCATCTCC
TCCCCCTAGCTTTCGGTAGTAGCTTGAGTAGACTCCCCGTAGTTAGCCGG
CGCCGCCCCGACCGTTGCCGTCGCTCGCCGTGTGCTCGCCGCCGTCGCCG
CCCGAGCTCCGTAGCACCCGCTCGTCGCCGGCCTCGCTCGGCGTAGTTCC
ACCCAATCCGACGCTAGCGTCGAGTTCCCGAAGCCGCGTAGATGCTCTCA
CCGCCGGGAATCGGTCTCTCGTGACCTCGTCGCCGTTTCCCTCTTCTCCC
GCCGCTGGTCGCCGCCGCCGCAATCCGCCGCCGTCGAGCAACCTCCGGCG
AATCCGAGCCGTTGGCTCGTCTCCCCTTGTCACGTGCAACCGCCCGGTGT
GCACGCTTTTGCCCGTATCACCGTGGTTCGCTCCGCCGCTCGCTGCCGCC
GCCCGCCGTCCATTCGCGGCCGGGTCGTCGTCTACCTCCCGCCAGCCCAC
GTGGCCGCCACGTAGGCGCCACGTCGGCGCCAGCTCAGCCTAGACCGGGT
CGGGCCGACCCCGGTCGGTCCCTCCGCGTGCGCGCGATCCACCGCGAGCC
GTGAGGCTGCGCGTGGGCCCGCCGCACCTGCGTCCACCGCGGACCCCACG
CATGCACCGCGTCCCGTCCCCGCCCGCGCGCGTGCGTCGCGTGCTCCCTC
CGCACGGTGAGCCGAGCCGCTGACAAGCGGGTCCCACCCGGGACCGCGCG
TGGTGAGCCCGGTCCACCGGACTCTCTCTCCTCCCTCCCGCGCGCGCGCG
CTTGGGCCGTCTTGGGCCGGCCGGCCCATTAAGCTCGGCCGAGCCGCCCC
AAATCCCTTGGGCCGCACCCTAGCCGCCCGAGGAAAGTCTAAATTTCCTC
CCTCCTTTCTTTTATTTTTCTTTTCCAAAAAGGATTTAATTAAATCCTTT
TCCTTTAGGCCAAAAATTCAATAATCTTAGAAATTCAATATCTTCCCAAC
CGTAAATCCGTTTGACTCCGTTCAACTTCCAAAATTTCCCAAATCTCGAG
ATCTATCTAGTGGCACGCTTAGAGGTCTTTAATAGGGCTTTATTTTCGCC
GATTGTTGAGTTGTCCCGTTTCGCGTGTAGTTTCGGAGCCCGAAGACCCG
CAGTGCGAGGATTTCGAGGATCAAGCTCCAGATCTCGAGCAAGGCAAGCC
ACCCTTGAACATCTTGAGCCTATATTTGAAATTTAATTATATTGCTTGCG
AAATATTATGCATTGATAGGATCACACTTAATCTGTTGTCCCGTCTGCAA
GGCAGATTGGCAGACCTACCTAATTTGTTGTATTTGATCCTTCCTTTGTT
AATTGTTATACCATGTCCCCTTGTAACCACCCAGTTGCACCTCGATATTC
GTGCACTCTGTGCGAGTATCGACGGTCGCCTTCAAACTTAAAATCTGAGT
AACAACTTGGGTAAAACTGGAGTTTTACAAAAGACTTGGAAAACCCGACA
CCTGGGTCGGCGCTTGCGAACTAAATGAATTTCCAAAACCGCGGACCGGG
GAACGTACCGGGTGTACGGTTTCCCGCTCTCGCACTTAAGGACCGATTCC
TTGGAATTTCATCCAAACATAAGACAAGTACGACCACATGGGTGGAATGG
GACACCCCTGGCTGAGTAACTAGCTTATCAGGGGAGCCTTGATGCCGAGA
GACATGTGGATTCGCCGGGGTGGTGTCGGGGAGGACCCCTGGGCTTCCTG
GCACAGTATGGTCTGGGACCTAACCTGTTGTTGGTCTGGGACCCCTCTCG
TCGGCATATGGTAAACCTGTATCGGCTTTCGAAATGCCTTGTCATGAAAG
CTTGGAGGTCTCCCGACGTGGCTGATCCCCACGGGCTGGGTGATCCGGGT
TAGTAATGTCGTGTGGGTAAAGTGTACCCCCTCTGCAGAGGTTAACAAAC
TGTTCGAACAGCCGTGCCCACGGTCATGGGCGGATGTGAGGTGATTCCTA
GCGTAGTTTTGTTTGACTACTGCTTGTGAAATTGCTGTGTAAAAAGGGGT
TCGGTGTTTGAAAAATCTGCAGCTGATGGGATCAGCTAGGCCCGGGTGGC
CGTTTGAAAAGTTGTTGGCCCGGGTGGCCGTTTGAAAAGTTGTTGGCCCG
GGTGGCCGTTTGAAAAGCTGTTGGCCGGGTGCCAACCTTGTTGCAATCCT
AAAGACTGACACATTGCACATACTCCGACCGGACGGGACGCACTGTCTCA
ACCGTGTCGTTTGAGAAGCACTCACTCAGTTGTTTCAGAAAAGAGTTCAA
ATAAAATCAATTGCAAAAATACCAGCCTTTCCTTGAGGCCTGCATTAAAC
ACTTATTTCCCCTGGCTTGCTGAGTACTCCCGTACTCACCCTTGCTCTAC
ATAAATAATCCCCCCCCCCAGTTGCTGAAGAAGATGAAGTGGATCCTGCT
GACGAGGAGTTCTTCCAGGAGCAAGTCGGCTACGATGAGTTTTAGGGTTT
CGGCCTAGTTCCCAAGTCGCGCCTGTGATGATTGGTCCAAGTCCTGGCTT
CCGCTTTCCTTTTGTAATGCAGTTGTGAGCTCGGGATCTGTCCGCAGCCC
AACATGACTGTACTTCTACTCTATAATAAAGAGACCTCTGTTGCTGTGAT
ACTCTGTCTCCCTGTGATACCAGCACTATTTCCTGGGACTGGTATCGATT
AACAGGTTAATTTGGAGCGTCACGGGCTAGTTCCGGTCGGGACTAGTTCG
GGGCGTGACAGTAAGGGGCTTAAATCAAGTAGCTAAGAGGGCGGTGGTGG
CTGAGCTTGTTAAATCCTCTGGTGCGTCCTTTTTCTGTTGTCAAGAATCC
AAGCTCTCTTCCTTGGATAGATTGTTGTTGTCCCAAACTTGTGGCTCTGT
GCTGGATGGGGTTGAGTCGATTCCTGCTGATGGAACTAGGGGAGGCCTCT
TCACGGCTTGGAGGACAGACCGCTTCTGTCACCTGCCTGCACAAAGGGGA
TTGGTCTTTGTCTTTGCAGATTTCCAACATGGAGGGAGGTGGCCAATGGA
CACTGACGAATGTATATGGACCACAATCGGACAATGAGAAAATCTTGTTC
TTAGATGAGCTGACAATGGTGGGGCAGATTCTAGGTGTCGGTGCTTGGTG
CGTGATGGGGGACTTAAATTTGTTGGCGGCTGGGTCAGATAAAAACAATG
GGATCATCAACAGGAGGCTGATTGGCAGATTCAGATGTTTCTTGGATGCC
CTTGAGTTGAGGGAGGTTTACTTGTTTGGTCGGCGCTACACGTGGTGTAA
TGAGCAGGAAATGCTGACTCTGACAAAGATCAACAAAGTGTTAGCAAATG
GGGATTGGGAGGATGTTTTCCAGGATGCTCATTTGCAGGCGTTGAGTTCG
TCAGCCTCTGATCACTGTCCCATCATCTTGGCATGTGACCGTATGATGCA
CAGACCAAGAAATTTCAAGTTTGAGTCCTTTTGGGCGCGCCTTGACGGTT
TTCAGGAGGTGGTGCAGAATGCCTGGGAGTCGGTGCAGTAGGGGTCGAAT
GCGCTAAGCTCCTTGCATTTCAAACTACAGGCCACGGCGTCGGCTCTGAG
GAGCTGGGGCGCGTGGCGGATCAGCGACTTGCGGCTGCAACTGGCAATTG
CGCACGAAATCATCCTCCAGCTTGATAGGGCGCTTGACGACCGCACGCTG
TCGGTAGGAGAACGCGCCCTCCGCGCTGCGCTGAAGGGCCGATGCTTGGC
GCTAGCGTCTCTCGAGCGCATCCGGCTAAAACAAAGATCTAGGCTCCTCT
ACCTCAAGCACAGTGGTACTAGTGCTCAGTTCTTCCGTCTGAAAATTAAC
GCTCGTCGGCGTAAGAAGGCGATCCCCACGAAGATAAACTCCAAGCAGCG
TATGACTACTTCCTCAACATTATGGGTTCGGCAAATCCAAGAACAGTGGC
GATCTCCTTATCCACGATCGGGGTGGCCTCGCATAATCTTTCAGACTTGG
AAAGTGATATCATGGAAGATGAGGTGAAGAAGGTGATTATGGATATGCCT
AGTGAAAAGGCCCCGGGCCCAGATGGCTTCAGTGGGGGTTTCTTCAAGAG
GTGTTGGGACATCGTGAAGGGGGATTTGTTGGCGGCCTTGAACCTGGCCT
GGAGGGGAAACTCGCAGCATCTGCATCTGTTGAACACGGCGGCGATTGTT
CTACTACCTAAGAAGGATGACCCATCTCATTTGGCGGATTATCGCCCGAT
AAGCCTCATCCACAGTTTCTCTAAGATCTTGGCAACGAGGGTGGCTCCTA
GGATGGGAGAATTGGTCGGCCATGCACAGTCGGCCTTCATCAAGGGAAGG
AGGATTCAGGAAAACTTCCTTTTCGTTCATGGGGCAGTGAAGATGTTGCA
CCGGTTAAAGCAGCCGGCAATGCTGCTCAAACTCGACATAGCGAAGGCCT
TCGATACGGTGTCCTGGGAGTTCCTCCTTGAGCTACTCGCTCACCTGGGG
TTTGGACGCTGGTGGCGGGACTGCATTGCCACTCTGCTGGCTTCAGCGTC
AACATCAGTAATCATCAACGGGAGGAACTCTCAAAGGATTCACCTTGCCA
GGGGCTTGCGGCAAGGGGACCCTCTATCTCCGCTGCTATTCATCCTTGTC
ATGGATACCTTTGCGGCGATGTGTGCGACGGCTCTTCAAAGGGGCGCGCT
CTCCCCGCTTGCTAGAGATTTGCTGCCGCTGCGAGTGTCCCTATATGCGG
ATGATGCAATCGTTTTCTTTTACCCCTCCACACAAGACGCTGCCGTCATC
CAGTTCATTCTCAACCTTTTGGGAGCTGCTACGGGGCTCGTCTCCAACCT
TCTAAAGAGCTCGGTGACGCCTATCCATTGTTCCGAGCTGCAGGTTCAGG
CGGTCACAGGGGTGCTCGGATGCCCGGTTAAGGAGCTCCCGATCGTCTAC
CTTGGTCTTCCGCTTTCGGTGCGGAAACCGGCAAAGGCACAAGTTCAACC
TTTGATGGACAGAGTGGCCAAAAATCTGGCAGGTTGGAAGCCACGATTAT
TGTCTCCTGACGCTCGTCTTGCGATCATTAAGCACGTGCTCATGGCGCTC
CCGCTGTACTTTATGTCTGTATTGGAGCTCCCTGCTTGGGCGATCAAGGA
GATTGAAAAAAAGTGTCGTGGTTTCCTTTGGAAGGGGGATGAAGAGGCGC
CGGGGCATTGCAGTTTGGTAGCTTGGGAGAAGCTGTGCTTACCTATTGAG
AATGGTGGCTTGGGCATCAGGAATCTTGCCCTCATGGGCGTGGCTCTTCG
GGCACGTTGGGCATGGATGAGTCGTGCCCATCCGGACGGACCGTGGGCAC
AACCTCCGGACAAGAAGGCGCGGCAATGCTTCTTGGCTGGGTCCACCATG
GTGCTTGGTAACGGTGAGAGCACTTCCTTCTGGTGTGATAATTGGCTCCT
GGGTGGGGGATCAATTGAATTCAGGGCGCCGATCCTTTTCTCCTTCGTTC
GGGATAGAGGACGATCTGTGGGCAGTGCGCTGCGGAACAACTCGTGGGTG
GCAGACATCAGAGGGGGTTTGTCCATTTAGGCTCTCGTCGAGTACTTCGG
TATCTGGGATATGGTGGCTAACATATCTTTGCAAGAGGCCGAGGATGACA
GGTTAGTTTGGAGGCTGGCGGAGAATGGGGAGTTCTCTGTCAAAACGGCG
TACTCACTGCTTTGTGCTGGGAGGACGAAATGTGCGATCGGAAAGATTAT
TTGGAAGTCCAAGGCACCGGCGAAGTGCAAATTCTTCATGTTTCTCGCGG
TGAGGGGTGCCTGCTTGACAGCGGAGAGGATGGCACCTTTGCACAAAAGC
CGGCGAGACTTGCGCTCATCTCTTCCTTCAGTGCCAATTCACGCAGCAGG
TCTGGGATGCGGTGCGGCGGCGAATTGGCCTCTCCTGCACAACGCCGTCC
TCTGATCTCTCCTCTTGGTGGTGCTCGGCACGCAAGATGATCCCTAAGCA
CAGCCGCAAGATTTTCGACGCGGGGGTGATCTTGGTGACATGGATGGTAT
GGAAGGAACGTAACGCACGAATCTTCGACAACAAAGCCATGTCGGTTGTG
CAGCTTTGTGCGACTATGGAGGAGGAGTGGGGAATGTGGGGAGCTGCAGG
CTTGGTGCCGGGAGGAAGCTTGCAGCAGTCAAGCGAGCCCTTGCAGTAGT
AGTGGTGGTAGCTCGCTGCCGGGAGGTGTCGTCTCGCGTTTGACGCAGCG
GCAGGCAGCCATGTAAAAGCGTGTTGCTGGCTTTGCCGGCATGTAGTTCT
TTGCTGTAGCTTGTAACTTATTCTCTCTCTTTTTCCCTTAATAAATCTCG
GCTGGCTCTTCACGCCAGCCCGGCGAAAAAAAAAAAAAGATTGGCACCTG
TAGACTGCATACTCTGCAGCATTGGCCATTTCAGAGGTGTCCTCCCTATG
AGCCCTCTTTGAAAGTAGTTTCCATGTGAGATGTTTTTATTTACCTTGTT
CTAGTTCCAGTAGAGATATAAATAAACTTGTCCTGATTCTACTGACGATC
ATGAATAATTTGCTATCCACTACTACAAACGCATCAACATAAAGTTTCTT
AAGGACCTTCCAAAGACAAAATTAAATTTAATTGTTTTGAGCACTAGTGT
ATCTGTGTATGTAACTCTCTAGATGCAGCTCATTTTCCATTGGACTCTAG
ACTCATCTGCAAAGTGCAAGCCATTACACAAAAGACGCTGACGAAGCGTA
TTCTCAAAACGACGTACAAGAGCATCGATTAAACTAGCATTAGTGGGCCA
TGTCATCCACTAACTATACTTCACAACAACTTATTAAGAGAAACTCTTCA
GATTAAAAGAACTTAAGAGAATGTTTCATGGATAGTTCTGTAATTAGGAG
TACTGGAGTACTTTAAATCTCCTTTTCTCCTATAAAAGTAGTCCGTTTTA
CTCTTTTTTAAGTGGAAGACTCTCAGATCCAACATCTCAAAGGCTCTTCT
TATACTGTACTTTGCTTCATGCTCTTCTTATACTGTACTTTTGAATGCTT
TCTCCTAAATTTTTGTTACAGTGAGAATCAAAGGTTCCATGCAATATATT
ATTATCAAGACTGGAAGCTCCTAGAGTGCATGGATGGCCCTACTCAGGTT
GGAAGACAAATATTTCCAACCTGAGCCGAATTATGTGATGCAATGGCTCT
GCAAGATCTCAGACGCTATTTGCAGCTTAATAAATTATAGAGTTCAATAT
TTGATTGCAGTTGAAGCTAAATACTCAATCCACACTATACATTGAAATTT
TATCCATTCTCAAAATAGGCACTGAGGCCTGTTTAGATACATTGGCAAAA
TTTTTCACCCTGTCACATCGAATGTTTGGACACATGCATGGAGTATTAAA
TATAAAAAAATAACTAATTATACAAATTGCGTGTAAATTACGAGACGATT
TTTTTAAGCCTAATTGCTCCATGATTTAACAATATAGTGCTACAGTAAAT
ATTTGCTAACGACGGATTAATTAGGCTTAATAAATTCGTATCGCAGTTTA
CAGATAGATTCTGTAATTTGTTTTGTTATTAATCTACGTTTAATACTTCG
AATATGTATCCGTATATCCGATGTGACACGCCAAAACTTTACACCCATGG
ATCTAAACACCCCGTGAGTAGAATAGGAAGGTACCTCAAATTATGGACTT
GATGAACCTTGACATTTCCTTGATCTCTTCAGAAACAACAGAATAAGGCA
TGAACACAAGAAGCAAGAAAATGCAATGTAATGAAGACTTCTCATGCAAA
TAGTAATGATTTCTCTCGTGCGCAATGTCTGCAGGATAAAAATGTCAAGC
ATCTTACAACAAGGACAGCATTTGCTTTCATTCAGGCAGTACTTCCGGTG
CTAAGGCCAAATCATAAGTAAGAATGGCTCTCAGGAAGTGACCTTCTACC
AAGACCATAGATGTCAGCACACAGCAGTAGGTTTGGAAGAGGTTCTCTCA
AGAGGGAATCTTTATGCAGTTGTCGCAAGGGCTACAACCATGTTTGCACC
TTTGCCTGTCATACTGCTCACCGAAGTGGCCAAGAAGAGTTTGCCTCCGG
CATTCTGTCTGCAGGGAAATTCATTCATCAAGTCGTTGCGATGCAGCATT
TTGAATCATACAATAACATTAGTTGGAAGAATTAAATCATAGAGTTACCT
TCAGCTCGCAATATGTTTGCATTTTCTTTGCTTGCTCCATTGCAACCTTG
AAGCTCTCACTCTTGAAGTTCCCTGAATTCCTCAGCATGCATACAATTCG
ACCGAGGTCCTTTTTCTGATATAACACAATGCAATGTGCCGGAAGATTGT
CTCTTCCTGCTCTCCCTGACTCCTGATAGTAGCTTTCTATCGATTTTGAC
ATGGTGTTGTGGATAACAAAGCGCTGCATGATGAAATATCCAAATCAAAG
CTTTGCACCTACCAGCAAAAGAATGGAATTATATCCCAACATTGACTGAA
ATACATACCACATCAGGTTTGTCTATTCCCATGCCAAATGCTATGGTCGC
ACAAATGACTTTGACCTCTCCGCTGTGCCATTTTCCTTGTACATTGGATC
GTTGACGAGCAGCCAAGCCAGCGTGGTAATGTGCGCATTTTATCTTGTAC
TTCTCCCTCAAGAACTTGGCAGTGTCAGCACATTCATTTTTGGACAGACA
GTACACGATACCAGACATGTTCATGAAACGCTCTTTTAGGAGATCACCCA
GCTGCTTCTGTGGAGTTTTTGTCTTGCCAATCACCTCATAATTCAGGTTT
GTTCTGTCAAAGCTCCTCTTGAGTACCGTTGCATTAGGGATCCTCAAGGT
ACTTAGTATGTCCTGCAGAGTACATCCAAATTATAGCTACTAATTTCCAT
CCAAGTAGTAGTGCAGGAACAGGATCAGTGTGACTAGAACCTTGCAGACA
GATGCAGTCGCTGTAGCTGTTAAAGCCATAATTGGTACTCGAGGGAAGTT
CTGTTTGAGGCATCCCAGGCCTCGGTAATCTGGGCGGAAGTCATGTCCCC
ATTGACTGGTTTAACATGGAAATCGGTACCATTGTCAGGAAAAAAAGCTG
CTTCTTATACAACTATCACAAACGTGGAGTTTAAACATTACCTTACACAA
TGGGCTTCATCAATCACAAATCTCGCCAGTAAACCCTATTGAAAAATGCA
GTTTAACAACACTTCCTCGGATAAAATAAAGGTTAAATTAAAAAAACAAA
GTAACAATTAAAAAAATGTAATATGAGATTTGTACCCTCTGGTGTAAACC
TATGAGGATCCCAATAAATGAGCTGTTTCCAGCCATTCTTTCAGGAGTGA
CGTAGAGGAGTTTGAATGACGGTTTACCACTTCTGCAATGAGATGAGAAT
ATGGGATGAGAAGCTAAAGTAATGTGATATGTTTAAGAAGCATTATGCAA
GTTACAACACAAAATTCTATTAGATATGCTAGAGATCTAATCAAATGTTT
ACCTAAGCTCTTGGATTACTGCAGATGACTGTGAAGGTGTCTGCTGAGAG
TTCAAAAATGCTGCTGGTATAGCAAACTTGAAGTTTAATGCCACAATTTG
ATCCTCAATAAGTGACAGTAGAGGGCATACAACAACCGTAACACCTGGGT
GCAGTGTTGCAGGTAGCTGCAAGACAAGTAATTCCAGGTGGAGTTTCTAA
GTCTCGACTCATGCGTACTGAAAGGTCAACTCTAGATGAAAATGCAGAAT
TTACGGACCTGATAACACAAGCTCTTCCCACCACCTGTTGGCATAAGCAC
AAAGGTGTCCATGTTGCTTACTGCAGCCCTACAGGCCTCATACTGCAGGG
GCCTAAAGCTTTTGTTGCCAAAGATGACAACGTTTGCAAAATTGATGTCA
TCTAGGCTATACAGCTGCTGATAACTTAGAGTTTCTCTGTTTGAAGTTGA
AGTGGATGACTCACATCTATTGTTTCCTCTGTTCACCTTCAAAAGAAAAT
ATGGAGTTTGAAACATAAAGATCAATGAATATGAGATTAGCAGCAGAAAA
GCACATATTTGAAAGTGGAAAAGCATGGAAGTCCAATATTGGTAAATCAG
GGTAGGTAGCTTATAGATTAATTCGAGATTCTATTGTGCAGTTTAGCGTT
TCGAGATCATACCTTCTTCTGGGTACTGACTGAACGATCACAATGGGACT
CCAACGTTTCAAAGTCATCATCTGAGGAGAACCCGAAGGAGTCCAGATTG
ATGCGAGTCTGTCGAGCAGAGGATTCTGCCTGTCTGAACAAAGGAGTTCT
CACCTCAACTTCTTTATCATCAATTACACCGTGCTTCATCATGCCATTCA
AATTGCCACAAGCTTCATTCTCTATAGCATTGAGATCATCCCAATCATCA
TTATTGTTTGTTGCATCAGCCAATGCGCCAAGGAAATCGTCTCCACAGTT
CTCCACGGTAATAAAACCTTGTCCGCCCTCTCCTGTACCAGAACATTCAA
TTATAATCTAGTGACCAAACAATCTTACCTTTCTAGATAATATCAAACAA
TCTGAAAAGTCAGCTAAGCACCAAAATTTTTATAGACTGAAAAGCAAAAT
TACATTGCAGCAAAAGCAAGCGCTTGATGTGGACTATGGATACTATAATA
TGATATAAAAGAATATCATAACTCCATAGATAGTGCATACTTTAAAGGTT
GTAAGAGGTCCCCTATAAAGTTAAGAAACGGAACTAAAACCCACCAAAAT
TTAGCACAGATATATGTAACAAGAGACTTTCTCCAGTACTTGGAAATTAA
GACAACCGTTGATCAATTAAAATCTAATGGTTAGCACAAGGTACCTATGA
AAAGTTACCTAAAAAGGTAGGCGAAATTTTAGCTTAGAGGTTGGCTGAAA
GGTTAGATAGGAAATTTTGTCCATGGTATCATATTAGATGCTAAAGACAA
ATCAGTAAAGTTAGTTCAGTTCTTCTCGATGAATTTGCTGCTTCGGATCA
TGGGGCAGTTCTCTATGGTGGGTGGCAGCCGGACCTATTATGAAGTTCCC
AATTTCGATTATATGGTATCTGTGATTGATAGCAGAACATAGTGTCATAT
AATTTTAAGTTTCAGCAGCTCATGAATAGAAGCTAGGGCTGGTGCCAGAT
GGAGTGAGCCATTAGAGACAAGGAAGTGAGCCACCGGCATGCTCTGCCAG
GGAAGAATCATGCATTTGGAGGTGGAAAGGGAAGACCGATCGTACATATT
GAAAAAAACTATATAATTGATCAATTATCCTAAACTGTGTAAAGGACGAT
AAAACTTGGTAATTGATCAATAATTGCACACCATGTAACTGATGATAAAA
CTATGTAATTTACCAATAGTTGTCCCCACATACCTACACTAAGATTCCCA
TTTACAAGTAGGCAACTCATCAAATTGGTTTAGTTATACAACATGACTTG
CTAAATATAAATTTGCAAGAAATGTAATTGTACCTAAATGCTATGTAACT
GGCTAATAAAGAACATATAATACCAGAACAACGCGATTGACTGTCATGGC
GTTTACTGATGATTCTGAAATAAAGCAGGATTAAAATATCTCTTCCTTTC
GCACAAATGGATTACAAGAGAATGATTCTGAAATGTCATTTTTTTTATAA
CAACCATCAGAGGGAAGAAGAAAGTGGATTTGATTCAGTGGTGGCAGAAG
GCTCTGTAGGATGCAGCGATGCAATGGATGTGAAAAACAGTAATGGGAGC
AGCAGCTAGAAATGAAAATTACTGAATTGCACCTAAATGCTATGCTGTGT
TTACTGATGACTATGAAATAAAGCAGGATTGAATGTCTCCTCCTTTCGCA
CAAATAGATTACAAGAAAACGATTCTGAAAAGTCATTCTCTTTTATAACA
ACCATTAGAGGGAAGAAGAAACTGGATTTGGTTTAGTGGTGGCAGAAGCC
TGAGTAGGTGGCAACGATGCAATGGATGAAAAATATAGTGATGTCTTGTG
ACCTTTACTCTAAAGGTAAAAAACATAAAATTACTGAATAGTGATGGGAG
CAGCTGGAATTTAAAATTACTGAATTAGCCTGACAAACTAATGGCTAAAA
TTTGTTGCATTTTTTCAGTCAAAAGAAGATCCATAGCATTTCGAGCCTTC
GAGGGATCCCAAAACTAAAACAATCCCCAACTCAAAACCCCAATTAACTA
CCGAGAAATCCTCCTGCATTATCGGTAGAGGAAACCGTCGGCAGCGGAGG
CTAGAGGAGGAGGGGAACGAGGTCGAGCGGCGGTTACCGTAGAGGCGGAC
GATCCTGTCGAGGCAGTCGGCGGCGAGGTCGCGCTCGAAGCCGGAGTCAG
CGGCCAGGTCGAGCAGCCGCTTCTTCTCCCTCTCGTACCCCGCCATCTCC
GGCGAGCGCGCCCCACCTCCGCCCCGCCGAATGGAGGAAACCCTAGCGCC
GGTCGCCGGAGAGAGGGGCAAAAAAAAAGCGCGGGAAACTGTCGCGGTGG
TGGCGCGCGCCTCCGCTTCTGAGCTTTTTGGCGCCGGGAGTTGTGGATCT
CGTGGGCCGTGGAACTCTCTTGGGCCGAAATTTGGGCTGAAATAAGATTT
GGCCCAACATGACACTCGGTCCAGTATCTGCACAGCAAAAGCCCAACAGT
AAAACTATGGCCCTAGAGACGGCCCAACCACTGGAAACCTGAAAAAAGGT
ATTTACTTGATTTCAAGGGGCTGTTTATATGGTAACCAAAATAAACTTTA
TCAAATTTTCGTAAAAATTTATAATATTGATAAGTTTTGACATGATTTCT
TATGTATTTATCAAAGTTTGGTAAAAATAAATAAATGTATGCATATCTTT
AGTAATTTTACCAAAAAAAAATGTTATGATTTGAAATAATATCAATCTGA
ACAACCCCAAATATAACTAGTTATTTTAGGCTTATGCACAAGAATAAAAA
AGGATGAAAAAAACTGTCGCCAGACTGAAAAGTACGGAACTGTGACGTTT
GATTTTATTAAGTACAGTGCAATGTTGCACTATTATAAAGAAGCTGCAAG
CTAGTACTCGTAATAAACCATTTGGTAGTAAAGTTGGAGTAATTGCATCA
AACAGGGTACAAGAGTAAACATGATTTATACTACATGTACTACTGTACAT
TTGATTGTGTGCAAATCAAAGTACGCAGGGTGCATGTAAGGTTTAGATAG
CTACTTGAATGGGTACACTTTGATCTGTCCGTTTGATTGAGTAAAACCAT
GGAAGTTGTGCGAGTAGGATTCACAAAACTCATGAAAAATGTTCAATTCT
TACGAATTTTCGTGGTTACCAGCCTACTTAGCTGACAAACTACGAGGTAA
ACCAGATTTGAAATAAATCAAAGTAAATTTTTGAATTTCAATGAAATTTG
AAATTTACAAGTTTATCGACGGTTTTCAATAGGTGAACGGTTATGTGAAC
CCTAACAAGCATTCGAGGAATCAAGGCTAAACCGCTAAGGGCAAGCACAA
TGTAGTTTTATTTGCTTGTTGCCAGCAATAACATACAGACATAGTAATTG
TTATTATTGTTGGTCTGTTAGGCAGAGTTTAACATTGAAACAATTGTTTT
GATACTTCTGAAAAATATAGGTTTTATAGTTTTTAGTTTATAGTTTATTT
TTTTAGATTTTATAGCTACATATTCTTATAATTTAGATGAAAATTTATAC
GATTTGAAGTGAGTCGGAGATGTTAGAAGAAGCTATGTTTGAATTCTTCT
AAATAGAGCCATTATCTCTTTCTACGATGCTTCTCGCGGGATAATGGCGA
TTCTGGATACCGGATTATTGATACTAGAGTAAGGATTTTAGATGGATGTG
ACACATCCTAGTACAATGAATCTGGACAAACCATATGTACAGATTCATTG
TACTAGGATGTGCCACATCTACCCAAAATCTCTTATATTATGGAACGGAG
GGAGTATCATATTTGTGTGGTCGCACTAACAGAGGTTTGTGATGCTTATG
CTTATATTTATATGCCAAAATTTAAATTTTTGACCTTAAATTTGGAGCTG
ATTTTAGGGTTTTCTCATCAAAGTTTATTTTTCAGTCTTTACTTTTAAAT
CGTTGAGAACACGTATATAAAAATTTTATTCATAAATTATTTTTTTTTGT
AAATATACCGTTTGGTTTATTCCACGAATAAGCGAAATGATGGGGCTGGC
AACAGTGATCGAGATGGGCTGAGTGCAATTGTGATCGCGGCGAGGGGGGG
GGGGGGGAGCAAATACGGCCACGCACGACTCCACACGTTCCGTGCGTACG
AGATGCAGATGCACGCACGGTTGCAGCAAAGGGAAGGAGGAAGCAAACAT
ACTATTCGACCGTTCCAATACTGTTTTAACGAGGGCGCTGACGTGGCCAT
GCCTTCGTGCCGTCCTACTGTCCCATAGATTATTGATGCGCGTACCATCG
AGTGGTAGGCGTAGAGTAGAGATAGTATCTTTTAACTAGAGTACTTGTAT
CCTGTATTCCAAAATAAATTAAGGCTATGGGTGTGTTTAGTTCACGCTAA
AATTAAAAGTTTGGTTGAAATTGGAATGATGTGATGGAAAGTTGAAAGTT
TGTGTGCGTAGGAAAGCTTTGATGCGATGGAAAAGTTATAAGTTTGAAGA
AAAAGTTTGTAACTAAAAGTGGCCTATGTTTAGATCGATGGGTGAAAATT
TTTAGCGTGTCACATCGGATATACGGACATACATTTAAAATATTAAACAT
GGATTAATAACAAAACAAATTACATAATTCACATGTAAACTGCTAGACGA
ATTTATTAAGCCTAATTAATCCATCATTATCAAATGTTTATTATAGCACC
ACATTGTCAGATCATGGCGCAATTAGGTTTAAAAGATTTGTCTCGCAATT
TACATGCAAACTGTGTAATTACTTTTTTTTATCTATATTTAATACTCCGT
ACATGTGTTAAAACGTTTGATGTGACGGGGCAAAAAAAATTGCCGGTGGA
TCTAAACACCCCCTAACTTGTAAAGATTAAATTTTATTTGAAATAAACCA
ACTTTTATCCTCTTGCTTACCATCGGTCCATAAATCATGAATTTTATTCA
CTCAATATCTCTCAACTACTCCCTCCATCCGAAAACAAATTAATATTGTA
TGAATCTGGGATGATACTATATCATATTCCCTCTATCCCCAAAAAAAAAC
CAATCTAATATTGAATGAGATATTTTCTAGTACAACGAATAGACTCTCTT
TTATCAAGATTCATTATATTATAAAATAGCACATTCAATAATAGATTGTT
TTCTTTTAATGGAGGAAGTATGTCATAATAAATTAACTTATTTTGGAACA
GGGTTAGTGCCCGGCTAGCACACAATTTTCTTATTAATGGAGGATATTTT
AGACTTTTATTTTTCCTTTTGAGTACTGCCCGAATGCCACGCAACATTAG
AGCAACGATAATAATATAGCCCACTTCATACTATTAGTGCACCCACAATG
GTTATCTATAGACTCTCTACAAGAGATCCATGTCAGTATATTTTCCTATA
TGGAAGATATTAAATGAAGAGGGAGAGCAAAGCTATCTACTAACTTAGAG
ATAGTCTATAGAGAAAAACGAGGCAATGTATGAGAGAGCTATAGATACCC
ATGTAGACATACTATTGAGGTGGTTTACTATTAATCTAGTCTATTGCTGA
GATGTACATGTTTTATAGATAGCACCTTACTTTACCATTGCGGGTGCTCT
TAGCTTATACTAAAGTTAACACATATAATAGATTAGCTATAAGGTTAGCT
ATAATTTTCTTCTTCTATCTCTATCTCTCACTTATACATTTAATGTATTT
GTCTTGGAGTTTGTGTTAAGCTAGCTCTTGCATGAGAGCCAACACTATTA
TATTTTGTTTACCTCTCTCCTCTACATAAGTTTATAGTAGGTTTATAGCT
CACTATTATACTTGCCCTTATGGGAGATGTATAGTAAGCGCGCAGCCACG
ATGATGATGACCCCATGGAAAGTTATAGCCTACTCTATGGAGTACGTACC
TGTACTGCTGTACATAGCCACACAGACAGCGTACGTGCACGCTCTAGCTC
TAGTAGGCTGGGATGGGAGAGTAGGAGGAGCATGGCCGGTGTACTACTGG
CAGGCGACTTTACTCACCTATACAGGTATTCTACCAGTACGTAGAATACA
ATACTACGGAGTACTGTATATCTGTATCTATTCAATTCACTCTCCCCTAC
TCCCCCGTCCCTAAAAATCCATCTTATAAAGGTCCCTTTAAATTATATGA
ATGTAAAAACAGAGAAATAAAAAAAATAGGATTCTGACAAGAATACGGGT
GTCGAAATAGAAAAAAATATAGGATCTTGATAGAAAAGTAAGTGTAAAAT
AGATGATTGCAAAACGCAGGAAAAAACTGAATGTTCATTTGATTGAACCG
CGGGAAGAACGCAGAAAAAAACATGAATGTCCATTTGATTGAACAGCATG
AAAAACGTAAGAATTGGATGAGAGAGATAGACTCAAAGAAAAGTTACCAA
GAGGTTGAAACTCTTACTAAATATTCTCCAAAATCTATATAGAATTGTCC
ATTCCATAGGAATTTCAAAGGATTGGATAAGATTTAATCCTTTGTTTCAA
AGGGCTTCGTAGGAAATTTTTCTATAGGATTAAAATCCTCCATAATTCCT
ATGTTTTTCCTCCAAATCAAAAGGGTCTTACAAGTGTAAAACAATGGATT
GGAAAAATACGTAAATGACTGTTTGATTGGACTACAGAAAAAACATAGGA
ATCGGACGAGAGAAATAGACTCAAAGTAATTTTTCAAGAGGTTGAACCTC
TTGCTAACTTTCCTCTAGGATTACCCATTCGGGCCCTTTGAATCATAGGA
CCGAGAATACAGAGGAACAGAAAAAAAACACATGATTCTGATAGGAATGC
AATTGTAAAATAGAGAATTATAAAACATAGAAAAAACACATGAGAGATAG
ACTCAAGGAAAGTTTTCCAAGAGGTTAGAGTGGATGTTAAATTTTCTTCG
TTTTTCCTCTAGAATTGTAGGAATAGGAAAGTTTAAACACATAAAAGATA
GACTCAAGGGAAGTTTTCCAAGAGGTCAGAGTGGATGTTAAATTTTATTT
GTTTTTTCTCTAGAATTGTAGGAATAGGAAAATTTTTTACGTTTTTCCTT
TTCTCATTCTTATGAATCAAAGACATAAATAGTGTAGGATTTTATTTTTT
TTATTTTTCCTTCATTTACCCTCCAATTCAAAGGGGATCTTCGTATGTAT
TTTAAAGGATATGATATGTTTCTAAGGCCGAGTTTAGTTCCAAATTTCTT
CCTCAAACTTTCAACTTTTCTATCACATCAAAACTTTATTACACACATAA
ACTTTTAATTTTTCTATCACATTGTTTCAATTTCAACCAAACTTTCAATC
TTAGTGTGAACTAAGGCCGTGGTTAGTTCTCCCTCTATTCCCAACTTTCC
ATCACATTATATAACATAAAAACTTTCATACACACATAAATTTTCAACTT
TTTTTTAAAACTCCCAACTTTCTTCAAACTTCCAATTTTTTTTTTTTTGG
GAAAACACACCCTAAACACACCCTGAGATGGATGGCCGGGCGGGGGCGGC
GCATCGCATCCCTCATGCATGGAAACGAGGTCGAGCAGCAGCTACAGATG
CACATAGCAGAGCTGCCAGAGCAGAGGGTGGCGCCGTGCAGCGCAGGGCA
ACGCAACGCAAAGCGCAACTCTTCCTCCTCCTGACACAATTCACGCACTG
CTCCTCTACTCTACTCGTAGCTCAGTTTAGCCACACCCACACGCTCCTCT
TTATTACTTCCTCCGTCCCATGATAAGTGCAGTTTTGCACTATTCATATT
CAATGTTTGACCATTCATCTTATTTAAAATTTTTTTATGATTAGTATTTT
TATTGCTATTAGATAATAAAATATAAATAATATTTTATGTGTGACTAAAT
ATTTTCAATTTTTTTATAAATTTTTCAAATAAGACAGACGATCAAACGTT
GGGTACGGATATCCACGGCTGCACTTATTTTGGGACGGAGGTAGTATACT
GTGCGCCGCATCACCCGTCCGATCCCACCCACGGTCCCCTGTCTGCGGGG
CCCACCGATCGGTTGGGACCCACCTGTCGGTGGCGGACCTTCACGGGGGC
CCCACCTGTCATAGACGGCAACACCGCCCCTGTGCTAACAACTGTGCACT
CACGGAGCTTTACCTCATCAGTCTCAGCTGAGCAGGACACGTGGATGGAT
CACATCTACTCCCGCTGTCCAGCTCCTTAATTTGGCCTGCTACAGTACAG
ATCCGCCATTAATGACGACTCTAATCACATCCCACCATCGAATAAACGTG
CTGTTAAAGTGTTAATTAAGACGATGGGTGAGCTTCTGCAAACAATGCTG
CTAGTGTCGTCAGTGAGTAGTACACACAACATATCTCCTCTTCTGATGCT
CGGCTGACGACGACAGGAGAGGAGAAGAATTGGGAAGCACACACCACTGC
ACTGCTCCTGCCATCTCCAAAACGAAGAGAGCAGTGTATATGATGATGAT
CTGACCATGGATGTGACTAGCAACGGCTCGGCAAGGAGAGGAATAAACGC
GATACACGCAGACAAGCAGCACCAGCTCACGTCTTGAAATGGATGGAATG
ATAGACAGGTGGACACTGATCTGGACGGATACACAGAGAGAGAGAGGGAT
GCACACTTGCATTGCACATACTGCAGAGAGAAGAAAGCCAATGTCGCCTC
AACCGCGGAGTTTGCCTCCCGTGTCGGGCACACCGGTGGTTCCTGTTCCG
CTCCCTGCTCCGCCGGATTCGGACTTCGGACTCGGCGAAAGCGCGCACTG
GTGGTGGTGGCTAAACTGCTCCACTTCAGGTTTGGAATTTGGATGCTTGA
CATGAGCCCAAACCGTCCCATTTCCTATTATTGCCACTCCTGCAACAAGG
CTCAATCTACCTCTGTGAATCACTGCTCAAACATACCCCTAGGACCTGTT
TGGCGCAGCTCAATCTACCTCTCCTGCAAATGTGCAAATGGAGCTCAGCC
AAACAGTTTCAGATTCACTTAAAATGAAAGCGAAGCTGGGTGGAGCGTTC
TCACGAAATAAACTAGAGATGTAGAGCTGGGTTTTGGCTGCTCCACGACT
CCACTTCAGACCCAACTCCTGAAGCTAAATTTTGGAGTTGGAGCTCTACC
AAACAGGACAGAACAGGTTATTAAATAAAAAGATAGGAAAAATCATTTAC
AGGTTTTCACAGGATTTCAAGGAAAAAATGGGTTATAAAATAGCAGGAGT
ACAGTGTAGAGAATTTCCTGTTGTGTAAAATCAATACGGCAATACTAGAG
ATTTCCTCCAGATAGGACGATGCGACCCGGTCCCACCTGTCAGAGGGATC
GAATAACACGGCTTTTCCAGTAGTACACCACAAAAGAGGACGATCCTACA
ATTACGCAATCCAAGAGGGTTCAGATCTGATCACCGGGACAATTACATTA
CCACCTCACCCCCCGAAACTCACCCCTAATCACCTTAGAACCCCTCAACT
CCACTAACACACTGAAACCCCAAAATTTATGTAAAACCAAGGGGCTGAAT
CGAAAAAAACCCGAGCAGTTAAAAACTCCCACCGTCCCACTCCTCCTCAC
TCCCACCACTTCGCTCGCCGCACCAAACCACCACCCCCAGCCAGCCATGG
CGGCCGCCGCCGACCACGCAGCCACCGCCATTGCCATCCCCGGCGACCCT
CTCGCCGACAGCGCCTGCTCCACCCCGTTCGTCAGCGCGCCGTCCAGCCC
GACGCGGGAGCGGGAGCGGGAGCACCACTTCGCTTCTCCCCACGGCGCGC
CGTGCTTCTTCAGCGCGCCGGCGAGCCCCACCCGCGGCGGCGGCGGCGGC
GGGTGCCTCGGTGACTTCGACTTCGACTTCTCGTCGCGGTTCCCGTCTCC
CTCCGCGGCGGCGATGTCGTCAGCGGATGAGCTCTTCCACAACGGCCAGA
TCCGCGCTGTCCGTCTCTCCGCGATGCTCCTCCAGCCTCAGCCTCTGGCT
CCGCTCGTCGACGGCGACGGCCACGCGTCGCATCTGGCGGAGGAGGATGC
GGCGGCGGTGGAGGAGGATGGTGCGGAGGCCGACGAGCGTGGCCGCATCC
GCAGCCGGTCGGTTCGACGGAAGGCGCGGTCGATGTCCCCGTTCCGCACG
CGCTGGAGGGCGCCTTCTCCCGCGCCGGAGACCGCCGAGGAGGTCGAGGC
AGTCGCCACGCCGGCGGCGTCTCGCTCGTCGTCGTCCTCGTCGACGGCTT
CCTCCGCTTCGTCCACCTCCTCACGAGGCTCCCGCCGGTGGGCGTTCTTG
AAGGATCTCCTCCACCGGAGCAAGTCGGACGGCGGCAAGAACCACCACCA
CGACACCGCGCCACCGCCTCCTCCGCCAAAGAGGAGCCCGTCCCCGTCCC
CGTCTCCGTCTCCGGCTCCGGCGGCGGCGAGCGCGAGAGGAGGGAGAGGG
GCAGCAACGGGGAGGAGGAGCAGGAGGAGATCGGCGCACGAGAGGCTGTA
CGAGGCGAGGAGGGCGGAGGCGGAGGAGATGCGGCGGCGGACGTACCTGC
CGTACCGGCAGGGGCTCCTCCTCTTCGGCTGCATCGGCCTCGGCTCCCGC
GGCTACGGCGCCGTCCACGGCCTCGCGCGGGGGCTCAACGCCGCCGCCGC
CGTCTCATCGCGGTCATGACTCGTGACCTCCATGGCTGCTCCCGCCATTG
ATGCCGTTCTTGGAGCTCGGATGCATGCTGCTCTGCTTGCTCGTCTGTGT
AGTGGCAAATGCAGTGTGGAAAAACCTGCAAAAATTGCATAGAAAATAGT
AGTAGCTAGTATTAGAAGTTTGCTTTTGCCTTAATACTAGTTTCTTGTAT
GGATTTTGGTGATGTAAACAAAGCTTGTTCATCTGGTGATGGTGATGACC
ACTCCCTTAACAATGGCAAAAAATGTGTTCTTTTACTACAGTACTTCAGA
ACTATACTTGTATTAACTGGAAATCGACTGATCATCTTATCCTTAGTTTG
TTCATTTCTAACTGTTGGTGTCCGGACAGAGCTAGATCTCCGAACAAAAT
GTCTGCGTTTGCAATAGTAGTAGTAATAACTATTGCTAGTAACAATCTCC
CTTTGTTCACTGTAAAATTATCCTTCACAGATCTTTGGCTTCCATCACAA
TCTTCTCCAAAGCCTTTTGTAGTATCAAATGAGTTCTTTTTGTAGGAACC
AATAAAGCTAACAAAGGTGAGTTTCTAGGGGTAAGATGTCGACTCTGAAA
ACCAAACCAAACAGTACAGAGATCAAGAACAGCTTTTCTCATGTTATTAA
GAGATTTTTACATCAAAATTATTGCTCAAACAGAATCAAAACTACTAAGA
AAAAAAGGGCTGGATTATTCTCTTCCGCTGGTTTTGCTTAACAGTGGGGG
TAACATCATCTTTTATTCTCGATTATTATGTCATGCATTCGAGCTGGGAC
GACAGGCTCAAGTACATCTCACGTGACAGATGACATGTCGTTTATCTTTT
GTGCCTCGGGCTCAGTAATTTTATCACGGACAGAACAACGAGCTGTGTTA
ATCTATGCTAAACTACTGTTTACTTTGCGGTGATTATTTACCTAACCAAG
GTAACCGAATAAACGGCCTTTCACCGTCCTGGCGCGACTTGTCCCTAATC
GAGACCCTATTCTTTTAGTACTAGCAATAACAAAAGGAACTCACAAAGTC
ACAGTTACTAGTAAGTCACTAGCTACAAGTCTAAACATCAGTACAACACT
GCAACCAAGCTAATAGCACCAGGAGCAAATTCCAAACAGAAACAAAATTT
TTATCAAGTTTGTTTTACCTTAACTTGTTAGGCCTAACCAAGATAAGTCA
CCTCTTTCACTTTTTGTTGGAAGCATGCACTTTGGATGCTTGTACCATAA
GTTGTTCAGCGCTGCATGCGTGTGCTGCAAAAAGTCACACGCTTCGTGTC
AAGATCTGTCAAACCCAACGCAACAATGGTGCATTTCTTTACTCTTAGTA
ACAGATTAACCGACTAATAACCATCTGTACTGTGTTGATTCTTCATTCTA
GTACTATCATACTCCTACCAGTATTTCAATCCATTTCAACGAAAAAGAGA
GAAAGGGAAAGATTTTTGGGAGAGGAAGCAACCATACCACTTTGAAGTTG
AGTTGACAACATGATAAAGGTCACAGTTGCATGGCAACTTCATCCGGACA
GTCACCAGCAACACGCAGCAACTGCACTCTCCAGCACAAGGAAAGCTGAA
GGGGAAAAAGATTACGAAGTGAGAATTCAGGCATGTGGATGTGACAATAC
CAGCCTCCCATCCATGTGTGTTCCTTTCCGAAGCAAGCATGTCACCGTAC
CTCAAGGCAAACCACAATAAATATAGTCCGATGCAGGGATGAAACGAAAG
GCGCCATGCCTTGCTGTGTTCTTTCGCTGGGAGCATAGTATGTCCTGGTT
CATGCAGGGGTAGGGCCATCAAAATGCCAGCTTTGAAAGGGATGAAAATA
GAGTTTTGTACAGTAGTTGGAAGAATTTAAGAATGTAGTAATGACTATAG
TAACTCTGACAGTCGACATGGATCTGGAAATTGATTGTTTGATCACTTGT
AGAAATATTACGATCATAAATGAAATTATTTTTAAAGGTAACTAGAAAAA
GAGACATCACTGATTATATTCTTTAATTCTTAGATGGTGTTCATTTCTAT
CGAAGATGAAGATGAAGTTGGGGTACGGAAAACAAGAAAACCATTAATAT
ATAATTAATTAGGTTTTAATTATTATAAACTTAAAAATAGATTTATATAA
TATTTTAAAATAATTTCTATATAGAAAAGAACGGAGCCAGGCCCATTCTA
ACCTGCAGAGACTTAAGACTTTCACTAACCGTGTGGACTTTGAGGCTTTG
ACTAGAAAAGGAAGTTCATTTTCATACTCTCACATATAATGATGGATGGC
ATCTCCAGATACCTTAAATCAAACTTGGTCTGAGGTAGGAGTACTTGCCA
GCAACCTTTCCTCCCTGATATTTATTTTCCAGAGTCGCACAGATATGCAG
CTGTTTCGCACATCACAGGCTCACAGCACTGCAAAAAAAAGATTCAGGGA
AAGCGTAAATGCCTATCATCACGATCACACTAAAATAAGGAATCCATAAA
GCCTTTAAGATTCTTATGGATAAAGCTTGCAAAGAAAAGCTTTGCTGACC
TCCAATAGCAAAGACACTCGTGCGCCGAGATGCAATAAGGTCGCCAGGAC
ACTGAAATAACCATGAATAGAAAATGCCGGTAGTACTTCATCATTGGAGC
GCCACATCACTAAACATTTCATTCCCCTCTTTTAGAAGCACATAAGAATT
ATAAGTTACATTGAATGATTGTTCCTAGTTTAATCGACCTTATAATACTT
GCGAGAAATTAAGAATCGAAGTGGGACGAAAATATGCACCGGTTTAGGAT
ACAGCAGCATGCATATCTTCTGCTGGATTCACTATATGGCCGCTGTTGAA
AGACCATATTGCTTGGGGATTATGCTTGCTCCCCTGGACCACTGGCATTT
AGCAGCGGGGTCAACTGCTGTTGCGCCTCCCACCGGTGTCACCGCCGGCC
TACACCGCGCAACCGGCGCGTCGATCCCCAGACGGAGAAGCCAATGTGGC
CCCTTCAGTGTGTGGCAACACGGGGGCCATAGAGTTCCTGAGAATAAAAA
AGTTGTTAGCAACTTGAGGGGCCTCATGGGCAGTAGATAAAACAAGAAAT
GCCAGTGCCTTCCCCTTACATGTTTGTGGGGACCTGAATGCATCAAAATG
AGAGCAGATTAGAGAGAATCCAAAGGTGGGCTGCATGTGAATGTGATTGT
GCAAACAAAGAGTATCACTTATTATACATCTAAAGAAAACAAGAGTATCT
CTTTATCTCCCCGTTGGAAGAAATTAGGAAGGATAACACATGGGTCATTG
GCTCATTGACACTAATCTGTACAGGAATATTCATGCATTCTTTTGCATCT
ATTATCTGGTGATGCCAAATTTTTGCAGAAGCAAGATCATTGGATAAATT
ATCTCATGCAGAAACATATAAGACATTTTAAAAGAAGAATTCAAAATTTT
CTAATATGTGCCCAACCAAGCCTTGCATGCTGTTCTATCTGATTTCATTC
CCAGCAAGAAACTAAGCAAACGTGGAGTAGCTTAACGGCCTGGGTTCGAT
CCCTGGTTCCTCACCTTCCCTCTCTCTTAAATACATTGATACTAAGTCCC
TCCTTAGTATCCCACAAGAAAATCAGCAAACATGCTATTACTGTCCGTCG
TATTAGCATTACAAAGAATTGATCTTTCTAGATTGAAGTAACTGAGGCTC
AACTCTTGAAGCAAGTTCAAGTCAGCTTGATAAGTATAGAATATCCTGAC
AGATCTTTCTGTTGCTTATTTTAATTAGAGAGAATTATAAATCTAACTAG
AACATCTTACCTCAAGAACACACAATTGTATGGGATTCAAGTTAGACATA
GATCCATATGTCAGCAAAACCAATGCATAAATATGCACAATGCAATCATA
AGATATCAGGTTTGTCAAAATAAATGCATAAATATATACTAGCTAAATGC
AAGAGCTTTGGATGGAAGGATAAAGATCAAAATGGTTCCTTTCCCTTTTG
CATCTTCCATGCCTTTTTGCGGTTTTTAAGATGAGAGTGGGGCAACAACT
TACAAGGAGCAGTAAAAAATGAAGACAGGACAAAAATCACAAGGCCCAAC
ACGGAAATTTCTCATGCTTCTAGGCAGCATCCTTTTTATTTGTTTTCTTT
TTTCTTGGGAAGCTAGTTACACCATTTTTAGAGGAGCCCACAAAAGGAAT
ATGCCAAGGTTGGTGCCGGGGCCAATATGAGTATAGGTCCCTGTGTTAAA
TTTTGTTTCCGTATGTTTGCTAGCATTCTGTACGTGTTACAGCGTCGGAT
TACCTTTTATATGACGACAGCATGCTATAGCCTCTCTCTAGTAGTCTAGT
TCCTTTCAGTACCCCTTTTTGTGCCCAGCCCAAGTAATAATGCTAAAAGA
GTGAACAGCCTGCTGTCTGCATAGACAACCATAAACTGTAAATTCAGAAC
TATGAAAGTTCCCTACTCTCGAAATGTCAGAAGTCTCTGATCTTTAGACA
ATGTTTTATTTTTCAATTCCTTAGCTGTAGTAAAACTAACTGTTGGCACT
TGGCAGAGCAATAGTTATAACTTGTGTTAAAAGAAAATGAGTAACGGATA
TGCTACTATTTATAGATATTATGACTATAAGTATTTTTAATTTTAGATAA
AAAGTAAGTATTCATTTATAATAATGCATATACAAGATGTCAGGAACTAA
ATGTGCCAAGCCTCTACTAACATGTAATAACGTAAATTCTGCAAGGAAGA
TATCTGCTACATTAGAGAGAAATGTTCTAAAAACACTTCTATTACTAGAT
ATATCACCCACATGCATAGATTATATAGATAATATTGTTAGTATAATCCT
TGTTCTAGTTAGTTATTTGGTTTCCTTAGGCAGTAAGCTATAGGCTGCAG
CTGTTACTCGGTTGTCAGACAGCTGCTATTAGTGGTAGTAGTCAATTTTG
ATTTTACCTCTAGCTGGAACATAGCAGCAGCAGTATTGTCGGTTCAGCAA
CCGACCTATCCATGTACTATAAATATAGCTATTGTGCTAACATAAGTAAG
CTTTTCAGCTCATTTTCAGTTTCAGTTTCAGCTAGACTATTGAGTGTAGT
TCAGAAGTGATCCTACCAACAAATATAGGTGACAATTAAGCTTTGTTGGA
AGTTTACAATATCTGAACTAATCGAGGAATATGAATCGCGTGTGCGGAAC
TAATAACCAGAACTATCGCAAAATTTATAGCAATCATGCTATAGCTGAAT
TTTAATTGCAGAAAAGGTTAGCTTTCCCGTATGTCATATTATCATGTGGG
AATTGACATTTGACATATACATAAGAAACGAATACATATCTGTTCATAGT
TAGAGTAATAATAAACTTTACTAATGTATGCACACACTTCGTTGTTCTGA
GGGCTAGAGGTGCTCAAATATGCATGTACTTAGTACTTAATTCTTATTAG
TGTGCTGTTCCTTGTGGTGCATTATAAAACAAAGGAGTAAAATCGTTAAA
TCGGTCCAAAGAATGCAGAATTCATGACTCTCATATCCAATTTTCCATTG
GAAGTTTGAAAACTTCACTGTAACTTTCAGGATGACCACTAGCAATAGGA
CTTCCCAGAAAAATATTTTTTGTCACAACTATCTTGTTAACTTTGTTGTC
AGTTAATAGTGTAATGAGTAGGACCTCCATAGACCCATGAAACATTAAAT
AACCTATATTGACTATAGTAGAAGTTGAACATTACATCTTGTTATTTCAA
CTACTGTAACTATTAAGGTATCTAGTGCATCCATAGGCCATAGCTCCCAA
ATTAATCATGAATTATATCCATTAAGGTATCTAGTGCATCCATAGGCCAT
AGCTCCCAAATTAATCATGAATTATATCCATTACTGGGCATTAAGTCCTT
AGTAAAGATTATTGAGTAAAGCTTCCTATTCAGTTCACCATTCTAAAATA
AATGTTAAGGGAATACAAAATGCATAAAGACCAGGAACTGTTACCTGAAA
TGACCAGCCTTTGTAGACTTCCACATTTTGGCCCTCTGGGGTTGTGTACT
TCCGCAGTTCCACACAGTTCACTGACAATTATATCATGTATTTGTGAACT
GAAACTCGGTTTCTTCGATTAAGCTCTGCCCTGGAGCCTTTTGCACACTC
ATCCTCCTCATCAGTCTCCTCGCATCCCCTGCCTCCTCCCATCGTCCTGT
TTCCGCATAAAGATTGGCCAACAGGACATAGTTCCCTGAGTTCCATGGTT
CAAGGTTAATAAGTTCTTTCAGTGCCACCTCAGCTATGCTAATCCCAGAA
TGAGCATGGCATGCGCTTAGCAGTGCACCCCATATCGCAGCATTAGGTCT
CATTGGCATCCCTTGAATCAATGCATATGCCTCCTCAAGAAGGCCAGATC
TTCCAAATAAATCTACCATACAACCATAATGCTCAATTACTGGCTCAATA
CCATGCTCTAGCTGCATGCTCTGGAAGATGTCCCTCCCAACATCCACAGC
CCCAGCATGCGCACAGCAGCCAAGCACCCCCAGAAATGTCACTTCATTGG
GCATCTCACCGTGTGTCCTCATCTCTCGGTAAAGCTCAATGCCCTCAATC
CCATGGCCATTCAATGAAAATCCTGAAATCATGGTGTTCCAGCTCACCAC
ACTCCGCTGTCGCATTCCCTTGAATACCTCCCTTGCACTATGAACATCAC
CACACTTGCAATACATATCCATCACTGCATTTGCAACATGTACTTTCCTG
TCTAGCAACCCACTCTTACGTGCATGCTCATGTGCCCATCTCCCCACCCC
GACATTCCCCAACCTCCCACAGACCGGCAGCACAGCAGCAAGGGTCCCAT
CATCCGGTGCCACCTCCCCCTCCCTGACCATCCTCTCAAAGCACAAGACC
GCAATGTCATCCTTCTTGCACCAAGCACACCCCGCGATCATAACATTCCA
AGAAACCACGCTCCTCCTGGAGCGCCTGTATCTCTGCATTTCGTCGAACA
GGTGGCGTGCGGCACCAAGATCATCAGCTCGGAAACAGGCCGTGATGAGT
GTGTTGTAGGCGACGGTGCACTTGTTCCTCTGCGTCATTTCGTCAAACAG
GACGCGGGCGTAGTGGAGAGGATATGGCTTGAGGAGCGCGAGAGAGATGG
CGTGATGTGAAAGGAAACCGAGGCGGAGAAGAAGCGCGTGGACTGCGGAG
AGGAGAGAAAGGGACGATACGCAACCTAGGAGGGGCAGGAACGAGAGGCG
GTCGGGCGCGTGGAGGCGGCGGAGAGAGGAGAGGAGCCGGAACGCGAGCG
GCGGCGAGGAGGCCGAGAGGGCCTTGATGGCGGCGTTGAGGAGAGGCAGC
GGAGGCGGCGCGTGAGGCGGGACGAGGCGGAGGAGCGGGAGAGCCGGCGG
CGGCGGGGAGGAGAGGAGCAGCAGCGCGGCGAGGGAGTGGTGGTGCGGGG
ACGGCGGCGACGACGGGAGGCAGTGTCGGACGGCGAAGGCGAGGAGCTCG
AGCGGCCGCCGCCGCGCGGGAGGGGAGTGGTGCAGGAGGTGGAGGAGGCG
CCGCTCCGCCGTGCGCGGGTGCCACCCGTCCGGCGTCGTCACCGCGGCGG
ACAGCGCCGGCGGCTCGCCGTCGCCGGCCATCGGCGGCGCGCGGCGGAGG
TCTGAACCGCGCGGCCACGTTTCGCTCCGTGATTCGTGCAACCCCGTGAT
GTTCCAATTCGAAGTGGACCACTTACGAAATTTCTAATGGGCCGGAAAGG
AATTTGCATGCTCTGTGCGGCCTATATATGTGGGCCGTAACAAAATTACG
AGCTCGTTGCGGCCCATTATATATGGGCTTGTAAGTGTTGTGAGCTCAGT
GCGGCCCATCCAGTTGGGCCGGTACGGGTTGAGGTGAGCATGCGGGCCGT
ATTATATGTGGGCCGGAAAGCGAATGTGGTAAGTGCGGCCCATATAATAA
GTGGACAGTTCGGCCTTCTTCCAAGCCATTTTCTTCTCCAAAATGCCGGC
TCAATTTATCAGCGAGAAAGGTATCTCCCTCGTAGTATTTGTAATGCATT
GAAACAAATCAAAACAAACACCCAGCGATCTGTACATCATTTCTCCAAAT
TATTGCAAAGTTTCTATCACAAGTTCCTTCATCAGTTTATCTGTTACATA
AACCTAGTATACAACTTTTGATCAGCAGCTTACGGCAACAAGCTTCAGAA
CTCAGAGGCACAGAACATGGAGACATGGGAGAAGCAGTGGTGATGATGCC
GTCAGATCTGGAGCTTGCTGGCGAGGTACCAGGAGTGCATTGCAAGGCTA
CCGAACGCCATGATGTTGGCCAGAGACGACAGGCCATGGATCATCCCGAA
CTTCTTGTTCATGGCCGCCAGCGTTGGGTTCGTCCTCGCCACCTCCGCGT
TCTTCGAAAACCCGACCTCGCTGCCGATGCCGAGGTCTTTCTCGATCTTG
TGCCGCCTCATCATCATCTGTAGAAAGAAGCCTAAGTCAAAACTCAAAAC
TGTATATTGATAGGTACTACAAAAGAGCACCCTGAAGTGAAGCAATGTTG
GGGCTACAGGATGTTTGTTTTCAGCAATCATCATTCGCTGCAACTTGTCA
AGAGCATAACAGAAGACGAATGTTGAGCACTGAATGATGGCTCACAAGGT
AGGAGCAATCCAAACTCAAATTCAATTGAAGAATAAAGGTATATCTCTTA
CTGTTCTGCAGTAACACCCTGCAAACTGCCGGCTCACACAAATGATTCAA
GACTATGCAACCGTAAGACCAAAAACATGGTGTTTGACTACATTAAGCCA
GAAACTTTTCTATGTTAGAACTATAAAGGTTTACTTACTTTCCCAATTCC
CAAAGCTATATTGCTAAGCTGATTGGAAACTAAGATAAGAGCAAGTGCCC
CTGTGTCAAGCACTTGCATAGTTGCATGTTATTTAGCCGGTGCTAGTGCG
TGCTACCTATGGAAACCACTACCAGGTTACTACATATGTTCATTCCTGAA
AATAAAATGCAACAAAAAGTCATTTATTCCTTAGGCCTCACTGTCGCACT
TCAGTCGGACTTTTTAATCAACATGAATTGATCCACCTATACTTTATCGC
CTTCAAAAAAAAATCTACATTACATTACATTACATGGACATTTACTTATC
AAGCTTAAATTTCATGCAATGCAAGTAGAGTTAGGTGAAAAGCAAAAATC
GTAACATAAAGAAAGCAGAAAAATGGTAAAAAAGATTTACCTCAGTGGTC
ATGGGCGTGAAAACCAGAAGGTTGGAAAGGTCAAAACCAAGGGCGGAGAT
CAAGAATCCAAGCTGATAGCGCTCAATGGTAGATGCCGTCTTCCAAGGAT
GTAGATACGCAAAAGCTGCCACTGATATAGCCGAGCATACTGATATCAAC
ATGAAGTAGGCTGGGAACATTTTCCCTTGTAGACTCCCAAACTGGTGCCT
TGGCAAATACCTTAAAGAATACATCAAAGCAATGTCAGTAGCCTTATTCT
GAAATATTTTGGAGTAAACAACTTGCACTTGGTGGATCAATAACCAAAAT
AGATGCTGCATTTCTGGTTTTAGGTGATATTTTTTCTGCAAAATCACAAA
GCAGCATGTACTATGTGGGTATAATAATACAACACTGAAGGCGCATTTGA
ACAACTGAACAGATGACAGTGCTTTCTGAAATGCACACTACGTATTACTC
TGAAACATGCAGCTTACACAATAATCCAACTTGCTTGCAAAAGGCACCAT
GAACATTGGTGAAACCATGAAAGAGTTCTGAAAAGTTCTCCAGGCCAAAT
GCCAAAATGGTGAGCTCAAGCATGACAGTCACAGCAGGTTTAAAGTTTTA
ATAAGAGAATTTAACATCTCAAATCTCTCCATTATCCAAATAACCAAATA
TACAGTAATTCCAAGTTAGAAATTAGTGTTCCATCCTATAGGTTGTAAAT
TGGGATTCTGTGCTTACAAGCATATAAACACGCAATCTTTACTAAAATGA
AATCCTAGAACCAAAAGTAAAAAACTGGATGAACGTTTGGGCAAGGATAC
TATTCTAGGGTCAAACCCAAACTGCTAGGAGCCTAGGAACAACCAAATTA
GCATTTTGAGCATGGCCAAGACAGCAAGACTATGCAAGCTCTCCGCTTAA
ATTTGACAAAATCTGATACTGTTTACAACATAGTAACACTTACGAAAAAT
CTAACAGCAACAATAATCGACGTGAAAACCCAAAATTCCACTAAAATGGA
GCTGATAGATAGGGAAGCGATTAGAGAGCTCTTTACTTGAACATGACGAT
GCCGCCGATGAAGGTGACCCAGAGCGCGGCGCCCCAGGCGGTGGCGAAGC
AGAGGACGTGCGCCAGCCTCGCCGCCGCGACCCCGGCGCCGGAGCGGCCG
GAGCCACCGAGGAGAGCGTCCGGCGCGAAGAGCACGCCGGCGGCGAGGAA
GGACACTGCCGTGAGGAACCGCGCCGCCCACCCCATCGTGCCCCCACCCT
ACCAGGCTAGGGTTCGGATTCCGAGAGATTGAATGGAGGAAGAAGAAGAA
GAGAGCAAATCTGTGTGATTGGAAATGAAATTGAACTCAACTTAAGCACA
GAGTGTGAAATGAAAGACTAGTCAATGGAGTACTAGTGCTTGCTTGCAAG
GAAAGTTCTGGAAGCTTATCTAGAACGCATTAAGTTATAATATTTCCTCA
TTAATTTTATAGGAAGCAATTTAAGTTAATTGATTGATTCTCATAATCCA
CACAAATTAACAACAAAGAAACAGAGCTTTACTTGTACAGTACTATTTCT
ACTCAATGGCAATTCTCTGAAGTCTGAAGTTCCAAGAGAGGAGTCAGCGT
AGGAGAACTTGTGTTACATGTGACAGAAGGCTTGACCTTTTTAAACTCCT
TTTAGAAATGATGAGTTGAATGAACACTGTATTAGGCAGGAATTTGCTCA
GTTGAACCTCATTTGTTTGTCTGTTTTGTCATGACCAAACAAACCTATGG
GCTATGGGCTTTAGGCTGTGTTTGGATCCAAACTTCAGTCCTTTTCCATC
ACATCAACATGTCATACACACACAACTTTTCAGTCACATCATCTCCAATT
TCAACCAAAATCCAAACTTTGCGCTGAACTAGTCACTTAGAAAAATTTCT
ACCAGAAACCTGTGGGCAGTTGGGCCTAGAAAAAAGAGCAACACACGGTT
TTGGACCAAACAGAAGAAATCAAAGATTCAGAACTGCACAAGATTTGGAG
TACGACAAGTATAAACAGTGAACAGCACTAGCAAAAGAACTGACCCTGTT
CGCAGTAGAACATGAGGTCAGACCTGCAGTACTTTGGATAACATTACAGA
TCACAGTACTTACAATGCAGGTAGTCCATCTGCCAAAATCAACTGTAAAA
ATGGAGTGTATTTTGGACAACAGAAGAAGAACAAGTAATGAATGATCTTA
TGTATTTCTTCAGTTCAATTGTTTGAACCTGAATACTTGATCAATTCCAA
ATTTCCAATAGCAATGTGATGCCTTTCCAATTGCTCTCTCTACCTTTGTA
GAGACAGTGGCAGTGGCACCAACAATAACAATCCACAAATCATCATCAAC
ACCCAAAAGATACAATTCCAAATCTTGTTGAATAATCCTATGCTTTTAAT
TGATGAGAGTGGCTTTCTTTCTATACCCCTAGCTGCTCGAGGGCGATGGT
GACGGTGTGCGTGAGCTCGCCGATGATGAGGCGGTGCTCGCCGACGGGGA
TCCTTCGGACCCCGTTCCGGTCGGCGACGCTGAGCCCGTCGCACACGTCG
ATGCCCATCTCCACCCTCGCCGTCCCGCCGGCGCCCACGTGCACCTTCTC
GAACGCCACCAGCTGCCGCACCGGCGCGCCGTGGCCCGCCGCCGCCTCCG
CCGCGGACGACGCCGGCGCCGCGGCGTACACGAGCACCGTGTGCGCGCCG
TCGCGTTCTCCCACGTTCCTGACGTCGACGTGCACCGGCATCCTCAGCTC
CTCGCACCGCGCGTGCGCGACGCGCACGGCGGCGGCGCGGCTGAGGCGAG
CCGTGGCGTTGAGCGAGGCGGAGGCGGAGGCGGCGGCGTGGTGGGCGGAG
AGGCGGACGGTGAGCTGCGACGGCGCGTGGGCGATGGAGTGGGTGAAGGA
GGTGTAGCTGAGGCCATGGCCGAAGGGGTGGATGGTCGGGCCGGTGTAGA
AGCGGTAGGTCCGGCCGGGGTAGCCCTTGGCCGGATTGGCGCGCATCGCC
ATGTTCGTCATCGGCACCTTCTGCAGGTAATCTTGCGGGTACCATGTCAC
CGGCAGCTTCCCTCCTGCAGGAACACACAACAAACCAAATTCCAAATTAA
CTTGATTAAGATACATATTTTTTTCTCGATTTCTATTAGTATGCTTTTTA
AATTGCTAAACGATGTATTTTGTACGGAATTTTTTATGCTGATGTTATTT
TAAAATATTAGAGAAACGTTTAGGGGTCTTCTATCTTCGCAGGTGGTGGC
CTAAATGATCTGGGTTTGAAGTCTCAACCCTTCTAATTATTTGATATTAG
ATCATTCCATAATATTCGCGTCTTTTGTTTTAAAATATCAGACATATACA
TTTTTTAAGTTTGTAATAAATTAAAACTTAAGTAATCTTGTGTTAATGAC
TTTATCATTTTACGTACCATCATTTTTTTATCTTCGTTAGATTCAAACAA
GACTTTAATCTCCTTTTTGAAAAGATTAGTCAAATTTCACAATCAATCTC
CTTTTCATTGGAAACTAGGGGCGGATCCACAATGGGGGCGGAGGGGTCTT
GAGACCCCACTACCGCCCCCGGAACAGTGGAGACCCCCCTAAGCCCCCAC
TAAATTTTTTTCCATAGATCCATAGGATGTGAGGACTGGAGGTTCGATTT
ATATTGATGTAGTTTATTTAGCCCCCACTACTATTTTTTTCTAGATCCGC
CCCTGTTGGAAAGATTATAAAATTTTGATATTTTTGAAGCACTCTGAATG
AAAATGAAATGAAATGTTGCTTGGATTATGTACTACCTGGGTTGTGGTGG
CCGAAGATGACGTCAGCAATGGCCTGCCCGCCGGCCTGGCCGGGGTACCC
AGCCCACAGGATTCCGGCGATCTTCGGGTCGTTCTGCGCGAACCCAATGT
CGATGGGGCCACCGGACATGAGCACCAGGATCACCGGCCCTTTCGACGCC
TTCGCCACCGACGAGATGAGCTCCGCTTGCCGGCCAGGGAGGAGGAGGCT
CGCGCGGTCCAGCCCCTCGGCCTCGATCTTCTGGTCGAGGCCGGCGACGA
CGATGGTCGCGTCGGCGCGGCGAGCGGCGTCGACGGCCGCCGCGATCGGC
TGGCCGCTTCCCGCGCACGCCACGTCGGTGCATCCCGGCTGGTGCGCGGC
CCGCGCGGCGTACCGGGCGACGCCCTGCAGCGGCGTTGTGTACCTGCACG
GCTTCCCGGCGTAGTTCCCGATCATCGCCACCGTTGCCTCGGCGTGCGGG
CCCACGACGGCGACGGCGCGGCGCGCCGTCGCCGGCGACAGCGGCAGCGC
CCGCCCGTCGTTCTTGAGGAGGACGATCCCCTGCCGCGCCGCCTCCACCG
CGAGCTCCTGGTGCGCCGCCGTGCACACGTGCTGCGGGCCCAGGTGCCCG
AACGGCTGCGCCGCCGGGTCGCCGTCGAACATCCCGAGCCGCATCTGCAC
CGTGACGGTGTTCGTCACCGCGGCATCAATGTCGCCATCGCCGACCTTCC
CCTGCGCGACGGCGCCCTCGGTGTACTGCGCCAAGAACGGGCCGCAGTCG
AGGTCGAGCCCCGCCCGGAGCGTCGCCGCGACGGCGTCCTCCCTGGTCCG
CGTGTAGTGCTGGTCGCTGTAGAACACATCAACCGAATCGCAGTCGGAGA
CGATGTAGCCTGCGAGCCCCCACCGGCGGCGGATGGTTCCCCGGAGGAAC
GCCGCGTCGGCGCAGGTGGGCACGCCGTTGACCTGGTTGTAGGAGCACAT
GACGCTGGCGGCGCGGCCGTCGACGACGCAGGAGCGGAAGGGGACATTGA
AGGTGTCCTCGAGGTCCTGGCGCGTCACGACGGCGTTGAAGTGGAAGCGG
TCGGTGCCGGACCAGTTGTCGAGGTCGTAGGCGGTGAAGTGCTTGCAGCA
GGCGGCGAGCTTGAGGCGGCCGGAGGAGGGTTGCTGCTGCTGGAGGCCGC
GGACGTAGGCGGCGGCGTAGCGGGCGGCGACGGCGGGGTCCTCGCCGGGG
GTCTCCTGGCCGCGGCCCCACCGCGGGTCGCGGAAGATGTTCACGTTGGG
GCTCCAGAACGTCAGCCCCGCCTGACCGCCGTTGTACATCGCGCGACCCT
CGTCGGACACCGCCTGTGCGCATACGTACACGTACATGAATACAGATATA
CGTATACAGCTGAAGAAATACATGAATTAATAACTCTAATATAAAACACA
CACATAAATACATACATGGATTAATAACAAAAGGAATTTGCTAGATTTCA
GACATCTAAGAATTTATACTATTTTTTCTTGTCACCTGAAGTAAACATTT
TGGTATTTGGTTAGCTTAAAATTGCAATGTACTAACATGTGCCGTTGTAT
TTCATTTTGCCTGTAATTTTTTTTTTCGAATTACATATTACAACGCACGC
ACACCCATCCCTATGAACGCACGCACATAAACTATTTACGTAAACCCTAT
CTCTACGAGCATTTTCGAAGACTGGGTTGCATTATATAGTTTTACTTAAT
TTTTGTTTAAGCTTAAATAATTGTATAGTTCTATTAAAAAAATACTTTGT
TATGAATATTTTTTTTGACTGAATTATTTTGAATAATTAATAGTAGAGGG
GATGAGAATGATGAGAAACCTGAAAACCAGATAGTCCTGACTAGTAAAAA
AATACTCCTAAAATATAAAAAGAAGAATCTTTCTATGGATTGTTCATCAT
GGGCAGGATGACAACGAGTCATGGTTTTGATCACAGTGGAGCACGAATCA
CGAGGCAGGATCAAATATATAATTGACTCTCCTGCAATCACATGGCCGTG
TACCCTATCGTGTACTCAACCAAGTTACTATGCAACACTGCATTCGCACG
TGAATTCTCAACCGTGTGCTTGTGCTCACATTCACGCTCGTGATCGAATT
CCTCTGCAAATTTCAGAAGATTTTTTTTTTTAAAAAAATGTCTGCAGGTT
CTCTATCTCTTTGGAAACAAGACATGCAGAGATCAGATCAGACACAGGTC
CAGCAACTTGCCCTGAAGGTCCAATTTGTGACCACTGTTTGGGCCTTGAA
GGCCTCAACTACTCCTAATACAGTACTCTTGTCTTGCTAATCTTGAGAGA
GCCATAAATGAGGCATCTGAAGATCTTGTTCTGCAAGTATACTACCAACT
GCAGCTCTACAAACAAGTCAACAACCTATGGATCACATTGTACTGGAGCA
CTACTGATCAATTGATCATAGATCCTAGATCGACAAATGGTTTCACTGAA
TTGTTGAACTGCCATACCTACCAATGGGTAATTAGGAGTAAAATGGCCAT
TATATGAATTCACCATGACACGGGGAGGGCTAGCCCGCCGCTCGGCTCGC
CGACGAAAACTCCATTAAATTTTTAATATTGTTGAATAATTAAATTGATG
ATAGAATTTCTATAGCAAATGATAGTTATAATGAAGTTTGTTTGAGCTAA
AAAAAAGTTTTTCTAGCTTCGCCACTGCCATGATATGAATGGAATTCAAT
ATATATGTAATAACAAAAAGGCAAAAGGCCAAAAAGGTTTGATCTAAAGC
TAAAGTTAAAGCTTAGCACTGATTATGGTAAACAAAATTCAGTGCAAACA
ACTTTGCCAGAATTTTAGTGATGAAGAGAGAAGGACATGCTAAAATGAGA
GAATAAAGGTGGGCAATATGCTATGACTACAATAACAAGAGCAACATATC
ATAACTCTATCCTTATGGACTCTTCTGATGTAAATAGTTGCTAGCTGCCT
CCTACACTTCACCTTGGCCGTTGGTTGCATCTTGCATGGCCACCTTTCAG
AATGGGCATCACCTTTAATTAAGGTGTACCAACTTTACACATTTACACAT
TGAAAAATATTTTCTTAATTAGCTAAGATAAGATATCAGAATGGGGCTCA
AAAGTTTTAGATTTGGCTAGGCTGGCTTGCACATGGCTGCACCCCTGTAT
CTTGCACACCATTGGCCAGCACACTATATAGGACACTAGGAATTCCATTA
TGTCCTTCCTTTTTGGACTTGGACACACTAGCAAGGTGTGCATCACTCTT
GGGTCCTAAAGTTTTGTCCATTGATGATAATGAACTTCTAAACTAAATTT
AAGTGCATGTTATTGTTTTGATCAAATATTAGGACATAGTCTATTTCTCA
CCACCAGTTTTTGGTTATGAAAGGTGCATGATGCATGCATGCTTTTACAG
GGCTAACAATGGTAAAATAACACAATGATTAAGGTAGAATGTCACATCAC
AGTTAGCCTAATACATGCATGAGATCTAGATATATTCTTCAGTGTAGAGC
AGAGCATAGCATGTGCATTGCTTGCTTGTCATTTTGCTAAGACAGACCAT
GTACAAACACGGTGCCTTAACTCACAATTAGTGCCTAACATTATGTCTAG
ACGCAAGCTCTAATGTCTTATCTACAAAAAGATAAGTACTACACACATAT
ACCATTTGTGTGAAGCTAAATTAACAAAAAAAATAGCTAGTAAATGCATG
CAGAGCAAATCAGTTCACCACTAGTACCAAAAACGCCAGTAAAATCAAAC
AAACCAGAAACAAAGTACCCTTGAAAGGTTAAAAGCAGTCACTTGCAAAA
AGGCCAAAAGGGCATATGGATCATTAGCCTTTTCTTCTTTGTAATCACAC
ATGTTGTAGGCTCCACACAAAAATAATAATACAACTCCAGTGCTCTATCC
ATTCCACCAACCATGATCCAGCAGATGCTATTGCTGGGCCAGTGTCACAG
TGACCCTCTTTGCTCATGCAGATATTTAGGCCAACTCATAACTGAATAAA
AACTTGTTCATGTAAAATTTCCACAAACTTTTATCTTGCAAACATTATGT
GCTTGAAGTTTGAGAACTGCCATGCATACAAAAAGGTTTTGTTCACTACA
TCTTACACTTGTTCACCAAAAAATAACATTTTCTGTTATAAAGATTGAAA
ATTTTGTGGACACGCATCATTATTAAGCAAAGTGGTGGCAAGGATGCTAG
TGCTCTATCCAAGTATTATGGACCGTGAGATATGTGCTTTAAGATTCGTA
CCCAAAATCATTGGCACTACCAAGTAAAAAACTACTCATTCTATTCCAAA
ATAAAAACATTTCTAGAATAGTGATAAGTCAAATATTTTTAATTTTAACT
ATTAATAGCAAAAAATCAAAAAGATCATTCATCTAAAATTGATGTTATTA
GATTTACTATTAAATAAACTATCATAATATGTAACTTTTCATTTAAAATA
TTTTATTGGTTAAAGTAGTATTTTAAAGATTGCGTGGAAGATTTATATTT
TAGAAGAGAGAGAGAGAGTATAAACCATAGAAAAAAAATAGAGAAGGACA
GAACCTGAGACAAGCGCGACGCACAGTAGCGAGTGACACAGACAAGGACG
CCATGGCGCGCACAGACATGACGAAGAGAGGCATCACATGCACGCACAAC
AACAAAACCGCGACAAAAGCAAAAGCGCCGCGCACGCCGCACGCGCGCCG
CGGCGTCCCGTGTCCGCGCCGCGCGCGCGCCACGGCGCCGGCGACGGCGA
CAATGCCGGCGACACAGTGTTAAGTGTGGAACGTACCTGCCCGATGAGCT
CCCAGAGGGTGGCGTTGAACGACGCGGCGGTGCCGATGACCTGCGGGAAC
GCGGTGGCGCCGGGGAACGCGCCGCCGAACCTCACCCCGGGCCCCGTGTC
GGACACGCCGTGGAGCGCCTCCGACCACCACTCGTACCCGGCGACGCCCA
GCCGCGGCACGCCGGCGGCGTTGTTCACCAGCAGCCGCACCTTCTCGGCG
CGCGTCAGCCGCGCCACCAGGTCGCGCGCCCGCGCCCGCGCCGGCAGCGA
CCGCCTGCAGAACGGCAGCGTCGCCGCCGGCCCGCCCGCCGCGCACGCGA
ACGCCGACCGCGCCGCGACGGGGACGACGCCCCCGCCGACCGCCGCCCCG
GCGAGCACCAGGAGCGGGAGGAGCAGGAGGCGCCGCATTGTGGAAGTGAA
CTCCTCCTCTGCAACTGCAAGGTGTTTGTGGAAATGGAGATGGCGAAGGC
AGCGTGCTTATATAAACCCAACCGCACAATCTCAGGGGCTCTGCAAGTTG
CAACCAACCCCCAGAGGAGAGGAGCAAGAAAATGGCTAATTTCTTTCTCT
CTTTTTTTTATACTTTTTGTTTGCAAAGAAAAGTATATGCTTTTCAATTA
AAAATTTACAGCACGTTTTCAGTATTCCATAAATTATTTGGTTTGCAGAG
AAAAGATTAATTAAAATTCAATCAATGTCTCGGGTGCCATGAGTTTCTTT
CTTCAATTTTGATCGTCTGTTTTATTTAATTGTTTTAAAAAAAATAAAAA
ACATAAGTCATGTATAAACTATATTCATGTTTTATAATCTAATAACAATA
AAAACACTAGTAGTAAAAAAATTTTAAATAAAACGGATGATCAAAGTTGG
CACGGAAAATTTATGGCTGCATTTATTTTGGGATGGAAGAAGTAGTAAAT
TGCAGTCACTGCTGCTGGCTAGTCCTAGAGAAAACTTAAAAAAAAATCGG
TGGCTGCCAGTTTGTGTGCTGCGTGCTGGTGGTGTTTTCATTCTCTTGTG
CATGTGAGCATGTAACTGTGTGTTTGTACAATGAGAGAAGTAATAAATCA
TTTTTTCCCTTTCTTTTTAGTAATGGTGTTTGTACTGAATGAAAGTTGGT
GGTGATGGATATTTGTGATTTGTGCTTCAAAAGTCAGATAAAGAAGTAAA
GCGGTTTCAAGGACAGGGCACGGCTACTTTGGAGCAGGTATTGACGTACT
AGGCTCTGTACTGTACTGGTGTAAAGACTGCTTTTAGAATTTACAAAGGT
AATTACTGCTATGATTAACATCTGAACATATCCATTAGCTTTAACTCCCA
AAACAAGTACCTTCAAATCTAGTAGAGATGAAAATAGAGGAACTTTCCCA
TATGAAAAGCACCTAACAACTTTCCCTATCTCCTTTCTTCCTCTATCCCT
TTTAACCTGAATTTTTTTTGTTGGTTTATCTTGGACCGTCCAATCAAAGA
GTCTATGATTTTATTCTAGAATAGAAACAATGTTGAAACAGAAGATTTAG
TTCATTACCACACTAGACAACAAACAAGAATCTATAAGTTCCAATTAAGG
CCTATAAATATCTCTCAGTGATCACCATGTCATCTTGATCTTTTATTTGT
AAATGAGAGCATGCTTTTAATCATAATCTGCTTTTTAGCCTCTGTTTGGT
TCTGTTTTGGATTTATGAGAGCAAAAGAGAGAGGGCCTGCTTGCCTTTAG
CATCACATTTGTGTAAAGATGCATTCATGCCTTGGAAGGACCACCTTGCA
GAATGGAAGGATATTTCTCCACACATATGTCATCAGACTAATCTGTTCAC
AGTACTCATGCAACAACTCTTCCATAAAAACAACGTGGCCTCATTAGCAC
AAAGCTACATGTTTCATAAGCAGAAGCACAAGCTCAAATCCTACATCAAT
CAAAGAATGCGTTTCAAACAAGCCCAAAATGTTACTGAAAGCATCTTAAC
GATGTACTTTGCCAAGTTTCATTTCACACAATATATATTGACTCTTGCAC
TCACCGTTAATCTTGTTGAGCAGTTGGTAATCCAATCTTTTTTATGGTCA
GTTTTAGTGAGCAACCAACTTGGAACGGCGTACTACGTATTTCGCCGGCA
AGCAGTTGTTCAGTACTTCAACGTACAGATCAAAATGTCATGATTTCACC
TAACACCTTTATACAAACCACAGTCCAGTGAATTACAAATGTTTTTAAAT
GCAATTTCATCAGGTTGTACAAAATGTTGAAGAAGTTCATTCTGTCATTA
ATTAATATATTTAATGGCGGCGCCTATCATGCACCTGATTTGATCGCCAG
CAAGAAGAGGATTAGAACTGAGAATAACTTCGCTTGAAGAAATCGGACTA
GTAGGTTGATTTAACAAGCTTTGCTGGAAGAACTAATGACGTGTCAGAAT
TACTTACCGTTTAGACCAATGCAAAGGATACGAAAAGCTTCATCAAAATG
GTTTCCTTGTACGGAGGTATTGTTTGGCAACTTTGCTGACATGGATTGAT
AAATGAGAGCGAAATGAGTGTGTCACTGTCAAATCGGATTAGATGAGTAG
TTCAGCTGCAAAGGTTAAAAGCAAGAGGATAAATACGATTTCAGAATTCA
GATAGCACCAAAAAGAGTAACCAAAGTTTGAGTGTTAATAGATCATCTGT
GCACAAAACTTGACGTCTCTTGCAGGTCTGCTTGTGCTTATCCCTTTTCA
CTCTGTTTAAAGCTTCTTTTCTTTTTGTGAATTCTTGAATGTTGATGAAT
GAAAGGTCGAGCAAACACTTATTCTTATTCGCAACTAAATGCTTCCAAAG
AAGAAGCATCACTCTATTTTCCCTAATCCCTAGTGATTTCTCCACTACAC
TGTGCAACCTATTTCTGATGGCAAAAGTACTACTATATATTCTAATGACA
GGCAGAAAGACAACATGCTTATTAGTCCTTATTCTTTTCCTTTTCACTTT
CATGATGTGTGACCAATTGATGGTGAACTGTTAGTGGCTTTCAAAAGCAT
AGCATGTTATACATCACTCTGACACAACTAGGAGAAGGGAGAAAGTGTGA
TGTCCAGATGCTAATGGGACATGTACCATTTCACTTCAAGTATTGGCTCC
TGTAAATGGTCCCTTCTACTATCCATTATCCCTTATGCCAATGCCACTAT
GGCACCACCATCCACTAGTAAGGACAGAAGTTAGCTCCAAGAGTTAGTGG
TACAATGTATTTATGGAGTAGTGTTGTGATGTCAAAGCAAGAAAACTACC
AGGGTACCCACTTCAGTAAGTATATCTGTATATGATCTTCCTCCTGAAAA
TGCTGAGCAACTATTTGTCTGCAACAGTAGAAAAGCTAGGTAATTAGACT
CACTGTGAATAGATATTTTTATGGGTTTAGTCATGTAAATTCTGCATATG
TAGCTCCCCAAATCTCTGCAGAAAATATGGAGATGATTCCACATTTCCAC
TTCCCAAGGCTTTTAGTGGCGTTGTTGCCTCATGTGCATCCACAATTCTG
CATCACTTCTGTTCATGGACATACGCACAAAGGTCAACTTGCAAGCATGC
ATCACCCAACTGGAACCGAACTGGATGGCTTCAGCTCATGGAATTCAGCA
GCTGTTGATGTAGGGGTTGGTGCTGAGGCAGTGAGGCTATGCTGCAGAAC
ATGTGGTACTGACTGCATGTAGGACAGGATACTGCATATACTCATACAGT
TGAAGAAGTAATGGGAGCAGGAATGAGTGAATGGATGGATGATAGGAGTA
CCAGACTGCAGTGTATCTGTTGGGCAAATTGAGAGTCATGGGCTCTATTG
AGTCTCTCTGATTGGATGCAGCACATCTTGACTGAATTTTGCATCAGCAA
TGATTGTGTGCAAGGCTCTTTCTCCCCCACCAGATGCTGCGAAATGCATG
TATATCTTCAGGAACAGAAAAGAAAATCTTTCCCTCCATTATCCACCCTT
GTTTTTTTTATTGAATTCATCATTCTACAATTAAACACTGAACAGAACAG
CTTGTGAGTCATCAGGATTGGTTCAAGACAGATGTAATGACCAGTGCCTT
AGCTTTCCTCATTGCTGTCCCATTAAATTCTTCAAATCACCCGTGATCTT
GATGCCTTCATATGCTCTGCAGGGGATGTTAACCAGTGCTCTTCTTCGAT
ACTTGAACCTTCCTAATTTTTCACGAGGCTTTTTACAGTCTTTGAGTGAA
GGAGGCACCATATCCTAGCCGTCCATTCCACTCAATCTAATGGCCTAGGA
TCTCCCGCAAAAGCAGGTACCGAATGTTGTTGATGGTGGGAGGGCAATTT
TGTACTTTCGCTTGCAGGAATCAAGTTGGAGCGGAGCACCATCTGTCCGA
TGCAGTCGTCTACTCATCGACTCCTCAAATCGAACAGAAACCGTATAGGC
GAACACGGGCACACGGCGACGAGCCTGAGACAACCGATGCGGTGGTCTTC
CGGGCGGCAGTGACCTCGGGGGAGGTGGGCCGATAGGGAACACCGGCGAC
TTCGTGGTTCCCTCCCGTCAGTGCTCCCGCTTCCTCCCTCCTCCCGGTTC
GATCCTGACGGCGCCGCATTCTAGTCCCTCCTACCCATTCCACCAGAGCG
AGGACGGGCATCGCAATTCGCAAGGGCGCCGGCAGCTGCAAGGTCAAATC
GCGCCAGGGCGATTGGCTGCTACGGGCTACGGCGAGGCCACCAGGAAACT
TGAAGCAGACAAAGCTTTTCACTCGAGAAGCTCATCTAGAGAAGCCAATA
TAAATCCACGAATTTCAGAGGCCTCGTGCCAAGGAGTTAGAAGTCCTGCA
AACCAGGCATTTGTTTGCAAGCCAATTGCATCATTATGCGCTGAACCACA
ACTAATTACAGAAAGGTTTACAAAAGAGCCTTTTCAAGAACAATACTCCA
ACTAAAAAGGAACAAGGAGCTTGAAGAACAGTCATCATCAGAAAGTTCTG
AATACATGTCTGACATAAATTCCTAACAAATCCTATATTCCACAAACAAG
ATCTAAATAACCACTGCGTACCACACCAAAGAAGGTTCAGAGTTCCACAC
TTCCACTTCATTTGAGTTTCAGAAGGTTCAGAGTTCCAGGAACTGAACTT
GGCACTTCCACAATACTGAACACTCATACTTCATGCGAGCTTTGAAGCAC
GGCATATATACTAGCACAAGACAAACCACTATGCATGCTATGGACACGAC
ATGACTGTCAAAGTGTGGAGCTCTGGTGCTGTGTGGAGTTGGGCAGGGCA
CGATGATCAAGAGCAAGGGGGGAGATAGCCGACAGATGAAGGCAACGGCG
CCCTGTGGCTGCAGCAGAAAGGACAAAGAATCGGAGACGGCCATGGGAGG
GAGCAGGGGCACCCTGCCGCGGGGAGGATAGAGACGCTAGCAGAAGAAGC
GGGGAGGCTGGCTTTATGAAGCAGCGACGTCGTGGATCGATGGTCGGCGG
CGAGATAGATGGGTGGAGGCGGCGCTATAGATGGGTGGCCAACGGCATCC
TGGAGGAAAGGAGAGGCCGCGCCATCTAGGGACGTGCGCCGGTGCCAAAG
CAAGTGAAAACAAAGGATGCGGAGCGGAGGGGAAGAGGACGAAGAAGAAG
ACGGAGAAGAGACGATACCACACGCGCAGACGTGCTATTCCGATCGTATC
CTTTGTGAACGGACGGATGGATTGAGTTGGTACCTCCTCAAAGATAGGAA
AAATACTCATTTTTCACACTGTATTATGTTATACTAGCAATGCCTTCCCT
GATTCATAGCTCGAGTTGTTGTCTCAAGGGATGAAACTGGTTCGGATAGT
TTCCGTCCGTCCGGACCATTTTTCGAATTCGGATAGTTTCGGTCGGAACT
ATCCGGAAATTCTCGGATTCGGAAACGAATTCGGATTTTTTTTCTCAGAA
ACGAAAACGAATACAGTAAGGGTACTATCCGTTGGAATCGGAAATAAGTC
GGAAACTATCCGGAATTTTTTTCAGATATCCGCAGACATTGAGTAAATTT
TAGAAAAAAACACGTATATATGCATAACTTTTTCATACGAAATCATATGA
AGACAAACTTTATATCAACATTGTAAAGCTCGGTGAGATCTACAACTTTC
TTATTGACTATTTTATTATTTGAGGTCATTTAAGGGTCTAAATATTCATT
ATAATATACCATATTAATTTTTACAAAATCTCATATCTACCATCCAAACG
ACATCTGATGGAGATGTGTTACATATCAAAGTTGTAGAGCTCAACTGGAT
CTACCACTTTGTAGTTTATAACATTTGTATTTGAAAGCATTTAAAGCATA
AAATAAATATTGCAAGTTTCGAAGATGCGAAGTAAAATAAACAACATCTC
CAATTTATACAATGGCAAGTAAGTTATACATCTAGTAGAAGGTCTTGAGA
ATAGAAACTGATAATCATATTTGCATATGAATCTCTTAGAGGAACAACCA
TAAAAATCGATTTTCACATACGGTTGTGAGACCGTCTATAAAATTGACGA
TATAAATATTGGAGATGTTGAACTAAAATAATAAGTGATATCTCTTCCTC
GATCAAGAAACTCAATTTGAGGGGCCTTTTATATACCGGTAAATATTCAC
TACCGTATTCGTTCCGTCTCGTATTCGCTCCGTATTTGTATTCGATAATA
TTTGATTTCATTTCCGTATCCGACTTTTCGATTCCGATTCCAATTCCGAA
AAAAATTTATGAAAACAAATATGATAAAGCTAATTTCCGTCCGTTTTCGA
TTTATTTTCATCCTCTCATGGACAATTAAATTGGAATCGAGCTTAGTGTT
CATTCCTGTACTCTTCACTTATTCAGTATTTCAGTTCAGTGTTCTTAGTT
TCATCTCAACCATTTCGATTTTCGGGTACAAATTATTCTTCCCATGCATG
AATGACGCACAAAACAATCAACGGTGTTTGGCGAATTTCATCTAACCGGA
GCGACGAGAAGGGAAATGGAGCGCTCGACCTTGCCCTCCGCGCTCCGCCA
CCGGTCTTCAGCGCCATCGCCGAGGTGGGGGCTCGCTCGATGGCCGGACC
AGGTGCTCCGTGCTCGAGGATTTACCTCACTGGCTGACTGACTCATCGGA
GCGCTCGCCATCAACCTCGCCGCCAGCGCCACCGTCGCCACTCGCCGGAG
CGCCGCCGCCGTCGGCGACCCACGCGCCCTTTTCAACGATAATACGAGAT
AGTTTGAGGGCTTACTCGAAAATAATCATCAGATGCTTACGTGGCTTTAA
TCTCAGCCGGCTGTGTTAGATCAAACGGGTGTAAAGATGCACATGTACCT
TTTTTGGATTCAAAAATGGAAATTCTGATAGCTAAAGGACTCGTTCAAAA
AATCACCTCCAACAACTGGCCAACGTTAATATCGACCGCTAGTGTTCGAT
CGGACGGTCAGCAGAGATAGAGGCCCATCGACAAGGCCCACAATCTCGTC
GTGAATATGGGGCCGCACGTTGCCTCCGGCCTATGTTGGCTAGAACTCGC
CGCAGTACAGCCTAGGCCCATTAATTGAGGCCCAAATCATCCCTCACGGC
CCATACATTATGGGCCACAATTTGCTCCTGGCATGTGGTGGCCCACAAAT
TAATCCCAACAGCTTGATGGGCCCATACAATATGGGCCTCACGCCGGCAG
CAGCTCACCGGCGCATCCCGACCAGCCATGGGCCATGGCGCTCCACTCCG
GCGACGACTTGGATCCCGTCGTTTCTTCGACTCTTCGGCGAGCTTCCGGT
CTTTCAGTTTCATATTTCAGATCAGACAAGTTGAGCGGGTACGGAATTCA
AATTTGCAGAGGGATATCAACTAGAAGCAGGAATCCTCGATAGATAAAGG
ATAATGAAGTTTGTCAGGTATATGTTGTCTGTTTGTCAGTATCATTCAAG
ATTCAGATCAGGTAGCTCGACAAGGTAAATCTGAGTTCCCCTCAATCGGC
TGTGACCCTTTCATATTTATAGGGTGGGTGGACAGAGCTTAGCTCTTGTA
CAAGTCGAATTCATGACAAATTCGTTAAGAACACATACTCTCTTTTCGGA
TACCAAAACAGGATCATCCGGTTTAGCAGGACATATTAATTTTAACTGTT
ACTCTCTCCATTTTAGGTTATAAAACGTTTTGACTTTAGTAAAAGTCAAA
CTACTTTAAATTTAACTAATTCTATAAAAAAAGTAATAATATTTACAACA
CTAACATAGATTCATTAAATCTATAATTGAATAAATTTCATAATATATTT
GTCTCGGGTTAAAAATACTAATACTTTCTTTTCTATAAAATTAGTTAAAC
TAGGAGTAGTTTGATTTTAACCAAAGTTAAAACGTCATGTAACCTAAAAT
GGAGGGAGTAACTCCTTGTAGTGACAATCAATACTTATGTTAATGGTTGG
CATGGGCAACGATTGTGTCCAAGACTCATTCTCCACCCATCAGCCACTGC
TTAGGTGGGATGGAACCCATGTATATCTTGAGGAAGAGAAAAGTAAATCC
AGCTTTGTTTATTACATTGAATTCATCTTATCCATTTAAACACTGAAAAC
AACGGTCTGTCCGCTGTCATCAGGATTGGTTCAGGAAAAAGCTACGAGAG
TGCCCTAACTTTTCTCCTTGTTATCCCATTACATTGTTTAATGAGAGAAT
ATATTCTATCTCCCTAAGTTTACTCCAATTCAAGGATTTGCCATCGATTG
TCTTCCTCTATAATATGTCATCAACTTTGTCAACTTTTTCTACAATATGC
TATTGAGGTGGATACTTTTTCAAATAAAAAAAAAACTAAAATGTCACTCA
AGACATGGCTGTTTGGTTGCCGCCGTAGTTTGCCTCAGTAGCTGTGGCTC
ACCATGCTTGGCTTGCCACAGTTGCCTAAGCTTTTTGTGTCTGAATGTGC
TTGCCACAACAACAGCGCCGCAGATGAGGCGATGATTTTCAGCGCCACAG
GTGTGGCGTGTTTTTGTACTGGGAGCAGTAGTGGCAGCCACAGCTTTCAC
GGGAACCAAACACCAGCCGCACTCTCGATCTGGCGTGGCGCATGTTGGCA
GGAACCAAACACCGGCCAAGCTCTCCATGGCTGCCGCAGGTGTGGCGTGC
CGCGCGGAGGCGGGCAACCAAACAACCAAACCGTCGGTGTGCCATCTGCG
CCCACGGTAAAGATGTTATTTTCCAGGCCAGGATTGTCGATCACAACCAA
AGCGAGTTTTTGTTCAGACTTCATACTCTTTGGCATATAGAAACTACTGG
AATCTGAAAGCCCAAAAGCTTTCGTCATTGCAGAGAGGCCACAGTGAGGG
GTGAAGAAAGCATGACGTTTCTTCTTCGTGTGAAGGGAGTGTCTATGATC
ATTGTTCGTCTCTACTACTAGCATATAAAGTAGTATGCACCTCTTTGGCT
CTTTCTTTTTTCTTTTTTAATCAAAGTGCGCTCCTGCTTTAACATCATGG
AATATAATCTTTATACTTAAACTAATTATAATCACATCACTAGGCGCTAG
CTAATCATTTGATTTACTTGGAAATTTTGGTGCATCACCATTAACGAGTT
TCTCTATGGCAACCATACTAGATTCTTTAATTGGATCATGCGTAAACAAG
TTGCAACGGCTCATTACTGAGGAGGCAATACAAATTTTACATGTAAAAGA
AGAATTTATTAACAAAACAAATTACATATTCTGCCAGGAAACTGTGAGAC
GAATTTATTAAGCCTAATTAATCCGTCATTAACGAATGTTTAATTTATTG
TAGCACCACATTGTCAAATCATGGCGCAATTAGGCTTAAAAGATTCGTCT
CGCAATTTCCTGGTGAACTGTGTAATTATTTTTTTTGTTTTTTTTGTCTA
TATTTAATACTCCATGCATGTGTCTAGACATTCAATGTTACAGCGTGAAA
AATTTTGTTTGGGAACTAAACAGCCCCTAAACAGGGCCTCATAAGAGCAG
GTACAATAGCAGGCTATAAGCCAGCTGCAAACATATTTTAAGAAGATAAA
TAAGGAGAGAGAAAAAGCAGCGGGCTACAGATTTGTAGCCAGATGTAGCA
CGGACTCCAAGACGCGGTGTGTGTACGACAGGTGGGACCATATATTAATA
GTGTAGTATGCAACTATTGTATGAATGGGCTATTAGATTGGCTATAGATG
AATTGGAGCTAATAGTTGGCTATACTATTAAACTTCACAATTTTTGACAA
TTTGACCCTTTGCAAAAACTATTTTTACAAATGAACCGCTGCCAAAACTT
ATTTCAAATCTGACCCTTGTGCTCAACGCCAAATCATGTGGCGCTGAAAT
TAAACACCTCAGCGCCACGTCAGCTGGCGCTGAATGCCGTGCCACGGCGG
ATGGGAGACTAAGTCAGCGTGCCAACGTACATTCAGCGCCATGCTATTTA
GCGCTGAGGTGTCTAAATTCAGCGCCACACGATTTGGCGTTGAGCAAAAG
GGTCAGATTTAAAATAAGTTTTGGCAGTGGTTCATTTGTAAAAATAGTTT
TTGCAAAGGGTCAAATTGTCAAATTTTGTGATTAAACTTGCTCTAAGAGG
ACAGGACTATGATGGTCCATACATGCCATCAAATGCACACTCATAAAGTC
TGAGTTGTCAGTGTTCAAACTGAAAAACATCACATGGCAAGCTGTAAGTT
ATTGCCTACTTCCTACTAGTAGTACTGGTAGTAACTGAAAGCTCCAAGCA
GCAACAATCTCATATCGATCCTCTAGCTCCCTCGTCAGATTACAGGGGAA
ACGTTCTTGATCATCATCTCCCTCGTCAGCGGCTGCACGCACCAATTAAG
GCCTCACTCTGAGGCGAGTCTTTCTTCCTCACGCACCAACCCTCTGCTTG
CCCACAAGCTCTGGTTCCTTGCGGTATGAGCTGATTGAAACATCGGATTG
CTCAGTGGTCGTCATCTTGGCGTGCACTGCTGCCATTCCCATCAATCCAG
CTCCATTCGGCCTCGCCTTTCATGTCCAGCTAGTTCACCTTGTATACATG
AAGAGAACACCTCATCTGTGCTGGTTACTTCGTCTTTTCATTGCCCATTG
ACCAAAGAAGCTATCGAAAGGTAACCCCATTAATTCTTCCAATTCTTCAG
CTTCAGTATACTAAATTACTTGCTCCAAAGACATTGCAAAATAGCTTGTT
AGCTAGAGATCGTGCTCCTGCGTTACATAAAGATGAAACTGAGTAAACTT
CTGATCATCTTCAGACCATGTTATTATTGTTAATAACTTGGAAATTTTCT
TGCATCACCTCCCATCATCACTTTATACGTTATATGCATAACTCTCAAAG
ACAGAAGAAAAACTCAAGAACATATACAAATGAGAATTTCCAAGATGATT
TCTACTGTAATATTGAAAATTATAAAGTACCATCCATTCTTTTCACGCCA
GATGACTACTTTATAAGGTAGACTTGCATGTAAGGATGTACTTCAAATCT
CTTGTTCTTCTAGCTGTGATCATTTTATTGTTTTTTTTTCAGGAGGAGAA
GGGAGGGGGGGGGGGGGTCCATAATGTTAGTTACTACAGTTAAATGCGCT
AACACAACTCCTAGGCTAGCATGTGCGAAGTAGTTATAGAATAAAATAAG
ATAGATATCTTAATGTTACGCCAGCTTTTGGAATCATTTCTGGACTGCAT
TAATTTTTAACTTTCTTCTGGTATTTTTTGTTGAATTCCCTAAAACAGTT
TGCTGGATGGCAACAATAGTGGATACTTTGGTTGGATCATGCATCAATAA
GTTGCAAGCGATCATTACAGACAAGGCAATACTCATTTTAGGGGTAAAAG
ATGAGCTTGAAGAACTGCAGCGAAGAACAGATCTCATAAGATATTCTCTT
CAGGATGCTGAGGCAAGGAGGATGAAAGATTCTGCAGTTCAAAAATGGCT
TGACCAGCTAAGAGATGTTATGTATGATGTTGATGATATTATTGATTTGG
CTAGATTTAAAGGAAGTGTCCTACTACCTAACTATCCTATGTCATCGTCA
AGGAAATCTACTGCTTGCAGTGGCCTTTCACTTTCATCCTGCTTTTCTAA
TATTCGTATACGTCATGAAGTTGCTGTAAAAATTAGAAGCCTGAACAAAA
AGATAGATAACATTTCAAAGGATGATGTATTTTTAAAACTCAGCCTCACA
CAACATAATGGAAGTGGTTCAGCATGGACACCTATAGAAAGCTCCAGCCT
AGTTGAACCTAACCTTGTGGGCAAGGAGGTCGTACATGCTTGCAGAGAAG
TGGTGGATTTGGTGCTTGCACACAAGGCAAAGAATGTTTACAAGCTTGCT
ATTGTTGGAACAGGGGGAGTTGGCAAGACAACACTAGCTCAGAAAATATT
CAATGATAAAAAATTAGAAGGGAGATTTGACCATCGTGCCTGGGTTTGTG
TCTCCAAGGAGTATTCTATGGTTTCCCTTTTGGCACAAGTTCTTAGTAAT
ATGAAAATTCATTATGAAAAAAATGAATCAGTTGGGAACCTTCAAAGCAA
ACTCAAAGCAGGCATTGCAGACAAGAGTTTTTTCCTTGTGTTGGATGATG
TATGGCACTATAAAGCATGGGAAGATTTACTAAGAACTCCACTAAATGCG
GCAGCCACAGGAATAATTCTAGTAACTACTCGAGATGAAACTATTGCTCG
TGTAATTGGGGTGGACCGCACTCATAGAGTTGATTTGATGTCAGCCGATA
TAGGATGGGAGTTACTTTGGAGGAGCATGAACATCAAAGAAGAGAAACAA
GTGAAAAATCTACGGGACACAGGTATCGAGATTGTCCGCAAATGTGGTGG
CCTACCTCTTGCAATCAGGGCTATTGCCAAAGTCTTAGCAAGCCTGCAAG
ATCAAACAGAGAATGAGTGGAGACAGATATTGGGGAAAAATGCCTGGTCC
ATGAGCAAACTTCCTGATGAATTAAATGGTGCTTTATATCTGAGTTATGA
AGTGCTGCCGCACCAGCTGAAGCAATGTTTTCTTTATTGTGCACTTTTCC
CTGAAGATGCAACCATTTTCTGTGGTGATCTTACTAGGATGTGGGTGGCT
GAAGGCTTTATAGATGAGCAAGAAGGCCAATTATTAGAAGACACAGCAGA
GAGGTATTATCATGAGTTGATCCATCGGAACTTGCTCCAACCAGATGGTT
TATATTTTGACCACAGCAGGTGCAAGATGCATGATCTCTTAAGGCAACTT
GCTTCTTATTTGTCAAGAGAAGAATGTTTTGTTGGAGACCCAGAGTCACT
AGGGACTAATACTATGTGCAAAGTACGGCGTATTTCAGTTGTCACTGAGA
AGGACATAGTGGTGTTACCTAGCATGGACAAGGATCAATATAAAGTGAGG
TGTTTTACAAACTTCTCTGGGAAGTCAGCAAGAATTGATAATTCACTTTT
CAAGAGACTTGTATGTCTTCGCATTTTGGATTTGTCTGACTCACTTGTAC
ATGACATCCCAGGTGCGATTGGAAATTTGATTTATCTGCGGTTGCTCGAT
CTTGACAGGACAAATATATGTTCTCTCCCAGAGGCCATTGGCTCCCTTCA
AAGCCTTCAAATATTGAATTTGCAGGGGTGTGAATCTTTGCGCAGACTTC
CTTTGGCAACAACTCAACTATGCAATTTGAGGCGGCTTGGTCTTGCTGGT
ACTCCAATAAACCAGGTTCCAAAAGGGATAGGAAGACTGAAATTTCTCAA
TGATTTAGAAGGATTTCCTATCGGTGGTGGAAATGACAATACCAAAATAC
AAGATGGATGGAATTTGGAAGAGTTGGGTCATCTTTCACAGTTGAGGTGT
CTTGATATGATAAAATTGGAGAGAGCTACTCCTTGCAGCAGTACAGACCC
ATTTCTACTATCAGAGAAAAAGCATCTCAAAGTTCTGAATCTACACTGCA
CTGAACAGACAGATGAAGCATATTCAGAGGAAGGCATTAGCAATGTTGAG
AAGATCTTTGAGAAGCTAGAACCTCCACACAACTTAGAAGATCTTGTTAT
CGGGGATTTCTTTGGGCGAAGGTTCCCCACCTGGCTTGGTAGTACCCATT
TGTCTTCAGTGAAATACGTGCTCCTCATAGATTGCAAATCTTGTGTGCAT
CTTCCCCCAATCGGACAGCTACCAAACTTGAAATACCTAAAAATTAATGG
AGCAAGTGCAATCACCAAGATTGGACCCGAATTTGTTGGCTGCTGGGAGG
GTAATCTCAGATCCACAGAGGCAGTTGCTTTCCCCAAGCTCGAATGGTTG
GTCATCAAGGATATGCCCAAATGGGAGGAGTGGTCCTTTGTTGAAGAAGA
AGAAGTGCAGGAGGAAGCAGCTGCAGCAGCCAAGGAAGGGGGAGAGGATG
GAATTGCTGCTTCGAAGCAAAAGGGGGAGGAAGCCCCGTCTCCAACTCCA
AGGTCGTCGTGGCTGCTGCCTTGTTTGACGAAGTTGGATCTCGTGGGCTG
CCCCAAGCTGAGGGCTCTCCCACCACAGCTTGGACAGCAGGCCACCAACT
TGAAGAAACTCTTTATAAGAGACACAAGATACTTGAAGACGGTGGAGGAC
CTCCCGTTCCTCTCTGGTGGCCTTCAAGTTGAAGGATGTGAAGGACTGGA
GAGGGTCTCCAACCTTCCCCAAGTGAGAGAGCTGTTTGTAAATGAATGCC
CGAATTTGAGGCATGTCGAGGAGTTGGGTGGTTTGGAGCAGCTATGGCTG
GATGAAGGTATGCAGGAGATCTCTTCACTGTGGGTCCCAAGGCTTCAGGA
GCAACACCGCCAGCTCCATGGAGATGAGCATGAGCTGGAGGTCACCGAGT
GGCTCTGAGACCCAATTAATTTAGATGGTGCAAGGTATGTACACTAATTG
CTTGGGATTTTTCACTGGAATAAACTAATCATTGGGTTGTACATTCATGC
TGCTCCTCTGCTCTTCACTTGTATATATGCAGCTATTTTAGCATTTGATA
GTCTCCTTAGTTGTTCATGTTGTGTGCATTGACTGATTGTTTAATGATTT
ATATGATTTAGTTTTATTTTCATTTGTGCTACATGTAACCATTTCATTGT
GGTCAAGATTTTCATAAAATGGTGGATATCAATCGAAGGACTTGAGGTAG
TTAGGAAGAATCATTTTTTCACTTTTGGTACACAAACTGCATAAGTAAAG
GAGACATATGGGCCAAGAAATAAATATCATTTAGTTCAGATGCAGAACAG
TTTACTTGCATTTAGCCCTCAATGACCCAAGTGTGTTTTGTATCGAGATT
ATGCATGTACATAGGAGACATTGAAGGGAGCACATATTATCTTGTAAAAA
CAAGTAGAGACGTCAATTTTTCATGAAATATTTCAACTGTGTAATATATT
AGGCATATACAACGGTCAATTTAGACTTGCAAGCGATACAACGCCCAATT
CTACAGATTTTCGGCCTGCAGCCTGTTGGCAGCAGGACATTGAACACAAA
AGGGGCAGCGCCCAACATCTGCTCCTAGGCCACTAAGGTTTGTTTGGAAA
ATAAAAAGCTGCCTAAATGCCTTTGTATTTGTTCCAATTGATTAATATTT
TAGTTATATCCCTAACAAATAAAATAAGCAGGGTACATTGCCCTGCCTAC
ATGCTTATGTGTAGTTCGTATGTGGCTTTTTCTTAGACTATTTTTTTTCT
TGATGTCTAGTAGGTTTAACTCCAGAAAACATGATTGTTGCAAAAACTGA
TCACACTTGTATTTTATTTTCCTTAACTAAGTTATTGAAGTACCAAATTG
CTTATATATAGCGATGCTTAATTTGTGTGTGCTTGTTTATTTTGTAGGTT
GCTAATCTCGAAGATTTGGGCAGTGCAGGCACTTTCTTATTTATTTGTTA
TCTTTACCTAGTTACCGATCTATGGAAGATTTAAGAAATCCAAAAAAAAA
GAAAGAAAAAGAAAAATCCAAAAAAAGGTAAAACTTAGCAAAAAAAAAGA
AAAAAAACAGGGGCATTTGCTTTACCTCATGAAATGTATTTCATTTTTTT
TTATGATTTGTGTGTGTTTCTTCTTCTTCTTCTTCTTCTTCTTCTTCTTC
TTCTTCTTCTTCTTGTAGCTGTGTAGGTAACTCCGCCTATGTCACTTGAG
GTGTGATTTTAATGACATAGCCGGTCCCAAGCCCGGAAAAGGAGGAGGGG
ATAATCTTGTATATATACTTGTCTAGTGAAATGATGCTGTGCTGCTAGGT
GGATCATTGAAAATTTTCTTGAAATTTGCTGCATTCTTGTCAAGTTATTT
GTATATTCAATTATTAGAGGCACATCCACTCTGCTGCTCGCCTGCTCTAT
TGGACAAATTTGATTCTAAACTATTTTAGCTCAACCTCATTACAATCCAG
TTTTCAAGTAAAAGCAATTGAACACATGCACCAATTCATTCTCCTCCCAG
TCCCCTGTTTGAGAGTTGAGAATTGAGCTACTGAGATATTTTCATTAGTG
ATATCTACTGCACTGTGCAACCTCATTACAATCACAGGCAGAAAGATGAT
ATGTCTATTAGTACTCCTTGTTCTTTATTTTTTCACTTTCATGATGTGTG
ACCAACTGATGGTGAACCAATTCCTTCTACTTTCACTTTTCACTTAGTGG
CTTTCAAAAGCATAGCCCAGATGCTATTGGGACATGTTACATGTACCGTT
TCACTTCAATTCTTGGTTCCTGTAAATGGTCCCTTCTCCTATGCCACTAT
GGCACCATCCACTAGTAAGGACAGAAGTTAGCTCCAAGAAAACTACTAGT
GGTACTATGTATTTATGGAGCAGTGTTGTAATGTCAAAGCAAGAAAACTA
CTAGGGTGCCACTTCTGTAAATCAGTATATGAACTTCCCTACTGAAAATG
CTGAACAACTATTTGTCTGCAACAGCGAAAGACGCAAGGTAGGTACTTGG
GTAGTGTTGTCCTATGTCAATGCAAGTTAATAATTTTATGCTTAAGACCG
ATTCCCCCGCGTCGCTCTCGTGCGGGCGGCTCGGGGGGCGAAAAAACCCT
AGCCGCCAGCGCCTCCACTTCCTCTCCGTTGCCTCGCCGGAGTCGGAGCT
TGCCGGCGGCAAGCCGGCAGCAAGCACGGAAGGCGGCGGCGAGGCTCTCC
CTCTTCTTGGCGTATCCCACCCCGGCGCGACGTGGACGGGGCGCAGCCGA
CGAAGACCCTCACCGCGGCCAGAGGTGTGACGGTGGGATGGTGTGGGGAG
ACGGCCGCCAAGGCTGGATCTGGCCACCCCGCGCACGGATCTAGCACGGC
GGCGCGCGGTGGCTGGGAGCGGCGGCGGCACGGCAGCCCGCAGCTCGGCA
CGGCAGCCCGTGCAACGGCAGCGCGACAGCCCAGGGCGGCCGCATGCCCG
CATGGCGGCCCTGCAAGTCCTCGCTTCCGGGGTGCCGCCACGGTGCCCTT
CACGACCAGGTGGGCGGCAGGGCGCGGTAGTTGGACAACGGAGGCGTCGA
CGGGTTGCGCCAGAGCCGGAGTAGCAGTAGCGTCACCGTCGTCGGTGCAA
GCCCAGATGGCTGTGTAAAGGGAGCTGGCGGCGGTGGGTCATCTTCCTCG
TTGCCGGTCGGCACCCTCGCCCTTCCTGGAGCTCCTCCCCTTCTTTGCGG
GGAGTTTCTAGGTTGGATTGAGGCGGCAGCTCGTAAGCGGGGGAAGCTCA
GGCTGCCGAAGCAATGCCACCTAGTCCTGGGTTCTCCTTCGGCCAAAACT
AGCGAGGCGGCCGGTGGGTAGTGGAACGGAGGCGTCCTAGGCCAGCTCTC
AGGGGTGGTGGTTCGATGAAGTCGGCCGACGGAGGGGCGTCGGTGCGGTG
TGGTGGATGCTGCGTGCTGCCATCTGTCTGTGTGGGGGTTCTGAGTTGGT
GGACGGCGATCCGCAGTCAAGGGTGTAGGGTATCAAGCGAAAGCCTAGTC
CGGTGGTTCACCGGGCTGGCAGCGGCTATGTCTTCGGGCGTTGTAACCTC
CTTGGGGCGTTGTCGAGGGTTACCCTCTCCTTTGCTCGACGAGCTTCTCT
GAGTGAAAACCACATCTTTTTTAGATGGGCGATGGCGGTATCCTTGGATG
TCGTGAGCACCGTGGTGGCATCGTTTTCAAAGCCTCGTCTGTGTGGTGTT
GCCGTAGGCCTAGCGGCGTTCGGCCACGCTTAGCGGGGGTCGTTTGGTGC
TAGGCTTCACCCTAGCGGTTTGTGCTTGGGTGGTAGCGCGTGGTGTATGG
CAATGCACCTTGGTGTATTTTGATGTTTTTTCTTGTAACTTTTACTCCTT
CTTAATATACCCGGTTGGCCTCCTTCAGCCTTCCCGGTGAAATTTTTTTT
TTTATGCTTCAATACTGTAAATTTTGCACCCAAACTGCAGAAAACATGGA
GATGATTCCACAAGTCCACTTCCGAAGGTTCCTAGTAGCAGTGTGTTGCC
TCATGTCATCATGTATGAATCCACCGTTCTGCATTACTTCTGTCCATGGC
CATAAGCACAAAAAGGCCACTTGCAAGCATGCACCACTCAAGTGGAACCA
AACTGGATGGCTTCAGCTCATGGAATTCAGCAGTTGTAGATGTAGGTTTG
AAGCTGAGGCTACACTGCACAACATGTGGTACTGACTGCATGTAGAACAG
GATACTGTATATGCTCAAACAGTTGGTGAAGTAATGGGAGCAGGAATGAA
TGGAGGGATGATAGGAGTACCAGACTGACAGTGTATCTGTTAGGCAAATT
GAGTCATGGACTATATTGAGTCTCTCTGATTGTATACAGCACATCTTGAC
TGAATTTTGCATCTGTAATGATTGTCTGCAAGGCTCTTTCTCCCCCACCA
TGCTGCGAAATGCATGTATATCTTCAGAAACAGAAAACAAAATCTTTCCC
TCCGTTATCCACCTTTGTTTTTTTATTGAATTCATCATTCTACATTTAAA
CACTGAACAGAACAACTTGTGAGTCATCAGAATTGGTTCAGGACAGATGT
GATGACCAGTGCCTTAGCTTTCCTCATAGCTGTCCCACTAAATTCTTCAA
ATTAACCGTAATTTTGATGCCTTCATATGGTCTGCAGGGGATGTTAACCA
GTGCTCTTCTTCGATACTTGAACCTTCCTAATTTTTCACACTGTATTCTG
TTCTACTAGCAATGCCTTCCCTTCCCTGATTCATAGCTCGAGTTGTTGTC
TCAAACTGATTTCTGTACAGTGTACACATAATTCTAGGTAAAATTATAAG
GGCCATCAGAGATTAATAGCAGTTGAGAGTAGCTGATGGAGGTGTAATAT
GGCTCTTGTATTGTATCTGAAGAGCAGTGTGGCTTGTCAGAAGTACTCTA
ATTGCACTTCCAGTTTCACACACTTATCTCTTATCAACGTTTCACCTGAT
GGCATTTGATCACTACAGTATGTTCATAGACGTTCAATTCTGACGCTTAA
AAGTTCACTCCCCAAATCTTCAACCTCTCATGGACTATTAAATTAGAATC
TAGCTTAGTGTTCATTCTTGTACTCTTCACTTATTCAGTATTTCAGTTCA
CTAGTTCAGTGCTCTAGTTTCATCTCAACCATTTCGATTTTCGGGTACAA
ATTATTCTTCCCATGCATGAGTGACGCACAAAACAATCAACGGTGTTTGG
CGTTTCATCTAACCTGAGCGACGAGAAGGGAAAGGAACGGCGACGACTTG
GGGTAGGTTCTTCGAGTCTTCTGCAGGCTTAGGGTCTTTCCATCTCCTCT
TTCAGATCGAACAAGTTCAGCGGGTACCAAGTGCGAATTTGCAGAGGCAT
CCCAATCGATAGAGGATGAGTTCGTCAGTCTGTTCCAATTTGTTTGTCTG
TAGCATTCACAGATTCAGATCAGATAATATCATCAAGGTACCACAGTACC
TGGTGCAAACCTGAGAAATTTGCAGAGGGATTGTAAAGTCCAAACTGGAA
GAAAGGTTTCCAAGAAGATTGAGTTGTTAAATGTTCAGTTTGTTCTTGTT
TGTTTGTCTGTAGAATTCAAAAATTCAGATTATGTCCTGACCTTGACTTA
AAATATACAAATGTACTAAAATTCAGATTAGTTCTCCTTTGCAATGGATT
GGGCTAGCACTATTTGGGGATTGAGAAGCACTCTAAAAATATGCTTTACT
GAACTTGACGATCCCATGTCAGACGCTTGCCGATGTTCTGTAAGCTATGC
TGTTCTGCACACAACTTATTTATTCAGATGACAGAATTCAGTTTTATACT
CGCTCCGTCCCATTTTAAGTGCAGTTGCGGATTTCCATGTACAACGTTTG
AACATCCGTCTTATTTGAAAAATTTATAAAAAAAATTATAAAATTTATAA
ATTTGGTGGTACATCTGGACAGCCAGAACATGAGGAGCAGCGGTGCCGCC
CCATGTAAAGTTTGTAGCTCTAAACTTGATTTGACCTTTTCAGAACGGGT
ATATAAGGTTATATTCAGTTTAAAAACTAGCTGGGTGGCCCGCGCAATTG
CACGGCTAGCATCCAAACAAAATCATATATTTTTTAGTATGTTTTTACTT
AAAATTTATTAAATAGCTATCTCATTGTTTTAAGACTTTAAAAGACCAAA
CCTTACTATCCTCGTGTTTCTGATTATATAGTTTTTAAAAGTCACACCAG
TTGCTACCCTTTATGTCATCTCCTTCTTTATTTGCTTGCTCGATTTACCA
CTATTTTTATTCATTCTTCTTGGAACCTTTATAAATTGGATTTTATAGTT
TTAGAGTTTATTGTCACGTTGGGTTTCGTTTTTATAATTTCTAGATGTCC
CATCAAATGTTGCCATTATACTCCTCTATGGCCCGTCCAGTGTTTCTTCT
CTTTATTGTCATTGAGATTTTAAAAGTTGAACATAATTATCGTTTGGGTT
CATTTTTACTTTCTAGAAGTCCTACCAAATCATCAGCGGCTTTGCCATTG
TACTCCTCTACGGCTTGTCCGCTGCCTCCCTTCTTTATTGTCATTGAGAT
TTTAAAATCGAACCTAATTATCATTGGGTTTTTTTACTTTTTGGAAGTTC
CAAACCTTTAAAAATTGGACTTGTAATTTTATTTTTTTTATAATTTTTAG
AAGTTCCATCAAACGATGCCACTATGCCTCTCTACAGTTCGTCCATCGCC
TACTCTTTATTGTCATTATAATTCTAAAAATCGAACATAACTATTGTTGG
AATTCATTTTTTATTTTCTAGAAGTCCCGTCAATCGTCAGCGGTTCTGCA
ACTATACTCTTATACACCCCGCCCGCTGCTTCTCCTTTTTATTGTCATTG
AGATTTTAAAAATCGAATATGATTATCAATAGGGTTTTTTTTTACTTTCT
AGAAGTCCCAGCATCTGCTTTACTTGTTTGCTTCACGGCCTGCCTAGCGT
CCCTCCTTTTAATCGTCATTAGAATTCTATTTTGTGTTTTATTAACAATT
TTTATATGTCATATCAACCGCCACCACTCTACTCCTTTATAGGTATGTTA
CTTAATTTATCTCGTCATGTGTTTTAGATGGTCTTTTCTTTCAATAGCCT
TTATTTTTATCACAAACTTTAGTTATTTATAAATTGTATTCCTAATTGAA
ATCTTATTTTTCTTTTTCTAATTTCAGAATTTATTTTTTTTAAAAAATTA
GTTAATACCGTATTGTGTTCTTTTAATGTTTTTATTTTTTTATTTTCAAT
TTCAGTTGTTTCAAAATTGTATTCCTACTTGAACTCTCTTTTAATTTTTC
TAATTTTGATATTATTTTATTTTTTATTCGAAATTTTAATTAATTTGTAT
TGGGTTCTTATATGGATTCTTCTTTCAATATTGCTTATTTTTAATTCCGA
ATTTCAGCTAATTTTAAATTGTATTCCTACTTGAACTCTTCTTTTATTTT
ATTTTTCTAATTTCAGATTTATTTTTATTTTTATTCTGAATTTTAATTAA
TCTCATATTGGGTTCTTATATGAACTCTTCATATTCTTACTTAGACTCTC
GTTTCCTTTTCTAATTTTGTATTTTATTTTATTTTTATTTCGAATTTTGA
TTATTCTCATATTGGGTTCTTATATGGAAACTTCTTTCAATATTGCTTAT
TTTTAATTCCGAATTTCAGCTATTTTTAGATTATATTCCTACTTGGACTC
TTGTTTCCTTTTCTAATTTTGGATTTTATTTTATTTTTATTTCGAATTTT
GATTAATCTCGTATTGGGTTCTTATATGGAAACTTCTTTCAATATTGCTT
ATTTTTAATTCCGAATTTTAGCTAATTTTAGATTGTATTCCTATTTGGAC
TCTCCTTTCCTTTTCTAATTTTGGATTTTATTTTATTTTTATTTCGAATT
TCGATTAATCTCGTATTGGGTTCTTATATGGAAACTTTTTTTAATATTGC
TTATTTTTAATTCCGAATTTCAGCTATTTTTAGATTGTATGCCTACTTGG
ACTTTTCTTTTCTTTTTTTTCTTTTTCTCCGATTAATGTGGGAATTTCTA
GCCTCCACAGCGAATGTGGTGCCTCCTTTTCGAGGTGTCTTAATAATATA
ATAGATAGATGATTCAGTTTTCAAAATGTTCTATAGTCGACCTGTAACTC
GTTTTTTAGGAAAAGTCAAACTTTAACTGAAATCATAGAAAGGAAATCGT
CATGTGGTTTCTGGCCGATGTTAGTGAACGGCCATCTTCTGAAGCAGCAC
ACAAGATTCCAATAATCAGTCTAGGGACAAGGATGCAATAGTGACGTATA
CGAGTCTACATTAATTTTTTATATCTGCAGCTATCGTGTGAGGACAATAA
GCCATTGTCTCGTCACAACCAGAAAGTAACATAAGCATACTTATATTCTT
ATGCTAGAAAAGAAACAAGAGGATCGAGGCACATAGTACTATAGTAGCAG
CAGAAACTCATCGCTGCTGCAAGCTTTTTTTTTTTTTTGAACAAACCGGC
GAGCTGCCAATTTGAATAGAGAAGGAGCATCGCTGCTGCAAGCTCAATTC
ATGGCTTCATACAAGGTATAATAAGTTGCTCCCTTTGTCTGGTATTGCTA
CTTTACTTCTCAGTGTTGTGTAATTTTTGTTTCCGTAAGTTCTCCACCGG
CTTCCCTCAATTTACCACTGGTCTCAGTGCTAGCTTTGCCCTGATCCATC
CATGGCGGGCTTACCAGCAGAAGCAACTGCAACAAAGGTAGCGATGCTCG
CTGTACTCAGGCCAGCGTCTCCACCACCTTCAGTCTCATGGAATATGTTC
TGCTGCTAATTCTTACACTCCAATTGTTGCTTTGTTTCTGCTACCTGTTT
TATGCCAAACTGCAGTGAACAGGTGACCAGCTACTTTTTTCTTTCTCCCC
TTTGCTGGCACTTGATAATTTCTCACATGTAAAATGAATGAAAAATTTGA
GTTCCTCGCCAGTCCAGATATAGACACCAGTGCCCTCGACAAGTGACCCT
GATCTTATCATCCACACGATGCCCTCGCCAAGTCACCATGATATCATCAT
CCAAGATGAATAGGAACTTTGCACACCAACCGAATAGGGGTAGAGGGATC
ACTGCACTATATGAAATTTACAGTGGTTAGTATCGAATATGATTTTATGA
AATAATTGCCTTCCTCCGTTCATTTTAGTATGTTAATTAGTATTGTTTTA
CAGTTGTTAGTATTGTTTGCTGTTAATTAGTTAGTCTTATTCTCACCAGT
CCTATATACAATTATGTAATTGTAAAAGATGCACCATTCTTTAGTTGTAG
TCCCATTTTAAGAGTAGATACACTACACTAAACAGAAAAAAAAACATACT
TCTATGAATACCTCACATGATAAGAATGTAGTAATAGTTTTTAGTGTTGG
TTATGTACCTCATACTGTGCATGATTTGTCCCTAGAACTTTAGTTTAAGT
ATGATAAGCTAATTATTGTATTAATATAAATGTCAATTCAGTAGTTATAC
CCATGGATGTCTATTTTATCAATACAAAAGTTTTAGTGAACATTATATAT
TTTTCAGATCATGCTAACAGATATCGTGCATTCCTTGCCAACCTACAATG
CTGTCACTTTCTGAAACGTTAAAAGTGGATCTCCCTTGCTGATTTTTCCT
ATGGCAACCATATTAGATTCTTTGGTTGGATCATGTGCCAATAAGTTGAA
AGAGATTATTACTGAAGAGGTGATACTTATTCTAGGGATACAAGAAGAGC
TCGCAGAGTTGCAGCGGAAGACTGAACTCATACATTGTTGTATTAGTGAT
GGCTGTGATGCTGAGGCAAGGAGGATGGAAGAGTCAGCAGTTGACAATTG
GCTTGGTCAGCTAAGAGAAGTTCTATATGATATTATGATGTTGATGATAT
TATTGACTTGGCTAGATTTAAGGGGAGCATTCTACTAACTGATCATCCTT
CATCGTCATCAAGGAAGTCAATTGCTTGCACTGGCCTGTCAATTTCCACT
TGCTTTTCTAATGTTCAAGCACGTCATGAGGTTGCTGTGAAGATTAGAAG
TCTCAACAGGAAGATAGAAAACATTTCGAAGGACAGAGTATTTTTGACAC
TCAAGAGTACGGTTCCTACTGGAAGCAGTTCAGTATTGAGAGTGAGAAAA
AGTTCCCACCTACTTGAGCCCAACATTGTTGGCAAGGAGATCATACATGC
CTGCAGAAAAATGGTAGATTTAGTGCTTGAACATAAGGGAAGAAAACTTT
ATAAGCTTGCAATTGTTGGGACTGGGGGAGTTGGTAAGACAACATTAGCT
CAGAAAATATACAATGATAGAAAAATAAAAGGAAGTTTCAACAAAAAGGC
CTGGGTTTGTGTTTCCAAAGTGTACTCTAAAGCTTCTCTTTTGAGAGAAC
TTCTTCGAATTATGGAAGTTCATCATGATCAAGATGAATCAATTGGAGAG
CTCCAGAGCAAGCTTGAAATAGCAATTAAGGAGACAAGTTTTTTCCTTGT
GTTGGATGACATGTGGCAATCTGACGCATGGACAAATTTATTAAGAATTC
CGTTGCATGCTGCAGAAATGGGAGCAATTCTCATAACAACTAGAAATAAT
ATTGTTGCCTTAGAAATCGGAGTGGACCATACTTATCGAGTTGATTTGAT
GTCAACCGACGTAGGATGGGAGCTACTTTGCAAGAGCATGAATATCAGTG
AAAGCATAGAATTGCAAACTCTGCAGGATGTTGGGATTGAGATTGTTCGC
AAATGTGGTTGCCTTCCTCTTGCAATCAAGGTTATTGCTAGAGTGTTAGC
GAGTAAAGAACAAACAGAGAACGAATGGAAAAAAATATTGAGCAAAAATG
CTTGGTTCATGAACAACCTTCCAAATGATTTGAGAGGTGCTTTATATCTG
AGTTACGATGAGTTACCACGTCATTTGAAGCAATGCTTTCTTTATTGTAG
TGTATATCCTGAAGATGCAAACATTTACCATGATGATCTTACAAGGATGT
GGATCGCTGAAGGCTTTATAGAGGACCATGGAGGTCAACTACTAGAAGAA
ACAGCAGACGAGTATTACTATGAGCTGATCCACCGGAACCTTCTTCAACC
AGATGGTTTATATTATGACCACAGCAGCTGCAAAATGCATGATCTTTTAA
GGCAGCTTGCTTGTTATTTGTCAAGGGAAGAATGTTTTGTTGGAAACCCA
GAATCATTGGTAGGTAACACTGTGTCTAAACTTCGACGTGTTTCAGTCGT
CACAGATAAGAACATGGTAATGTTACCTAGCATGGACGAGGTGCAATATA
AAGTAAGGACATGGAAAACTTCTTATGAGAAAACACTCAGAGTTGATAAT
TCATTTTTCAAGAGATTTCCTTATCTTCGTGTTTTAGATTTGACTGATTC
ATTTGTACCAAGCATCCCAGGTTGCATCGGGAATTTGATCCATCTACGTT
TGCTTGATCTTGATGGTACCAATGTATCTTGTCTTCCAGAGTCCATTGGC
AACCTGAAAAATCTTCAAATATTGAACTTGGAGAGGAGTGTTGCTTTGCA
CAGTCTTCCTTCAGCGATCACCCAACTGTGCAATTTAAGGCGCCTTGGCC
TCAATTATTCACCGATATATCAAGTTCCAAAAGGGATTGGCAAATTGGAA
TTTCTCAATGATGTAGAAGGGTTTCCAGTCTATGGTGGCAGTAGTAATAC
TAAAATGCAAGATGGATGGAACTTGGAAGAGTTGGCTTATCTTTACCAGC
TAAGGCGGCTTCATATGATTAAATTGGAAAGAGCAGCTTACCGCACTACT
TACCCATTGTTAACAGACAAAGGGTTTCTGAAATTTTTGTATCTATGGTG
TACTGAACGTACAGATGAACCATACACAGAAAAAGATTTCAGCAATATTG
AGAAGATCTTTGAGCAGCTAATTCCGCCGTGCAACCTGGAAGATCTTGCT
ATTGTTAAATTCTTCGGTCGCCAGTATCCCTTCTGGATAGATTCTACCCA
TTTGGCTTATGTAAAATCCTTGCATCTCTTCAACTGCAAATTCTGTATGC
ACCTTCCACCAGTTGGGCAGCTACCCAACTTGAAATATCTAAAAATTGAG
GGAGCAGCTGCAGTTACCATTATTGGACCCGAATTTGCTGGCCACAGGGC
GAGTAATCTTGGACGAACAGTTGCTTTCCCCAAGCTTGAAGAGTTGCTCA
TTAGAGATATGCCCAACTGGGAAGAGTGGTTCTTTATTGATGAAGCAACG
TCAACTGCTAAGGAAAGGGTTGATGATGGAGATTCTGCAATACCAAAAGA
GAAAGCATTACCTCCAAGGATGCAGATACTGTCACGGTTGAGGAGGCTGG
AACTTTCTGGCTGCCCAAAGCTGAAAGCTCTTCCACAGCAGCTTGCACAG
ATTAACAGTCTGAAGGAGATAGAGCTAAGATGGGCAAGCAGCCTGAAGGT
GGTGGAGAACTTCCCCCTCCTCTCTGAGATGCTTTTGATTGCGACATGTC
AAGCCCTGGAGAAAGTCTCTAACCTTCCTCAAGTGCGAGAGCTGCGCGTG
CAAGATTGTCCAAACTTGAGACTTGTTGAGGATTTGAGCACTTTGGAGCA
GTTGTGGCTTTATGAGGATATGCATGAGGTCTCTACATTGTGGGTGCCTG
GGCTTCAACAGCAGTGCCGGCAACATCATGGAGAGGATCTTGAAGTCTAC
AATTGGACATAGTAATAATGTATGGATGCCCAAAATTATTTGGACGCTTC
AGTTGTTTGATGCAAGGTATGTGATTTTATATACTCTGGATTCGGATTGC
GCCCATTTTTTGGCGTGCTATTGTGTACATAGATATATATTTTTTGCTTT
ACCAGTTCTCGGTCTTGAGGATGAAAGGATCTAGTACTTTGTAATATCGG
ATATTACAGATATGACAATAATCCCAAAGATATGGCAGTATAAGAACTAA
AAAACTGTACTTCTAGTTTGTTCTGGTAATCCTCTATTAGGTTCTGCAAC
TTCCATGCAGCTCATTATCAGCACATCGACCTTCTACTGAGCAGGAATGA
ATGAATGGATCAACGGGTAGATGGTAGGAGTACCAGACTGACTGTGTGTA
TATTCAGCAAATTTAGTCTCCCTGATGTTTACAGCCTACCTTAACTGAAT
TTCACATCAGCAATGATTGCGTGCAAGGCCCTTTTTCCTCCACCAGATGA
TGCTTAAGGACCACAAAATACATGTATATCTCGATGAACCGAAAATAAAA
GCATTCCCTCCATTATCCAACATCGTTTTTTATCGAGTCCATCCTTCTCC
ATTTAAACACTGAACAGAACAGCTTGTTACTCTGTCATCAGGAGAGATAT
TATGACCAATACCCCCAGGTTTTCCCCTTGTTATTCCGTATTGTTGAATT
AACTGTAGTTTTGATGCATTCATGTGTTATGCAGGGGGATGCTGATCAGT
GCCCCTTTTGGATACTTCAACCTTCCTAATGTTCCATGTAAGCTGTTTTC
CTAATTTCTCCCATTGTAATCTGCTCTACTAGCAATGGCTTATCTGCTGC
ATCTCCTGTACAGGATTCAGAACTCAAGTTCTTGCCGCAAAATGGTTTCT
GTACACACAAAAATGGCTAAAATTTCAAATGCCAACTGCGATTAACAGCA
GATTGAGTTGCTGATGGAGGTGAAAACTCACTATGCTTTAGAGTTCGCTC
CCAAATCATCAACCCTCTTATATGGACTCCGAAATCAGAATCTGAGTTTT
GTGTTCAGTTATTTCAGTTCAGTGATCTAGTTTCATCTCAACTGTTCCGA
GTAATTAACAACTGGAGTAGAAATTATCCTTCCCCTGAACTGAATCACAA
ATGCATCGCAAAGCAATCAAAGCTGTGGCGAAATTCATCTATCTAGCGAC
GAGAAGAGAGGAAGGGAGGGAGGCGTCACGTACCTGGGTTGAACTCGAGG
AGGAGGAAGAGGCCGCGGCGTCGACCCCGGGCGCCGTGGCGGCGAAGGGG
GCCCATGGAGCGCTCCAACTTCTCCTCCGTCGGATCTCTGTCGCTCCCTG
CGGCCCACCCTCCAGCTCCGCCTCCGCCTCCGCTCCCCGACGCCATCGCC
GAGGTGGGGGGTTGGATGGCCGTACCAGGCGCTCCACGATGTACCTCACT
CACTGACTCATCGGAGAACTCGCCCGCAGCAATGGTAGCTCCCTTCTCCA
CCATCAACTTCGCCACTCGTCGGAGCGCCGCCGTCGCCGTCGGCGACCAA
CGCGCCCTTTTCCAACGACAATACGAGATAATCCGAGGGCTTATTCGAAA
ATGATCCTCCAATGCTCAGGCGCCCTTAGATATCCCGGCCCATTAATTAG
GGCCCACACGTCATCCGCAAACCCCTTGATGGCCCATAAAATATGGGCTC
CACGTTGCATCCCGCCCATGTTCACTTGCAGCACGTTGGGCTGTGAAAGG
GTCCAAAGTCCAAGTATCGCCCCAGAGACGGCCCGTACACTTTGGGCCTC
ACATTGCTCCTGCCCTGCGCTGACGGGCCGCATGTCCGCGTAGTATCGTC
CCGGCCCACAAATTAAATGGAATCGCTTGCTGGCCTACGCCCATTAGTCG
GCCCGACCGCAAGAGCGATAGTCTCCTGGATGATAGAATCCGCCGCCATG
GCAGCCGCTCGCCGGAGCTCCGCCGACTGGCCACGGAGCTCCTCTCCGGC
GAAGATTTGCATCACGTAGGTTCTTCGAGTCTTCCCTTTCCATAATGTGC
TTTGGCTCTTTCATCTTCCTCTCTCTGTCTCACAGATCAGACAAGTGCAA
ATGAGAGATGCTGTACTGCTGAGTAAGCTTCAGATACTGTTGTGTTACCA
AAAATTATCTCGGGAAACCAACACTTGACGAGCATGTCAATACCTATTGA
TGAGAGATGTTGTATGTACTGCTGTTTAAGCTATAGAACCTATTGATGTT
ATACAGATCTGAGTGCATTTTTTTTCTTTGATAATGTCAGGTGTGAGCTC
ATGAAACTGGGATTGTGTTCTGTTCGTAGCATCCTCTTCTTTCATTCTTT
GTTGTGAATCAATGGTCCTGTTGAAGTCACCAATTGGATGCTTTGTTCTC
TATGTTCTGCTTCTGTAGCTGGATGAGTATCAGTCACTGTATCTGAACAC
ATACAGAGTGAACTCTATGGTTTCAGAGCAGGTATGTTCCTTCTTTGACA
TGGTCATCAATCTGAAAGCATGTCCTCCACTAGCATGTGCAGTAGTATGA
TTCCATGATGGAGGAAACAAAACTTAATCATGTGCACGTCTTTCTTTTTC
TTTTCTAATCAAAGTGCGCGCCTGCTTTAACACCATGGACTATAATATTC
ACGTAAACTAATTATAATCACATCACCACGTACGTCCAGTGCGCTTCATG
CAGCCACGGGGAAGCTGCCTTCTTCCAGGTCAGGATTGTCGATCAGAGCC
AAACCAAGCAGTTTGTTCAGAGTTCAGAATTACATAGAAACTACTGAAAT
CTGAATGCTGAAAATGATTTTGTTGTTGCATGCAGGCACAGCGAGGGGAA
AGGAAGGCATGACACTTATCTTCGTGTGCTGCAACCCCAGCTGCAATCAC
AGATGGAGGGAGTGACATGTAAATTAATTGTAATTAATGCTACTATTATG
CTGCATGTAAAGGCAATAGAGCTTTGCATTATGCCATGAATTGGTATATG
TTTACTAGTCAAATCGAGGGATAAGACGACAAACAATGAGTATGAGATGC
CATTGAGCCCGTGACGGAGGAAACAAAACTCAAGCATGTGTATGCTCACC
CCTTTGTAAAGGCAATAAAGCACGCAGCTGGTTTCACATCATGGAATCTT
GGAAGCAAACTCTAAATTAATCACATCGAAATAAACTGTAAACTAATCAC
ATCGCCAGAGCCCAGGCGCCAGCTAATCGTTGCAATATACTATTGCAGCT
GTTGATCAGTGCCCTAGAATATGTGAGTGTAGCTAATAGAAGTACGAAAA
GGAAAACGCAAAGTTCCCTACTAATCTGTAAGGTCTATTAGTAGGAATTA
AGTACTCTCTCAGGAGCCTCACCATTTGCATTCTAACAAACCTAACGTTT
TGACAAAGACCATTGCGTTTCCATGGTGTTACTAGAACAATTGCTTCAGC
GCTAGTGTGCAGGAAATCAATTACCATTTAGTGATGATTGGGGATATGAA
TAAGAAAAGGAGTAGCCATAGCTAACTATACGGTTCATGAATATACACAA
AATGTTGGGTTGTGCAGCATAGACAAGTGGACAATTACTTAAAATTTGGT
CAGTGATAGTAACATGGGAAAGATAAAAGAAAAGAAGAGTGGTTCAGCAG
TTGTCTAGCTAGTCTGAATGTTCAGCTATACAATATATGTAAGGCCTTAC
CACCTTGCCTAAATCACTCCCTAGCCTCCTGCAGTACTGTTGCTTTGTTC
CACTGTGTCGCATTCTTACACTGCATTTCTACCGGCTGTGGGTAAGCTCA
ATACATATAGCTGAATTTACTTCCTTTATTTCCTTAAGTTAATCCGTAAA
TGCTCATCTTGACTGCAGGGCACGGATTTTCAACAGGATCAGTTGCGTCC
ATTTCTGTCTGCTTTCTGATTGATTGAGATGAGATCTACTAGGAAGGAAA
AATCTGCTTCATCTGAGTAATCCCATATATACTGCTCTTCTTGAAGCACT
CCTTGATCGGTGAATGTCAACACATCAACCAGTATTTCTGGTACTCTCCC
GTTGATTCTTCTAGTTAACCTTCTGAATCATTTCAGTTGTACATATATAA
TACACACTTCACTTTTCTTCTGTCCCCTTTTTGCAGTTGTAGCAGTGCAG
TCTGCGGTTCTCTCTTGATGACTGGCTCATAATGTTCTGAAATCTATTCT
ATACTCTGGCTTATTCAATCAGATTCCTTTGGTCTTGATTAATCTCAGTT
TATTGAGATCTTAAGCACAAGATGGGACCGAGCAACCTGTTAACCTGTGC
AAGATGGTTGCTACTATACTACTGATCCTTGTTATGTACCATATGTTATT
TTTGTGCTGAATGATCGCTCTGTAAGGTAAGATTTGCATCCCGGCGAAAA
CGAAAAAAGATTTGCATGTGTACTTCAAGTTTCGAATGCATCATTCTGTG
ATCTTTTTTTGGGATGCAGCTAGTAGAGTAGTAGGTAGGGAGGTGTATCC
GCCATGCAACTTTTAGGTTTTCATGTGTGAAGCTACCTAAATAATATAGA
CCCTGTTTGGATGCTTGGGCTGTGGTTACATAACCATAAATGTCAATTTT
GCTAGCCATTAGACTCAACATGCACGGTACACCGAATTAAGTGGAAACTC
TTATACAAAGAATAGATGGATAATATATTTACTGAACTTCATCTTGCATT
CATATTTTGTCAGCCTTATCTAACTTTTAAACTATGTTAACACAAGTTTG
GTTACATGTCAGGCTGCATTTTTTACATTGATCAATTATATATGGTGGAT
TACCCCTTTTGAGTTTGTCGGATGGCAACAATAGTAGACACATTGGTTGG
ATCATGCATCAATAAGTTGCAAGCGATCATTACAGACAAGACAATACTCA
TTTTAGGGGTAAAAGATGAGCTTGAAGAACTGCAACGAAGAACAAACGTC
ATAAGATCTTCTCTTCAGGATGCTGAGGCAAGGAGGATGGAAGATTCAGT
AGTTGAAAAATGGCTTGACCAGCTAAGAGATGTTATGTATGATGTTGATG
ATATTATTGATTTGGCTAGATTTAAAGGAAGTGTCCTACTGCCTGACTAT
CCTATGTCATCGTCAAGGAAAGCAACTGCTTGCAGTGGCCTTTCACTTTC
GTCCTGCTTTTCTAATATTCGTATACGTCATGAAGTTGCTGTAAAAATTA
GAAGCCTGAACAAAAAGATCGATAACATTTCAAAGGATGAGGTATTTTTA
AAACTCAACCGCAGACATCATAATGGAAGTGGTTCAGCATGGACACCAAT
AGAAAGCTCCAGCCTAGTTGAACCCAACCTTGTGGGCAAGGAGGTCATAC
GTGCTTGCAGAGAAGTGGTGGATTTGGTGCTTGCACACAAGAAAAAGAAT
GTTTACAAGCTTGCTATTGTTGGAACAGGAGGAGTTGGTAAGACAACACT
AGCTCAGAAAATATTCAATGATAAAAAATTAGAAGGGAGATTTGACCATC
ATGCATGGGCTTGTGTTTCCAAGGAGTATTCTAGGGATTCTCTTTTGAGA
CAAGTTCTTCGTAATATGGGAATTCGATATGAGCAAGATGAATCAGTTCC
AGAGCTCCAAAGAAAGATTAAATCACACATTGCAAATAAAAGTTTTTTTC
TGGTGTCGGATGATGTGTGGAACTCTGAAGCATGGACAGATTTACTAAGC
ACTCCACTTCATGCAGCCGCCACAGGAGTAATTCTAATAACTACTCGAGA
TGACACTATTGCTAGAGTAATTGGGGTGGACCACACTCATAGGGTTGATT
TGATGTCAGCCGATGTAGGATGGGAGTTACTTTGGAGGAGCATGAACATC
AAAGAAGAGAAACAAGTGAAAAATCTACGGGACACAGGTATCGAGATTGT
CCGCAAATGTGGTGGCCTACCTCTTGCAATCAGGGCTATTGCCAAAGTCT
TAGCAAGCCTGCAAGATCAAACAGAGAATGAGTGGAGACAGATATTGGGG
AAAAATGCCTGGTCCATGAGCAAACTTCCTGATGAATTAAATGGTGCTTT
ATATCCCGGGAAACCAACACTTGACGAGCATGTCAATACCTATTGATGAG
AGATGTTGTATGTACTGCTGTTTAAGCTATAGAACCTATTGATGTTATAC
AGATCTGAGTGCATTTTTTTTCTTTGATAATGTCAGGTGTGAGCTCATGA
ATAATTTTGATAACTACTCGGCAAGATATTGTCGCTAGGGAAATAGGGGT
TGAGGAAGCACATCGTGTTGACCTAATGTCACCAGCTGTTGGTTGGGAGC
TACTTTGGAAGAGCATGAACATTCAGGACGAGAAAGAAGTGCAAAATCTG
CGAGACATAGGGATTGAGATTGTTCAGAAATGTGGTGGGCTACCTCTTGC
AATCAAGGTTACTGCTCGAGTATTGGCAAGCAAAGATAAAACAGAGAACA
AATGGAAAAGGATTTTAGCTAAAAACGTTTGGTCCATGGCTAAACTCCCT
AAGGAAATAAGTGGTGCACTATATCTAAGTTATGATGATTTACCACTGCA
TTTGAAGCAATGTTTTCTTTATTGTATTGTATTTCCTGAAGACTGGACCT
TGAAACGTGATGAGCTTATCATGATGTGGGTTGCTGAAGGCTTTGTAGAA
GTGCACAAAGATCAATTACTAGAAGATACAGCAGAAGAATACTACTATGA
ACTAATAATTAGGAATCTCCTGCAACCAGTTTACACATATTTTGATCAGA
GCAGATGCAAAATGCATGATCTCTTAAGGCAACTTGCTTGTTATCTATCA
AGGGAAGAATGTCATATTGGAGATCTAAAACCATTAGTAGACAATACTAT
ATGTAAACTACGACGCATGTTAGTTGTCGGAGAGAAAGACACGGTGGTCA
TACCTTTCACTGGTAAGGAGGAAATTAAGTTGAGAACTTTTACAACTGAT
CATCAGCTACAGGGAGTTGATAACACATTTTTCATGAGATTAACTCATCT
TCGTGTTTTGGATCTAAGTGACTCACTTGTGCAAACAATACCAGATTATA
TTGGAAATTTAATCCATTTACGTATGTTTGATCTTGATGGAACCAACATA
TCTTGTCTCCCAGAGTCCATTGGTTCCCTTCAAAACCTTCTCATATTGAA
CTTGAAGAGGTGTAAATATCTGCACTTCCTTCCTTTGGCAACAACTCAAC
TGTACAATTTGAGGCGGCTTGGTCTTGCTGATACACCAATAAACCAAGTC
CCAAAAGGGATAGGAAGATTGAAATTTCTCAATGATTTAGAAGGATTTCC
TATCGGTGGTGGAAGTGACAATACAAAAATGCAAGATGGCTGGAATTTGG
AAGAGTTGGCTCATCTTTCACAGTTGAGGTGTCTTGATATGATAAAATTG
GAGAGAGCTACTCCTTGCAGCAGTAGAGACCCATTTCTACTAACAGAGAA
AAAGCATCTCAAAGTTCTGAATCTACACTGCACTGAACAGACAGATGAAG
CATATTCAGAGGAAGGCATTAGCAATGTTGAGAAGATCTTTGAGAAGCTA
GCACCTCCACACAACTTAGAAGATCTTGTTATTGGGAATTTCTTTGGTTG
TAGATTCCCCACCTGGCTTGGTACTAACCACTTGCCTTCTGTGAAATACG
TTGTCCTCATAGATTGCAAATCTTGTGTGCATCTTCCCCCAATCGGACAG
CTACCAAACTTGAAATACCTAAAAATTAATGGAGCAAGTGCAATCACCAA
GATTGGACCCGAATTTGTTGGCTGCTGGGAGGGTAATCTCAGATCCACAG
AGGCAGTTGCTTTCCCCAAGCTTGAAGCGTTGGTCATTGAGGATATGCCC
AACTGGGAGGAGTGGTGTCAGAACCCTGAACCAGAAATGGAGAAACAGAG
TAGCGATTTGTGAATTTTGGTAGGATTTGGGTGGCCGCCGCAAGACTATC
TCCTAGGGTTCTAAGTTAGCTACTCCTAAGACAAATAGAAATTGTGATTC
TTCTTATCTTCTTCCCACAGCAAAAGCCAGCTTAAGTAAGTTTACAGCAG
CTAAAATTATTACAGTGAATGTAAAGAGCAAAACGACAAGCTTTGATAGC
TACAGCGGCTTCTCATGACGTTAACACCGTCGGATCCCTCTCTCGAACAC
GTGGCTTTGTCTCATCTCTTAGATCTTCATTACCCAGGATGAAACGTTTT
CTCCCTCCTTTGCATCTTCAGTTAACCGAAACTCTGAACTTTCTAAAATT
TCCTCCATTCTTCTTACGAGTCTGACATTACTCCCCCCTTAAGCCCAACC
TTGTCCTCAAGGTTGAAAATTTGGAAACACTTTCTGAATATAAGAAGCAT
CCTCCCAGGTTGCTTCAGCCGGAGTTAAATTGCTCCACAGAATTAGCCAT
TGAGTGACAGCAACATTGTTCCTTGGAATCATTCTCCTTTGCAGCACTGC
TACTGGCTCTGTTTTGATTTGACCATCTGGTCCCACTGCCGGTAAATTTG
GCATTGGTACAGCATGAGTACCCAGGTGCTTTTTAAGTTGGCTCACATGG
AAGACCGGATGTATAGCAGCTTCTTCAGGTAACTGCAATCTATAAGCTAC
AGCACCTACCTTCTCTAGCACCTTGAATGGCCCATAGTATTTGCCTCTTA
ACTTTAATGATCCTCTGATCCCAAAAGCATTTTGTCTATAGGGTTGTAGT
TTCAGATATACCATATCTCCCACCTCCAGCTTTCTCTCTGTTCGATTCCT
ATCAGCATAATACTTCATCCTTCTTTGTGCATCTTCCATGCTTGCTTTGA
GTTTCTGAACTATAGTCTCTTTCTCTTCCAGGGTTACCCTTGCTTCTTGA
GATACATCACATGGGACAGAAAATTCACTGATTTGAGGTGGACTGTATCC
ATAAAGGGCCTTGAATGGAGTCATTTGTATTGCTGTGTGATATGTTGTGT
TATACCACCATTCTGCTAAAGCTATCCAAGAGCACCAATTTTGTGGTTCT
TGAAATGTCATGCACCTTAAGTAAGATTCTAAACACTGGTTCACCCTCTC
AGTTTGCCCATCTGTCTGGGGATGGTAAGCTGTGCTAAACCTCAATTGGA
CCTTTTGAGATTTGAACACTTCTTGAAAGAATGTGCTAGTAAAAACTCTG
TCCCTATCTGTCACAATAGCTATCGGCATCCCATGCAGTTTGTGAATATT
ATCCATAAACACCTGCACCACTTCCTCCACTGTGTATGGGTGGGATAAAG
CTATGAAATGTGCATATTTGGTTAACCTATCCACCACTACCAAAATCACA
TCCTTCCCCTTGGACTTTGGTAACCCTTCTACAAAGTCCATGGATATATG
TGTCCAAGCCATGTCTGGTACCTCTAGAGGGTTTAAAAGACCTGGTATAT
GCACATGTTCAGATTTAGTAACCTGACATACTGGACAATTTCTTATGTGA
TTTTCCACTCCCTTCTTCAATCCTGGCCAATAAAACAGCTTCTTAATCCT
TTGGTATGTGGCTCTAATTCCACAGTGCCCCCCAAAAGTCGAACTATGAT
AAGCTTGTATTAACTGCCCTCTGATTTCTCCTGTTTCCCCCACATATATT
CTTCCTTTATATTTCATAATTCCAGCCTCAAACTTATACTCCCCTTCTGG
ATCCCCTGCTGTGCCAATTAAACTCAGCAACTTATGAGCTTGAACATCCT
CTTCATAACTTCTTTTAATATCCAGTATCCACTCAGGCACCACCACAGCA
ATAGCTGCACAAAGTTCAGTCACTTCTTCCTTGTTTTTCGGGCTCCTAGA
TAGGGCATCTGCTACTAAGTTCTCCCTACCAGCCTTGTACTCAATAGTGT
AATTATATTCCATCAGTTTAAGCAATAACTTGTGTTGTATCCCTTCCACC
AGTCTTTGGTTCATCATGTACTTAAGACTCTGCTGATCTGTTTTGATGAC
TAATTCTCCACCCAAAACATAATGCCTCCATCTCTTTAAAGCCTCTAGTA
TAGCCATAGCCTCTTTCTCATAAATTGACTGAGCTGCTGCTTTTGGCCCT
AGAGCCTTGCTATAATAAGCAATTGGCCTTCCTGCCTGCATCAAAACTGC
TCCAATACCAACTTCGCAAGCATCTGCTTCAATCACAAACGGCTGCTCAA
AGTTTGGTAAGGCTAACACTGGACTAGTACACAGCTTCCCTTTTAGCTCT
GTAAATGCTTCAGATTGAGCTAACCCCCAATTGAAACCTCCTTTCTTCAA
CATGTCGTGAAGGGGTCTGCAGATTAACCCATACCCTTTTATAAATCTTC
TATAATACCCAGTCATCCCCAAGAATTCCCTAACTTCAGTCACATTTTTA
GGTTCCTTCCGATTCATGATATCACTGATCTTGCTAGGATCTGTTGCCAC
TCCATCAGAAGATATCACATGTCCCAAGTAAGCCACACTGCTCAGACCAA
AAGCACACTTCTTAAGCCGTACCACCAACTGGTTCTTCTCCAGGACTTGC
AATACTGCCTTGATATGCTTGATATGTTCCTCCCTTGTTTTGCTATAAAT
CAAGATGTCATAAAAAAACACAAGAACAAACTTTCTTAAAAAGGGTGCTA
GAGCTTGGTTCATTAGTGACTGAAAAGTGGCAGGTGCATTAGTTAACCCA
AAAGGCATTACTTGGTACTCATAGTGACCCATGTGTGTTTTGAAGGCAGT
TTTAGGAATATCTTCCTCAGCCATTCTAATCTGATGATATCCCGACCTTA
AGTCCAGCTTAGAAAATATTCTAGCCCCATGTAACTCATCCAACAAGTCC
TCTATAATTGGCATAGGAAACTTGTTCTTCACTGTCTGGGCATTCAGCTG
TCGGTAGTCTACACACATTCTCCAAGATCCATCCCTTTTTCTAACCATTA
TAGCTGGACAGGCATAAGGGCTGTCACTGAACCTAATCTCCTTAGACTGG
ATCAGATCTGATATTATGTTCTCCATGGCCTCCTTTTGGTAATGTGGCAC
TCTATAGGGTCTCTGGTTGGGAGGTTCTGACCCAGGTTTCAAGTTTATCA
CATGGTCACAAGCTCTTCTTGGAGGTAAGCCTTTTGGCTCCTTCATCACT
CCTGGGAATTGTGATAAAACTTCCTGAACATCTGCTGGCACTGCAGCCTC
CTCCTTCCTCTCTTCTTCAGTCATCGCATTCACTTGTAACACACACCCCA
CAGCTCCCTTTTTTATCAGCTTCTCCATTTTATGACCATCAATTAAGAAA
TGTTTCCCAGGTTTAGTGAAATCCTGAAATTCAACTAGCTTACCTTCCTT
GGTGATAGACAGTTCCCTCTGTTTGAGATCCAAAGTAATTGGACTATGCC
GAAAAATCTAGTCTGCCCCCAAGATTACATCATATCCCTTCAAGGTGATC
AGGCTGAAAGCATTAACAAATTTCACCCCTTGAATTTTATATGCCACTTC
TGGGACTACAAGATTAGATTTCAATTCTCCTCCTCCTGCTACTATCACCT
TCTTAATAGTCGAGGTTGCTATAGGACACTTGCACTTAACTGCAAACTCA
TGGGTCATGAAAGTCCCAGTACTCCCACTATCAATTAGACCAACTGCTTG
TTTCCCATTGATCATGATTAGGACTGAAAAAGTATCAGGCCGAGTTGTGC
CAGAAGCTGCACTAAATGACACACTCATTAACTCCTCATGTGCTCCCTCC
TGCTTAGGTGCCTCTATTTGGTCAGTGGCCAGCTCCTCTTGTTCCTTCTC
TTTTGATTCATCCTCCTCCTCTTCAGTACAAGGTTCATTCTCTACCAGTA
AAGCATTGATAGCTTGCTTCACCTTGCATTGGTGTCTAGGAAACCATGGT
TCCTTACAAAACCAGCATTTTCTGTCTTCTTTCTTCTCACCATCACCCCT
TTGTGGTCTATTATTTGCGTTCCTGCCAAGATTGTTGAAATTGGTGTTCT
GATTTCTGTTTCTGCTGAAATTCAGTGCCACCTTCCTTGCATTAGCTGCC
TTCTCATAGTTCTTTGCATACCAATAGGACTCCAACAGACCTTGTGGTTT
TTGCCCACACACATCATGCTTGATATCCTCTCTAAGCCCACCGATGAAGC
AGCTATTCAGATACTGTTCCTGTAAGTAAGGATGGTCCCTCCTGACTAGA
TCCACATACTCCTCAAATTTATCTATATATTGTTCCACAGTTGAACCATA
CTGCTTAACATTCTGGAATAGTTCCACTGCCTCATGCTCATTTGCAGCCG
AAAAACGAGTGCTCACCATGTGACACCATTGTGGCCAAGGAATCAACTGC
CAAGGAATACCTACTCCTCTAAACCACTTCATTGCTCTTCCCTGCAGATG
TGCAATTGCCAGATTGACCCATTGATCATATGGTGTCCCAGTAATCTCGT
AGAATTTCTCACATTGCTTCAACCAGTCAATGGGATCTTCTCCTGTGAAC
AGTGGTATTTCCAACCGAGGTCCCTTGATTACAGCTTCAGCATAATGTTG
ATTTTCTCCTTGATAAACCATACCACCAGGTCTGCTATGATCTAATATGT
GAACCCCTTGTTGCCCAGTGCCTGAGCTAGTGGCTGTCCCTTGTGTTTGA
AAATTTGAATTGGGCACTCTTCCCCCAACTGTTGTTTGAGTTTGAAAAGG
AGCTGAGTTTAAGAAAGGTACCCTCTGGTTTGGAAATGGGGCAAATGGTA
TGAATGGTGGAGGTTTTGATAATACAGTAGTCACCTGCCCCAAATCTGTC
TGAACACTACTGACTCCCCCCTGTGGTCTAGCTTCTTGACCCATAGGTGC
AGATAGGCTCATAGTATTTGGCTCAATAGAGAACTGAACTCCCAAACTAG
GCGTGGTTACCTGCACAGATCGACTGGGTCCTGCTTCTCCCGTGCTCTTC
TCTTTTGCTGCAGCATCTCCCACAGGATTCTCCTGTCCCTCGTTCCCCTT
CTGTTTGCACAACTCCAGCAGAAGGCCCTTGATCTCCTTCACCTCTGACC
TCAAGCCCTTAAGCTCTACTACTTCCTTCTTCAGAGATGCCACATCTGAG
CGAAACTCGTTCATCTCCTCCAGTCCCACAATCTCATCGTTTGAGCGCAT
CTTGGTCACCATTTCGCCCCTGCAGGTTAGGTTCAGAATTCAAGATTCCT
CCCCTATTACCCCTGCAGTCGGATCTACAGCCGCCAACCTCAAATCAGAA
GCGCCGGAGATTTTACAGGTGCACACCACGAAAGTGGCAACCCAACCCTT
GCTGTCCGATCTGAAGCACCACTCGCCTCCGGATTGAATCCCTCCTAGCT
CAGGAATTTTACGGTGGATCTCGCCGCCGCCTTCCACCAACCTTCACCAG
AGAGATCCAAGAGCCAAGGATTCGCTCGTGCTCTGATACCTCTGTCAGAA
CCCTGAACCAGAAATGGAGAAACAGAGTAGCGATTTGTGAATTTTGGTAG
GATTTGGGTGGCCGCCGCAAGACTATCTCCTAGGGTTCTAAGTTAGCTAC
TCCTAAGACAAATAGAAATTGTGATTCTTCTTATCTTCTTCCCACAGCAA
AAGCCAGCTTAAGTAAGTTTACAGCAGCTAAAATTATTACAGTGAATGTA
AAGAGCAAAACGACAAGCTTTGATAGCTACAGCGGCTTCTCATGACGTTA
ACACCGTCGGATCCCTCTCTCGAACACGTGGCTTTGTCTCATCTCTTAGA
TCTTCATTACCCAGGATGAAACGTTTTCTCCCTCCTTTGCATCTTCAGTT
AACCGAAACTCTGAACTTTCTGAAATTTCCTCCATTCTTCTTACGAGTCT
GACAAGTGGTCCTTTGTTGAAGAAGAAGAAGTGCAGGAGGAGGAAGCAGC
TGCAGCAGCCAAGGAAGGGGGAGAGGATGGAACTGCTGCTTCGAAGCAAA
AGGGGGAGGAAGCCCCGTCTCCAACTCCAAGGTCGTCATGGCTGCTGCCT
TGTTTGACGAGGTTGCAACTTGTGGGCTGCCCCAAGCTGAGGGCTCTCCC
ACCACAGCTTGGACAGCAGGCCACCAACTTGAAGGAGTTCTTTATAAGAT
GCACAAGTTGCTTGAAGACGGTGGAGGACCTCCCATTCCTCTCTGGTTTC
CTTCAAGTTGAAGGATGTGAAGGCCTGGAGAGGATCTCCAACCTTCCCCA
AGTGAGAGAGCTGTTTGTAAATGAATGCCTGAATTTGAGGCATGTCGAGG
AGTTGGGTGGTTTGGAGTGGCTATTGCTGGAAAAAGGTATGCAGGAGATC
TCTCAGCTGTGGATCCCTGGGCTTCCGGAGCAACACCGCCAGCTCCATGG
AGATGAGCATGAGCTGGAGGTCAACGAGTGGCTCTGAGAGGTCAATGATT
TGTGTGTTTCTTCTTCTTCTTCTTCTTCTTGTAGGTGTGTAGGTAACTCC
GCCTATGTCACTTGAGGTGTTTAATGACATAGCCGGTCCCAAGCCCGGAA
AAGGAGGAGGGGATAATCTTGTATATATACTTGTCTAGTGAAACGATGCT
GTGCTGCTAGGTGGATCATTGAAAATTTTCTTGAAATTTGCTGCATTCTT
GTCTATTCAATTATTAGAGGCACATCCACTCTGCTGCTCGCCTGCTCTAT
TGGACAAATTTGATTCTAAACTATTTTAGCTCAACCTCATTACAATCCAG
TTTTCAAGTAAAAGCAATTGAACACATGCACCAATTCATTCTCCTCCCAG
TCCCCTGTTTGGGAGCACGCACAAGCCACAGGATGGGCGACTGTCGGGCT
GACAAAGCCGACTTTGGTCGACAAGAAGATATCGGGTAGCGAGCAGGTGG
CTGGCGAGCAAGTGGTGACGGTAGCGGATGGTGATATGGTTTTGTCGGCG
CAGCCTGAAAAGGAGATGACCGCGGCAATGCTTCTTAAGTCTTCGGGACA
CGCTGGTTCGCACTATCCAGTGACCGGCAGCAATGAAGCAGTGGCTGTCG
GGCTTGCGCCGAACATGACACCAATACGCCGCAGTGATCGTTCCAACTCC
GAGACAGCCCTCGGCATCGCTTCGGCCGATGATGACTCTCTGTTGAAAGC
GATGAAGAGGAAAGCAGCCATCAATCTGGATGATCAATTTGCCCCTTATG
GGGCAAGGCCGGCCTTGTTGGCTTCCCCTCAAGGTACACCTAATGAGCCT
TTTACAAGTTCTTGTTCCGCTTCTCAACTTAGTTTTTGTTCGTCTTTAAA
CCGTATTGAGGTCTCTTTGGGAAATAATTCTTCTGAGGTTGATTTTTCTA
TTAAAGCCCTTAAGCACATCAATGTTGACAAATTGAAAGTAATCCCTAAA
GCAAACTCTTCATTTTCCCTAAACCAATGCCGCCATGGATGAGCTTGGAG
TTAAGGGGTGGCAGGGATGGCAAAGGCTGTGAGAGGGAAGGGAAGAGCAA
ATTGAGTGGCGGGAGATCATGTTCAGATATTTACCGACGACGGTTGGGTT
TAACTGGGGGTGAAGACGAGCGGCGGTGAGCTGGCGTCCTCCCGGGCTCG
ACGCGCGGCGGCGGCAAGGGGTAAAATATCCGGCTCGGCGGCGTTCGGTT
CGAGTTGAGAGAGGGAAAGTTAGTTACACCTTTTGTGTTTAAATGAGCGG
CGGCGAATTTGGAGGGTTTCATCCCCGGTAGAGGCGAAGTCAGCTTCGAC
GTCGACATCGGGTGGGCGCGCATGGCGGCAGACGGCGGCGAGCTGTGGCG
GTGGCCGTCCCGGATTTGTCTTGACAAGATTTGTGCGACGACGGTTGGTT
GAGGCGCACTGGACAGATGGATGGCGCGCCAAGGTGGCCGGGCACGCGCG
GGCGGTCGTGGAGCCTACGCGCGGCGGCTGCGGCGGCACGACGCGCAGGG
CACCAAGGCAGCATGGCAGGGGGTGGAAAGGCAAAGAGAGGCCACAGTTT
TGGATGGGTGTGGTCCCCCAAGGATCAATTCTAGACTTTGCAAATATTTG
GGTGGATGCTGGGCTGCTAGGGCCGGGCTAGGCATTTCATCGAGCAGCTC
ATGTGCAATGAACAGTGAAATTCAGAAATTTGACAAATTTGCCTAAGGAG
AAAAGAATTTCTCTAGGGGTTTTTGAAGGGTTTTTGCTAGGGTTTTGTAA
TATAACTAAGTCTAACAAATATAAGGGTAATTTAAAGAAGGTTTCTAGAT
TTTAAATTTTGAAAGAAATTTGCTAAACTCACTAGAGTTTAGGGTAGGGG
AGTAATTAGAATATTTTTGGGTACGATGGTATAGGGTAGGTTTAAAGGAA
TTTTAAAGGGGTAATACTTGAACCAAAAATGAAGATTAAAAAGGAAATTT
TAAAAAGGATTTTGATTTTGCTAAATTAAGATTAATTCAAGTCAAAAGCC
AGCATGATGCAGTCAAATTTTAGATTAAAATTTGAGGATGTTACATTGGA
GCAGGCAGCGCGGTTCACGGACCCCACCGAGGTGACCGCGCCCGCTGCCG
TGGGGCAGCACGGGGGTGCCATTTAGAAGCTCTGGGGCAATGCCGACGAG
GTCGTGCTCCTCGCCGGCGCCGCCACCTTCCGCGCGCGCTCGTCCATGTC
CCACGCCTCCCGACATGGGCGCGCTCTTCGACTCCATCAGGGGCTCCCTC
TCCCTGCACATTGACCAAGCCAAGGTGTACTACAAGCTGAAGTGGCTCAA
GGGCAAGTACCTGCACGCGGCGCCCGGTGTGTTCGTGGGACCGCACGAAC
GCTGCGTGCACAACCTCTGCACGAGCGTGTGGGGCGTCGACCTCGAGCCC
CTTGTTGGCGACGATGAAGGGGCCGCCGCCGTGTAGCGCCCGTTCCGTCG
TGGCGCCTAGCGGGAAAATTATCTCTTAAAAACCCTAATTGCGAAATATG
TTTCTTTGCTTGTTGTCTAGTGTCCGTGCCATCTCAAGATCTCAAATCCC
CGATCTATCGTCGAGTCCAATTCCGAATCCAAATCCTTCCAAATCAAATC
CCTCCGCAAAAGTCTATTTTGCCTCCCCCAGGGTCGATGGGCCGAATCCC
TCTCGGCCCATCTCCCCCTCCCTCCCGGCGTCCGCTCTCTCTCTCTATCT
TCCCCCCCCTCCCCCCACCGCTCCGCCCGCGCGCCGCGCGCGCGTGCGCG
AGAGCCGCACCGAGCGCTCCCTCCCCCCTCCGCTCTGCCCGCGCGCGTGC
GCGTGAGCCGCCCGCGCCGAGCCGAGTCCTCCCTCTCCGCTCCCTCGCTG
CCACTTCCCGCGCGCCGTGTTCGCGTGCGCGCGCCCGCGCGGTCGCCGCC
CTTGCCGCGCCTGCGCCGTCTGTGCCGCCTGGCCCCCACTGCCCTACCGC
GCAGCCGCCCGGCCCCGCTAGCCAGCGCGCGTGCCCGAGCCGCGCCTCTC
AAACCGCCGCGCCGCCCGTTGCTTCCCGCGCGCGCGTGTCGTGGTGGCCG
ACCGCCCGGTCGCCGCCGCCGTCACCCTCTGCCGCGCCAGCCCGCGCCTG
TCGCCCGTGTCGTCGCGCCGCTCCAAACCGTCCCGCCGTCATCGCCGTCG
TCATCGCCTCGGCCCCGCCTCCGCGCGCAAGCCACCAAGGGACGGAGGCA
GAGCCCCTCCTCCCTCTGCCGCGACGCCCCCGCTCCCCTCCTCCTTTTCC
AAAAGCGGCAAGGAGGCAAGCCCCTTTTTCTCTCCCTCTTTTCCCCTTTT
TCCGTCACCGCTGGCGTCATCCTCCTCCCTCCGCCCTGTCGCCGATTTGG
ACGCGAGCGCCGAGCGCCAGCTCGCGCCTTGACCGCCCAAAGTCGGTTTC
CAAACCGACATTGCCGCCCTTAAAGCCCCGGGCGCCCTCCCTCTCTTCTC
CTTCCATCGCCTCCGCGCCATTGCCGCCGCCCCCGTGCTCTGTTCGCCAT
CGCCGTTCGTCGTTGCGCGTGTCGGAGGAGCCGGCACGAGCAAGGACGCG
GAAGGGGACTCCGGGCGCGCCCTCTTCTTCCTCTTCCCCGGCCCGAGGCC
GGAGAGATTACTCCCGCGCCGTCGGCCTCTCGTCACAGCGCCCCTCCTCA
TCGCGGTAGTGCTCCCTCCGTTCTTCCTCCTCGCTCCACCTCTCCCTCTT
AGTTTTCGGTAGTAGCACGAGTAGCCTCCCCGTAGCTAGCCGGCGCCGCC
CCGGCCGTTGCCGCCTCTCGCCGGGTGCTCGCCGCCGTCGCCGCCCGAGC
TCGGAAGCGCCGCTCGTCGCCGGCCTCGCTCGGCGTAGCTCCGCCCAATT
CGACGCTAGCATCGGATTCCCGTGGCCGCGTAGATGCTCTCGCCGCCGGG
AATCGGCCCCTCGTGACCTCGTCGCCGTTTCCCCCTTTTTCCGCCGCCGG
ATGCCGCCGCCGCAATTCGCCGCCGTCGGGCATCCTCCGGCGAATCCGAG
CCGTTGGCTCGTCTCCCCTTGTCCTGTTCAACCATCCGGTGTGCTCGCTT
TCGCCTGTATCGCCGTGGTTCGCTCCGCCGCTCGCCGCTGTCGTCCGCCG
TCCGTTCCGGCCGGCGTCGTCGTCTACCTCCCGCCGGCTCGCGTGGCAGC
CACGTAGGCGCCAGCTCAGCCAAGACCGGGTCGAGCCGACCCCGGTCAGC
CCCTCCTCGTGCGCGCGTTCCACCGCGAGCCGTGAGGCTGCGCGTGGGCC
CGCCGCATCCGCATCCACCGTGAACCGCGCGCGTGCACCGCGTCCCTCCC
CCACCCTAGCGCCGCGCCGCGTGCTCCCTCCGCACGGTGAGCCGAGCCGC
TGACAAGCGGGTCCCACCCGGGACCGGGCGTGGTGAGCCCGGTCCACCGG
CTCTCTCTCTCCTCCCTCCCGCGCGCGCGCGTCTTGGGCCGCTCTGGGCC
GCCTTCTTGGGCCGGCCGGCCCGTTAAGCCCGGCCGAGCCGCCCTTTCTC
TCGGGCCACGCCCTAGCCGCCCGAGGGAAGTCTATTTTCCATCCCTCTTT
TCTTTTCTTTTCTTTTCTTTTTCAAAAAGGATTTAATTAAATCCTTTTCC
TTTAGACCAAAAATCCAATAATCTTAGAAATTCAATATCTTCCCAACCGT
AAATCCGTTTGACTCCGTTCAACTTCCAAAATTCCTCAAATCTCGAGATC
TATCTAATGGCACGCTTAGAGGTCATTAATAGGGCTTTATTTTCGCCGTT
TGCTGAGTTGTCCCGTTTCGCGTGTAGTTTCGGAGCCCGAAGACCCGCAG
CGCGAGGATTTCGAGGATCAAGCTCCAGATCTCGAGCAAGGCAAGCCACC
TTTGAACATCTTGAGCCTATATTTGAAATTCAATTATATTGCTTGCAAAA
TATTATGCATTGATAGGATCGCACTTAATCTGTTGTCCCGTCTGCAAGGC
AGATCGGCGGACCTACCTAACTTGTTGCATTTGATCCTTCCATTGTTAAT
TGCTATACCATGTCCCCTTGTAACCATCCAGTTGCGCCTCGATATTCGTG
CACTCTGTGCGAGTATCGACGGTCGCCTTCAAACTTAAAATCTGAGTAAC
AATTTGGGTAAAACTGGAGTTTTACAAAAGACTTGGAAAACCCGACACCT
GGGTCGGTGCTTGCGAACTAAATGAATTTCCAAAACCGCGAACCGGGGAA
CGTACCGGGTGTACGGTTTTCCCGCTCTTGCACTTAAGGATCGTTTCCTT
GGAATTTCATCCGAACATAAGACAAGTACGACCACATAGGTGGAATGGGA
CACCCCTGGCTGAGTAACTAGCTTATCAGGGGAGCCTTGATGCCGAGAGA
CATGTGGATTCGCCGGGGTGGTGTCGGGGAGGACCCCTGGGCTTCCTGGC
ACAGTATGGTCTGGGACCTAACCTGTTGTTGGTCTGGGACCCCTCTCGTC
GGCATATGGTAAACCTGTGTCGGCTTTGGAAATGCCTTGTCATGAAAGCT
TGGAGGTCTCCCGACGTGGCTGATCCCCACGGGCTGGGTGATCCGGGTTA
GTAATGTCGTGTGGGTAAAGTGTACCCCCTCTGCAGAGGTTATCAAACTA
TTCGAACAGCCGTGCCCACGGTCATGGGCGGATGTGAGGTGATTCCTAGC
GTAGTTTTGTTTGACTACTGCTTGTGAAATTGCTGTTGTGAAAAAGGGGT
TCGATGTTTGAAAAATCTGTAGCTGAAGGGATCAGCTAGGCCCGGGTGGC
CGTTTGGAAAAGTTGTTGGCCCGGGTGGCCGTTTGAAAAGTTGTTGGCCC
GAGTGGCCGTTGAAAAGCTGTCGGCCGGGTGCCAACCTTGTTTCAATTCT
AAAGACTGATACATCGCACATACTCCGACCGGACGAGACGCACTGTCTTA
TCCGTGTAGTTTGAGAAGCACTCACTTAGTCGTTCTTAGAAAAGAGTTCA
AATAAAATCAATTGCAAAAACAACAGCCTCTCCTTGAAGCCTGCATTAAA
CACCTATTTTCCCTTGGCTTGCTGAGTACTCCCGTACTCACCCTTGCTCT
ATATAAATAATTCCCCCCCCAGTTGCTGAAGAAGATGAAGCGGATCCTGC
TGATGAGAAGTTCTTTCAGGAGCAAGCCGGCTACAATGAGTTTTAGGGTT
TCGGCCTAGTTCCCAAGTCGCGCCTGTGTTGTTTGGTCCAAGTCCTGCTT
CCGTTTCCCTTTTGTAATGCAGTTGTGAGCTCGGGGTCTGTCCGTAGTCC
AACATGACCGTATCTCTACTCTATAATAAAGAGACCGCTGTTGCTGTGAT
ATTCTGTCTCCTTGTGATACCAGCACTGTTTCCTGGGACTGGTATCGATC
AACAGGTTAATTTGGAGCGTCACGGGCTAGTTCCAGTCGGTACTAGTTCG
GGGCGTGACACGCCGCCTCCGCCGACCAACCGCGCATTGTCCCAGACGCC
GCCGCCATGCTGCATGTGCTGCATGCCGCCTCTCAGCTCCATCGCCGCCC
CTCTGCGCCGCTCGCTGCCGCTCGCCATTCTCAAGGGAGAGAGGGAGGGA
GGGATAGAGAGAAGAAGGAGAGAGAGGATAGAGAGAAAGGGGATAGAGAG
AAGGGGTAGTGAGGATGATAGGTGGGGTCCACGTGGGCCCCACCATTTTT
TTTTATTATTGTGTGTGTGAAACTGACATGTGGGTCCCATAGGTTTTATT
AATTTTTGGATCGAATTGCCACGTAAGCGCAACGTCAATGCCACGTCAGA
TGAAGACCGAGTCAAATTAGCCACGTAGGCGCCACCTCAGCCAAAACCGA
GGTCAAATACTACCGAGGGACCTTATTTAAACGGTTTCGTAAGTTGGGGG
ACCTGTCGTACCCACTTTTGCAATTAAGGGATGAAAATCAGACTAGGCGA
CAAATAGAGGGAACCAAAGTGAACTTATTCCACAGAGAATCCCCTTGATG
GGCCATACAATATGGGCCGCACGTTGCATCCGGCCGTAGCAGCCCACGAT
CTCCCCAGGGCGGCCGCTCGCCAAGCCCTCGCCGTCGCCGGCCGCCCGCC
GCCGTCGCTTTCCTCGTCTGAGACGGCGAACCCCTGCCCACCACACCGCC
ATGTTCGCTGCGAGGCCGGCCGGACCGCCATGTGCGGGCGCGCACGATCG
AGCATCCCCAACTCTGCCTGAACACACAACATGAATAATACATGCAAGTT
TCAGTCACTGCTACTCACTGCTTGTCTGCATCTGAAAGTTCGGACTTTTA
CTTACGGATTCTATTAGTATTACTGCATCTGCACGCATGAGAAAGTATTT
TTTTTATAAAAAATATTTTCTTAAAAAGTTTTTAACCTAGGTGCCCATGG
ATTTGATTTTTGACATGCTTAATGTGTGTTCATAGCTATCTAAGATTTCG
AAACCTGTGAATTGTGCATGGACTGATTTTTTACGGGCACAGTGCTACGC
TACTTGACTATGACTTCCCCGAATGCAAAATAGACCTTTTGTTTTCTGGA
TTGCTCATAAGCATCGTCTATGTAGATGTTTTCAACATAAAAGTACCCAT
GGATCTGGTTGAGCCAACAAATGAAAGAATAACATCGCTACAAACAAATG
CTACTAATCACTAATCAGCCGGTCAGAATCGCACAATATATATGCATGAT
GTTATATAACAAAGGCACTGTTGATCCAACAAAACCTGGAAATAGTAGCA
CCCAAGGAGGAAGGTGGTGATCTTAAATCAATGGACAATAATGAATATCT
GAATCTTCTCATTCGGTTATTAGTTTCGACATTGTTGGTTGCTCTTTGAT
GTTCTTGCATATTTAACTCAAGAAAGGGTAAACTCAAGACCAAATTCATG
TAGATGTAGGCAAATATTCATGTTCAATCTGTTGAAGCATATAATTGCAG
TTCTGAACATCTCTTGGCTAGAAAGCTGCGGCTGGACTGCAATTCCGCTG
GCAGAGGAGAGGACTACAAGTGCAGCAATATGTTGTGTGCAATTGTGCAT
GAGTGCACAAGTTGAAAAAAGGTAATATTATTTCATTCCGAAAAGATAGA
ACAACCGTGAAAATAACGTTCAAACCAGTCAGTTCAGAGGAGAATACGGT
GATGGACAGAAGGCCAGAAAACAACCCAATGGTGAGAATCGATCATTTTT
CTAGACAATGAATGGTGAGCAATTGATCTTGGTGAAGCTGAACCAGATAA
GTTGACAGCGTTACTGTTAGTGGTGATCAGCCCAGCCATCCGTAAATCCT
TTCTTGCATTTTGCCCAATACAAGTCAGCAAGTCAAGATGTTCTTATCGT
TTCAGACTAAGTGGACACTGGAATCTGTTCTTTTCACATCCACACTGGGA
CACATACAGAAAAGCTAAATGGACATACCACCTAACAGCAATATCTCTTG
TCTTCCACTCTTTGTCACTGCATAAGAGCCAGCCCATCTGGATGATCCAC
GCAATCACCGGGGAACTTGCTCGTCATCTTCCTCGCAATAGGCGATCGAT
TTGCCGGCTTGCCATGGCTGCACGCACCAAAGGCCTCGCTCTGGGGTGAG
TCTTTCTTTCAATTCCTCGCAACATAGCATGTGCTTGCTTGGTTGTTGGG
TCTGATGGAAATGTCGTCTTGCGATGCAGCAGACGCGCCCCATGCCGCTG
CTGTTCCCATTGATCTAGGATCACTCCGGTCTTTCCTTTCATGCTGAGCA
AGTTCGCCTTCTGTACTTGAGTAAAACCCCTCAACTTTGTTGCCAGATAT
TTCTTTCTGGTTGCCCGTTTACCCAAGAAGCTATAGAAAAAGGTAACCTC
ATTATTTCATTTTTTCAGATTCAGTGATCCAGTATGGTCTTGTGGCAAAA
CACATGCAAAATAACATACTAGCTAGATATGTGCTCCTCTCTTACAAATA
TACTCTACTTTATGAGTCAGGCTGTGTTTAGTTCAGTGCAAAGTTTGGAT
TTTGGTTGAAATTGGAGATGATGTGACTGAAAAGTTGTGTGTGTATGACA
TGTTGATGTGATGAAAAAGGACTGAAGTTTGGATCCAAACTTTGGATCTA
AACACAGCCTCAGTCAGACAGTAAGACAAATAATTCAGTTCGGTCTCTAG
CTATGATGGTCCGTGCATGTCATCGAATGCATTTATGCACACTCATAAAG
TTTGAGTTGTCAGTGTTCATACTCCAGTAACTGAAAAACATCACAGGGCA
AGCTATAAGTCATTGCCTACAAGTACCTACTAGTAGTACTGGTAGTAACT
GAAAGCTGTGCAGCTAGCCTTCACTGGCAAGCTCCAAGCAGCAACAATCC
CATATCGAATTAAGTGGAAACTCTTATACAAAGAATAGATGGATAATATA
TTTACTGAACTTCATCTTGCATTCATATTTTGTCAGCCTTATCTAACTTT
TAAACTATGTTAACACAAGTTTGGTTACATGTCAGGCTGCATTTTTTACA
TTGATCAATTATATATGGTGGATTACCCCTTTTGAGTTTGTCGGATGGCA
ACAATAGTAGACACATTGGTTGGATCATGCATCAATAAGTTGCAAGCGAT
CATTACAGACAAGACAATACTCATTTTAGGGGTAAAAGATGAGCTTGAAG
AACTGCAACGAAGAACAAACGTCATAAGATCTTCTCTTCAGGATGCTGAG
GCAAGGAGGATGGAAGATTCAGTAGTTGAAAAATGGCTTGACCAGCTAAG
AGATGTTATGTATGATGTTGATGATATTATTGATTTGGCTAGATTTAAAG
GAAGTGTCCTACTGCCTGACTATCCTATGTCATCGTCAAGGAAAGCAACT
GCTTGCAGTGGCCTTTCACTTTCGTCCTGCTTTTCTAATATTCGTATACG
TCATGAAGTTGCTGTAAAAATTAGAAGCCTGAACAAAAAGATCGATAACA
TTTCAAAGGATGAGGTATTTTTAAAACTCAACCGCAGACATCATAATGGA
AGTGGTTCAGCATGGACACCAATAGAAAGCTCCAGCCTAGTTGAACCCAA
CCTTGTGGGCAAGGAGGTCATACGTGCTTGCAGAGAAGTGGTGGATTTGG
TGCTTGCACACAAGAAAAAGAATGTTTACAAGCTTGCTATTGTTGGAACA
GGAGGAGTTGGTAAGACAACACTAGCTCAGAAAATATTCAATGATAAAAA
ATTAGAAGGGAGATTTGACCATCATGCATGGGCTTGTGTTTCCAAGGAGT
ATTCTAGGGATTCTCTTTTGAGACAAGTTCTTCGTAATATGGGAATTCGA
TATGAGCAAGATGAATCAGTTCCAGAGCTCCAAAGAAAGATTAAATCACA
CATTGCAAATAAAAGTTTTTTTCTGGTGTTGGATGATGTGTGGAACTCTG
AAGCATGGACAGATTTACTAAGCACTCCACTTCATGCAGCCGCCACAGGA
GTAATTCTAATAACTACTCGAGATGACACTATTGCTAGAGTAATTGGGGT
GGACCACACTCATAGGGTTGATTTGATGTCAGCTGATGTAGGATGGGAGC
TGCTTTGGAGGAGCATGAACATCAACCAAGAGAAACAAGTGCAAAATCTC
AAGGACATAGGTATTGAGATTGTTCGCAAATGTGGTGGCCTTCCTCTTGC
AATCAGAGTTATTGCTACAGTTTTAGCAAGCCAAGAACAAACAGAGAATG
AATGGAGACGGATATTGGGGAAAAATGCCTGGTCCATGAGCAAACTTCCT
CGTGAATTAAGTGGTGCTTTATATCTGAGTTATGAAGTGCTGCCGCACCA
ACTGAAGCAATGTTTTCTTTATTGTGCACTTTTCCCTGAAGATGCAAGCA
TTTTGCGTGACGATCTTACTAGGATGTGGGTTGCTGAAGGCTTTATAGAT
GAGGAAAAAGGACAATTACTAGAAGATACAGCAGAGAGATATTATTATGA
GCTGATCCATCGGAACTTGCTCCAACCAGATGGTTTATATTTTGACCACA
GCAGCTGCAAGATGCATGATCTCTTAAGGCAACTTGCTTCTTATTTGTCA
AGAGAAGAATGTTTTGTTGGAGACCCAGAGTCACTAGGGACTAATACTAT
GTGCAAAGTACGGCGTATTTCAGTTGTCACTGAGAAGGACATAGTGGTGT
TACCTAGCATGGACAAGGATCAATATAAAGTGAGGTGTTTTACAAACTTA
TCTGGGAAGTCAGCAAGAATTGATAATTCACTTTTCGAGAGACTTGTATG
TCTTCGCATTTTGGATTTGTCTGACTCACTTGTACATGACATCCCAGGTG
CGATTGGAAATTTGATTTATCTGCGGTTGCTCGATCTTGACAAGACAAAT
ATATGTTCTCTCCCAGAGGCCATTGGCTCCCTTCAAAGCCTTCAAATATT
GAATTTGCAGGGGTGTGAATCTTTGCGCAGACTTCCTTTGGCAACAACTC
AACTATGCAATTTGAGGCGGCTTGGTCTTGCTGGTACTCCAATAAACCTG
GTTCCAAAAGGGATAGGAAGACTGAAATTTCTCAATGATTTAGAAGGATT
TCCTATCGGTGGTGGAAATGACAATACCAAAATACAAGATGGATGGAATT
TGGAAGAGTTGGCTCATCTTTCACAGTTGAGGCAGCTTGGTATGATAAAA
TTGGAAAGAGCTACTCCTTGCAGCAGTAGAGACCCATTTCTACTAACAGA
GAAAAAGCATCTCAAAGTTCTGAATCTACACTGCACTGAACAGACAGATG
AAGCATATTCAGAGGAAGGCATTAGCAATGTTGAGAAGATCTTTGAGAAG
CTAGCACCTCCACACAACTTAGAAGTTCTTGCTATTGTGAATTTCTTTGG
GCGAAGGTTCCCCACCTGGCTTGGTACTAACCATTTGTCTTCAGTGAAAT
ACGTGCTCCTCATAGATTGCAAATCTTGTGTGCATCTTCCCCCAATCGGA
CAGCTACCAAACTTGAAATACCTAAAAATTAATGGAGCAAGTGCAATCAC
CAAGATTGGACCCGAATTTGTTGGCTGCTGGGAGGGTAATCTCAGATCCA
CAGAGGCAGTTGCTTTCCCCAAGCTCGAATGGTTGGTCATTGAGGATATG
CCCAACTGGGAGGAGTGGTCCTTTGTTGAAGAAGAAGAAGTGCAGGAGGA
GGAAGCAGCTGCAGCAGCCAAGGAAGGGGGAGAGGATGGAATTGCTGCTT
CGAAGCAAAAGGGGGAGGAAGCCCCGTCTCCAACTCCAAGGTCGTCGTGG
CTGCTGCCTTGTTTGACGAAGTTGGATCTCGTGGGCTGCCCCAAGCTGAG
GGCTCTCCCACCACAGCTTGGACAGCAGGCCACCAACTTGAAGGACCTCC
TTATAAGAGAAGCAGAATGCTTGAAGACGGTGGAAGACCTCCCGTTCCTC
TCTGGTGCCCTTTCAATTGGTGGCTGTGAAGGCCTGGAGAGGGTCTCCAA
CCTTCCCCAAGTGAGAGAGCTGTTTCTAAATGTCTGCCCCAATTTGAGGC
ATGTCGAGGAGTTGGGTGGTTTGGAGCAGCTATTGCTGGATGAAGGTATG
CAGGAGATCTCTCAGCTGTGGGTCCCAAGGCTTCAGGAGCAACACCGCCA
ACTCCATGGAGATGAGCATGAGCTGGAGGTCATCGAGTGGCTGTGAGACC
CAATTAATTTAGATGGCGCAAGGTATGTACACTAATTGCTTGGGACATTT
CACTGGAATAAACTAATCATTGGGTTGTACATTCATGCTGCCCCTCTGCT
CTTCAGCTGTATATATGCAGCTATTCTAGCATTTGATAGTCTCCTTAGTT
GTTCATGTCGTGTGCATTGACTGATTGTTTAATGATTTATATGATTTAGT
TTTATTTTCATTTATGCTGCATGTAAGCATTTCATCATGGTCAAGATTTT
CATAAAATGGTGGATATACATTGACAAATTCATTAGTTGTCCATTTCTTT
AATCCTCTCGTGATCTTATTAACATGCGTCCTGTACATACGGTGTATTCT
AGATAAATGAATTGTCCTATATGTACTACAACATAATCATGTGCAATAGT
GTTCCTAGCTCTGCAGACAAAGATAGAGATTACTTCTACTCCAAAAGAAA
ATTGTATGGGTTATATCACCAAACAATGCTATGATGGCATTGCTATATTC
ACTATATGATAGTAGTAATATCACAAATGCATATATCCATCCAAGGACTT
GGGGACAACATAAATGGTTTAGCATTTGGTACACAGGCTGCATAAGTGCA
CGACTAAACATAATGGACTTCGCTAGGCCAAGAGATAAGTAATCCTTAAT
TCAGCTCTTGAATGTGCTAGCTATGATTGGCCGTGTACATCCTTCGGGAT
GTAGAGGCCGGGTTTTATTTAATCCATTATTTAAAAATGCGCTATCTATG
ACGAAGACCAGATCACGTGCATTTAGCCTTCAAGTCTGCAAGTGTGTTCT
ATGTCATATCAATGTGCACATTTAGTACTCAGTATCTTATAAAAACACAA
ATACACATGAATTTTCGCAAGACATTAGGCAATAGAGTAGTTTTTTTAGA
TTTCACAAAAAATAGGTCAGGCCCAATGTTACAGATTCCTTGCAGCCTGT
GAGCAGGATATTGAAGATGGAAGGGTTGTGCCCAACATCTGTTCCTAGTG
TAGGGCTCCTAATTAAGGTTTGTTTGGTGAAAAAACAAAAGCCACCTAAA
TGTCTTTGTATTGGTTCAAATTGATTAATATTTTTGTTCGTATTACATCT
GTTATAAGCAGAGGATATTGCCGAGCGACATGCCTATGTATAGTCCCTAT
GTGTCTTTTCCTTATACTTTTTGTAATTCACGTATGATGTTTGGTAAGTT
CAATTGTAGAAAATAGATTGTTGCAAAACGGATGTCACTTGTATTTTCTT
TTCCTTAATTAAGTTATTTAATTACCAAATTGCTTATGAATATACATCCA
TGATTAATTTTTGTGCGCTTATTTGTGTTGTAGGTTAATCTTGAAGAATT
TGGGCTGCAGTCACCTGTAATCTGTACTTTTGTCTTTACCTAGCTACTGG
TCTTTGAAATATATTAAAAAAATTAAAAAAACAAAAATATCAAAAAATGG
GAAAATGTCAAAAAAAAGGTTATATTTTCTTTAGCTCTTGTAAAATACAT
CGTCATGTTTTCTTAGATGTGTGCGTTTCTTTTCTTTTTATTTTTTTTAT
TGTAGGTGTGTAGGTAACTCCGCCTATGTCATCTTAGGTTTATCTGAATG
ACATAGCCGGTCCCAAGCCCGGAAAAAGGAGGAGGGGATAATCTTGTATA
GATGTTGGTTGAAATGACGCTCTCCTACTATATAGTAGATCATTGGGATT
TTTCCGTACTTTTATCAGATTAATTTCATTTTCAATGATGGAATAGTTAT
GGAGACACTTCTAGAGACTCATCCAGTCTTATTTTCAATGACGGAATAGT
CTACTGCTACCAGGTCTTTGAAAGTTTTCTTGAAACTGCACCTTTGTCAG
GCTACTGCATTTTTTTTGTGATGGAATAATTATGAAAACACTTTCAGAGG
CACATACACTCTGTTTCTCTGTTGGACGAACCTGAGTTGGAAACCAGTTT
AGTTTGAGCTCATTTCAACCCCTTCTTTCACCAGAAGCAATTGGGCTAAA
CCCAAGCACCAATCATTCTCCTGTCAGTCCTTAATGACAAGCCTGCAGGA
CAAGGAAATCAATGAAGATCACTGAGGCAAAAATATATTTATCCTCCCAT
CATGATAGAAACTGATTGTGCTTTGTGAATTGTGATCGAGAGGAGAGGAA
ATGGTGGATAACCTTCCTAGTCATTCCTTTGTACTGACAATGTTTCAGTA
CTTGAGGAAATCTCAGTGATGATACCTCGTATTGACAATCAATACCTGTG
TTAATAGATGGATACAACACATCTTTGACTGAAATTTGCATCGGCAATGA
TTGTGTCCAAGGCTCTTTCTCCACCAGCTGCTGCTTATGTGGGATGGAAC
CCATGTATAACTTGAGGAAGAGAAGTAAATCCAACTTTTGTTTATTTCAT
TGAATTCATCCTTTTTCCTTTTGAACACTGAAAATAACAGCTTGTATGTC
TTTAGGATTGGTTCAGGAAAATGTTATTATGACAGTGCACTAGCTTTTCA
CCTTGTTATCCCATTACATTGTTAAATTAACCATGGTTTTATTGCCTTCG
TATTTTCTGGACGGGGATGCAAACCAGTGTCTTCTTGGATACTTGCATCT
TCCTAATGTTCCGTGTAAGCTGATTTCCTTATTTTGCATAGTGTAATGTG
TTCTACTAGCAACGATAGGGTTTGAGATATTCGGTTTTGACATTTCATTT
GATGGCATTTGATCATTATGTTCAAAGATGCTCACTACTGATGCTGTAGA
GCTCACTCCCCCAAATCTGCAACCTTCTCATGGACTCTGAAATTAGAATC
GAGGTTTGTGTTCATTCATGTACACAATTGAGCTATTCAGTTTGAATTTT
CATCTGAATCATTCTGTGTTCATCTACAACGGACAAATTATTCTTATCGT
GACTGATCAACGCAGCACAAAGCAAAGCACAGCTATAGCGCATCCAGCGA
TGAGAAGAAAAAGGGGGAGGAAAACGAGGGGTCCTGTACCTCGGTTGTGC
TCGAGGTTCTCCGGCGCCGGCGACGTGGGACTCGGCGGCGATTTACCTCG
TCGGAGCGCTCGCTCGCTTGCCGTCGTCGCATCAACGGCAATATAAACAT
ATAATGTCTCCCTGACTCGTGGGGCCACTTGAGGGCAAGAACGCAAGAAC
GACGCGTGTCTCTCCTGCTTGAGAACTAACCGGCAGCCGCTCGCCGGAGC
TCCCTCCGGAAACCCCAAATCTCGGCGCCCGTATCCAGAGGCGGTTCGTG
TCCCGTTGGTTCTTGGGCTCCTATCCTCGTTCAGATCAGGGAGGCTGTTC
AGTTCTTGTTTATCCAGCGGGGCGCAGCGAAATTTACAGAGGAATCTCAA
TCTCCAAACTGGTAGGAAGAGAGTTTGGTCGATAGAAGTTGAGCTCTTGT
TTGTTCGTTGGTCTGCAGAGTTCACTAGTTCAGATAATCATATCATCAAC
ACCATGAATTGAAAGAGATGCTGCACTGCTGTTTATTGTGTTCACTGTTT
AATTCATAGCATCCATCAAACCTGTATCTGTTTGGGAGAATGTTCGATCA
ATGCTACAGTTGGAATCAAATTCAACTCAGGACCAAATTCGTGTTAGGCA
AATATTCATGTTCAATCTGTTAATACGTTTAACTGCAGTTCTCAACATCT
CTTGACGAGGAAGCAGGGCTGCTGCTGCAATTCGGCCTGCAATTCAAGTG
CAGCAATATGTTGTGTGCAATTTGTGCATTAGTGCACAAGTTGAGAATGG
TAATATTATTTCACTCGGAAGAGATGGAACAGTTGCGAAACGCAGAACCA
CTCGGTTCAGAGGAGAATAGTCCTGGACAAAAGGACAGAAAATGGTCCAA
TGGTGAGCATTGATCATTTTTACAGTGAATGGTGAGCAACTGATCAGCAT
CAACCATGGTGAAGCTGAACCTGATAAGTCGACAGCACTAGGGGTGATGA
TCCTAGCCACCCATAAATCCTTTCTTGTATGTTTCCTAACATATATAAGT
CAGCAAGTCAAATGTTCTTATCGTTTTCTTTAGTCGATGGTTCATCGATT
CTGACATCAAGACAAGAAGCCAACATACTGCTAGCCATGTTACTTTCCTC
TTGGCTCACATACGGCCATTTGAATGGATTAGATTCAGAAATAACACTAT
ATCTCGTCTTTCTTTCTTACTTACATGAGTTGAAATATTCTTGGCCTTTT
TTTCTCTACTTACTAGGGCAGAATTAAGATTTTGAAGATGAGCTGCACCC
CAATCCTTAAGAGATACTAGGAGGTACTCCCTCCGTTTCATATTATAAAA
CGTTCTAACATTGCTCACATTCTAGACACACACATATATATATATATTGA
TTCATTAATATATATATATGAATATGGGCAATACTAGAAAGTCTTATAAT
ATGAAACGGAAGAAGTACCATATTTTCTAATGTAAAATTTGGTATTTCTC
GATACCTTCGGTATTAGGAGGTCTTTCTTTCTCTATTTACTAGGGTGGAG
TACTCTGAATGAATTTCAGTCCAAATATCTTTCCTGACATGGGAATCTTT
TTAGTAGCACGATGGAGAAATTTATATATGCAGCTGAAACATCTTGTTCA
TACATCAGACTGCCATTTGCACAATTTGCAAACTTGTTCAAACATCTTTA
TCTAAGATGGCTTGTCTTGTTCCGTGCAATTTGCACACTGGAAAACAAAC
TCCTCATGCACAGTGGGACATAAATGGTGAGACGGATAAAAGAGCCATTG
TACTATTTGAACACTGCATAAGAGAGCCAGCCCATCTAGTCCACGAGACA
TAATCTCATAATGGGAACTTGCTCGTTGTCTTCCTTGTGACCGGCGATGC
CTCGGCTGCACGCATCAAAGGCCTTGCTCTCAGGCTCAGCTGAGTTTTCT
CTCACAACATAGGGTTTGAACAATTTTCTGCTTGTCACGTTAGGAGCTAG
CCAATCGAAACGTTGGCTCGCTCGGTCATCATCTTGCATTCCAGAAGACA
CCCGCCTGCTCCACTGCCGTTCCTGTCGATCCGATTCACTTCAGCCTCAG
CTCGGCTTTCATACCAAGCAAGTTAGCTTTGTCAACTTGAGCAAAATTAA
CACCGCAATTTGAGCCGGTTACTTCTTTCTCGTTTGCCTGTTGATACAAA
GAAGCCACCGAAAGGTAAACCCCTTAATGATTTCAGTTCTTCAGCTTCAG
TAATCAGTATATACTTGCTCAAAACAGATTGCAAAATAACTTGCTAGCTA
CAAAGATACTCTGAAACCAATTCAACTTTTGTCCATTTTCAGACGGTATT
ACTCTTGCATGATTTAATTGGATATATTGCTTACGCCAAAAAAAAAAACT
TGGATATATTGGAGCATCACCCTCGACGAGTTTCTCTATGGCAACCATAC
TGGATTCTTTGATTGGATCATGTGCTAAGAAGTTGCAAGAGATCATTACC
GAGGAGGCAATACTAATTTTAGGTGTAAAAGAAGATCTTAGAGAACTGCA
GGAAAAAATGGAACAAATACGATGCTTTATAAGTGATGTGGAGCGAAGGG
GCATGGAAGACTCATCAATACACAATTGGATTTCTCGTCTAAAAGATGCT
ATGTATGATGCTGATGACATTATCGATTTGGTTAGCTTTGAAGGAAGCAA
GCTATTAAATGGCCATTCTTGTTCACCGAGAAAAACAATTGCATGTAATG
GGCTTTCACTTCTCTCTTGCTTTTCCAACATTCGGGTTCACCATGAGATT
GGTAATAAAATTAGAAGCCTGAACAGAAAACTAGAAGAAATAGCAAAGGA
TAAAATATTTGTAACACTTGAGAATACACAGTCATCTCATAAAGATTCAA
CATCAGAATTGAGAAAAAGTTCTCAAATTGCTGAATCCAACCTTGTGGGG
AAAGAGATATTACATGCTTCTAGAAAATTGGTGAGCCAGGTTCTTACACA
CAAGGAAAAGAAGACTTACAAGCTTGCTATTATTGGAACAGGGGGAATCG
GAAAGACAACACTTGCTCAGAAAGTATTCAATGATGAGAAATTAAAACAA
AGCTTCGACAAACATGCATGGATCTGTGTTTCTCAGGACTACTCCCCAGC
CTCTGTTTTGGGACAACTACTTAGAACCATCGACGCTCAATGCAAACAAG
AAGAATCAGTTGGCGAGCTACAAAGCAAGCTTGAATCGGCTATTAAAGAT
AAGAGTTATTTTCTTGTGTTGGATGATGTATGGCAGTCTGATGTGTGGAC
CAATCTACTACGAACTCCACTGTATGCTGCAACCTCGGGAATAGTTTTGA
TAACTACTAGGCAAGATACTGTCGCTAGAGAAATTGGGGTTGAGGAACCA
CATCATATCGACCAAATGTCACCGGCTGTTGGTTGGGAGCTACTCTGGAA
GAGCATTAACATTGAGGACGAGAAAGAAGTGCAAAATCTGCGAGACATAG
GGATTGAGATTGTTCAGAAATGTGGTGGGCTACCTCTTGCAATCAAGGTT
ATTGCTAGAGTTTTGGCAAGCAAAGATAAAGCAGAGAACGAATGGAAAAA
GATTTTAGCTAATTACGTTTGGTCCATGTATAAACTTCCTAAGGAAATAA
GAGGTGCTCTATATCTAAGCTACGATGATTTACCACAGCATTTAAAGCAA
TGTTTTCTTTATTGTATTGTATATCCTGAAGACTGGACCATTCACCGTGA
TTACCTTATCAGGTTGTGGGTTGCCGAAGGCTTTGTAGAAGTGCACAAAG
ATCAACTACTAGAAGATACAGCAGAAGAATACTACTATGAGCTAATAAGT
AGGAATCTCCTCCAACCGGTTGACACATCTTTTGATCAGAGCAAATGCAA
AATGCATGATCTCTTAAGGCAACTTGCTTGCCATCTATCAAGAGAAGAAT
GTTATATTGGAGATCCAACATCATTGGTGGATAATAACATGTGTAAATTG
CGCCGCATTTTAGCTATCACCGAGAAAGATATGGTAGTCATACCTAGCAT
GGGTAAGGAGGAGATTAAGTTGAGAACTTTTAGAACCCAACCAAATCCAC
TGGGAATTGAGAAAACATTTTTCATGAGATTCACGTATCTTCGTGTTTTG
GACTTGACTGACTTACTTGTGGAAGAAATACCAGATTGTGTTGGATATTT
AATTCATCTACGTTTACTTGATCTTAGTGGAACCAACATATCCTGTCTTC
CAAAATCTATTGGTGCTCTAAAAAACCTCCAGATGTTACACTTACAGCGG
TGTGAATCTTTGTACAGTTTGCCCAGCATGATCACTCGGTTATGCAATTT
AAGGCGGCTTGGTCTTGATGATTCACCAATAAATCAGGTTCCAAGAGGGA
TAGGAAGACTTGAATTCCTCAATGATTTAGAAGGATTTCCTGTTGGAGGT
GGAAGTGACAATACTAAAATGCAAGACGGATGGAACTTGCAGGAGTTAGC
TCATCTTTCACAGTTACGCCGGCTTGACTTGAACAAATTGGAAAGAGCAA
CTCCTAGGAGCAGTACAGATGCATTGTTGCTAACTGACAAAAAGCATCTT
AAAAGTCTACATCTATGCTGCACTGAACCGACTGATGAAGCATGCTCAGA
GGAAGGCATTAGCAATGTCGAGATGATCTTTGAGCAGCTAAGTCCTCCAC
GCAATTTAGAAGATCTTATGATTGTATTATTCTTTGGGCGAAGGTTCCCC
ACCTGGCTTAGTACATCCCTTTTATCTTCACTGACATATTTGAAACTCAA
AGATTGCAAATCTTGTGTGCATCTTCCACCAATTGGACAGCTACCAACTT
GAAATACCTTAGAATTGATGGAGCAAGTGCAATCACCAAGATTGGACCCG
AATTTGTTGGCTGCTGGGAGGGTAATCTCATATCCACAGAGACAGTTGCT
TTCCCTAGGCTTGAATTATTGGCTATCAAGGATATGCCCAACTGGGAGGA
GTGGTCCTTTGTCAAAGAAGAAGAGTTGCAGGAGGAGAAAGCAGCTGCAG
CAGCCCAGGAAGGGGGAAAGGATGGAACTGCTGCTTCGAAGCAAAAGGGG
GAGGAAGCCCCGTCTCCAACTCCAAGGTCGTCGTGGCTGCTGCCTTGTTT
GAAGCAGTTGCAACTTGTGGAGTGCCCCAAGCTGAGGGCTCTCCCACCAC
AGCTTGGACAGCAGGCCACCAACTTGAAGGAGCTCGATATAAGAAGAGCA
AGATGCTTGAAGATGGTGGAACACCTCCCATTCCTCTCTGGTATACTTTT
TGTTCAAAGTTGTCAAGGCCTGGAGATAATCTCCAACCTTCCCCAAGTGA
GAGAGCTACTTGTAAATCATTGCCCGAATTTGAGGCATGTTGAGATGTTG
GGTGGTTTGGAGCAGCTATGGCTGTCAAAGAATATGCAGAAGATCTCTTC
ACTGTGGGTCCCAGGGCTTGAGGAGCAACATCGCCAGCTCCATGGAGATG
AGCATAAGTTGGAGGTCAACGAGTGGTTTTAAGAGCCAATTAATTAGATG
GCACAAGGTATGTACACTAATTGGTTGGGATTTTTCACTGGAATAAACTA
ATCATTGGGTTGTACATCCATGCTTCTTCTCTGCTCTTCAGCTGTATGCA
ACTACTCTAGCATTTGATAGTCTCCTTAGTTGTTCATGTTGTGTGAATTG
TGATTGTTTAATAATTTATATGATTTAGTTCTTTTTTCATTGAGTTTTTC
TCCCGGCCTTCCTTTTGTAGCACGCGGTACTGGTACTGTGAGGTACCAGT
CTCCATCCGGCCGTTGATTGCTGAGGGGTACGATGGGTATCACGTGTGGT
CCAAATAGCGTGTGTGTCTCGATATCTCTCGCTTTCCCTTCTCCTTCTGC
ATCTAGCGCTGCCGCAGGGCACATGAGAAAAAAGTCGAGGTGAAGGTCGA
CCCCATCGGCCGCACCGCCGCAGGCAGACGCAGCAAGGGCGATGGCATCC
GCAATCGTCCCAGAATCGTGGCCGCTGCAGTTGTCCTCGCCAGCGCCACA
GGAGTTGTCGCTGCCGCAGGTGTCATCGCTGCAGCCGTAGGTGTCATCAT
CGCGGTCACAGGAGTCGTCTCGGCGCCGCTGCAAGGGCCGTGGCTGCAGT
GGATCTCCAGGACCCCATCCGCAGCATGGTCGCAGGAGTCGCAGCGTTGA
GAGGAATGGATGAGGCGCCGCCGCGAAGGGGAAAACGATGGGACAAGGGG
AAGACGCCAGCATCGAGACCAACGAATGCCGCCGCCGCCGCCGTCGTATT
GTCCGCCACGCGCCGCCGTCGGGAGGAAGCCTAGGGTTTTGCTACTCTGC
GGCACTTCCCCAAACAAACCACCGATCCAAACATCCTTCCAAACGCGAAA
ATACGATTATACCCTTCCACTATGGCTCACTCGTGCTTGCTACCCCACGA
TCAAGCTGGTACCCTGAGGTACCATGTAATCGTGACCATTCGATATGCCA
TCATTAATGGATGGGATTTTAGTACCTTGCGGTACAAAAAGAATGACCGG
AGCAATGCTCTTTTTCATTAGTGCTGCATGTAACCATTTCACCGTGGTCA
AGATTTTCATAAAATGGTAGATATAGATCAACAAATTAATTAGTTGACCA
TATCTTTTATCCACTCATGGTCTTATTAACATCCTGTATGGTATGTTAAA
TAAGTGTATCGTCCTATAGGTACTACAACATGATCATATGCAGTAGTGTA
CAAAGATTTGAAGACAGAGATAGAGACTACTGCTACTCCAAAACAAAACT
GTATGGGTTATATCGCCAAAAACATGCTATGATGGCATTGCTATTCACTA
TATGTCAATAGGAATATCATAGATGGATATATCCATCCAATGATTTGTCC
CAACATAAATGGTTTAGCATTTGGTTCATAGGCTGCAAAAGTGAGGGACT
AAACATATTGGGCTTCGTTAGGCCAAGAGATAAGTAACCCTTAATTTGAC
TCTTGAATGTACCAGCTATGATGCAGACCAGCTTACATGCATTTAGCCTT
CAATTTCACAAGTGTGTTCTATATCAGATCATGCATGTGTGCAAAAGATA
GCATTTACTATCTTGTAAAAACACATATACACATGAATTTTTGCAAGACA
TTAGACCTATAGAATAATTTTTTTTTACGACAAAAAATAGGTTAGGCCCA
ATGTTACAGATTCCTTGCGACCTGTTAGCAGGATATTAAACATGAAAGGG
TTGTGCCCAACATCTGTTTCTACTGTAGGGCTCCTAATTAAGGTTTGTTT
AGTGCCAAAAGTATCCACCTAAATGTCTTTGCATTGGTTCAAATTGATTA
ATATTTTTTTTCATATTCTATCAGTTAAAATAAGCGGAGGATATTACCGA
CATGCCTATCTGTATATGTGTCTTTTCCTTATACTTTTTGTAATGCATGC
CTGATGTTTGGTAAGTTAATTCCACGAAATATGATTGTTGCGAAACTGAT
AGCACTTATATTTATTTCCTTAATTAAGTTATTAAAACTGATGTCTGATG
TATAAAGTATATATACATCCGTGATTAATTTTTGTGTGCTTATTTGTTTT
GTAGGTTGTTAATCTTGAAGAGTTGGAGTGCAGTCATTCCTCAGAGAATA
AAATGAAAAAAAAATCACAAAACATGAAAATTTAAAACAAAAAAAAAACA
AAAGCATCAAAAAAAGGGGAAATGTCAAAAATTGAAAAAAAAAGCATTTT
CTTTAGCTATTGTAAAATACATCTTCATATAATTTGTTATATTTGCTTGC
GTTTGTTTTCTTTTAAAACTTTTTTTATTGTAGGTGTGTAGGTAACTCCG
CCTATGTCATCTTAAGGCGTAACTAAATGACATAGCCGGTCCCAAGCCCG
GAAAAAGGAGGAGGGGATATAATCTTGTATACTTCTATATTGAAATGATG
CTCTGCTGCTAAATACATCATTTGATATTTTCTTGGAAGTTTCTGCACTT
TTATCAAGCTAATTTCATCTTCAGTAATGGATCAGAATAGTTATGGAGAG
TCATCCACTCTGTTTAATTGTTCAACAAATCTGATTCTAGACTATTTTAG
TTTGACCTCATTACAGTCCAGTTTTCCAGTAAAAGCAATTTGGATGAACA
CATGCATCAGTTCATTCTCCTCTGTCGGTCTGTCCTACATCCTTCAGTTA
TCAGTGCCAGATCAATGATCACAAGAGTTGATATTTTGGAGACCACAAAT
GCACAAGTCTGTTTGTTGGAGGCTTTAGTATTTTTCATGATCAAAACTGG
TGCAGAAAACATCTGTTATCACATATCACGCTATTTAGGTTCAGAACATA
ATTATGAAGCACATGATCAACAAATAAAAATGATGAATTTAAATTCATGA
AAAATGGAATTGGCAAAAACCAGAAAAACAGAGAGGCGTGCTTGATGTCC
TGACAAGAATGATTTCCAGCGATGGTCAGTAATTACTGAAGTACATTGCT
CTAGTGAATCTTTACATAATCACTTCACCTCCATGCAAGTTTCTTGACTG
GAAAAAGGTAAACATGGAACAGAATAACAAACTGCACCTGGAGGGGGCTA
CTTTATTTTTATTTTTTTTTGAAAGATACCTTAAAGCGGATACTGAACTG
GACTGAAATTGCCACTGAATGTTCGATCACATTAAGCCTGGCAGGAAAGC
GGAGTTCTCAACAAACAGAGTTGGACAGGAAATGGTCCAGCAGCAATGCA
AACAAGCAATGCTGATCCGGGTAGGAATGGGCGAGTTCAAGTCGTTGTGT
CACGCAGGGTTCTTCTTCCCCGAGGCGAAGATCAAGGGACACTGGAAGTG
GAGCAAGACGATTAAGGTCGTCGAAAGCGAGACGCTCGGCAGCGCTACCT
ATGGTAAGAATAGGAAGATCTTACAATCGAATTCAGGGCGTTCAGGTAAA
CACTAGACAAATCCCAATCGCCAAATCCACAGCATCCTAAACGAAAATCA
ACAGTGTTTCTCACAGCAATGATCTGAACGAAATTCATCTTCACATGCAT
ATATATCACCCATGGCCAGCACCCCCACACATACATATCTTATTCAACAA
AATTACAAGCAGTTCCCTGATAAAGTTGCATATTACACCAACAGGTTCTG
CAACTTCCATGCAGCTCATTATCAGAACATCAAACTTCTATTGAGCAGGA
ATGAATGAATGGATCAATGGGTAGATGGTAGGAGTACCATACTGACTGTG
TGTATTGTTAGGAAACCGCCGGCCCATGAAGGCCCGGCTCGGTTACCCAC
TAATTAGGCCCATCACTAAATATGGAAGGTGGAAGAGGGAATGGCTATAA
ATAGAGGAGTAGAGAGGAGGATTGTACACTTGAGAATGCAATGGATGAAT
GAGAAAGGATGCCACACCCTCATATCTTGTGTCTCCACTTTTGTAGAATT
ACGCAATCCCTCTTGGACTATCTCGGTACATTTAGTCTCCCTGATGGTTA
CAGCCCACCTTAACTGAATTTTACATCAGCAATGATTGTGTGCAAGGCCC
TCTTTCCTCCACCAGATGATGCTTTATGACCACAAAATCCATGTATATCT
TGATGAACAGAAAAGAAAATCATTCCTTCCATTATCCAACATCGTTTTTT
ATTGAGTCCATCCTTTTCCATTTAAACGCTGAACAGAACAGCTTGTTACT
CTGTCATCAGGATTGGTTCAGGAATCAGGAGAGATATTATGACAAATACC
CTAGCTTTTCCCCTTGTTGTCCCGTCATATTGTTGAATTAACTGTAGTTT
TGATGGGATGCTAAAAAGTGCCCCTTTTGGATACTTCAACCTTCCTAATA
TTCCATGTAAGCTGTTTTCCTAATTTTTCGCATTGTAATCTGCTCTACTA
GCAATGGCTTATGTGCTACATCTCCTGTACAGGATTCAGAACTCGAGTTC
TTGCCACAAAATGGTTACTGTACACACAAATCTGGCTAAAATTGTAAATG
GAAAATTTCAAATGCCAACTGCAATTAACAGCAGATTGAGTTGCAATTAA
CTCTCCTATGCTTTAGAGTTCACCCCCAAATCATCAACCCTCTTATATGG
ACTCTGAAATCAGAATCGAGTTTTGTGTTCAGTTATTGCAGTTCAGTGCT
CTAGTTTCATCTCAACTGTTCCGAGTAATTAACAACTGGACTAGAAATTA
TTCTTCCCCTGTACTGAAACTCACTCACTGACTCATCGAAGCGCTCATAC
ACTCTTTGATGGGCCATACACTTTGGGCCTCGTTTTGCTCCTGCCCTGTG
CAGCTGTGCTGACGGGCCGCATGTCCCCGTAGTATGGAAAAAGTACACCG
AAGGTCCCTCAACTTGTCATCGAGTTACAAAATTGTCCCCCACGTCCCTT
AACTAATCAAAACCGGTCACAATAGGTCCTTTGGTGTTTTTGACTCCGGT
TTTATCCTATGTGGCAACTGACTCAGCATGGGACCCACGTGGGTCCCACA
TGTCAGCATCTTATTCCTTCCTCTCTCTACTGCCCTTTCCAATCCCCCTT
CCACGGGCGACGGGCGTGCGCGGGACGGAGAGGCGGGGCGCGGGCGGCTG
GGCACGGCGTGGCCGGCGGCCGACCGGAAAGAACTGAGCGGCGGCGGCGG
GGGAGGAGCTAGGCGCGAGGGCGGTCGCGGTGGAGCCGGTGCCATCCTCG
CCTCGCCTCCCGCACGCGCGCGTGTGCGTGCGCCTCGCCACACCCCCGCC
GCCTACCGCGCGCTCGCAGCCGCCACTGCCGAGCAAGGCGAAGGCGCCAT
GGCGGCGCTCACGCAGGCACTCCCGTCCGTGGCACCCGTGCCGCCGCCGT
CGTGATCTCTCTCCTCATCGTCATCTAGTTCCAAGGAAGGATTTGGTCTG
TGTCTGTACATGACTTTTTTTTTGTTTTGCTCGGGCTAGCTTGGCCATTG
TTAGTGAATTGATGGTGAAAATAAAAAAGAGTTTATTGGGTAGGTCTGGT
GTTGCCGCCAACGCCGTCCCGCGACCAGGCAGCGGCAGCAATCGGAGACG
ACCACGCTGCGGCGACAAAACAGAGGGGAACACGCAGCGGGGAACGGAGG
GGAACATGTCGATCTGGCCGATGTCAAGGTTGGTGGGTACCAGCGTGGGG
TTCACCCGCTCGACGGCCTGGTACTGCATCAGGCTCTGCAGCTTGGTGGT
GGAGACAATCCAGAAGGTGTCGCCGGCGTTGATCTGGTACTGCATAGGCG
CGTATGCATTGGGCGAGTGGGAGGGGCACCCACACTGGAGCGGCACAAGC
AGCGGCTGCCCCGCCGCTCGCGCGCAACCCCTCCCCCCACCGACCGCGTG
ACGCCCCTCCCCCGTCGCCGCTTCGTGGGTCTCGTCCCCTCCCTCCCCCA
CGCACCCGTCCGTCTCGCGCGACGCCATCACCGCTGACGCCCTCCTCCTC
TCCCGCCTCGCAGAACGCAGAGCAGAGAAGTGAGAGAGAGAGAGAGAGAT
GAGGAAGGGAGAGAAGAGGGGAAAAGAGAGAGAAGGCTGACGTGGCCACA
CTGACATGTGGGATCCACGCGGGTCCTACGCTAACTCAGCCGCCATGTCG
GACAAAACCAGGGTCAAAACCACCGAAGGATGTAAAGTGAACGGTTTTGT
TAGTTGAGGGATGCCCGCTATTTGGTTTTGTGGTTGGAGGATGATTTTGT
ATCTCGATGACAAATTGAGGGACCTTTGGTGTACTTTTTCCCCCATAGTA
TCGTCCAGGCCCACAAATTAAATGGAATCCCTTGCTGGACCATATAACAT
GGGCCTACGTCGCTTCCGGCGTACGCCCATTAATCGGCCCGACCGCAAGA
GCGATAGTCTCCTGGATGAGAGAATCCGCCGCCATGGCAGCCGCTCGCCG
GAGCTCCGCCGACTGGCCACGGAGCTCCTCTCCGGCGAAGATTTGCATCA
CGTAGGTTCTTCGAGTCTTCCCTTTCCATAATGTGCTTTGGCTCTTTCAT
CTTCTTCTCTCTGTCTCACAGATCAGACAAGTTGCGCATGATACCAAATT
AGAGATGCTGTACTGCTGAGTAAACTTCAGATACTATTGTGTTACCAAAA
ATTATCCCGGGAAAGCAACACCTGAATTCTTTTGATATCAACACATATCT
GTTTGGGACAATGTTAGATCAGTGCTCCTGTTGATGTCACAATCCAATTG
GATGCTTTCTAGGAGTAAAATGCTTTCTAGGAGTAAATGTTCTGTGCAAT
ATTGAGTTCAACACTTCAATCAAACCAGATGGTTTCAGATCAGAGGTATT
CTAAGGCATAGTTATCAACAACACAAACTTGCAGAAGGACTATCAAACTG
GAGGAAATAAATTTTGGTCAAATAGAAAGAAGTCATGAAAACAAGTACTC
ATCTAAGCAATTACTCCAGTAATTATGTATAATATTCTATGAGAAATAGT
TACAATGGCACAGACTCCAAGAGTTTTTGAAGACTTCGTGATATGTTCAT
CAGCCATAAATTCTAGAATTAGAATGCGACATGACTAGCAAGATCCAAAT
TCTCCAAGAATGCTCTGTCCTTGTCTCTATTGCCCGGCTCCTTCACACTG
CAGATGCAAAGCAGAGTGAACTGATTGGGGTCTGGATGGTCGGGTGTGAT
CCCATTCTCTAGACTCTTTGAGATAACAAAGATTTGCTCTTTGTCACCTT
TAATCTCCTTCTTGAGAAGTACTAGAAGCATCTCAGTTGCCTGCAGCTTA
GTAGGGTTCAACGTGGAGAGGAAGATCTGCAAGAACCAGATAGGCATCAG
CCATGAGTACCATGAAGTTTTGCCGTGAATGGTAAGCTGATTAGAATCTT
ATATAGTCATATATATTTACCTTTCTTAGTTTTCTATGTAATAAGTGATA
ATAGAAGAATTTTGTTGTTGCTGAGTGTGAGTGCAGTAACAACATCAGGT
TCTTAGAAAGCCCTCATCCAACTTCACATATTCTACTCCGTATTATTTAT
AGACATTTAGAAGGGGCTAATCTCTAAAATTCTGTAAGACTTTGAGGTGA
CAAACTTCCATGAGCTGACCTAGAATTGAACCGATTACTTCTGCACTTCA
CTAATGTACCACAAGTGTTACAGTACAGTCAAGAGAAAACTCAACCTTCA
GACTTTCGGTTCCAACTGTGTTTTTGCCTTTTTCTGTAAAAGGAACAACA
TCATTATGAACCATTGTGTCATACATACCACAAACGTACAGTATCTAGAT
TTTATCATGAGAGTGCCCGTAATATGTTGATTCTTGTTCATTCTTGAGCT
AGAAAATACTAACAGCTTTGGATGGCAATCTCTGCATTGCTTGACTGAAC
TTTTGCAAGCTCCTGAATCACAGGAGGTAGCTGACAGATACTGTGTGTAC
CGCAACATGGTGCACCACATCGCCGGGGAGTTCACCACATTGCTTGACCT
GGAAGGATGTCTTCTTCCAGGTCAGGATTATCGGTCAGAGACAAACCACC
AGTTTCTTCATAGTTCAGAATTACATAGAAACTACTAAACTCTGAAAGGT
GAAAGCTTTAAAAGCTTTAAACCACAGCGAGGGGTGAGGAAGGCATGACG
CTTATCTTCGTGTGCTGCAACCCCAGCTGCGGTCACAGATGGAGGGAGTA
CGTGGCATGCAAAGGCAGTAGAGATTTGCGTTATGCCATGAATTGGTCTA
TGTTTACTTTGTCAACAAGAGTATGAGATGCCATGATCCTATGACAGAGG
AAACAAAACTGAAGCATGTGTGGCCTTCCTTCTCTATCTGTTTTTTTTTC
TAATTCAAGGGCGCAGCTAGTTGACTAGTTCCACATCATGGAATCTTGAA
GCCAACAGTAAAGTAATCACATAGAAGTAAACTGTAGATCAATCACATGG
AAATAAACTGTGAACTAATCACATCGACTAGACAAGTGGACAAGCACAAA
ACGTTGGGTTGTGGAGCATAGACAAGTGGACAATAACTCAAAATTGGGTC
AGCGGTATTAACGTGGGAAAGATAAAAGAAAAGAGTGGTTCAGCACTTGT
CTAGTCTGAATGTTCAGCTAGCTATGCAATATATATATGCAAGGTCTTAC
CACTCCCTCCTGCAGTACTGTTGCTTTGTTCCACTGTTGTGTGTGTGGCA
TTCTTGTACTGCATTTCTACCAGCTGTGGGTAAGCTCAAGACATATAGCT
GAATTTACTTCCTTTGTTTCCTTAAGATAATCTGTAAATGCTCGTTTTGA
TTGCAGGCACGGTGTTTCATCAGGATCAGTCGTGTCTATTTCTGTCTGCC
CTGTGATCGCTTGAGACGAGGTCTGCTAGGAAGGAAAATCTGCTTCATCT
GAATAAACACATATATACTGATATCTCCTTGTAGCAGACACTCTCCCGTC
GGTGGATGTCAACACATTCACCTGTATTTTTGGTATTATCCCATTGATCC
TTCTAGTTAACCTTCTGAATCATTCAAGTTTTACATCGGTATAATGAGCA
TACACTTCACCTCTTATTTTCATCTCCCCTTTTTGCAGTTGTAGCAGCAC
AATCAGTGGTTCTCTCTTGATGACTGGCTCATAATGTTCTGAAATCCTTT
CTACAGTTGGCGTATCCACTGAGTTTCTTTTGATCTTCACTAATCTGAGT
CTGTCGAGTATCTAAAGTAGATGGGTCAGAGCAAACTTCTAGCTTGTGCA
AGATGAATGCTACTATACTATTGATCCTTGTTATGTGACTTATGTCTTTT
CATGCTGAATTATCACTCCATAAGGTAAGATTTGCATGCAATATACTTGA
GTAAAACCCCTCAACTTGTTTCCGGTTACTTCTTTCTCCTCATTTACCTT
TAACCCAAGAAGCTTACCCGAAATGTAACCCCATTATTCCAGTTCTTTAG
CTTCAGTATGCTAACTTGCTCAAAACTCATGGCAAAACAACTTATTAAAA
ACCTTACCGAAATGTAACCCCATTATTCTAGATACTCTGAAACTGATTGA
ACTTTTGTCCATTTTCAGATCGTGTAATTCTCATAAGTAATTTACTTAGA
AATTTTGGTGCATCACCATCAACGAGTTTCTCTATGGCAACCATATTGGG
TTCTTTGATTGGATCATGCGTAAACAAGTTGCAAGGCATCATTACAGAGG
AGGCAATACTAATTTTAGGTGTAGAAGAAGAACTCAAAAAACTGCAGAAA
AGAATGAAACAAATACAGTGCTTTCTCAGTGATGCTGAGCGAAGGGGAAT
GGAAGACTCAGCAGTACACAATTGGGTTTCTTGGCTAAAAGATGCTATGT
ATGATGCTGATGACATTATCGATTTGGCTAGTTTTGAAGGAAGCAAGCTA
TTAAATGGCCATTCTTCTTCACCAAGAAAAACAACTGCATGCGGTGGGCT
TTCACCTCTCTCTTGCTTTTCCAATATTCAGGTTCGCCATGAGATTGGTG
ATAAAATTAGAAGTCTGAACCGGAAATTAGCGGAAATAGAAAAGGATAAA
ATATTTGCAACACTTAAGAATGCACAACCAGCTGATAAAGGTTCAACATC
AGAACTGAGAAAAACATCTCACATTGTTGAACCCAACCTTGTGGGGAAAG
AGATATTAAAAGTTTCTAGAAATTTGGTGTGCCACGTGCTTGCACACAAG
GAAAAGAAGGCTTACAAGCTTGCTATTGTTGGAACAGGGGGAATCGGAAA
GACAACACTTGCTCAGAAATTATTCAATGATCAGAAATTAAAAGGAAGCT
TCAACAAACATGCTTGGATTTGTGTTTCTCAGGACTACTCCCCGTCCTCT
GTTTTGAGACAACTACTTAGAACCATGGAGGTTCAGCACAGACAGGAAGA
ATCAGTTGGCGAGCTCCAAAGCAAGCTTGAATTGGCTATTAAAGATAAGA
GTTATTTTCTTGTGTTGGACGATGTATGGCAGCATGATGTATGGACCAAT
CTACTACGAACTCCACTGCATGCTGCAACCTCAGGAATAATTTTGATAAC
TACTCGGCAAGATATTGTCGCTAGGGAAATTGGGGTTGAGAAACAGCATC
GTGTTGACCAAATGTCACCAGCTGATGGTTGGGAGCTACTCTGGAAGAGC
ATTAGCATTCAGGATGAAAAAGAAGTGCAAAATCTGCGAGACATAGGGAT
CAAGATTATTCAGAAATGTGGTGGTCTACCTCTTGCAATCAAGGTTATTG
CTAGAGTTTTGGCAAGCAAAGATAAAACAGAGAACGAATGGAAAAGGATT
TTAGATAAAAATGTTTGGTCCATGGCTAAACTTCCTAAAGAAATAAGAGG
TGCTCTATATCTAAGCTATGATGATTTACCACAACATTTAAAGCAATGTT
TTCTTTATTGTATTGTATTTCCTGAAGACTGGACCATTCATCGTGATTAC
CTTATTAGGATGTGGGTTGCCGAAGGCTTTGTAGAAGTGCACAAAGATCA
ATTACTTGAAGATACAGCAGAAGAATACTACTATGAGCTAATAAGTAGGA
ATCTCCTCCAACCAGTTAACACATCTTTTGATAAGAGCCAATGCAAAATG
CATGATCTCTTAAGGCAACTTGCTTGTTATATATCAAGAGAAGAATGCTA
TATTGGAGATCCAACATCATGTGTGGATAATAACATGTGTAAACTGCGAC
GCATTTTAGTTATCACCGAGAAAGATATGGTTGTCATACCTAGCATGGGT
AAGGAGGAGATTAAGTTGAGAACTTTTAGAACCCAACAACATCCAGTTGG
AATTGAGAACACAATTTTTATGAGATTTATGTATCTTCGTGTTTTGGATT
TATCTGACTTACTTGTGGAAAAAATACCAGATTGTATTGGACATTTAATT
CATCTACATTTACTTGATCTTGATAGAACCTGCATATCTTGTCTTCCAGA
GTCTATTGGTGCTCTAAAAAATCTCCAAATGTTACACTTGCATAGGTGTA
AATCTTTGCACAGTTTGCCTACTGCAATCACTCAGTTATATAATTTAAGA
CGGCTTGATATAGTTGAGACACCAATAAATCAGGTCCCAAAAGGGATAGG
AAGACTAAAATTTCTCAATGATTTAGAAGGATTCCCTGTCAGTGGTGGAA
GTGACAATGCTAAAATGCAAGATGGATGGAATTTGGAAGAGTTGGCTGAT
CTTTCAAAGTTGAGACGGCTTATTATGATAAACTTGGAAAGAGGTACTCC
TCACAGTGGTGTAGACCCATTTCTGCTAACAGAGAAAAAGTATCTCAAAG
TTCTGAATCTATGGTGCACTGAACAGACAGATGAAGCATATTCAGAGGAA
AATGCTAGCAACGTTGAGAACATCTTCGAGATGCTAACACCTCCACACAA
CTTACGAGATCTTGTTATTGGGTATTTCTTTGGTTGTAGATTCCCCACCT
GGCTTGGTACTACCCATTTGCCTTCAGTGAAATCCATGATCCTCGCAAAT
TGCAAATCCTGTGTGCACCTTCCACCAATCGGACAGCTACCAAACTTGAA
CTACTTGAAAATTATTGGAGCAAGTGCAATCACCAAGATTGGACCCGAAT
TCGTTGGCTGCAGGGAAGGTAATCTCATATCCACAGAGGCAGTTGCTTTC
CCCAAGCTCGAAATGTTGATCATCAAGGATATGCCCAACTGGGAGGAGTG
GTCCTTTGTTGAACAAGAAGAAGAAGAGGTGCAGGAGGAGGAAGCAGTTG
CAGCAGCCAAGGAAGGGGGAGAGGATGGAACTGTTGCTTCGAAGCAAAAG
GGGAAAGTAGCCCTGTCTCCAAGGTCATCGTGGCTGATGCCTTGTTTGAG
GAGGTTGGATCTTTGGGACTGCCCCAAGCTGAGGGCTCTCCCACCACAGC
TTGGACAGACCAACTTGAAGGAGCTCCTTATAAGATACACAAGTTGATTG
AAGACGGTGGAGGACCTCCCGTTCCTCTCTGGTTTACTTTTAGTTGAAAG
ATGTGAAGACCTAGAGAGGATCTCCAACCTTCCCCAAGTGAGAGAGTTGT
TTTTAAATTGTTGCCCGAATTTGAGGCATGTTGAGGAGTTGGGCGGTTTG
GAGCAGCTATGGCTGGATGAAGGTATGCACGAGATCTCTCAGCAGTGGGT
CCCTGGGCTTCAGGAGCTACACTGCAAGCTCCATGGAGATGAGCATGAGC
TGGTGGTCAACGAGTAGCTCTAAGACCCAATTAATTTAGATGGTGCAAGG
TATGTACACTAATTGCTTGGGATTTTTCACTGGAATATACTAATCTTTGG
GTTGTACATTCATGCTGCTCCTCTGCTCTTCAGCTGTATGCATCTATTCT
AGCATTTGATAGTCTCCTTAGTTGTTCATGTTGTGTGCATTGACTGATTG
TTTAATCACTTATATGATTTAGTATTTATTTCATTACTGCTGCACGTAAC
CATTTCACCGTGGTCAAGATTTTCATAAAATGGTGGATATACATCGACAA
ATTTGTTAGTTGTCCATATCTTTTATCCTCTCATGATCTTATTAACATGC
ATCCTGCACATACGGTGTATTCTAGATAAATGTATTGTCCTATATGTACT
ACAACATAATCATGTGCAGTAGTGTTCCTAGCTCTGCAGACATAGATAGA
GATTACTGCTACTCCAAAAGAAAATTGTATGGGTTATATCACCAAACAAT
GCTATGATGGCATTGCTATATTCACTATATGCCAGTAGTAATATCACATA
TGCATATATCCATTCAAGGATTTGGGGACAACATAAAGGCAAAATTTGCC
ACTGGACACGCAAAAAAACGTGTAATTGGCTGAGAGACACCGCGAAAACG
TGACATGGCTGATGGACACTACAAAAAATGTGTAATTGGCTGTAGGACAC
TCGTCGCATTATTTTATTATTTCCGGGTCAAAACAGGTGAGATATTTTTC
TAAATGCCCGGATTGCCCCTTCTCTTTCCTTCTTTAAACACCGGTGGGTC
CCATGTGTCATGGACAGTGTATGTTTAATCTAATTTATAATAGGTTTTTA
ACCACCTGGCCCCACGCGTCATGGACTAATTTTTGTAACACCCTGAAAAT
TTGACCAACAAAAATCAAAGTTCCAAAAATATGGACCTTCAAAAACTTTT
TAAATAAATTGCATCATGCTGATTTTGTTCACCTATTTCATCGGATTTTA
ATTTCGGAGTTCATAGATCACGAATAAAGAATAGTTAATTAGGAATAAAC
CCTAAAATTAGATTGGCAAGAGAAATAATTAAGATATAATTTAAAATAAA
GATTATGTGAGGATAGAAATAAATAAAACATTATCACGACCATATTTATA
TCAATTAAATTTAAATGTGATGGAATAAGAATTAACTCTAATTAAATTCC
AATAAATTATATATAAAAATAAAATATGGGTAATGATAATCTAGGTTAGA
GCAACACAAATATTGTGTAAACTTGATTTGTGCAAAAATTATAAATATTG
GGACAAGATTTGAATAGGAAAAACAACCAAATAGGAAAAACAGAAAAAAA
TTCACTATTCATTGCGCTGTAAGTGTTCGATCGCGTTCCCTAGCCCTAAC
CCCTCCTCTGCCGCACGCGCCTGGCCGCCATCACGTCGCCGCTGTCGCCC
GTCGCGTCGTCGCCTTGCGCCCCGTGCCGCCGCGCGCCGTCGCCGTCGCT
GCCGCGCCGCCTTGCGCCCCGTGCCGCCGCGTGCGCCGTCGCCGTCGCCG
TTCCGTCGCCGCGCGTGCGTCTCATCGCCTCGCGCCTCGCGCCGCCGTCG
CCGCTGTCGCCCGTCCCGTCGCCGCGCCGTCGTCCTGTCGCCGTCGCGTC
GCCGCCTCGTGCCCCGCGCCCGCGCGCCGCCCGCCCGTCGCGTCGCCGCC
TCGCGCCCCGCGCTGCTGCCGCGCCGCATCGTCGTCGCATCGCCGTCGTC
GTCGCACCGAGCCCCGTGTCACGCCGCGCTGCCCGCCCGTCGCCATCGCC
GCCTGCCGCGCCGCGCGCCGCCTGTCACGTCGCCATAAGGCTGCCCGCCC
CGCTCCACGCCCTATAAAGCCCGACCCCTCCTCTTCTCCACCCCACACAC
ATCCCCTTCATCTTTCCTCCTCTCCCTCTCCCCCTTCCCCACGCGCCGCC
GTCGTCGTGCCGCCGCGCCGCCGCCTTCGAGCCGCCGCGCTGCGCCGCGA
CTTGCGCCGCCGTCGCCATCGTCGCCGCCGCTGCCCCCCCACCTCGCGTC
CACCGCCGCCGCCGCCCGGGTGGGCAAGGAGCCGAGAGAGAGAGAGGGAG
AAAGGAGCCGGGAGGGAGAGAAGAGAGTAAAAAAAAAGAAAGAAAAGAAA
AGAGAAAAGAAAGAAAAGGAAAAAGGGAAAAGAAAAAGAAAGAAAAAGAA
AGAAAGAGGAAGAAAATAAATAGGCATTTGAGTAAAATTTAGAGGTTTAG
AAAATTTAAAATAATTAGAATTTAATCGTGGATTAATTATAGTCGTAAAA
TTGCGAAATTTAATTATATTTTGGTAGCCTCTATGAGTAATCAATTTGCG
GTAGGAATTTAGATTTATTTAAGAACTAAAATAAAGGTGTTGAATTCTTA
GGAAAATTACTTAGGAGACACAAAATGTCTTAGGTTGAGGAATAGTTCTA
TTTCGCGAATAATATAGTGGATATAACAATCGACTCTCGTGCTCGCTTTT
TGATTTGGTCTTTATTGGATTTTATTTGAATTCGGAATTCAAATCAATTC
TTCGCACGTACTTGTAGAGCCCGAGGGAGTTGCGGATCCGAGCGAAGGTC
AAGACCCGCAAGACTTTGAGCAAGGCAAGTCATCACTATTCTTTGAGCAT
ATTGATCCCGATTGCAAAATTTATTTTGTTTACAAATAAGATTGGATGTG
ATGATGAACATTCCACTTGTGAACTATGCCATGCCTTGATTATTGTTCAT
CTTTAAATCTTTGTAACCATAAATACGTATGAGTCCCTAGTCAACTATGA
CACTTGCTTAGAAATGCTACTCTAGATTTATGCATGCTCATACTTTATTA
AATGCTATATGCTTGGGCAATTACCTTTGGGAAGTTAATTGAGATGCGGC
ATGTGGAGACATGAGCGCCACATTGCCATGATATGATGACATGAATTATG
AAAATAGGAATGAAATTAAACACTTGTTTTAGACTGGGGCGGACGGTAAT
ATTGGGTGATATCTGGGAAAGGCTAGTACCGTCCCCGGTCAATTAAGGAC
CGAGCCATGAAGTTAAGCATGAAACGACCCTGTACAACCACACTTCTCGT
ATGGGGATAGACCTAGCGGAGTAAATAGCTGAGCGGAGGCAGTATCCTTG
CATAGTGGTTTCTTGATGTTTGAGGATGGGGCTCTACAGTGGTACCGCCA
TTGGTAGGACTGCCATATGATAATTTAGACATAATTATAACTTAATGCAT
GTGCGTGAGTCTTCCCTTCCCGGGTGCGCCAGAACTCCTCTCGCTGCTAG
AAACTGTGTACGCCTAGAGTGCATGAGGATGAAAAGTTCATAGAGCGGAT
ACTGCCGATGCCAGGTTATCGAAAAGCTTTGCCGTGACACGTCTCATGTG
TTGGGACGAGGCTCATGTGTTGGGCAGTCGCGGAGTGCGGGTAAAGTGTA
CATCCACTGTAGTGTGAGTAAAACAAATCTATTCGAATAGCCGTGCTCGC
AGTTATTGAGCACCGGGACATGTATTACACTTAGCTAGACTCTAAATTCT
TAACTTGTGTGGAATGGGATATTGCATGATGATTTTTATGCTGTTGGAGC
CACTTCCTGAGAGGAGGGAAGGTGGACATCCTCAGAAAACCATGACAACT
CAATGGCGGGAAGCTATCCTTGGGATCACAATGGATGGTGGACAGCACCA
TCGTTGTTTAAATATGAACACTGGTACTAAAATTTGCTCAGTCAATGCTA
GGTCTTAGGCTTGTGAAAAGAATTACAAAACTTGCTTTGCGCAAAAGAAC
CATAGCCATCCTTTGAAATACCCCTATCATGTGCATTGTTGATGTGATGG
CTTGCTGAGTACGGTTGGTACTCACCCTTGCAAATATAAACTTAATCAGA
GGCCGGAGATGAAGCTTCGGAGGATCCCTGTGCCTATTACCAGGAGGGTG
ATGAAGACGATGGTGCTCAATAGGTCTTAGTTACGGTCGTTGCCTGTGGC
AATGGCGTGCCGCTGCCTTAACTCTGCTGCCTTATCTACCTCTGTTTTTG
GGATGTACTCCGGACCGCTCGGTTCGATGATTTAAGACTATGCCTGCGGG
CTTATGATGTAATAATTTGCACTAGACTCTCGTGTATGTGCATATGGTAT
TTCAGCTATAAACTCGTGTGTACCAGACTACTTGATCCAGGGAAATGGTA
CTGTTTACACGATTGATTCCTGTTATAAAAACGGGGGTCCACAATTTTTT
TCTAATTAGTAGGGTGATTGCTATTTGCTAATCATAAGTGGGGCCCATAT
CTCTCTCCTATCCTTCTTCTTCTTCCTCACGCACGCGCCAGAGTAGAGGA
ACGGCGCGCGGCCGGCGCGACGACCTGAGCCAGGACGGCTCGGCGTGCAG
CAGAAAAAGCGGCGGCGCTCCGCCATGGTCTCACCGCCGGAGCTCGTCCC
TTACTTGACCAGAGACGGGACAAAGACGGGACGGAGAAGCGCGGGTGGGT
CAGGATGGCCGTCGATGCCTTGGCTGCCGTCTTGTCCGCGGATGGGGTAA
ACGAAGATACCAAGGAAGGTCTCATCGATGCCCTCATAGCCGGCGATCTG
GGCCCCATCATGAACACGCTCATCGCAGCTGTTCCCAGATCTGGTATGGG
TCCTCAAGGACGCCGGCAATCTGCTGCATGGCGGCAACCGTGCAGGTGCG
AGGCTGCCCAGCTCGCTCGTAGATGGTCCGGCCAGGCGCCATCCCGACGC
TCGCGCGAGTTCACCGTGGGAGACGACTAGAGGATGAGAGAGGCAGTGGC
ATCCGCGCCGGAGGCCGTGGGAAAGTTGCTCGTGTGATGCAAGGACGACG
ACACTGTACATGGGCCCACATGTCGGCTGCATCGAGAAGAGAGGGGCATT
CCTGTCATTTTGAAAATTTTCTTCCCTCTTTCGGCATGGAAATTATAAAA
TAATGTCTTCGGTGTCCTACAACCAATTACACAACTTTTGTAGTGTCCAT
CGGCAATGCCAAGTTTTACAGTGTCCCTTAGCCAATTACTCGATTTTTGA
GTGTCCTGTAGCAAATTTTGCCCAACATAAATGGTTTAGCATTTGGTATA
CAGGCTACATAAGTGCACGACCAAACATAATGGACTTCGTTAGACCAAGA
GATAAGTACTCCTTAATTCAGCTCTTGAATGTGCTAGCTATGATTGGCTG
TGTACATCCTTCGGGATGCAGAGGCCGGGTTTTATTTAATCCATTATGTA
AAAATGTGCTATCTATGATGAAGACCAGCTCACGCGCATTTAGCCTTCAA
GTCTGCAAGTGTGTTCTTGTCATATCAATGTGCACATTTAGCATTCACTA
TCTTATAAAAACACAAATACACATGAATTTTCGCAAGACATTAGGCCTAT
AGAGTAGTTTTTTAGATTTGACAAAAAATAGGTCAGGCCCAATGTTACAG
ATTCAGAGATTCCTTGCAGCCTGTGAGCAGGATATTGAAGATGGAAGGGT
TGTGCCCAACATCTGTTCCTAGTGTAGGGCTCCTAATTAAGTTTTGTTTG
GTGAAAAACAAAAGCCACCTAAATGTCTTTGTATGTGTCTTTTCCTTATA
CTTTTTGTAATGCACGTCTGATGTTTGGTAAGTTCAATTGCAGAAAATAG
ATTGTTGCAAAACGAACGTCACTTGTATTTTCTTTTCCTTAATTAAGTTA
TTTAATTACCAAATTGCTTATGTATATACATCCATGATTAATTTTTTTTT
TGCGGGGAACATCCATGATTAATTTGTGTGCGCTTATTTGTGTTGTAGGT
TAATCTTGAAGGATTTGGCCGGGCTGCGGTCACCTGTAATCTGTATTTTT
ATCTTTACCTAGCTACTGGTCTTTGAAATATTAAAAAAATAAAAAAACAT
GAAAATTAAAAAATATATATCAAAAAATGGGAAAATGTAAAAAAAAGGTT
ATATTTTCTTTAACTCTTGTAAAATACATTGTCATGTTTTCTTAGATGTG
TGTGTTTCTTTTCTTTTTAATTGTTTTATTGTAGGAGTGTATGTAACTCC
GCCTATGTCATCTTAAGTTTATCTAAATGATATAGCCGGTCCCAAGCCCG
GAAAAAGGAGGAGGGTATAATCTTGTATAGATGTTGGTTGAAATGATGCT
CTCCTGCTACATAGTGGATCATTGGGATTTTTTTGTACTTTTATCATATT
ATTTTCATTTTCAATGATGGAATAGTTATGGAGACACTTCTGTAGACTCA
TCCAGTCTTATTGCTCTGTTGGACACATCTGATTCTAAACTAAGCTTGAC
CAGACCACCAGATCTGAGAGTTACGTTGCAAATTGAGATAGACAAGTAGG
TAAAGGAAATTCAGTGCCAGGCATGACAAGAGGCAGGGCACCCCAGATAA
GGTGTGCAACGAGACATTCGAGTCTCTGAGCTCATATATGCCCAAAGTCC
TGAACAACTCGATACAATTTTGCTACAAGATCAAATCATAACGGCTAGAT
CAAGGTAAGTTCTATTTTTATGTCGGTTTGGCCGATCTAGCTAATGAATT
GACAAAATATAAGTACAGTTACATACCCACTAATCAATAAAGACATCCCC
ATGCTAAAACAAGTATGAAAGAAATGTGCATATCCCTCAGTATCTAAAAG
AAAATAGTTTTAAGTTTTAGCCTATAAGTTTATCCCACAAAGATTATTTT
TACAGTGAGGTTCACTAGATCTCTTTAATACTACTTTATATTTTTCTCCC
TCCTTCTCTTTTTTTTCTCCTCATTAATAGAATACAATGTTCTTTTAGCC
TCCTACTTAATCTATCTTTGATAGCTAAAACTACATTGTTTTAGAAACGG
AGGGAGTATGTGAGTGACAGGTTACAACTTACAACAATCATTGTCTGATG
TGTCACTTGCTTCGGTTCACAATAGGCTGTGAACTTTATGTGTTGCTTCG
GTTTGTTGTTCCCCTATTGTTTTGTTGCTAGCTGCTATGCTTGTCATCAG
TTCCTGTGATGAACGTGGCGGTCTGAAACTCTGTAAGCCTGCAGGTCTCA
CTCTCTGTCTCTCCTCATTCCTGAGTCCTGACAGCCTGTGGCCCATTTCT
GCATTTAGTCCTAATTAATGAATTTACCTAGCCAGTTGACACCATCAGGA
GGGAAAAATACTGAAGACTCTGTGAACCCTGCAATCTAGTAGTTTACATG
TTTATTCAAATGAGCAAATATTCAACTCCCTCATGGACTCTGAAATAAGA
ATTGAGTTTTGCATTCATTTCTTGTGCTCTTCAGTTATTCAGTTCAGTTC
TATATAGTGTCAGGACTATCATCTGAACTGTTTCGGGTTCATGAACAATA
ACTGTTAAGTCCATCTAATAAGTTCAGTTATTCTTCCCCTGAATGACTAA
TGCAGCAAAGCAAAGCAATGCTGAATCGCATCCAGTTTATCTTAATTTGG
GTTCCTGTGCACACAATTTGGGTGAACTTGTAAAGTTCAAATGCCAAATG
TGATTAGAAGCACATTTAGTTAGTTGCTGATGGAGGTGTATAGGGCTTTT
GTATGTATGGATTGTGGTAAGGCTTGTCAGAAGTTGTAATTCCTACCTCC
AGTTTCAGATACATGGCAGAATTTCACCTGATGGCATTTGATCGTTATGT
TCAGAGATGCTCAGTTGCTCACTACTGATGCTGTAGAGCTCACTCCCCCA
AATTTGCAACCCTCTCATGAACTCTGAAATTAGAATCGAGGTTTGTGTTC
ATTCCTGTACACACTTGAGCTATTCAGTTCCAATTTTCATCTGAATCGTT
CTGTGTTCATCTACAAAGCAAAGCACATCTAGAGCGCATCCAGCGATGAG
AAGAGAAAAGGGGAGGAAAACGAGAGGTTCGCCCCAAGATCCGGCCGAGC
CTCGTCGAACAGCTTCGCGCTCCGCCACCTATCTCCGGCGCCGACGACGT
GGGGCTCGGCGGGGATTTACCTCGTCAGAGAGCTCGTTCGCTTGCCGTCG
TCGCATCAACGGCAATGCAAACATATAATGTCTCCCTGACTCGTGGGGCC
CACTTGAGGGCAAGAACGCAACAATGACGCGTGTCTCTCCTGCTTGAGAA
CTAACCAGCAGCCGCTCGCCGGAGCTCCTGCCGGAAACCCCAAATCTCGG
CGCCCGTATCCGGAGGCGGTTCGTGTCCCGTTGGTTCTTGGAGACTTGGA
CTCCTATCCTCGTTCAGATCAGGGGCGCTGTTCAGTTCTTGTTTATCCAG
CAGGGCGCACCGAAATTTGCAGAGGAATCTCAATCTCCAAACTGGTAGGA
AGAGATTTTGGTCGATAGAAGTAGAGTTCTTGTTTGTTCTTTGGTCTGTA
GAGTTCACTAGTTCAGATAATCATGTCATCAACACCATGAATTGAAAGAG
ATGCTGTACTGCTGTTTATTGTGTTTACTGTTTAATTCGTAGTATCCATC
AAACCTGTATCTGTTTGGGAGAATGTTCGATCAAATTCAACTCATGACCA
AATTCGTGTTAGGCAAATATTCACATTCAATCTGTTACTTCCTCCGTTTT
ACAATGTAAGTCATTATAGTATTTTTCATATTCATATTAGTTTTAATGAA
TCTAGATAGATATATATGTCTAGATTCATTAACATCAACTAGGAAGGAAG
CCCGCGCATATGCGCGGGCAATTTATTTATTGTCTATAAAAAGAATATTA
AAAGAAGCCCTATCACACTATATTCACTGTAAGAAATAGATCATAGATTT
TGATAGTACTAAATGATAAGAATGTGTATCATATCCAAACAAAAAATCAC
TTTGTTCCGGTTATATGTAAATTCGCCTATCACCCCTACTTATTATTATT
GTCTTGGAAATATGAGTATCTTTTTAATAGATAGAATTGTAGTTATACCT
AAAAGTAAACCCAATACACCATTAATGCCAGAAAAAGTTAAATCTCCACA
TCATACCCAAGTGCCTATGTCTCACATGTGTCCAAATCTATATATAAATA
TTTAAAAGTACTGCTTCTACCAATTAATAGGATAAAACCGTTTAACTTAT
ATAAGAATGCCTCTCTAACGATCGGGTGAAGCCGACTATAGCCGTTAAGG
TTTTTCTTTAATGCCTTAATTCATGGTCTCGTATTGATATAGTCGTGCTC
CTCAAGTAGGCCAGTTAAGCTCTATTTTCAATGGTAACCTGTAAAATCGG
ACCACCTCAACCGAATAATGCATACTCCTGCATAGTTTACTACAACGTAG
CCAATTGAGATTCATGCTTGGCACCCTTTAGGGAATGAGTGAAAAAAGAT
GGAGGTAATGAAAAAAAAGGTTTTTTTGTGTCTTGAGTTGATTTAATGTA
TAGAGTAGACATAATGTGTTTATGATGTTAATCAATGGTACTAAATTTTA
GTAGTAAAGACATATTGTTTAAAAAAGATTAGTATGGATCATTCGACTAT
CTAATATCTTCAGTGGCGAGGATCACATAAAAAATATATGCTCTCACGAT
GATCATTTGCTAACATATGGTTTTGATATTTTTTTTACTTGTATTATACA
TCTAATTCACCTATGCATGTAAGTAGGGTTTAATATGCGTTGGAATTTGT
GCTAATTTGTTAACACTATTTGGATGAGACCAACAAAAAATAGATATAAT
GTAGTTACGTGTATGTTTTTTTTTTGGGGGGGGGGGGACAGTAGTCTCTC
GTACATACGTTTGTTTTTCTTTTTTTTGGACAAAATTTTTTCTAATGTAG
GGATAGGGTGTACGCATGTGTACTCCCAGTGTGCTTCTGCACATATTTAT
ATGAGTTCATATGATTGTCTTTTAAATTATTAGTAAAAAGAATACTTTCG
AGAAAATCAATGGGAAGAGAGTGGAGCAAAGGGTGGCGTAAGGCAGTTGC
ATATGGCATGGCTTGTTTTACCACCTCAGTAGGAGTAGTTGCTACATTTA
TATACCCTCAATTTGGGAAAATCTTAGAGCTGGAAAGAAAGAGAAAACTA
CCAGATGGGACGGATAATATACACACTCTTTTTTTTCTTTTTATATCTCT
TATCTACATACTTACGTAGGAGTTGTGTACGTACGTATGCACAGAACTAT
ACGGTTTTTAGCACATAGGGATTAGTTTAGTATATCTAATTTAATGGTTG
AAAATAATGGATCATTGATTTAATTGTAAACTGATGGATAAATATTTTAC
TTTTTTATATAATTTTTCATAGATTCTCTCTAATTTATTAGAGCATCACG
TGGCATCTTAGGAGTATTTGTAGAAGTGTAGGAATAGTATTACTCATAGG
TGTAATGTACTTGTAGTCCACTATTGTTTGTAGTATATTGTTTTTATATT
CTATTTACCTATAATTTGTTGATGGTTGCGCACTTAGTATCACCCTTTAT
CTTCGGTGTTGGATGACACACGTGCTCATTAGATATCAGCTATCGTTTGG
TGCATTGTGCATGGATATCTCGTAAGTAATATTATTTAGCGATTTGTGGA
CAATGGCTTGTATATAGAATTATATATGGAGATAAGTGAGGACATATGTT
CGATATTTTAGGTTATGATTAACCAAGAATATTGTATACTACATATGTTT
AGTACCCTAAGTAACAAATTTAAGATTGTGTTCTAAAGTGCTTATCAGAT
TGGCTACTCTCTTATTTATATTGAACATGTTTCCCGAAATTGCTAAACAT
GTTTCCTGAAATTGCTAAACAATATATTATATGGTGCATGTTTTGCAAAT
ACTTTTTATATAAAAGTTTTTTTTTAGAAAGATCAACTAAATTTATTTTT
GCTTTTTAATATTTAATACAAAATTAAACATGTGCTAATGACTTGCATTA
TTCCAAGTGCCTACATAAACTCACCCAATAAGCTTGATCTAACGAAGTTT
AAAGTAGGAGATAAAGGACAACGACACGATGTAAAAATAATATATTTGAT
ATTTAATTTCTAATAATATATAAATAAAGAAAAAACAGTACATAATAAAT
TTACTAACCTCATTTTAATATATTAGTTTTTTTTACAGTATGGAATGAGT
AATTTTTGAGGGTGCTATTTATAACTGGGTTTTTTCATTTTCAAAACGCA
GGTCTAATAGTGTACTTCCTCCGTATAACCTTGTAAGACTTTCTAGCATT
GCTCACATTCATTTAGATGTTAATGAATCTAGACATATATGTGTTTAGAT
TTATTAACATCTATATGTATATAGGCAATGCTAGAAAGTTTTACATTGTG
AAGCGGAGAGGGTACATGTTATGTTTTTTTCTTTTTCCGGGGGTACGTAC
GTGTGTGTGTTTTTTTCTATATAGTATTCGTATGTGACTGGGTACGTACA
TATTTTCTTTTTGTCAAATAGTGTACGTGTTATGGTTTTTTTTTCTTCTC
CGCCGGCATGAGAAGTGAAAGAAAAGCGTACACACACAAAGGGGAAACGG
AGGTCAGATGGATACGTGGATAGTACGTACGCTACGGAGGGATCATACTT
GCGTTGGACGGATGGATCGAGATTTTGATTTCCTTTTAAGATAAATCTAA
CGATCAAAATTAATGGGTCCATCAATTTAAAGGAAAATCGACGGTCAGAT
TTCTCTATTTTAATAGAGTGACATGTGGCGACTCGAGAGCGTTTATAGGA
TGCCACATGTCGATTTAGGAGCGTTTGTAGAAAGTTTAATGGACTTAAAT
CTAACGATCAAAATTAATGGGTCCATCAATTTAAAGGAAAATCGACGGTC
AGATTTCTCTATTTTAATAGAGTGACATGTGGCGACTCGAGAGCGTTTAT
AGGATGCCACATGTCGATTTAGGAGCGTTTGTAGAAAGTTTAATGGACTT
TTAGTATATAATAGAAGATAGATAGATAATAGATAGATAGATAGATAGAT
AGATAGATAGATAGATAGATAGAAGATAGATAGATATGAATGTGGGAAAT
GATAGAATGCCTTATATTGTGAAACGGAGGGAGTAATACGTTTAACTGCA
GTTCTCAACATCTCTCGATCGACGAGCAAGCTGTGGCTGCTGCTGCAATT
CGGCCTGCAATTCAAGTGCAGCAATATGTTGTGTGCAATTTGTGCATTAG
TGCACAAGTTGAGAATGGTAATATTATTTCACTCGGAAGAGATGGAACAG
TTGTGAAATGCAGAACCACTCGGTTCAGAGAATAGTCCTGGACAAAAGGA
CAGAAAATGGTCCAATGGTGACAATTGATCATTTTTACAGTGAATGGTGA
GCAACTGATCAGCATCGACCATGGTGAAGCTGAACCTGATAAGTCGACAG
CACTAGGGGTGATGATCCTAGCCACCCATAAATCCTTTCTTGTATATTTC
CTAACATATATAAGTCAGCAAGTCAAATGTTCTTATCGTTTTCTTTAGTC
GATGGTTCATCGATTCTGACATCAAGACAAGAAGCCAACATACTGCTAGC
CATGTTCCTTTCCTCTTGGCTCACATACGGCCATTTGAATGGATTAGATT
CAGAAATAATACAATATCTCGTCTTTCTTTCTTAATTACTTACATGAGTT
GGCCGGTGCGCAACTCTGCCGCCGGCTACCGCCTGCTGCGCAGAGATGCA
AGTGGGTAGTCCCGCTACCCGTATAAAAACCCGCTTGCTAGTATATTTTT
CGTATGGTAGTACGAAATTTAGAAGAAAAAATGAACTAGAAGTAGGATAA
GCGGGACAAAAAAAAAAGCCCGCTTGCCCGGCCCGCTTGCATCCCTATGC
TGCGCGCCAGGTTGAGCTCCTCGGCCGCGAGCGTGCCCCGGGTCCACTAC
GCTGCAGCTCTCCCTCCGCTCGCGCCTTCCTTCGTGCCCGATAGATGCGA
CCGCGCCCTCTGGACTCCCTCACCCACCTCCGTGCCCCACGCCGGTCAGG
CGGCCAACACGCGCCTCCTCCGCCATTGTCGACGTTTGATGTCGCGATTC
CGGTATTTGCATAGTATGGGGATCGTTGGTACTAGGATATACGCGAGACT
GAGGTAAAAGAGATGGGGACGAGGATTTTTATATAGGTTCGGGCCCCTGA
ATTGTCAGGTAACAACCCTACATCCTGTTGGCCGAAGCCGGTATTACTCT
TATTCACCATAATCACACCAGTATAATATGTGGGGTAGCCTATCTAATTG
TTGTCGACATGGCGGTCTGAAGGTCTGACTCGTAGTCGACAACAGGGTAA
TCTTCCTCCTCGAATCCGTGCCCGGCGAGATCAGAGATAGCGCTTTCGTC
TCTCCCGACAGTATCCGGAGACACCGTAGGGGACTAGCCATGCTTATCCC
TGAAGTTGATATCCAACGTCTTGTCTTGGCGTATGTTGGCTTGTATGTTG
TGGCTTCTGTTGTTCCGTGTCCCCTCTCCTCCTAGGGGGCCTTGTATTTA
TACCCATAGGTGTCTCCTTGTCCTAGTAGAACTAGGGAAACCAATATGGA
TATAGTCCGAGTAATCCTTGTCGTTTCCATGTAGAACTCTGGTTGTCTTT
CCTTATCCAGAACTCCCTCCATATCTGAAGTCAGTTTCCGTATTAGACAT
GGTATGTGGTGGGTCCTGCCGAGATGTAGTCGACTACTATTAGGTATGTG
GTATCCATAACCCTGATAGTAGCCCCTGACTTCAATGCAAATGAACGAAT
TCATATTCTCGACCACTGACCATGGAGTAACTGTTATCGAGCTCAAGTGA
CCATTCTCGGTGAGTTCAGAGATAACGTTAGACTTCCTTTATCAGCCTCG
TGCGGGCACCTAAAGGGTTTGTCTCAGTCCATCTCCAACGTCAACCAAGA
AAGTACAGAACATTCGACTAAGTCTCCCGTCTTGCTGTAATCGAGAATTT
GGATTGAAGTCAAGAAATTTTATCTCGGCGGGTACACCATCTCTTCAATC
CGTATTCCTTGCCGAGATCCACCAACTGTTCTCGAGCGATCGAGAAGGCG
TAGAATCTGCGACGGAGCCTTGTCAACATTTGTCGTACTCGCCTTAGTCG
ATCTTGGTGTAGAACCATAGAGACATGGAGTCTTCCACAACGTCGAATAG
AATTTTCCTGAAATCAATACTCAGAAAAGAATATCAAATAGAAATAGCCC
CCGGGCGAACGCTCAAAGGGTGACATGTTATAGTATGTATGGAAAACTGA
AAATGAGTTAAATTTACAGACCAATGTTTTGTATATGAGCGCCTTCTCTC
TTACCGACTTCGATCAGTCAGTTTGTTGAGTCATACACTCTCCCTAGCCC
CCAGCCTTGTCGTCGGAGAATCGTTCTCGGAGGAGAAGGCTCTTGGACCC
TTGACCTGCCTTGGTTGAACAAGCACTAATTCTAGCCCCCAGTCGTGAAG
TTGGAAAATCCAATTTCCGATTACACGGCTTGGTTAATACGCACGGCGAG
AACTCTTACACGACCAGATCTTACGTGGTCTTTTGTCTCTACAGGATCCG
ACAAGGCCTTATCGGCTCTAGGCGCCCCCAGCCAAAGTTCCCTTAGGTTC
CTCGGAGGCCTTGTCAAGACGGCGTAAAGGGACATGAGGATAGGTTTCAA
TGCTAGGTGTCGTCATGGTAAGGGATCTCTAGGTAAAACACTTAGCAATA
TTGTGTATCTGATATCAACTTTGTTCGAGTAGAGGTAATGGGAGAATCGC
TACACCGTTGGTCAAAAACCAGTTGTAGCCCCAACTCGACCACTTGAAAC
AAAGGTAGTGGGAGAATCGCTACACCGCTGGTCGAGGACCAGGTAGTAGT
CGTAACTCGACCACTTAAAAGTGGAAATAGTGGGAGAATCGCTACACCTC
TGGTCGATAACCAGGTAGTAGTCTTAACTCGACCACTAGAAGTAAATGTA
CGAGAGATCGCTACGATTAACTGGTTGAGAACCAGTGAGTAGGTGTCTCT
CGACCATTTGGAGTTGGTACGAGGGCCGTTATGCTACCGGTCGAAGACTA
GTCGTAGCTGTCCCTCAACTATCCGAAGTCATCTGAAGTCGTGGTGCGAG
GACCGTTACGCTATTACCATAGTTGTACCTCGACCATCAGGATTTAAGGC
ACGAGAGATCGCTACGTCCTACTGGTTTGAGAACCATGAGTAGAATTATC
TCTCGAGCACCAATGGAAGCTGCGGTGCGAGAGATTGCTACGGTTTACAG
GTTCGAGAACCAGCGAGCGAGTAGAATTATCTCTCGAACACCAATGGAAG
TTTGCGGTGCGAGAGATTGCTACGTACTTGTTCGAGAACCAGCGAGCGAG
TAGAATTACCTCTCGAGCACCAATGGAGGCGCTAGAGTTGGTTTATTACA
TGTGCATCTCATGTGGCCAGCATGACTCACATACCCAACTTATAGCATAT
CCGGATGTCCGTTCGCAATCATGTCGGGTGATCAAGCCGACGACGTTCGC
GAGGAATTATCCGTTAACAACCTTTTCTCGAGTAGCTCAGCCATGGCTGG
TGTCGCGACCGAGAAAATTACCTTTTCCCGAACGCTAGTGTATTAATCCC
CGTCCCAGGAAAAGCCGGGGTACACCACACAAACATGAAACAAAAGGCAC
ATCTTTATTATATCGATAATATTTACATTATTACAAAGGCACTTCAGGCA
TGACAAACAAAAATAAACAGCAGCGGACTAGCGGGCCTACGGCTCCATCT
TCACAGGCGCTCAACTGGGGTATAAGCCAGGACTCCACCTAAGACTTCTT
CTCCAAAGCTTCTGTTACTGAAGGGGGAAAGATTGAGCAAGAATGAGTAC
AACCACAGTACTCAGCAAGTCACACCGGAAATGCATAATTAATGCAAGGG
GGTACAAGGGGATAATAATATAGGGGTTAAGTTTTGCAGTAAACAGCATT
TAAAAGTCATTTAGTTGCCCAAAGCCATTTTATAAAGACGATCCTAGAGC
TACACAGTATTATTAATCAAGGCCGTGAACCCACACGAACCTGCCTTAAC
CCAAGGCCTACGATGATTCAGACCGAACTGGCAACCCGACCCTGGGTCCC
AGCTCGTCCCAAGCCAACCCAGGCCAATCATTCCACATTTTAGTTATTAA
GCAGGTTTTAAGAATTTAAAACACTAACTTGGGTACATTGCTAGGCTTGC
CCATAACCGAGGGCGCGGCTATTCGAATAGGTTTTACTCTGATCAGAGGT
GTACATCTTTACCCACAAGACACGTCTTCCTCACGTGCAACCACGTGCCA
CATACCACCACGGCATATGGACGGAAGACATGACATAGTTTCCAACCCAT
CCTAGCCATAGACAAGAGTACCGACCCAACCCACCTACGGCCGGAACCCC
CGGACAGGCAGGCAGAATTGAGCCCCTAGCAGCAGGACACCAGCCCTGTG
CCATGACATCTCGACTACCGGGCCGCAGCCCGTGTAGCCTTCATTTGTCC
TAGAGATGTCCATCGACCCCCGACTTTGTCCATCTCCATCCGTGTACTTT
TGTTTATAACCAGACTGAGCCACAAACTAAGCCTTACCCACTTGACATGT
GGAAGTACGGTAGTGCTTTGCAACAGAGGCCCGAAGACCGAGGTGCTGCT
AACAAAACCATGCACCCCGAGCCCAGCCTAAAACCATTTTGAGGGTTTTG
AATAGAGGGAGAGGTGTGCATCCAATTCCACAATAATCCAACCATTCCAT
AGTGTCCAAGTGACATGAATATTCCCAAAGTCTAGAGTTATAAAACCACC
TAATGTTGCCTAGTTAATCAGCGAAGCATCTACCTAAATTCATACTAGTG
GAACCATGAATAGAGTATCCACTAGCTGGGGTTTTGTTTATTCTAGGGTG
AACAAGGTAATAATAACAATAGCAATAATAATGTCATAACGAAGGTAAAT
AGGCATGGCTAAATAAAACAGTGATAACGCGGGAATTTAAATAAAGCGGT
AATGCATTAATTTAAATCAAAATAATTTTATAAACTGGGATTCAATATGC
TCAAGAATAATGTGACTTGCCTTGCTCAAAGAGAACGGCCTTCCGAACCT
TCGGCGACGATCGCGAACCACGCTTCGGGAACCTCCGGAACGACAGAAGC
TACGCGAAGCACACAAGCAAAGCTACAAGCCTATAAAGAAGCAATAACAA
TACATAAAAAGAAAGCACACGGTTCTTTAGGTTATAATAAACATTAGGAG
ACTTGAACGGGTCGATTCAGAGTTCGTATGACCAAGATATGATCATCCGA
AGTTTAATGCTGTTATATGGAGATTTGCGGATTATTATAATTAGGCTTTG
CAACTATAAAACATGTGAAAGCGCTAGCCTGGAAAAGACAGGAAGGCTGC
GCTGTTGACATGCGGACCCCACATGTCAACCTAAAGGACCGCGGTAGACC
GAGTACACAGAGACGGTCCACGGGTCGACGGAAGCGGACCCCGTGTGTCA
ACTGAGGCGAGTAGCCGACAAACGGACTCCACTAGACACCACGCGGGCTG
CACACGTGGAAACCACGTGGCTACCGAGCGGGCACACTAACACGGACACT
ACACGGTCACTTCCCGCACACGTGAACGACTACCGACACCGGTACACGGG
TACCGGGGTCGACAACCGCACAACGGGTACGGGGCGACAACGAAAGGACA
AGGACGGGGCAGCGAGAGGACGGATCCTTACCACCACACGACGAGGCGAG
GGAACGACAACGACGAACGGGCGCGGCGGAGGCGGCCGGGAACGACGGAG
ACGAACGGCGAGGGGACGACTTCGGTGGCGATCCTTGGACAAAGGCGAGA
CGCGGCCGGCACGAGGCTTGACGACGCGGAGCCGAGGACGAAGACGACGA
TGGGGCTGCTGCACACTTGACGAAACGCGGGCGGCGAACGCGATCGGCTT
GACGGAGGGACGAACGCCACGACGATGAGGACGACGAGAGGACGACGACG
ACGACGACCGGGGCCGGCGAGGAGACGACGAGGGCAGCCGGCGGCAGCTG
CATGGAGACGGGGACGACGGGGAACGCGCCGCTGCGAATCCGACGACGGA
GGCGGCGCCGCGAGACGACGAGCCGGCGAGGACGAATGATGACGACGACG
ACGAACACCGGCGGTGTTCGGGTGGAGGGGAGGCGAGGCCGAGGGCGACC
TTGCCGCTATGATGCCGGAGGTGGTGGTGGCGCAGCGAGCCGACGAGCCG
GGGAGGAGGAAGGGGCGGCCGAAGGGACGCCGGCGACGACGAGGATGGAG
AGGCCGGCGCAATGCTTGACGACGCGGTCTCCGGACGAATCAGAGGGCAG
GCCGGGGTGGAGGTCGACGCGGCGACGCCGAGGGAGGAGACGGCGCGGCC
GGCCCACACCTGAGCGGCGCGGCAGGGGCGGCTGGAGGCAGTACAGTGGC
GGCAACGCCACTGGACGACGGCGGGAACGCGCCTCCGGCAGTCACCGCGC
GAAACGGAGGGCAGGCTGTCGTAGGCTCTCCAGACCTTCCATTATATTTG
AGAGATGAAGTGAATAATTCAAGTCATCAAACAAGCATAATGAAACATCC
GACACCTCGAGAGAGGAATATTGGAGACATTGCTGGGCCCTTAGCCTGCC
AGTCAACTTCAGCCTGAGATGTGCCCGTCAAACCACTCGAAGGCGGCGAC
CAGATGTGTTACACATTCAGGAGACTTGACAAAAATGGCTAAAGATCTAC
AACCTCTCAAATATTCCTAACTCATACTCATGTGAATCTAGTTCCCAGGA
TGTGCACTAGATTCACACTTTCATCTTAAGCATGGTTACACATAGCAAAC
ACAACTAAGATGAAAGAAACTTAAGACTTACAACAACTTAATAATTACAT
AGGCCGACCGCCCAAATAGACTTATTAGAGAACAGCGGAAGCTTGACTAC
CCAAACACAAGCACACCGACTAAGGGTATACCCCATTAAGTTCTCATCCT
AGAAGAAGCAATCGGAACCCGCATCACTCAAAGACTAAGACTAAACCTGC
AAACAAAAGGTTATATCAAACAGCAAGAGTCAGTACATTAAACAAGTTAA
TGTACTGGCAAGCACAAGTCAATCCTACCATACTACATGTAAAGCATATA
TTCAAAGGAAGACAATATGTAGCTCAATTTCAGCATAAAGCAAGTTTTGT
TTCGCAATTCTTTTGTAAAGAAGTTGATGCTTCAATTAACAAAACAAGTT
TTAAGTTTTAACATTAAGTTTATCATAATTCCATCATAATCAATCTCTTG
TTGTCATCCTTGAACAACAAGTCATAATATATCATCACACTCACACAACT
CAACACGTTTTATCAATTTCAAATCAAGTCACATGTTCACATTTTAAATC
ATAAAGCCTATACTCATGACACATCACCAAAGCGCTCATGACCGTGAGCA
CGGCTAATCGATTAGTTTAAAGAACTCTGCAGAGTTTGTACAGCTTTACC
CACATGATATGAACTCTCTAGTTTGTTTTGAGTTTGCAAGACTCCACCAC
ACTCTTCATGTTGAATGTGATCTAGAGGTCATAACGAAGCCTTTACACTA
CTTAGAATCTAGCCTTACACCAGCACGATACGTGTTCCTCCATCCTAGGC
ATACTTGGAAATATGTCTAGAACCGTTAAGTGGCGGGCCCACGCCTTAAA
CTTAACGCCGTGGTGGCGGACACAACGGGAACCCACCCACGTGGCACAAT
ACCGTTGTATTGGACAGACTTAGTCACCTAAACTACCACGTCGGGGCAAA
TAGGAAGTTCCTCTGAATCATCGACTAATTCCTCATAATTATCGACTAAC
TCATACACACCGGCCTACCAGAATGCAAGGCTAGTCCTAAATAGATTAAT
CAGCTTAGGCCATCCCATACTAGCACATGTGGATGTACGAATAACTTTAA
ATGGGTGACACAAGTTCGGTCCTTATGGACTTGGGCAAACACTCCCCCTA
TCGGTATGCAACTAACACTATATGCACACCACTTGCTGCCCAAGTATAAA
ATCACATTTTACACATTTTAGTTCGCAAATACCCATCATATTCATTTTAT
TCCAGCAAAGGTTCAAGTATCAAAATCACATTTTAATTATAGATGGAATG
AACATTTGCATATTTCTAAGCATGGCTAAGCAAGTAATTGCACATAGAGC
ATATATAAACCCATTTGAGCACAAAGAGTGTACTCTAACCATTTCTAGGG
GTTCAAACAGCAAGAGGATCAATTATTCAAGGTGGAATATGCAGCAAATA
GGTCATAACTACCTTAACCCAATTTCAAATACCGATATAGTCTAAGTTCA
CATGCAACTTTGCAAACAAATATTTTCATTCCTCAAATCATGGGATTCAA
TGTGTTCAAAGGATGGGAGGAGAAAACTTGCCTTGATCAGAGAATTGTTA
GCACCTAATCCACTCCTTCACCGATTATGCAATTATCTAGATAAAGGACA
CGATATCCAATTAAACACCGAAAGAGCTGAAAATCCAAAATGCTCTAAAA
TGCATGATTTATGCACAGTGGGTTGGTACTGATCTAAAATGAATTTAGGT
GAAATAATTCCTATTTTATTTTATTCCATTTGGGAGTTATGAATTTTAGA
AGTTTTATCGGTTTATAGTAGTATAGTCTTAGGTAGTGTTATGAAATACT
TTGGTAAAGTGATTTTTACTAGATTAGACTTCATAGGAGTGTGAAGTTGT
GTTTTCTAAGACTAACACATTTGGTTTCACAATTTTTGGAGTTATAATGA
TTTCTTTATGCATTTTACAAGTTATAACGTGTTATTGGTGTATAGTGTTT
TATATGTTCATGACTTTTGAGTTATAGGTTCAGAACATGCTACTTCCTGT
ATAAGTTGAATAAAAGGAATAATTTGGTTATCTAAAACATTTTTAGTTCA
CATGTTTATGGTCTTTACTAGTATGGTTCATATTTTATAAACTAGAGATG
CTCTAATCTAAACTAGCAATATATTATATTAACCTAGAAATTGTTATATG
AGCTAAGTTCTTCTAAGTTTTAGTGGATGAGGATGGAACTATGGCTTCAC
TGGTCAATCAAGTTTTTATTTAGGTTTAATTAGACCTAAAGTGTATATAT
ATACTTATACATGTTTATGTATTAATTAAACAACACTATGTGTTTAAATT
CTTATTTCACTAAGTTAAGGTTTTGATCAATGTTCTCTACAGAAGGTGCC
AAATTTTATTTTACTATGTTGAAGATAACTATTTGCTGGTTCTATAGAAA
CTTTGTTCATTTCATTTGGACTAAAATGAATTTTCTACAAGTTTTACAAA
TTAATGGCTGCTCTATGTTAGTAAATCCTTATATGAATATTTAGAGACTT
TTACTACACAGCAAGTATATAATATTATTTCATAACTTGGAAATACTTGT
GTTAGTGATCCTACATAACTTAAGTTTATTCAAATTGAAGCTAAATTGGG
TTCTACATGAATTTCTAAAGTTTAGCTTATCTAAAACTAGTCATTTTAAA
GATAATAGTTTTAGAGGCTTTTAATGCAAAGTAAGTAATTACTTTTATTT
CACTTAATCAGAGATTGTATGATGATGAATGATGAATCTGTAGAATTTGA
TTTTGTTTCAAAATGAGTTGAAATGAATTTTCTATGTATTTTATAAGTTT
GTACATGTTTTATGCATGACTTATCTTAGATAAATCTTAGAGACATTATT
TGTACAGTAAGTGTCAAGTTTTATATTCCTGGAATAAAGTTCATAACTTC
AAGAATCTACAGAAACTGGAATCACTTCAAAATGAGCTATATTTGATTTT
ATATAGATTTTACAACTTTGTGCATTTTTCTGCTAAACATATAATTGTTT
GGGCATTTTCCTAATTTTTCTTCAGATTTTAAAGGATGGGTCCACATGGC
TGTGAGGGACCAATATGCACAAAGGCCCTTGATGTTTCTAGGAATCAACC
CGCAGTCCTAGGCCCATATGTCAGTTACTAACATTTTGCGCAAAAACCTC
TGGTTTCTCGGGAAATAGATCCCGCAGTCCCCTAGTTTTAGGTTTGTATG
CAAAACAATGCTTGAGTTTTAGTTTATTTACAGATTATTACTGGTCCTAC
TTGTAAGTGACTGTTCCAGTTGTTAATACATCCCTGGGAGTCTTTAAATT
TCAAAAGCCATGCCCTTGCTCTGGACAGAGCAGAGCAGCAGCACAGCCGT
GAGCTTCACAGCATCACCAGTGGCGAACAATGGCGATTCAGCTTAAGCTC
CCAAAACAAAAAGTGTAGAGAACAACCGTGCGAACCTATTGGTGGCTTTC
TGGCAAGATTTGGTGCTCTATAGCGGCTGTTAGGGTGTTAGAGGCGGTGG
CTAAGCTCGGCTTGCACATGCATGTGGGTTTTGAGGCTCGATTTAATCGT
GCATGCGTATGATAAGGACTCTAGGGACTACTAGGAGGCTCACCAAGAAT
CAAACGCGGCTCGGCGAAGTCTTGGCGACGGTGTACTGGTTCGGCGACGG
CGCAACTGCTACGGTCGTCGTCGACGGTGTACTCCCGGGCTTCTACTGCA
TATAGAGGGTGCATGCTTCGGTTTAGATCAGCACAAGGTAGCTCTAGGCG
AAAAAGATTGCGCCGAAGCTCACCAGAGAAGGAGAAAGAAAGGAATGGCG
GCGGCGGCCAGAGCACGACGGTGTTCCGAGTTGACGCGGTCGCGTTCCCG
GAGATTGGCTGCACTAAAAGAGGCGTTCTTGGTGGCGTTAGAGACGGCAT
TGAGAGGGAATTACAGAACGCTTATTGAACGGAAATGGAGCTCACCGGAT
TTCGACGGCGTCGAGGACTTATCTCACCGGCGCCGGAGTTGGCACCCCCG
TTCCCGGCGAATCTGAGGCGGGGTACCTCGGTTCTTCCGCGAAACGAGAC
AGGGGCGAGAGAGAGTGAGAGTTGGTCGGCCGGTCGGGTTAAGTACGGTC
GCCGGCGGAGATGGGGAGGAGGAGCTCGCCCTCTTCCGCGCTCAACGCGT
GCTCACACGCGTGGCGCGCGGGGTCTGAGTCGTGGGCCCGTGTGGAGAGG
GATGTGAGGCTGACAATGGGGTCCCACTAGGCAAGAGAGAGGTGTAGAAG
GAGGAAGTGTTGGACAGGGCTGAACCTAGCCTAAGGCACTGACAAGTGGG
GCCAACTCGATGGAAACTAGGCCAGGGAGAGAGATATGGGTAGAAGACTG
GTAAACTTGATTTTTAGATTAATTTTCGGAATTATTTTCTCCTCTAACTT
TGTAACTACATAATTCAATGTGTGGACCAAATTAATTAGTGTTGATTTTA
CTGGAGGTAAATGATTACACCTAGATTCCATTTTCTTTGGTTGCACTCAA
AAATAATGGGTGGACTGCTCACAGAAATTAAACAAAGATGGGCTATTAGA
AAGCTAGATTGAATTTTTAGGAGGCTTAAACAGAGGAGGAAAAATCTAGA
AAAATTACATTTATTCATGATAACTAATCTAGTATTTGAATAAATTATTT
CCCATGTTCACTTATGTGCAGTTAAATGTACTTTTGGATGAAATATGGTT
TTAGCCGATTAAATTTAATTTGTTTTCTTTTAGTTGTCTGCTTCAACCGA
TTAATTTGAGATATCAACATGAGTGTTAACATGTTACCAAATTACAGAGG
ACAAGTTTGTGCTAATCACTGTCCACATAAATTTTTCCATGATTTTATCT
TGCACAAAATATTTTAGAGAATTAAGATGACCTTTGTTTGTATATGTGTT
CCCACTTCATAATTGCATCTAATATTATTATAGGGATTACATTAAACTTC
TTTTAGACTGAGAAGATGATATTTGAGTTTAATATTAAGTCCATATGTTA
TCACCCAAGATTAACTATAGGTTTGTTTAGTGAAATAATTCTTTTAGATT
ATGCTCATGGGATCTATTATGGAATGCAAGACCAAAACTCCAAATGCACA
AAGAACTCGAGCCTAGGCATGCATTATGTACATGTATGCTTGATGACATT
TCTAGTCTAATGTTGGGAATGAAAAGGTTTTATTTTGTTCTCAAATTTTA
ATCATGCAATGGTTTAAGTTGATCATCACCTAAATTAAAACGGAAATTTT
TGGCTCTCGAAATTTGGAGAAGTTAACCTCTAACTATTTTGACAAGAAAT
CTTAAGTCCTAAAATTTCGGGTATGTTACACAGGCCGGGGGAGAGGAGGC
GGCTGCAACACCGGGGAAGGCGACGGCACGGCCGGCCGGCGCACGGTCGA
GGAGGGAGAGGCGGTGGAGGCGCCCGGCGCGGAGGAAAGAGAAGGGCGAC
GGCGGGGAGGTGGCTAGGGACCACGGGAGAATGCGGGAGGGGGCTAAAAC
TGGAGAACGGATCGAGGGGGTTCCATTTTATAGGAGAGGAGAGGGAGCCG
GGCACGGGAGAGGGCGGAACGGCGACGGGAAACACGGCCGGCGGCCATGG
AAAGCGGCCGGGGAAGACGCGGGCGTTCCCGGCGATTGGGGGCACGATTC
AAGGGGGAAATTGGGGGGAATTGAAGAGGATTCAATGGGGATTAAAACCC
CCGAATCAATTTTGGAATTAGCCAAATGAATCAAGCGGATTTGAGGGAGG
AACGGCGCTAGGGTTCACGGGAGAGGGAGGAGGCCGGCTGGGGGAGGAAG
ACGACGTCCTGGCGCGTGGGCCCCACGCGGGCGCGCGGTCAGCACGTGTG
CAACGCACGTGCGCGGGAGGGGAGCGGCTCAGGCAGGGGCGCGGCGTGGG
CCGGGCAGCCGGCCCAGGAGGAGAGGAGGGGAGGGGTGGCCCGGGGAGAG
AGGGAGGAGGAGGGAGTGGGCCGGGGAAGGAGGGAGGGCGGCCCAAGAGA
GAGAGAGAGGGGGAAGGAAAAAGAGAGGGAGGAGGGAAGGACTTCGGCCG
CGGGCCGGGGGGAGAGAGGGAGGACTTTGGGCCAGACTTGGCCCAAAGGA
GGAAGGAGGATTATTTTTAGGTTTTTCTTTTTAATAAACTTTGATAATTG
TTTTTGTTGCTTAATAATTATTTTCGGTGCTCTGAAAATTCAAGTAAAAT
TTGAGGGCTCCTTTTAGACCAAAGAGAATTTAACAAAAATTCTCCGGGCC
ACATTTGAATTTTTCTTGTACGTATTTTAGTGTTTGCCAATTTCTTTTCG
AATTTTAAATAAATTCTATTATTCCTTTTAGAGAATGATTTTTAATTCGG
GATGAATTTATCAGGACGTGACAGCTGGTGCTATGAGATAGGTCATCGGT
CTTCGTTGGTAGGTTGGGCGCGACGATTCTGCATTTGTCGAGATCGTTCT
CAATAATGGGGTGTACTCGACCACAACCTACTCGAGTGCTCAATTGTTCC
TGAAAAATATTTTCTAGAAGGCAAGAAATATAGCAGAGAATATCGAGTAT
GTACTCAAAAAACTGCATAAATCTTCTAGTATTATCAGGATATAACGAGC
AGATGTAAATATCAGGCATTACGTGAACCGTAAACAAGCTTGATTTGTAC
AAAATAAAATAGAGCGAGCCCCCGGCATTAAACCGTAGTCGGTTTAACAT
CAGGGACACTCGCACAACAGATATTGTACAAAAAGCATGCTCTAGGTAAA
CATAATTGATCTGACAATATCTGAAAATAGGTACGGTAAATTGTATATAA
AATATTGCGTACCTTTGTAGATATATGCCGGATATATCTACGGAATAAGT
AGATCAATTAAATTAATTATTCCACTAATTACCTTAATTTTCCTTGGCCG
GTCAATGCACAGACCGTAGCTCTGTACATACCAATATGCATCCGTATGCA
TAGGCATGTATGTGTACAGCGTACAGGGGTGCTGGTCACGGTAGAGTGCA
TCCGATGCATGCGAGGTGAAGTCGGGATCTCGTCGGAAGACATACTCCGG
TCGGGTTAGATCTTCCCACAGCCGAAGTTATCGAGCAGCTTGTTGTTGGA
GAATCCATCTCTTAAACCCATCTCGTCGAAATCCTGAAGCACCAAAATCC
CCCTACCTGGCGCGCCTCTGTCAACGTTTGATGTCGCGATTCCGGTATTT
GCATAGTATGGGGATCGTTGATACTAGGATATACGCGAGACTGAGGTAAA
AGAGATGGGGACGAGGATTTTTATACAGGTTCGGGCCTCTGAATTGTCAG
GTAATAACCCTACATCCTGTTGGCCGAAGCCGGTATTACTCTTATTCACC
ATAATCACACCAGTACAATATGTGGGATAGCCTATCTAATTGTTGTCGAC
ATGGCGGTCTGAAGGTCTGACTCGTAGTCGGCAACAGGGTAGTCTTCTTC
CTCGAATCCGTGCCCGGCAAGATCAGAGATAGCGCTTTCGTCTCTCCTGA
CAGTATCCGGAGACACCGTATGGGGTTAGCCGTGCTTATCCTTGAAGTCG
ATATCCGACGTCTTGTCTTGGCGTATGTTGGCTTGTATGTTGTGGCTTCT
GTTGTTCCGTGTTGTCCGTGTCCCCTCTCCTCCTAGGGGGCCTTGTATTT
ATATCCATAGGTGTCCCCTTGTCCAAATAGAACTAGGGAAACCAATATGG
ATATAGTCCGAGTGGTACTTGTCGTTTCCATGTAGAACTCTGGTTGTCTT
TCCTTATCCAAAACTCCCTCCATATCTGAAGTCAGTTTCCGTATAAGACA
TGGTATGTGGTGGGTCCTGCCGAGATATAGTCGACTACTATTAGGTATGT
GGTATCCATAACCCTGACAGTCGCCCATGTAACCCTAGCCGCGCGTGCGT
GTGTGCTGTGGGGAAGCGGCACGCGGGCGTGTATTGGTAAATAACAGTGG
CAGATAAGTCTTCCCTCTCTAAATTTATTTTTTTATTTTCTTCTAAATCT
ATTCCTCACAGTGTGAATACAATAGGGCTAGACGGCCACTTCGATTTTGA
AAAAGAGGGTCAAATGAACAAAGTTAAAAATATAGGGTCAAATTTATAGT
TAGACTTTAAAATAGAGTGAAAAAAAGCAATTGTCTCTTTGTCGTTTTCC
ATATATATGGTCGCAAACATTTCAGGGCTAGCCCAGCCTTGGCTGGCCAA
TCAAAGTTTCTACAATTCTCTCTCAGTTCTATCTTGGTATATCAGATCCT
CATCATCAAGAGATATTTTTCTTAACCAGCAGAAAAAAATTCGTCCCCAT
CTTCGAATTTGGACGAAATACATTGAAATGCTTTTAAATTTAGCATTAAT
AATATCTTCAAATCTGTCCAAAAAACAACATCGGTAGTGTGCACTTAGAA
TCAGTGGAGAATGGACAAGAGGCTAGAAAACAACCCAATGGTTAGCATTG
ATCATAATGAAGTGTCAAGTATATATATGGAAGTTAGAGTTATATCAGAT
ATAATTGATTTCTATCATAGTCTTACTAGTCTTACTTATTTTTAATCTTT
TCTTATTTCTACCTAAGCATATATTCTACATATACAATTGCCCTGAGGCC
CAATACAACAAATCCAATATTCACAATATATGTCCTCCCATTCTATTCAA
CACGAACCTGAGCCTCATATGTCGACATGATAGGGTTGATGAACATATAT
ACTACTTCCTCCGTTTTATAATGTAAGAATGTTATAATGTCGACATTATA
GCATTCCCCATATTCATATTGATGTTAATGAATCTAAATAGATATATATG
TCTAGATTCGTTAACATCAATATGAATGTGAAAAATGCTAAAATGACTTA
CATTGTGAAACGGAAGGAGTATTAGACATGCTTTTTACCCTCTCTAGTGG
TCGCCACCCTCCCCAGCCTTTTCCTTTTTTCTTTCTCACTTTTGTAATCT
CTTAGCCTTCACGGCTATTATACAGTATTTTCCTCTCCTTTAATACAAAC
ACACCATGCTGGGGTTTAAAAAAAGACAGTGATAGAGTATTTTGTTGAAC
TTAGTCACCCATAATTCCAGCTACATTTATCATCATAGAAGGAACTTTCA
TGCATATGCTGCCATAAGTCAATAAGTCAACGTTTTTATCGTTTTGTACA
ATGGTTCATCGATGCTGACACCTGACATCGATACCGGCCGGCAACAACAA
ACTGATTGCAACTAGAAGGGAAAATATTAGAAACAAGAAGCTTTAGCTTT
GTTCACCTACCTACTATACCATCACGAGCTTTAATACCGGGTAGCAAACC
TTCCCATATTTATATATGCGATTTCATTCATATAATATATACTCCCTCCG
TATTTTAATGTATGACGCCGTTGACTTTTTGACAAACGTTTGACCTTTCG
TCTTATTCAAAAAATTTATGTAATTATAATTTATTTTATTGTGACTTGAT
TTATCATCAAATGTTCTCTAAGCATGACATACGTATTTTTATATTTGCAT
AAAATTTTTTAATAAGACGAGTGGTCAAACGTTGGTTAAAAAGTCGACGG
CGTTATATATTAAAATATGGAGAGAGTATAAGCCAATGGATGCATGGCTT
TGTCATGTGGATGAGATTTAGCTCTCCCTCATCTCACCTCAGGCCCGTCA
ACTCGTCTCAGGCTACTAAATAGTAGTGTAGTACCTTACACGAACTTCAC
AAATCTCACAGCCATCTCCTGTCCTCTTTGTGCAACCGCATGAGAGCCCA
GCAAATCTCGTACAGTATATGGAATCACCAGGAGTGCGCTGATCATCGTC
TTCCTCACGATGGGGGATGCCATGGTTAGCTGCACAAAAGGCATCTCTCC
AGTGAGGTGAGCCTCCCTCACGACATACGTCCACTTGAACATTTTTTTTG
TTCTTGTTTAAAATTATGTGTAGCGATTATACTTGTGTTCTTGTATAGCA
ATTCTACAAAACTAAAGGTACTATTTGATTCAACAAAACCTGCGAACAGT
ATCCAAAGGGGGGCAAAATTGAAGGGGAAAATAAGGGGTTGTATGCACGA
TGAGTTTTTCTTCTTTTTGCACAATTTACAATTGTACGATGCTTTGGTAT
AGTAGGAGAGCCTAGCCGTTCAAAAGCATCTTGCATAAACAGAAACTTTT
AAACAAACTACCCTTGCTAAGGCTCATCAGTACGCTGATCAAATGTACTC
GGTAAGGGATGCATGGATATTTTCAAGTGGAGCTAATCATCATCTTCACG
GTTGCTTTGAGAACCATATGACTAAGCCTTATCATCAAGTATACAGACAA
TCGACATGCCTTTTAAGAACTTTTTTTTGGGTCATGCCTGATAACTTCTA
CCTTACGTACTACATTATTTGTGTAAGGCACAATCACATGGAGTTGGTGG
CATTATGCTCTCATGAGAACATTAAATTTCATCAACTTACATAGTACGGA
CTATTTACTTCCAAGTTGTGCTCCTTGCATCCTTGATTAATGGGAACAAC
TCAGCTCATGGAATCTCAAAGTAAATGGATCACATTGCCAACTAATATTA
GCAATATATTACTCCTACATCTCATGTCTTGTCCTGTTCAATACACCTAG
GCACTTGACAATTGGTGACAGTTGCAGTTTTCCATGTTGCTAATTACTCC
CTTAGAGGGGTACATCAGAGTCAACACAATGGAAGGGGAAAAACTAAAAA
AGCATCGGCGACTTTGTAGACTTGTATGCAGTCTTCATACTTTATAATGT
CTCATTGTACGTTCTTGATGTGATGCAAGACCGGTTTCTCTCTAGTGTCC
AGCCATCCCTCTGCTTAATACAGAGTTCATCTCTCTTAACATTGAAAAAA
AATAGAGTTCTTCTCTCTTCCTAGCTCTTCTCTTGATTTGTCCATGTTGA
CCATGTCGCCGAAGATCCATGATCAACGTGGCCATTTCTGTTCTTATTGA
AGTTTTTTTACTGAAGAGATCTTGTTGTTGGGAGTTGGGACTTGGGAGGG
ACCAATTTTTCTGAACATATAGCACTCTCCTTCAGTCCTTCTGCAGCACT
CTGACCAATGGCATGATAATTTGTATCCATATTTCCGGTTATTTCTCTTA
TTCTCTGGTTCATATGGCGTAACCTTAATTTCTTCTTTTCCATTGATGTG
TTTTACTTCTAACCATTGGTTGCACCAGCTTTCTATTAATGAACTTGCAA
TTCACCTGTTCTTTTATTTTTCTTCTCTTTGCAGGTGATCTCAGGTTTTA
TCTTGGTGGTTTCCTGCTGAACCTTCTGCTATCGATCCATCGAAAAATCT
AGTGAGTTGATAGTTGCAGGAAACTGATGCTATCAATCCGTTGAAAAATC
AAATGGGTCGATAGTTGCAGGAAACTGATTTTGCAAGACTATAGCTAATT
CTTACCGTCGGCATAGGATTAATGCCGGAAATAGGTCTGTAATGAAAGGT
AATGCTTCTTCACATCTTGGAATGTTGAATGATTTTAGTAAAGTGAAAGA
TTCTTTCTCTAGCTACTGTTTTGTGTGATCCCGACTGTGCTTTCTGAGCA
ATTTTATGGTCCTTGAGGAGGTACCATGAAGTACCATTTTTTCTATTATA
AATTTTGGTACCTCATAGTACCTTTACACTAAAATTTTGGTACCTTATGG
TACCTGCTCAAGGACCGTAGAATTGCTCGTGCTTTCTGGGTAGCAGCAAC
TACAGTTGAACTATTAACATATTTTTCACTTTTTGCACTTCAATTAAGCA
GTGTCTCAAGTTATCTAAACATATTATACTTTTTCTACAATCAAAATTTG
GTGAAATTGTGGTGATTGGATTATTATCGTTAGGTAGATACAATCATAGT
TTGAATTCCATAATCTTTTTCTCATGTTTTCTAAACAAACAAACAAACAA
ACAAACGGTTTAATTTGCTGTCCTAATATATATGAGAGTTTTTACGCTCC
AGGTACTGGTACTGCTAGGTACCAAATAAAATCCAACCATTGAATCAAAA
GGGGCATGATGGGAAAAAAGAATCGATTTGCCGAGCGCCCCTGCTTCTGA
ACTGCTTGTTGACTCGCCATCGTCCTCGATTCTTCGCTGGCACGCCGCCG
CGTGAGTGTTCTTCGACGGCATCTTCTCTGACGCCATTCCTTGCCGCCAG
CGCCACCTGTGTGTTCTTCCGCGGTACCACTACTAGTGCCACGACCTTTA
TTCAGCTGGTGCCCGGTGGCTGTGTTGTTATTTCTCGATCCGTCGCCGCC
GGCGATTAACTGCTCGTTGCTCTACGCGATGCCGATTAGTATGGACGGAG
GAGGCCATAAATCTTGTGATAATGAGAGGATACCGTGATTGAAAGGAGTG
AGAGGAAAAATCAGTGCGGATGGTTCCGCCATGGACTGAGTAGAGAAAAG
AAAAAGGAAAGAAAGAAGGATGAGAAAAAAAAGGCAGATGGTTCCGCCAT
GGACTAAGTTGAAGAAAAAAATAAGAGAAGAAAAGAAGGATGAGAGGAAA
AATCAAGGTAGAATGGTAGATGGTTCCATCATGGATGAGTCGAGAAGAAA
AAAAAGCAAAGAAAAAAAGACAGATGGTTCCACTTCCGGCATGGACGAGT
AAGTGCCGTGCCGTGCGGCGAGGATGCCGGTGACGGGTCGAATTCCTGTT
GTCGAGTCGAGGTGGGGAGATGAGGCTGTTTGTTCCTCCTCGCTGCAATG
GATGGGAGAAGAAAAGGGGAAGGAGCAGTGGAGCACGGTCCGGCGAGCGC
ATTGAATCAGGATTCTAGCGAGAGGTGCACAGCTTTGAGGCTAAACACGA
AATTATGGTTTTACCCTTCGGATGGTTAGTACCGGGAGGGGTGAGCGCTT
GTACCGCTAGGTACTGGATGCTTGACAGCCGTCCGATCATCCTGGATCGA
TGGACCAAATTTGGTACCGCTTCCCCGCTGGACGGTAAAAAGTCTCGGTC
CAACAAAAAGTACCTCGAGGTATAGTACCGGTACCTCACGGTACCAAATC
GTTTTCGATCGTTGGATTTAACAATACTCATCCTGCTCAGCTAGATCCAA
TGATCATAAACGTTTTGGTACCGTGAGGTACCGGTACCTCGAGGTACTTT
TTGTTAGATCGGAGTAAATCTCGTAGAAAGGAGGAAGTGAGAGAAATAGA
GATGGACGACTTGCTGTGATACCGGTATTTTCTTGCTGCTGCTTTAATTT
GTTGTATGCAAATTTGGTGATTCATGTGGATTCGCCAATTTAGTCACAAA
CATGTGATTCACGGCACAAGGAAAAATACCGTTAGTAGAGGTACCAGTGA
CCAAGTTTGGTTTAGGGTTTCGGGTTCAGCCATTCTAGCTCTACATCTAT
ATAATGTGCATACACTTCACCTTTCTTTTCTTTCCTCCCTTTGTTGCAGT
TGTAGAAGCGTGGTCTATGGTTTCCTCTTGCTGCTGGACTCATAATCTTC
TGCTGTATATATATTCTGTACTTTGGCTCATTCAATCAATTGTGTTTGGT
CTTCACTAATCTCACTCAATTGAGATTTGAAGTGGATGTGTTGGTCATGC
AAACTGGTTACGAGATGATGGCTAGCAACTATTTTTCGAGATGAAGAGGG
AATTTTGTTAATAATTCAGAATAAGAGTACATTCTTCAGGAACTATTTGC
TCTATAGAATAAAAAAGGAAATCAACATATCAATATCAACGGCAGAACGT
TTTAAACATTATGCCAATTGTGCAACCTCATGAGCAATGAATTATGTTTT
CCTCATCATGATCCGGCAGGACAATTAAACCAGGTAATTGTTCATCAAAG
TCGATGAGGCAAACTAAGTAACTTTGCAATGTTTGAGCAATCAAACACTA
ATATTATAGGTTGCTTGATCCAATCAACAGGAAGAGCTGAATTATTGGTT
GCCTTGTCTACACGTTGGCCATTCAACCTGTATATGAGGCCTGCAAAATT
ATTATTACTATACTTTTTTTTTCTGCTGAATGAAAACAGTCAGTAAGGTA
AATTTTGCTTGCACACTTCAAATATCGTATTCTTTTCTCTTCATGATCTT
TTGAGACTTCCTTTCAAACACATGAGTTTTACAATATTTTCAAAGAAATT
AGTTCTATTACCACAGTTCATGTGTTCCAAAAGGAGGCTTTACGGGATGA
AACTAGTAGGGAGGTGTTTCTACATGACGTTAATTACCACAATGCGAAGT
CCTGTCACGACTTGTAGAAATGTTTTTTATGATACTCGAAGATTGTCTAG
ACTAGTCATTTCACACTGATCCAACAGTTGGCATTTTTTGAATCATATTA
CGTCCTATGCAAATACTCACTACATTTCTAAATATTTGACACCATTGACT
TTTTAGCACATGTTTAACCGTTCGTCTTATTAAAAAACTTTTGTGAAATA
TATAAAACTATATGTATACATATTAGTATATCTAACAATGAATCAAATGA
TAGGAAAAGAATTAATAATTACTTAAATTTTTTGAATAAAACGAATGATC
AAACATATTTAAAAAAGTCAACTGCGTCAAATATTTAGAAACGGAGGGAG
TAGGTCTTAAAAGGAGGCATTACATTTCAAACTTGCTATTGTAAGCATGG
CGACCCAAAAGACAACTATAATTTTTGAAATAACGTTATTTGGCACATTT
TGAAATTTTAATTACAAAATACAACTGTAATTTTCACAAAATATGCCAAT
TCTGTTAACATCACTTGGCAAATTTTGTGAACCTTCTCTAATTTTTCACT
ATGTTAACAGAATTGGAATTATTGCCAGCCTGCCTTTTTTTACATTCATC
TGGTATTTTGGCCTTGGTGGATCTCCCCGTTTGTGTTTGCCTGATGGCGG
CGGTATTAGATGCTTTGATTGTCTCATGCATCAAGAAGTTGCAGGATATC
ATTACAGACAATGCAATACTCGTGCTAGGAGTAGAAGAAGAGCTCAGTGA
ACTGGTGAGAAAAACAGATTACATACGATGTTCTCTTAATGACGCTGAGA
CAACGAGGTTGGATCATGAAGCAGTTAATAATTGGCTTGGACAACTAAGA
GATGTTATGTATGATGTCGATGATATTATTGATTTGGCTAGATTTAAAGG
AAGCATCCTACTAGCTGACCATCCTTCATCATCATCAAGCAAACCAACAC
GTTGCAATTGCCCTTCGTGTCATTGTAATATTTGGACACGTCATGAGGTT
GCTGTTAAGATTAGAAGCCTGAACAAAAAGATAGCGAACATTTCAAATGA
TGAACTACTTCAAGATCTCAGACGTAGACCGCATCCGAGAAATGGTTCGA
TATGGACACCGATAAAAACCTCCAGCATAGTTGAACCCAACCTTGTGGGT
GAAGAGGTCATACTTGCTTGCAGAGAATTGGTGGATTTGGTTATTGAAAA
TAAGGAAAAGAAAGATTACAAGCTTGGTATTGTAGGGACAGGAGGAGTTG
GCAAGACAACACTTGCTCAGCAAATATATAATGATGAAAAAATAACAGGG
AATTTCGATAAACATGCATGGGTTTGTGTTTCAACAGACAGCACACAAAC
TTCTCTATTGGAAGAAGTTCTTCGGATCATGAAAATTCGATATGGGAAAG
CAAAATCAGTTGAAGAGCTCCAAAACAAGCTCAAATCAGCCATTAAAGAG
AAGAGTTTTTTCCTTGTGCTAGATGATGTATGGGAATCTAATGCGTGGAC
TAATTCACTTCAAAAACCATTGCATGCTGCAGCCAAGGGGATAGTTATAG
TAACTACGAGAAATGAAAAAGTAGCTCAGGAAATTAAAGTGGACCATACC
CATCAAGTTCATTTGATGTCAGAAAATGTAGGATGGGATCTACTTTGGAA
GAGCATGGGCATAACCGAAGAGAAACAAGTTCATCATCTGCGGGACATAG
GGATTGAGATTGTTCACCAATGTGGTTATCTCCCACTAGCAATAAAGATC
ATCGCCAAAGTTTTAATTAGCAAAGAGAAAACAAATGATGAATGGAAAAG
GATATTGAGCAACAATTCGTGGTCCATGAATAATCTTCCTGATGAACTAA
GAGCTTTATATCTGAGTTACAGTGAGCTATCACACCAACTGAAACAATGT
TTTCTTTATTGTGCTATATATCCTGAACATTCAACCATTAACCGTGATGA
TCTTACTAGTATGTGGGTGGCTGAAGGCTTCATTGATGAGCAGAAAGACC
AACTACTAGAAGATACAGCAGTAGAATACTACAATGAGCTGATCCATTGG
AACCTCCTTCAACTAGACCTTTCATATTTTGACCTAGGTGGGTGCAAGAT
GCATGGTCTCTTAAGGCAGCTTGTTTGCTATTTATCAAGAGAAGAATGTT
TTGTTGGAGATCCAGAATCACAAAATGGTAATACAATGAGTAAAATGCGA
CGTGTTTCTGTGGTGACAGAGAAGGACACGGTGGTGTTACCAAGTATGGA
TAAGAAGCAGTATAAAGTGAGGACTTACAGAACTTCATATTCCAAGTCAC
TGAGAGTTTACAATCCACTTTTCAAGAGGCTTACATATCTCCGTGTTTTG
GATTTGACTGGCACACTTGTACAGAGCATCCCAAGTCACATTGGAAATTT
GATTCATATGCGTTTGATTAATCTTGATGGGACAAACATATCTTGTCTCC
CAGAGTCCGTTGGTAACCTTCAAAATCTTCAAGTACTGAACCTGCAAAGG
TGTAAATCTTTGTACAGGCTTCCTTTGGCAACCACGAAACTATGCAATTT
AAGGCGGCTTGGTCTTCTTGATACACCAATAAATAAGGTTCCAAAAGGGA
TAGGAAGACTGCAATTCCTTAATGATTTGGAAGGATTTCCTATTGGAAGT
GTAACTTATAATAAAAAAATGCAAGATGGATGGAATTTGGAAGACTTGGC
TGATCTTTCACAGTTGAGGCGGCTTGTTATGGTAAAACTAGAAAGATGTA
CTCCTTGCAGCAGTGAAGATTCATTTCTCCTAACAAACAAAGAACATCTG
AAAGTTCTATATCTAGAATGCACTGAACCAACAAATGAAGCATGTTCAGA
TGAACATGTTAAACATGTTGAGAATATCTTTGAGCAGCTAGTCCCTCCAC
AGAACTTGAAAGATCTATCTATTCTGAGATTCCTTGGTCAGAACTTACCC
TCCTAGCTTTGTAATGTCTATCTGCCTTCACTGAAATATTTGATCCTCTC
TGATTGCAAATATTGCATACATCTTCCACCAATATGGCAGCTACCCAACT
TGGAACGCCTGAAAATTGTGAAAGCAACTGCAATTACCAAGATTGGACCC
GAATTTATTGGGCAATTTCCAAGATCCAGGGAAGCAGTTGCTTTCCCCAA
GCTTGAATGGTTGATCATCAATGATATGCCCAACTGGGAGGAATGGGCCT
TTATTGAAGAAGATGAGATATCACTTGCAGCAATGAACGAAGGAGGAGGG
GATGGAACTGCTGTGGCCGAAGAGGAGGAGATATCACTTGCAGCAATGAA
TGAAGGAGGAGAGGATGGAACCACTGTGACGGAAAAGGGGGAAGCCTCAT
TTCCAAGGTTGTGTGTGCTGCCCTCTTTGAAGAGGTTGGACATTGATAAC
TGCCCCAAGCTGAGGGCTCTCCCACAACAGCTTGGACACGAGGCCACCAG
TTTGAAAGAGCTCTCCCTTGTAGCAGCAAGCTGCTTGAAGTCGGTGAAGG
ACCTTCCATCCCTATCTGGTTTCCTTTCTGTTTGTAGATGTGAAGGCCTG
GAGAGGGTTACAGAACTTCCCAAAGTGAGAAAGCTGTTTGTAAGTGTTTG
TCCAAATTTGAGCTGTGTTGAGGAGTTAGGCAGTTTGGAGCAGCTATGGT
TGGATGTGAATATGGAGGACTCATCACCGTGGGTGCATGGGCTTCGAGAG
CAGTACCGCCACCTGGATGTCTACACGTGGCCTAGAGAGTGAGATGTGAA
GACCCAACTAAAAGACAGTAGATTAGTAGAGACACAAGGTAAGGGCATTG
GCTCTGTATTTGTTGATACATATTTTTATTCTATCGTTATCTAAAATAGT
GGAAACATATTTTAATTTCATTCCAACTTTGCATATTTTCAGCCAAAATC
ATGCATGTCTAATGTTATTCTCACCTGTACACTTTACATTCATTGATGTT
GTACACTTTGCATCATTCTTAGTAAGGAGATCATCATATATATTAGACAA
AATGTCAAACTTTCGGTAGTTGTTATGATTAATATTTGTACCTATATTAC
TGACCTTGTCACCTAAAACTAGTACAGAAATCCTTAAAACTTTGTGTTGT
AATTATTCTCAATGTCCATAACCAGTACAGAAACAAGTGTTATAGCATTT
TATAATCTATTATATCCTAAAGTACATTAAACCTCCTACAAACGCTTCTA
AGCCATCACGTAGCACTCCTACGAACACTCCTAAGCCTCCACATGACATT
CTAATAAATTAAAGAAATTTCTAAAAATTCCGAGAAAAACAAAAACATCT
TGTCATTTATCTTTATTAAATCTGGTGAACCCATCATTTACAACCATTAG
ATCTAGTCGTCAACCCGTGCGTTGTATGGGTTATTAAAATATTTAAGAAA
TTCAATTGTACATGTGGTTGAATACATGGGTTAAAATGATTATTTTGCTT
AAAAAAATGTTGGAATGGCGGCATTCGGGCATCCGGTCTCTTGTACTTTA
CCATGATTTGACTTGGAAAACAGTGAGGGAAGTCTCCACGGTTCGGATAT
AATGATGATTAATCCAAAACTAATTAATTAATTCAATTAAAAATACTCAA
CTACAGTACCATGACTATAGCTGGCCAAATGGGTGGCCCGGCCCAACACG
CACGGCCCCACTAGTGGCACGACCCACTAAGGCACGGCAACTGTAGCAGG
CCGTGCACGTGGCCCATAAAAAATTGAAAATTGAGGGAAAAATAATATGA
AGTTAAAAAATGAATGAAGACAGGACAAACGTGAGGAAAATTTAGGAAAT
ATACGAAATATATTAGAAAATATATGGTAAAAATAGGATAAAATATGAAA
AAAAATAAAAAAATATGAGAAAAATATGGGAAAAATTAGAAAATTGTAGG
GAAAATAAATGGGCAGCTGGGCCGTGCTCGTGCCGACCCGTCAACAGGCA
TGCCGTGCCGTGTAAGCCCATGGGCTAAGGTGCTGGCCCAAGCACGACAC
GGACAAATGGGCCATGCCGGCACAGCACACAGTCCGCCCAACATCTGTTC
CTAGTGTAGGGCTCCTAATTAATTAAGGTTTGTTTGGTGAAACAAAAAAG
CCACCTAAATGTCTTTGTATTGGTTCAAATTGATTAATAGTTTTGTTCGT
GTTCTACCTGTTAAAAGAAGAAGAGGATATTGCTGATCGGCATGCCTATG
TATAGTCCATGTGTGTCTTTTCCTTATGCCTTTTGTAATGCACGTGTATT
GTTTGGTAAGTTCAATTCCAGAAAATATGATTGTTGAAAAACTGATAGCA
CATATATTTTCTTTTCCTTAATTAAGTTATTAAATTACCAAAATACTTAT
GTATATATACATCCATGATTAATTTCTGTGTGCTTATTTATTTTGTAGGT
TGTTAATCTTGAAGAATTTGGGCTGTGCAGTCACTTGTAATATGTATTTT
TGTTTTACCTAGTTATTGGTCTTTGAAATATTAAAAAAATTTTATTTTTT
TAAAAAATAAATAAAACAAAAATATCAAGAAAGGGAAAATGTCAAAAAAA
TAAAAAATATATTTTCTTTAGCTCTTGTAAAATATATTGTCATGTTTCGT
TAGATTTTGCGTGTGTGTTTCTTTTCTTTTTATTTTTTTTTGTAGGTGTG
TAGGTAACTCCGCCTATGTCATCGTAGGTATAACTAAATGACATAGCCGG
TCCCCAGCCCGGAAAAAGGAGGAGGGGATAGTTTGGTATAGATGTGTGTT
GAAATGATGCTCCGTTGCTAGATCATTGGGAATTTTCTGCACTTTTATTA
GATTAATTTCATTTTCAGTGATGGAATAATTGTGGAAACATTTCTGGAGA
CTCATCCACCCTTATTGCTCTGTTGGACAAATCTGATTCTGAACTATTTA
AGCTAGCTTGACCAGACCACCAGGTCTAAGAGCTGCGAATTGACAAGTAG
GTGAAGGAAATTCAGTGCCGACCATGACCTGATGAGGAGCAAAAATTTTT
TTCAAGTCTTGGAGCCCAAATGTGCCTGAAGTCCTGAACAACAAGATACA
ATTTTGCTGCAGGATCAAACAATTTTGCTCCTCTCATTTGTTTCTTGTCT
TTACCTAGTTGCTGGTCTTTGGAAGATTACAAAAACTGAAAAAAAAAAGA
GTGAAAAGAACACGAAAATTACAAAAAAAAAGTCAAAAAAGGGATACAGA
TCCAAAAATGAAAAAAAAAACGTGTTTTTGTTTTTTGTCTTGCACGTGTG
TAGGTAGCTCCTCCTATGCCATCTTGGGTGTGCATCTTTAATGGCATTGC
TAGTTCCAAGCCCGAAAAAGAGAAAATTGCATATGTACCATCGCGTAAAA
TTGGCTTCGTAAAAATACCATCACTTAAATGGGCTTCGCTAGAATAACAT
CCTGAACTGAGTACACTTCGCCACTTTACCATTTTCATCATTTCTTCCAT
TTTAAATTTATTTTATCATCTTTGCATCTCTTTTTGGACTGAAATACCCC
TAAGTCATCAACGCTGAAGCACTTCTGGTCCCAAGCCCGGAAAAGGAGCA
GGGGGTAATAGTGTATAGACATTAAGTGAAACAATGCGCTGCTGCTATCT
AGAGCAGTGAAAGTTCTCTTGAAAATTTCTGCACTCTTGTCAAGTTAATT
GCATTTTTATTGATGGAATAGTTTACTGAAAAACACTTCTAGACACTCAT
CCACTCTGGTGCTCTATTGGGCAATTCTGTTTCTAAACTATTTTAGCTTG
ACCTCATTGCAAACCAGTTTTCATGTGAAAGCAATGGAGGCGAACACATT
CACCAGTTCGTCCTCCTCTCATTCCCTGCATCCTGTTTGAGAATTGAGAA
TTGTGAACACTGCGGTGTGGAGGCTGCGGTTCGTCAGAAGTTTAAATTCC
TAGATCCAGTTTCAGATACTTAGCAGCATTTCACCTGATGGCATTTGATC
GTAATGTTCAGAGAATGTTATCTCCTAATGCTTTGGAGTTCACTCCCCAA
ATTTTCAACACTGTCATGGACTCTGAAATTAGAATCCAGCTGTGTTGCGT
TCATTACTGTAAGAGCTCTTTTTTTTTTTAAACCTAAGCCAGCATTGCTG
GTTTTATATTAAGAGAGGGAGAAACTGTACAGACAAGAGACATCGGGCCC
GAAACCCATACAGCTGCATGGTTAATTATGGGGAACCGACATCACAGAGG
AAAACATGGGACCTAACTACACTACTAACAACAACGGCGGAGCCCAAACG
CAAGACATCATTGCCAAGCTAAACACAAAAGTGGCACAACAGCTCCGACA
TCATAGAAGAGGTGTTATCGTTGCCGAGCTAGCCGGCCAAGCAACCCAGC
AGCGCCGACTTCACCACTGCAGCGACATTGAAGCCACGGAAGTTGCCAAA
GCGAAAGCAGCTCCGACATCCACAATGGACATCAGCCAAGCCATGAAAGA
GCCACTTCCTTCACATGGCCAGCACCAACTCTTTGGAAGAGACCGCAACA
CGTCATCGTTGTCAAGCGTCGCCGCACCCCAGCAGCGAGCAGCTCCGACT
TCCTCCGTAGAAACAACCGAAGAGTGTGTCGCCCACCACAAGAGCGAAGC
GAACCCAAGAGGCTTAGGCCTCGCCAAGCACCAAGGAAAGAAAGCTTTTG
AACCGAAGAGACCCTCAATAGTCATCGATGTAAAGGAACTTCCCCGAAGC
GACGCCCCCAAGGAGGACACGACGCGTAACGCCGCCGCCGCTCGTCCGAA
GCCGGAGCAAGGTTTTCACTTGGAGATTTGTGGGGCAAATGGGAGAGCAC
ATTGACAACGCCTTCAAGAAGGGAAATGGCGCCAATGGGTGCGTCGTCGT
CATCGAGCCGGCCAAAGGTACAGCAAGGCTTTCGCCAGCGTCTGCACATT
ACCCACACAAGCACCCCCACATCGACGACCAAACGATAGTCCAAGATGAC
TCACAAGCATTCCACCCTCGACGCATCCTACCATCGCCCACACTCCTCTG
CTGCACCGACCAGAACCGGCCAAGGCGGCCAAGGTACTGGTCGTCGAAGC
TCCCCGCTGCCATCGCCTCCACGAGCACCCACTCCCCGCTATGCCGCTGC
CACCGTCGCCACAAGCGCCCGCAGCCCCGCTGCACCTCGTCAAGACGCCA
GTGGGCGTAGCTGGAGGTTGCCACTGCGCCGACAAGGGCCTCGCATCCGC
CTCCTCGCAGCACCAGACCCCCGCCGTCGCCGGCCTCCCACTGCCGCTCT
GGCGAGGGCACACTGGTCCCCACCTTGGCAGCACGCCATCATCCAGCCAG
GAGGGTGGTGGATCTGGCCAAGGGCCACCGGATCCGACCGCCCCCATCGC
CGGGCCGAGGGCCACCGCCGCCTCGCGGCTGCCTCGCCGTCGTCTCGCGG
CTGCCTCGCCGTCGTCTCGCGGCCACCCCACCGCCGTCTCGCGTGGCCCC
CCATCACCGGCCGAGGGCCTCGCCAGCCGGGGCCCGCGTCCTCCCTCGTG
CCGCTCGATGCCCCTCTCCACCTCCGTCGCGACGCTAGCCCGCTGGCCGA
AACCGTGGGTGAGGGGGCCAGATCCGGCCACGGAGGCGCCGGATCCGCCG
CCCCAAACCGATCGGCCGTCTCACCTTCGGCTGCGCCGTCGTCGGCCTTC
TCCGTCCTCCTCACGCAGAGGACGGTTCCACCGAGCTGTACGTTTGGGCC
TTGCCGCCGCCTTCCCGGCTCACCACTGGCTTTGCCGCCGGCGAGCTTCG
GCGGCGGCGAGGTGGAGGAGGGGGATGAGGGTGTGGCGGCACGGGTGGCT
AGGGTTTCGCCCCCGAGCCGCCCGCGTGAGAGCGACGCGGGGGACGCGTC
CTCCTTTCATCTTCCTGTAAGAGCTCTTCAGTCATTCAGTTTAGTGCACA
GACTTTTTAGGGCCCCTTTGAATCGCAGGATTGAGAAAACATAGGAATAG
GAAAAACGTAAGATTTTGATAGGAATGTAAGTGTAAAACAGAAGATTGCA
AAACGCAGGAAAAACACAGGAATGACCGTTTGATTGAATCGCAGGAAAAA
CACAGGAATTAGATGAGAGAGATAGACTCGTAGGAAAGTTACCAAGAGGT
TGAAGCTCTTGCTAAATTTCCTCCAAAATCTCTTTAGGATTGTCCATAGG
AATTTCAAAGGATTGTATATGATTCAATCCTTTGTTTCGAAGGGCTTCAT
AGGAAATTTTCCTATAGGATTGAAATCCTCCAAAATTCCTATGTTTTTCC
TCCAATTCAAAGAGGCGCTTAGTGTCATCGCAACAAGTTCATCTAACAGG
TACAAAATTGTCTTCCCCTGGATGACAAAATGCAGCAGAAAGCAAAGCAA
AACTGAATTGCATTCAGCGACGGGAAAAGAAAGGGAGGAGTGAGAGGTGT
CGCTTACATTCTCTGGTCTCCGGCACGAACGCCGAGGTGGGGGCTCGCTC
GACGGCCGCGCGCGCTAGGAGCTCGAGGATGACCTCATTGGCTCGTCGGA
TCGCCCGCTCGCAGCAACGCCCGGTTCCCTTCTCCCCATCGCCTCTCGCT
GAAGCTCCTGCCGTCGCCGGGTCGCCGTCGCTCGCAACGACAACAATACG
AGATAACTCGAGGGCCTATACGAAAATAAACCCCCAGTTCACACTTCACA
GGCGTGTTTAAATCTCAGCCGCCTATATCAGATCGAACGGTGCAGAGAGG
CTGAGGTTTTGGATCGCTCGAACGAAGAGATTTTTTTTTTGACGCAAAAG
GTAGAGACTACCTTATAACCATTGCATTAATGGTGGTCAAATCAGATAAA
ATCTGGTAAAGCCGAACAAGAGAACAGAGGGGGGAGAAGAAGGAAAAAAC
AGAAAGAAAAGACATGAGAAAAAACAGAGGTACAAGGGAGAAAAACAGGA
AGAAAGAAAAAAAAATACAAGAGATACATAGATACAAAAGGGGAGACAAG
ATGGTTAAGCGAATTTGACCACCCAAGCAGTAATGTGTGCTCGAAGGCAA
GGCTTGAGGCAACGAAGAGATTTTGGTCGATAGTAGTTGAGTTCATGTTC
CTTTGTTGGTCTGTAGCGCTCAGTGATTCACATCATCTCAAGACATGAAT
CAACCTATTTTTTTTAGATAATGGATAAAATCCGGCCTCTATATCCAAAG
GAATCAACCTATTTCTGTTTGGGAGAATGTTAGAACAATGCTTCCCGTTG
AAGTCGCAATCCAACTAGAAATGCTTTTTATATGCAGCTTGTAGATAGAT
GTGCAGACAAGATTCAGTTCAGCACTTCAGCCAAACTGTATTCAGACAAG
ATTCTATTATCAAAAGACACAACAGTAGTCCCCACATGTGACATGTGGAC
CAAAAGGAGTGAAGTAGTATATTGTAGGAGTATTTCAAAAACTCCCCTGT
AGCCTCCCCACTTGGGTCTAATTTTATTTTACAGGAACCGTAAGCAAACC
CTAGGATTTTGCTTATACAAGGTTTACCTAACTATACCATTGATGATAGA
GACACTTACATTCTTGCCCTTTCCTAACCCGCCCTGCTCCTTCACACTGC
GGAGGCAAACTTTTTTTGAATGACTCGCACGAGATTACAAGATTACAACC
CTGGAGGGTCGTAACCAGGAAAAAGAAAAAAAACCCCACCCACACACCGA
CATCGCCAACACACAAGCCCAGGAGAAGGCTAGCACCGGACCGGCCGCCG
CTAAGTATGACCGACCGCCACTAGGCCGACAAAGGGACACTGACGAGATC
GCCCCATAGGGGTGCCAAAACGATGTCTTCAAGAAGAGAAGTGACGGAAA
AGCCGCTGCCGCCGTCCGTCGGGACTCGAAGGAGCCAAGACTAGGCTTTC
GCCCGGCAATTACCCTTGGGGGATGAAACAACACGACAACACCCTCAGGA
GGGAGAACCTCGTTGTTGGTTCGACCAAGGCCGGACTGAGTTTTCACCCG
CCGCTCACCACCTGCAAATCCACGGCTGACGCACTGATGCCCCACCACCA
TACAAGCTCTGCCGACCTGTGGGACCCCTGCACTGGTGTCCCCAGTCGGC
TAGCCTTCGAGCGCCGAAGATCGCGCCACACCCACCAGCAGATTCTCCTC
ACACCTAGGTCGCCTCCTCCACCGTCAGCCGCGCCTCTCGCGCCAAGCCG
GCCTCCTCCACCGGACACGCCTCTCGCGCCAATCCGGCCTCCCTCCATCG
GACGCGCCTCTCGCGCCAATCCGGCCTCCCTCCATCGGCCGCGCTTCTCG
TGCCAAGCCGGTCACCGACCCCTCTACCAAACGATGTCGCGCCGGCCAAA
TGTAGCCATCTCCCACGCCCTCGTCTTGCCGTCCGAGGCCGCCATGCCTC
CGGTGACCGTAGTCATGGCCACCACCACCACAGCCACTGCTGTTGAACGC
AAAGCCACCTCACCGTCCTCATCCTCACCTCGCACCTCCACTTGCTGCCG
CCAGTGACCCGCATCCGCCGACATCGCCAGCGCCTCCACAGGCTATCGCA
GAAGATCCCGCCGCCGCCGGGTCACCGTCGATCATGACGACAACAATACG
AGATAACTCGAGGGCCTATATGAAAATAAACCCTCGATTCACAGTCACAG
GCATGCTTAAATCTAAGCCACCTGTATAAGATCGAGCGGTGCAGAGAGGC
TGAGGTTTTGGATCGCTGGAACGAAGAGATTTTGGTTGATAGCAGTTGAG
TTCGTGTTCCTTTGTTGGTCTGTACTCTGTAGAGTTCAGTGATTCACATC
ATCTCAAGACCTGAATCAACCTATACTATCTCTGTTTGGGAGAATGTTAG
ATCAATGCTTCCCGTTGAAGTCGCAATCCATATGCTTTCTAAATGGTAAA
TGCAAGTAGCTTGTAGATAGATGTGCAGACAAGATTCAGTTCAGCACTTC
AGCCAAACTGTATCTGTTGGACAAATCTGATTCTATTATCAAAAGATACA
ACAGTACTCCCCACATATGGACCAAACACAGTGAAGTAGTTTCCCAGTAA
AATCAATTGGGATAGACACATGCACCAGTTCATCCCCCTCTCAGTCCTTG
CATCCTGCTGTTTGAGAGTTGAGAATTGAGACACAAGTTAGGCAAAGGAA
ATCATTCACTGTTTGTTAGCAGTACGTACAAAGTTTGGCCAGATACACAA
AAACGCATGAAAACAAGTATACTTGTAAACAATTACTCCTGTAAACTCCA
ATATTTGATGAGAAATATTTCTGTATGTTTACTCGTGAAACCTGTCCATT
GGATTCAACGCTAAAAGTTTTGATCCCAAGTATGCAACAGGACTGGAAAT
AAGCCCCGAATTCTCATAGAAACCTCTGCCGTTGTCTCTGTCAACCAGCT
CTTTCACAATGCAAATGCATGCCTAAGCAGAGAACTGGTTGGCGTCAGGA
AGGCCAAGTGAGATTCTGTTCTCCAGACACTTGGAGATACTACAAAGATT
TGATCTTTCTCATCTTTTAATCGCCTTCTTGAGAGAGATCATCTCAGTTG
CCTGCAGCTTCTAGAAAAAAAAAACAGGTACAATTCAGCGAGGAGAGGGA
AGGTCAGCAAGAAGCAGATAGGACACAGCCATGTTCCAGAAATCAGTTCC
AACTGTTAGCCTTTTTTTTTTCCTGTAAAAGAAACAACTGCGTTACCACT
GTCATATAGGCCAGAACACAACATCAGTTAGATCTTACTACGGAGCTAGT
GCCCTTGTTTGGTTGATTCAGGTTCATTCTTGAGCTAAAAAGTACTAACA
GTTTAGGATGGCAATGTCACTGCATTGCTTGACTGAACTTGCAATTCCCT
GAATCACAGGAGGTAGCTGGCAGTAGAGCTACTGCGCGTACCATAACGTG
GTGCACCACACCGCCCGGGGATTTCACCCAGGTGCTCCAGGACGTCGCCG
GCGACCCCACCCTGCCCCGCACCAAGTCCGTCCGGTGCGCCGCCTGCGGC
CACGGCGAAGCTGTCTTCTTCCAGGTCAGGATTATCGATCACAACCAAAC
CAACTAGTTTATTCAGAGTTCAGAGTTAATACAAAAGATACTCAACTAAC
GCAAGTTCTGCATATTCTCAAAAAAAATAATTCTCGGTTTCGGTTCAGAT
GCCAACTGTGATTAACAGAATGTGTAGTTGCAGATGGAGTAATAATTCGG
GGTATCTTTGTGAACATTGCAGTGGAGAGGCCGCGCCAGGGGCAACGCCC
GGTTCCCTTCTCCTCATCGCCGGCGGCAGCGGCGGCGGCGTCTCGACATC
TCTTCCTCCCTTGTACAACGACACGACAACACGAGATAATACGAGGGCCT
AAACGAAAATCGGCCCACGGATTCCGAGGCGCGTCTAATCTCAGCCGCCT
GTATATGATCGAACGGTGCAGAGAGAGGCTGTGGTTTTGGATCGCTGGAA
CGAAGAAATTTTGGTCGATAGCAGTTGAGTTCGTGTTCCTCTGTTGGTCT
GTAGCGTTCAATGATGCAGAGATGCCGTACTGCCGTTTAAGCTTCAGAAC
CTATTGATGTTATACAGTACAGATACGAGTACATGAAACTGGGATTGTGT
TCAACTGGAAAAGTTGACAGCGTTAGGGGTAGGGGTGAAAACGGTACGGA
AACTTTCCGGATTCCGGACTTATTTTCGAAAACGGAATCGGTCGGTCGGA
ATTTTTTCGGAATTTTTCGGAAACGGAAACGAAATCGGAAATATTTTCTC
AGAAACGGAATCGGAAATGAAAAGGGCAGTTTCCGTTGGAACTCGGTATC
GGTCGGAAACTTTCCGGAAATTTTCTCGGAATTTCCGGAAATTTTCTCGG
AATTACCAGAAATTTTGTGACTGAAATACCCTGGATTCTTTTTTTAAGCG
CTAAATAGTGAATACCATGGTGTTTGGCTGTTATTTTTTTAAAAAATATT
TGTTATGCAAATCTAAAATTACAGAAGAATATTTTTTGTCCTACATTGGG
ATTTATCGACAACATTACTCTTTCAAACATAGATAATTTATTCAATTGGA
TTTATTAGTTTGAGGGGTTTTTTTATTCCGATAAATTTTCGTTACCATAT
TCGCGCCTGTTCGTTTTCGCTCCGTTTTCGGTTTCGATAATATTCGATTC
CGTTTTCGTATCCGAGGTTTCCGATTCCGATTCCGAAAAAAAATATGAAA
ACGAAAATAATAAAGATGGTTTCCGTCCGTTTCCGTACCGTTTTCACCCC
TAGTTAGGGGTGATGAGCGGTGCCAGTTGCCACCCAAAATCCTTTGAAGA
TGAGATGCACTACTCTGTTTCAATCATAACTAGCATGGTGGCCCGCGCAG
ATTTCGCGGTAATTCCGAATTTTTCTGTAAATTGTATTTCTATATAGACT
CTATGCTCTTCTTCCAATATTATTTATTTTTATTTCTGAATTTTTATTAT
TTCTAATTGTATTCCTATATGGACTCTAAACTCATCTTTCAATATTCTTT
AATTTTTAATTTCGAATTTCAGTTACTTCTAAATTGTATTCCTATATTGA
CTTTAAACTCTTCTTCCCATATTTTTCTTAATTTCAAATTTTAGTTATTT
GTAAATTGTATGTTTATACGGACTCTAAACTATACTTTTAATTTTATTCT
GTTTATTCCAAATTTTAGTTAGTTTAAAATTCCAGTATGGACTCTATAAT
CAACTTCTAATATTCCTTTTTTTAATTCTGAATTTCTATTTTTTTTCTTA
ATTGTATTTCTATATGGACTCTATACTCTACTTCTAATATTCCTTATTTT
TAATTCCAAAATTGTATTATTTCCTAATTGTATTTCTATATGGACTCTAT
ACTCCACTTCTAATATTCCTTATTTTTAATTTCGAATTTCTATTATTTCC
TAATTGTATTTTTATATGGACTCTATACTCCACTTCTAATATTGCTTATT
TTTAATTCCGAATTTCAGTGATTTGCTAATTGTATTTCTATATTGACTCT
ATACTCTACTTCCAATATTCCTTATTTTTAATTCCGAATTTCAGTTATTT
GCTAATTGTATTTCTATACTGACTCTATGCTCTACTTCTAATATTCCTTA
TTTTTAATTCCGAATTTCAGTTATTTCCTAATTGTATTTCTATATGGACT
CTATACTCCATTTCTAATATTCCTTATTTTTTAATTCTGAATTTCAACTA
TTTCTAAATTGTATTTCTATATAGACTCTAGTCTCCTCTTCTAATATTAC
TTATTTTTTAATTCCGAATTTCAGTTATTTCTAAATTGTATTTCTACATG
GACTCTGCTTTTTCTTTTTCTCTGATTAATGTGAGAATTTCTAGGCCATG
AGAGTGAACGTGGAGGCTTCTTTTTCTATTTCTTTAATAATATGATAGAT
TTTGGAAAGATTCTGGTGACCTCCTGCAAGTTGCTCTGTGGGGAGGTTGC
TGCGGCTAGGGATGTCTTAATAACCATGCTTGCTGTATACATGTACTAAA
AACTTCTCCTCACTTAATAATCGGCCAGCGTACTTTTGCCAGACATATGA
AAATAAAATACTTTCAGAAAGATATAAACAATGATAACTTTGTACCAGCA
TCATGTCATGTCAAGAAATGACACAACAGATTTCACTCCTAATATTTTCT
TTAATGAGACATGGGAATCTTTTTATTAGCATGATGGAGAAAATTATGTA
GCAGACCCTATATAGACAATAGAGGAACGGTGGCTTCTGGAATGTCAAAA
CCGATGAATTGTCTTTTCTGCAATTTGGCGAAAAACAAACTCCTAATGCA
CACTGCGACAGACAGGGCATATCACCTAACAGCATCTTTTGTCATGTCCA
GCACTGCTAAAGGCTGTGAATACTCCAAACTAAACGAGCTGCACCAATTT
CATATCCGTCTTCTCCTCTCTGCCACTGCATAATCTAGGTCCAGTATATC
ACCAGGAACGTGCTCATCGTCTTCCTTGCAGCCGGTGATGCTGTGGCTGT
ACGCACCTAAGGCCTCTGGGGACTGGGGTGAGTCTTTCTTCTTTGCCATA
TGGACTTAATATATCTTCTGCTTTCCCTTGTTCAATTCCTGCTTCCTGTC
ATGGTTGGAGTCGATCGAGACGTTGGCTCACTCAGTCATCTTCTTCTTGT
ACTCCAGCAGAAGACGTTGATCCGGCTCATTTCAGCCTCACACCCAGCAA
CACTTCGCCTTCCATGCTTAAGCAAAACCTCTCAACTTGTTGCCCATTTC
TTCTTCGTCGTTGCCCGTTGACCCAAGAAGCTGTCTAAAGGTAATCCCAT
TGTTCTAGTTCTTTCAGATTTAATATGTTCTAGTTCTAGTTCTTACCATC
CACATGATGCCCTCGCCAAGTCACCATGATATCATCATCCAAGATGAATT
GGAACTTTGCACACCAACCAAATAGGGGTAGAGGGATCACTGCACTATAT
GAAATTTACAGCGGTTAGTATCGAATATGATTTTATGAAATAATTGCCTT
CTTCCGTTCATTTTAGTATGTTAGACTGTGTATTGTTTGCTGTTAATTAG
TTAGTCTTATTCTCACCAGTCCTATATACAATTATGTAATTGTAAAAGAT
AAACCATTCTTTAGTTGTAGTCCCATATTAAGAGTAGATACACTACACTA
CACAGAAAAAAAACATACTTCTATGAATACCTCACATGATAAGAATGTAA
TACTTTTAGTGTTGGTTATGTACCTCATACTGTGCATGATTTGTCCCTAG
AACTTTAGTTTAAGTATGATAAGCTAATTATTGTATTAATATAAATGGCA
ATTCAGTAGTTATACCCATGGATGTCTATTTTATCAATACAAAAGGTTTA
GTGAACATTATATATTTTTCAGATCATGCTAACAGATATCGTGCATTCCT
TGCCAACCTACAATGCTGTCACTTTCTGAAACGTTAAAAGTGGATCTCCC
TTGCTGATTTTTCCTATGGCAACCATATTAGATTCTTTGGTTGGATCATG
TGCCAATAAGTTGAAAGAGATTATTACTGAAGAGGTGATACTTATTCTAG
GGATACAAGAAGAGCTCGCAGAGTTGCAGCGGAAGACTGAACTCATACAT
TGTTGTATTAGTGATGCTGAGGAAAGGAGGATGGAAGAGTCAGCAGTTGA
CAATTGGCTTGGTCAGCTAAGAGAAGTTCTATATGATGTTGATGATATTA
TTGACTTGGCTAGATTTAAGGGAAGCATTCTACTAACTGATCATCCTTCA
TCGTCATCAAGGAAGTCAATTGCTTGCACTGGCCTGTCAATTTCCACTTG
CTTTTCTAATGTTCAGGCACGTCATGAGGTTGCTGTGAAGATTAGAAGTC
TCAACAGGAAGATAGAAAACATTTCGAAGGACAGAGTATTTTTGACACTC
AAGAGTACGGTTCCTACTGGAAGCAGTTCAGTATTGAGAGTGAGAAAAAG
TTCCCACCTACTTGAGCCCAACATTGTTGGCAAGGAGATCATACATGCCT
GCAGAAAAATGGTAGATTTAGTGCTTGAACATAAGGGGAGAAAACTTTAT
AAGCTTGCAATTGTTGGGACTGGGGGAGTTGGTAAGACAACATTAGCTCA
GAAAATATACAATGATAGAAAAATAAAAGGAAGTTTCAACAAAAAAGCCT
GGGTTTGTGTTTCCAAAGTGTACTCTGAAGCTTCTCTTTTGAGAGAACTT
CTTCGAATTATGGAAGTTCATCATGATCAAGATGAATCAATTGGAGAGCT
CCAGAGCAAGCTTGAAATAGCAATTAAGGAGACAAGTTTTTTCCTTGAGT
TGGATGACATGTGGCAATCTGACGCATGGACAAATTTATTAAGAATTCCG
TTGCATGCTGCAGAAATGGGAGCAATTCTCATAACAACTAGAAATAATAT
TGTTGCCTTAGAAATCGGAGTGGACCATACTTATCGAGTTGATTTGATGT
CAACCGACGTAGGGTGGGAGTTACTTTGGAAGAGCATGAATATCAGTGAA
AGCATAGAATTGCAAACTCTGCAGGATGTTGGGATTGAGATTGTTCGCAA
ATGTGGTTGCCTTCCTCTTGCAATCAAGGTTATTGCTAGAGTGTTAGCGA
GTAAAGAACAAACAGAGAACGAATGGAAAAAAATATTGAGCAAAAATGCT
TGGTTCATGAACAACCTTCCAAATGATTTGAGAGGTGCTTTATATCTGAG
TTACGATGAGTTACCACATCATTTGAAGCAATGCTTTCTTTATTGTAGTG
TATATCCTGAAGATGCAAACATTTACCGTGATGATCTTACAAGGATGTGG
ATCGCTGAAGGCTTTATAGAGGACCATGGAGGTCAACTACTAGAAGAAAC
AGCAGACGAGTATTACTATGAGCTGATCCACCGGAACCTTCTTCAACCAG
ATGGTTTATATTATGACCACAGCAGCTGCAAAATGCATGATCTTTTAAGG
CAGCTTGCTTGTTATTTGTCAAGGGAAGAATGTTTTGTTGGAAACCCAGA
ATCATTGGTAGGTAACACTGTGTCTAAACTTCGACGTGTTTCAGTCGTCA
CAGATAAGAACATGGTAATGTTACCTAGCATGGACGAGGTGCAATATAAA
GTAAGGACATGGAAAACTTCTTATGAGAAAACACTCAGAGTTGATAATTC
ATTTTTCAAGAGATTTCCTTATCTTCGTGTTGTAGATTGGACTGATTCAT
TTGTACCAAGCATCCCAGGTTGCATCGGGAATTTGATCCATCTACGTTTG
TCTACAATTGGACATAGTGATAATGTATGGATGCCAAAATTATTTGGACG
CTTCGGTTGTTTGATGCAAGGTATGTGATTTTATATACTCTGGATTCAGA
TTGCGCCCATTTTTTGGCATGCTATTGTGTACATAGATATATATCTTTTG
CTTTACTAGATCTCGGTCTTGAGGATGAAAGGATCTAGTACTTTGTAATA
TCGACTATAACAGATATGACAATAATCCCAAAGAAATGGCAGTATAAGAA
CTACATAACTGTACTTTTAGTTTGTTCCGGTAATCTTCTATTAGGTTCTG
CAACTTCCATGCAGCTCATTATCAGCACATCAACCTTCTTATTGAGCAGG
AATCAATGAATGGATCAATGGGTAGATGGTAGGAGTACCAGTCTGACTGT
GTGTATATTCAGCAAATTTAGTCTCCCTGATGGTTACAGCCTACCTTAAC
TGAATTTCACATCAGCAATGATTGTGTGCAAGACCCTTTTTCCTCCACCA
GATGATGCTTAAGGACCACAAAATACATGTATATCTCGATGAACCGAAAA
TAAAAGCTTTCCCTCCATTATCCAACATCGTTTTTTATCGAGTCCATCCT
TCTCCATTTAAACACTGAACAGAACAGCTGAGCTGGTTACTCTGTCATCA
GGAGAGATATTATGACCAATACCCCCAGCTTTTCCCCTTGTTATTCCCTA
TTGTTGAATTAACTGTAGTTTTGATGCATTCATGTGTTATGCAGGGGGAT
GCTGATCAGTGCCCCTTTTGGATACTTCAACCTTCCTAATGTTCCACGTA
AGCTTTTTCCTAATTATTCCCATTGTAATCTGCTCTACTAGCAATGGCTT
ATCTGCTGCATCTCCTGTACAGGATTCAGAACTCAAGTTCTTGCCGCAAA
ATGGTTTCTGTACACACAAAAATGGCTAAAATTGTAAATGCAAAATTTCA
AATGCCACCTGCGATTAACTGCAGATTGAGTTGCTGATGGAGGTGAAAAC
TCTTCTATGCTTTAGAGTTCACTCCCAAATCATCAACCCTCTTATGGACT
CTGAAATCAGAATCGAGTTGTGTCCAGTTATTTCAGTTCAGTGCTCTAGT
TTCATATCATCTGTTCCGAGTAATTAACAACTGGAGTAGAAATTATCCTT
CCCCTGAACTGAATCACAAATGCATCGCAAAGCAATCAAAGCTGTGGCGA
AATACATCTATCCAGCGACGAGAAGAGAGGAAGGGAGGGAGGCGTCACGT
ACCTGGGTTGAACTCGAGGAAGAGGAAGAGGCCGCGCCGTCGACCCCGGG
CGCCGTGGCGGCGAAGGGGCCCATGGAGCGCTCCAACTTCTCCACCCTCG
GATCTCTGTCGCTCCCTGCGGCCCACCCTCCAGCTCCGCCTCCGCCTCCG
CTCCCCGGCGCCATCGCCGAGGTGGGGGGTTGGACGGCCGTACCAGGCGC
TCCACGATGTACCTCACTCACTTACTCATCGGAGCGCTCACCCGCAGCAA
CGGTAGTTCCCTTCTCCACCATCAACCTCGCCACTCACCGGAGCGCCGCC
GTCGGCGTCGGCGACCCACGCGCCCTTTTTCCAACGACAATACGAGATGA
TCTGAGGGCTTATTCGAAAATGATCCTCCAATGCTCAGGCGCCCTTAGAT
ATCCCGGCCCACACGTCATCCGCAAACCCCTTGATGGCCCATAAAATATG
GGCCCCACGTTGCATCCCGCCCATGTTCACTTGCAGCACGTTGGGCTGTG
AAAGGGTCCAAAGTCCAAGTATCGCCCCAGAGACGGCCCGTACACTTTGG
GCCTCACATTGCTCCTGCCCTGCGCTGACGGGCCGCATGTCCCCGTAGTA
TCGTCCCGGCCCACAAATTAAATGGAATCGCTTGCTGGCCTACGCCCATT
AGTCGGCCTGACCGCAAGAGCGATAGTCTCCTGGATGAGAGAATCCGCCG
CCATGGCAGCTGCTCGCCGGAGCTCCGCCGACTGGCCACGGAGCTCCTCT
CCGGCGAAGATTTGTATCACGTAGGTTCTTCGAGTCTTCCCTTTCCATAA
TGTGCTTTGGCTCTTTCATCTTCCTCTCTCTGTCTCACAGATCAGACACT
TGACGAGCATGTCAATACCTATTGATGAGAGATGTTGTATGTACTGCTGT
TTATGCTATAGAACCTATTGATGTTATACAGATCTGAGTGCATTTTTTTT
CTTTGATAATGTCAGGTGTGAGCTCATGAAACTAGGATTGTGTTCAGTTC
GTAGCATCCTCTTCTTTCATTCTTTGGAGTGAATCAATGATCCTGTTGAA
GTCACCAATTGGATGCTTTGTTCTCTATGTTCTGCTTCTGTAGCTGGATG
AGTATCAGTCACTGTATCTGAACACATACAAAGTGAACTCTATGGTTTCA
GTCTTTCAGATCAGGTATGTTCCTTCTTTGACATGGTCATCAATCTGAAA
GCATGTGCAGTAGTATGATTCCATGATGGAGGAAACAAAACTTAATCATG
TGCACGTCTTTCTTTTTCTTTTCTAATCAAAGTGCGCGCCTGCTTTAACA
CCATGGACTATAATATTCACGTAAACTAATTATAATCACATCACCAAGTA
CGTCCAGTGCGCTTCATGCAGCCACGGGGAAGCTGCCTTCTTCCAGGTCA
GGATTGTCGATCAGAGCCAAACCAAGCAGTTTGTTCAGAGTTCAGAATTA
CATAGAAACTACTGAAATCTGAATGCTGAAAATGATTTTGTTGTTGCATG
CAGGCACAGCGAGGGGAAAGGAAGGCATGACACTTATCTTCGTGTGCTGC
AACCCCAGCTGCAATCACAGATGGAGGGAGTGACATGTAAATTAATTGTA
ATTAATGCTACTATTATGCTGCATGTAAAGGCAATAGAGCTTTGCATTAT
GCCATGAATTGGTATATGTTTACTAGTCAAATCGAGGGATAAGACGACAA
ACAATGAGTATGAGATGCCATTGAGCCCGTGACGGAGGAAACAAAACTCA
AGCATGTGTATGCTCACCCCTTTGTAACGGCAATAAAGCACGCAGCTGGT
TTCACATCATGGAATCTTGGAAGCAAACTCTAAATTAATCACATCGAAAT
AAACTGTAAACTAATCACATCGCCAGAGCCCAGGCGCCAGCTAATCGTTG
CAATATACTATTGCAGCTGTTGATCAGTGCCCTAGAATATGTGAGTGTAG
CTAATAGAAGTACGAAAAGGAAAACGCAAAGTTCCCTACTAATCTGTAAG
GTCTATTAGTAGGAATTAAGTACTCTCTCAGGAGCCTCACCATTTGCATT
CTAACAAACCTAACGTTTTGACAAAGACCATTGCGTTTCCATGGTGTTAC
TAGAACAATTGCTTCAGCGCTAGTGTGCAGGAAATCAATTACCATTTAGT
GATGATTGGGGATATGAATAAGAAAAGGAGTAGCCATAGCTACCTAGACG
GTTCATGAATATACACAAATTTTTTTTTTAGAATTAGGGCGATAGCGCCC
CCATTTCTCTTACTAGAAATGATAGTCATTACAACAAGTCTTGAGAAGTA
AAAAAAAAAAGGAGAACTAAAGATAAACCTGACCACTGAGTGGGACAGGA
ACAAAAGACCATCAGCCTAACCATTACAGGCCTAACCCAGATGACTATCC
TAGATACAGAGTACTAGGGAATAAACAGACATTCCAAGGAGTATCAAACA
AGATCAAACTGCCAGGGAGAGACTAAGCCGGTCCAATTCTTCTGATGAAT
ATACACAAAATGTTGGGTTGTGGAGCATAGACATGTGGACAATAACTTAA
AATTTTGTCAGGGATAGTACCATGGGAAAGATAAAAGAAAAGAAGAGTGG
TTCAGCAGTTGTCTAGCTAGTCTGAATGTTCAGCTATACAATATATGTAA
GGCCTTACCACCTTTCCTAAATCACTCCCTAGCCTCCTGCAGTACTGTTG
CTTTGTTCCACTGTGTCGCATTCTTACACTGCATTTCTACCGGCTGTGGG
TAAGCTCAATACATATAGCTGAATTTACTTCCTTTATTTCCTTAAGTTAA
TCCGTAAATGCTCATCTTGACTGCAGGGCACGGATTTTCAACAGGATCAG
TTGCGTCCATTTCTGTCTGCTTTCTGATTGATTGAGATGAGATCTACTAG
GAAGGAAAAATCTGCTTCATCTGAGTAATCCCATATATACTGCTCTTCTT
GAAGCACTCCTTGATCGGTGAATGTCAACACATGAACCAGTATTTCTGGT
ACTCTCCCGTTGATTCTTCTAGTTAACCTTCTGAATCATTTCAGTTGTAC
ATATATAATACACACTTCACTTTTCTTCTGTCCCCTTTTTCCAGTTGTAG
CAGTGCAGTCTGCGGTTCTCTCTTGATGACTGGCTCATAATGTTCTGTAA
TCTATTCTATACTCTGGCTTATTCAATCAGATTCCTTTGGTCTTGATTAA
TCTCAGTTTATTGAGATCTTAAGTACAAGATGGGACCGAGCAACCTGTTA
ACCTGTGCAAGATGGTTGCTACTATACTACTGATCCTTGTTATGTACCAT
ATGTTATTTTTGTGCTGAATGATCGCTCTGTAAGGTAAGATTTGCATCCC
GGCGAAAACGAAAAAAGATTTGCATGTGTACTTCAAGTTTCGAATGCATC
ATTCTGTGATCTTTTTTTGGGATGCAGCTAGTAGAGTAGTAGGTAGGGAG
GTGTATCCGCCATGCAACTTTTAGGTTTTCATGTGTGAAGCTACCTAAAT
AATATAGACCCTGTTTGGATGCTTGGGCTGTGGTTACATAACCATAAATG
TCAATTTTGCTAGCCATTAGACTCAACATGCACGGTACACCGAATTAAGT
GGAAACTCTTATACAAAGAATAGATGGATAATATATTTACTAAACTTCAT
CTTGCATTCATATTTTGTCAGCCTTATCTAACTTTTAAACTATGTTAACA
CAAGTTTGGTTACATGTCAGGCTGCATTTTTTACATTGATCAATTATATA
TGGTGGATTACCCCTTTTGAGTTTGTCGGATGGCAACAATAGTAGACACA
TTGGTTGGATCATGCATCAATAAGTTGCAAGCGATCATTACAGACAAGAC
AATACTCATTTTAGGGGTAAAAGATGAGCTTGAAGAACTGCAACGAAGAA
CAAACGTCATAAGATCTTCTCTTCAGGATGCTGAGGCAAGGAGGATGGAA
GATTTAGTAGTTGAAAAATGGCTTGACCAGCTAAGAGATGTTATGTATGA
TGTTGATGATATTATTGATTTGGCTAGATTTAAAGGAAGTGTCCTACTGC
CTGACTATCCTATGTCATCGTCAAGGAAATCAACTGCTTGCAGTGGCCTT
TCACTTTCATCCTGCTTTTCTAATATTCGTATACGTCATGAAGTTGCTGT
AAAAATTAGAAGCCTGAACAAAAAGATCGATAACATTTCAAAGGATGAGG
TATTTTTAAAACTCAACCGCAGACATCATAATGAAAGTGGTTCAGCATGG
ACACCAATAGAAAGCTCCAGCCTAGTTGAACCCAACCTTGTGGGCAAGGA
GGTCATACGTGCTTGCAGAGAAGTGGTGGATTTGGTGCTTGCACGCAAGA
AAAAGAATGTTTACAAGCTTGCTATTGTTGGAACAGGAGGAGTTGGTAAG
ACAACACTAGCTCAGAAAATATTCAATGATAAAAAATTAGAAGGGAGATT
TGACCATCATGCATGGGCTTGTGTTTCCAAGGAGTATTCTAGGGATTCTC
TTTTGAGACAAGTTCTTCGTAATATGGGAATTCGATATGAGCAAGATGAA
TCAGTTCCAGAGCTCCAAAGAAAGATTAAATCACACATTGCAAATAAAAG
TTTTTTTCTGGTGTTGGATGATGTGTGGAACTCTGAAGCATGGACAGATT
TACTAAGCACTCCACTTCATGCAGCCGCCACAGGAGTAATTCTAATAACT
ACTCGAGATGACACTATTGCTAGAGTAATTGGGGTGGAGCACACTCATAG
GGTTGATTTGATGTCAGCTGATGTAGGATGGGAGCTGCTTTGGAGGAGCA
TGAACATCAACCAAGAGAAACAAGTGCAAAATCTCAAGGACATAGGTATT
GAGATTGTTCGCAAATGTGGTGGCCTTCCTCTTGCAATCAGAGTTATTGC
TACAGTTTTAGCAAGCCAAGAACAAACAGAGAATGAATGGAGACGGATAT
TGGGGAAAAATGCCTGGTCCATGAGCAAACTTCCTCGTGAATTAAGTGGT
GCTTTATATCTGAGTTATGAAGTGCTGCCGCACCAACTGAAGCAATGTTT
TCTTTATTGTGCACTTTTCCCTGAAGATGAAACCATTTTGCGCGACATTC
TTACTAGGATGTGGGTTGCTGAAGGCTTTATAGATGAGGAAAAAGGACAA
TTACTAGAAGATACAGCAGAGAGATATTATTATGAGCTGATCCATCGGAA
CTTGCTCCAACCAGATGGTTTATATTTTGACCACTGGAGCTGTAAGATGC
ATGACCTCTTAAGGCAGCTTGCTTGTTATTTGTCTAGAGAAGAATGTTTT
GTTGGGGACGTAGAGTCACTAGGGACTAATACTATGTGCAAAGTGCGGCG
TATTTCAGTTGTCACAGAGAAGGACATGATGGTGTTACCTAGCATCAATA
AGGATCAATATAAAGTGCGAACGTATAGAACCTCCTATCAGAAGGCACTG
CAAGTTGATAGTTCACTTTTCGAGAAACTTACATATCTTCGTGTTTTGGA
TTTGACTAACTCACATGTACAAAGAATCCCAAATTACATTGAAAACATGA
TTCATCTGCGCTTGCTTGATCTTGATGGGACAGACATTTCTCATCTACCG
GAGTCCATTGGTTCCCTGCAAAACCTTCAAATATTGAACTTGCAGAGGTG
TAAATCTCTGCACCGCCTTCCTTTGGCAACCACTCAGCTGTGCAATTTGA
GGCGACTTGGTCTTGCTGGTACTCCAATAAACCAGGTTCCAAAAGGGATA
GGAAGACTGAAATTTCTCAATGATTTAGAAGGATTTCCTATCGGTGGTGG
AAATGACAATACCAAAATACAAGATGGATGGAATTTGGAAGAGTTGGCTT
ATCTTCCACAGTTGAGGCAGCTTGGTATGATAAAATTGGAGAGAGGTACT
CCACGCAGCAGTACAGACCCATTTCTACTAACAGAGAAAAAGCATCTCAA
AGTTCTGAATCTAGACTGCACTGAACAGACAGATGAAGCATATTCAGAGG
AAAATGCTAGAAACATTGAAAAGATCTTCGAGAAGCTAACACCTCCACAC
AACTTAGAAGATCTTTTTGTTGGGAATTTCTTTGGTTGTAGATTCCCCAC
CTGGCTTGGTTGTACCCATTTGTCTTCAGTGAAATCTGTGATCCTCGTAG
ATTGCAAATCTTGTGTGCATCTTCCCCCAATCGGACAGCTACCAAACTTG
AAATACCTAAGAATTAATGGAGCAAGTGCAATCACCAAGATTGGACCCGA
ATTTGTTGGCTGCTGGGAGGGTAATCTCAGATCCACAGAGGCAGTTGCTT
TCCCCAAGCTCGAAATGTTGATCTTCAAGGAGATGCCCAACTGGGAGGAG
TGGTCCTTTGTTGAAGAAGAAGAAGTGCAGGAGGAGGAAGCAGCTGCAGC
AGCCAAGGAAGGGGGAGAGGATGGAATTGCTGCTTCGAAGCAAAAGGGGG
AGGAAGCCCCGTCTCCAACTCCAAGGTCGTCGTGGCTGCTGCCTTGTTTG
AAGCAGTTGCAACTTGTGGAGTGCCCCAAGCTGAGGGCTCTCCCTCCACA
GCTTGGACAGCAGGCCACCAACTTGAAGAAACTCTTTATAAGAGACACAA
GATACTTGAAGACGGTGGAAGACCTCCCGTTCCTCTCTGGTTGCCTTTTA
GTTGAAAGATGTGAAGGCCTGGAGAGGATCTCCAACCTTCCCCAAGTAAG
AGAGCTGCGTGCAGGTGGTTGCCCCAATTTGAGGCATGTTGAGGAGTTGG
GTGGTTTGGAGCAGCTATGGCTGTCAAAGAATATGCAGAAGATCTCTTCA
CTGTGGGTCCCAGGGCTTGAGGAGCAACATCGCCAGCTCCATGGAGATGA
GCATAAGTTGGAGGTCAACGAGTAGTTATGGAGACACTTCTAGAGACTCA
TCCAGTCTTATTTTCAATGACGGAATAGTCTACTGCTACCAGGTCTTTGA
AAGTTTTCTTGAAACTGCACCTTTGTCAGGCTACTGCATTTTTTTTGTGA
TGGAATAATTATGAAAACACTTTCAGAGGCACATAAACTCTGTTTCTCTG
TTGGACGAACCTGAGTTGGAAACCAGTTTAGTTTGAGCTCATTTCAACCC
CTTCTTTCACCAGAAGCAATTGGGTTAAACCCAAGCACCAATCATTCTCC
TGTCAGTCCTTAATGACAAGCCTGCAGGACAAGGAAATCAATGAAGATCA
CTGAGGCAAAAATATATTTATCCTCCCATCATGATAGAAACTGATTGTGC
TTTGTGAATTGTGATCGAGAGGAGAGGAAATGGTGGATAACCTTCCTAGT
CATTCCTTTGTACTGACAATGTTTCAGTACTTGAGGAAATCTCAGTGATG
ATACCTCGTATTGACAATCAATACCTGTGTTAATAGATGGATACAACACA
TCTTTGACTGAAATTTGCATCGGCAATGATTGTGTCCAAGGCTCTTTCTC
CACCAGCTGCTGCTTATGTGGGATGGAACCCATGTATAACTTGAGGAAGA
GAAGTAAATCCACCTTTTGTTTATTTCATTGAATTCATCCTTTTTCCTTT
TGAACACTGAAAATAACAGCTTGTATGTCTTTAGGATTGGTTCAGGAAAA
TGTTATTATGACAGTGCACTAGCTTTTCACCTTGTTATCCCATTACATTG
TTAAATTAACCATGGTTTTATTGCCTTCGTATTTTCTGGACGGGGATGCA
AACCAGTGTCTTCTTGGATACTTGCATCTTCCTAACTAGCATGGTGGCCC
GCGCAGATTGCGCGGCTAGCATCATTATATTTTCTATCATATAATAGCAT
ATATGTTTTCTCATTATATTATTCAAATATATTAAAATGACAACATAATT
TTAAATTTTGCAATATGTGTAATATTCATATTATATTTTATATACATGTT
AGTTATTAATTATTTTTAATATCAATTTTTAGTTATTTGTAAATTATATA
TATTCCTATATGGACTCTAGACTCGTCTTTTAATATTTCCTTTTTTTAAT
TCCGAATTTTCTGTAAATTGTATTTCTATATAGACTCTATGCTCTTCTTC
CAATATTATTTATTTTTATTTCTGAATTTTCATATTATATTTTATATACA
TGTTAGTTATTAATATCAAATTTTAGTTATTTGTAAATTATATATATTTC
TATATGGACTCTAGACTCGTCTTTTAATATTTCTTTTTTAAATTCCGAAC
TTTTTGTAAATTGTATTTCTATATAGACTATGCTTTTTTTTTCAATATTA
TTTTTTCAATATTATTTATTTTTATTTCTGAATTTTTATTATTTCTAATT
GTATTTCTATGTGGACTCTAAACTCATCTTTCAATATTCTTCAATTTTTA
ATTTCGAATTTCAGTTACTAATAAATTGTATTCTTATGTTGACCTTAAAC
TCTTCTTCCCATATTTTTCTTAATTTCGAATTTTAGTTATTTGTAAATTG
TATTTTTTATACAGACTCTAGACTCTACTTTTAATTTTATTATGTTTATT
CCAAATTTTAGTTAGTTTTAAATTCCTATATGGACTCTATACTCTACTTC
TAGTATTTCTTTTTTAAATTCCGAATTTCTATTTTTTTTCTTAATTGTAT
TTCTATATGGACTCTATCCTCTACTTCTAATATTCCTTATTTTTAATTTC
AAATTTATATTATTTCCTAATTGTATTTCTATATGGACTCTATACTCTAC
TTCTAATATTTCTTGTTTTTAATTCCGAATTTCAGTTATTTCCTAATTGT
ATTTCTATATGGACTCTATACTCTACTTCTAATATTCCTTATTTTTAATT
CCGAATTTCAGTTATTTTCTAATTGTATTTCTATATGGACTCTAGTCTCT
TCTTCTAATATTCCTTATTTTTAAATTCCGAATTTCAGTTATTTCCTAAT
TGTATTTCTATAAGGACTCTAGTCTCCTCTTCTAATATTCCTTATTTTTT
AATTCCGAATTTCAGCTATTTCTAAATTGTATTTCTATATGGACTATGCT
TTTTCTTTTTCTCCGATTAATGTGAGAATTTCTAAGCCATGAGAGCGAAC
GTGGAAGCTCCTTTTTCTATTCCTTTAATTATATAATAGATGTTCCGTGT
AAGCTGATTTCCTTATTTTGCATAGTGTAATGTGTTCTACTAGCAACGAT
AGGGTTTGAGATATTCGGTTTTGACATTTCATTTGATGGCATTTGATCAT
TATGTTCAAAGATGCTCACTACTGATGCTGTAGAGCTCACTCCCCCAAAT
CTGCAACCTTCTCATGGACTCTGAAATTAGAATCGAGGTTTGTGTTCATT
CATGTACACAATTGAGCTATTCAGTTTGAATTTTCATCTGAATCATTCTG
TGTTCATCTACAACGGACAAATTATTCTTATCGTGACTGATCAAACGCAG
CACAAAGCAAAGCACAGCTATAGCGCATCCAGCGATGAGAAGAGAAAGGG
GGAGGAAAACGAGGGGTCCTCTACCTCGGTTGTGCTCGAGGTTCTCCGGC
GCCGGCGACGTGGGACTCGGCGGCGATTTACCTCGTCGGAGCGCTCACTC
GCTTGCCGTCGTCGCATCAACGGCAATGTAAACATATAATGTCTCCCTGA
CTCGTGGGGCCCACTTGAGGGCAAGAACGCAAGAACGACGCGTGTCTCTC
CTGCTTGAGAACTAACCGGCAGCCGCTCGCCGGAGCTCCCTCCGGAAACC
CCAAATCTCGGCGCCCGTATCCAGAGGCGGTTCGTGTCCCGTTGGTTCTT
GGGCTCCTATCCTCGTTCAGATCAGGGAGGCTGTTCAGTTCTTGTTTATC
CAGCGGGGCGCAGCGAAATTTGCAGAGGAATCTCAATCTCCAAACTGGTA
GGAAGAGAGTTTGGTCGATAGAAGTTGAGTTCTTGTTTGTTCGTTGGTCT
GCAGAGTTCACTAGTTCAGATAATCATATCATCAACACCATGAATTGAAA
GAGATGCTGCACTGCTGTTTATTGTGTTCACTGTTTAATTCATAGCATCC
ATCAAACCTGTATCTGTTTGGGAGAATGTTCGATCAATGCTACAGTTGGA
ATCAAATTCAACTCAGGACCAAATTCGTGTTAGGCAAATATTCATGTTCA
ATCTGTTAATACGTTTAACTGCAGTTCTCAACATCTCTTGACGAGGAAGC
AGGGCTGCTGCTGCAATTCGGCCTGCAATTCAAGTGCAGCAATATGTTGT
GTGCAATTTGTGCATTAGTGCACAAGTTGAGAATGGTAATATTATTTCAC
TCGGAAGAGATGGAACAGTTGCGAAACGCAGAACCACTCGGTTCAGAGGA
GAATAGTCCTGGACAAAAGGACAGAAAATGGTCCAATGGTGAGCATTGAT
CATTTTTACAGTGAATGGTGAGCAACTGATCAGCATCAACCATGGTGAAG
CTGAACCTGATAAGTCGACAGCACTAGGGGTGATGATCCTAGCCACCCAT
AAATCCTTTCTTGTATGTTTCCTAACATATATAAGTCAGCAAGTCAAATG
TTCTTATCGTTTTCTTTAGTCGATGGTTCATCGATTCTGACATCAAGACA
AGAAGCCAACATACTGCTAGCCATGTTACTTTCCTCTTGGCTCACATACG
GCCATTTGAATGGATTAGATTCAGAAATAATACTATATCTCGTCTTTCTT
TCTTACTTACATGAGTTGAAATATTCTTGGCCTTTTTTTCTCTACTTACT
AGGGCAGAATTAAGATTTTGAAGATGAGCTGCACCCCAATCCTTAAGAGA
TACTAGGAGGTACTCCCTCCGTTTCATATTATAAAACGTTCTAACATTGC
TCACATTCTAGACACACACATATATATATATTGATTCATTAATATATATA
TATATATGAATATGGGCAATACTAGAAAGTCTTATAATATGAAACGGAAG
AAGTACCATATTTTCTAATGTAAAATTTGGTATTTCTCGATACCTTCGGT
ATTAGGTCTTTCTTTCTCTATTTACTAGGGTGGAGTACTCTGAATGAATT
TCAGTCCAAATATCTTTCCTGACATGGGAATCTTTTTAGTAGCACGATGG
AGAAATTTATATATGCAGCTGAAACATCTTGTTCATACATCAGACTGCCA
TTTGCACAATTTGCAAACTTGTTCAAACATCTTTATCTAAGATGGCTTGT
CTTGTTCCGTGCAATTTGCACACTGGAAAACAAACTCCTCATGCACAGTG
GGACATAAATGGTGAGACGGATAAAAGAGCCATTGTACTATTTGAACACT
GCATAAGAGAGCCAGCCCATCTAGTCCACGAGACATAATCTCATAATGGG
AACTTGCTCGTTGTCTTCCTTGTGACCGGCGATGCCTCGGCTGCACGCAT
CAAAGGCCTTGCTCTCAGGCTCAGCTGAGTTTTCTCTCACAACATAGGGT
TTGAACAATTTTCTGCTTGTCACGTTAGGAGCTAGCCAATCGAAACGTTG
GCTCGCTCGGTCATCATCTTGCATTCCAGAAGACACCCGCCTGCTCCACT
GCCGTTCCTGTCGATCCGATTCACTTCAGCCTCAGCTCGGCTTTCATACC
AAGCAAGTTAGCTTTGTCAACTTGAGCAAAATTAACACCGCAATTTGAGC
CGGTTACTTCTTTCTCGTTTGCCTGTTGATACAAAGAAGCCACCGAAAGG
TAAACCCCTTAATGATTTCAGTTCTTCAGCTTCAGTAATCAGTATATACT
TGCTCAAAACAGATTGCAAAATAACTTGCTAGCTACAAAGATACTCTGAA
ACCACTTCAACTTTTGTCCATTTTCAGACGGTATTACTCTTGCATGATTT
AATTGGATATATTGCTTACGCCAAAAAAAAAACTTGGATATATTGGAGCA
TCACCCTCGACGAGTTTCTCTATGGCAACCATACTGGATTCTTTGATTGG
ATCATGTGCTAAGAAGTTGCAAGAGATCATTACCGAGGAGGCAATACTAA
TTTTAGGTGTAAAAGAAGATCTTAGAGAACTGCAGGAAAAAATGGAACAA
ATACGATGCTTTATAAGTGATGTGGAGCGAAGGGGCATGGAAGACTCATC
AATACACAATTGGATTTCTCGTCTAAAAGATGCTATGTATGATGCTGATG
ACATTATCGATTTGGTTAGCTTTGAAGGAAGCAAGCTATTAAATGGCCAT
TCTTGTTCACCGAGAAAAACAATTGCATGTAATGGGCTTTCACTTCTCTC
TTGCTTTTCCAACATTCGGGTTCACCATGAGATTGGTAATAAAATTAGAA
GCCTGAACAGAAACCTAGAAGAAATAGCAAAGGATAAAATATTTGTAACA
CTTGAGAATACACAGTCATCTCATAAAGATTCAACATCAGAATTGAGAAA
AAGTTCTCAAATTGCTGAATCCAACCTTGTGGGGAAAGAGATATTACATG
CTTCTAGAAAATTGGTGAGCCAGGTTCTTACACACAAGGAAAAGAAGACT
TACAAGCTTGCTATTATTGGAACAGGGGGAATCGGAAAGACAACACTTGC
TCAGAAAGTATTCAATGATGAGAAATTAAAACAAAGCTTCGACAAACATG
CATGGATCTGTGTTTCTCAGGACTACTCCCCAGCCTCTGTTTTGGGACAA
CTACTTAGAACCATCGACGCTCAATGCAAACAAGAAGAATCAGTTGGCGA
GCTACAAAGCAAGCTTGAATCGGCTATTAAAGATAAGAGTTATTTTCTTG
TGTTGGATGATGTATGGCAGTCTGATGTGTGGACCAATCTACTACGAACT
CCACTGTATGCTGCAACCTCGGGAATAGTTTTGATAACTACTAGGCAAGA
TACTGTCGCTAGAGAAATTGGGGTTGAGGAACCACATCATATCGACCAAA
TGTCACCGGCTGTTGGTTGGGAGCTACTCTGGAAGAGCATTAACATTGAG
GACGAGAAAGAAGTGCAAAATCTGCGAGACATAGTGATTGAGATTGTTCA
GAAATGTGGTGGGCTACCTCTTGCAATCAAGGTTATTGCTAGAGTTTTGG
CAAGCAAAGATAAAACAGAGAACGAATGGAAAAAGATTTTAGCTAATTAC
GTTTGGTCCATGGATAAACTTCCTAAGGAAATAAGAGGTGCTCTATATCT
AAGCTACGATGATTTACCACAGCATTTAAAGCAATGTTTTCTTTATTGTA
TTGTATATCCTGAAGACTGGACCATTCACCGTTATTACCTTATCAGGTTG
TGGGTTGCCGAAGGCTTTGTAGAAGTGCACAAAGATCAACTACTAGAAGA
TACAGCAGAAGAATACTACTATGAGCTAATAAGTAGGAATCTCCTCCAAC
CGGTTGACACATCTTTTGATCAGAGCAAATGCAAAATGCATGATCTCTTA
AGGCAACTTGCTTGCCATCTATCAAGAGAAGAATGTTATATTGGAGATCC
AACATCATTGGTGGATAATAACATGTGTAAATTGCGCCGCATTTTAGCTA
TCACCGAGAAAGATATGGTAGTCATACCTAGCATGGGTAAGGAGGAGATT
AAGTTGAGAACTTTTAGAACCCAACCAAATCCACTGGGAATTGAGAAAAC
ATTTTTCATGAGATTCACGTATCTTCGTGTTTTGGACTTGACTGACTTAC
TTGTGGAAGAAATACCAGATTGTGTTGGATATTTAATTCATCTACGTTTA
CTTGATCTTAGTGGAACCAACATATCCTGTCTTCCAAAATCTATTGGTGC
TCTAAAAAACCTCCAGATGTTACACTTACAGCGGTGTGAATCTTTGTACA
GTTTGCCCAGCATGATCACTCGGTTATGCAATTTAAGGCGGCTTGGTCTT
GATGATTCACCAATAAATCAGGTTCCAAGAGGGATAGGAAGACTTGAATT
CCTCAATGATTTAGAAGGATTTCCTGTTGGAGGTGGAAGTGACAATACTA
AAATGCAAGACGGATGGAACTTGCAGGAGTTAGCTCATCTTTCACAGTTA
CGCCGGCTTGACTTGAACAAATTGGAAAGAGCAACTCCTAGGAGCAGTAC
AGATGCATTGTTGCTAACTTACAAAAAGCATCTTAAAAGTCTACATCTAT
GCTGCACTGAACCGACTGATGAAGCATACTCAGAGGAAGGCATTAGCAAT
GTCGAGATGATCTTTGAGCAGCTAAGTCCTCCACGCAATTTAGAAGATCT
TATGATTGTATTATTCTTTGGGCGAAGGTTCCCCACCTGGCTTAGTACAT
CCCTTTTATCTTCACTGACATATTTGAAACTCAAAGATTGCAAATCTTGT
GTGCATCTTCCACCACACAATCGGACAGCTACCAACTTGAAATACCTTAG
AATTGATGGAGCAAGTGCAATCACCAAGATTGGACCCGAATTTGTTGGCT
GCTGGGAGGGTAATCTCATATCCACAGAGACAGTTGCTTTCCCTAGGCTT
GAATTGTTGGCTATCAAGGATATGCCCAACTGGGAGGAGTGGTCCTTTGT
CAAAGAAGAAGAGTTGCAGGAGGAGAAAGCAGCTGCAGCAGCCCAGGAAG
GGGGAAAGGATGGAACTGCTGCTTCGAAGCAAAAGGGGGAGGAAGCCCCG
TCTCCAACTCCAAGGTCGTCGTGGCTGCTGCCTTGTTTGAAGCAGTTGCA
ACTTGTGGAGTGCCCCAAGCTGAGGGCTCTCCCACCACAGCTTGGACAGC
AGGCCACCAACTTGAAGGAGCTCGATATAAGAAGAGCAAGATGCTTGAAG
ATGGTGGAACACCTCCCATTCCTCTCTGGTATACTTTTTGTTCAAAGTTG
TCAAGGCCTGGAGATAATCTCCAACCTTCCCCAAGTGAGAGAGCTACTTG
TAAATCATTGCCCGAATTTGAGGCATGTTGAGATGTTGGGTGGTTTGGAG
CAGCTATGGCTGTCAAAGAATATGCAGAAGATCTCTTCACTGTGGGTCCC
AGGGCTTGAGGAGCAACATCGCCAGCTCCATGGAGATGAGCATAAGTTGG
AGGTCAACGAGTGGTTTTAAGAGCCAATTAATTAGATGGCACAAGGTATG
TACACTGATTGGTTGGGTTTTTTCACTGGAATAAACTAATCATAGGGTTG
TACATTCATGCTGCTCCTCAGCTCTTCAGTTGTATGCAGCTATTCTTAGC
TTTTGATAGTCTCCTTAGATGTTCATGTTGTGTGCATTGACTGATTGTTT
GATGATCTATATGATTTAGTTCTTTTTTTCATTAGTGTTGCATGTAACCA
TTTCACCGTGGTTAATGTTTTCATAAAATGGTGTATACACATCAACAAAT
TAATTAGATGGCCAAATCTTTTATCTTCTCATGATCTTATTAACATGCAT
CCTGCACGTACGGTGTATTCCAGATGAATGTATTGTCCTATATGTACTAC
AACATGATCGTATGCAGTAGTGTTCCTAGCTCTGCACACAGAGATAGAGA
TTACTGCTACTCCAAAAGAAAATTGTATGGGTTATATTGTCACCAAACAA
TGCTATGATGGCATTGATATATTCACTATATATATGCCAGTAGTTATATC
ACATATGCATATATCCATCCAAGGACTTGGGGACAACATAAATGGTTTAG
CATTTGGTACACAGGCTGCATAAGTTCACGACTAAACATAATGGACTTCG
AAGTAATCCTTAATTCAGCTCTTGAATGTGCTAGCTATGATTGACTGTGT
ACATCCTTCAGGATGTAGAGGTCGGTTTTTATTTAATCCATTATCTAAAA
ATGTGCTATATATGATGAAGACCAGCTCACATGCATTTAGCCTTCAATTC
TACAAGTGTGTTCTATGTCATATCAATGTGCGCATTTAGCATTCACTATC
TTATAAAAAAACACAAATACACATGAATTTTCGCAAGACATTAGGCCTAT
AGAGTAGTTTTTTAGATTTGACAAAAAAATATGTCAGGCCCAATGTTTCA
GATTCCTTGTAGCCTATGAGCAGGATATTGAATATGGAAGTGTTGTGCCC
AACATCTGTTCCTAGCGTAGGGCTCCTAATTAAGGTTTGTTTGGTGAAAA
ACAAAAGCCACCTAATGTCTTTGTATTGGTTCAAATTGATTGATATTTTT
GTTCGTATTACATCTGTTAAAATAAGCAGTGGATATTGCCAAGCGACATG
CCTATGTATAGTCCATATGTGTATTTTCCTTATACTTTTTGTAATGCACG
TCTGATGTTTGGTAAGTTCAATTGCAGAAAATATGATTGTTGTAAAACGG
ATGTCACTTGTATTTTCTTTTCCTTAATTAAGTTATTTAATTACCAAATT
GCTTATGTATATACATCCATGATTAATTGTGTGCGCTTATTTGTATTGTA
GGTTAATCTTGAAGGATTTGGGCTGCAGTCACCTGTAATCTATATTTTTG
TCTTTACCTAGTTACTGGTCTTTAAAATATTAAAAAAATTAAAAAAATGA
AAAATTTAAAAAAACAAAAATATCAAAAAATGGGAAAATGCCAAAAAAAT
GGTTATATTTTCTTTAGCTCTTGTAAAATACATTGCCGTGTTTTATTAGG
TGTGTGTTTCTTTTTTAAATTTTTTTTTATTGTAGGTGTGTAGGTAACTC
CGCCTATGTCATCCTAGGTTTAGTAAATGACATAGCCGGTCCCAAGCCCG
GAAAAAGGAGGGGAACATCTTGTATAGATGTTGGTTGAAATGATGCTCTC
CATCCACATAGTAGATCGTTGGGATATTTCCACACTTTTATCAGATTAAT
TTCATTTTCAATGATGGAATAGTTATGGAAACACTTCTGGAGACTCATCC
AGTCTTATTGCTCTGTTGGAAACATCTGATTCAGAACTATTTAAGCTTGA
CCAGACCACCAGAGTTGAGAGTTATGTTGCGAATTGAGATAGACAAGTAG
GTAAAGGAAATTCAGTGCCAGACATGACAAGAGACAGGGCACCCCAGACA
AGATGTGCAACGAGACATTCGAGTCTCAGAGCCCAGATATGCCCGAAGTC
CTAAACAACTTGATACAATTTTGCTACAAGATCAAACCGTAACGGCTAGA
TCAAGGTACAGTTCTATTTTTATGTCGGTTTGGCCGATCTAGCTAATGAA
TTGACAAAATATAAGTACAGTTACAGACCCACTAATCAATAAAGACATCC
CATGCTAAAACAAGTATGAAAGATGCGCATATCCCTCCGTATCTAAAAGA
CTATAGTTTTAAGTTTTAACCTATAAATGTATCCCACAAAGACTATTTTT
ACAGTGAGGTTCACTAGATCTCTTTAATACTACTTTATATTTTTATTCTT
ATTTTAACCAGCAAATTAACCAGTAATACTCCCTCTTCCTCGTTTTTTCT
CCTCATTAATAGGATACAGTAGTCTTTTAATCTATCTTTGATAGCTTTAA
CTACCTTCTTTTAGAAATGGAGGGAGTATGTGAGTGACAGGTTACAACAA
TCACTGTCTGATGTGTGCTTAGGCTGTGAACTTTATGTGTTGCTTCAGTT
TGTTGTTCCCTATTGTTGTGTTGCTGGCTGCTATTCTTGTCATCAGTTCC
TGTGATGTTAGAACCCTTATCAACAGAACAGCCTCTCGCAACAAGAACAC
AGAAATGTGGAACTCGAACTAGATTGATAGATTATCTCACGCTCAACCGA
GCGGAGCCGCCGCCGCCATCGCCACCTTGCCGAGTTCCAAGCCAACCTTC
CTTCTAGCTGTTGCCAGCTTACATATAGTTCTTAGTTACTTCTCTCTCTC
TCTCTCTCTCTCTCTCTCTCTCTCTCTCTCTCTCGTTACATGAATTTGGG
CCGATAACCCACAAAGCTTAGACGGCCCACTCGGACCCCTTATACTTCAT
GTTCACTCGACGATTACGCTTTTCCTTGACGAAGACGCCATCTTGACGAC
CGCCTCCGTCCTGTTCCCCATCCACCGTGTTGCCGTCATCTCCCGCGTAC
TGTACCTCTTCAGGGTTGCTCCTGCTGGTCCTAACATCCTCCCTTCCTTG
AGAGCCGGCTTGCCCCCAAGCCGGTGCGAATGGAAAATGAGCTAGCGAGC
CTTCAGATCTTCTTGGTCCTCCCAAGTCGCATCAGCAGCTGCAGTACCTG
ACCAGTGTGTGAGCAATTGAGTTACAACAGCGTTACCTTTTTTAGCCACT
CGCTGATCCAAGAACTGCACAGGAATTTCCAAGGACCCCAAAGAAGATGG
CAAGCTATGCTGTAGAGCAGGTTGGAAACCCTTGGCAGCCTTAAGTTGAG
ATACATGGACCACAGGATGGATTAAACAGGTATTGGGAAGAACCAGCTTG
TATGCCACTTGACCCACTTTATGCTGAATCTCAAAAGGACCAAAATACTT
GAAAGATAGCTTATGGTTGGCTCTTCTAGCCACTGATGTTTGAACATAAG
GCTGAATCTTCAAGTAAACCCAGTCACCCGGCTGAAACTCCCGGAAGCTT
CTATTTTTATCAGCATAAGCCTTCATCTGTTGCTGAGCACGATGCAGATG
CTGCTGTATAAGCTGATGCATAAATTTTCTGTCCCTCAGCCATTCCTGTA
AATCAGGTACTGCACAATCTTCCATGGTAATACCAAAATGAGCTGGTTGA
TGGCCATAAATGACTTCAAAGGGGGTTTGTTTCACAGCTGAGTGATAAGC
ATTGTTGTACCAAAATTCTGCCAAATGCAACCATGCTGCCCACTTAGTAG
GAGTGGCATGAACAAAACATCTCAAGAACAGCTCCACACACTGATTAACT
CGTTCAGTCTGCCCATCAGATTGGGGGTGGTAGGCTGAACTCATGTGTAA
CTCAGTACCAGACTTAGTGAACAAATACTCCCAGAATTGGCTAGTAAAAA
TTTTGTCCCTATCAGATACAATCACTCTAGGCATACCATGCAACTTATAG
ATATTTTTCATGAAAGCAGTGGCTACTGTCTCAGCAGTGAATGGGTGTGT
CAGGGGAACAAAATGTGCATATTTTGAAAATTTATCCACCACTACCAAAA
TGCAATTGTACCTTTCAGACTTTGGAAGACCCTCAAGGAAATCCATGGTA
ATCGTCTGCCATGCTCCTTCTGGTACCGGCAAGGGTTGAAGTAACCCTGG
ATATTTGACTCTTTCTGGTTTGGCTTGAATGCAAACCTGGCAATGTTGAA
GCTGACATTTAACTTGCTTTTTCATTCCAGGCCAAGCAAACAATCTTTTA
ATTCTTCTATATGTGACAGGAAAACCCGAGTGCCCCCCAATGGGATTGTG
ATGAAGTTCAGCAATTAACTTGTTCTGTAGGTCTGTATTGTTGCCTATCC
AAATCCTTCCTTTGTAACGAATGAGCCCATGCGACAATGTATAGTGTTCC
TTGGCAATAGAATTGATGGCTAATTCAGCTAGCAACTGGCTTGTGTGAGG
GTCCTGCTCATATCCTTTTGTTACTTCCTGTAACCAAGTAGGGGTACTTA
CTGAGATGGCTGATAACTGTCCCCCTTCCCCAACTTCCCTACGAGATAGA
GCATCAGCCACAGCATTGCTGCTACCCTTCCTGTAACCGATTTTATACTG
TAAGCCCAGTAGCTTAGTAAAAGCCCTCTGCTGCCAGGGAGTGTGCAATC
TTTGATCATCTAAATGGACCAGGCTATGATAGTCAGTTAGAATCAGAAAC
TCTTGGTGCTGCAAGTAAGACCTCCAATGGTCGACTGCTAACAAAATAGC
CATGCACTCCTTCTCATATGTCGACAGTCCCTTGGACCTTGGCCCCAGGG
CCTTGCTGAGATATGCTATTGGGTGTCCTTCCTGTGACAACACTGCTCCA
ATACCAGCATCACTGGCGTTTGTCTCCACAGTGAACTGTTTGGAAAAATC
TGGTAACCCAAGTACAGGAGCAGAGGTTAAAGCTTGCTTAAGTTGTTGGA
AGGCAGCTTCAGCTTCAGATCCCCACCTAAAAGACACTCCCTTCCTTAAC
AACTGTGTTAAAGGTTTGCTGATGATACCAAAGTTTTTTACAAACTTTCT
ATAGTAGCCAGCCAATCCCAAAAATCCCCTCAATTTCTTAACTGATATAG
GAGTCGGCCATGTAAGTACATCCTGAATTTTCTTTGGTTCAGTGGAGACC
CCCTGTGCTCCAATGATATGGCCCAAGTAAGACACTTGAGGTTGGGCAAA
AGAACACTTGCTCATTTTGACCTGCCAATGATCTTGTCTGAGAAGTTGCA
AGACCTGTTTCAAGTGGGTCAAATGTGACTGTAGATCTGGGCTATACACC
AATATATCATCAAAAAACACCAAAGCACATTTCCTTAAAACTGAAGCCAG
AGTTTTGTTCATTACTCCCTGAAATGTAGCTGGAGCCCCAGTTAGTCCAA
AGGACATAACTCTGTACTCATAGTGACTAGAATGTGTCTGAAAGGCAGTT
TTGTGCTCCTCCCCTGGTACCATTCTGATTTGGTGGTAACCTGCCCTGAG
GTCTAATTTTGAAAACCACTTGGCTCCAGACAATTCATCCAACAGTTCCT
TTATTATTGGAACTGGGTACTTGCTCTTGATAGTTAAAGCATTCAAGTGT
CTGTAATCAACACAGAGTCTCCAAGTCCCATATTTCTTCCTTACCAACAA
GGCAGGTGAAGACCAAGTACTCTGGCTAGGTTGAATGACCCCTGATGACA
ACATTTCAGCAACTTGTCTTTCAATCTCATCCTTGAGCTCCGGATTGTAT
CTATAAGGCCTCAGGTTAACTGGTTGGGCTCCCTCTATTAAAGGAATTCT
ATGATCACAATATCTGGTAGGGGGCAGGCCCCTAGGTTCAGCAAAAACAC
CTGCAAATTCTTGTAAAATCTTTTGCACTGGAGCAGGTACATTCTGATGT
TCCTCTGGTCTGCCTTCAGTCAATTGAATCATATACATGATGGAACCCAA
CTTTGCCATACCCATTAATTGCTCCCCAGTTATCTCAAAACATTGCTTAG
GTTGAGAAGATATACCCAGCAATCTAATGAGTTGACTATTGTACTGAAAC
TCTAGCCACTTCTAACTCCAATCTATTTGCATTGGGCTGTGCTGCACAAG
ACAATCCATACCCAATATTATATCATAATTGCCCAAGGTTATAAGTGTGA
AATCATTTCTGAAACTATGCCCCTGCATCCACCATGTGCAACCAGGAATT
ACTGGATTGCACACTATCTGTCCTCCATCAGCTATTTGTACCTTCAAAGG
TTGTTTCAGTATCTCCACTCTAGATAGTTTTCTGCCAATTTGCTCATCTA
TGAAGGAATGAGTACTTCCGGAATCCACCAGCATTAGCAATTATGTACCC
TGAATCCATCCCCTTAGTCGTATGGACTTGCTTGATTCAGTACCATTCAG
GGCTTGTTGAGAAATAGCAAGCAGACTCACTTCTTCCTCAACAGGTGTTT
CCACTTCAGGACTTGCTTCATTATCAATGTTCATAGCTTCCATAAGCTCT
TGTACTACATGTAGTTGTACTGCATTAGCACACTTATGATCTCTCCCCCA
CCGTTCCCCACATATAAAACAAAGACCCTTAGACTTTCTATATGCCTTAA
GTGATGCAACCTTGTCTTCCTTAGCTCTAGTGGCCTCTAGGGCCGCTGAT
GAGTTGACCTTCTGTGGAGAAGGAGAGAACAAAGTTGTCTGTGATGCAGA
CCTCGGTACTGACTTGATATAATTTCCCATCTGTTCTGACTTCTTGTAAC
TTCCAGCCTTCAGTCCTTCCAGAGCCTCTTCTTGCAGCATAGCTAAGGAA
CAAGCAGTATCAAGGTCTTGGGGCCTCTGAACCAAGATAACTGATCGAAC
CTCTTCCTTTAAGCCATCAATGAATTTTGTAACAAAATATTCAATGGGAG
CAGAATTTTCATAAGCATTCAGTTGATGCATGATGCTATCAAACTTCTCA
ACATACTCTGCAACAGAAGTAGTCTGCTGAACCCTCAACCATTGCCTAAT
CAATGCTTGTTGTCGATCTCGAGTAAATCTGGCACACACCCTTTCACATA
AGTCATACCACGTCACCCCTATCAGCTGATTCCTCACTGATTGTAACCAG
AAGGCAGCGTTTCCCACAAAATTCAGAGTTGCAATCTTAACCCAATTGCT
AGGCGGAATTCCATAAACATCAAAATAAACTTCACAATTAGCTCTCCACA
TCTGGGGGTTATCTCCATTGAACTGCGGGCACGTCATCGGTGACAAGCTG
CTTCCCAAATTTGTCCTTGCACTACCCGACCCCGGTGAAGCAATTGGCTC
AAAATTGAAATTATTCGCAGAATTCAAAGTGGGATCTCGCATACCTTGAA
TCTGGAACGACGATTGGGGCGTGAATTGCTCTTCCTTCACATCAGCTGGT
TTCTTCTCCATTCTTCCCTGTTTCAGCAGAGTACCCTCCATGTTTTCGAC
CTTCGTACTCAAGGATCCGACCACCGAAGCGACTTCCTCCACACGCTTCT
CCACTAGCGGCAACCTCGCCTCAACCACCTTCTTGAGCTCCGCTAGATCT
GCACGAGTCCGCTCCTCTGCTTCCGCTCTCTTCCGCTCGTTCTCCTCCAT
CTTCTTCAACAAGAGATCCAACTTTGTTTCGTGCACCATGGTTGACCTTC
CCCAAATTTCTCAGCGTGGTTTTCTGGCGTCCAGATCCCGCGACCGCTCC
AAACTCGACCAACCCAATCGAGGCAAGTTGCCTTTTCGCGAGACACCACC
CCAGGAGGTGAGTCTCAATCCCCGATCGGTGATTCTACGGTCGAATCAAG
AGATTAAGGTCGCAAAGCTCTAATACCAGATTTTGTTAGAACCCTTATCA
ACAGAACAGCCTCTCGCAACAAGAACACAGAAATGTGGAACTCGAACTAG
ATTGATAGATTATCTCACGCTCAACCGAGCGGAGCCGCCGCCGCCATCGC
CACCTTGCCGAGTTCCAAGCCAACCTTCCTTCTAGCTGTTGCCAGCTTAC
ATATAGTTCTTAGTTACTTCTCTCTCTCTCTCTCTCTCTCTCTCTCTCTC
TCTCTCGTTACATGAATTTGGGCCGATAACCCACAAAGCTTAGACGGCCC
ACTCGGACCCCTTATACTTCATGTTCACTCGACGATTACGCTTTTCCTTG
ACGAAGACGCCATCTTGACGACCGCCTCCGTCCTGTTCCCCATCCACCGT
GTTGCCGTCATCTCCCGCATACTGTACCTCTTCAGGGTTGCTCCTGCTGG
TCCTAACATGTGATGAACGTGGCGGTCTGAAACTCTGTAAGCCTGCAGGT
CTCACTCTCTGTCTCTCCTCATTCCTGAGTCCTGACAGCCTATGGCCCAT
TTCCGCATTTAGTCCTAATTAATGAATTTACCAAGCCAGTTGACACCATC
AGGAGGGGAAAATACTGATGACTCTGTCAACCCTGCAATCTAGTAGTATA
CATGTTTATTCAAATGAGCAAATCTGCAACTCCCTCATGGACTCTGAAAT
AAGAATCGAGTTTTGCATTCATTTCTTGTGCTCTTCAGTTATTCAGTTCA
GTTCTATATAGTGTCAGGACTATCATCTGAACTGTTTTGGGTTCATGAAC
AATAACTCTTAAGTCCATCTAATATGTTCAGTTATTCTTCTTCCCCTGAA
TGACTAATGCAGCAAAGCAAAGCAATGCTGAAAACTATACAGGTACCATG
AAACGCTACATCAGTAACAAATTCATGTTAATCATGTAGGCAACAGGTGC
AACAAATTCACCCTTAACAAACAGATAAAAGAACCGCTAATAATTAATTC
TTTGGTGATACAAATACAAGTACAGAGTTAAATACACACTGATCAATGAA
TACATCATCCATGTCATTTTTACTCACAGAAGTACGTAGGTGAAAATTGT
TCATTTTTGACGGGAAACAACAGCGGCGCCGGCGACGAGGGTGGCGGCGC
CGGCGACGACAATGGCGGCGGCGAGCAGGGCATGGCGATCACCGACTGTC
ATGGTTCGGGTTCGGGATGACGGTGTCCATTGCGGGACAATCGGCAAGTC
CCTCTCGCTGTCCCATTCAATGGTGCAAGATGTCCAGTCCTGACCAGGCA
ACATGGAATTATCATTAATGTCTCAGAAATATTTATTTATTTGGAAATGA
TCATGTTGTAAATAAACCCTTAGATAGTTTTCCATGGATATATTGTTACA
CAGAGCATTTTATAGATAAAAGTCATTACTAAGAATTATTTGTTTGTACT
ATGCTACTAAGACAATAATTGTTTTAAAAATGATTACCAAAGGACATGTC
AAACCAATGTATTGTATGAGGGAGATTTGCAATAATGACGCTGCAAACAT
TAATCTTTGCTATAATAACATTGGACCCACATTTCATAGACACATTCAAA
ACAGTGAAACCCCAATATTTGCAATCCCAATATTGCAATTTTCTTATTGT
TATGAGGACCATCCTAATGCAGCGCAACCGGCACTAGGGCCAGTCCTAAA
CTATTGGGGGACTAGGGTGAGACAAAAATTAGCGGCCAAAATGCAGGCAC
TAAAATATTTCCTTGATCTTTGTTTTCATCTCGTCCAAGAGGCCCAATTG
TTCATAACTAGCATACAGTGTACTATACTGAAATAATAGTAATATATACT
TAGTATGTCTCTACATACCTGGCCTTCTTTTTCAAGACGACAAACTAACT
CGACGATTGCTCGCATTCTCTTCACATATTCATCACAACCAGTATCACTG
CATACAATTCATAACATTAGCTAAAAATCCAAGATTTTGTAAACATTCTG
AGCCCCAACTATTCATTGTAATTACATACCTGTCATAGAGCCCAGGATGA
TTGAAACAAAAAGCTTGGTACATCTGCTTCAGTTCAGAGTAACCCTTATT
GGTCTCGGAGAACGCCACGCCCGCCGCCGTCGTCGCCGGCAAGACCTGCA
CGCCGCAGCCACCGGGGGAGAAGGCCGAGCTTACACAAGCCATGGATGCT
GGAGCTCGCCGGCCGATGTTCTTCAGCAGCCGCATCGCCATGGGGTGGGT
GGGTCGAGCCATTTTGGAACGAAATTCAGGTATATGTGTACGACGAGCTT
GTTGATTGTTGATCAGTTGATTAATCGTGGTTTTGATCAGCTGGTGTCCA
TATCGAGCTTATATAAGTTGTGAGGAAGAAGAAGACGACGACGACGATGA
CGCGGAGGAAGAACCGAAGAAGGAGATACAACGCGCATGGATACCGAGTG
GAGATCTATGGAAGGAAGACGAGAGGGAAGGTCTTGGTAGCAGCAACCTA
ATTAGAGCAAGTTTAATAGTATAGCCCACTACTAGCTCCAAATCATCTAT
AGTCAATGTAATAGCCAATTCATACAATAGTTGCTTACTATACTATTAAT
ATCTGGTCCCACATGTTATACACACATTACGTCTTAAAGTCTGTGTTGCA
GCTGTCTACAGATCTGTAACCCGTTGCTCTTTTCTCTCTTCCTTTACCTC
TTTAAAATATGTTTATAGCTGGCTTAATTATAGTCTGCTATTGTACGTGT
TCTTAGAATTACTTAGTTAATGCAAAGGTTAATGGTGGTGGTAGGTTTTG
ATGACCGATCAGTCGTAGGGTCAATCTATGCAAGGTCTTAAATTAACTAA
AGATGGATGGGTTAGCTAGTGCCAAGCACGTATGCACGGAAAAGAGAGCA
CTTTTTCTTCTTTTGAAGACTGAAAAGATTTTTAAAGAGAGCAAGTTATG
AGCACACGATTACACATGACACGACAACAAATTGGAATGCAGAGGCATGA
CTAATTTCCGTCATAAAAATTACCAACAAAAATGGTAGCATACCGTACAT
CGACCGAGATGAACATTGAACAATATGCAACAAAAACCTGCAACTATGCA
ACAGAAACCTAGCTTAGTATATATATATGTATATTTGTTCAGGATTAGGA
TAGATGTTATATAGTTTATAAAAAAAAAAAGATATATAGATGCTATGTAT
GTTTATAAGAAAAAAAATCGAGAGTGCACGTTTTGTGATATTTCCACTCA
TTGCCTCTCATATTAGTATAACTAAAATGGAAATTTAGATAGTTATCAAC
TTACTATATCATAATGAGTACATATGTTCATGTATCATGGTGCATTAACT
TTTGATGAGGCAGGTAAAACTACTTGTTTGTTAGATAGTATACATTCTCA
AGTGCACCTTCTTTTCTTTTCAGCAATCGCTTGTACACTTTGTTTTTTAT
ATTACCCATATGGTAGCCATATGTAGCGGGAGTATGTTGAATATGAGACA
ACGCGTTTATTTCCGCGTGCAACCATAACCATGTTTACCGAGTCATGCGA
GCTATTGAGTTACGAGTAGGCTACAATGGCATAAAACAAAAGTTTCTACC
GCGTAAACCAGGAACCATGCGAAGAAAGAGATCATGGATCGTAACCACTC
GACGTGACGACTAGTGGAAGAAGAGTCGGAACAGATTGGTTCAATGTAGA
ACATGTCGGTGTAGCGGAAGTAGTTGACTGCAGCAACCTGATTGTCTCCT
CCTCGCACGAGCATCTCCTCCTCATGTTCCCAAGCCGATCCGTGCCGCAA
CGCAGCAACGCCTCCACCGGTATCCAGGAAAGGAACGGCGTGCGTGGTCG
TGCTAGCACCTGTGCGTGGCTAGGGTTAGGGTTTGGCTTGTGATCAGGAA
TGGTGGCTAGGGTTTCCCACGTGTGATGTCGCTTGCTTCGTGTGCTCCTA
GAAGTCCAACTTGGATCCTCTTTCGAATTGAACCATTATTGGATCTCCAT
TTAATTATCTTGTTCCAACCAATTAAATGTGCAACCCCGTAGGTTCATAC
AAACTCGTTGCAACCTGAAAATGCATTTTCGGTCCACGTGTCAACAACGG
CTCTTAGCAGAACGTATTGAACCACTGAGTATACCAAAGATCATATCGAC
TGAACCACTTTTAGTTTATTTGTGTATGTCTTTCTTTTTCATCTTTTTTT
TTAAAAAAATATCAAAGTGATAGTCGATCAGGTTTCACATCGTGGAATGT
TGAAGTAATTTGATCACATTGTCATGCCCTAGCTAATCGTGGCAATAGGT
GAGTATGATATACTATGAAAAGCCAAGACAAAGATTCGTACTAAATCTGT
TAGGTCCATTGGCATTAGAGTTTCTACTTTCATTTAAAATAGGACTACGT
GAGCTGTAAATAAATAAATGCATTTGGGATTTGTGTACTCTCTTATAGGA
GCACTACGGGTGTTCCAACAATATATAATTTCTGAAAGATAAAAGCATAC
AGTGATTAACAAATGACAGAACGGATTTCAGTCCAAATATTTTTGTAATT
CAGACAACAGAGCGCACATCTTTTCCCACATGCACAATGGGACACAAGTC
AAACAAGCTAGTGACATGCCAACAAACAACATCACTAGTGTAGTATCAGT
ATTCTACTCTTTGCCACTGCATAAGAGCTAGCCAGCCCATCTATAGTCGT
CGCGATTCATGAAATCACCAGGGAATTGAACTTGCTCATCTTCTTCCTCA
TGGCTACCGAGATGTCGTGGCTGCACGCACCAAGAGCCTCGCTCTGGGGT
GTCTGGTGAGTCTTCCCTCGCAAACTCTGAGCCAAGCTCAAAGATGAAGG
GACGACACTGGAATAGGAGCAAGATGGTCGCTCGGAATCTCGCCGTCAAG
TCGGCTTTGGACACCATCAAGTTCAGTAAGACGATGCAGCGCTGCCGCCT
GCGCATCGGCGGTAGTAGCATCGCTTGATTGCTTATGGTCACAATTCTCG
CACCAAATTCAGAATTTGAACGAAATGTTCAGTACCAGGTTCGTGTTAGC
AGTGAGATGAGGTCATGTTGTCAGTAACTTGGGTTAGTTGAGTACTCTTC
CATGATTGATGGCATTAGCATTTAGCCACTTAATTACCTCTTTGATTGTC
TGAGATGCTGCAGCTTATTTGAAAATCCAGATTGGGGGATTTAGAACAAG
AACACACTCTCCTCTTCTGATTATGAAATGAAGAATCAATTACAAGCAGA
AACAGGAGACTATCTCCAAATGCTGATTACACCAAAATATATTGGACACA
TTTGAATTGGTATAATTTATTTAATAATTCATCATCAAGGGCATTTGGTC
TAGTGGTATGATTCTCGCTTAGGGTGCGAGAGGTCCCGAGTTCAATTCTC
GGAATGCCCCTATTTTTTTTTCTTTTTTTTCCACTCTCATTGCTACTAAT
CAAATAAAAGCTTTGCCAGCAAAATTCTGAATCTTCTTTTTTTGCGAAAT
TTCCTGTGCTGATAAAGCTTCCCCACTCTTACTTATCAAACGACTTTTTT
ATTATGTGAAATTTAATATGCTGATAAAAAGCTTCTCCATTCTTATTATT
AATCAAACGAAAGTTTCCCTGCAAATTCTGGGTTTTTTTCCCCTGTTGAA
AGAAACAAATTCTGAACAAAATTTGTGTGTGTGTGTGAAACTTTGTTTGC
TGATTAATGTTGGCGCCTATAGGAAATTCCTCCCCATTGACAAGTTAACT
AATCTGATTAACCAAGAATCCCAAGATTAAAAAAGGGGATGGATGTCATA
ATCACAATTCACAATTTCACAAGTCATAATAATCAATCATAATGGTACAG
ATACATAATGCAGTTTCAGCTTTTGAAACACTCGGTACATACTACATACA
CTTCAGTTGTTTGTTCAAGACGGTCAGAGGGAGAAAGACAGAGAGAAAAT
GAGATGAGTCACTCAATTATGGCGGAGGCAATGGCGATGGTGTTGCTGGA
GAGCTCGGCGAGGATCTTGTCGAGGTCGCCCATGATCGGCTTGAGCCCCT
CCCGCTCGCTGAAGCCGTCCTCGCAGGTGTCGACGTCGGTGCGCGCGGAG
TCGAGCATGGTGTGCGCCGTGTCCTTGTCCCCCTTCTTGAGCGCCGCGTC
CGCCGAGTCCAGGTTGGATTTCATGTCGTCGTACATCTGGAGGCAGTCGC
CCATGGCGTCCTTGGACACCTCGTCCCCGGAGGCCGCCCCCATCCTGTTC
GTCGCCACGCTGATCGCCTCCTGCACCTTGGCGCGCAGCGCGTTCATGGA
GAGCCTGAGGACGCCGATGTCGTCCAGCTGCGCCGGCGGCTGCTGCGGCA
GCTGCCCGATGGAGGACTCGCACAGGTCGGCGTGGTCCGTCTTGCCGCAC
AGCGCCTTCACCACTGGGTTCAGCGCCTGCATCACCGGCTGCGCGATCAT
GTCCGGGTCCGGGAGCGACATGGTGCCCGAGTGGTGCTCATTCTTCGGCG
CCGATGTCGATGCCGATGCCGATGCCGAGCCGCCTTCCTCGTCTTCTTCC
TTTGGTTTGGCCGCGGCTTGGCCCTCGGATTTTGATTTCTTCTCATCTTC
TTCGTCGGAGGAGGAGGATTTGCTCTTGCTTTTGGATTTCTTCTTGGGCT
TTTCATCATCTTCCTCATCGGAGCTCTTGCCCTTGGATTTCTTCTTCTTC
TTCTTCTTGGCACCGTCGTTGTCTTCATCGGAGCTCTTCTTTTTCGATTT
CTTCTTGTCATCTTCATCGTCGTCCGGGTTCTTGGGTTTCTTCTTGGATT
TCTTCTTGTCATCTTCATCGTCGTCCGAGTTCTTCGATTTCTTCTTGGAT
TTCTTCTCGGCATCATCATCATCATCATCGGAGCTCTTGCTTTTGGATTT
CTTCTTCTTCTTCTTCTTCTTTTTCTCCGACTCATCCTCGCCGTCGTCGG
TGCCATCTTCCACGGGTTCTGCTATACTGTCCGCGGGTTCTGCTTGACTA
TCATCGACGGAGAGGGTAGTCAAGCCGCCACTGGATTTAGGTTTCTTGCT
CTCATTCACGGCGGCGCCATCATCGGAGGAGTCCTTCTTGATCTCCGGTA
CGCTCTCACCGACGGACATGGTGGTTAACCCGCCGTTGGAGCCGGGTTTC
TTCTCCGGTGAAGCGTGGGCCGCAGCCGCGCCCGCACCACTGGGTTCCCC
CTCCTCGCCTTCGGGTTTGTTCTTCGCGATGCACTTCGCCGATGCGAGGG
TGGTGGCGGCGATGGTGAGGAGGATGAGGAGGGCGGCGAGGGCGAGGTTC
GCCCTCGTCGGGATCCTTGGAGACATGATTGGGGTAGGGTGGTGTCTGAA
AATCTGCAAGGGAGGAAGCAAGTGAGGAGATGTATTTGAATAGGGAGGGA
AAGGAGAGGGCTGACCTTATTTGGCGGGAAATGAGAGGTCAAGTTGTTCC
CCAGACGTTTTCCCGGCAAAATAGGGAGCAAAGGTGACCAACACCCTTCT
GTAAAAATCATGCGTTTGCCGTGAAGAAAGGATACAACAGAACAGACAGA
CAGACAGACAGATACACCCTCTTTGTATATCTTTGCTTTTGCCATTTGAT
TGTGCTATTGACATGTGGGCCCAGACTGCATGTGGCAACTGATTTATGAA
AGGGGAAAAAGATTCACATTTTACTGGGAAGTTGGAATTTTACCACTCGA
GCAAATGCATATTTGTTGCTCGTCACTCCTCAAAAATGAATCAGATAGTT
ATAAAGGATTCTGAAAAAGGATTCAACATTGATAACTAAGCAACTTAAGG
TTTACAGACTAGAGAAACTTAAGGTCATCCTCTTGCTGCTCCAGGACAAT
TGTTGCCAGTGCTCGTCGGTATGCCGCTGATCTTGCATTCCTAACAAGGA
CACAGATGTCTTTGCGCTTCAGATTTTCATGTGTCCATTGCTGCCGCCTC
AACACCGCGAGAAGCTTTGCTTCGCAGAAGGCAATTGCAACAGCATCTCG
CCCACTACTGTAATATGTAAAACAGATTGCAGTTAAGGTTTATTACTCAG
AATTGCGCTGGCATGTAGCGAGGGGGACTGGGGATAGGCAAGATTACCTT
CCATGGACAAAACCCGTCGTGACGAAGCCTATCGGTGTCGAAACTAGATT
TCGGCAATAATAAAAGGGGGTGGCTATCAAGCTAGGAAAGTGTATGGGTT
TGGAGACAAAGGATTTATACAGGTTCAGGCCTTCTTATAAAAGAAGTAAT
ACCCTACTCCTGTCCGGGGATGAATCCGCCGAGTGTATTATTGATTGTGT
GATTCGGGAAAAACCAACATATGCCCCTATAGGCGCCCAGACCCCCCTTA
TATATGGGAAGGAGTCCGAGTTACAAAAGATAACCTATATCCCTTACGGA
ATATGAAAATATAGGTAAGATACAGTCGTAACCGACTAAGTTTCAGGGTG
TTTCCATGATACACAAGTTAAGAAACAAACCCAAGATACAAATAAGATAT
TCTATCTACGTTAGGTATCCTGTACCCAGTTCGAATACCATCGCCGTGTA
GATATGGGATACCCATAATCTCCACAGTAGCCCCCGAGTCCTTTGCAGTC
GACCATCGTAGCCTTCTCAAAGATGATAATCCGAGTACTTCAAACTCTTC
AAGCCAAAACCTGCCGAGTGGACTGTAAAGGGCGAAAAGAAGAAGAATAT
GGTGCATCGAATAGATGCACCTAATTAGGTGTAGCCCCCAACTATGTGAT
TAGTTAACAAACTAAACATATAGTTGAAAGACAAAATAACAACACAATTG
TGCATTATATGACAAAAGCATATGCGGCGCCAAAATAGGCATGCTAACCG
ACTGCTTTTTAGCCACAATAAAAGAAATCCGAGTGGTTTACACTCTAAAA
GGTTCACGAATGAACACACTTGACAGGCATCCGAATAAAAATTCTAAAGA
TTACCCATCAAGTATTATAAAGATTATGGTAATAAATAAGTCGAATAGCC
TAGGCCATGACTATTTACCATGAAAACAGGCATATAACACGCCAAGGAAA
TGATTATAATAAAAACAAGTCATTCCTAGTTAACCCAAACAGCTTTTGTA
GCCTAAAAAAGCTTGCAAAAACAGCATAACGCCTTTCTGTCGGGCACCTT
TTTAATTTGCATTGCAATAATTCCAAAGAATTATATGACCGCATAAAAAG
GGTTTGATCAGCATTGGGCAACACTGTTGTGCGCATAATATTGCCAAAGC
AAAATATGCCTAAGTCCCTAAGGAACACAATGGGCCACGCTGTTAAAAGT
ATTGGGCTGAAGTACTGTTCAGGCCTAAGCCCATTAGCACCTCCGATACC
CTTAACTGAAAAATCCTATATCCAAGCGACGCTTCGTCTTCCCCGCCGGA
ACTCTCGCCATTTTCCCCACTCCCTGCTACAGTGCGAAGCTGCGCCGGCG
AACTAGGGTTCACAACTCCGGCCAAATCCACCTCCGAAAAGTGCATCAAA
ATCCTTCCCGTGATCCACCGCCTCAATTCCTCACCTCTCCCAAGCCATCC
CTCGAATCAAATCAGCACATTTGAGAAAAATCGATGGCGGAAGAGAGAGA
AAGCTTCGAAAGCCAATGGGTGCCGTCCGACGTGACGGAGGAGAACCTGA
AGGAGATGGTGGCGCACGGCGTTCTCCCAGCCAAGGAGATCATCGGGTGG
CGGCCAGCGTGCGGTGAGGTTTTCCCGACCCCTGATACACATGAGATCGT
AGTCTTCTCGCATTTCTTCTACGGTGGCTTTGCTCTTCCGACCTCAAAAT
TTTTCCGCGGGATCTTGAATTTCTATGGAATCAGCTTGCATCACCTAAAC
CCGAATTCCATAGTGCATATCGCCAACTTCGTCCATGTTTGTGAAGCCTT
TTTGGGGATCAAACCTCACTTCGCCCTATTCCGCCGGATCTTCTTCCTCA
AACCCCAACCAAACAAGAACAAACCGTGTGTAGTCGGGGGGGCAGGATTC
CAACTAAGGGGAACTCTGAGCCAAAAATATTTCTCGATGCCCTTCAAGAC
TTCGAACAAAGGATGGCATGCAAACTGGTTCTATGTTCAGAATCCCGAGC
CTGCTCTTCCCGGGTACTCTTGTCTTCCTCCAGTGTGCCAAGATACTTGG
AACTCTCTTCCAATCGGAGATGAAGCAGTACAAGCCTTGGAGTTGTTGGA
TCGTATGTTAAATCTTAAAGAACAAGGCTTACAGGGAGAGCAAATCACTC
GGCACTTCATCAAATGCCGACTGGCGCCAATCAAGGAAAGATCCCGCACA
GCATTCGAGTTCGACGGCAAACATGATCCCAACCGTGAAGAACCAGACTC
CCTGGATTTCAAAATCATGAAGGAGAGGATGTATAAAATCTTCTCAAATG
CAATTGTAGTCAGCTACTCTCACCAACTGCCAGTTGTGCCATATAATGCA
TTCAATCCGCCTCCACAGGTATGCATCGGAAACCCTCAAACCGTGATCAG
AACATAATTTTATCTTCATGCTGAGTTGACTAACTATGGAAGCATCTTGT
GCAGGAATATGCATTGATGAAGTCAGATCCACCAGTCTCTCAGCGCCGGT
CTCCTCGCCAACACACCGCTCAGGGAGGTGGAGGGCCAACGATCAGACCA
GATCCGCAACCTCAGACCTCCAAATTAGCTGGTCAAACAGGTCCTCGCAA
GAGAAAGCTGGTACTTGATGATGATGAAGGCGACGATGATAATTCTGGGG
ATAAGGGCTCGCCTAATAAACCCCCAAAGCGTACCATGCCCAGGAAAAAA
CTGGCTGGCCGTGCAATGCCAAAGATCAGAACATCTTCCAGGTATTAGAT
CTCTCGATATGATTCCGCTTCGGCATGTTTTGCCCATGAAAATGATGCTG
AATACTGAAAGAACACTTTGCAGGAAACCATCTGATATAGATCCATCTGG
AAAAGACCCCGATCCTGCCATGACAGAGCAGAATATATCCAAGGACCCCG
AGCCGACTGCTGAAAACCAGCCGACCGCTGAAAGTCAGCCGACTGGCGCC
CATGCTTCGGGCGATAGAGCCAATCCGAGTGACCTGCCGCCGACTGGAAA
CCAGTCGGCAACAACTGAAACGGCAACAACTCAAGAGCCCCCGACTGGAA
ACCAGTCGGACGCAGGCCCTGATCAAGAGATCCCCGAAGTAGAAGCGCAG
ACGACGACTTCGCAAGGACCAGAAGCTGGTAACGACTCGATAGCTGGGTC
GTCAGGTAAAGAACAAAGATCACCTCACGCTCAGCTAGGTACATCTTCAG
GTTAGTTGTCTTCTCAAACAATGGCGATTTAAATAACCTCAGTGTATCCG
TCTAATGTCTTGGAAACACATCAGGACCATCAGGTGATGACGGAGAAGAA
ATCCCTCGCATAAAGGCGACCGACGACTCTCGTCCTCCTATCTTGATCAA
ATGGTGGGATGAGAACTCACAAGCCGCCGGCATAGTCATAAACCGTCAAA
AAGAAGATGAAGAAGTGTGCCAGCTGAAGAAAGCGCTCGGAGAAGCCACT
CGTATTGTAAATGTAAGTCTTCCGAGTGACGGCCTTCGGTAACTTTGTTT
TCTTTTTAGCAGAACTGAACCATGATCCATCATGCAGAGAATCCATCTTC
GCAATGAGGCCAAGACTACAACTTTGGAAAAGCTGGTTCCTCATTTGGGA
ACTCTAGAAGCAGTTAGGGACCAGCTGCATGAGGCCAAGGAGTGCGCCAA
AAAGACGGAGAAGGAGTTAAGGGACCGAATCGCTCAGCTCCAGGATTCAA
ACTATGAGCTGAGTGGTTCATCAAAAGGTAATCCCTAGATCCGTTTCATT
GGTTTAAACTGGCATAACTGTATCCTCAACCATCTGAATTTCAAACAGCG
CAAGCCGCCAGGATGGAACAGATGGCGAAGCAAATTGAAGCCCTGGAGAG
AGACAAGACAGAACTGGTTGCGCAAAGGGACTCAGCCTTGAAGGAAGTCG
AAGGTAACGCCAGCTGACAATCTGAGCTTCTCTCTTTATAATGCAATAAA
TCCTCATCATAAATGTGTTTTGTAGATCGCAAAATAAAATCGCAAGCCCA
ATTCGACGTCTTGGTTGGTAAGATCAAGAGGCTTGAAGGAGCAAGGGATA
ACGTCGCCAATGCCGCTGCACCAATTATCCAAGCCATGTTCCTCAATAAT
GGTGGTCCGAGTGCACTCGACGCAACCGAAATATTTGACAAGCTGAGTGT
TGCTCCGGAAGTATATTTCAAGAATATCAAGAAAGCTGGAAGTATGGGAG
CTGGCATGGCCTTGGCGATGACAAAATCCTTGTACCCGAGAATTGAAGTC
GACACCATTGATGGGTTTGCAGACGGGACAAGTGAAGAAGCTGCCCTTGA
TCTTATCAGCAGTGCGCAAAATGCGGCTGACAAAATTGCGAGTGATGTTG
TAGAACAATTTCGCAACAACGACCTCCAACCGAGTAATGAAGACTCTGAT
GATGAAAGGACTGATTCTGACTGAGTTTGAATGTAATACATGGAGGCTCA
ATTTGTACAATACTGGTGTATTTATGCTGTGCTTGATGATTCTTGCGAAG
TTTTTGATTTCTTAAAAGTTTTTGCTAAGCTTTGTTGAGCCTAAAACCCA
AAGAAGCTATTAAAAACTTTCAGTCCTCGCAAACTAAGTAGAAAAACCAA
ACAAGGCAATGATAAACCAAGCAAACTGAATTGATAAAAAATCACACTCC
ATTATTATGATGATAGCCCCCGACTGACAACTTCAAGGAGAAAACTTGAT
GTTTGACAGTCAAAATAGGGAAATACAATGGTAAAGTTAAGCGTAGAAAC
GACGAAGATGTTCAATGTTCCAAGAGTTGTCGACGAGAGTGCCGTCTTCG
CGCTTGAGTCGATATGAACCTGGCCGGGTGACTTCAGAGATAATAAATGG
CCCTTCCCATAGAGGAGATAACTTGTGCCGATCTCGTGTGGTTTGAATTT
TCCGTAAAACCAGGTCGCCGACTAGAAAGGCACGAGATCGAACATTGCGA
TTATGATAACGTCGCAACCCTTGTAAGTACCGAGCGGACTGAATCAAAGC
TGCTTCGCGGACCTCTTCCAGTCGGTGCAAGTCGTCCACTCGGTCTTCTT
CGTAGCGTTCTTCTCGGAAGTTACGGAAGCGCAAAGACTCAAATTCGACT
TCACTCGGCAACATTGCTTCTGCCCCATAGACAAGGAAAAAAGGTGACTG
GCCTGTGGCCCGACTGGATGTAGTTCGCAAAGACCAAAGTACTGACGGCA
GCTGTTGCACCCATTTACCGGCATAGGGTTTTAGCCGGTCAAAAACGCGC
GCTTTAATCCCTTGAAGTATCATGCCATTGGCTCGCTCCACCTGTCCATT
GCTCATGGGGTGTGCCACTGAAGCGTAGCAAATCTTAATTCCAAAATCCT
CACAAAAGTCTTTGAAAACTCCGCCGGTGAATTGTGTGCCATTATCGGTG
ATGATCCGATTGGGCACTCCGAATCTGTGCACAATGTTGATGAAGAAATC
GCGAGCATTATCTGCTGTAATCGTGACAACAGGCTTAGCTTCGATCCACT
TGGAAAATTTGTCAATGGCCACGAAGAGGTGCGTGTAACCGCCGACTGCC
TTTTTAAACGGGCCAACCATGTCGAGCCCCCAAACCGCAAACGGCCAAGA
CAGCGGGATAGTCTGCAACTCTTGAGCTGGTAAGTGAATTTGTCTGGCGA
AAAATTGGCAACCTTCACATGTGCGCACAATTTTGTCGGCGTCGGACACT
GCAGTAGGCCAGAAAAAACCCTGCCGGTAAGCTTTGCCGACAATGGTGCG
CGCAGCAGCATGGTTTCCGCATATCCCAGAATGTATATCTTTCAGCAATT
GTCTCCCTTCCTCTAAAGATACGCAGCGTTGCAGAATTCCTGAAGGGCTT
TTCTTGTATAACTCAGATTCGTGCATAACATAAAGTTTGCTCCGCCTTGA
AATCCGCTCGGCTTCATCTTTATCTTGAGGGAGCTCTTGAGAAGTTAAAA
ACCGTATGAGGGGCTCTCGCCAGTCGGCTTCAACCATAGCTACGTCATGA
GTGTCCGCATCTTGAGTAGTATCTTTATGAGGCACGGTCGGTGTATAAAG
GTGTTCGACGAAAACATCTGAGGGCGCCGGCTCACGCTTGGATCCAAAAT
TGGCAAGTCTGTCGGCGGCTTCATTGTTGTGTCGAAGAACGTGACTGAGC
TCGAGTCCATCAAATTTGTCTTCCAATTTGCGTACTTCTTGTCGATATGC
CATCATGTTGTCGTCAAGGCAGGACCACTCTTTCATAACTTGGTTAACAA
CCAGCTGTGAATCGCCTCGAACTATTAAACGCTTTATCCCTAGGGAAATT
GCAATCCGTAGTCCATGAAGGAGCGCCTCATACTCGGCGACGTTGTGAGA
CGCCGAAAAATGTATCCAAAGCACATAACTTAGTCTTTCTCCAGTCGGGG
AAATTAAAACCACTCCAGCTCCAGTGCCCGAAAGTCTTTTTGACCCGTCA
AAATGCATGGTCCAGTGCTCTATTTTCTCCACGGGGGTATCCTCTTGGCG
CTCGGTCCACTCGGCGACAAAATCAGCCAACGCTTGAGACTTGATTGAAG
TGCGGGGCTTGAATGATATGTCCAAAGACATCAACTCCAAAGCCCACTTA
GCAATCCGTCCATTTGCTTCGCGGTTGTGCAGTACATCGCCGAGTGGAAA
CGATGTGACCACCGTTACCGGGTGACCTTGAAAGTAATGAGACAGCTTCC
TGGTAGTAATTAAAATACCATATAACAGCTTCTGAACCTGAGGGTACCTC
GTTTTGGAGTCGGCCAGGACCTCGCTGACGAAGTAGATTGGTCGCTGAAC
TTTCTGGACATGGCCTTCTTCCTCACGCTCGACAACCAAGACTGTGCTCA
CGACCTGGGAGGTGGCTGATACATACAGCAACAACGGCTCCTGCGGGTGT
GGTGAAGCTAAGACCGGTGGCTTGGTGAGGAGTTGTTTGAAATCTTCGAA
GGCCTTCTGTGCTTCGGGTCCCCATTGGAAATTATCTGTTTTCTTCAGTA
GCTTGAAGAAGGGCATCCCTCGCTCGCCAAGTCTTGAAACGAATCGGCTG
AGCGCCGCCATGCATCCCGTCAGCTTCTGAACATCTTTCTGGGTGCTTGG
CGGTTTCATGTTGAGGATAGCAGTAACTTTCTCCGGGTTGGCTTGGATGC
CCCTATGAGACACCATAAAACCAAGCAGCTTCCCTGACGGTACTCCGAAG
GTGCACTTTTCAGGGTTCAATTTCATCCTGAAAGCACGGATGCTCGCAAA
GGTTTCTTCTAGATCCGAGATCAAATCATCCTTTTGTTTGGTCTTGACGA
CTACATCATCTACATAGGCTTCGACGTTGCGGCCAATTTGTGTTGAGAAG
CATCTCTGAATCATACGTTGATAGGTTGCTCCTGCATTTTTTAATCCAAA
CGGCATGGTGACGTAGCAGTATGCTCCAAAAGGCGTGATGAATGAAGTCT
TCAGGCAGTCGGATTCCTTCAGTCGGATCTGATGATACCCCGAGTAGCAG
TCCAAAAAACTGAGAAGCTCACAGCCGGCGGTTGAGTCAACTACCTGGTC
AATGCGAGGCAACCCAAAAGGATCTTTGGGACAAGACTTGTTGAGGTCGG
TATAATCAACACACATGCGCCATTGCCCTGTTTTCTTCCGAACTAGAACC
GGGTTTGCCAGCCAGTCGGGATGAAGGACTTCTTTGATGAAGCCTGCTGC
TAACAGCTTGGTTAACTCCTCCTTGATCGCGTCCTTCCTGTCTTGTGCAA
ATCGGCGGAGTCGTTGTTTAATAGGCTTGGCGTCTTCTTTGACATGTAAG
GAGTGCTCAATCACCTCTCTGGGAATACCGGGCATATCCGAAGGTTTCCA
CGCAAAGATATCTTTATTATTTTGAAGAAAGGTGATGAGCGCGCTTTCCT
ATTTACAATCTAACTCGGCGCCTATTACAGCAGTTTTGGTAGGATCAGAA
GGATCTAAGGGAATCTTTTTAGTCTCGGCTTCGGTTTCTCCACTTTTTGA
AATCTTGGCAGCGGGCACTTCTCCTTCGCTCACCGTGGTTGCAGCCAGTC
GGATTTCCTCTCGGGCAGACGCCATCTCGCGGGTTTGGGCCATGTCGCAA
CTCTCCTTGTCGCATGTGACGGCTTGCTTGATGTCGCTCCGTAGGGATAG
GACTCCACGGGGACCAGGCATCTTCATCATCATGTAAGTGTAGTGCGGGA
CGGCCATGAACTTGGCTAACGCCGGGCGTCCGAGTATGGCATGGTATGCT
GTCTCGAAATCGGCGACTTCAAAGCTGATGTTCTCTGTGCGGAAATTTTC
CCGAGTGCCAAAAGTGACTGGGAGGGTGATCTGGCCGAGTGGAGTTGCGG
ATAATCCTGGAATTACTCCGTGAAAAGGCGCATTGCTTGGTTTTAGCTCA
GAGCGAGGAATCTGCATATCATCCAGGGTCTTAGCGAAGAGGATATTGAG
TGCACTGCCACCATCAATGAGGGTTCTGCGAAGCTTGACATTACGGACCA
CTGGGTCTAGTACCAGGGGGTACCGCCCCGGGTGGACCACTCGGTCAGGA
TGATCCGAGCGGTCAAACTTGATTGCAATCTCTGACCATCGAAGATACTG
GGGCGTGTCGGGCTGAACAGCATTGATCTCCCGTTCAGTCAACTTCTGCT
TCCGTTTAGACTCATAAGCCAGGGGGCCGCCGAAGATATGGTTGAGCTCC
TTGCGGTGGTCTTGAAATCCAACCGGGGTGTCGCCGTCGTCCTTCTTCCT
TGACGTGCTTTGTTCCTCGTCGGAGTTCTTCCGAGTAGACTTGGTGTATT
GCTCCGCGAACTGCTTATAGATGAAGCACTCTTTGGCCACGTGGTTGGAG
TTTGGATGATGCGGGCATTGGGAGTTCATGATCTTGTCGAAGGTGTTGAC
GCGCGAACGCTGTCGAGAAGAGTGAGCGGCGGTTGCAACAAGTTCCTCAG
GCTTACGCTTGCGGTCCTTATGATTGTTACTTCCACCTCCTCCCGTAGCC
GGCGTATTTTTCGGCTTCCAACTGGGACCCGACTGCTTCGATGCGGTGAC
GGCGTCTTCGGCTTTGGCGTACTCGTTGGCTTTTTCAAACATGAGCTTGA
CTGTTCTGGGAGGTTTGCGCCCAAATTTGCCGACCAATTCTTCGTGGCGA
ATCCCTTTGGTGAATGCGGCGATGATGACGTCGTCGGTGATGTCGGAGAT
CTTGTTACGTTGTTCGGAAAATCGTCGGATATACTCTCGAAGGGATTCTC
CGGATTTCTGGATAACGTTGTAAAGATCATATTGTGTGCCAGGACGCTCG
AAGGTGCCTTGGAAGTTGGCGATGAAGTGGTCGCGTAATTCAGCCCAAGA
TCCGATCGTACCACGGGGCAATCCATGGAGCCAAGATCGGGCGGAATCTG
CTAAAGCCACCGGTAAATAGTTCGCCATGGCCTTGTTGTCTCCTCCTGCT
GCGCGGATTGCGAGACCGTAGACGGTAAGCCACGATTCGGGGTTAGTGGT
GCCGTCATACTTCTCTATTCCAGTCGGTTTGAAGCCGGCTGGCCAATCCA
CTCGACGCAGGTCGTCGGTGAAGGCTGCAACTCCGTCAAGGTCGTCGTCG
CGGCGATCCGGCGAGTGATGGTAGCCGCGAGCTGCTCGGCGCTGTATGAT
TGTGTCGCGAAGATCGATGGGGCGGCGACGAGGTGGTGAGCGAGGTCGTT
CCACTCGGCGCTCCCTATGAAGGTCGGGAGGTGAGTGAACAGACCGCTCG
TCGTGACCCCTGCTCCTGCGGTTGGATCCCGCGCCGGTGATGCTGAGGCT
TGGATGACGGTAGTCGTGAGATCGGAAGTGGGGAACTCGGCTGCCAGTCG
GCGTGTGGACGCTTTCGGAGTTAACTGGGACCGAGGCCGCAATCATGGTC
TTCGTCTGGTTCAAGATGTTGACGACGTGGTCGGATCGATTGAGCTCGTT
TTGGTTGAGTAGGGTGTCGAGAAGGGTGATCGCGGCAACCGCATTCTGTT
GAGGGGTGCGGAAAACCGGTGTCCCTTCGACATCTTGTTGGCCGATGAGA
TCACGCGCTCGGCGCCCTGCTTCCAAAGCTCGCTGACGTCGATCCTCAGC
CTCCTTGGCGATCCGCTCACGGTCCTGCTGCTCACGCCGTAGCCGTTCTT
GTTCTTGTGCTTGATGCTCCTCCTCCAGTCGGCGACGTTCTTCGGTTTCC
CGGGCTTGGCGTTGCTCCTCCGTCTCGTTATTGGCCATGAAAACGCCAAA
GTAGAGAGGAGTGTAGTTGTCATCTAGGCTTCCGTCGAAGTCGTCGAAGT
CGTCGAAGTCGTCGAAGTCGTGGTAGCGAGAGCTGAACTCATCGTACTCC
ACGATGTCAGTAGGACGTGAGTCGACGGTGGGAGAGCTGTTGTAGTCATC
TAGCTGATCCGTCGAAACCGTGCCGAGTGGTTGGAGGATGACGCCGACTT
CCCTGAAGCTAGGCGAAATCGGTGTTGAAGCCGACTTCCGCCTAGGCCTA
CGGGATGAAGACGCTGTCGTGGTGAAGACGGCCGCTAAATCGTCGGGGAG
CTTCATCAGGACTGGCGGGTAAGCCCCATCATCTTGATCTGGTGTCGTTG
GAGAAGATGCGATCTCTGCCGAGTGGTTTGAAGCCGACTCGATTGAGATG
GTCTTGAAGTAAGTTTCAGCCGCGTTTGGGAATCCAAACGGGACTGAGAT
CCGGTTCTCTCCCGACTGGTCCGATTCCGAGTCAAGGAGAGAAATCTTGC
CGAAGTTGTTGGTGACGAAGTCGAGGCTGCCGAACCGAAACGTCTGCCCG
GGTGGGAAGACGAGGTCGTCGATGCCGGAGGAAGGACCCATTGCACTGAT
CGGCGAAAAGCTTGACGCTACCCCTACCTGGCGCGCCAACTGTCGAAACT
AGATTTCGGCAATAATAAAAGGGGGTGGCTATCAAGCTAGGAAAGTGTAT
GGGTTTGGAGACAAAGGATTTATACAGGTTCAGGCCTTCTTATAAAAGAA
GTAATACCCTACTCCTGTCCGGGGATGAATCCGCCGAGTGTATTATTGAT
TGTGTGATTCGGGAAAAACCAACATATGCCCCTATAGGCGCCCAGACCCC
CCTTATATATGGGAAGGAGTCCGAGTTACAAAAGATAACCTATATCCCTT
ACGGAATATGAAAATATAGGTAAGATACAGTCGTAACCGACTAAGTTTCA
GGGTGTTTCCATGATACACAAGTTAAGAAACAAACCCACGATACAAATAA
GATATTCTATCTACGTTAGGTATCCTGTACCCAGTTCGAATACCATCGCC
GTGTAGATATGGGATACCCATAATCTCCACAATCGGCCATCTGAACGCCT
TTCGTGTAGAATCATCGTTTGGCAGCTGAAGATTGCTGGTGCTAGGATCC
AGCCAAGAGAAATAAGAAGTTACATGGGATTGAGGGAGCTGGAGTTCCCA
TTTTTCTAGGCGTTCTTCTTCGTCCTCTTCTGATCTGTTAGATGCATAAA
CAGGGATGAGCTTCGTCAATTGATATTCTCAGCACTCATCTCATACAGAA
GAATACAGTGGGATACAGAAAAAAAAGATCTGAACAAATAGCAGAATCTA
GCAAATGAATATATTTAAAACTTAAAAGCCAGAATCAACTTAAGAAATTA
GATGATAATCAATCGGACAGCACCATTGATCCAATGTTGTAAAGTCACTT
GCAAGTGAACCAAAAAATTTACAGCTAAATGAATAATATACCCTCGTCAT
GAGGTGCTGAAGAAATAAATTGTGAGTACTGACCTGGTTTTCTGGTTCCA
GGCTGAAAGATCTGATGGGAGTGGGGCACAAACAACAGCACCCTCTTCAA
AAGAACCTTCCTTAAATGCTCTGATCAGCACCCTTACAAGACATAATCTG
TTTACAGAGCATCCTGTTTTCACATTATCACCAGAAACTAGACTGGACTT
ATCAGTAACTGCTTCCATGACAGATGAACCCAAATACTTCTCATGAAATT
CTTTCACATGATGTCTCAACATATGGATGGTTCTTGGCACGAGTAGTTGG
AAGGATGTAGGAGCATCTATTTGCGATGATTCTGCATCACCAGAGTTGGA
ATTTACTGGGAGACTTTCAGATAATGCTGTAGCGACGCTCTTTAAGTCAT
CTACTTCAAGAGTGCTCACTATGCCATCTCCTTTACGAAAGTTAGCAATG
ATACAATGCCACAAAGGTGCCACGAAAGTTAGCAATGTTAGTGTGAACGC
AAAATATGATCTTGCGGCTAAACCTAAAGTCGGCAAAGAGATATTTTGTT
TAGGGCGATCGCTACAGTGATCGATCTCTCATGAACATCCCTGATCGGGG
GATAACCGCCATACCCTAGTGTCGGTTCCCCCTGTGTGCAGTGGCTATAA
ATAGAGATCAATACCTAAGTGTTAAACCTTAAGAGATTTCTCTCGCTACC
CGATCAAGCAACCCACTGAAACACAGGGAAGAACCAAGACACGATTCTCT
CTGTGCTTCCAAACTAGAAGAGAAGAAAGAAGAACAAAGACAGAGAGATG
GGAACTCCAGGAGATCAAGGTATGATCCAATCCCATTTCAATTTGTAGTC
CCACTTTGTGCCAAACCGATCCAAAGCAATCCAACAAGCAATGCATACAA
TGGCCAACGTCAAAGGCAACTGATACGTGGGCGAGAGGCATCCCTGCCAA
CTTGAGACTTCAGCGGCAACCAACGTAGGCAGTGGCGTCGCTGCTAGTGA
CAGTGTACGAGCAGCCTGTCGAACTTATCGTAGGAAGCGATGAGCCGATG
AGGCTGTCAATTGCCTTTATTGTTGAGAGTCGCTTGCAGGAAGGTAATAT
CACACAATTGAATGCATTTCAGAGTTAGACTGAAATCCGCATACCTTTTT
TTCAACTGCGCATAAGGATTGTGTATCTTTTATATTAAGACTTTAGAAAG
TTTGATGACTTTAGTCTTTAGAAAAAACATAGTGATGGCTAAGGAAGACG
CGGGACTGGGCATCGGCTGCTGATTCCACGAAGCGCAGTGAGGCGGCCAA
GACCGACAGTATCATCAAAATATATGATTCTCTCGCAGATCAAGCGTCGC
AACTACGGATGAAGATGGTGAACTTGTAGGCGACGCCCGTCTCCCCTCCG
CCCCGGCTGCGTCGACATCCTTCCCATCTTTTGCTAGGAAACTATTCTAA
ACTATCGAGAGGACGTCATCTTGTTGTTTGCATGTTGCTTAAAAAAGTGT
GGGGGAGAGAGAGTGGTATTTTCACATGCGAACTTGTTAAGAGGCTCGCT
TAGGAAAATTGATTTTTTTTGCATGCGGTCCTAATGTGCTTGGAGAGCAT
TTTTTTTTAGGTGAGAGCAGTTATGACGCACCTGCAACCTAAAAAGGTCT
CGTCCAGAAAAATTATTTATGCAGCAATGAAAGTTGATTTTAGTACATCG
AGTTATTTACTACTTATTATTTCTTTATAAATGTGTATCACATCTACAAA
TAAATTTTGGATATGCAGCACGGTGCATATCCAAATCTCTACTATTATAA
AAATTGAAGATGTTTTTCCTGGTACTTTGATATGTCATCCGTGTATGAGT
CGGTTTTAAGTCCGTTCGCTTTTGAAAATACAGATCCGTATTTGACTCGG
GTTTTAAGTTCGTTCATTTTTGGAAATACAAAAGTAGTCGTATAAGAAAT
CTCTTTAAAAAATTCGCATACTAACTTGAGATGATCAGACTTTTAATTAT
AGCTCATGATTTTCTAGAAAAATATATATCCAAGCGAATTCTCTTAACTA
AACCGTATAACAATAATAAAATTAAAATAACCTTCACCCGTTACAACGCA
TAGTCATTTTTCCTAGTAAAAACTAATTTATCAAAAACAGAAAGAAAAAA
CAGCTTTTGTTTTCTGAAGGAATACAAGGCTTAATTAGGAGGCCGTCCTA
TCGATCGGCTGATGACGGCGGCGCCACGAGCGAAGACAGGACCTCATCGG
TGGTTTAAGCCGCTGGTGAACCCGGCATTCTTCTCCGGTGAAATGTGGGC
CGCCGCCAAGCCCAAGCCCGCGTCCGTGCCACCGGGTTTCTCCACCTTGC
CTTCGGGTTTGTTCTTCACGGTGCACTTCGCCGATGCGAGGGGCACGGTG
GTGGCGGCGACGGTGAGGAGGATGAGGAGGGCGGCGAGGGTGAGGTTCGC
CCTCGTCGGGATCCTTGAAGACATGTTTGGGGTAGGGGGGTGGTGTTTGA
AAATCTGCAAGGGAGGAAGCAAGTGAAGGAGATGTATTTGAATAGGGAGG
GGAAAGGAGAGGGCTGGCTTTATTTGGCGGGAAATGAGAGGTCAGGTTGT
TCCCGGACAATTTTCCCGGCAAAATAGGGGGCAATGCTGGCCGGTGACTT
GCAAGTTGCAACCAACACCCCTTCATGCATTTGCCGTGAAGAAAGGAGAG
GACACAACCAGACATGTGGGCCCAGACTCCATGTGACAACTGATTTATGA
AGGGATAAAAAAGGATTCACATTTTACTGGGGAGTTGGAAGTTTGCCACC
CTGTTGCTTCTCACTCCTCGAACATGAATCAGACAGCTGTAAAAGATTCT
GAACAAAAAATTACAACATTGATAAATAAGCAGCTTAAGGTTTACAGACT
AGAGAAACTTAAGGTCATCCTCTTGCTGCTCCAGGACAATTGTTGCGAGT
GCTCGTCGGTATGCCGCTGATCTTGCATTCCTTACAAGGACACAGATGTC
TTTGCGCTTCAGACTTTCATGTGTCCTCCATTGCTGCCGCCTCAACACCG
CGAGAAGCTTTGCTTCGCAGAAGGCAACTGCAACAGCATCTTGCCCACTA
CTGTAATATGTAAAGCGGATTGTTCAGTTAAGGTTTATTACTCAGTATTG
CATCGTTGGCATATAGTGAGGGAGACTGGGTGAGGCAAGATTACCTTCCA
TGGACAAAACCCGTCGTGACGAAGCCTATCGGCCATCTGAATGCCTTTCG
TGTAGAATCGCCGTTTGGCAGCTGGAGATTGCTGGTGCTAGGATCCAGCC
AAGAGAAATAAGAACTTACATGGGATTGAGGGAGCTGGAGTTCCCATTTT
TCTAGACATTCTTCTTCCTCCTCTTCTGATCTGTTAGATGTGTGAACAGG
GATGAGCTTCTTGAATTGATATTTCCCAGCACTCATCTCATACAGAAGAA
TGCAGTGGGATACAAAACTAAAATGATTCAAGCCAGAATCAACTTAAGAA
ATCAGATGACAATCAATCGGACAGCAACATTGATCCAATGTTGTAAAGTA
TCACTTCAGTTGCATGTGAACTAAAAAATTTACAGCTACATGAATAATAT
ACCCTCATCATGAGGTGCTGAAGAAATAAATTGTGAGTACTGACCTGGTC
TTCCGGTTCCAGGCTGAAAGATCTGATGGGAGTGGGGCACAAACAACAGC
ACCCTCTTCAAAAGAACCTTCCTTAAATGCTCTAATCAGCACCCTTACAA
GACATAATCTGTTTATAGAGCATCCCGTTTTCACATTATCACCAGAAACT
AGACTGGACTTGCCAGTAACTGCTTCCATGTCAGATGAATTCAAATACTT
CTCATCAATTTTTTTCACATACTGTCTCAACACTTGGATGGTTCTTGGCA
CAAGTAGTTGGAAGGATGTAGGAGCACTTGTTGGTGATGATTCTGCATCA
CCAGAGTTGGAATTTACTGGGATACTTTCAGATAATACTGTAGCGACGCT
CTTTAAGTCATCTTCAAGATTGCTCAGTATGCCATCTCCTTTACGAAAAC
TAGCAATGACACAATGCCATAAAGGTGGTACAGGAACCCTTGGAGGTCTC
ATGGAAGAAGGGCGGCAGTTGGTAGCTTTATCGAGAACAGCAGCCTCTTC
AGCCATAAATAATGAATAGGCTTTGCTGTCTGGATAATCATAAGGGAAGC
ATGGCATCTTGAGCTGCAAATAGAGGGATCAGTGTATTGCTATAGAACAA
ACTTCTCACAATTAACAATAAAACATAAATCAAAGCTGCACAATCCTCAG
CTTCCCCAAGGCTGTAATCTTACTGTTACTTTAACTATATCAACTATTTC
ATACTATTGAATGAATACAGATGGCAATGTTAAACATACTACTGCACCAG
GAGGCCAATCACCAATAGTAATAACATAATAAATTTGCAAGGATCTAAGA
TTACATCATTAGCTTGTTTTCTGGCGCATTCTATCTTTTTATCAATAACA
ATACCTTTGAGGCTATCCACCGTCTCTCTCTTAAGCCAATAGCATGTGCA
CCATGAGATACAAGATAAAACCAGAAAGGTTTTACCCAACTCAAAGGTAG
AATAACAGACCACCTGTGAAGTCAACAAAAATGAAACAAGATAGCTGCAC
ATCAGGATGATGACATAACAATAGCATGTAGAGAATCCTAGCTTTTAGGA
ATATTATCGCACAATCCTCTCAAACAAATCATTGCCAGTAAAAAATTATT
CACAAATGCACCAGAAAGAAAACAGATCATTGTTAGCCAATGTTCAACAA
ATAATCAAGCAAAATTAGTGATAACAGATATTGAATAAACTTTTTATAAG
AAGCCAAAGCTAAAATAACTTAAACCAATATGAGCATGATACACTGAGGT
AGGTCTAGTTCTCATGTTAAGACTTATGATGGTTGCACTTCTATTATGGG
ACCATATAAGAGCTAACATAAAAGAGCAGGACAGCAAATGTAACATGATT
GAGAAAATGGGCCTTACCCTACAGAGATCAGACTGCCTTTTGCATGTTTC
AGAAGAATAACAGGACAGGATCGACCAATGGAATCCTTCTCTTGACTTGT
TTGTCCTTGATCATTTCCAGAATCAAGGCAGAAAAACTTCATACGTCTGT
GGTGTTTCTCCATACAAAGAATTTTCTCATCCACAGGAGGATTTATCTTA
AGGCTGGAATCCCACAATTCTCTACAGTCTGAAAGGGCCAAATCGTGATT
TCCTGGGTTCAGCCATATCGATGACAAAATATTCCCAATCCCTGATGGTG
TCTCATCAGCATTTGGAACTTGGTATTCCTCCATGAGTTGGTTATTCTGG
TCCAGGGAAACTGTTTTAGAAGAATCTGTTCCCTCGACTGAATTATCTCT
GGGGTCATGGACTATCATGGATAGTATAGCACCAGACTGAAGAATGTCAG
CATTATCAAAAACAGATCTTTTCAAAAGATGAGAGCCAGTAGAGCAATAC
AGAGGATCAGTTGATGTAGTCACATTATTTTTATTAACTAGCTTGGTGGA
TATACTTGGACTGCATTCATTGAAAAAATATAAATTAGCACAGCTCGACA
TCATCTTTTTCTCCAGCCAGGAGTGACCACTATAATTTTCTCAGGGAAAG
ATGAACTTACTTGCTAACTGGCTTCAATATACTCTTAAGAGATTGCATAG
CATTGCTTCCCATGACTTCTAATCTTGCCATTTTCCCCTCCAGTGAGCAA
CAACTGATTGTGTCACCAGATTCTTGCATCTGCAATGTAAGAATGACATT
ACTGCACATAGACGAACAAATGAAGCAATATTTCTAAACAAATGTTTATC
TCAAAGCTCAAAAGCTGGAAGCTACATGTAGCAGAAAAAAAATACAAAGA
GGACTAACCTGTTGATGACAAGCGGCTCTTAATGTTTCAAGCCCTTCACT
GAGAGCAGAAGGGTGGATCCATATCCATAATTGGCGCCGTAAAGAATTTC
TTTCATCAGATATAATTTGAGAATTGGACAAATCTACATCTTCAGTCTCC
AATTCACCACCCTCCCTTAAAAATGGACGCCACATGTATGTCACCGGCCC
AACAATTTCGAGGTGAGGACACCCAACACGGCAAAGCTGGAAAATACAAT
TAAGTCACATTTTTCATTCCAAACAATCCTCTACCTATGCTGTCTGTGGT
AAATGTATAACTACCATAGCATTCTCATAGCAAACACCTCGCATAACTTG
ACCATGCAGATGCTTCAAGCCAGGAGTTTTATCTTGAGGAGATGGATGCA
GAACCATTCTGACAATCGATAACAGGGAGTCCTACGTCAGTTAGCCAGCA
ACATAATTAGTTTCTTTAAGTATAAAAGAAATAGGAGATAAGCAAGGCTA
AAAAGGAACATAGAGAAACTTGTACCTCTGGACCATCTAGCTCAACTGGA
GTGAAGTAGCTAGCATCATGAACAACTGTTCCATTTTTGAGCCACTTCAG
AACAGTTCTTGAACCCCTTCCTCTGCATGATAGAATGTGAACTGCATTAC
TCATTTGAATTTACATATATGATAAACCTTAGCATGAAGGTCATGAAGAT
AGCGTAAGATAAACTACATGTAAGACATCAACCTCTACATTTTGTACAAG
AATTTATTGCACTCTCCTCAAGGTGATGAAACTGATTAAGAATTTATTGC
ACTTACAAGACGAATGTTGGTATGAAGAACACTAGCTTAATGCTTTCATA
ATTTGATTGCCCTTCAAATCGGTTTAACTTGCTCTGCTAGAATTCTAGAA
CTGCCTAAACAGTGGTGCCCATGTTGGACTATGAACAACCAGAACGAGCA
TATAACTCTTGCCTTTAATCCTTTCTCACTAGAGATGAGCTAGTGGAATA
CAAACTCACCAAAAAAATTACAAAATGGAAAGCAAGTGGAATGATGGGAA
TTTCTTCTAGTATAAATGAGCCCCGCCAATGCAATGATTACAACCCAGTG
AGCTCATTTCAAGCTTGTAGTACACTCAGATCAAATACAATCTAACACAG
AAATTCAGTAAAGTTAATTTAACACAGAAAATTCAGTAACGCTGTACTAT
TTCCCCTCTCCGTATGAAAGTCAGGTCAGATTATCATCTACTATCAAGGA
TCTTGTAATCATAAACTGAGGATTCGAGGCGTACCTCCCATGGGCACCGA
TGGGCAAGACGAATCCCCACCGCCTCTCCATGGAGAACCTCTTGGCGTGC
CACAGGTGCGTGCGCAGCCGCCGCGCGCCGTCGCCGGCGGCGGAGAACCC
CTCCGCGGTGTTGCCCGCGAGCTCCCGCCGCCGCCTCACCCTCCTCGAGG
GCCTTCCCTCCTCCTCCTCCGTACCGTCGGCCGCCTCGGCATCCCGGCTT
CGGCGGCGGCGGCGCTTGTTGGAGGGGAGGTGGCCCGTGGTGCGGCGGCG
CGCGGAGCGGGGCTGCGTCAAGCGGCCGGCGAGGCGGGCGGATACGGATT
CGTGGAGGGAACGGAGCTCGCCGGCTCGAGCCGCCGCGAAGCGCCGCACG
TCGAGCTGCCGCGGCGGCGGGGGAACGCCGGCCATCGGAGAGGAATTTTC
TTTTTCTTTTTTTTTTTTTGGCTAGCGGGAGAGAGGGTTTTGGAGAGAGA
TTAAGGGTTTATTATGGACACTTATGCAATTAGCCCCTTCACTGTTAATA
AAATTTCATTTTGGCCTCTTTTTCTTAGCAAAATTTTATTCTTTATCATA
CACGAGTCTAGAGTCTAGATTAGTCGCGCCGGCCGCCACCTCTCTCCCTC
TCCCACCACCGCCGTCCCCGCTCCGCCACCGGCCACCTCTCTTCCCCTCT
GCCGCTACACCAGATCGAGAGAATCAGGAGAGAAGAGAAGAGAAAAAGAA
AAGAAAGGAGAAATATGGGCCCATACCATTTTCTCTCATGTATATGTGGG
GCTCGTATATTGATTTTAATTATTTTGCTGACTAGGATGCTACATCAGCG
AAACCAGGCATCTATACTGTATCGGGACTTTTTTGAACGGTTATATATAG
TTTAGTGGTATACATTTATGATATTACGGTTATAGGACCTCAACAGACTC
GGGTAAAAGGACGGCCAGTGAACTTATTCCTAACGATAACTAGAGGTCTG
TGTAAGGTGTAAGTTGCGAAGTACTAGTACATATTAGGCCTAATAGAAAG
ATTGAGGCCCTGGGATGGGCCGGGAACTACAAGGCCTGCAAGGAGCATGT
AGTTTGGCTTTTCTGACCTATATATATTCAATAAATATTAAAGACTTGAT
GTGTTTTCTAACAATGAAAATGGTTTATATCTTTGGTATATATCTACCAA
TAGACACAAAATTAATGAGTCAAAAAATAAAAAAAATAAAAATACTACTC
AAAGTTTTTTTAAATAATAGAAATGTTTTACATCTTATCTTACATATTGT
GGTTGTACAACAACTTGCATAAAATGTAACATCTCTCTTCTTCTAGCTAT
AGGGCAAAGGGCATGACGGCTTGTAGCTGCCGGAGGGGCGATCGATCGAT
CGACTCAACGACGATATATATAACCCTAGCTATATCTCGATCTCTGGCTC
CGTCGACGTGTATATATACGTTCGCCGACGACGGCGAGCGCCGCCGAAGT
AGGCGTGAAAGATCCGGTCCAGGTGAGCCGCCGACGTCGCCGAGGCGACG
GAGCACGCCAGCTGCCACCACCAACGGATCTCTGCTGGTAGTACTAGCAG
CTGCGCCGGGGAAGAAGAAGAACTCGCGAGGGTCGCCGTGGCGGTGGGGC
AGCAACCGACGGCGGCGCCGTCGTCGTTTCTCGCCTCAGACGTCGTCGTC
GTCATGGAACCAGCTAGCTAGCTGCAGTGCCCGTACGTCGCCGGTGAGAA
TCAATTCTAAATTAATTTCTACTAGTAATCTAGGAGTATCTAGTAGTTAG
CTTGGTGTGTCTATTATTCTGGGACTTGTATACTTTAATCGCAGTTTAAT
TATGTAGAGGTGAGCCGATCGATATTTCCTGGGTCTCAGTCTTTGATAGT
TAGTGTAGGACTGTGAATCGACGATGATATCGATTCCGACTACGTATGTA
TATACTCGATCGGCCGATGAACGTATATACGTTGAGATATGAACGGGAGG
CGAACCTTACCTCCCGCCACCGCGCCCTCCTCCCTTTCACTCCCTCCCCT
CATCGTCATCGGAGCGCATCGCCGGAGAACTGAGCAGCCAGCTAGGAGGG
CGGTGGCGAGGCCAATCCCCCCAGGGCGCCACGCCTCTGTGCGAGGAGGG
CATCGAAGACGATGCAGGGTGGGCGCGGCGGATCCAACATCGTCGTGGAC
GGATCCGGTTACGCTGCATGTGGATCTGCCGCTGCCGCACTAGATCTGGT
CAGAGCGGTCGACAGCAAGGATGTCAGCGTGGCGATGAGGCTGCGAGGGC
AAAGGCAGCGAGAGACCCATGCAGCTGATGGCAAGGAGGCGCAGCTAGGG
TGGCGCGGTGGTCGGGCGGCTAGCAGCTGGGCATCGACGTCATCTCCGTT
GGAGCTGACGGTGGTGGTGGCACCGGCACCGGCATAGCTCGAGACCTCGG
GCGGCGGCCGGATTCGACGAGGAAGGCCTGGTGACAGTGCGCAAGAGAGA
GGCGGCAGAGGAAAAGGAGTTGGTGGCGGTGGTTCGTCTTCCTCATTGCT
GGTCGGCACCCTATTCCTTTCTGGAGCTTCTCCCCTCCTTCGTGAGGAGT
TTTTAGGTCGGGTTGAGGCAGTTGCTGGTCAACGAGGGAAGCTCAAGTTG
CCGAACCAATGTCGTTCAGCCTCGAGTTCTACTTTGGCTGAACATGGCAA
GAAGGCTAGCTAGCGGGTGGAGGGACGGAGAAGGCCTAGGCCAACTCTTA
GGGGAGGAGTGGTAGGATAAAGCGAGCTGGTGGTAGGGTACTACGGCAAG
TTCGGAAGTCGGCCAACGAAGGGACGCCGGTGCAGTATGGTGGAGACTAC
GCACGGCCAATGGGCCTGTTGGGGATGGGGAGCAGCCGGATCAGAACCAG
ACTGGAGTCGGTGTCTGCATGCCTATAAACTAAGGCTGTGTTTAGATCCA
AAATTTGGATCCAAACTTCAGTCCTTTTCCATCATATCAACCTGTCATAC
ACACACAACTTTTCAGTCACATCATCTTCAATTTCAACCAAAATCCAAAC
TTCCCCCTCAACTAAACACAGCCTAAACAGAGTCGGGCTCGCCCGACGCG
ACTGCATTGATTTTGGACTAGATTTTCACTTTTGGAGCTAATTTGGGTTA
CAGGGACAAGAGAGATTGGGATTTGGAGTAACGTCAACCTAAATGAGTAC
GTCTTGCACAAAGCTCTCTTTCGACAATATTTGCCTTTTCCCATTCATAA
GTATTATAGACTTGGTGTGGTTTTTCTAAAAAATGAAAATGATTTACATC
TTCATTATATATCTACCAACAGACACACAATTAGGGCTGTCAAAAAGCTT
GAGGCTCGCGAGCTGCTCGAGCTCGGCTCGAGCTCCAGACGAGCCGAGCT
TGAGCTTCCAACGAGCTTAGTAATATATGATTTTTGTTGTTATTTAATAA
ATTAGAAGGTCAAATATGTTATTTGTATATCTTATATTGACATCATATAT
TTATTTTATTCTTTTTTCCTCTTCTATTAATATGATGAACTAGAAATTAA
TTATTTTTTTAAAGATTATCTTTGAAATATATATTGTTTTACTTAAGATT
CAAGCTCGGTAGCCGAGCTCAAGCCTAGGCAGACGAGCTCGCTCGAGCTC
GGCTCGTTGACAGCCCTACACACAATCAATGAGTGAGTCGGAGAAAGATA
AATAAAAAGACTCAAAACTTTTTAGATAATAGAAATGTTTTACATCTTAT
ATTGTGGTTGCATGGATATAGTATAAGGTTACAATGCTTTTCGCGAATGC
ACAGAATAATTGCACGTCAATATATTAGAAGGAAAAGGGTTTTTTTTTAC
ACAACACAATCCGCCATATAAGCCTATGCCAAAGGGTGAGAAGAAAAAAC
GAAAAAACAAAGGCTACAACTCGGTAAAAGAAAAAAAAACAACTGCTCCA
ATCAACGAGAGGGTGGGGACGAAGAACACACTACACTTACAAATGCAACA
ACGCGCATAAATGTAAGCAAATATTCTAGCTATAGCCCAAATTAAGGGCA
TGACGGCTAGCTTGTACTCCCTCTGTTTAAAAATGTTTGACATCGTTGAC
TTTTTAGTACGTATTTGACCATTCGTCTTATTTAAAAAATTTAAATAATT
ATTTATTCTTTTCACACTGGTGGAGAAAGGGTTATTACTACCGGTTCGTA
ACCCCCCTATAGTCCCGGTTTTCGAACCGGGACTACGAATCCGGGACTAA
AGATCGCTATCTTTAGTCCCGGGTAAAAAAACCGGGAGTAAAAATCCATT
TTTAGTCCCGGTTGGTGTTACCAACCGGGACTAAAGAGGCTAATCCGGTT
GCTCTTTCCGGTTCCTCTTTATTATTTTATTTTCTTCATTATTTTTAAAT
ATATTGATTTCACCCCATTCCATCCCCAAAATCCCAAATCAATCATCCTC
AAATTGCCTCCAAATCCACAAATCGATCATCTCAAATACTCAAATACATC
ACAAAATCTTAAAAAAAAATTACATCACAACTTCTACAAAATTCATCACA
TATTCACATCACACACAAATCAAATACATCACACAACAATCTCAGATCCA
ATCAAATACATTCCCACAACAATCTCAGATTCTGCAAAAAAAAGAAAAAG
AAAAAAAAAGGAGAAGACGCGCGGCGAGGCACCGCCGCCGCGCCGGCCGG
CCGGCCGGCCCTCCGCGCCCCGCCGCCGCGCGGCCGCCCACCACCGCCGC
GCCGGCCGGCCGGCCGGCCCTCCCTCCGTGCCCCGCCGCCAGCTGCCGCC
GCACCGCCGTGCGGCCACCACCGCGCCGCCGTGCCGGCTAGCTGGCCCAC
CGTGCCCCGCCGCCGCGCCGGCCGGCCGGCCCTCCGCGCCCCGCCGCCGC
GCGGCCGCCCACCACCGCCGCGCCGGCCGGCCGGCCGACCCTCCCTCCGC
GCCCAGCCGCCAGCTGCCGCCGCACCGCCGTGCGGCCACCACCGCGCCGC
CGTGCCGGCTAGCTGGCCCTCCGCGCCCCGCCAGCCACCGCCTCACCGCG
CACCGCGCCGGCCAGCCGGCCCTCCGCGACCCGCTGCCCTCGCGCCGGCT
TGGCAGTGGAGAGGAGAAGGAGAGGAGAAGAAGAGGAGAGGAATAGAGAT
AAGAATGAGAAGAGGAGATAAGGTTGAAGAGATGAGTTAAAAATGAGAGG
AGGAGATAAGGTTAAGGAGGAGAGAGGAGTTAAAGGAGAGGAGGTCCGAT
CGTGCACACACGATTTTTACTCCCGGTTGGTTTTACCAACCGGGACTATA
AATAGATCTTTAGTCCCGGTTGGTAACACCAACCGGGAGTAAAACGTATG
GCGATCTTTTTTCCCGGTTGATGTTATCAACCGGGACTACAAATAGATCT
TTAGTCTCGGTTGGTAACACCAACCGGTACTAAAGATTGAAAAGTATCCT
GTAACTTTTAAACCGGGACTAAAGATATTTTTAGTCCCGGTTTTTAATAC
AACCGGGACTATTGTAAAATCTGGTTGACCGACCAAAGATGGTTTCTCCA
CCAGTGTCATATCATTTGATTCATTGTTAAATATACTTTCATGTACACAT
ATAGTTTTACATATTTTACAAATTTTTTTAAATAAGATAAACGGTCAAAT
ATATGCTAAAAAGTCAACGGTGTCAAACATTTTGAAACGGAGGGAGTAGC
ATGGATCAGCTGCCGGAGGGCGATCGACGAACGATATAACCCTATATCCG
TCTGGCTCTAGCGACGACGTACGCACGACGGCGACGGCCAGCCGCGCCGG
CGTCGAGGATCCGGCCCAGGTGATCGCCGCCGACGTCGTCGATGCGACGG
AGCACGCGATCCGCCACCACCAACGGAACTCCGGTGGTAGTAGCAGCAGC
GCGACCTGCGCCGGGGAAGAAGTACTCGCGAAGGTCGCCGCCGTGGCGGT
GGCGGTGGTGGTGCGGCAACCGACGGCGGCGCTGCCGTTTCTCGCCGCGG
ACGTCGCCGTCGTCGTCATGGAACCTGCTAATTAAGCTGCAGTGCCCGTA
CCGTACGTCGTCGCCGGTGAGAATCAATTCTAGTAGTCTAGAGGTAGCTT
GTTAATTTGTGTCTATAATATTCTTTGGAGCTTGTGTTTTAATTACAATT
TATGATCCGATAATCGTGGATCCGAGTCTTAATTTGATAGTTTGTTAGTG
TAGGACTCCGAATCGACGATGATATCGACTCCGACTGCGTACGTATATAC
TGACCGATGACTGGACCAGCTGGAAGGCTTATCAAAAGGAAAAAGTACAC
CGAAGGTCCCTCAACTTGTCATCGAGTTACAAAATAGTCCTTGAACCGCA
AAACCGGATACAACACGTCCCTCAACTTACAAAACCAATGCAAATTACTA
GGTCCCTCGGCGGTTTTTGACTCCGGTTTTATCTGACGTGACAGCTGACT
CAGCGTGGGACCCACGTGGGTCCTACATGTCAGCCTCTTCTTCCCCTCCC
TTTGTTGGATAGCCTCCATAGACCAAGTCCACATACCCCTCAGGCCTCGG
CCTCTCACTCATGCTGCATAGAGAAGCACTCAAGCACCAGAGAGAGAGAG
TCGACGGGCGACGACAGGGAATAGCCAGGGGACCAGGACCTAGTCGACGG
CGGAGGAAGTAGATGGTAGAGGAGATCCGGCATCCGGCAGCGTGGTGAGC
TTAAGCGACAGCGGCGCCACGAGCCCGCCGGCTATGGCAGCGAGACAGAT
TCCCCCGAGCGGCGATGGAGACAGTGGCGGACCTCTCCCTGGAGCAACGT
GAGCGAAGGTGGATGCCGAGGCCGGCGTAGAGGGGATAGACCGGCGGGAG
TCCGCGGTGGTCAGCGTGGAGGAGTCAGGGACGCGGAGGATGGCGCGGCG
GCAACTCGGCAGGACCGGCAAGTGTGGTGGCCAGGCAGTCATCGGGCACC
GGCTGACGGTCTAGGGACGTTGAGGTCGACCGGCCCGGGGACGTGCGCCA
CACCTGGGGCGAGGCCGCCCCGACGTCGCGGCTGGAGTCCAGCCATCGCC
GAGTTCCCGTTGATCACATGATCACCTTTGCCACCGCGCCGTCACCTTGG
GCAGCCTCCGCCGCGCCGCTCCCTGTCAGCGCTGACCCGCCTCCGCCGGT
CATCTCCGCCACCAGCACTGGGGATCGACGAGGAGCCATGGCGGCGGGAT
TTGGCGCATGCGCTGTCGGCGACGGTGGTGGCGGCGGCGTGGGGGGAGGC
CCTCCTGCTCCCACTCGTCGTCGCCGCCGCCTCCCCCACCGGCCTCCTCC
CCTCACGCCGGCTGGGCTGCCAGTGAAAAGAAGAGGAGAGAGAGGAAGAG
AGGTGGAGAAGGGAGGGGAAGAAGAGGCCGACATGCGGGACCCATGTGGG
TCCCACGCTGAGTCAGCTGCCACGTCGAACAAAACCGGAGTCAAAAACCG
CCGAGGACCTAGTTTGTACTGGTTTTGTGAGTTGAGGGATACGTTGTATC
TGGTTTTGCGGTTCGAGGACGATTTTGTAACTCAATAGCAAGTTAAGGGA
CCTTGGGTGTACTTTTTCCTTATCAAAACGGCAAGGCCCAACTACGCGTG
GGCTGTACGTGGCCCAGTACTCAAGCTAAACTCTTTCGAGACTCGATTAT
CATCATGGTTTAATTTCTTTCTTCTCTTATGCTAGCTCTGAATATTTTGG
TTTTTATTTTTTGTTGTGAATATAGGTCTTACGCAATCATTTGATTTTCG
TAGATGATCATATTTTGGATAATTATATATGTCAGGTTTAATTATCCATC
GAAACAACCATATGCATACTTACGCTTACTTTTGGCTCTGGGAGATGATC
AAATAGATGCTGACATTTGATGCATGTCTAGATATATAGGAGTAAAGTTT
CATCCAGCCGCTAACTATAAACACTTAGTACCTTTATAAGGTAGATAAGA
ATATGAGATAAGTACACATAGCGTGTACTTTGGCTTTGTGTTAGTTAATT
GCGTTTACGCGACAGATCATCGGTCATTGTCGACTCTCAACTTAATTTTA
GTCCGACGAAATTATTGGCAAGTTGCAGCCTGATGTCGACATGAGAGGCC
AAAACTATATTATTAAACTGGTGGTCAGCAGCTGTGTGATGTGTTCGTTT
TCCAGGGCGTTTATTACGTCGCCCTCACTTTCTTCACAACAGTTGAACTT
TTGTTTGTGTGGCTAATTATTATTAGTATTTCCTTTAAAATTATAATTAT
AATGATGGATGATAAACTTGTGGGTCAAAAAGACGCCTAAAGTCCACTGT
AAATGGAGTAAATATAAATACTAGCTATCAATGGTTTTTAATAGGTAATT
AAATTTCAATTTGTGCTGATAGTGTCTGCTTCATATGCTTCCTAGCTAGC
TAGTTTTCTCATAATTAGTTTTGCTAGTAGTTTTATAATTCTTCCTTTTC
TGCTTCAGAGGATATACTCCTAAATATTTATGCTTTCTTTTTAGAACTCA
CGTGTGGCTGACTAAAGTATCTCCTGTTGACTGAAAGTGACCTTTTTCTG
CTCAAAGAGCATAAATTTCTTTAGAAAAAGGAGGAGGAATATAATTCTTT
TTTTTTGGACCATGGAGGAGGAATATAATTCTTTTTTTGTGGACCATGGA
GGAGGAGGAATATACAGAACTCATTATATATTATCTATAACTAAAGTGAC
TTATATATATTCTGACGTACTTATTATATATGCAGAGAGAAAGAAATATG
GGATTCATATCCATAACTGACATGACTTATGCTAGCTCTGAGGTACAAAT
AACAGAAGATTTCGACCTTGCAAGTTGAGAAGAATAAGACTTTTCGATCG
ACTACTGTTTCATATTCCATATGAAAATAGTTAAGGTTGGGTCAATAATG
CTACAAACAAGAGGTTTGAAAACACAAAACGTACGAGCACCAAACTATGA
CTTCTGAGAGACCAAGTTAATTGCATGCTGTATGGCCATATTTCAGAGAA
ACGCACGGACTTTTTAAAAAAAGCACCGGGAAAATGTAACAATATCAGAA
ATATGAATATTTTGATTATACTTAAAATATGGTCAACAATTTTTATTTCC
ATTGAGCCTTTGACAATGTCTATTTTGATCAGACGCATCATGTTGTTTTC
AACATGCAAATTTGACCAATGCTTTTATGTGAATTCGCTCACTCAATTAA
AAAAATATAAAGTTGATTTATAACAATATATTTCATTATAATAAATCTAG
TATTAAATTTAAAATTTACTAGAAAAAATGCCCGTGCGTTGCAACGGGTG
AAATCTATTTTAATCTTATTATTGTCATATGGTTTTAGTTAAGATGAAAT
TCACTGTGAGAGTTCGCTTGGATATATATTTTTTTAGAAAATCATAAGCT
ACAGTTAGGAGTCCGATCGTCTCAAGTTAGTATGTGAGTTTTTTTAATCA
GATTCTTATATGATTTCTTCTGTATTACCAAAAATGAACGATCTAAACAC
CGATTCAAATACGAATATGTATTTCCAAAAGCAAACGAACTTAAAAACCG
GCTCATACACGAATGATATAGTAGAGATATAGCCATTCTGAATACTTCAT
ATAGGTCAAATTCTAGTATTTTGCATCATCCATCCTAAAATACAAACAAT
TATGGTATTTTGCATGAAAATTAAGATAAATTGGTCAAATTAAATTAGAG
GTACTTGTGATTGGTTCATATGAAGAAGTAGGAAAAGAATCTAAATGAGA
AATAATTACGATTAGTTAAGATAAAAGAATAGTTAAAAGAATTACTTGGA
TATTTTAGACAAATGCCAACACTAAAAGAAGATCTATTTTAAGACAAAAG
AGAATATATATAGTTTTAAACATTTCTATGCTTTTTCACTTACACATACA
GAAGACAACAAAGTGGCAGACCGCAGGCGAACAAATCGATCGGTTGGTTA
TGTGAAAACAAAACGAGAGTCACAGCAACTGCGCCCGGATTTGCGTGCGT
TTGGACAGACAGACAGATAGACACACGAGATCCATCGAGTAGCTGCTGCC
GACAGGCAGCCCAATGTACTGTTCATAAGAGCAAGTTTAATAGCATAGCC
AACTAATAGCTCCAATTCATCTATAGCCAACCTAATAGCTTATTTATACA
ATAGTTACATACTACACTATTAATATCTGGTCTCACTTATCATACACACA
GTGTGTCTTGGAGTCCGTGCTACATCTGGCAACAAATCTGTAGCCCGCTG
CTCTTCTCTCTTATTATTTATCTCTTTAAAATATATTTACAGCTGGTTTA
TAGCCCGCTATTGTAACTTCTCTAAGGTGAGGTGTCGAGAGGAGAGGAGA
AACAAAGTTTTGGGTTCCAAGGAGGAGGCAACTTGCACTGCAAATCTTCA
ATGCAGACAAAAAAACACAGTGCCACAGCCACAGATCCTATTCCTAGACA
GAGGGTCAGGTGTATTACAAACATCCATAAAAAACAGTTTCGGACTTTTC
AGGCCGGATCGAAAATCATAAGCCGTTTATAATTTTTAAGTTCACAAAAC
TCATATTGAATTTTAATACTCTTTTTTTACAAAGTTTGTTTTTTATTGTT
TCTTTTTCGTTTATCAATGATTTTTATGAAATCTGAATATACAACTCTCC
TCGTATTTGCGAGAAAGTGTCTGAATGGTTGAGCTCAACTAATAAACCAT
AAAAATATAAATAAAACATTAAAAATTTTATATGTGTATAATTTATGTTT
TAAAAGCTAACGTTGAAAAATATACTATTCTGAAAAAAAGCCCCAAAATC
AACTTTCCAAAAATTTCATTTTGGCTACAGCTAATAAACCAACAAACATG
AAAATGATTTATCATCAATTTTGTATATGGAGTTAGTAATATCACACCGA
GCGAGTACATATATAACTTAAAACCAATATAGTGGATAATGGATATACCA
GATACGAGGAGAAAATTCAGATAAGTGTAGTGTGGTGCAAAGGTGCAGTG
AGCATTCAACACAGATGTGGCCTAAAAAACCGGTCAGAACTCACCAAGTT
CCCACCAACACAAGCACATGAAGAAAAAGGGCAGCCACAGCTGATGCCAA
TCAACATCACATCCAGCCAAAAAGGAGCACTTTTCTAAATAGGAGTATAT
ACTACCAAGAGCAGCAATAATCTCCAAAAGATCATCTCTAGGAGTAGTTG
AATTCTTCTGAACCCCAATATTCTAATGCCAAATATTCAGAGGCCACTTA
ATCAGGCAAGGAGAGTTTAGTCAGGGTGTGTCAATAGATCAACGGCTTTC
CCAAGTTGGTGATGGTGACTGCAACAATTGGGGCAGATTGATGGAGACAG
ATGGTGAGAAGGCAGAAGCTATCCCTGTTTGAGATCATCCCTGCACCAAA
AATCCAACTCATAAAGAAATTCATATTTTGCAAGTGAAATTGTGGGAACA
AAAGGAAAAAAAGCCCAAAGCCAAAAGCCAAAGCCAAAGGCAAGACAGAT
TGTGACAGATTCCATATATTGTTTTGATTGTTTGCTCCTATCTCTAAGGA
ACTCTCCAACCTGAAAGGATTCCAACTTGAAACCAAAGCTTGCTGCTTCT
TTTCTCTCATTTGTCTGAAATTCATCCATTTTTTCAGTAGACAAGGCAAG
AAAAGGCAAGTTGTGCAAAGTTTTGTTCTTCAGATTAGCTTGGAGGCAGG
CAAAAGAAAAAAATAAGGCGCCAAACTTTGTGTGCTCCTGGATCATAGGA
AGAAATATCCAAGAGATTGGTAAAAAAAGGCGCCATTTTTGAGAGAAAGG
CGTCTCCTTGCGATCAAGCTGGTGATGTGATCGAAGAGTAGAGGCGGCGA
TGGAGGCGGCGGAGCTGGTGAAGAAGATACGGGAGCTGGAGGAGGGCCAG
GCCGAGCTCAAGCGGGAGATATCCAGGATCGTGCCGGAGCGCGGCGGCGC
GCGGCGGCCGCCGACGCTGCCCGCGCAGCAGAGGCGCACCGCGCTCCCGC
AGGCGGCGGCGGCGGCGCCGTCGTCGCGGCTCCTGCAGCGCGTGGGCCGC
GCCGGACTCCCCGACCGGCACTACGTCAGGATCCTGCACTCGCTGGGGCA
GGCCGTGCACGTCATCTCCCTCGACGGCAAGCTCATGTATTGGTGAGCCT
TTGTTGCTTGTTTTCTTGCTCATCAAGTGCTTGACGAAATGCTAGACTAG
TTTGATGCAGAGGGTTGAAGCGAAATTTACTGAAATTAGTTTGACGGTTG
AGCTGTAGTTCGTGCAATCTTGCTGCTGGGAATGGTGTATTAGTGCGGTA
TTCCTGGCTAATGTGATGGTACCTGCATTATGACGGTGTATAGAGAAAAA
TGGAGGTTTAGTGGGATGAACTCTGTTGCTAAATTCAGAATGGAGAAATA
CTTTTCTGTAGATGCCAGGTCTTTAATTTCAGTGACATCCTCTAGAGTTT
TATTAAATTAGATAATGAGTATGGAAGTAAATTAATAGTGGAATAATTGA
TCAAGTGCCTACTGTGAATAGCTATGAGTGCAAGCAACTCCAAGTATCTA
TTCCTTCTTGTATTACTGTACAGAGAATTGCACTTGTTTTCTGGAAAAAC
TATTAGAATGTATGGTGCAGGACCTGAAGAGACATGTTGCAAGAATAATG
GTTGTAGTTTCCTATTTCCTTATATGAATATACATCTGGAATACTTTTAA
GGTAACTAAATACATAGCATTGTTCAATGCATGTAACTATATCAGATCTC
ATGCACAATCTTATCATTAACCTGCCTCAGCAGGCATGTTTGCTCTAAAT
TTCATTTTACCACAGTTTGATGCAACAAGTACAACATTCCTTACCAGATA
TTTCTATTTTTACTTCAACCCAGGAACCGGTACGCGGAGCATCTGTACGG
CTATTCTGTTCCTGAAGCAGTTGGTCAGGATGCCCTTGAATTAATTGTTC
ATCCTAGTGACTATGGTGCAGCAAACGACATCATACAGAATATATTCATG
GGGAAGTGTTGGAGAGGGAAATTTCCAGTTAAACACAAGTCAGGGGAGCG
TTTCAACATCGTCGCCAGTAACACGCCTTTGTATGATGATGATGGTAGCT
TGGTAGGCCTCATCTGTCTCTCAACTGATACGCGGACATTGGAGGAGATA
CTTGGCCATTCAACCTCAGGGAAAGTGTATCCGAGTTCAGCAAAGCCGCG
CGTTCAACTCAATGGGTCCAAAAGTGGTTTGCTAAACAAAGTTTCTTGTG
ACTCCCAGCAACCTCTTCAATCTGCTATCACCTCCAGGATAACAAATTTG
GTAAGTCATACCTCTGAGCAAACAAAATAATTGACTATAATAGAAAGTCT
CTTCTGGTATTTCTTCATGATTTATTTTGTAGTGTATACTTTGATTTTTA
GAGTAACAAACACAGGCTACCAGGGTTACAAATAGAGTTCGCTCTCGGGT
CAAGACGGGTCAGAATTGCGATGATCAGTTCGGTGGTGCCTGTGAGAGCC
ATTATTCTGAACATGATGCCAGAGAAGAGCAGACATCTAGTGAAGGAAGC
ACCCCAAGTGGGGATGTTCTTCATGGGGCCTTTGTTAGTGAAGACAATTA
CTCTGGGAAGTCAAGCAAAACAAACAGTGATGACTCAGGAGAAGGAAAAC
TGGGGCTTCACAAAATTCTTAGCTCAACAGCAGAGGCACTGTGGGCCAAC
AGGGGAATTCCATGGCCTTGGAGAGGTCATGGAAATGATGATGCTGGGAA
GAATCGAACGAACTTGCCACAGTTCCATGAAATTCAAGAGAATGGACAGA
GCCATAAGGAAGTTCCAGAGCCAATCATACTACCAGACTGCCAAGATACT
GAATTTGTCCAGGAAGTCAAATATGAGGTTTCAGGTTCCTGGTGGTCTTT
CAATGCCAGCACAAGTAGTATGAGCAGTACTGGAAGCACTAATAGCAGTG
CTATCGAGAGAGCAGATCGTGAAGCAGACTGCCTGGATTTTGAAATTCTG
TGGGAAGACCTGGCAATTGGAGAACAAGTTGGTCAAGGTAGTTATTTCTC
ACTTGGTAAATTTTCTGTGTACACATGTAGAAACACATTTACTTCAACAC
ATTCGTACTCAAGCATAATCACTTTAGTTGGTTTCATGATCTCTCAATGG
TCATGGTACCATGACTAGTCTTGCATATCAAGACAGGCTACACGGATGGC
ACTTTGCCTCCATATGGTTTTTTTTCGATAATGGAAGCTTTATTAAAACT
CAGTCAAATACACCAAGATGATACATTTCAACTGAGCCCACTCCCGGCCT
CTGCATAAAATGCACACAACCACACACAAAGAAAGACCTATGAAGACCCC
TCTCACAAAACAGAAATATTAGTGGCTATCAATCCGTAGACTAGATCGCC
AACCATGCTCCTGGGTAAAAAAAACTCCTGTGCCACCTTGTCCAAACGTC
GCGATACCACCACAATAGTATCCTGAAGACCCGGTTTGTGGAGGATAGCT
CAGGTGCGAAGCCACCGGGTGACTAAAGTAATAACCTCTAGATCGTGAAT
TCCAAGCCCACCTTAATCTTTGGGACGACAAATAATGTCCCACTTAGCAA
GCCGATATTTTTTCTTATGTCCATCCCCTTGCCAATAGAACCTAGATCGA
AAGTAGTCAAGTTTCTTACATACCCCGCTAGGTATTGCAAGGAAAGACAT
CATATACATTTGTTCTCCAAAGAGCAAATGTATATAGCCTCCATATGGTT
ATATCTGAAAGTTAATGGAACTTCCTTTTGTTTACTTACGAATGTTCATG
TGCATAATTAGAAAAAAAATGAGGGAGAAATAATCTATTAATTGCCTGAA
TTGCCTGCTATATGCATACGGGCACTGTTCTGTTTTTCTAATAGATATAC
TTCTTTCCATGTTTGACCAAACAGGTTCTTGTGGAACAGTGTATCATGCT
CTGTGGTATGGTTCGGTATGTATGCCCCATTATGTGATTATTGAAGTAAC
AGTTAACAATAAATCCTGAATATTTATCATGTCCTACTCCTTGTAGGATG
TGGCAGTTAAAGTATTCTCCAAATATGAATACTCAGAAGACATGATACTC
ACCTTCAGGCAAGAGGTAGATATTTACTGTCCTATTGAGTCAAATAATTA
GGACTGCAATTTCTTTTTCAGATTGCACACACTAGAGTTCACAGGGCTCA
TAGTAGTTATGTCTTTCTTTTTTTCTATGTATTGACACGGTCATATAGAC
AAACATGAAAAATAAGGGTGAGCTGCTGAGAGACAGAATATTTTTTTTAT
CTTGTGAATTGTTTTAGGCCGTAATGCCATAGAGATCAATAATATGCTCT
TAGCTTTGTTTATCCTATTATTATGATTTATAATCTGTAATTATATACAT
AGCCCATATTTCCATCTTTCATTTGTCTAGGTAGCATTGATGAAGAAACT
ACGCCACCCCAATGTGATACTCTTCATGGGTGCAGTTGCGTCTCTCCAAC
GACTTTGCATTGTTACGGAGTTTCTGCCACGGTATGCTTCATATCTCCTT
CGACTGAAAGAATCAAGACACTGTAAAAAATTGTGTACATATTTCCCTCT
GGTTGTGAATTTCTTCTTTATTGTTGTAAGAGAGGGTGTGTATTTTGAAA
AAGGTATATGGCTTAATTATGATGATACAGATAACAGCAAAATTTAAATA
TTTATTGAGGATTCTCGATGATCTATGTCACAGTATGAAATCTAAGTAGT
ACCCAACATTTGTTTTTTTGTTTCCACTCTTCGCAAGCCAGGGTGATTTG
AAGGACACTTTCCTGTTTAAGAAGTTAACATCTAAGACTGAACTTTCCTG
TATACATATATTTTGAAAAGCTCTGTAAAATTTCCAATCCATAGATTATG
TACCTGTGAGATGATTGGAGTGGGGCCATAAAATGATGAACCTGAAGTCT
TGATGGTTACAGACATAGTGATGTATAATGTATTATTAACATTAGTTGTG
TAGTAAGTGAACCTTTTCTTTATGGAACTTGAAGTATTACTGCGGATTTA
CTTGTGTTATTCTTATGTAATTGTTTCTATGCTCATAAGAGGCCAAAGCT
TTCTTTCTTCTTTCTTTTTTTTGCCTACCTTTACTTTACACCAAAAACTG
TACCACATAATGCAGAGGGAGTTTGTTTCGCTTACTTCAAAAGAATGCTG
GCAAGCTGGATCCAAGACGGCGAGTTCACATGGCTATAGACATTGTGAGT
GCATTTTCTCTTAAAAGCTCGTTCTAAAAATGGCCAGTACATTATGTTCT
GCGGAACATCTGTGGCATGAGCAGATTGTAACAAAAACTGGATGAACATT
CTTCACCTGAAGAAATCAAGAGAAGTTTTTTACTGTTATGGAATTATTTT
CACAAATGTGTAGAAAAAAAAGCTGAATTGTGTGTGACTAAACCATGTCT
TTAAGATTCAGCATGTGAAATGATGAAATGCAAAAAATAAAATGATATCA
TATATGTTCCATCTAACAAAGTTGCTTCTTCTATTTCCCCGCAAAAAAGG
CTGCTTGTTCTATATTATACATTCCATTACTATGATTTAACTGAGGATTC
TATCACTGAAATCCAATCAATAATTGAACTGATATGATTATGATGTGAAT
TATTGTTGTTCCAACCAACTTTTGTATCATTCTTATTCTTGTTGAGGCTT
TGGAACTACAGGAATAATATATTGTGACTCCAAATTTTGTTCAATAATTA
CATATTTTGCCTGTGTAGAAACTTCGATTACCATGTTGTGTTTCAGAACA
TAACTTATATATTTCTGCAGGCAAGAGGCATGAATTATCTCCACAATTCC
AGCCCACCTATTGTCCATCGTGATTTAAAATCATCAAACCTTTTGGTCGA
TAAGAACTGGACTGTTAAGGTAAATCCGAAAGTTAGTTCTTTCTTCATAT
CTTTTATGTATTAATTATCTTCTCATTGTTTTTAATTTTATCAGGTTGCG
GACTTTGGTCTTTCACGTCTCAAACTCGAAACATTTCTGACAACAAAAAC
TGGAAAAGGAACAGTAAGTGCAAGCAAGCTCTACTTAATTTCACATGGAT
TCTCCGGACTGACAAGACTTAGATAAATTTTAAATTTGTGCTAATGTTTT
CTGTTTATTGCAAAATATCTTGTTTTTGTTTTGATATTCAGCCACAATGG
ATGGCTCCAGAGGTATTACGTAATGAACCTTCAAATGAAAAGTAAGTTCA
CCGTTCAGAATTGCTCAACATAATTTCTCTGACTATCCATAGGTGGTTTG
CTCAATTTTGTTTTCCTTTTCATAAAGCATAGGTCTGATGTGTACAGCTA
CGGAGTTATCCTATGGGAAATTGCTACTCAGAAGATACCATGGGATAATC
TCAATACAATGCAGGTACATTTTGGCAATGTATTTGTCTGTTGGTTAGTT
TATTCATCAGAGTTTTTTTATCATATTATTCGTTGAAAAACTATGCAGTT
GTGAATTCGATAGCATAATTTACTTATAGCATATAAAAAAAGCAAACCTC
AATAATATAATTGTGTACTGGTGGTGATATTAGGACTTAACAGCCGTTTG
CAAGTTGCAACAACATATATCTTTCATCATGTGTTTGGGTGCACTGGTCA
TTGTCTAAATTTATCTGCACATAGTTTTCCTGTTTCAGACTATGCTTGTC
AGTTTGCTGTTGCTAAAAAAAAAAGACCATATTATCTTGTCAAAATGGTC
CTCATTGTCAGGATAGGATAGGAGAAGTCCATAAATACCATCTCTGCAAT
TTATACATAAGTATTAGCAATGTGTCTAATTGAACTGTTGGTAAAGCATT
ACTAGAACATGAAAGATTCCTAACAGTGTGATCCCAAATGTTGCAGGTTG
TTGGAGCAGTGGGGTTCATGGACCACAGGTTGGACATTCCAAGCGATGTT
GATCCTCATTGGGCGTCGATGATCGAGAGTTGCTGGGACAGGTGCACATA
CTATATATATTTTTTCGACATTTCAACATACTACTTCTTTGCAAATTCCG
AAGAAACAACTGTTCTCAATGTAAAACAACTGATCCTAGTATTCAACAAA
CCTATCCTTTCTGCGAGCAGTGACCCGCAGCGTCGCCCTTCGTTCCAAGA
ACTGCTAGATCAGCTCCGAGATCTGCAGAAGCAATACAACTTGCAGGCTC
AACTGCAGCGAACTGCAGCTGCCAAGATGAGTGTTGACGATTGCTAACTT
CAAAATCTGAATGGTCCATGTTCAGCTTGTTGCCAATATGAGGTCCCAGC
AGGCCAGCAAAATGGGATTCGTTAGGAGTCCAGTCTAACCAAAAAGGGTT
CTGAATTCTGAACATTTTGCTACTTTTCTGAAGAAGCTGTGGCAGCAATT
GAGTTTGTGCCAGAAAAAGATGGTGCATTCGATCTGAAGCCTGAAGCTCT
GCAACTGCAATTCAATCAATCTTCCAGCAGTGATGACCGATGAAATTTCG
GCAGTCATCGAATACAATGCTGTATTCACCCTATTAACCATGTACATGAT
TTTTTTTAAAAAGAAAAGGTTGTTGTTGGTATTCTGCAATGTACTAGTAC
TTGAGATTATCGCCGAGTTAATCAGTGTCAGAAAAAAAGAAAAGAAAATT
CACAGAGCAAGTGATCAATGCTGTCAATTATAGAGGGAGTATGTTACGTG
TCAAATACTTTAACATTCGAAATTCTAAACTCTAAGGTATCCAAAATGAT
AGAGCACGGGGAATTTACTATCTCGCAATAATTACATATAATTACCCTTC
AAAAATAACAACAATAAGGTGAAAGCATTGATACGATGGTGGAGTCGTGG
GGTGCATAACTTCTTTCACCAAGTTCAAATCCTGGTGCCTATAAATATTA
CGTACTCTATATAAGTGGACTTTCAATATTGAGAAAATTTGATTCATAGC
ATAGGAAAAAAAGCGGTACCAACAAATAGCACAAGAATTTTTCGCTTTCG
ATCAAAAGCACAGGCCACCGTTTTTTCTTCGCCCCATAGCACTTCCGTCA
GGTTTGGAGCTAACAGAGTTAGGTTGAAGTATATAAAAATTTTGTTGGAC
CCATTTGTCCTTCGTCTTCCTCGCTGTAATCTCCCATCCTGTGTCATCTC
GTCCTCTCGGGTTAGTGCCCACGACGACGGCGTCGGCACCGTCGCCAATC
AGTGACGCAGCGACGATCCCCGTCCCCAGGCGCGCCACCGCCGTCCCCAT
CCCCAACCGCACTGCCAAGCCGAACCACACATCTTCACCATTCTCTGTCC
CTGCCGGCTCCCGTGGCGATGACTGCAGCAGCTGTAGGAGCCCTAGCTGG
TTTCCATCGGGCCCTACCACCGCGGCCGAGACGAGCTCCGTGCCACAAAG
CAACACAAGTGGCGCTTCCTCCGCCGTTTCCTCCAGCGAGCACCAACCGT
CCCGCTCTCTTACTTCGTGGACGCGGTTTGGGCTGTTGAGCAGTGCGCTC
GATGCTGCTACAGTGAGAGCGCGACCATCTTCGACGGCGACGGCGACGGC
AATGACTTTGCGGAGATGCTGCTCCTCAACAGCTGCTTTATCCTCGAGTT
CTTGGCAAAAGCTGAGCCGCGCCAATCGAGGGACGAAACAACGCTGTCGA
GGAACTCTGGATGGCTCATATGAATCAGGACAATATGGTCTTTCTAACTC
TTGACTAACAGCTAAACTGTTCATTGGAACGATGACCACGACGAAAGTGC
TACGGGGCGAAGAAAAATCGGTGGCCTGTCCTTCTGATCGAAAGCGAACA
ATTCTTGTGCTATTTTTTTATTACCGTTTTTCTTCTTCTTATGCTATGGA
TCGAATTTTCTCTTCAAAATTCATCTCTTAGCGAATGAGTTAGGGGACGG
ACGTGCGATATGTGTTTGCTGTCAACTCGCCAAAAGAAAATTAACATCAA
TAATAATAATTATAGCCCTTAAAAAAATAATAACAGCAACAATAATCCCT
ATGCCAATTGGGGCCCACCAAGAGTCCAGGATATGTATAGCATGTGCGGT
GTGTGAGTGTGAGCCAAGCTTTGGTACGCGCAGCACTTCTTCTCATCCCT
TCCCCGAACTCACGAACGCACGCCGCCACCACCGCCCACCGTCGTCTCGT
CGGAGATGGCCTCCTCCGCCTCATGGCCGGCGTTCGGAGTGTAATGTGCC
TTCTCCTCCTCCTCCTCTTTCTCAGCTGTACAGGAGCTTGATTCGTTATC
ACGTCGTTTCCTTAGATCGATATAGACCCCCCAACATTTTTGGTGGCTTG
TTGCTTTGGTTCGAATCTCTCGCCTTCGATTTCCTACTTGTAGATGATGG
ATAACATGGAGGAATGCTTGTGATTTTGAGGATTTTTTTTAATGCCTACT
TTGTTTGTCCCCCCTTCCTTATTCTAATGGGTTTTAGGGTTAAGAATTTG
TAGATCTGAACATGATCTTGCATGATTAAAATATGGGTAAAGTAGCATTG
AAGCATTTGTTGCATCTTTGGTGTGGTATATGTGGGCCATGTGGCATTAC
ATTACTTGGGTTGCAAAACCCTATATTTGTGTGAATTTGTAGATTTGATT
GTTTAGATAGAAAAAAAATGACCTGGATTTGTGAACCTGAATGAGTTTTA
GTTAATAATTTTCACATCTGGACATGAACAGGAATAATTAAAATTTGGGC
AAAGTAAAAAGTGGTGTCTTTCTACTTTCTAGGGTAGCTTGAATGGCAGT
ACATTCCTTGCTGTGGCATAAACCCATCTAAAATCCTAGATTTCTGATGT
AATGGGGTTTACACCAAGAATGTGTGGATCTGGATGCGAAATATCTGATG
CTATGAGACTAAAATTCCTTCAGTAATTACCGTTCTTATGAAAATTATTA
GGTTGCTTATATATACTGCACTTGCTCGTAGATCTGTGGGATTATAATTG
GTTTTAGTTAATAATTTGCAGATTTTGGACATGAATATGAATGGTTAAAA
TTTGGTTTAAGCAACTGATGTATTTTGAGGGTACCACCGATGGCAGTATA
TTCTTTGTGGTAGCATTTTTTGTAGTGAAAAATCTTAGGGGTGGCATAAA
TTCACCAAAAGTCTAGATTTCTGATATTCTAATGGGGTTTATGTCAAGAA
TTTATAGATTAGAAACAAAATCTGATGCTAATATTTCACCACCGATTGAC
ACACTTAAATTCCTCATCATTCTTGAAAACAGAAAACTATTCTAACTAGC
CTGTACCATTCTTTGATTGCTTACAATTCATTCGCTAGTAAATCAATTCC
TAACCTACCTACTCTTGCTTGCTATTATCTCCAGAAGCCCAGAGGAAGCA
GGGAAGGGTAAATGGTACATCGCAACTGCTGCTACCAACCACATGACCAA
TGACAAGAGCCTCATCTCCGACCTCAAGCCTGTCGCCGATGGCCGTAATA
TCATTGCTGATGGCAATGGTGCAGGGTTGAAGGTGCAGGGCAGGGGAGCT
GTGAACACAGAAACTGTGGTTCTCCCTGCAGAAGTGTGGTATGTGCCGGA
GATTGATGAAAACTTGGTTTCTGTTGACCAGCTCAATGAACTTGGCCTCA
GTATTTCGATTGGCCGAGGTGTATGCACCGTCACTAGAGTTAGTGATGGA
TCTGTAGTTGGCAAAGCGCGTAGATCAGGTGGAGTCTATGAGGTGGAATT
CCTCAAGGTTCCCCTTAATTAGCACCAGAAATTCCTTGCTGCAGTATCAG
TTGGGGTAGTCAGACTCGTATGATGATATTGCCTACTATATGCAATGCTT
GTTGGGTTGGAACTTAAGTTGGATCTTTCAGTAGTTAAGGGATCTGGAGT
TTTCTCTGAATGTAAAAACTAAAAAGTGAAAGAAGGAGCTGCCTGTGAGC
AGAACTGAGGATTTTACCATGTTGGTTTGACCTTGTCTTTTACCACTGTT
TTTAAGTTCCTGTAGCCTGTTGAGCTGTTCATATCCATCGACTTGCAATT
GCCATTTCAGTTTCAGTGTTCCTGCCCTGCTGATTTATTGGTGATCATTT
TCAATCTTGTGCTGTAACCTGTAACTTCAGTATGTCAATGATTATCTTTG
CAAGGTTCTCTCTTGTCGACCAATTTTCCATGCATGATGTTACACGTTAC
AGCAAAGCTCTTTAGGCTGTGTGTGGAGGTTGGCGCACGCAAAATGATGG
GATAGATTAGCGTATATAATTAATAACAATGGGATAGATTAGCATATACT
TCCTCCGTCAGGGCATTTGCAAATTTGCCACCGTTTTTTTCAATTTTGCA
AGGATGCTATTCGAATGACAGTTCTAGTGGTATTTTTGCAATTTTCTAGT
GGTAGTCTTGCAATAACAATTCAAAGTAGTGGTAAATTTGCAATTGCTCA
TCCTCCGTTTTATATTATAAGACTTTCTAGCATTGCCCCTGAATTTTAGA
GGTAGTAATTAATTTCATACTTAATTTTTTTTGAAAAAGAATTAGTATGA
AATTTTAAAAACAACTTTCCTATAAAAACATTTTTATAAAAAATATACCG
TTTGACGGTTTAAGAAATGTGCACGAAAAACGAGAGAAAAAGTAGGACAC
ATTGACAAAATAACACAACTTATACCTCCATTCATGACAAATTTGGTTCA
GAAAAATAGTAATTACTCTAAAATAATAATAGCAATCTCATAATATTTGC
CGTTCAAAAAAAACAATAGCAATAATATTAGTAATAATAACCCTTCAAAA
TAATTAATAATAGCAATAATACTCCCTATGACAACCGGGGCCCACCAGGA
GTCGACTAGTCGAGGATACTGGATACTCCTACATATATGCGGTGTGCGAA
CCAGCTTGTGTGTACACGTAGCAGTTTCTCTCGTCTTCTCCCCGAGCTCT
CGCCGCCTCGCCGCCCTCGGCCTCGCCACCGCCCGCCGACTCGTCGGAGA
TGGCCTCCTACCCGGTGTTCCAAGTGTAATGTGCCGTCTTTCCCCTCCCA
TCTCCTCCCCCTGCACACGTGCTCTGTACATATGGGTTTGATTCCTTGTC
GCGCGTGCGTCGTTTCTTTGGATCGATCTGGAGGACCCCATCCTTTTTTT
GGTGGGTTGTGCTTTGTTTCAAGTCTTCCATGTTCAGATTTCATTTGTTG
GAAGATGTTGTGCAAGATGGAGGAATGCTTTGGGATTTGATGATTTCTTG
GGAATACCTACTACTTTGTTTGTTTCCCCTTTTATATTCTAGTGGGTTTT
AGGTTTAAGAATTTGTAGGTTTGGACATGGTCTTACATGATTAAAATATG
GGTAAAGTAGCATGGAAGCATTTGGTATACCTTTGGTGTGGCATTGCATT
CTTTATAGTGGCACTTCTAAAGTTTCAATTTTTTTTTTTGGGGGGGGGGG
GGTGATTGTTGTAGCAAAGCCCTAGATTTGTGAGATTTTTAGGGGTTTTA
TGCCACGAATTTGTAGATCTGATCATTACCCAGAACCACGAAGCCCTAGA
TTTGTGTGTATTGAATGGTCTTTACTTATAAACTTGCAGATCTGGACATG
AACAGGAATAATGAATTTGGGAAAAGTATTGCATTTTTGCCTATTTCTAT
GGTAGCTTGAATGGCAGTGTATTCCTTGCTGTGGCATAAATCCATCCATA
ACCCTAGTTTCAAGTGTTGTATTTTCAGGGTAGCATGAATTGCAGTACAT
TCTTTGTTGTATCAAATTGTACGAATGCTCAGAACCTAGTTTCTGAGATT
TAGTGGGGTTTATGCCAAGAATTTGTAGTTCTGGATGCGAAAAATCTGAT
TCTGATGGTTGCGATCTAATCTAAGCTAGCCTTCATCATTCATAGATTTC
TTGCGCTGCATTCGCTCCTAGATTTGTGGGATTTTAATGGGTTTTTAGTT
AATAATTTCGAAATTGAGACATGAACATGATTGAAAATTAGGTAAAGTAG
CAAGTGATGTGCTTTTAGGGTAGCATCAATGGTGTACATTCTTTGCAATT
TCATTTTTTAAATCTTGGGAGAGAATAAAGCCACCCATAAGCCTAGATTT
ATGAGACTGCAATGGCGTTTATGTCAAGAATCTGTAGATTAAGAAGTGAA
AATCTGATGCTAATGTTTTGCCAACAGTCTAAATTTCCTTCAGTGATTAA
CGATTATTGTTTTTGTGCACTAATGTAGCTAGCCTGTACCTTCTTGATTG
ACATTCATTCCTGAATCAAGTCCTAACCTGCTACTGTTGCTTGTTACTAT
CTCCAGAAGCCCAGAGGAAGCAGCGAAGGGTAAATGGTACATGGCAACTG
CTGCTACCAACCACATGACTCGCGACCAGAGCCTCATCTCCGACCTCAAG
CCTGTGACCGGCCGTGTCGTTAGCCGTGGCAATGGCGCAGGGTTGAAGGT
GCATGGCAGTGGAGCTGTGAACACAGAGACGGTGGCGATCCCAGACGTGT
GGCATGTGCCGGGGATCAACGCGAACCTGGTTTCTGTTCCCCAGCTCTCT
CTACTTGGGCTCAACATTTCGTTCGACCGTGGTGGCTGCACTGTCACTAG
AGCTAGTGATGGATCTGTAGTTGGCAAAGCGCGTAGATCAGGTGCGATCT
ATGAGGTGGAATTCCTCAAAGTTCCGCTTAATTAGCACCAGAAATTCCTC
GCTGCAGTATCAGTTGTGGTAGTCAGACTCATATGGTGGCTAATATCGCG
TACTGTTTCCAATGCTTGTTGGGTTAGAACTTAAGTGGGATCTTTCAGTT
GTTAGTTAAGGATCTGGAGGTTTTTCTGAATGTAAAAAGTGAAAGAAGGA
TGATGTTGGTTATGTCGCTGGCTATGAGCAGAACTGATGAGTTTACCATG
TTGGATTGACCTTGTCTTTTACCACTGTTGTTAAGTTCCTGTAGCCCGTT
GGGCTGTTCATATCCATCGACTTGCAATTGTTATTCCAGTTTCAGTCTTC
CTGCATCGCTGAATTATGTCTGATTATCTTTGCAAGATTCTCTTCCGTCG
ACCAAATCTCCATTCATGTTGCATGGTAGTATGGTACATGATAGAGTTCC
ATCGGTAGTCCTAAAATGAATAAGCTAAAGCCAAAATTTAAATTTTAAAA
TTTAATTTTGAAGTTGGATTTAAGGTATTTTTAACATAATTTTTTTAGCT
TTGGCTTTTAAGTTGCTAAGATTATTTATACATATAAGTTTTAGATGCAA
AATTACCTTTTTTTTTATCTCTAATAAACTGTCACTCCTGTCTCAATTCT
CCACGTTTGGGGTAAAAATGGGACGTGTATTTTTCGTCCGTCCACCTATA
TCAATTATTCAATTCATGGCAAAATTTGGTCAGAGGAAAACACTAATTAC
TCCCAAAAATAAAAGGAATAATAATTGCCCTTCAAAAGTTACTCCGTAAT
ACTGGAGTAATAGCAATAATAACCCTTCAAAAAAATTAATAATAGCAATA
ATACTCCCTATGCCAACCGGGGCCCACCAGGAGGAGTCCACGAACCACGA
TACATAGGGACCCGATACATATGTGTGTTGCGGTGTGAACCAGCTTGTGT
GCGCGTAGCACTTTCTCTCATCTTCTCCCGGAGCTCACGCCCTCGCCGCC
TCGGCCTCGCCACCGCCGCCGACTCGTCGGAGATGGCCTCCTACCCGGCG
TTCCAAGTGTAATGTGCCCTCTCTCCTCCCCCTCCTCCTCCTAGCTCAAC
CCCTGAACACGTGCTCTGTACATATGAGCTTGATTCTTTATCGCGTCGTT
TTCTTTGATCGATCTGGACCCATCTTTGTTTGGTGGATTGTGCTCTGGTT
TCATGTTCAATTTCATTTCTTGGAAGATGCTGTGCAAGATGGAGGAATGG
TTTGGGATTTGAGGATTTCTTGGGAACACCTCCCTACTTTGTTTATTTCC
CCTTCATATTATAATGGGTTTTAGGTTTAAGAATTTTTAGATCTGGACAT
GATCTTATATGATTAAAATATGGGCAAATAGCACAGAAGCATTTGGTGCA
TCTTTGTTGTGGCACATGAGGCATTGCATTATTTGTAGTAGCACTTTCAA
GGTTTCAATTTTTAGGGGTAACTACACCATTAAAACCCTAGATTTGTGAT
ATTTTAAGGCGTTTTATGCCACGAATTTGTAGATCTGATCATTTACACAA
AACCACATAACCCTAGATCTGTGAGTCTTATTGGGTTTTAGTTTGTTGTG
GCACATGAGGCATTGCATTATTTGTAGTAGCACTTTCAAGGTTTCAATTT
TTAGGGGTAACTACACCATTAAAACCCTAGATTTGTGATATTTTAAGGCG
TTTTATGCCACGAATTTGTAGATCTGATCATTTACACAAAACCACATAAC
CCTAGATTTGTGAGTCTTATTGGGTTTTAGTTTGTTGTGGCACATGAGGC
ATTGCATTATTTGTAATAGCACTTTCAAGGTTTCAATTTTTAGGGGTAAC
TACACCATTAAAACCCTAGATTTGTGATATTTTAAGGCGTTTTATGCCAC
GAATTTGTAGATCTGATCATTTACACAAAACCACATAACCCTAGATCTGT
GAGTCTTATTGGGTTTTAGTTAATAATTTGAACATCTGGATATGAACAGC
AATAATTAAAATTTGGGCAAAGTAGAAAGTGTTGTACTTTGCCTATTTTT
AGGGTAGCTTGAATGGCAGCACATTCCTTTGGTGTTGCATAAACCCAACC
AAAACCATAGATTGCTGATACTCTAATGGGGTTCACATCAAGAGTTTTTA
GATCTGGATGTGAAAAATCTGATGCTAATGTTTTGCCAACACCCCTGACC
GTTTGACACTAAAATTTCTTCAGTGGTTACCGTTCTTCTGAAATAATCTA
GCTAGCATGTGCCATTCTTAGATTGCTTACACTGCATTTGCTTGTAGATT
TGTCGGATTCTGATGAGCTATGGTTAATAATTTCTGAATCTGTACATGAA
CATGAAGGGTTGAAATTTATGTAAAGTAGCAAGGGATGTATTTTTTGGGC
AGCATCAATGGTGGTACATTCTTTGCGGTAGAATTTATCAAAACGTCAAC
TCTTAGGAGTGCATAAAGCCACCCAAAAGCCTATATTTCTGACGCTGTAA
TGGTGTTTATGTCAACAATTTGTTGATTAAGAAGTGAAATCTGATGCTAA
TGTTTTGCCAACAGTCTACCGATTGACACTAAATTCCTTCAGCGATTAAC
GATCATTGTTTTGCAAACTAATGTAGCTAAACCTTGTACCTTCTTCATTG
GCATTCACTCCTAAATCAAGTCCTAACCTGCTACTGTTGCTTTGCTACTA
TCTCCAGAAGCCCGGAGGAAGCAGCGAAGGGTAAATGGTACATTGCGACT
GCTGCTACCAACCACATGACCCGCGACCAGAGCGTCATCTCCAACCTCAA
GCCCGTGACTGGCCGTGTCGTTGGTGGTGGCAACGGCTCAGGATTGCAAG
TGCATGGCAGTGGAGCTGTGAACACAGAGACGGTGGCGATCCCAGACGTG
TGGTATGTGCCGGGGATCAATTGCAACTTGGTTTCTGTTGGCCAGCTCTG
TCAACTCGGGCTTGAAGTTTCGATTTTCCGAGGTGTCTGCACCGTCACTA
GAGCTAGTGATGGATCCGTAGTTGGCAAAGCGCATAGATCAGGTGCAGTC
TATGAGGTGGAATTCCTCAAAGTTCCGCTTAATTAGCACTGGAAATTCCT
CGCTGCAGTATCAGTTGTGGTAGTCAGACTCATATGGTGGCTAATATCGC
CTACTCTATCGAATGCTTGTTGGGTTAGAACTTAAATGGCACCTTTCAGT
AGTTAGTTAAGAATCTGGAGGTTTTCTGAATGTAATTGAATGAATGATGC
TGGTTATGTTGCTGCCTATGACCATGAGCACAGAACTGAAGAAATGCTTA
CCATGTTGGTTTGACCATGTCTTTTACCTTCCTAGCTTGTTAAAATTGTT
ACCATCTTTGTTCGACCTTATGTTTTTTACCATCCTTGTTAAGTTCCTGT
AGCCTTGTGGGCTGTTTATATCTGTAGCCTTTTCGACGAGGGAAGATTGC
CAACTTTCGAAAGCGCCAAGAAAAATAACCTTGTCGGTTTGGACCGACAA
AAAATATACCTTTACTTGGCGGCAATGAAACCGCAAAGAATACTTATTCT
TGGCAGTCGGAACCCCGCCAAGGAAATTTCTTTGGCTGTTTTTTTTGGCC
GCCAAAGAAATCACTTTGCCGCCGGAATTTTTTGCTGAATTGAAGTTATT
TTCAAGAGCATCGTGTACTCTCGTGAACAAATTAAAGCTGAAAAAAGATT
GTTTACCATCAGTTGATTTATGAGGTTTTAAACCGGCGATCAAAGCGGAA
TTAGTTTGGAGGAATGAGATCCACTAGCAGCAATTAATGGGATAAGAGTA
TTGGGATCGGGACAGGGAAATGGATGAAGGGCTATGATGAAATGAGGGAG
GGATAATAGATGGCTAGGATTAGAAGAAACTCTTTGGTGGGTGGGAAAAT
ATTTCCCCAACCCATTAGCCAAACAGGCCCTATATATGTGTGTATATATA
TATATATGTATATGTATATATATATATATGTATATATGTATATGTATATG
TATATATATATATGTATATGTATATATATATATATATATGTGTGTGTGTG
TACGCGTCAAACAACTAATTTGGAGCGTATTTGGTGGCTAACTCCCTTTT
TATGAGAACAGCTGATCCGAACTAACTCGATCGATCCAGTTGGCTTGCGT
CGTCGTACGCGTCGATAGTCTTCGTCGTCGGAGATCGATCATGGCACCTC
GCAAAAGGTCGCATCCTAGAAGGTAATTAACGTGCCTTAATTAATTCTCC
TCCTCATCCTCATCTTCATGTTCAATGATGCATATATACGTACGTGCTCT
GTATCTTTAGTGCTAGATTGATTGCATTTAATTTGGGTTTATATTAGATC
TCGGCTACTCATTTGTTTGGAGGATTATTGTGCCTTGGTTCGAATCTTTT
TTGTTCTTTTGTATTTAATTTGTAGTCAAACGCTACTTTGTAGCTGATTT
GTGATTTCTGACATACATGTTGGAAATGCTTGAGATTGGAGGCTTTCCAG
TGAATATACCTAGGTTGTTTGTTTCCTTCTCTTTTTTTTTCATGTATATT
CTCAGAACTTGAACAGAGAACCCTAGATTTGTGATATTATAATAAGTTTT
AGTCAAGAATTTGTAGATATTGCGCGCCATGGACATGATTGATTGAAATA
ATATGGGTAAAGTAGCAGCTAGGTGGCATATTATTTTTTGGGTGGCATCA
ATGGTACTGCATTCTTTTCGGTAGCATTTCTGCACATGTCAATTATCTAT
CAGTTGTGGCATAACCCTTAAAGCCGCTTACTCCCTCCGTCCCAAAAAAA
ACGAATATAAGATTGGATATGACAAATTCTAGTATAACGAATCTGGACAT
AGGTGTGTTCAAATCTATAGTACTAGGTGTGTCACATCCAGTACTAGGTT
GGTTTTTTATGGGACGGAGGGAGTAGACTTTTTTTTTTTTGTCAAGAATT
CAAAGATTTGGACATGAAAACCAGATGCAAATATTCCTTCAGTAATTTTA
ATTTGTTCTTGTAACAATTAACCTAATCCAGCCTCTATCATCTCTTGATT
GCTATACTGCGTTCATTCCAAATCCAAATCCTAACCTGCAACTACTGTCA
CTTGCCATCATCTCCAGAAAACCAGAGGAAAGAGCAAATGTCAATGTCAG
CAGTCTCAACAACATCTTCATAAGTGCAGAGCCCGGAGCAACATTTCCTA
GATGGTTCATCACAGAAGCTGCTACAAACCACATGACCAGCGACAAGAGC
ATCTTCTCCGACCTCAAGCCTATGGCCGGCCTTGTCATCGACGACCGTGC
CGGCGCCGGCGCAGGGTTGCCGATGCACGGCATTGGAGCTGTGTACTCAT
GGGAGGTGGCGCTCCAAGATGTGTGGTATGTGCCGGGGATGAGTGCCTAC
ATTGGCTTAGTTTCTGCTGGTCAGCTCACTGCAATTGGTCTCAAAACTGA
GATTGCAGGAGATGTCTGCACCATCACTAGTGCTGATGGATCTGAAGTTG
GCAAAGGGCGTATGGTTAGTGATAAAATCTTTCAGGTGGATTTCCTCCGA
GTTCCGTTTAATTAGTTCCTGAAATTTCATTCCTTGGAAAAAAATAACTT
GGAATAGTTTTTATGTAGTAATTTTTAGTTTGGAGTAGTTGAAGGATCTG
GATGTTTTTTCTTCTGAATGGAATTGAAGCAACGATGATGATTTTGTCAC
TGAACAAAAAAGTTATCTAGAATGGTCTTATTTGGCCTCTATGAGTAGAA
CTGAAGAACTGTTTACCATCTTGTTCTGGCTTGTGTTGGCTTGTGTTTTA
CCATCCTAGCTTGTACTGCAGGTTGTTAATGGCTATCATTTTGCAATTGC
TACGGAAAGTAATTTATCTGCTTGGGGGGGGGGGGGGGGGGACGTCTTCC
CCAGCTCCGCACCACACGATATGCGCAGCGATTCGTGCGTACACCCGACC
ACAGCAGGGTATTTCCCCGCTTGCCCGCGTTTAACCCATTTTCTAGCTGA
CCATGGAAATACGCCTTTTATACGTGGGACCCACCTTGCAGTTGTCGCTC
ACGGGGGAGCACTTCTTCCTCCTCCTCCGCCGGCCAACGCCTCCACCCCA
ATCCCATTACCATCCAAGCTACATCTTCCCAACCCAGGGCATGATCACTT
TAATGCCAAAAAAAACCTTATTAAAATTTACTAAAATTTTGCCAAAATTT
TGTCAGGATTTTTTATATAGTTACAAAAATTTGGCAGCAAATTAAATGTA
GCCACTTTTTTGATAACTTAACCAAAATTTGGTAAGGTTGAAAATGGCAT
CAAAGTGAACAAACCCCCAGACAGCTGCGGAACGCCGGCTAGGAACAACA
CAGCCCTAGCCATGGCATTGTGGAAGGAGATGATAGAAGAGAGATGGAAG
TCCTGACATGTGGGCATTGTGGAAGGAGATGATAGAAGAGAGATGGAAGA
CCTGACATGTGGGCCCAAGGCATTTTAGAACTTTTATACCATTTCTCTCC
TCTTCAACCAGAAATTATTATTTTAATGGATGTAGTGTCCACCAACAAAT
ATCTAACTTTTGAGAGTGTTTTTCCCCAAAAGTCACTTCGCACGATGTAT
TATAGCTAAAACCACAAAGTCACAATGCGGCTTCCCTGTTCCTATGTTGT
GTTCCCCTCCCTGTCACTGCCAGATGTCCTCCCTCTATTGGCTGCGGCTT
TTCTAGTGGACCCAGGCCATTCGCTCGTTTTCTTTTTTTAACGCAAACAA
CGTTAACATCTGGAATGGCTCGTTCCTAATCGGTGCCTAGGTTGCCGACC
AATGTTCCACGCGCCAAAGGTAGGCTGTGACATGGAAGAAGCGCCGGAGT
GGCCGACGCCGCCGGAGGCCGCGGTGACCATGACATTCAATCTGGGCAGG
GTGTCCAGGGCGGCGCTCATCGCCTTGAGCGAGCGCGGTGACAGCCTGGA
GAGCGGCAGGGATGCACCCACCGCCGCTATGGATCCATGAAGTAAAAAAA
AATCTTAGCGCCCAGGAAATTTCGAAGACGCTGACTCCACCGCCGAACGC
CCGAACTACATGACTTCTTCGGCGAGATCACTTGCTCATGTGATTCTTTT
AGCTTCCTAGCACATATCATCTTAAATTCTTAAGTATTACCTGAAATTTA
TGGGAACTTCCTAGGCATGCAGGAATGGCCGGACCATGCCCGACCACCCT
TGTCTTCCTCATTGTTCTCTCCAACAAGGAGATCCTCCTCATCAACAAAT
CAACAATGGCAAGCAGCTGTCCTGTGCTTCAACTTCTTCACCGGTAAGCA
GCTGTCCTGCACGCGCATATTGTCCATCGATGGCAATGGCAAGCACTGAA
ATTGCCTTGCCTGCCTAATTGCCCCGCCTAGGGCACGCCACAGCAGTGTA
AGGGAAAGAAAACGGAGATTGCTGCCGTTTGCTTCAAAAAAGAAACGGAG
AGGTTAAGCCGTTTAGATGAAAAAAAGGAGCGTAAGGCCCTGGGCCCGCT
GGAGAAGTGATCGCCAATAGAGCGAGGACATCTGGCAGGGGACATAGATA
GAAACACAGCGTCGGAACAGGGAAGCCGCATCCGTGTCCACCAATAAATA
TCTAACTTTTGAGAGTGTTTTTCCTCAAAAGTCACTTCGCACGATGTATT
ATAGCTAAAACCACAAAGTCACAATGTCCTGTAGCAAAATTTGATATATA
AGTAGTATGTATCTCACTATTCATACATCAATAGCTAAGGTGCTAGTTTT
GTTGGCTTGTTGCACTAGCACGCCCTCGAGTGTTTAGTTTTTTTTCCTTC
TTCCACACACGAATCTTAAAGCGTATCCGGTGGCCCAAAATGTGAATGAC
TTCATCTCTTATTTCTGTCACGAGATATACAGAATATGAGAATAAATATC
CTCTTTCGGATGTGCATGATTTTCGAAAAGAAATTTAGATGTGCAAGTTA
AATACACGTGCTCTTGCACACACGGAGTTTCCTGTTTCCCGTAGTTTATA
ATCCACCAACAAATTATCTATAGAAATTACTTTGGTTAACCCGTAGTTTT
TCGTAGTTTCCTAATTAACAATGTATTTAATAATCGAAAATGTCAGGGAT
AATTTTTTTTCGAATTCTCTTTGCTCTAAAATAATTAACAAGACTTAAGG
CGGAATATTCAGAGCATCGCAATTAATGTTGCTAATTTAAATTGTCAGGA
TTTGAATTAATAATATTTTTTCTCTCCCGCCTTTGGTCATGAATCATGCC
TGATTCACTCCTCTCTTCGTTCGCGGTTTCGTTTTGCATGACGAGCCGAG
TCCGAGTCAGTTTCCGGTTCCAGTTCCGTTCTTTTCCTAAAACAGCACCG
CATTTCTTTTCCGGTTTGGTGAAGTCCTAATCCTAATCCAGCTCCCTCCC
CCTCCCTCTCGGCCGCGCCCTCCCCCTCTCCCCCTCCGAGTCGGCCCCCT
TTCCCCTCCTAATCCAACTCCCCACCGGTCCTGCCTTCCCTCCTATTTTC
CCTCTCATATATATGTCCTAGTCCCCCACCTTTTTCTAATCTTTTTTTTG
AGCCGCAAGCCGCCTCCGCCCTAAACCTTAGCGCCGCCGCCGCCGCTTGC
TGTCCCGCTGCCGTCGCCGTTGCATCGCCGGTACTCCGTTCTCCCTCTCT
ATTGGTGCGCTTGCCGCTGCAACCATCAATTTATCTAATCTATTCCATTT
GTTTCTCATCTAGCGTCGCCGTCGTCTTCGTGTGTTGCCGCCGGACCGCC
GTCATCATCTCCTCCTCGCCGGTCGTCTCGGTTTGGTGAGGACCATTCCC
GTGATCTCCTGGTTTAGGCTTTATTTTTTCCTAGCGTTATCGTCGTAACC
CTAATTATTTAGTCATGCTAAACCCTAGTGTTGCCGCTTCGCTGCCCTAG
CTGCGCTGCCTCTGCCGTGCGCCTAGCCACCGCCTAGCCGAGGCACCGCA
GCCGCCGCCTTAGCTGTCGCCGCCGCCGCTCTCCCGCATCGTTTTCATGG
TTGGTTCGCTGCCCATAGCTCGGTAGCCGAGTCGCAAAGCCGTAGGTGCA
TCCCTAAACTCCTACCGGCCTTTCGTTTGTCGTACCGAGTCTTTGTCGTA
AACCGTGTCTAGTTTACTGGTTTAGCCGTAATCGTTCTAAGCCACCGGTT
CCGTTCGCCGGTTCGGTTGACCATTTGGATGGTCCTGTGTCATGAAGTAT
TGGCTTGTTGAGTCTTTAATTCATGAGTCATGCTTACCGGTGATATATTT
CCTTTGTTCTATTTATCTATGGGCAATAATATGTAATAAATGATTAAGTT
TTTTCAGCTATTACTAATAAAGCAGCTCATATTGTAAAATTCATAACTAA
ATAATCCGAGCTCCGTTTTAATCCATTCAAGTTACAGTGAATCCATTAAA
ATGTATAGAATCCATTAAAATTGGTTTATTTTGCTGTTTCAGTAGCCTTA
TTGCTTGTATTTCTTGTGTGTTTTGTTTGTCGTTTAGATTCCGTCAGTTC
CGGTGATCCAGTTTATTTTGAAGTGGTTGCCAAGGTTTCATCAGCTCAAG
AGCAAGGCAAGTCATACATACAACATTGATCATGTTGAACCTATTTTACA
AAATCCCTTGCTTTCTATTAAATTGCATTATTTTAGAATGGGATGGATGC
CTATCGTACTCTACTTGTTGAATATTTTATGCCATTGATAAATTGGGTTA
TAATTGACTAGATGATTGGGTTAGGAATGCTTAGCCATGCTTAGATTAAT
TAGCTCACAATTGGATTCATTATAATTTAGTCCTTAATTATATTATGATG
TACCACCATGGTTATGGTTTAATTAAACTAAAATATACTTTAATGGTGGG
TTGTGGGTACATGCATGATTTTGGAAGTCGTGCCCATAACAATTAAGGAC
CGGTTCTCAGGAATCCCTGGAAGATATACTCGTACTTACCACATGCCAGC
GTGGGCTCCATGCTAAATCTAGAGTATAACTTAAACTAGCTGACATATCA
TGGCAAGGGTAGAGGCGATGGTGCAGTTCGGACCTGTATTTTGGTCTTTG
TTGCTTCCGAATTTACCTATGCATGAGAGGGGACTGCCCGACTTGGCACA
AGGAGAGGGTGAAACCTGAGGTGGTTATGTTCGGTTAGGGAAGGTTATAT
GACGGTTTTTGTCACGGTTTCCCCTTTGCAGTATCGTGGCGGTACTTCGG
GGCATGGTAACATGTGTGGAATTATGTCTTGTGGGTAAAATTGTACACCT
CTGATTAGAGTTAAAACTATTCGAATAGCCGTTCCCGCGGTTGTTGGGCG
GTCAACCAGCTCACCATGATTAGTTTCACTATAATAATTTGACCTATAGA
ACTGGTGTAGTTCAGGTAGTTTGGTTGGGCCTGTTGCAACGTGGTTTTAG
CATTGGACAATGATGATTTAATATTTCTTAATTATATACTTCCCCCGTCC
CATAAAAAACCAACCTAGCACTGGATGTGACATATCCTAGTACAACGAAT
CTGGACGAGGAGGGGGGGGTAATGTTTTACTTATTCAAAATATGATTTAT
AAATGCTGCTTTTACTGCAAATATCCAATGAGCCATTCCTTTGAGAATAC
CTTGCATCATGCCTTCCCGTTGGTATGACTTGTTGAGTATGGTGGTTGGT
ACTCAGTCTTGCTTTATCCCCCCCCCACAGAAGCAGAGATTGGTTCAGAT
GGTGAGTTCTATTAGGATTGAGCTTGTTCAGGACGTCGAGGATTTCCTGT
GGTTTATGGAGGAAGCTTCTTTTGGTTGTGAAGATTAAGTCTAGTTTTTT
TCTTGTTTTTCCGCTGCGTTTGTGAGTTTTATTTTATTATTTTTGTAAGA
TGTGGAACTGTTTATCAAATTGTCATTTGTATACTCTGGCTAGTCTTGGA
TAGAGATTTAGGGTGTGTTTAGTTCGTGAAAAGAAAATTTTTGGGTGTCA
CATCGGATGTTTGACTAGATGTTGGAAGGGGTTTTTGGACACGAATGAAA
AAACTAATTTCATAACTCGTCTGGAAACCGCGAAACGAATCTTTTGAGCC
TAATTAAACTGTCATTAGCACATATGGGTTACTATAGCACTTTGTTGACG
GTCGTTACAGACAAATTTCGACCACCAATATAACTAAAATGATAGAGAAT
TAGCTATGCTTACAATGCATGTTTGTTTTCAAATAATATAGTTCCACTTG
TACTTGGAGAATAACATATTGCAGGAATTTATCAAAGAAAATAAAGAGAA
AGTGAAGAAACCTCACTCCTACGCAAGCAAATGGATAAGATGGGCCCACA
AGTCAGGTGTAACCGTCGGAAACCGACCTTAACTGCCACAACCGCCTAAA
GGACTCATCTGTCAGCCACTGTACCGAAGCTGGAGGCCTGTTGGGCCAGC
ATAGGTTCGGCCAAACCCGAGGGTTGCCCAATCAGCCTGGCCCTCCACGT
GTGTGCTCCGGATGCACTCTCAATGATGGTTGTGAGGGTAAAATGGACAT
TTCGCATGGCTACAACCGTCATACTGACCCTATAAAAGGAGGAGCTCACT
TCACTTATCAACACACTCAAGCAAGCTCAATTCCTCTTCATACTTTAGTA
GTAGTAGTAGTATAGTGCTAAGTGGAGTAGTATAGAATAGTGTTCAGAAG
TCCTCGGAGTCTTCGGAAGAATTTCGGTATGGCTGTGGTAGCTCTTGTAA
TCTCTTATGTAATACTTTCCGAATTAATGAAACACTCTTCTTTATATATC
TTCGGTACTTTGCTTAGTTTGAGTACTGGTCTTACTTTATATCATCATTA
TATTAATTGTATGGGTAGCATACCAGAGAGCTGTAATGGTGTAGGTTTAA
TGTCTGATTTATTAGTTGCTCTATGTCGGGTGCACAGGTATAGAGTAGTG
TTTAGTAATGTAAGCATGGTGCTTAGATTATTAAATATCATTAATTGAGC
ATATATGTTGTGGGACAGTAGAGATGGGCCGCTGATGGTGACAGCTCAGT
ACGGGTATTCCTCCACGTTAGTATATATTCCTAAGACAAATTTCTGGGGA
GGGCATTCCTTCGTATTTAGCCCCGGTTGGACGGCCATGATAGGTTGTCG
TAAGAAACTCAGCAACCCAGGGTGGTCTCTCGAAGTATCAGGACACTGTT
AGAGGATATTGGCCACATGATTGTATATTAGCATATGTAAACTAGGATTT
GAGTATATACTAGAAGTATAGGAATTGAATGCTTTCTATTTCTTCTTCCA
CTTAGTTAGACTTATTTGATTATGAGGATTTGATCAGCTTTGCTTCGTGT
CACTCTACCCTTATATTGCACTTAACCCATGTTTAGGCTTTGATGATTAT
AAGTAATATATGTATAAAGTGCATTAGCAAACTTCACTCTTATTATCCTC
CCTTGGGATTAAAAATACGATACCTCAAAATACTTCCGGGTGAAATGCTA
CAATGATATATCCGTGCGCTTGCGGATTACTTCTGTAACTATAAATATAC
CATGACTATTTCCGGCGCCATTGCTGGGAATGAAGATTTCTAGTAATATC
GTTAAGAAATACCAACACACTTATGGCTAATCATGGACTAATTAGGCTCA
AAAAATTCGTCTCGCGATTTCCATGTAAACTGTGCAATTATTTTTTATTT
TTATCTATATTTAATGCTCTATGCATGTGTCTAAAGATTTGATATGATGT
TTTTGGAAAAAAAATATTTGGGAACTAAACCATGCCTTAATACACATCCT
ACTTGAAATTCGGGTTAGTGAATTTCTAGGCGTGACATGGTCTTCCTGAA
TAAACAATGCATCAGATTGTTTGCGTTAAATCACCTCCAAAGATTAAGAC
ATGGTCTTTCTGAATTAACACATAAGCAGGCAGTTTAATCTGGACTCGAC
CGGCAATGTAAGGCTCTTCTTGAAATTTTGAACAGTTCACATTAGTGTTA
ATATATTTATGTCAGTTTGAATAAGAGAAGCAAACCAAGGATGCAGATCA
GTTGAGCTGACATGTGACGCTGAGCTGTGCAAGGCCATGTGCCAGACGCT
CCAATAAGATTAGGTCCAACTTATCAATAATTAGCTAGGTTGTTGAGTTA
ATTAATCCTATCTTACTTAGAGTTATAACCCAATAATCCTAAAACTCAAG
TACTCGACATGCAAACATGCTACTTCATCATTCACTGGCAACCTAAAACT
TAATATGCAAACATGCCATCTCATCATCCACTAGCAATAATTACATAGAA
AACTTATGCAAGCATGCAACATCATCTATAATTCATTGAATTCTACAAAT
CAACATCCAATCATCTTCATTCACATTATTTTTCATAATATTTTTAACAT
ATATATATATATCTATCATAATTAAAGTGCGGGATATTATATTTCATCTA
CAATCTCATATAGAGTTACTAAATGTATTGTATTTCTCTCTGAACATAGT
TTTATAAATCAGTTTTATTTGTTGTTAATAACTAATATAATTTTTTATTT
TTAGCTCGATATATTATTAAAAAAATTAAAAGTTATTTAGAAATTTCCAT
AGCAAAACGCGGGGAATCACCTAGTTATTTAAGTTGCTCTTCCCGATGGA
CTGCCACAACGGACTTGCCTAGGAAGACTTACAATACGATATGACTCGAA
GCTTTGGTAGTGTATATAGGGTCTCTTTGGATCCCACCCTAAAATTTTAC
ACCCTATCACATCGAACGCTTGAACACCTGCATGAAGTATTAAATATAGG
CTAAAACAATAACTAATTGCACCGATTGCGACTACTTTGCGAGATGAATC
TTTTAAGCCTAATTGTTCTATGATTTGACAATGTGGTGCTGCAGTAAACA
TGTGCTAATGACAGATTAATTAGACTTAATAAATTCGTCTCGCGGTTTAC
TGGCGGATACTGTAATTAGTTTTTTTATTAGTGTCCGAACAACCCATGTG
ACATCCTATATAATACCCGATGTGATACGCCAAACTTTACACACTGATCT
AAATACCCCCTATACGGTTGTGACTATGTTTTAAGTTATAGTGGCTATAA
ATATTTCTTCCTCCGATTTCATAACTGTATATTTTAGACAAAGACACGAT
TTACAAAAATTTCTTTGACTATGATATATATAAAGTAAGTAAATGTTTAT
TTTATTAAAATGATTTTTTAAGACTAATCTATACATCTTGGTTTAGTGAA
TTTAAAAATATTTAAGTCATTGATAGTTAAAGTTTTAATTGTTTGACCTC
GGAAGCTGCATGGAAGACACGTGAGGCTATGAAGAGGACAGACAGCTGCA
CCGAATATAAGAAGTGTTTGCGGAAGCTGCATTTAAGGCAATAATTAGTG
GTTAGGTGACGAGAGGTCCCAACACAACACTTCAACTCTTATTAGTTCTG
AAACTTGATTCTGGACTTCATCTTTCAGAAAGAGAAAGGCATGAAAATTT
TGAGAGTTTTGAGGCCTCATAGGATTCTCACATAGATATGCCTTTGCTCT
TGAAGTTCTTTCTTCCTGAAGTTCTGTTTCGTCACAGACATGAGTAAAAG
GGCGTAAGAGTTATTTCCAGCTGGCCTCTAGTGTGAACATGCCTATTCGG
TTTTGAGAAATTTCACAGGAATTTTTAAGGAATTGAACTATTTCCTACGA
AAATCTTGTAAAATTCATGTATTCCGAAGGAGGCTTCAACATTCTAGGGA
TGGCCAAGAAGTAAGCAATACAAGTTCTGCTAACCATCATGACATGGATT
GATTATCCAATATACACCGACAGGTATGCAAACTAAACCAATCGTGAATC
GTCTTTCCTAACATAGAGTTGCAAGTTTGTATTCGTACTTCTCACTTCTT
TTTCCTTCTGAAGTGAGTTTCTTTTTTTTTTCTTCTTAAGTGAGTTATAT
CTGTTGGTGATGCTCTTATGGTCAATCTTAGGATTGTAACCTATATGTTG
GTGATGCTCTTATGGTCAATCTTCCAGTCTAGATGTTTTTTTTCCCTGGG
GATTTCAGTGCTAACTTGAGGTTTCCTCCCATCCTTAGAAGGTATATACC
TTCTTACCACCTATATATGGTAGTTATATTTTCAGCTCAAGCTAGCTTTG
CATAAATATTTCCTTGCAACACATGGTAGGAGTATTTGTGACTGCGAATT
AATACACTATACTTGTTCTTATCCTATAATCTCGTCCTATTGTAGAACCA
GACTCAAAGTGCTAGCAATTGCAATTAATGGCTGAGGCTGTGATTCTTCT
AACCGTGAAGAAGATTGGTGTTGCCCTGGGGAATGAAGCAATAAACCAAG
CCACATCATATTTCAAAAAATCTGTCACACAGCTGACAGAGCTTCAAGGT
AGCATGGGGCGCATCAGGAGGGAACTCCGGCTTATGCATGAGTTTTTTTC
CGGAATGGATGTTCGTAATCGCAACAACCGGAAGTATGAAATCTGGGTGG
AGGAGGTGAGGATGCTAGTCTATCAGATCGAGGACATTGTGGATAATTAC
TTGCATCTTGTTGGCCACAAGCATCACATTGGATGGGGTACCTATCTGAA
GAAAGGATTCAGGAGACCAAATGTTCTGCTCTCTTTGAACAAGATAGCGT
CATTGGTTAAGGACGTGGAGGCCAGTTTAGTGCACTTGTTCCAGGCCAAA
GAACGATGGGTGTTTATGGATGTCGGTGCGGCTACTGGTGGTGAAAGCTC
AAGCTACATTGTTGTTGAGAAGTCCCGGCATCTAGCTAGCATTTCACGCT
CCCTCGATGAAGAAGATCTTGTGGGGGTGGATGAAAACAAAAAAAAACTC
CACGAGTGGCTGTCAAGTAATGAGTTGCAACGTGATGTGATAGTGGTGCA
TGGGATGGGAGGTCTGGGTAAAACAGCTTTGGCAGCAAATGTACAGAAGT
GAAAAAGAGAAGTTTGAATGCCATGCCTGGGTCTCCATCTCTCAAACTTA
CTCCATCAAGGCCGTTCTAAAATGTTTGATCAATGAACTAGATGAGAAAA
AGAGTATTCGGGGTAACATTAGCGACATGGATACCGGAGGTCTTCAAGAT
GAACTAAAGAAATTCTTAAAGGATCAGAAATATTTGATCGTATTGGATGA
TGTTTGGGTACCAGAAGCAGTCAATGACTTGTTCGGAGCACTTGTCTCAA
ATCTCAGCAGGAGCAGAGTTCTTGTGACAACACGCATTGATGGTGTTGCT
CACCTTGCTTTCCCAGACAAGAGGATAACACTAAAGCCGCTATCAGAACA
AGAATCATGGGAACTCTTCTGTAGGACGGCTTTTCCAAGAGACAAAGACA
ATGAGTGCCCCGCAGAGCTGATGACATTAGCAAAACAAATAGTTAGCAAA
TGCCAAGGGATACCTCTTGCAATTGTTTCTGTTGGAAGGGTTCTGTTTGT
GTGTGAAAAGACTGAAGAGGAATTCAAGCGCATACATAACCAGCTTGACT
GGGAGCTAGTCAACAACCCAAGCCTTGAACACGTCAGGAATATCCTTTAC
TTGAGCTACATCTATCTTCCGACACATCTGAAAAGTTGCTTCTTGTATTG
TAGTTTGTTTCCGGAGGACTATCTTTTTACAAGAAAGAGGCTTGTAAGAT
GGTGGATAGCAGAGGGGTTCGTGGAGAAGAGGGGCATAAGCACAATGGAG
GAAGTGGCAGAAGGGTATATCAAGGAATTGGTTTACAGGAACATGCTACA
GCTTGTTCAGAAGAACTCATTTGGTAGGATGAAATCATTCAGAATGCATG
ATATCTTACATGAGTTGGCAGTTGATTTGTGCCGAAGAGAGTGTTTCGGT
CATTCATACAATTCCAAGAATAAACATGAAGAGTTTCTTGAGAAGGATGA
ACGCCGGATGGTAATACACAAATTAGACAAGGATGTTAACCAAGCCATTT
CAAGTGAATGGAGCAGACTTCGGTCTTTCGTCACATTGGAAAGAAATATG
TCATCACCCAACTTGCTAACTCTGGTAGCGGGCAAGTGCAGATATATGTC
AGTACTAGAGTTAATTGGGCTGCCCAAAGACAACATTCCAAATGTCATCG
GTGATCTGTTTAACCTCAAACATCTTAGCTTGCGGGATTCCATGGTGAAA
TTCCTCCCAAATTCTATTGAGAAGCTTTCCAACTTGATGACACTAGACCT
TTGTAAATCGGAAATACAAGAGCTACCTGGCGGGATAGTTAAGCTAAAGA
AACTTCGACACTTGTTTGCTGAGAAATTGAACGGTAAGTTTTGGCGAGAT
TTCCAGTGGAGCACTGGTGTACGCATCCACAGGGGACTGGAGATGCTAAG
CGAGCTACAGACGCTGCAAGCACTGGAGGTGCAAGATGAACGATCTGTGA
GGAGCTTAAGGGAGCTGAGGCAGATGAGAAGCATTAGGATATTGGGTGTT
AAGGGAAGGTACTTTGAAGACCTCTGCGAGTCCCTATGTCAGATGGAATA
TCTTTCCTTGTTAAACATCGCAGCAAGTGATGAGGAAGAGGTCCTCCAAT
TGAATGGTCTGAAGTGGTTGCATCCAAACGTTAAAAAGCTAAGATTGATT
GGGCGATTGGCACAAACAGGACTGCTGTCGTGTGCACCTGAAGCAGGGAG
TCACTCATTGTGTTCATTATGTCTATTTTGGTCACAGTTAGCAGAGGACC
CACTGCCATCCCTGTCTCGGTGGTCGAATTTGACGGACTTTAGGCTGACG
AGAGCATATCTCGTTGAACATGTGGTTTTCCTCCCAGGATGGTTCCCTAG
GCTCAAGACACTCTATTTGGTAGACATGCCTAATCTGAAGAGGCTGAAGA
TACACCAAGGCTCCATAACAAGCCTGGAGGAACTACATCTAATAAACCTC
CGTGGCATGACAGAGGTCCCATCTGACATCATCTTCCTCCTGCCCACCCT
CAAGTATCTGTACTTCCTGGAGATCACTTGGGACTTCTTCATGGCGTTGC
GCCGCTCTAGAATTGGCAGTATCCGATGGCGATACAGTCTAGCTTCTGAT
GCGCGCCTCTGATGCATGAATGGATGAGGGGATGATAAATGGATAGATGC
AGGCCGCGTGCATCGAACCGTTAGGAGTGCCTCACCTCATCGACCGACCG
TGGTTGCATCTGCTGCCTGCATGCATGTGAGCTTATTCAACTCGTATTGC
CTACTTTATTATGGCTTAATTTGCTATCGTTTTAATTACAACTACGTACC
TCTACTACTAGTTCAGTGGCTCAGTGCTTGCAAAAATATTTCCATTGTGA
TTACTAGACATTCCTGTGATTGAATCTATTTCGTTCCTGCCCAAGTTTAA
CTGTAATATTCAGTAATAGTACAACTCACACTGTATAAGCATGCATTTAA
TTTCTCACACATTTATGCAGTGTAGCTAGCTGTTGCTAGCTAGTAGAAAT
AAAAGGAACCAATTTTTTTAGAGCAATTTTATATTCTTTGAAGAGGTACC
ATAAGCTACTAAAAATTTAGTGTAAAATTTAGTACCTCATAGTATCAAGG
GGTACCAAATATAGTACCAGATCGTATCGTCTTCTTTCCCTGCTTTGTTC
TTGTTCTACGGTTTGAACGTTTTACCGGAAGGAGATAGAGGGAAAAGTGT
AGGTATGGTTGAGGGTTGAATAGGAGACTAGATCACATGGTCGACGATAT
AAATCTCTTGCTGGAAATAAAATATAAATTTCAACAGAATTAAGGTAGGA
GTTTTTACGTATTCGTTGGAATAAAATGTAAATGTAGAAAAAAATCACAT
AATTAGGCCAATAATGTGTTATAATAACACAATGTAAATCTAGACTCCAA
TACAACATAAATCTATAATAAACCACGCAAAACAGAAAATTAAACCCTAG
TGCCGTGGTAAACGTACAACATAAATCTACAAGAAACCACGCAAAATAGG
AAATTAAACCATGCAGAGAGAGGTTTTACAATGTTAATGCGTACCGTTAT
ACCTATGCGGTACCTTTTATAATTTGGGAGACAATTCTACCATTTTTCTC
TCTACTAGCATAATTTCTACTAGCAAAATTTTGTTTTTACCCTTAGTACC
TAAGTACCTATATTAATACTTAAATACCTTAACATGGTACCGGTGATTGA
GGAGCGTTGGATCTTTACCTTTTTGGAATGCAAACACCGTAAAACCTCTC
ATTGCTCAATATACAATAGAAAAAGGGCAAAATTTGTCACAGGACACGCA
AAAAACGTGTAATTGGCTGAGAGACACCGCGAAAATGTGACACGGCTCAT
GGACACTAAAAAAACGTGTAATTGGCCGTAGGACACCGGTCGTATTATTT
TATTATTTCCGGGTAAAAAAAGGTGAGATATTTATCTAAATGCCTAGATT
GCCCTTTCTCTTACCTTCTTTAAATACCGGTGGGTCCCACATGTCATGGA
TAGCGTATGTTTAATCTAATTTTTAATAGGTTTTTAACCACCTGGGCCCA
CGAGTCATGGACTAATTTATTCGTAATTAGTAGGGTGATTACTATTTGCT
AATCATAAGTGGGGTCCACATCTCTCTTCTATCCTCTTCTTCCTCACGCA
CGAGGCGGAGCGGAGGAACGACGCGACGGCCCGAGCCGGGACGGCTCGGC
GCGCAGCGGAAAAAGCGGCGGCGCTCTGCTAGGGTCTCACCGCCGGCGAT
GGCGAGGCGCGACGGCCACCATACGCACGGCGCGACGGACAGGTGCGTTG
TTGTAACACCCTGAAAATTCGACCAACAAAAATCAAAGTTCCAAAAATAT
GGGCCTTCAAAAACTTTTTAAATAAATTGCATCATGCCGATTTTGTTCGA
TTATTTTATTGGATTTTGATTTCGGAGTATGTTGATCGCGAATAAAGAAT
AGTTAATTAGGAATAAACCCTGGAAGTAAATTGGTAAAATAAATATAATT
TAAAATAAATATTAGGTGTGGATAGAAATAAATAAAATATTATCACGATC
ATATTTGTATCAATTAAATTTAAAAGTGTAGGAATAAGAATTAACCCTAA
TTAAATTCAAGAAAATTATATAAAAATAAAATATGGGTAAAATTAATCAG
GGATGGATCCATTGGTTGGGATAATACACATATTGAGTAAACTTCATTTA
TGCAAGATTTAGAAATTATAGAATCAAATTTATATGGGAAATAAACTAAA
ATCGGGATAAATAGGAAAAGTCACTATTCATTGCCCGCTAGGTGCTCGAG
TGCGTCCCCTAGCTCTGCCCCCTCTGTCCCGTCGCCGTCGCGCCCGGCGC
CCTAGCCGGCCTTGCGCCCCGCGCCGCCGCCGCCCGTCGCGTCGCCGCTG
CCGCGCCGCGCGCCCTCGCGTCTCCTCGCGCCCCGCGCCCCTGCCCCGCT
GCTGCGCCCGTCCCTTCGCCGCTGCCGCGCCGCGCGCCGTCGCGTCGCCT
CGCACCCCGAGCCGCCGCGTGCCGTCACTTCGCCGCTGCCGCGCCGCGCC
GCCATCTCGTCGCCCCGCGCGCCCACGCGCCCCGTCACCGCCCGTCGCGT
TGCCCGCCCATCGCGTCGCCGCCCCGAGCCGCGCGCCGTCGTGTCGCCCG
TCCCGTCGCCGCGCGCCCGTCTCCTCACCGCCTCGCGCCCCGCGCCGCCG
CGCCGCCGTCGTTTCACCCCTCCCCCTCCTTCTCTCCCCTTTTCCCCACT
CTCCCCTATAAAAACCCCGGCCCCTTTCCCCTTCTCCACCCCACTCCATT
CCCTCCTCCTCTCCCTCTCCCCTTCTCCACGCACCGCCACCGTCGTGCCG
CCGCGCCGCCACCCCAGTGTGCCGCGCCGTGCGCCGTCGTCGCCGCCGCC
GTTGTCGCCGCCGCCGCCGTCGGTGAGCCGCTGCCCCCCCCTGTTTGTTG
CCGTGCCGCCGGGTAGAGAGAGAGCCGAGAGAGAGAGATGAAGGAAAAAG
AAAAGAAAAGAGTGAGAGATGAAGGAAGAAGAAAAGAAAAGAGAGGAAGA
GAAGGAAAAAGAAAAGAAAAGAGAGAAAAGAAGAGAGAAAAAGAAGAGAA
AAGAATAAATAGAAATTAGAGGGAGATTAGGGAGGTCTAGAAAATTTAAA
ATAATTAGAATTTAATTATAGATTAATTATAGTCGTAGAATTGCAAAGTT
TCATATAAATTATGGATTATTGTTGGGTAATCTCTATAAGTAATCGATTC
ACGGTAGAAATTCGGATTTAATTACTAGGGATTTTAGCCGTGTAATATAT
TTAATCATTTAGTCATAGACTAAATTAAATCGTATAATATTTCTAGGATT
TTGTCCGATTTTTAGCTCGCGATAGAAATTTCTAACCTATTATATGGATA
TAATGCTCGAGTAGATTAAATTAAAAACTTATGACAACAAATATTTATAC
CCGCAAAATAGTTTAATTCGAAATTGGGTTTGCCTTAGTTCGCGAATAGT
AAAGTTAATATAAAGGAATTGACTTTCGCATTCGACTTTCATTTGGATTT
ATTTGGATTTTTATTTGAATTCTAACCGAATTCAAATCAATTTTCGCACG
TAACTATAGAGCCCGAGGGAGCCGCGGATCTAGGTGAAGGCCAAGACTCG
CAAGACCTCGAGCAAGGCAAGTCAACACTATTCTTTGAACATGTTGATCC
CAATTGCGAAATTGTTTTGTTTACAAATAAAATTGCATGCAATTATGAAC
ATCCTACTTGTGATTATACCATGCCTTGATTATTGTTCACCTTTAAATCT
TTGTAACCATAGATACGTACGAGTCCCTAGTCAACTATGACACTTGCTTA
GAAATGCTATTTTAGATTCATGCATACTCATATTTATCAAATGCTATATG
CTTGGGCAATTACCTTTGGGAAGGTAATTGAGATGCGGCATGTGGAGACA
TGAGCGCCACATTGCCATGATATTGATGACATGATTTGTGAAAGGAAAAT
AAAGTAAAACAACTGTTTTCGACTGGGGCGGTTGGAGGACTTGGGTGGTA
TCCGGAAAAGGCTAGTGTCGTCCCTGGTCAATTAAGGACCGAGCCATGAA
GTTAAGCATGAAACGACCCCCGTACAACCGCACTTCTCGTATGGGTATAG
ACCTAGCGGAGTAGATAGCTGAGCGGAGGCAGTATCCATGCATAGTGGTT
TCTTGATGTGTGAGGCAGGGGCTCTACGATGGGGCAGCCATTGGTAGGAC
CGCAAGGCGGGTGTCTACAGTGGTGTCGCCATCGGTAGGACTGCCATGTG
AGAATCTAAAACATAATTATAACTTAATGCATGTGTGAGTCTTCTCTTCC
CGGGTGCGCCAGAACTCCTCTCACTGCTAGAAACCGTGTACGCCTAGAGT
GCATGAGGATGAAAAGTTCATAGAGCGGGTACTGCCAATGCGAGGTTATC
GAAAAGCTTTGCCGTGACGCGTCTCATGTGTTGGGACGAGGCTCATGTGT
TGGGCAGTCGCGGAGTGCGGGTAAAGTGTACATCCACTGCAGTGTGAGTA
AACCAAATCTATTCGAATAGCCGTGCTCGCGGTTATTGAGCACCGGGACA
TGTATTACACTTGGCTAGAATCTAAATTCTTAACTTGTGTGGGAGGGGAT
ATTGCATGATGAATTTTATACTGTTGGAGCCACTTCCTGAGAGGCGGGAA
CGTGGACGTCCTCAGAAAACCATGACGAATCAATGGCGGGAAGCTATCCT
TGGGATCACAATGGATGGTGGACAGAACCGTCGTTGTTTAAATACAAACT
CTGGTACTAAAATTTGATCAGTCAATGCTAGGTCTTAGGCTTGTGAAAAG
AATTACAAAACTTGCTTTGTGCAAAAGAACTATGGCCATCCTTTGAACTC
CCCCTTTCATATGCATTGTTGCTGTGGTGGCTTGTTGAGTACGGTTGGTA
CTCACCCTTGCAAATATAAAATTAATCAGAAGCGGGCGATGAAGCTACGG
AGGATCCCTATGCCTACTACCAGGAGGGAGACGAAGACGATGGTGCCCAG
TAGGTCTTAGTACGGTCGTTGCCTGTGGCAATGGCATGCCGCTGCCTAAA
TTCCACTGCCTTATCTAAACTCTGCTTTTGGTTGTATTCCAGACCGCTCG
GTCTGATGATTTAAGACAATGCCTGCGGGCTTATGTTGTAATAATTCGTA
CTAGACTCTCGTATATGAGCATTTGGTATTCCAGCTATGAATTCGTGTGT
ACCAGACTACTTGATCCAGGGAAATGGTACGGTTTACACGATTGATTCCT
GTTATAAAAACGGGGGTCCACAGTCGTGGCGGACAGGTGCGCGGCGGCGG
CGGGCAGCTGCTGGTGCGGCTACGGCGTCGGTGGCGCAGACTTGGCCAAG
CTCTGCGGCGGCGGCGGCGTTGCAGAGCGGCTGCAGCAGCGGGTGGTGGT
GGCGAGCGGCTCCATCGCCATTGTGATTTGTGCATTGCATTTGATCGATT
TGTTGCCGTTGATTGGTTTCTTGTTGATGTGTGTGCAGGTTTGAGGTGGA
TCCATGGCGACGGGTCGGTGGAGAACAGGAGCTGCAGACCGTGGCCTGCG
GCGGCAGCGACGGCGCCGTGGGGCTCAGCTTCGAGACGCACCACGGCGGC
GGCGTGGCACCTTCGCCGGAGTTCGCGGCGTGCGCGGCGAGCTCCTGCAG
CGCGGAAATCATGGTGTTGCTGCTCTTGCAGCGCGGCGAGCTCCTGGTGC
ACCATGACCGGCCGAGCCATCACCACCGCCGTCGCTTCCCAACGCCGCAA
CCAGCCGAAGCCGCCGCCGCAGTTGAAGTTGGATGGGGATTTCAGGTACT
GAGGCTGAGGGCATTTTCGTCCTTTTGAAATTTCTCTCTCCTCTTTTTCA
CCGAAAATAATAAAATATTGTCTCGGGTGTCCTACAGCTAATTACACAAA
TTTTGTAGTATCCATTGGCAGTGTCGCGTTTTTTGAGTGTCTTCTAGCTA
ATTACATGATTTTTGGATATCCTGTGGCAAATTTTGTCTAGAAAAAGTGG
TACCTCATGGTAGCTTTTTAAGGACGGTAAAATTACTCAAAGCTGAAGTA
CAGCTGATCCTTGACAAATTAGCAAAGAAAGTTGCTGGCTGAAAACCAAA
GATGCTATCCATCTACGGCAGACTTTGTTTGATCAAAACAGTGCTCATGT
ATGCATGTATGTGCTCAGATTCCTCAAGGTCCTTGTGTAATCGTCATTAC
AAATGACGTATGGGCTCGATCGAGAACTACATGCGTACATTTTTTTTAGG
ATTAGCAGCGATAGACTGCATTTATTTCTTCAGACTTTGGGATTTAACTT
GACGGGCACCATGAGAATGATAGTGCAGTCGTAAGGGGTGATGGTTTTAA
CCCCGAGATCACGTGTTTAATTCGTTGGATGGTAAAATTACTCTAAATCC
TAATGCTGCATGTCCCCTGCCTCTCTGAATGGTTTTCTTCTACATGCATT
AATGAATCGACTGTTGATTCTTACAGTTACAGTTTGCCATTGACCATTGT
AATTGTAATGCTTAAATGCAGGAGATTCAGTGATCGGTGCCTTTGTCTGC
AGTTTGTTCACGAGAGAAAAAAAGAGCAAACAATCATGGGCACTGTTCAA
TCCCTGAGGTAAATCAAGTGATTCAGATTGACTTTGAGCATCAGCGTCAG
AGAGCCACAGATGAGGCAACCTTCGCCTTCTATTGATCCTCTGTCTGTTG
CAGCGATTCAGACTTGACAGTTTCAGACTTTCAGAGTCTTTTTGGATGCG
TAAATATAATTACCAGCACAAGCTTTCTTCGTTGCTACATGAACGAGAAC
GGGCTGTGTTTCATGCTGAATTGCTGGAGATTCAGACATTGAACATGTCA
CGTAACGTACGTCGGAAGCAACAAGGCAAAAGAACACGTACGTTTCAGAT
TGCATTGGAAAGCTCTTCTCTGCTGCCTCTAGTACGCAATCATGGAGTAG
TTAACTGGAGGGGAACACTTTGTGCAACAATACTAGCACAAAGCCAATTC
AGTAACCGCGTTTATTAACAAACCCAAATTATGTATGCATGTTTATTTAT
TGAGTTGGCACCAAACTCCAAACATATCGACGAACTTTACATGGAACATG
ATCAATTATAACTAATTAAGAAGCGTATCGCCGTTTTGATTCTTGACACC
ACTGGGAACTGATGCTGTGACGTTCATACAGCAGCATACCGTAGGGGTGA
CGCCTGGCTTGCAGTAGTATTCTAATCTGTCTCCGTATATCTTCTTGCAC
GTCTCGTCAGTGCACGCTAAATCTCCTAGGTCATTGCACGTTTGTCTAGC
TGCAAAAACGCAATTCAGTTCAACCATCCATGATTCATGAGCCACTAATT
GCAAACTAAATTAAAAGAGGGGGGAAAAAGGCATATCATGAACCCCTCAA
ATTATACAGAGAAAACATATTCAGTGTAGTTTGGATATTTTTTAAAAAAT
GCAGAGTAAAATTAATAGCTTTGCTGCATACGTGTTAATGCATAGCAGGA
TGAGAAGGTGGAATCTGCCACGATCAGAAGAAGCATGAAGAAAACCACAG
AGATGGAGGACACCATCCTCCTTGCAACTGCCATTATTAAGAAGATAATT
AAGTTCTCCTCCTATATGTATTTATGATTTTCCACTCTTCAAGTTCACTG
TGCTCGTTGCCATGGCCCTCTGCTCATGTTTATATATATGCACAACCAAC
TTAATCTTGGAGATGTACTGATGGTTTCTTGCATTTATGCCATCTCCTGC
ACAATTTATTGTTTTTGTTCCATTTACATATTATTGTTGTAGTTTTAGAT
AGATTAAACATCCCAAATCTTTACACATTTTATTGTTTTTTCCATTTACA
TATTATTGTTGTAGTTTTAGATATATGTTCCAACATTAAATGACATAACT
TCCTTAAGAAACATTAAATGACTTTATATCTTGTATAATTTATTGCTGTC
ATATCGTTCTATACATATATTTGTATACGACAATAATATTTTTGGTGGAT
GTGCTAAATCTGCAAAACATTTGTATATGTACAAATACATGCTTGTTGCC
CTCAAGGTTCCATAAAACTGACAAAAACCATTCGGTTTTCACGAAATATT
GAGGTTTCAAACCAGCTTGAGTAACAAACCGCTTGGTTTTCACAAATTTT
TGAGATTTCGAGCCTACTTGGGTTGACAAACCGCTCAATAAACAGCCAAA
TTGAAAAAAATTAAATCAAACTAGATTCCACTTTTTTTAAAAAAAAATCT
ATAACTCTGGTTTTCACTTTTTTCGCGAACATGTAAAAGAATTGCACGTC
AATATATTTGAAGAAAAACAATGTTTTTGTTACACAACGCAATGCAACCG
CCCAGGCGGCCAGCCCGAGGGCAAGGAAACAAGAGAATTGAAAAAAACAA
AGACTGCTAGTGTAAAGAGAGCGTTGCTCCTGTATAGAGGAGAAGTTTTA
CGGTATTTGCATTCCAGAAATAGTAAAAATCCAACGCTCCATAATAAAAG
GTATCATACAAAAAGTATTTAAGTATTAATATAGGTACTTAGGTAGAAAG
GGTAAAATGATAATTTGCTAGAAGATGAAAAATGGTAGAATTGTCTATAG
TATTAGTTGTAGGTACATAGGTACCGCATCAGTAGTTCATCACCAAATAT
GCGGTAAGTCATCTCCATCGCCTCTAATTTTCCATTATATTATTTGCATT
GTATTTTTTTATATTTGCATATTGTCGTGCCCTTTTCCCGTGGCTGTCTC
TACCAGTTTTAATTTTTTTTCTTAGTAGCGACAAAATAATGAAAATGTAG
ATGAGCCTATACTATGTAAATCTTCGCATGAAACTGGTTATCAATTTATC
GCTTGAATTCGATATCTTTTCACGTGCTGACATCTGGTTCGATCCATCTT
TTCTGACTGAACCAAATGCATATAGCAGAACTAGATAGAACCCTCTTATC
TGAATATCAGTTAATTCTGCAAGAGATCAAGTTACGATCGAAAAGCTTCA
TCTCTAGCTCTAGCAGATATGCTACCTTGAGACTAGGCGCAGCATCAGTG
ACATGGAGAACTAAAGAGGTAAAGGCAACGGCGGCGGGCCAGAATACGCC
GTCGTTGTCATGATCGTTGCCGGAGGCGGCCGATCAGAGAGCACACTACA
GCAACATCGTTAGCGAGGCTGAGGCGGCCGCGGCATCCGATATCTTCTCC
CTCGATCGATCTCCGGTTCAAACCGTAAAGAAATATTGAACGAGGAGAAA
AAAAACGATCTTGATTTTTCCCCTTGCGATGACCAGATCACCAAATAGAT
GCAAAAGTACCCATTCAATCAAACAAAGGTATTCACACAAAATCAAAAAT
ACCACTAATTTACTAGTTAATTACTCCCATGCCATCAGTTATAATAATTT
TGTTCCCTACCTACCCGTATGTTGATCAACGGCCCATATTGCTCCACCTC
TCAATACCTCTATGTACCTTACAAACACCATAAAACATCTCTATATAGAG
GGAAGGTGGCGGCTGAGCCCCACAACACTGGAGAAACGCCTAGGGGTATT
CTGGCTAGCTCTACAAGGTGGTGGGCTAGACGACCTAGGTTCGAAACCTG
ACCCCTTCTAATTATTTGATATTAGGTCATTCTAGGTCATTCTCTAATAT
TCGCATCTTTTTGAGCCCCACTACACTGGTTTTCACAAAAACCTACAAAA
CCACTCCAAGTTGTCGATCAGCCATCGCTATGGGAACCATTCCGCCATGT
TCTAGTCCATCATGTGTGTTGGGCCTGTTGGCTAAATAAATCAATCAAGT
CGTTAATCTGGTCCGATTCCAATTGCTGCCGTATATATAGCGTCTATTTG
TTGTCAAATTCATCTACATTATTGAGAGTTTCAGACTTTCAGTGTGTCCT
CGATTCACACTATGTCAAAAACACAAGCATTCTGCCTGATGTCTTCGCCT
GCTTTCTTCGTTTCTACGTTAATGGAGAACGAGTGGTTATTCCGATGCTG
AATTGCTGGAGATTCAGCACACCACTACACCAGACACAAGACATGTCACA
AACGTGATTTCCTGCATATGCAACAAGGCAATAAAACGTTGCTTGTTTCG
TCAGGTACAGTACGGTACACACAGTTATTCAGACTTTCATGCTCTTCTCT
GCTGCCCCTTAATTGTTTGCAACCATGGAGTAATAACCACGTTTTCATAA
TATAACAAAATCATGAATGTTTATTCATTGAGATAGCATCAAACTAACAA
ATCGATCCGTTACAAATTTGGATGGGAGATGATCAATCAATTTAATTAAT
TAATTACAAGCCCATCGCCGCTTTCATTCTTGACACTACTGGGAGATGAT
GCCGGGGCGTTCTTCATGCAGCAGCATGGCATCTCAGGCGGGCAGTAAGT
ATGACGTTCTCTGCATGTTTTCTTACACTCTTCGCGATGGCGCTGTATTA
TTGCTTCTCGGTCCTTCATATCTTTAGCTGCAAATGCAACACAATTGAAG
CATCATAAGCCACCATTCGCGCAATTCTGTTTTCTTTTTTCAAGAAAAGA
AAGATCATCATGAACCACTCAAATCAAACAGCACACATAGCAATTAGTCT
GAATGACAGTAAATTTCTGGGTGAGGAATTGGGATCGATGCTTGCCTGCG
TAGCAGGATGAGAAGGTGGAAGAGATGATCAAAAGAAGCATGAAAACCAC
CGAGATGGAGTAAGCCATCCTCTTGGTAGCTGCCATTAGGAGAGATCACT
GAAGAAACAAGCTCTGAGCTCTTGTTTGTATGTATCTGCCCTCTTCAGTT
TCACTGTGCTCATTGTTGTGCCCCTTTGCTCATGTTTATATAGGGGCACA
ACCAAATCTTACGATGATGTGTCCTTGCATTTATGCCTTCACAAATCTTT
GTATAATTTATTGCTTTTCCATGTGTAAGGTTTATTAATTCCATTTTATA
TCTCCAGCATTAAATGCCTTTTTTTTTCCTACAATTTATTGTATGCCATT
TTATTTTGGATATACACCTATTCAAATATGAGAATAAATTTCCTCTTCAG
ATGTGCAGGATTTTCTAAAAGGAATGTAGATGTGCAAATTAAATGCGCGT
TGTCTTCCTGAATAAATATATAATGCATCAGATAGTTGGGCCGAATGAAC
TGTTGGGCCGGTATGCAGATCAGTTGCTGGGCCATGCAAGGGAATGTGCC
AGATGGGCCGCATTCAAATTAATAGTCTCATGCCTTCATATACTGAAAAG
GAATAAGTCCACATTGACTCCCTTAAAAGTGACGTGAATCTAATCCGTGA
CCCTCAACCGCAAAACCGGACAGAACGACTCCCTGAACTATTAAAACCGT
GTAATTTGACTTCCTCAGTGGTTTTCAAGTGTGGTTTTGCTGACATGGCA
CTGATGTGGCGGTGTTGACATGGTATTCATTCCACCGTGGCGTCTACGTG
GCATTAGAATTAAAAAATTTTGCTGGGACCCATTTGTCATTCACAAACAC
AAAGTTGTAGACCCCACTGACATGTGGCCTCTCTCTTTCTCTTCTTCCTC
CTCCTCCTCTCTCCCTTCTCTCTCCACATGTCGATCCCCTTTCTCTTCAC
CTCGTGACATAGTGGGCAGGCATGGGCGTTCTTGCGTCGGCGCCATCGAT
CTAGAGATGGTCGGCGGGGAGGGGCATGCCGTCGTCGCTGCAGAAGGGGG
GGGAGTCAGAGGTTTCTCGCGGTACGGTCGGCTTGGAGGGGCGTCGGCGG
TGAGCGCCGCCGAGGCTGAGGGCGGGGGCGTCATGGACCCTCGCGGCGGC
AGCGGCGGGCGCTTGACGTTGACGGCGGAGGCGCTCTATGAGCGGGAGAG
GAACTCGATGAGTCGAGCGGCGGCTTCGATGGCGTGTGGCGACCCTGGTG
GCGCGGGCGGGGAAGAGGAGGTGGAGGAGTGCTGAGGCAGGTCGAGCGGC
GGCTCCGGCAGCGTGCGGCGACCCCGGAGCGGGGATTGGTCTCGCCGGTC
GCCGCGACGCTTCCGTCGGGCGTCAAGCACCGCCGCTGGTCCTGCCGGTT
GCGGCAACGCTTCCGCCCAGCGCCGAGCTCTGTCCTACTGCCGTCGCCGT
CCACCATCGGTCACCGTCTCGTGCTCCCTCACTGTCCTTCGCGAAGAAGA
AAAGGAGACCGAGGAGAAGACGAGAGAGACAGAGAGCCATCCCCATCACT
GCCGGCGCCGCTGCCCTAAAGCCCCCTCGCCGAGCTCCATCTTGCGGCTG
CCTCCTAGAGCCCCTAGAGCATGGCTTGCTGGCGTCTGCTCCTTCCCGTC
GTCGTCCGGATGCAGCTCCCGCAAGCGTGGGGCGGCGCCATCGTCCAAGG
GCAGAAGTCCACAATAAGCGGGCCAACGGGCAAGTCCTAGGTCGCCGCCG
CGCGTGCCTACGGCTCCCTCGAGGTCCGACTCGTCTCCCCAACGCCGCTG
CCCTCCCGCCCGCCGCCCGCCACCCGCCACTCCGCCGCCCTCCCGCCCGC
AGCACACCACTCCGCCGCTGTACTGGCCCCTGCTCGCCGAACTGCGGAAG
GGGGGGAAAGAGAGATAGGAGGGAGAGAGAGCGAGGAGGAAGAAGGGATA
GACCCACATGTCAGTGGGCCCCACAAATTTTTCCTTTGTGTGAATGACAA
ATGGGTCCCACATGTATATTTTTAATTCTAATGCCACCTAAGCGCCACGT
CAACAGCAGACCGGGTCAACACTGTGTTAACAGTGGTAATCGGCAAAGAC
GTCATCGGCTTAGAATCATTATCGGCTGCAGTATCTCGGAATCAGCCGAT
GGGAGTTATCTAGTCGCCAATAGTCGGATTCCTGCTATATTCGGTTAAGG
AAATAAATCTACTAAAGGAAGCTTATCCCTAAGTGACCGAGTTTAAAGAG
GATGCGGCATGGCAGTTTATCTATTAATTAGGAATAGTTTGTTAGTTACC
TTTTATCTTTAGAAAAGTGTGTTTAGTGTCCTATAAGGACTTTATCTTTT
CCTTTTATCTTTAGGAAAATTTCTTTCTTGTCCGACAAGGACTTGTATCA
ACCCATGGGTATAAATATGTACACTTGGGGTCTATGTAATCTATCTCTAC
GATCAATACAATTCGGCGCATCACCACCCTTTTTACTTTTACTTTTGTTT
CTACGTTCCGGCGGAACTTGGCACCTGACGCGGGGCTGCATCGGTGTTCG
ATCTCCGGCTAAGGGGTAAGTCCAATGTTCCGTCGGCCCAGGCAATTATA
TCGTCTACGTCGGCGTCGTTCAAGGCTGCATCAGGACATTCGACTTCTTG
GATTGCTCTGGTTTGGATGATATACTTGCCTACCTATTTATCATATGTCT
CTGTTAATCTAGTCTTAGCATATCAATTTAGCTCTATCGGCTGCTTCTTG
TTTTAGGGTTTCTGCCGGTATCGGCTAAATCGCCTTGCTAGATTAGATTA
GCTTAGATATCTACCACCCTGAAAACTCAGTCAACGGCTTGATTATCTAG
ATATTGTGTTTCTTTTCATACTTAGTGCTGCATTAGTTGAGTTTGATCTA
CTAACTCGTACTTAGAACCATAATCTCTAGTCTGCTTTTTGACTGCCAAT
AAGGGTTTCATCGGGGTTTCAGCCGATGAGTTATCTGGACGTTGCATCGG
CTTGTAAGGATTGCATATACATACATATTGGATTTAGCCGATCGCAACAA
AGGTTTTACTGTTGATCTAATCTTGTGGATTTTATGACATCGGACCTACG
GCCGATGTATGCTTTAACCTTTGGATCAGTGCTTTTTCTATCATACCATT
ATTAGCCGACTGGTTTCTACTGGATTATATTGTTTAATCATATTAATTAT
CATCAGCCGATTGCCTTTATATCATCATCTACATTGGACATATAGCCGAT
AGCTCCAAACTCTATCACTATCGGCTGGTATCGGCATCGGCTGGAACTAC
TCCATCGGCTTGTCAGCCGATCGGCTCATTGATTTGCTGTTTGTATATCT
TGTCAGTTGCAGGATCAAACTGACTGGCACTCCCGCATCTCATCAATCTT
TGGACCTGCACAGGAGTTAAGCAGATCTCCCAGGCCGGTGTGTTCGATTT
TTTCGTCAACACACTGCCACGTAGACGACATGTCAGCGAAACCGCTCTCC
AAAACCGCCGAGGGAGTCAAATTGCATTGGTTTTAATAGTTCGGGGAGTT
ATCCTATCCGGTTTTGGGGTTGAGGGTCACGGATTAGATTCGGGTCACTT
TTAAGGGAGTCAAAGTGAACTTATTCCTACTGAAAGTAACATAGGACTTA
CCTAGCATGCATGAATAACTCAATCAGGGACAAGATGAATTGTTGGGCCT
ATGTATGCATATCAGTTGTTGCCTTGTTGGCCGTGTAAGGACATTTGCCA
AATGGAGCTCAATCAAATAGTTTGCATTGAGCGTTCAGTTAAAAGCCTTG
CAGTATTGGGCGTTCAGTTAAAAGACTGTAAAATGATCAAACTCTATTTC
TGATATTTGAATGCAAAATAATTACACGGGCATAGGAACACACGTATTGT
GCATGTCTGACCAGTATAGAAACATGAATGGTCCATGCTTTTTTAAAAAA
ATTTCTTGTTTTCTTTTTGAGATGGATCGATCGTGTGTATTAGTTACTTT
CTTTCGATGTTCTATCTTTTCACCCAACACTGCAAAATCTGAGAACAACC
TCACAGACATAATTTTCCATTGAAAATAACTTTCCATATATCATGCTAGC
AGATGTATGGTTAGAAGTGAGTTATTGGGGTGAAACAAATTTAAATGGCC
TTATCTGATTTTACCTATCAATTTTGTTATACCTCTAACCAGGAATAGAT
ATGCGGCTGCAACATAATCGGTATCTTCTGCAGCAAAATCATTTAACATT
AATTCTATCCCTAATGGATCATCCCATTTTAACCCTATAAAATATATTTA
ACATTGGATAAGATTTGGATATATTTAATACTTGATAAGATTTGGATGAT
GTTCCTGAGTTATCTGCAATCTTCATCCGTCCGTACTCATGTTTGTTCGA
CTGTTATTAATTTACCAATTATACTCATACGTATTTCATCCGATTTCATG
TTTAAATTATAGTTATTTGTATAGGAACCTTTATATATAGAAGTATATTT
GGATTTCATATATAACTCTTAGTTTTCATATTTGTAAGGTCCAAATTTTA
TATACAACTCTTAGATTTCATACACAACTAAAACTTCTATATTTATAGAT
ATACTAGAAAAAATGCTCATGTGTTGCAACGGGTGAAAGTTATTTTAATC
TTATTATTGTTATATGGTTTAGTTAAGATTAAATTCACTACGGGAATTCG
CTTAAATATACATGTGTTTTTAGAAAATCATGGGCTGCAATTAGGAATCC
AATCGTCTCAAGTTAGCATGCTAGTTTTTTAAAGAGATTTCTTGTACGAC
TCCCTCTGTAGTTCCAAAAGTGAACGAATTTAAAAATCGACTCAAATATG
AATATGTATTTCCAAAAGTGAACGAAATTAAAAACTGACTTATATACGGA
TGACGTACTAAAGTACCGGCAAAAACATCTTCAATTTTTATAATAGTAAT
GAATTATACTTTACATACAACTATACCAATTAATCTATGCCATTATAATC
CAATTATAATCCATGCCCAACATGATTTAATGGTAAATTTTTGTTTCCTT
TTTCTCCTATTAATATGGGAATTTCTAATATACGATAAATGTGATGTCTC
ATTTCAAGGTTCTTAATAATATATAGATAGATTAGATAAAAGTGACTACT
ATTAACGACAAAGGTAAAATGTTTGATAATTAGTTCTATTCATGAGATAT
ACCGGACGAAAAAAAATTGCTAATTAAAGACAAATCACCAGATCTTGTTA
AACTTCCCTACTCGTTAATCTTGGTCTCCTGATTCTCGATCGTGATCTCG
GTCTAGCATTGCGCATCACCAGCTTCGGCGACGACAATGCCCATATGGCA
AGTGTGTGGGCGCCAAAATTTAGTTGGGCTGAGAAGTGCTGGTTGGTCTT
GTAAATGCCTGTATGCATGATCACACAATTTTGTAGCCGAACGCATGATG
CCATATGATCTACTCATGCATGCATGATCACCAGCATCCCATGGATGTGC
TTGCTGCCTCTGCAAATTAAGCTCTCTGATCCCTCCTAACATCCCAATTT
AGTTGGGCTGGAGAAGTGATCACGTAAGTGTTGAAGGCGGCTCGCCCTCC
TAGCATCGAAGATTCGGAGCGCTGGTTGATTGGGCTTGATATCCAGTCCA
ACGCATGTTAATTTCTCTCTTAAACAAGCAGCGAGCTTTCTCCAACCTCT
CTATATATATTATCTTTGACTTAGCTAGCATATTATATGTCTCCATATAA
ATATATAAATATGTAAGTATATAATCTAGAGGCAGACAGCTTTACATGAC
ATAAAAATAGTGTAAATTGGTTTCAGATAAACATGTGCCTGAGTCAACAT
TGATCTGCACGAGTTTTGAGGTGAAATATTACCCATGCCTGGATTTTTTA
GTTGATCATATAGTTGGTATTGGTTATTGTTACATATAAATCCACAAGCA
TAAAGATACCTCACCTTACACTATTTTAAGGGTATCGAATTACAAGAACG
TGTGTATCTAGAAACAATAGATGGTAGGCTGGAAATAATTTTATTTCATT
CATATAAATAAAATTATTTTATCCTTGCAAAAAATATATTAATTTTATTT
GATTCATACTACTTCCTAAAAGAATATTGTTGGTTAAAAATACATATAAA
ATAAATTAATATATTAAATATTAAGATATATTTTATATGTATTTTTAATC
AACAATATTCTTTTAGAAAATATGAATCAAATAAAATTATTTTATACTCA
CAAATTTTTGAAATAAATTTACCTATAACCTTCAGTAAAGTTTAATAAAA
ATGTACTAAACAAATACTCCCTCCATCCTATTTTCAGAGCAACCATTAAT
CGTCCATCTTATTCGATAATTTTTTTTAAAAAAAAATTAAAAATATAAGT
CACGCAGAAAGTATTATTCATGTTTTATTATCTAATCTATACCTACTTAA
AAAATATGTAAGGCTTCCGGTATGGGTTTTTCGTCCGTCGTCGGATTCAC
TAATCCGATTCATATCGACGTTCTCTGCGCGAAGGATAAAAAGGGATTTA
TATTGATATTGTCCGTGCGAAGGATAGAAACGACTCAAAATCCGCGGGAT
TTCGTTGGGCTTAACCAAAATTGGTTGAGCGAAAACGGAGAGGAGATTGA
GGGGATTCCATTTTCGCATCCAATTTGGAAGGAGAAGCAGTGGAGAAATT
ATATTTGAGAAGGGCATCGACTTCGACCCTGTGCGGCAACGGGATTTCTA
TCCCATCTAGAGGAAGACGATGACGCTGCCAGCGGGCCCGACGCGCCAGT
TAGAGAAAGGGAGAAAGGCAACCTGAGCTAGCTTGATGGGCCAGACATAT
GTTGGGCCGAGGAGGAGAAAGAAGAGTGGCCCAGGAGAGGAGAAGTGGGC
TGGCATGTGAAAAAAAAAAGAAAGATGGACCAGAAATGTCCCAAATCTTC
ATAAGTATATGGGAGTACCTATATATCTTTCGAAAGATTTTTATGATCGT
ATCACACAGATTTTTAATCTTTGGATTAAAATCCGATAGATATAATAAAA
GGAAAAAAGCAATTAAGAAACACCATAATGGACACTAAATTACCATATCC
TCAAGAAAAAGACCAAATCCAATACAAAATTTAAAATTTACATGTGAAGA
TTAAAAAATTACAGTGTAACTTACAAAAGTTATAGTGTAAGTTTCATAAA
TTACACTGTAGATTACAAGAAAATGCACTATAAATTTAAGTGAGAAAATC
GAGTGAGAGATAAGAAAAAATCTTTCGAGTGAGATATAGCAAAATCGTAA
GTATATTTATTATCCCTCCTCTCTTGCCCTTGATCAAATCGCATCCCTTA
ACCGCACAACCGAATATAACATCTCCCCCAATTTCAACAATCAATTCAAA
TGGACTCCTTCAGTGTTTGAAAACAATATTTTTTTTGATGTGGCGGTTCA
ACTTGCTCCAGGTATGCTAAAGTGGTAGCCCAATCATCAAAACAATTCTA
TACCTAATTAAAAAATACGCAAGGCTTCCGGTTAATCTTTTGCTCCGTCT
CTCTTTTTATTTTATGATTCATTTTTATTTTCTGTTTTTCGCTACTTTTT
TTATCCGATTTCCTTTTTCCCCCCTTTTTTTATTTGGTTTGTTTTTTCGC
TGGTTTTTCCCCCCTTTTTTTATTTGGTTTGTTTTTCGCTGGTTTTTTAT
CTCATCGTCGCCGGACCAAACCCGGTTTTTCCATCCGGTTTTTATCTCAT
CATCGCCGGACCAAACCCTAGTGCTGCCTGCACTTCGATCGGTCTCCCCA
TGTATTTTCTCCTTCAATTGATAAATTTTGCGAATTCGATCAGAGAAAAA
AATGGAAAGAAGGGATCTTGTGGGGAGGATCAGCTCTGGTATACAGGCAC
GGGACTAGGTAGAGGTTGAAGACGACGGAGGGCCGTGCGAGCATAGGAAA
ACCAAGAAAGAAAGAATGGGCTTTAGGCCTAAAACCAAAGAATAATTTTT
ATTAACTTTTTTAATCATAATACATAGCGACCATAATGTTTCAATTCATT
GCTCAGTTTAAAAAAAGTTGTTATCCGGTGCAACGTATGGGCATTTTTTC
TAGTAACAATAAAAATACTAATCATAAAAAGATTAAAAAAGATGAACGAT
CAAAGTTGGATAAGAAAACTCATGGCTACGCTTAAAATTGGATGTAGGGA
GTAATACAAATATCAAATATTGATAACATTATAATACGGTGAGCAGTACG
GATAAAGATTCGAATTATTAAACATTCGTTCATTAAACTTGAGCAAACTG
ACGACGAATACATGCGTTTTTTTTTTCGCGAACGCGCAAAAGGATTGCAC
GTCACTGTATTAGAAGAAAAGAGTTATGTTACACACAATGCAATTAGCCA
GAATGACGAATACATGCGCGATTGACGAAATAAATTTGACTTGATTGATT
GATCACAAAGACACGAGCACACTTGCGTAAGGAAAAGCGCACAAGCAGAC
TGGCACTCGTCCCATGGGGGACGAGGTGGTCGTCTATCTTATTATTTTTC
TTGACTCTTTTCTCCCCATAACAATACTGAAATCAAAGTGGAGGAATTGA
TAAACCTCGCCGTCGCCGGCTTATTCAATCGATCGTCCACCGTTACGCCA
TAGCTTGCACGGTGGCTCGATCATTCACTCGCTGTGTTTTTCAACAGCAC
GCGTCGCCGGCAGCGCTTCATCATCATGTGCAGGCAGCTCCGACGAGCCG
TATCCATGCAGCTGCTGCTTCCCGGCGCCGGAGTAGCATCGCCTCAGGTT
GCTCGCATGCACGACGGCCTGCACGTATATAATAAAATGAGTTCAAATAT
TCCACGGTGTTATTTATTTTGGGATGAGGAGAGTAACTCGCTACTTACTA
CTTCCGTCTCAGGATATCTACTACTACTTAAAAAGTAAAACCTGCTTCCG
TCGTCCGTGAAAAATAAAACGCTGAGAAAAAAACGAAAAAAAAGGTCCGA
TTCCCATTAAAAACAAAACTTCCGACTCACTTGGAAATTCCGTTGAAAAA
AAGGAAAGAAAAATTACTGTATGAAAAAAAATCAAGCGCGAGAAAAGGGC
AAAAATTTTGTTCTGCCCGATCCCAAAAAAGGTGCGACAAAAGAGTTTCC
GTCTTCCGTAAAATAAGGAAAATCTATATCTATATCTATACCTATTATAA
AAATACGTAAGGTTTTTGTATTTTTTTTCGTCCGTCACTTTTTTTTTTGT
TATTTTCGCCTTTTTTTTTCCGTTTTTACCGTTCCTCCATTTTTTTTTGC
CTTCGCTTCTTTTTTCCTTTTTTTCACCCGCCGTTTTTTCCTCCTTTTCC
TGTTCTCTTTTTTTTTTCCTTTTTCTCCGCATTCCTTCCTTCAATTGGTC
GTAAAAATCGATTCCCCACTACTCCCTTATTATTTTCCCCATAATTTTTC
CTTTCAATTCCGCTTTAGTTTATCGGATCTAATCTCTATTTAAAAGTCAG
CGTTTATATCTTGAGTTTTATAGATTCGCTTAGATTTTGATAAAAACAAA
AGAGTAGATCAAGTGCATCAGAAACCCTTAACCAATTAGGGGAGATCGAT
AAAGATTCGATACGATTTAATGGGAGATCGAGAAAGGTTCGATACGATTT
GATGGGGAGGATGGCCTATAGCTTCACTTCTGGGCTAGGTCAAAGCTAGG
TCAAAGAGACTCAGGCCAAGTAGAGAGAGGTAGCGGGCTGGGCTGGAACA
TAAATGGAACGAAGAAATAATCTTTTGGCCCAAAAAGAGTAAATGTATAC
GATCAAAAATAATTTTACCCGTTGCAACGCACGGGCATTTTTTCTATAGA
AACATATATATAACTAGATGAAACATTTCCAAATACTACAAATTTAGATA
GGCCATCTATCTGTCTAGATTATAGGGAATGCCATATTCGGTTATAGGTT
CTTATATTTTGAGATGATGGAGTACATATTCTAGGAAATGTCTTGTTCAG
TCATAGGTTTATATATTTTGAGACGGAGGAGTATAGATTCTAGGAAATGT
CCTTGTTCGGTCATATGTTCATATATTTTGAGACGGAGGAGTAGCTAGTA
AGGTGGGTACGTGTAATCGTACGTACCAGGTACATGTCGTGGTGCATGGC
ACGGTTGATGGCATCGAGCGACGCCTCGCGGAAAACGGCGGTGAGGTGGT
GCGACTCGGCGTCCTCGGACGGCTGGAACATGAGCGGCGCCTCGCGCTTG
AGGTTGGACCAGAGCTCCAGCCGGCGGTCGATCCTGTCCTGAAGGCCCAC
GACGCAGCCGCAGTCCGCCGTCGCGTCGATCTCGGTCGTCTCTACCCCGG
GCTGGATGCCGCACGCGTCGAACTCCGCGTCGACGGCCACCTGCTTCATG
TACTGCTGGTGGAACCATCCGCTGACGCCGGCCGGCGGCGACGACGCCAT
GGTGGTGGCCTGCTGCGTCTGGTGGCTCGCCAGCCACGAGTAGAGGTACA
GCACGCCGTCGTGCTCCTCCTTGGTCAGGCTCCTGCGCATATCCTCGACG
TGATGCTTGGGAAGCTTCTCCTTGAGGCGCTCCGCTGCGTCCTTCCCGGC
TGGGGTCTCCTTGATGAACTTGTCCCATTCCTCCATGAGATCCTTGGCCA
TCTGCTTCTGGTCCGGCTCCTCGTCGTGCTCGTGCTTCTTCAACACCTCC
TTCACGATGCTGACCACCTTGACCCTCACCATCTCCACCATGACCGCCTC
CGACCACGTCACGAGATGATCGCCGGTTTTCGTTGCGCCGCCCGCAGGCG
CAGGCCTCTCGACTTGTACGCTGGACTCCTCCATATTCTCCACCTTCCGT
CCGCCAGCCGGTGTGCTATACTCACCGGCCACCGTTAGCAGCAGCTGCGG
CGGCTTCGCCTGAGCGTTCTCCAGCTTTGGCACATCGAGGTAGACGATGA
ACTTCTTGTCCTCCTCAGCGGACAAGACGCCGACGTTGATGGTGCCCTTG
GACGACGCCTTCCCGTTCCCGCTCTCGATCGTCTTGTCGTAGGCTCCGGA
GTCGATCTTGTTGATGAGCACGCCGGAGTTGTCGGCGACGTGCAGTTGGA
CGCGCGCGTTGACGGCGACGGCGGACGTGATTCCGCTGAGGAAGACGGCA
AGCGCTTGCGCGACGTTGGAGAGTTTGTCGTCGATGGGGTGGTAGCTCCC
TTTGGTGGCGGTGGCAATGTGCACCATCGACTTGGGGTTGCACCGGCTCT
GGCACATGCCGAAAGTGTGTGCTGGGTACCGGACGCCGCCCAGCTTGTCG
TCAAGGACGCCGTTGTCCTGGCCGTCGGAGAGCAGGAAGATGAAGCCTGG
CCGGTACTGCTTGTCGCCGGCGGGACGGCTGTCCAGGAGGCCCGAGGCAT
GCTTCAGGGCTGGCAGGAACTTGGTGTCGCCACCGGCCTTGAGCTGGTTC
ACCTTCGCATTGGCATCCGCGCGGCCTTTCGTGGTCATCTCCATCAGCCG
CGTCGCGCCGGCGGCGACGACCTTGCCGTTGAACGGCACGATGGCGAGGC
GGTCACCGGCGCCGAGCTTGTTGGTGACCATCTTCATGGCGCCCTTAACC
AGGTCCAGCCTCGTCCACCCGTGCATCGACGTCGCCTTCGTCATGCTGCC
GCTCACGTCCAGCACCGCCACCAGGTCGATGGGGAAACGCTCCGTTTTCG
CCGGCGCCACCACGTGCACCAGGACAGGCCATTCCTTGCGCTCTTCGTTA
CTCGGGATCGCCTTCTCCTTTGGTTCGCTGCGCAGCGTCACCTTCCCAGC
AGCCTATATATACATCACAACGGTAGGGTGCTGATTTATTTAAGCCTTTC
TTGAACATCTATTATATTATTAAACAGTTAATAATGTTCATTTGAATACG
TATTCATATGTAAAACGAAACATACTTCCTTCTTTTCCTAATTATAATAT
GTATATATGTAAGCAATGTATGGCATTTCAGAAAGAAGAGACAGTAAACA
AGCATATTTTTTAAGCGGGAAACATATGCATGCATCAATTTGACCGTTAA
TAAATCCAAATGCATTTAAGTTGTTTCACGGAAAAGAAATTAAATTTCTC
ATATGTAGTGTCTTCATTTTTTTTTCAAAAAGAATATAAATTTAGAGCAA
TTTTACAGTCATTGAGGAGATAACATGAGATACCAAAAATTTAGTGTAAA
ATTTTGTACCTCCTAATACCTACTCCCTCCGTCTAAAAAAACCCAATATA
ATCCTACAAATGAAGACACTGTCCAGATTCAAACTTAGGATTGGATTTTT
TTTGGGACGGAGGGAGCAGGTATTAAGAAGTATCAAATTTATATTAGAAA
AAGTGATATACCTCATCAAGGACTATAAATTTGCTCCAAATTTAAGTGTC
TTTATAGTAGGCAGTAACCAATAATTTCATAGACATATATTAATTTACAC
AGAATCTGAAGGTGGGATAGGTCTCACTGGTCACTTTGGGCCATGTCCTA
AGGCCTGAATGTGAAAGCCCATCATCTCAAGTTTAACTATAGTATCCCCG
CAAAAAAAAATGTTTATCCATAGTAGCTAATCTACCCTAGTATAGTAGGG
GTAGTACTGCAGTATATATAGGCCGTGTTTATGTCACACCCCAATCTGAT
ACCGCTGTACAACGGCACCTGACAGGAGTGTGTCGTAGGGAAAACGGCGC
GAACCGCTTCCTACGAAACCGCGATCTCGGTACCAGTCCTAGGACATAGT
GCTGGTACCCACGGAGACAAATATGAATCATAGCAATCCTTAAAATAAAT
AGGGGACTTATTTACCTTAACTTAGGTTGCAGCTCAGACAGCCCGAGAAT
ACAACCGACGACACGGACGAGGCGAACATCAACAACAACAGCAGTAGCGA
AACCAACGGTCTAACACCCAACACCACAGGCGACGGCTGGGAAATAGGAC
GAAACCCTAATCTTCACTTCACTTTATCTTCTCTTCAGGGCGGAGGAACT
ATATATATATATATTTATATAGAGCAAGGGTGAGTACTTTCGTACTCAGC
AAGTCACGGGAACTTAGGTGTTTAATCCAAGCTTGGAAGAGAGGCAAGGT
TGTTTTGCAAATCTTTTGTTTGAAGACATTTTGAAATCACTAAGTGATTT
ATTTCTTTTAAGTTTGGGTCGAAAAGAGACTTGCGTCTCAAATCGACTTA
AGAGATGCTTTTCAACAGCTCAATTGGAAATGTACCGACCTCCTGGGTCA
GATCATTACTTCTCGGCTCCCAGAGCCATTCCACTTGATTAATCGGCTCC
CAGAGCCTTTTTCATTTTCTCGGACTCCTAGAGTCCTGCTGCCCAGCAGC
AAAGCAATCCGCTTCCACTCGGGAAGCCTAGTCTATGATGCCCACAGACA
TCCCGAATCACACAGATTCGTTTCTGACCACTCAGGTCATCCATCTGCCA
CATAGGCTGATTCTGGTTACGATTCCCACACCAAAACAACTTTTCACAAA
GCACAGGCAAACAAATCTACGCAACGGGAACCACCTCACATCCGCCCATG
ACCGTGGGCACGGCTGTTCGAACAGTTAGTTAACCTCTGCAGAGGGGTAC
ACTTTACCCACAAGACACGAACTTACTCCAGACACTGGCCGGTGTCAGAG
GTTCGCGACAAAACCTTTCCCAAGCCGACCCAGGGATACCTCATGCCACA
TAGAAGGATCAAATCCTCACAGAAACATAGGCCATTTTAGGCGTTCACAA
ATCAAACTCCAACCACCTCGATCGGTAATTCAGCAAGCTTCTCGTTCTTG
CATTACCAGGAACCCGGTTTGGCTCCAACCGACCCCGCCCCGGCGTTCCC
AATATTGGCATGCGTGGTTTCCCTGAACCGACTAGTTACTTAGACAGGGT
GTCCCATTCCACCTTGTGGTTGCACTTTGATTATGTTCGATGAGTTTCCC
ACAGGAATCGGTCCTTACATGCGAATACGGGACAGTGCCACATAGGCGCA
ACCCCCGCATCGCGAGTTTTCACAATTCATTTTATTTTCCAACACACCGA
CACCACATGTCGGGTTTTGAGGGCTTCACAAACCCATTTCCCAAGTTTTC
GACAAACAACGGTGTATGTGGGATATTTGGTATACGCGCTCAGAGAGCAC
GAATACCGAGGTACCACAAGGGTGGAGCGACAAGGAATCAGGGTAGTACG
ACCTACGGAAATTAGTGCGACTACTGGGTAGGTCCGTCGGTTTGGCACGC
AAACCGAGGCCAAGCAAGTTAAGTGTGTGATTCTAATAATGCAAGTTTCA
AACAAAATAATAATGACTTTTCAATTATAGGGGCAATTGATCAAAGGGTG
ACTTGCCTTGCTCAAGGTCTTCACGAAGCTTCACGAACCTTCAAGAAAAC
CCGCGATCGACGAAAATCCGGTAACCGCAACTATACGCAAACAATCAAAA
ACCTAAACAAAAGACCAAAAGAAGGATCCTATTTAGACTAATTAGTAGTG
CCATTATATAGATCTCAATTTTACGGAATTACTGGAAGTGGAACGGGGTC
AATCGGACGAGCGGTTGAGGAGATATGGATTTCCTAAGATTATTTGGATT
TTCTGTCTAAAGGAAAAGGATTTATTAAATCCTTTGGAAAAAGGAAATGG
ACGAGGGATGTGAATCAGACTTGTCTCGGGTGGCATTGGCGCGGCCCGAG
GGACTTGCGCAGCTCGGGCGAGCCTAATGGGCCGGCACGGCCGCGAGGAG
GGCGGCCCAATGGGGCGTGGGAGGGGGAGGAGACCAACCGGGTGGACCGC
TGTCCACCATGCGGGGTCCCGGGACGGGCCCACCTGTCGGCGGCTGGGTT
CATGGAGGAATGGGTTCACGCGGGGGCGGCGCTAGGGTTTGGTGAAGATG
GCGCACGGGCGGTGCGCCGGATGGACCGAGAGGCGGCGGGCCTACGCGCA
GCCATAGGGCTCTCCGTGGACCGCGCGCACCGGTCGAGGGAGGGGGAGGC
GGCAGGCTGGTCGTGCTGACCCGGTCGCGGCCGATGTGGCTCCGACGTGG
CGCCTACGTGGCAGCCACGCGGGCCGGCGGGAGGAGGAAGAAGGGGAGGC
CGAGATGGACGGCGGACGGCGGCCGAGTTCACCGGAGCTTGTCGCGACGA
TTCGAGAGGGAGGGAGCACACCGCAATAATGAGACGGAGGAGATAAAGTG
TGCCACCGGCTCGGATTCACGGAAGGGAGACCGGCGACGACGAATCGCGG
CGGCCCTCGCCGGCGGTGAGAAAAAGGGCAAACGGTGGAGGGGCGACGAG
GATTCAATTCGAGGCGGTGGAAGCATCTCCGGGGTTCAAGGAGTCCACTT
CCGGCGTCGGATGGGGCGGAAGAGCACCAAGGAGGGCTGGCGACGAGCGG
CGGCTTCCGGGAGCGGGCGGCAACGGCGGCGAGGCCAGGCCGGGCGGCGG
CGGGTCTAGGGGCGGCGTCTACGCGTGTTCGGGAGTGCCACCGAGCTATC
ACGCAGACTAGAGGGGGCGAGGGAGAGCGAGGAAGGGAAACGGGAGGAGG
CACTACCGAACCGGGCGGGCAGTGATGGGCGGTCGACGGCGCGGGGCGAG
TTCTCCGGCCTTGGGCCAGGGAAGGGGAAGAAGAAGGGTGGCCGGAGTCC
TCTTCGGCTCCTCGCGCACACGCCGGCTTCACCAGCACGCGCGACGGCGA
AGGGAGGGTCGGCAGCTGCAAGGCGGCAACAAAGGCGCGGTGGCGGTGGA
AGAGAGATGCCGAGAGAGAATGAGATAGGGAGGCTCGGCCTGGGCTTTAT
AGATGGAGAAGAGGCGGTTTGGGAGGGGGAACCGACATAGGCGGTCAAGG
GTGCAAGGACGACGAGCTGGCGTGGTCAAGGTGGTGGCAGGCGGTGACGC
CGATGGTGGTCGGGCAAAAGGAAAAAGGTGGAGAAGAAAGGGAGCTCTGC
TCCTTGCTGTTTCAGGATAAAGGAAAGGGAGAGGGAGCGAGACTGGGGCT
CTGCCTCCCTCCCTTGGACGCATGCGCACAGGCGGGGCTAGGCGACGCGT
GGTCACGGGCGGCGTCAGGGCTGACGCGGCGGCGACCGAGCGGCTGGCCT
CGAGCGAGCGCGCGTGCGCGGGAACGAGCGGCACGGCCGAAAATCGAATG
GCGGCAGCGGGAAAAATCGGCGATGGCGGCAGCGCTGGCGTTGGCGGCGA
CCGGCCGGTCGGCCACCTCGCTAGGCGCGCGTGGGAATGGGCGAAGGCGG
TGGAGGTTTTGGGCGGCGACGGCGGGAAGCGGTGTCGGCGCGAGAGAGAA
CAGAGAGGGAGCGAGAAAACGAGAGAGAAAGAAGAGAGGCGATGCCTCTC
TCTCGGCGCATGCAGCGCACGTGCGGGGAGGAGGAGGAGCAGCCGAGAGG
GGAGAATGGGCCGAGCAAGGGAGAAACGGCCCACAGCCAAGAGGGACGCT
ATTTAGACTTTTTCTGAGAGAACTGATTTGGATAGGATTGGAGAGATTTA
GGGTTTGGATTCGAGTTCAAATTTGATATTCGAACTCGAGGGTTTAGGGA
TGTATCAAGGGGAATTCAAGGAGAAGTCATGGAAAAGATTCAAAAGGAAT
ACTTGGGTATTTGTTCTCGGGAACATAGGGTGGAGTCAAGGAAAGGATTC
GAGGCGGGATTTGAATAATTCTGGATTCGTAGAAGTATTTGGCGAGGATT
CAAAGGAAGGATTTGAATTTCAGAATTTGATTTCAGAGACTCGAATCAGA
AGAGGAATTTTCGAGGTGGAGGATTTTGATTGCGATGAGGGGGAACAACG
GGATTAAATTGAAATCCTTGGCACAACTTAGACTCTCACAAAAGAACGAA
AATTTTCGCAATTAGGATTTTGCCGAGTTAGTTTTTAACGACTCACGAAA
AGCGGAGCGTTACAGTTTAGTTCCTCCTCCAAATTATTTTTAAGTATATG
AACACACATTTAAAGTATTAAACGTAGACTAATAACAAAACAAATTATAG
ATTCCACCTGTAAACTACGAGACGGATTTATTAAGCCTAATTAATCCATC
ATTAGCAAATGTTTACTCTATCACCACATTGTCAAATCATGGCGTAATTA
GGCTCAAAAGATCCGTCTCACAATTTACATGCAAACTGTACAATTGATTT
TTTTCATCTACATTTAATGCTCCATGCATGTGTCCAAACATTTGATGTGA
TGGAATTTTTGGAAGTTTGAAGGGACTAAACACAACCACACAACCATAGG
TTGGTCGGCTGGTCCAGAAGGAGTTGAGCCAATCCGACGTCCGCCCTTGA
TCAGACAAACTAGTATATTAAGTTGCGCATTTGCACAACTCTCTTTCTTT
TAAATGTGTCTATAGATTCTGGCAGTAATAATAAGCTTAAATTTATAATG
ATGATTAATCATAACATCTTTAGATGGGTGCATAGTTGATAGTTACATTA
GTATATCACACACATATGCTCATCACTAATATACGTAACTTCAAATGATA
TAAATTTATGTAATTATTAATTCTTTTTCTATCATTTGATACATGTTTAA
AAGAGTCAACGGCGTCAAATATTTTGGGATGGAGGGAGTATATGTCAGTG
AATATAGAGGAGGGAAGGTGAAACCAAAACGTTAGACCAGAATGTATAGA
ACAGAGAGAGTAACAAAATCACTCGATCACCCATATATTATGATAGGATA
AGAGAGTATCACCTGCGTCGGCGCCATTATGTATATAGCAGGAACAAGGG
AGATTACCAAGTTCTCACTAGCTTTCTGCAGTAGGTGTGTAGGATGAATG
TGATGCTCATAGCTCGTATATGACTCATCCCTTTATATAGACTAGCTTAG
GAACTTGTCGCATGGATCTAGAGGCTCGTGATACCGAGAAATTACATAAT
GATTGGCCCATAGGTGCCGAATTGCTAATTGTTTTGGTTCAGTTTCCTCT
ACCAGGCTATCAGCAGCCTTAATTAATTAAGCAGCATAAATAAAGACATG
TCATTAGGCACGTCTTAGTTTAGAGCGCTCCCAAAAGATTCCTAGCTAGT
CTTGTTTGTACAGGCTACAAATCATCACTATTTCTCTGTTAGGAAGAGGA
GATAGAGAGACGACTCTTTTGGATAGAGACGAAAGAAATCATGTTTTTTC
AGCACAAAGTACTCCCTCCGTTTCTAAATATTTGACGCCGTTAACTTTTT
TAAATATGTTTAACCGTTCATCGTATTCAAAAAATTTAATTAATTATTAA
TTCTTTTCCTATCATTTGATTCATTGTTAAATATACTTATATGTGTACAT
ATAGTTTTACATATTTCACAAAAGTTTTTGAATAAGACGAACGGTCAAAT
ATATGCTAAAAAGTCGGTGTCAAATATTTAGAAACGGAGTGAGAAATATT
ATTACTAAAAGGTTACCCTACGCCTTCTCGCGGATTTTTCAGAAATAGGT
AGTATATATATTATCAAGGAAGAGAAATTAGGTCCATCATATACAAACTA
TTGATAAAGACACATGCTCCCTCCTCCCCTAATATATAAAGGATTTAAGA
TGAATTGGAGTATGGAATATATTATACTATAAATTTGGACAAACTATCTA
TTCAGATTTGTACGAGGATATGTCTCATGCCCGACGATGTGCGACATGGG
ATACCTGGTTCGCATACTATATTCTTTCGGAGAGGTGCCAGGGCTCCGAA
CCAACGTGCCAAAAAGACAAATTGTGCCCATCCGTTGCAATGGGAGAGAC
CTCCAGGGCATCCTACAGGCCTTCCATGCAAACATCACTAGCTTCCCAAT
GAAGTAACATAGCCTACTGCTTGCGATCGATCTCCAAGCTTAAAATGGTC
CATGTTCAACCACTCCTTGGTAAATGTCGCACGCGGCTAGCTCCTTGGCA
AGGCAAACTGATGTCGGCGGCAGGCAGAACGACCCTGACCAAGTTAGTCC
TTACGGTGCAATCCATCTACCTCTTGAGGAGGTACCACTTTTTCTATTGT
AAATTTGGTACCTCTTGGTACCTAGGTACTATAAGGTATCATGAGGTACC
AAATTTTATACTGAATTTTTGGTACCTCATAGTACCTCCTCAAGGACCGT
AGATTTGCTCCTTCACGGCAATAAAGAACTCGGACGGGGTCCTGCACTCC
CTCGAAAGACGAGACGCAAATTCCTTTGGGTAGGAGGTGAGGAAATTTCA
GGGGGAAAAAAATGCAGAGTTAGCTGGGACAAGGTCTGTAGACCCAAAGA
TTTGGGTGGACTAGGGGTGTTTGATCTCGATCGTTTCGCTAGGGCTCTGA
GAATTATATGGCTGTGGTACGAGTGGACCGATCCAGACAACCATGGAGTG
GCACCACGGTCCCCTGTGACCAAGAGGATAGAGATCTCTTTGCAGCAGCA
ACGACCATCACTTTGGGGGACGGTAATATGGCGAGATTTCGGCACTCACA
TTGGTTGGAAGATAAGACCCGAAACAAATTGGCGCCGGCCATCTTCGCAG
CCTCCAAGCGCAAGAATATATCAGTGCACAACAGTCCATCTATGCCAATT
TGTCTAACTGTGGACAATGATCCAGTGCATGGCTCCTCTCAACGCGCAAC
GGGATACCATCACTTGGAAGTTTATGGCTAATGGAGTCTACTCAAGTAAT
TTGGCTTATAGAATGCAATTCATGGGGGCAGCATGAACAATCTTCAACCA
ATCAATAAGGAAATGTTGGGAGCCGCCAAAGTGCAAAGTCTTCTCATGGC
TCGTAATCAAAAATAGAGTTTCGACGGTAGACAGGCTGTAGAAGAGGGGA
TGGACGAACCACCACTTTTTCCCACTCTGCTGTGCCTCGCTAGAATCGGC
TCTTTATCTTCTCGCCAACCGTAGGATTTCAAAGAGAATCTGGAGCACAC
TACAGAGTTGGACAAAAATCGATCTCCGCATAAACAAATGGAAAGCCTAC
GCCAATGAAGAAGATTGGTGGTACAAAGTTTCAAACACGCCATACGTCAT
GCGGAAAGCGTTAAAGTTGGTGATCATCCTCGTGACTTGGGAGCTCTGGT
GCGAGCGTAATGCCAGAATTTTTCGGCGCCTAGCCACAACGCCAGCCATG
ATCGTGGCCAAAATCAAGGAGGAGGCGAGAACCTGGATCATGACGAGAGC
TGTTAGGCTTACAGAGACCATTCCCTGTGGAGAGTAGTGTCCTACCTCGA
TTTCGCCCTATAAATATTACTCCATCCATTCTTTTTCGTTTGACGTTTAA
TTTGTTAGCTCAAAATTGTACTAGCCAACGTCAAACATTTGTACAAGGAG
GTAGTACTTAGCTTGTTATGACTTTACTCTTATCTATCAATATAAAATGA
CAAAGCTTTTGCCTCTTAAAAGAAAATGTCACCCTCTCTCTTTGCAATTG
AAACAAGTTAACATTAAATAACAATTATTGCAGAGATAAAAAACGAAGAA
GTTTTGTCCCTGGCCGAAAGACTGACCCTCGTGAACTCTTTGGGTCCTCT
CGTCAATCTTAACATAGCACCTAAGGCCATGTTCCAATTGGCTAGCCAAT
TGAGCCAATTGGTCAGAGAAAATAAAATGGATGGAATTGAATAAGAAGGC
AACGGACGTAAACGGCAGACAATATCCACGTATACGACGAAGACACTGGC
TATTGTATATGAATGGATGTGGAGGGATACAAACACCGTAGATCGAACTG
GAATTCCTTGTTTTCAACCCTGGCAGATCAGTGATGAATTGTCTGTATCT
CCATGGTTTGGCATATAAGCAAATGGAGATTTGCTCCGGTCCAACAAAAA
GTATCTCGAGGTACAAATATCTCGCGATACCAAATTGTTTCCAATTGTTG
GATCTAACAATGCCATTCTGCCCAGCTGGATTTAAGGATCGGAAACGATT
TAATACCATGAGGATCGTACCTCGATATATTTTTTGCTGGATCGAAGTAA
ATCTCCCGCAAATGGGCATAGAAGCTTCGGGGGCAAACATTTGGTATCAA
TTTTTTCTTTTAAAATCACAAGGGGGTCAATTAGATGGAGGACAGCTAAA
CCACAGTTGTTGCTAGATGGAAGAATGTGCATTATAAACAACAAGACGAA
TTGTGTTATAGTTATCATCACTGGTGGAGAAACCGTCTTTGGTCGGTCGC
CCGAAATCCACAATAATCTTAGTTCCACTAAAAACCGGGACTAAAAATGA
TCTTAAGTCCCGGTTGGTGGCTACAGCGGGCATATTTGATCTTTAGTCCC
GGTTGGTGTTACCAACCGGGACTAAAAATGATCTTTAGTCCCGGTTCTAA
ATCTGTCAGGCCTTGTCAGGCCCCCCGAGATCTTTAGTCCTGGTTGGTAA
CACCAACCGGGACTAAAGATAGGGATCTTTAGTCCTGGTTGGTGTTACCA
ACCGGGAAAAAAGATCAACATAAGCTTTACTCCAGGTTGGAGTTACCAAC
CGGGACTAAAGATGTATTTTTAGTCCCACCAACCGGGAGTAAAGATTCCC
ATGCGCCAACGGCCAGCAGCACCTCGTCCTCTCCGCCCTATCTTATCCCT
TCTCCTTCCCACTTCTCCTCCTCCTCTTTCTCACTTCTCCTTCTCCTCCT
CCTCCTCCTCTCCTCTCAACCCTCTCCTCCCCCTCATTCTCTCCCCCCTC
CCCTCCCCTCCGGCTCCCCTCCGGCGGCGGGAGGCGGCCAGGCGGCGGCG
GTGGCCTCCCCTTCGTCGGATCCGGGAGGGGAGGCGGCCGGGTGGCGGTG
GCAGAGGGCGGCGGCCGTCGCATGCGGAGGGCCGCCCCAAGCAGCGGCGG
CGGAGGCTAGCGCGGCGGCGGCGGCGGAGGCCAGCGCGGAGGGCTGGCCG
CAAGGCGGCGGGCGGTGGTGGCCGGGCGCAAGGCGGTGGGTGGCGGCCGG
GCGGCGGTGACCCGCGCGGCAGTCAGGCGCAAGGCGGCCGGCGGCCCACG
GCCGGGCGGCGGCGACTGCGAATTTTTTTGAATGATTTGTATATTTTGGT
GGAGCATTTTGTTGGTTGATTTAGGGATGATTTTGTGATTAATTTGTGGA
TTGTGATTGATTTGTGGATTGTGGATGTGGATGTATTGGGGATGTATTTT
GTTATGCTTGATGTATTTTTTTTTTTGAGATTTTGTGATGTATTTGAGTA
TTTGAGATGATCGATTGTGGATTTGGAGGCAATTTGAGGATGATTGATTT
GGGATTTTGGGGATGGGATGGGGTGAAATCAATATATATTAAAAACAATG
AAGAAAAGAAAATAATAAAGAGCAACCGGATCTAGTCTTTTTAGTCCCGG
TTGGTAAGATAGATAATCTTTAGTCCCGGTTGGTAACACCAACCGGGACT
AAAAATGGATTTTTACTCCCGGTTTTTTTACCCGGGACTAAAGATAACGA
TCTTTAGTCCCGGATTCGTAGTCCCGGTTGGAAAACCAGGACTACATGGG
GGTTACGAACCGGGAGTAAAAACCCCTTATCCACCAGTGCATACTAGCTA
GTACATAGATACAATGTAATCACACGATGCAAGTAGAGAGAAAATTAAAA
GGTAGCCCGTTCACATTGGCAGATACCTATTTATGTGTGGATGCATTTTT
ATTGAATTATTTTTTACTCTATTCTAAATATAATTTTCTGAACTAAAATT
ACTCGAAATCACGCAGTTTTAAATCTATGAGAAAATATAGTGTCGCACTA
ATAGAGTTGTTTCTACGAAACTATATATCATTTGTGTTGTATTTGTTTAT
TTTTTAGAATATTTAGGATATCTTATTTTTGGAGTTTCTAACTTTAAGTA
ACATCTTTTTCTTATATACTGTATACATATGTCTTTCTATATTTTAGGAT
ATATTGGTTGGTGATATTTTCTATTAAAAATATGCTTAATAGCACTACTT
CATCTAACGAAAGATAAACTTATATTTACTTATATTTCCTCCATCCCATA
AATCTGAGTATTCAAATTTTATAAAAAAAAACAGGGATTTTAGAGCACTA
CCTATCCCATCCAACTATCTCTTATTTATTTTTTTACCCAATCATACTCC
AACCACCTTCCCACTCTCAACAGACCTTTAATTTAATAAGGGGTGTTATA
GTATTTTCCCTTCCTCCTTAATTTTAGGATCCTTAAATTAATATTTTTTA
AACGGTCAAGCTATTGCCGACGTTTTATATTTAGAAGAAGACGCATGTCC
CATTTTAAGAAGTAAATGAGACCAAATCTTACAGTGCCTAGTTAATTTGG
GAAAACTAAGCGAAAACCACAATTACAACACCACACCAACAGCTAACCTA
ACCTAAGGTACCACGATGGAGCCCGACACAAGACTCTGGCCAAGCTTAAC
ATATAGGTGACACAATAGCCCACACATGTTATCGTTGCCAAGCTTGCCAC
CCAAGCGACACAGCAGTTTCGACTTCACTACGATGCTACCCCAACTCCAA
AAGGAGCAAACATAAACGATATCGATGAAGGACATCAGCCTAAGCTACCA
AGGAACCAGTTCCTGCACGCAGCTAGCATCAACAATCCTATAAAAAGATT
GGAGTGTGTCACCGTTGCCAAGTTTTGTCGCACCCCTACAACGAAGCAGC
TCCGACTCTACCCAGCAGTACACAAATAAGAATGATGAACACCCGCCGTA
GAGCAAGGAACAGAACCAAGGCAGCGAAGGCCTCGTCAAACACCCTAGGC
TTGTAGGGGATCAGAGGCATTGCAGGAGTCCACCAATGCTATCGTTGCAC
GCGGAAGGTTCTTGCTGCTACGAGAGGTCAATGCCAGAACGACGCCTCCA
AGAAGGGAAACGACACCTAATGGCGTCGTCGTAGTCATGCTGGCCCATGG
CCTAGCAAGGCTTTTACCAATGAGTCCCAATCAAAACCCCACACAACCAT
CATGCACAACAACCATCGTTGGACCACCACCGCTAGCACCCGAGTGACCA
AGCGCGAGTCACGCTAGCGTCCTCCTCATGTAGACCACCACTGGCCATGT
CCATGCGTCGCTCTGGTCAAAGCCACGCTCATGCTTCGCCGGCCGCCACC
TCGCACACCACCGGCTGCTGCCTCACCCTCCTGTTTCGCACCCGTCCTAC
ACGCGGTGCGGCCGCGCTCAAGGACAATGACGAAGCTGGGCCGACACTAG
GCCAGGGCAGAGAGAGAGAGAGAAAGAGAGAGGGAGAGAGAGAGAGAGAC
CGGATCTGGCCAAAGGGACACTGGCCGCACACCGCCTGCACGGCCCCTTC
CCCGCCGCCTGTGCCATCCATCACCGCTCCAGCCTACCCTGCGGCACCGT
CCTCCCATTGCTTATGTCATCGCCGATGCTGTCGCGCCGTCATCGACTAG
TTCCATGCCGGGGCCAGACCTGGAGCCAGATCTGGCGCGACTGTGTCGGA
TCCGCGTCCTCCACCACCACCGCCATGAAGCCATCACCGTCAATGCCGCC
GCCGGCCACCCGTCGCATGCGTCCTCCTCGACGCCACCCGCCGTCCAGCC
GCAGCCTCTCCCCTCTCGTCGCAGCCCCTCACCGGATCTGGCCGTGTGAC
CCGGCCGCGAGCCGCCGCCTTGCTCCCAAGCGTCGGCCTTCTCTGCCCAC
TGCCGAAGTGTCGCCGTCGACCTCTAACTTGAGATCCGCCCGTCTAGATC
TGGAGAGGTGGGAGCTGCGAGCCCCGCCGCCGTAGTCCTGATGAGCCTCC
AGCTTTGCCGGCACCTCGCTCGAGCAGTGGCGAGGCGAGGGGCGAAATAA
AGTGAGTGCGACGTGATAGCTAACTATACGATCGAGTCAACGCTACAAGA
TCCATTACACCCAAATACTACACATAAACAAGGTGATGTCACGATCCCAA
ACATGTAAACATGTAGTTACATGTAAACATGTAGTTTCGCCAACACCAAA
TTCTTAGGTTCCGTTCAAGCTAGCAGAATAGCGAGAATTTTATGTGAAAT
GAGAAAAACTATTAGCATATAATTAATTAAGTATTAATTAAAGTACATAT
TTATTTGACTTTTTGAAGAAACATATGTATTTTTTTACACAAAACATACA
ATTTAACAGTTTGGAAAATATGGTCACAGAGAACGAAAAGGTAGCTCCTT
CGAAAACGCAGAAAAGGATGTAGCCTTAGTGCTTATGTCGATTTTTATGA
TTCTCCACCGTTATCGGTTGCGTGCAAAGCACAAACATTTTTACAGTTTA
TAGAAACACCAATAAATATATAATTTTATTAAAGTACTCCCTCCGTTTTA
CAATGCACATTTATATTTATGACAGAATGACTTGCATTGTAAAACGGATG
AAGTATTTTTAAGAGTAATCTGTATACGTACGTACGTACATACATATTTC
TAACTCAAATATATTTTAGTCGTTATTAATAGTGAAAGTTTACAAATAGA
CCTTGTCCACAACGTATATTATCAACCGGAAGGGAGCAAGTAGGCTAGAT
AATTAATGTGGATGGATGATGGTAGTAGTCGTCCTTGCTGAGATTCTTCC
TTGCAGCATGAGTGCATATATGTGGCTGGCATGGCAGCTCGCTAGTACTT
GCTCAGGCTCCGGGCTTGCTCGACGGCCTACACACAAAGTCAGGTTAAGC
TATATATGCAAGATACTACTACTATGGATTGCGTAGTACTTCCTCGGTCC
TAAAAAATGAAAGCCAACCTATTATTAGACATGACACATCTCGATACAAT
GAATATGGACATACTAATCTATGTCCAGATTCATTGTCACATCCTAATAC
TAGATTGGTTTTTTTAGACAGAGAGAGTACATGCTATATCCATTTCAGAA
TACTTGTTTTTCTAGATTATTTAGCATGCATTAAGGTTCAAAGAAAAGAA
CTATAGTACTCTTAATAAATAATGTATAGTTAGATATGGGATGGTGGTTG
AGAGTAGAATATATAGGAAGAAATTTGAATTGAAAATGGTATCTTTTAAT
GCTAGAAAGACAGGTACCGTGGGACACGGAGGAATTACCTGGCACACGCT
CTGATACATGGCTTGGTTGATGGCTCCGAGCGACAGGTCATGGAAGCATG
CCACGCCGTGGCGGAGCCCTGCGGCGGCTTCCGCGTCGTCTAGCACGCGC
AGCAGGTCGCGTTTCACGTTGGACCAGTAAGCGAGGTGCTCGTCGACAAA
GTCCAACTCCACGCACTGCGGGCACCTCAAGCTAATTTCCTCTGAACAGC
TTGGAGGGACGACCACATGAGCTGGTACGACTTGTTTAGAAGAAAGTACC
GGAGGCTGAATCGGAGCTAGATCTTCAGAAGGCAGGACCACCGGACGTGG
ATTCTGACCAGATTTCGGATAATCAGCTGGTTTTTCATCAGGACGTGGAG
AATATTGTTTGATAGGAGTGGGAGCCGGATGAGCCGGAGCTGGATTTGGA
TCAGCTGAAGAAGGTGTAGTCTTGGTACTGGTAGGCGTGCTGGGCTCACC
CTCAACGATCTTCTCCTCCAGTGGCTTTTTCACCTCCTCCACTATTGTCT
TCATCGCCGGCGTCGCGAACTCGGCCGGCCACCACCTTGTTGGGCGAGCC
CATGGTGTTGGCGCGCTGCATCTCCTGGCTCGACACCCACGAGTTGACAT
AGGCTGGCCCTTCTCCTTTCTCAACGTGGTCCGCAATCTCTTTCACCTGT
TCGTCGATGCGTCGCCTCGTGCCCACATCCAGGTCTGTCCAGGCATCGGA
GCGCCTTATCTCGTCCATGTTCCGCTGCAGCAGCTGCACGGCCACCTTGG
TATTCTTCACGCCCTTGTGATCATCTTCTCTACGCTGCTGGAACGTCTTG
GGTACCATGTCCAGCAGCTTGAACACCACCACCTGCTCCACGACCTGTGG
TGCTGGCCGGAGGTCGGCCTGGTCGACGACCTCTGGCGGCCTCCGGATGG
CCAGTTTGTGTTCCTTAATGCGGACTGTCTTCCCGTCCACCGAGTTGGCG
TCGCCGTCGGCTGTGAGAATCTCCTGCTGGTTATTGACGGTGGTGGCCGA
CACCTTGGGCACCTTCAGGTGGACGATGAACTTCTTCACCTCGTCGACGT
AGAGTACCGGGATGAGGATCTTGCCGGAGGTTCCGCCGCCGATGACTTGA
CTCTCATAGCCCCCAGAATCGATGCTCTTGATGAGCACCGGCTGCTGCTG
CTGCTGCTTATCACTGCTTTTGGGCTTGAGATCGACGCGGATTTCGGCGG
CGACGACCGTGCGGAGGCCTCCTAGGCAGCGGGCGAAGGCCTCTGTGATG
TTGTCGAGGTTCTTGCAGACGAAGGAGTAGAGGCCGTAGGAGAGCGCGGA
GATCTGTCTCAGTGGCACGGGGTCGTGGGACGCGCTGAAGCCGAACGTGT
GCACCGCGTACTTGCGGAGCATGGCGCCAACTTCGGAGTGGTCGACGTCG
GTGCTCTTCGCCACCTTCTCCCAATTGATCCTCGAGTATTGGAACTGATC
CACTCCGTCGGACAGGAGGAGGATGAATCCCACGCGCTTCTTCTTCTCCT
CCTTGCCGCGACCATCCAGGATCTGCGTGCATGCAGGCAACGACACATTG
TATATGGCTGTGTTTACAATTTTACATCCAGAGATGAAAAGTTTTGGCAT
ATCACATCATATATATGGACACATACACATTTAAATTATTAAACGTAGTC
TAATAACAAAACAAATTACAAATTCTGTCTATAAATTGCGAGATGAATTT
ATTAAGACTAATTAATCCATCATTAGCAAATGTTTACTGTAGCACCACAT
TGTTAAATTATGGCGTAATTAGGCTTAAAAGATTCGTCTTGTATTTTACA
CCTTTTTTTATATTTAATACTCCATGTGTCCAAACATTCAATGTGGCAGG
ATGAAAAGTTTTTATGTGGGAACTAAACAGGCCTATACTAGTCAGTACTC
AGCAAGCTAGCTATGAGTAGTAGTCGCTACTACAGATTCAGACATCCACA
ATCCTTCACGAGTAACTCATCTTTAAAGGATTGAGAAATAGCCGATTAAA
ATATGGCTACGGAGAATGCTAAGTTTCCTTCAACAAATAGTTTCCTTTTA
TAAATTGCTATGAGTCGATGTCGCCATTATCTTTCTCTCTTTTCCATGTA
AGCAAACTTACCCTCTTAACAACTCTAAGAAATCTCTATTTTTTTAGTAG
TAGCTATATTTATGGCGCTATATTTTTTACCAAAAAATAGTCACCATATA
TTTACATTGTAAATTCATATAAATTACATATGTAATTTTAGCTTATTAAC
AATGTAGGTCCTAAAATTACATATGTATTTTAGTGTATTAAAAATGTAAG
TCCTAAAATTACATATGTAAATCATATGGAAGTGATGGGTAAGTTAGACA
AAATGAGTTAGTTGCTCGCATGGTAAGCGTCTTGGTTTGTAATGCTCAGG
GCATGAGTATAATTCTGCTCGTCTCTTGGATCTCTGATTCTTTTTGTTTT
ATGTATTGCACGAATCTTAACATATACCGTATGGATTATGAATCGACATA
TTCTTTCCACAAAATATGGAGCCATTTTTTTAGCAGCTCCGTTTTTTTTA
TCATTGTGCATATCCTCTAATACGGTTTTTTTTTAAGAACTAGGGCACAA
AGCCCCCCTTTCCATTAATGGAACGGCATAATTGTCTTACAGATTCTAAA
CTAGAAACAGAAAGCCCAGAAAGAGGGTTCCCACAAAAAGACCAGCAAAA
CAACTGGTTGAGGGAGAATATCCTCTAATACGGTTAGAATAATATATATG
ATCAAGCTAATATTCGGAATTGTCTTTTTTCCTCTTCTTAATCCCATCGG
CCATAAGTGGTTAGATCTATATTCTTCTTCCCTCATCTTGCTCTCCAACT
CTATTCTTAACCCATACCCAGTAATATAGGCCGGTATAGTCCTTCCCTCA
TCTTTATTTTCAATCCTATTCTTATCAACCCATACCCAATTATATAGGCA
AGTATAGTCCATCCTAATCATATAGACCCGTTGCAATTAATGTGTGGGCA
TGTTACTGGTGTATAGAAAGATAAAGATATACTGTAGAAATGAAAATTGT
TTTAATTAAGGTCTTCTGACCTATAGGGTGGTAAGAGCAAACAATTGAAT
TTTCATTTGTTTCACCAATAAAAAATCGGAATTGCTAAATATTTGTTGAC
AGATTTTTGATGGCTAAATCTTTCACTTTCTAAACCGTTGGATGTGTCCT
AGATTCATGTTAACAGTTTAATACGCATCAAGATATGTGCTTTTAGGAAG
AAAAACAAAATCATATTTAGGGATCGATCCTGTAACCTCATAGGATGAAG
ACGTGACTGCCCCATTGGGCTACTATATTTTTATGATCCAGTTTGAACTT
ATATCTTACTTATACTATAATTACATGCGAGTTACATGCAAGTTATATAT
GTAATTATAGTGCAAATATAGTGTAATTATGAAAATTACATACGTAATTA
TAGTATAAATATAGTTTAATTATGAAAATTACATTGTAATTATGTTACAG
TTACATTTGACAGATTTTTAGACTAATTTTTAGTCGAATGTTGTATAGAT
AGTCCCATAAAAAATATTATTTTTTAATTTCGGATCAATAAATCGATCAC
AGCAAAAAGGAAATCACCAAGGTCCATAATTACCCTATCTAAATTTAAGC
ATATGCATCCATACAAGAAATTAATGCTCCGGTACGGTTAAAGATGCAAA
CTTTATACCGGCCATTTGAACTGCTCGTGAATTCGAATATTTTTGTTTGG
TTATATCATAAATACTACAAGACGGGCAACCATCTGGACGGGATAACTAA
AGAGGAATTTTATAGGACTTGAAAAAAAATTTTGGTACCTTGAGGTACCA
AATTTTATATTAGAAAATGTGGTACCTCTAAATATAATTCTCAAGAATAG
TAAAATTACCCTAATTAAAAATATCTAGCGCTCTACAGATTTACTCTATT
CTCTCTACCTCTCTCTCTCTGACTACCATCCCCATGAGCACGGAGGTAAC
AATGATGGCTGGCCGTGTGGGTGGTTCATCCGGCGCAGCCATTGCCGGTG
GTGTGTTGGGCGTGGAAGGAGCCACCGTCACAGGCGCCGCTGGTGGTGAT
GGTGGAGGTGTGGGTGGAGTAGAGGAGGAGAGTGTGGAGTTGTTTGTGTG
GCAGGTGCCCAAGCACATGATGGAACACAGAGCTGCTTGCCATTTTCTAT
AGGAGGTGGCCATCGTCGATAAGGTCACCGTCATCAAGGACAAGGCTTCT
CAAGGTGCGGATCCTACATCCAGATCTGGGCTTGTGACCCTGTGCTCTTG
CATTGTTTGTTTTGGAGTTTGATTATGGGGTGTTCTACATGTTCTATGGG
TGTTTCTACATCCATAGCAACTTTTTCCTGGAATTGATTTTTTTTAGCTC
TCTCTTGATGATCATATGATTTGTTGTTCTTATTGCAATGATATTTTAGT
TGTATCATGATACTTTGGTACATATAGGTCTTGAATCTAGTACCTATAGG
TATCAATCTAGTAGCGAAATATTATGGCTGGTACATAGAGGTATATATCG
TACTTGGTACCTATAAAATACCAGACCTAGTATACAGGTATCATGTTCGA
TACCAATAGGTATTACACATGGTACCACAGACGTATATAGTGATGGCATC
ATTGACGTGTTATCTAGAATATCAGACATAGTACTTAGGTATCATGTTCT
GTACTAATAGGTATTACACATGGTACCACGGACGTATATAGTGATGGCAT
CATTGACGTGTTATCTAGGATATCAGACATGGTACTTAGGTATCATGTTC
GGTACTAATAGGTACCACATATGCATGGTACCGAACTGTACGTATATAGT
GACATTAACATTGGTGTTGATACGACATTATCAAGTATCTAGTCCGGACG
GGATACCGTTCTGTAGCAGTCCGTTATTTGAATTCGCTACCAATAAAAGT
TCTACAAAAACTAGTAGTACGGAAAGAAACTGAAATGCATCAAAACGAAT
TTGTACTTTAAAATATCAAATTCTGGGTGTTAAAATAAAATTAAGTACTG
TCCGGTTTCAAAATACCTGAAAGTTGTTATAAGCACTTGAATTCTTTATA
TTCTGAATGTTCATGTCCTAATATCAAATTTTCTATGGGATTTTATCATA
AAATTAATTTAAATTTCTTATATGTACAAATATGCGAAGTTCAGAAATTC
TTTTGTATATTGTTAATCGAATTTAAAAAATATAGCAAGTGATGTTGTTG
GATTAATTGCTTGAATTTTTTTACGATGAGCATATGCTAAGCTTGTTTAC
ACCGTCTAGTTAGTACTACAGGTTAATCCAATGGATCGAGTAGTCTTACC
TCATCGGAGGATATACTCCCTCCGTCCCATGATACAAGAGATTTTAACGT
TTTGCTTATACTGTTTGTTCACTTGTCTTATTCAAAAATTTTGTGCAAAT
ATTAAAAACGAAAAGTTGTGTTTAAAATACTTTAGATAATAAAGTAAGTC
ATAAAAATAAATAATAATTCCAAATTTTCTTTGAATAAGACAACTGGTCA
AACAGTGTAAGAAAAATGTCAAAATCCTTTATATTAGAGTACGGAGGGAG
TAGTAAGCAATTAAAAGAGTTAAATTTTGCGTACGCACGCACCTCCACTG
CCTTCTTCAAGGCAGGTCTGAAATCGGTATTGCCGCTGGCCTTGAGCTTG
TCTACCAAATTTTCCAGCTTCTTCCGGCTGTCCGCTGAATTTCTTGTCAG
CCCGTACTCGCTGACGACCGCGTGGTTGAAGGACACGATGGCCAGCCGGT
CGGCGTCGCGAACCAACTTGATGATGTACTTCATGGCGATCTTGAGAAGA
TCCAGCCTCGACGACATGTGCTTTCCCCGGACAAACTCCTCCTTGTTCAT
GCTCCCGCTGACGTCCAGCACCGCGACCAGGTCTATGGGGGCGCGCTTCT
CCGGCGCCACCACCTTGGGCGCCTCCACCGTCACCAGCACCTCGAAGTCG
TCCTTCCGTTGGTCCCGTGCGATCGCCGCCCGGATCGGGGTGGTGCTCAC
TCGCACCTCTTGCCGGTCAATAGCCGCCTTCGACGTTGCCTGCACTAGCT
AGCTAGCTCATCATTAATCTGATCAGCGTTGGGAAGACGAAAAGTAGTGT
ACTACAGTATTAGATAGCTATATATGTTATCTAGCTGTGTACTGTATTTG
CCATCAATTCGATGAACATTCAACCAGAATCCACTCTTGATCGATTTGAA
AGAATTATTACAATTTTTTCCCGAAATTAAGTTTTTTTAATAAGTCCCCA
ATTTAATTTCGTTGCAACCTACAGATACTGCAGATCAGCCAACCAATGTA
CATGTATAGATATATAGCTCCTTACTTGCAGCAAGCACAACACAGAGAAT
AATGGCCAACAACAAATTAAAAACAACTAACAACAACTAATTTAATCAAA
GATATAGAACAGCCATATAGATCGATCAGATCATAACCTCCATCTTCGTC
TTCCCAGCGCTGGACGATGCCATGGCTCAGGTCGATCCAGAATACCGTAC
AATCTTAATCACTCTCCCTAGCTAGCTCTCAATTGGATTAGCGCGTTGAG
TGCAGATCGAGAGCTGGTATGATCAGCTTAAGCTAAATGAGAATACGGAG
TTGTAGACAGGAACAAATAGATATGTATATATGTTGTGTGTTTGGAGCCG
AGCGAACGCCCGTGAGGCCGTGATCATACGACAATTACTAAAAGGCACAT
CCTTGATAAACAATGACGCGACCCTCATCAGTCTTAATCTTATCAATGGA
AATTAATTAATATTGTAGACTAGCTCGTGACCGGCAATGCAAATTACCAA
GCGCTTAATGTGGAAATGGGATAAGGGCAGGGTTTTCAATTTCGAAATTA
AATATTATACTTGGGGGTTACCGAAATTTTGGAAATTTTGAGCCAAAATT
ATTTGAAAATTTGACTGTATTTGAATAAAATTTGACCAAATTCAAAAACA
TTGCAAAAAACCAAAAATTTTGGGCGAGATTTGAGCATGCTGGTGGGGGG
CTGAAATTTCAGAAATTTCGAACCGAAATTTCAAACCCTATATAATGGCG
AGGCGCCCATGTTTTCTTCCGCATCGGGCACCCGTTGGGAAGTGTTTTGA
CATTCGATCAGGACACCAGACATGAGAAGTGACACAAATGTGAGAAGAAA
TTTAGAGGGAAACATATACTATGTACATAAGTTTTTCATGCACACCAACT
AACAAATAACAAATGCCACTAAAAATTTTAGAAAAAATTGGACATATACT
TTAAATAGTATTGCATCTATATGTGAAATCTGATATTTAAATTCATTTTT
AGTCATAACAAAAGAGACAAAATTTTGACATATTTTTACTCTTAAAACTG
CCAGATTGTTCACTTTTTTATTACATTGTTTTGCGATAGTGCTGTAATAT
TTCTTGGTCCATCGTTTCTTTAGCTGCAATTCTGCAAATGCAACGCAATT
GAAGCATCATGAACCACTCAAATTAAACAACACGCACAGAGAAAACGCAC
ATGCAGTGTTAGGGTAAACAATCAGTTTAAATGTTTGAAAAATTCTGGGT
AGGATAGCTTTCGTTGGGTTCAATGCTTACCTGCGTAGCAGGAGAAGGTG
GAGGACATGATCAGAAGAAGCATCAAAACCGCCGCGATGGAGTAGGACAT
CCTCTTGGTAGCTGCCATTAGGAGATTAATGAAGAAACAGGCTCCGATCG
AGCTGTTATTGTACAGTATACAGTAAGTATGTATATATATATATATATAT
ATATGTATGTATATATATATATATATATATATATATGTATGTATATATAT
ATGTATGTATATATATGTATGTATATATATGTGTATGTATATACATATAT
GTATACATATATATATATATATATATGTATATATATATATATATGTATAT
ATATATATGTGCGCCTGCTCTGTTTCGCAATGCGCTCATTGTTGTGCACC
TTTGCTCATGTTTTTAGATGAGTTCTTGCATTTATGCCTTCAGAAATCTC
TAGTGTACAATTAATTGCTTTTCCATGTGTAAGGCTGTGTTTAGATTCAA
AGTTTGGATCCAAACTTCAGTCATTTTTCATCACATCAACCTGTCATACA
CACACAATTTTTCAATCACATTATCTTTAATTTCAACCAAAATCCAAACT
TTGTGTTAAACTAAACACAGCCTAAGGTTTCTTTGCTGTCATTTCAAATG
TTCCAGCATTAAATGCCCCTTATATCTTTGTACAGTTAATTGTTGTCATT
TTTGTTTTGGATATACACGTATTTATATATGACAATAGATCTCTTCAGAT
GTGCAAAATTTTGAACAGAAAAAAGTTTAATTGGGCCGACAAGCGTTGGC
TTGTCCTGTTAGGCCTGCAAGCATTATGTATGCATGATCGGTTCATGACT
ACTCGCCCATGAAAGGAGTATGCATGCTTCCCCAATGTTTCGGTATAAAT
AGATCAGTGAATATAAGGTAACTATGCTATGTTAATTAAGAAATGTACGC
TCTGACTTTAATAATTTTATGCGAGATATGTGACGTCTTATATGTATATG
GCGAGAGATTGGAGTGAAACAAATTATAGGAACTATACAATGCTAGCAAG
GTATCATGTATAAACAGTTAATTTGCTAATAGGTAACTTAGGATAGAAAA
TAGTAACATAAGTATAGAATCTGGCACTCGTAATTATATTCCAAGTTACA
ACAACCTCTAATTCTTCATGTTGTTTTCAGCCAGCACAGTTTCCCACCAA
GCGACTCGCATGAGCTTGTTCAACTTTTGCTAAATATTATAAAAATTTAT
TATTCGGGGTTATATGTGTTCTAATAAATTATATAGCACTTTGCAAATTT
ATTCATAGTAAGTCATGTAGTATATATACTAACCTAATTTTATGATTCTT
AATTATAAGATGTAAGAGGGAATCTTTAGTCCAGGCTTAGGCTCTTACAA
ACAAAAAAAATCATAGAGATTAATCCTTCAAAATCCAAATCCTTTGTTTT
TACTCCAAACCGAATAACTCCAAAAGTTTATCATTGTTTACATGTCCTGC
AGCTATAGATTAATTACCCAATTTTAGAGATGAATCATCAATTGAAGCTT
AAATAATATAACACTATATATATTCTAAAACAAAGCAGTTTCATTAAGAA
CAATCCAACTTAATTCCTTTATTAATTTCCCTTTAATATAGCATTTATAT
CTGTTCATGCATCACTGCAAAATCTAAGAACAACCTCAGACATTATTTTC
CATTCAAAATAACCGTATGAAGTTTCTTGATTATGTTAACTCTTAATTAA
ACCTCAGACATTATTTTCCATTCAAAATAACCGTATGAAGTTTCTTATTT
ACGTTAACTCTTAATTATTCCACCCAGCTGTACCAATTTAATTGGGCCAG
AGCAGTATCACAAATATGTGGGCGGCCAAATTTAGTTGAGCTGAGAAACG
CTGGCTGATCTTGTCATGTCTCTATTTCTAATCTATGGATTATTTGGGCC
GCAAGGGAATACGGTTGTCAAAGCATGTTTGCACGTGTAACGTCGCGCTT
TTAGCCAGACGTTAGAAACTAATTCGGCAAAATCATAATTTCAAAAATTT
GGTTCTTTGTGTGCGAGTCTAAGTCGTGCCGTGGATCTCAATTCAAATCC
CGTTGTTCCCTCTCATCGCCATCAAAATCCCCCTCCTCAAAATGTCAATT
CTGATTCAACTCCCAATGTCAAACACCGAAATTCAATCCCGTCCTTGAAC
TCCTTGCCAATATTTCTCTTGGTTCTGAGAATACCAAATCCCCGTTTGGA
ATTCCTTCGTCAACTCCTCCCTCTCATCCAAATCCCAAATCCCGAAGTCC
AAATATCAAATTTGAAATTCAAACCTAAACTCCAATACTCTCCAAATTCA
ATCTTTGTCAAAGTCTATTTCGCCTCCCTTGTCAATGGGCTGTTCCTCTC
TCCCGGCCCATCCCCTCCTCTCGGCCCAGCTCTCTCCTGCGCGTGCACCG
GACGTGCTCGGAGCGAGCGAGAGAGCGCCGTCTTCTCTTTCCCCTCTGTC
TCGCTCGTTCTCTCTCCTCTCTCACCGGCGCCGATTTCCCGCCACCGCCA
TCCGAACCTCCACCGCCTTCGTCACTCCGGCACCAAATCCCCCGCCCGTC
GCCATTCAATTTTTGGCCGCGCCAGCCGCTCCTTGCACGCGCGCCATGCC
GCCTGGTCGCCGCCGCGTCAGCCCTGACGCCGCCCATGCCCTGTTGCCGC
GTCGTCGGTTGTATTCTTGGGCTGTTCTGAGCTGCAACCTAAGTTAAGGT
AAATAAGTCCTCTATTTATTTTAAGGATTGCGATGAATCATAATTGTCAC
CGTGGGTACCAGCGCTATGTCCTGGGACTGGTACTGAGATCATGGTTTCG
TAGGAAGCGGTTCGCACTGTTTTTCCTACGACACGCTCCTGTCAGGTACC
GTTGTACAGCGGTATCAGATTGGGTGTGACAGCACGATCACACAATTTTG
TAGCAGAATGCATGATATGATGATCTATACATGCTTGATTAAATAACCGG
TTCACTCCTAACACACAAATGGGATGAAGGGAAGAATGCATGCTTCTCCC
AAAATCTCAGTATAAATACGTTAAGGAATGTAGAGTAGCTATTGTATGTC
ACAATTACCTTATATGTAAGATTATTAAATAAGGACTAACCCAAGCAGTC
ACGTGTGCGGTCGGGAGTGAGATATTGGGGTAGAACAAAATTAAATGGCC
ATGTCTATCCTTAATTATTGATTTGATCATACTTATAACTTAGAACAAAC
ATAATTGTTGTGAAATAATCAATATCTTTTAGAAATAATTATCCATACAC
TCGCATGTATTCTATTCCTGATGGATCTATCACATTTAACACTAGAAAAT
TTATTTAATTCTATAGAAGATATGATCAATGATGCCATGTCAGTTACCAT
CTTCATCTGGTCTTATGTTTGTGTACCACAATTATTAATTATACTTATTT
GTGTTACAAAGCACTTAATTTGAATATGAAATCAACTACATGCACACATT
TTACTTGGGCTAGAATGGTGTCATGACACATATGTGGGCGCCAAAATTTA
GTTGGGCTGAGAAGCGCTGACAGGTCTTGTTACACTTCTAGTAGTTCTCT
AAGTATTGGGCTGCAAGGGATCGGAACATCACTGTAAATGCATGTATGCA
TGATCACACAATTTTGTAGCCGAATGCATGATCCCATGATCTAATCATGC
ATGCATGATCACCAGCATCAGTGACGGCAACGCCCATGGATGTGCTTGCT
GCCTCTGCAAATTAAGCTCTGCTGCCTCCTAACATCCAAATTTAGTTGGG
CCGGAAAAGTGATAACACAAGTGTTGAAGGCTCCCTCTTAACATCGAAGC
GTTGGTTGATTGATATGCAGTTCTACACATGTTAGGCTAGAATGGGATTG
GTTGCATCCTGACCTGATGGCCGATACACTACTCCTAAAGAAGCAGATCG
TTCTTCTTTTGACCTTTATCGATAGATATTAGCTTAGCTAGCATATTATA
TCTCTCCATATAAATACGTAAGTATATAATCATAGAAAGCTCTACATGAC
ACCAAAATAGTGTAAATTGGTTTTAATTAAACATGTGTCTGCCCCGCAAA
AAAAAATTAAACATGTGTCTGAGTAATATTGTTTTGAGGTGAAATATTAG
AGTGAAACATATTAGGATACCCATGTCTGGGTTTTGTAGTTGGTTATTAT
TGGTATTTGTTACAGTTACCAATAAATCCAAGTGTATGAATACCGCTGCA
ACACTCCACCTAACAGTATTTCAAGGATATCGAATAATAGATGTGTATAT
CTACAAACATGATTCTACCATACAAATGGTAGGCTTAAACTAGAGGGGAT
TCCTATGAATTAATTAACTAAGCTTAAACTAAATAAAAATCTATCAATTG
GTGTCCAGTTCATCCCTGGTCTACCAAGAGATCTATGTAAGTAAACGTGG
GGATAGAAGGGATGATGGACATGGTTGTCACACCTGCTGTCTATCATACT
TTCCGTGGAGAGTCACGTAGATATTAATTTAAGTGCCTACCTCACTATAA
ATTTGGCGTCTATGTGGCACCTTCTGTCTGCCGTACTTACTTTCCGTTGA
GAGCCACGTAGCTATTAATTTAACTGCCTACCTCACTATAAATTTGGCGT
CTATGTGACATTGTTCATCGTGCTATATGTCTATGAGAGAATATGATTAG
AAAAATAAATAAAAGAACTCAACAGAACCCACATGTTATGATTAGCTTAA
ATAAAAATAATATTGTAGAACCTAGTAGGCCAGCGGCAGAGGGTAATCGA
TCACTTGAGCACCGCCGTGGGATGTTGCTTCCCCATTATCGCACCACTAG
CCTACTGACCGCATCGCTGAAACTGTCCTCTGTGCCGAGCTCGAGACGGT
AAGAGCTCGAGCCTTAGCCAACGCAGGGGAGGACGCGGCGACAATGATGG
GGACGATGGTGGATGACCACCGTTGTCATCGCACGAGCCGATGATGGAGC
AGGACTAGCCACCTCTAGGGCTAGGCTGGCCAGCACTAAGCTAAGGTGCC
CTCCTTGCTCTCTCCCGTTGTGTCATTGCCAGCTGGTCATGCATGTGCCA
GAAGGCATAGCAGCTCCGATCCCTCATCATCGCCGATCACTCTGGCCAGG
TCAGGCGGTGATCTCGGTGGAGGGTGCATCACTCTTGTTCTCGTATTACC
TCTTAGCAAAAGTGTACTGAAGCATCTAGGTGCATAAGGACGACTGCCCA
ACCATGCAATTGATCTAGTAGCTCTTGAATTAACCGGAACTTACGTCGAT
GACACGTTAGCACAGGTTTTCTGGTCACAAAGGACAAAATTACCATTCAA
TCTATCGGGGGAGTTTCGATAGCGGAAGGAGTCTCCCTATCTGATTTTAG
GGTTGAGAAATGTGATTTAAACTGGGGCTATAGGTGAGAAAGGTAAAATG
GACGGTTTCCTTTGCAGAGGCAGCGATCAAATACAAGCGGCAAACTCAAT
CTCTCTCATTTTCTTTTTCCCAAGAGAACACGGTCCGCCTCGGTTTCCAA
ATTTAGTTGGGCCGGAATGGTGCAATAGTGAACGCTTGCGGGCGCTGGGC
CCTAAAATCTTACTTGGGCCGACGTTCAGTGGGACACAGAGGCCGCATGA
AAGTCCGGCTGATCTGGTTGGGCCTGTAGTCGTACGGCTCATTATGAGTT
GCATTGGGTCGAAACGAGATTTGCAAACCAATTCTCCATTTAATTAACCC
TTTTTTTTGTGTTCTCTCCGAAGGAAGTAATAAAAGAGGAAGAGAAGAAA
ATTTTGATATTCGTTGCAGTTCTGTTCAGAGTAAATGGAAGAGACAAAAT
CGATGCAGATCCTGAATGTGATTTCAGCTATATCATCCCTGTTTTGCACT
GTTTTCTTTTCTTATTTTGAATCTTTTCTGAATACGCATGCAAATCAACC
TTTGCGACCAGCTCGCGTGATACACAAACACACGATTACAATGTTAGGAA
ACTTGTTCTCAAGGCGCAAAACTTACCGTGACAGAATTGCATGATGGAGA
GATGCTACTTAATTTGATGTCTAAATCGAAACCTCTTACACAACAATCTT
GCTCTACTAGCTTCTCTTACACAACAATCTTGCTCTACTAGCTAGTGTAT
TATATATAGAACATGTTGGTGAGAGAATTTTATGTTTGCTATCAGTATGT
AATACTCTTGGGAGATTCGAGGAAAACAAAATATGCATCTCGTACTCTAA
ACCTCACTATTGCATTGTTCTCCACTTATATTATTCATGTAGTAACATCT
GATATGTTATTTACCACAGCGAAATTCTCTTTTCAAGTCAGTGATGTAAA
AACATCTAATCTGTTAGTTGCCACGGCGGAATTCTCTTATAAAGTTGACT
AGGAAAAATACCCGTGCGTTGCAATGGGTGTTGACTAGAAAAAATGGCCG
TGCGTTGCAACGGGTAAAGACGTTTCTTCAATGATACAACATATATGAGT
AGTTGAGCAATAAATTAAAACATTAGGGCCACTATACATTATAATTAAAA
CTAAGGATAAACGGCCAGTCGGCCATCATCAACGATGAAGATTAAATCTA
ATAAATTAAAGCTGAATTGAAAAGAGAAATCGTGAAAAAAATAATGAGGA
AAAACTAATCCACTTTTGCAATTAATTGGAGGAGAAAACACACGGAAAGA
CATATTGATGTGGCAGCGGGACATATTGACGTGGCAGCGGTGCTAAGATT
TGGCCCGGTGACGGCGGGAGGCTCGCACACGGATGGGAAAATAAACGAAG
CGTGATTGGAACAAATATCCCACCAAAACAAGGACAAAAAAAAATCCAAC
CCATTCTAAGGAAACAAAAACACCATATACCATGTCTGCACAATTAAATT
CTCTTGGAACATCTCCCCTTGCCTAAGCAAAGAGGGAAACATGAGTTTGA
CTGATCTTACATTTTCAAACAAACAACGGTGATAACCTCTTTAATTTCAT
CATAAACCCCGAGATAAGGACTGCATATGAATCACATTTTGTATGCATAT
GCAACATGTTTTTCTCCGAAAATGTCAATCTATAACAGGAGCATGGCATC
GTCCCTTCAGTTCAGATCTTCAAATATTATCTGAATTCAATCCTCGATCT
GATAAGTAGTGTTTGTATCCCATAAGCAAAGCCTGCATAATACCGACAAA
TCAAAAGATCAACACAAGCTAGCTATCTTCTTGCAGCAATTTCAGACCTG
CTGTAGCAACCAGCAGCCTGACCATTGACCAACCTGACAAACGAAGGGTA
TATGAACTGAAATGCCTGAATTTCAAGCAAAATTCGTCTTTAATCCCCTC
AAGGAACCTGATATATATGTTCTGGTCTTTGCAATTTTTTTTTGTCCTTC
ACTTCACATCATCCATCAAGTAGCTTGATGAATCATGAGTCAAACACACT
TTTAGCTAGCTAGCTAGTTGCTTCCAGATTACCTATCATATCCGTTGATT
TTTTTTGAGCAGGCTGGAGAAATCCTGATTCAACTCTGCCACAGCACATA
GCACTTAATTACTGCCTGATTGTCCAATCAACCTCATGTAAAAAACCTAG
CTTTCCACTTGCAAGAATATCAGCAGATACTCATGTCATCGAGGCGCTAA
TCGTGCACTGACTGATGCGTCGCTTCAGAGGAAGAAAACTGCAAAGCTCG
TGCTTGCCTGCCTGCATGTCAAGGCGACACATCTTAATATGGACCTTATC
GTTTTATCACAATTCACAATCCTATCATTTTGACAATGGGAAAGTTTTCT
TTTTCTGAGGGAATGTACCCTCGCTTTTTTATTTTATATACTACGATTTT
TTTAGAAAAAATAACAACATTTAAATTAATATGTGACATACCACTCGATA
AACAAGTACAAATTTAACTTTACAGATTATAACAAATAATAATAAATATA
AATTTGAATGCCCATACTAACTCTGGGCCTGTTCGGTGGCTGCAGTCGCT
GCAACAGTACACACGTTGTTCAGATCGCTATGATGCAGCGGCAGTGCTGC
GTTGCAGCCGCAGCCACGGGCTGCCGAACACAGCCTCTATTTGTTCCTTT
TATTACAACCCATCGAAGTTAAATTTAATCTTAATATGTTTGTGCAATTA
TATATCTCATATTAATTTATCTTAACATTTGAAAAAGTTAGTAACAACTC
TTTTGAGTCGTCGTGAAAGGCAGCAACAACCTAACAGTGACGTACGTGCA
AAACCACGGTACAGTTATCAGCTATAGCAACGAAAGAAACCAAAACCCCT
GCAGCTGAAAAGGACCATAATATTTTGCAGAAGATTCGCAGGTTTCTGTC
AAACTATTTGGTGTTGAATTGACACACAGTACACGAAGTCATTATCCAAG
CATACCACCATTGACTTGACCACAGATTGAGATGCATAGCTTAGATTTTA
ATATTATATAACACAATTATTTTTTGAAACTTTGATCAGAAATATTTTGT
TAAATTATTTAGTAACGTGAAGTAAAAAAATATTATCACATTGTCATGCT
AATTTAAAACGTGTATGCTTGTTTGTTTTCTTCAATATTTTTAAGAAAAA
CGAATGGTCAAACAAACTATAAAAGTTAACTGTATTATATATATTAAAAA
AGTGTGTATTGGAAAATATGGTAGTAATATACTCCTTTTGTTTGATGTTG
TGATGTTGGTTAGCTCAAAATTGAACTAACAGTGCGTATTAAATGTTTGG
AAATGGAAGGAGTATTAGGTTCGGACAAAATTAGGTTGTGCTCAGGGACA
AGACGGTCCCAATCACTGGGAGGAAATTTAACAGTGCTCCGGCTTTGAAA
TGTGTGCATATATATGTTGGTCGATGACGTGGCGTACGTGCAAAGTTGCT
TCTCTGCCGAATTAACCGGCATGTTAGGCAGCCGTTGTGGCGCCACCTTG
GCCGGCCATGTTGGTGCCGTGCTGCTCCGACAATATAGTTGCTTATGTAA
ATTTGGTTGCAGATGTGTCAAATTGCTTGTGGGATATGAAAACTTATAAC
CCCTAATTAAACTACCACTAGTAAGTAAGTGTGCACGTACAAAGCACGTC
ATACTTCTCATCGTCTGCTTTGTTAACTTATTGTCATAGCTTATACTCGT
TTCGGTTTCAAATTAATTATTATCATATTTTAGATTTGTCTGATCAGATC
ATTAATTCTTAGGAATGTATGTATAATTTAACAACATATGATTTATGTAT
TATTATGAAGGTATTTCTTTACGATGAAGCTAAAAGTATAAAATTTTGTA
ATATTAGACCATATGAGTGCATAGAAATTAATGGTCAAAGATTGAAATAT
TTGATTCAGAACAAATTAACCTAGAATGCAAGTAATCTGAATTAGATGGA
GTACTCAAATTTTGAAATTTAATTAATATAAATTTGATTTTAGTTTCCTT
TTTTTCATCATATTCTATTTTTTCGTAACTGTAGCTTATAAGTCGAGTAC
ATATAATAAACTGATGAAAAAGAATTCCTCACGATAGCTTATAAGTCAAC
AACATATTATAATTGAATTGATAAAAATAATTTTAGGGTACCACAAAATT
ATCACCGTTGAGGATTTTATATTTACATATTCTTAGCTGTTCTAAAGCCA
AACCTGCGAGTGAAAAGAAAACTTTGAATTAAATTCTAAAATGATGGGGA
CGTATTGAGGGTGGTCGACTGAACTTGGATCTCATTAATTTGCATGCATT
CCTAATTATTGGACAGTTATATGTCCGACCAACATTTTACTGATGTACTA
GGCGTGCTACAAAGAGTTGTGGCTGATCATGTAGTTAATTGATGGCTTAA
TATTTGGCTTTAATATGAAGGAGAAATGGAACAATAATTCTTCGTCCGAA
ACATATATCAAATGAAATTTGCTGAGCAGAGATTAAATCAATACTTACAT
GGCATGTTTTACTGCATTATTATCATACTTCTTCCTTTTCTAATTTTTAT
ATTAGAAGTCGTTTGATTTTTTTTCTTAGTCAAGCTATAAGTTTATAGAA
AAATATACTAATAATTTTAATAAAAAGTATATTATTAAAATATTCAACAT
TAACTTAATAAAACTAATTTGGTGCTGTAAATATTATTAAATTTTTTAAT
AAATTTAATCAAATCTAAAAATTTGAATAAGAAAAAAAATCAAATGATTT
ATAATATAAAACAGAGAGTACTTAATTATTCTTTTTTACAGGAAACACAG
CAGGAGATACTCCTACCGTGATGCATTGCAAAAGACAGAGAGTGTTTACG
AGAGACTGTAGGGTACTTAATTATGTCCAACAGCCACCTACCAACACGAG
GGGGGTTAAATCACTGACGCATACGCAACGTACTGTTTGCATTTCTTAGA
GTATAAACAGTACTGTTTCAATTAGCACCGCTGTTTCTTGAATCTTACAG
GCACTGTCACTGTGTAGTACTCCATTATGAAAATTAAGAAGTTTGGTGTC
AGTTAACAAAGCAAGTTCAACATTTAATTAATTTCCTGCGACGAGCCAAA
GCAAAGTAAGTACAAAAGCAAACTGAGTACATTTAATTTTTTTTCACCAC
ACATATCGGATGAGCCACAAATTAAAGCGGATAAACTGCACCTAGGGCAA
GCGTGGAGACTGAAAACATAATTCTTTTCTATCTATACGAATAGATCGAA
AACATATTCGCTTTGTAGGTCTAAAATTACTCAGCATCAGTCATTCAATT
TTTTTTCTCTGTGGACCGTGGAGAAAGCTGGAGAAAAATATATTGTAAAC
CGTTAGACAGATTTTGATGAAACCAAATTATAACAGTGTAAATCGATAAT
AATAGTTGTATACAAAATATAATTATGTATATATAGAATTAGAATTGTAT
ATTAAATTTAAAGTTAGTTTTAATATATGTTGTAAATAGACACATCTAAA
TAGACGTATAACAAGTCCAATCTTACAATCTCACGCAAAATTACGCAAAA
AAATCCCCTAGTTGTTTTTCATTACAAACAATTAAGCAAATGAACTTCTT
TACTGCTTGATCTTCTTAGATCTGCAAGGAAATTAAAAATTCTACTATCA
TTAGTCAGCTCGACTTATCGTGAGTGTTTGTGATTATATCTGAAATGATA
TGGTTGCACCTCGTCAGCGATAGATTCATGCTTGTTGCATGTATGCAGTC
TCCATCTCTTTCTTGTGGTACTCATACATTTTTCTTCCAAGCACGCTAAC
AAACTCCTTTGGCTGCATGCTGCATCTATCTCAAGTTCTCAACCCAAAAA
TGCCAACTTTGGCACGCAAATCACGCACAAATCATTGGCCACCACCGTGT
ATAATGATTATTTAGTTATATGGAGTGTAGAAACACCCACATAATTCCAG
ATGACACGTGGTATACAAGTTCAGGTTAAGTTATTCAGAGGAAAAAGTTC
AAGCAGTACCTGCTCTGTTGTTTCACATGTACCAATCAGAGACCAAACCT
GCTGCGATTTCTCACAATTCGGCAGCTGTTGATTGTGCCTACTGCCTAGA
TAGAACTTAACATCTTAACGGTATTTTGACCTGTATGTGCTGGCCTAATC
AATAGCATTCATCCATCAACTGAAGAACAAAGAGGCCATTCATGGTTCAG
AGTTCAGACTGAACCTGCAGGCCAGGTAGCTAGTACTAATGTACAAGTGC
TTGTACATGTGAGAAGCTGGTATACCGACTGCTTGCACATGTGGCGACAA
TGTAACCGTCAGATTGAACAAAAATTGAAGCCGATCACACCTACTGTAGT
TCTACAGTCCCTTTCTTCCCTGCCATGAATATACATGTACTATGGCTACT
AGCTCATGCTGGACGGTTCTCAATGAGATCAAGACATCTAGTGTGCGATC
TATGACCAAATATCTAACATGCTATCCTGAATAAGAAAGTAAACTGTGCA
TTATTTATTTCAGAGTTTGTTACTAAAGGAGAAGGACAGCCATGTAGGCA
TGCATGCCATGCATATGGTCCCTGAAAATTAAGTACTAGTAATAAGTATG
GAACTTTCACCTATCTATCTATCTAGCTCTTTCATGCATGATCAGGCAGG
AAATCCAAGTGTTGTCTTGTCCTATAAAAGAAGGGACCATTGATCTACCT
CTCCACAATTCAATCCATTTCTTCCTCTACCATACTATACCTAGCTTGCC
ACCAACAACAGTACACCATGCCCAAGAAGAAGCTGTCACATAGGCTGTTC
TCTGCCTTGGTATCCCTACTCCTTCATGGGAAGCCTATCTCTAGATCATC
ATCCAACACCAACACCACATTGCCACACCCTTCCTTGCTGCACAAGTCCT
CCTCAAGCTTCCCTCCCATGGAGAAGCTCGCCGCGAAAACCCTAGTACTC
GACGTCGAAGGCGGTTTGCTTAGATCATCCTCCTTGTTCCCCTACTTCAT
GCTTGTGGCACTAGAGGCAGGAGGGTTCTTGAGGGGCCTTGTGCTCCTCC
TCCTCTACCCATTGCTATGTGTCATGGGAAGTGACATGGCCTTGAAGGTC
ATGGCAATGGTGTCCTTCTGCGGTTTACGGGCAAGCCGGTTTCGGGCCGG
GCGAGCCGTGCTTCCCAAGTGGTTCCTTGAGGATGTTGGGGAGGAAGGGT
TTGATGTGATGAGGAGTGCCATGAGGAGGGTGTGTGTGACAAAGATGCCT
AGGATCATGGTTGAAGGGTTCTTGAAGGAGTACTTGGAGGTTGAGGTTGT
TTCAGGTAGGGAGATGAAGGTGATTTGGGGGTTCTTCACTGGCATCATGG
AGGAGGAAGAAGGTGGTGATCAAGAGGAGGTGTTGCTTGAGGAGAAGAAA
ATGTTGGTTGATGTTGTGGGCTTCTCTACCTCCTTGGAGTTCCTCCAACA
TCATCTCTCACATTGTTGCAAGGTATAATATGTCATAAGTAATTAATTCA
ACATGTAAAATTTGCATGTTTGTGTTAATTCTTATACTTTGTTATATATA
TATATATATATATATATATATATATATATATATATATATATATATATATA
TATATATATATATATATATATATATATTTGACTTAACTTGCATGTGAGTT
TAGATCACCTAGCTAAGGTAGCTAGTTTTACATGTATAAACTCCCCTTTT
TGGTTTGTGTGATTTAGCTAGTTCAGGTATTAGACATGCATGTAATACGC
GTGATTGGATTGAAACAACGTATATAATATCTGCATATTTACACCTGAAA
GTAAAATTAGATGTAATAGTTAATTACGTGCACGACGTCTTTTCAACGGC
CGGTCTCATGCTGATCGTGCAATCATTGATCATATATACATACTTTTTTT
CCTCTTTTTATGTATTCTTTTTGTATCTCATCATGTGAGACCAACAAAAG
CATAATATCTGTTACTGTTAGACGGCCACTCATTAATTTTCCCAGAAAGA
ATGTGACCTTTACCATCAAGTCACAGGTTTTACCCCTTTTCCCAAACTCC
CCAGCACTTTCCCGTGTCAATTAAATTTAAGAATATTTTGATAGTCCTCC
AAAAAAATAGAGAATATTTTGATAGAAATAGAGAATTTTCCTCATGTGAA
GTAGTACTGTATAGTGCATACACAACATTTCGTCAAATCTCTAATTAATC
TGACCATTTAATCACACATGCAACAGTTTCGTTCCCACGTTATAAAATTT
GAGATCTGAATTACTGTGTATGCATTTCATCTTGTCAAATCTGTAATTAA
TTCGACCATTTAATTATACAACAGTTTCGTGTTCCCACGTTAATTAAATT
TGATCAGAACAATTTGATACAACTAATACTACTATTTTCAAAATTAATTC
CCCTCATGTGCATTGCTGTATGCATTCCATCTTGTCAAATCTGTAATTAA
ATTGACCATTTAATCACACAACAGTTCCATTCCCCACGTTAATTAAATTT
GAGAACAATTTGAGATACAACCAATACCACTATTTTCAAATTAATTTCCC
TCATGTGAATTACTGTATGCATTCCATTCCATTCCATTTCATTTTATTTC
CCCAACCACTTTTGAGATTTGCTAGCAGCATAGTGTGGTGCCACCCCCTC
CCTCTTGTTTGTTGGAGTAGTTTTTTTTTTCGCAGTAGTCCTTTTCTTTT
CGCAATTGGTTGTTGCAGTGATTTTTTTTTTACTCTCTTCCAGCATACGT
ATGTCTAGCCGATTGCGTTGTGTATCAAAACCTCTATTTCTTACTAATAT
ATTGACGTACAATCCTTTTACGTATTCGCAAAAAATCTGTATTTAATTTG
ACAAGTTAATTATTAATTACTCACTCACACAACACAGGAGGTGTACCTGG
TGACACGTGAGGAGAAGGCGAGGTGGTCGGCGCTGCCGCGCGACAAGTAC
CCGAAGCCGATGGTGTTCCACGACGGCCGCCTCGCGTTCCGGCCAGCCGC
CGGCGACACGCTCGCCATGTTCACCTGGCTCCCCTTCGGCGCCGCCCTCG
CCGTCGCCCGCCTCGCCGTCGCGCTCGCCGTGCCGTACAGGTACTCGACG
CCGATCCTGGCCGCCACGGGCTTGTCGTGGCGCCTCAAGGGCGAGGCCCC
CACGCCGCTCGCCGGCGCCGGCGACGGCGCGCGCCGGCGCGGGCAGCTGT
TCGTGTGCAACCACCGGACGCTGATCGACCCGGTGTACGTGTCGGTGGCG
CTGGACCGCCCCGTGCGCGCCGTGTCGTACAGCCTGAGCCGGCTGTCGGA
GCTGATCTCGCCGATCGGGCGGACGGTGCGGCTGACGCGGGACCGCGACA
GCGACGGGCGCGCCATGGCGCGGCTCCTCGACGGCGGCGACCTCGTCGTC
GTCTGCCCCGAGGGGACGACGTGCCGGGAGCCGTGCCTGCTCCGGTTCAG
CCCGCTGTTCGCGGAGCTGAGCGACGACGTGGTCCCCGTCGGGATCGCCG
TCGACACGGCGATGTTCTACGCGACGACGGCCGGCGGGCTCAAGTGCCTG
GACCCGCTCTACTACATCGCCAACCCGAGGACGTGCTACGCCGTGCAGTT
CCTGGAGAGGGTGGACACGTCGCCGGCGAGGGAGCGGAGGGCGCCGTCCA
CCGACGTGGCCAACCTCGTGCAGAGGAGGATGGGCGACGCGCTCGGCTAC
CGCTGCACCATGCTCACCAGGAAGGACAAGTACCTCATGCTCGCCGGCAA
CGATGGCGTCGTCAACACCACCCAAGACAACCACTCTGCTCCGGGGAAGA
AGAAGATGCAATAATTATGAATTAGATTAGCCAAAAAAGTTCTCAAAAAA
GTTCTAGATAGATTTCGGTTGTTCTTTTATCTTTTTAATTATTTTTTTAT
GTTGCTGGGTAGTTTAATTTGGTGTGTGTTTATACTGTATTTCATTCTTG
CTTCAGTTTGGCTGGTGTGTTCATCAGGTTGATTTCTTCTGTGTGTTTTA
ATCAAATTAATGATTGTATAGAAACAACAAGAAGCTGGCACCATCAAGGA
GCTTGTAGAGAAAGTACTACTACGTGTGTGAATTAATTAGTGCATTTAAT
TTGTTAGGTATGCTCGACCATTGTTGCAATTTGCTTGTTTTAAAAAAAAT
CTATGTATATTTTCTTAGGGCATATTCAAAGATAGAGTCTGATATAGTCT
TTTAGTTTATTTGTAGACTATGATTTTATAACCATTGAGATAACAAAGGC
TATAATAATTAGTGAACTAAGATAAGTTTTTATTATCTTTCTTTTCTCTT
CCCCAAGCAAAGTTTCTTTTTATAAATGCTAAGAATTGATGTTAAGTCAT
TGTTAAGCTTAGAGCAAGTTTAATAGTATAGCCAGCTACTAGCTCCAAAT
CATCTATAGTCAATTTAATAGTTAATTCATACAATAGTTACCTATGAATA
TATATACTATATTATTAATACCTGGTCCCACCTGTCATACAAACATTGCC
ATCTTGAAGTTAGTGCTACAGCTGGCTATAAATCTGTAGTCTGCTGCTCA
CCTCTCTCCTCATTTATCTCCTCGAAATATGTTTATAGTTTTGGCTTATA
GTCCGCTATTGTACCTACTCTTAGTATGTTTCTCTCTCTCTCCTTCCTCC
TCTTTTTTCTACTACCTATGTTCTAAAATAAGTTTATTTTTTTATCCATT
ACACACATATCAATACAAAAGAAAAGGACTAGAATACACCTACTTTATCA
AATCCTAATGTAACCATTCATCATTTTATCCACCTCTAAATACAATTATT
TTCTACATTTACAAATTCCGATGCATTGATTACTCTAAAAATAAACTTAA
TGTGGGACAGAGTAAGTATATCAGCAAACTTACCTTGTTACCTACTCAAA
GAACCTGCTATTAATTATTGTACATACTCTGACATCCTATTAAATGAAAG
TGAATATGGGAATCATAGACTTGCTGTCTCTCTGAAGAAAATCCCAAAAG
GAGAAAATGGAGCATCTTGGACTTGTAGTACCACAAATTTTGGGTAAACA
TATAATGGAAAGTGATCTAGGAGTACCATTTATCAACTATTTATTGTTCA
TTATGAAGACTGGCATATCCTAGCTGAAAGATAAAATTTTTGGAAGTTTG
AACATTACTCCTGTCTGTTGGAAGAAATATGCAATCTATCATGGGTCCAT
TCCATGAAGATGACATAATAGAGAAGCAACAATGCAATCCACATGCCACT
ATCTCATTTAATAAAACATTTATACTAGAATATGTAAACCAGCACAAAAC
ATAATAAACTGTCGCTCTTAATTTTGAAAGGATCATAATCTTCTGTACTG
TCTAAATTGAAGACATGAAAATGCCATTATGTATTTTATTCAAGTATTTA
AAATGGCCATCATGAACTTAAAAAGGAATCAGAAAAGGCTTTCATGATCT
TCTATACGGTCTAAATTAAAGACATGAAAAGACCATTATGTATTTTATTC
AAGTATTTTAAATAGCCAGGATGAACATTAAAAGGAATCAGAAAAGCTGA
AAAGGCTTCAGGCAAGTGAAAAAGTGTCTAAATTAAAGACATGAAAAGAC
CATTATGTATTTTATTCAAGTATTTAAAATGGACAGGATGAACTTTAAAA
GGAATCAGAAAAGGTTTCAGGCAAGTGAAAAAGGAAGAACCATGCAAATA
ATTGCGTTTGCCGGGAGTCGAACCCGGGTCTATTGCTTGGAAGGCAATTA
TGCTAACCGTTGGACTACAAACGCTATTTGTCAGTTATTAATCAAATTTA
TTAATGTTCAAAGCTAAGCACAACGTGTGACACTACTAATCATTGTCAGG
CAATTATCTATGGTGCCTAACAAAAAGACGGTGGAAGCGATTAATGGATC
ATAACTTCATAAGGATCGTTGCACAATCATTTTCTAGCATAAAACTAATT
AATCAAGAACCTCTCACTGTCATGACATTCATGCATAGATTGACGCCTAT
CTCAGAGGGAAAGGAAGTAAATGTATCACACTCTATCTCAAGCAAACAAC
GACCCCAATGAAAACAGCGGCCATCGACCCATGCATTCGACGTCGATCGT
CGACCTGCAATGCACACTGATCTGCTTTGCTTGGTTGCGTTCATGTCGGC
TCAGAGTTCATCAGCCTACGATGCTTGAGCTTCCTGATCATGGTGGACTC
TGCCTGCCCCTGCTAATTCCGGTGACCACGTAGTACAACGAACAGGAGTC
TACTTGACTTGTAGTAGTAGTGCTGTGCATTCAAAGTTCAGTAGTTGAGG
TGAGCATTTCAGCACCAGCCATCACATCTCCATTAGCCCATACGCTGCAA
AGCAATCTATCATCATGGGCCATGAATCTATAATCATGGACCATGATCTA
TGAACAAAGTGGTAGTTACGTACTAGTAGTACTGTATTAATGCACCGCCG
AGTTGTACGCACTTACGAGGGGAGAGAACAAAAATGTGATGTCATGTTTA
ATTCGTCTACATCTTGGTCGCCGTCTGATCTCCTCATGATCTGAAAAAAA
AAGCTGGTGATCAGGATTGGATCACATGCTACCTACCAACAGAATAAAGG
TTCAGCACAGGAACGGACCCCCACAAGAGAGGCCCTGATCGAATTCTGAA
CCAGGGGAACAGTTATGTTCAGTACCATGTTATTACTGTTGCAGCACGAG
CTCCTTCGATCCCCAAATGTACTTATGTACTATACATGTGTGCTCAGCTT
GCGTGCCCACACTGAACTGGTAGAATCAGATCTCCAAAACTTGTAGTCTA
GTGTAATGGACAGACCAAATCTGAGTAGCAAACCTTTGATGAAACCAGTT
GTTTCTTGCTCGTACTGTCTCCTTTCGGTGATTGAACTGCCAGGACCACC
ACGGCGCTCGTCCAGGATAATTGAACTGCCGCGCTTCTGCTGCGACCCTG
CATGAAAAAGCAAAATGTTTTGTACTGAATCAGTAATTACGGTGAGTTGT
ACCGTGGAAACTTTAACTGCAGACTTAACACTAATTAAGTTCAGATTTTT
AGTTTCAGATATCCATAACATAGCCAGGAAGAGCATCCACAAGATCAGCT
CTTTGGTGTAGTAGTAACAGATTTAATCATTTTTCTAGGAACACATGGAA
GACTTTGCATATAATTGCATTAATTTTCTCAAGGAGAGAATAGGAGGAAA
AAAACATGGAGAAGTCATAAAAACAATCGAGTTCTTTGTTCAAGCCACCC
GTCAGATTGCCAAGGGATCATGATAGCCTGGAGGATTTGAATTTCATATC
CCAAGTGCCAGACGCAAATGTAGAAGAGAGCAGAAATTAAACAAGATGTG
TGGGATGCAAGGAACAAGGCTAGCTAAGACACAATGATTTAATCATGGAC
AACAAGCATTCTGTTGAATTCCCTGGGCAACTGCTCCCAGGACAGACTCA
ATTAAGTTGCAAGGAAATGTAGTTGAGATCTGGATAGGAATGGCATGGTT
CATGTCAATTATTGATCAGTTCCTTCATTTTAGTGTATCCGTGGAGTAGT
ATGCAAGTTGCAGCCGCAGCAAGCCATCAACAGTAGATGAGAATAAGGTG
GTTCGAACTGTGACATTCTTGTGAGGACAAATTTCAAAATCAGGCCACAC
AGTTTCTCAAGCAATTTGATTGCACGCATTAATTTAGGTGTCCATGTCCT
CTTATTCACTGTATGTAAATCCCATCAAGCATATATACGGCGGATTCGAC
CAACAGTACAACTATACTGCAGATACAGCCTGCCAATACTGCAGACACAG
CCTGCTACAGAATCACTGTCCATGCCACTGTATAGATAGGATGACTTCCA
ACAACCCAACAACTAAATGAAGACATATGTGAATGTGAGCTCTAAAAAAA
TTGAATTAGTTGTGTTAAGATGTTTACTTGATTATATTAACAACTGATGG
TCATTACATAAGCAACAAAAGGTGGCTGAGACATACTTACAGAGATCACC
AAAGAGATGATTATACTATATATCAGAGCTGTCACTCATCCAGTGGTTTC
ATCCAGTTGCGTCTCACCTCAGAGCTAGGGTCCGAAATCAAATTAGCATA
ATCTTGATCTATGTGTCAGTTAACACTTCCCCAGGATATAATTTTTGTAA
ATCCTAAAAGGATTCGTGCAGCCAAGTACCATCGAAGGTTCCAAACAAGC
ATCAATGCTACTAGAGGTGTTAACTGCTGATCCTTGCTGCAGACGAAAAA
AAAAGAACAGATTAGTCTCAGAAATACTTTTTGAGGCTGTAGAGAATTGA
GAGACACCAACCACAACATGAAAAGAAGACCAGTATGATACCATGAATCA
GTGTGACAACATTGTCCAAAAGCAAAAGATGTGGTCAACATTATCCCATT
GTTGTCATTGCACCGACTCTACTATGAAATCTGACAAAGACACCAATTGT
GGAAAAGAACCATGCAATCAGCTGATCAATTTCTCCCATCTGACACTACT
TGTCAATGCACCAAGTATGGAACATAAAAATCAATGTACTGGAAAGTGGA
AACAGAACTAAAGGCACTCACATATGCGCAGTAATGACAATCACTGTTCC
CATGCAAAGGGAGATAGGAGTTAATTTCTCATCTTTATCATTTTTTGTTC
TGTGTCCTTTGGGGTGTGGAAGGATCTTCTGTAGGCATGCTCAAACTTAA
ACATTGAACCAATAGCCCATTTGTGGACGACTATCTCACCAAAAATCTGA
ACAAGAACATGATCCTACTTTGAAGTGGTGAAACCTATATGGGTCTCTCA
ACACAATTTCCCTATTAAAAACCATGCTAACCAGCTTAAATACCAGATGA
CAGTCTGAACAGACTCTGAGATTCTTGAATATTCTTACTGTAGATCCTTC
TGGGACAACGATAAGGCCATATGCCAACGCAAGTTTCTCACTATGGTTCC
AAAGGTTCTGCTCCTTCTGCTCTTCATCTGTATCATGCAGTGCAGATGAT
GTGTCAGCAATATAACCTACTTCCCTGAGTTTCAGCAACATTTCATCTAA
CTTTGCGTAGATCTTCTCTGCATGCTTATGACCCCGGTCACCAATACCAA
AGGTGCTTACTTCATTCTTAAGCTTAAGCCAACTGCAAGCTGGTCTTTTG
TTTATATTGATGGTTTTCATGTGACTTCGTAATTTGTCAACATCCGCCCA
TCTTGCATTTGTAGCATATAAGTTTGACAGAAGAACATAAGCTGAATCAT
CGAATGGATCCAATTCAAGAAGCTTTTTGGCGGTTTTCCTCCCAATTTCA
AGATTTTTGTGGGTTCTACTAGAGGACAACAAACTCCGCCATATCAGATC
ATTTGGTAAGACTGGCATTTCTTCAATAAATTTCTCTGCCTCTGCAAACC
GACCTAAGCGTCCGAGAAGATCCACTATGCATACACAATGTTTTATTCCA
GGGGAAACACCAAAGGAAGAAGCCATAGAGTTATAGTAATCTATACCCTT
GTCTACTAGACCAGCATGACTACAAGCTGAGAGTAGAGCAACAAACGTTA
CATAGTCTGGCTTTCTACCCGTTGCAACCATTTGCTTAAATGTTTCCTCA
GCTTCCTTGAAATACCCATATTTTGCATAACCAGATATCAGCGTATTCCA
GCATTGTTGAGGTCGAATGGCTTGGTCAGGAACCACTTGCAACATTTCAT
CCATCTTTCCACATTTCCCATACATATCCATTGCAGCATTAACAACGTAT
GAGTCTGAATCCAGCCCAGATTTCATACCAAGACCATGTAGCTGCATGCC
TTCTTCTAATGATGCGAGGCTTGCACAGGATGACAGACATTCAGCTAGGC
[truncated: 1,070,557 more chars]
