# Supplementary material for: Evolutionary dynamics and impacts of chromosome regions carrying R-gene clusters in rice
Source: Sci Rep. 2020 Jan 21;10:872. doi: 10.1038/s41598-020-57729-w (PMC6972905; doi:10.1038/s41598-020-57729-w)
Supplement: Supplementary file 3 — Dataset 2. [file 41598_2020_57729_MOESM3_ESM.txt]

>Kasalath_Chr11_Rgene_Cluster_whole_region 1,905,523bp
ATCGAGCACTGAAATATTGCAAACCTGCAACCGAATCCCACCAATGAACT
GAAATTGCGGATTGGAAAATTTCGTCTAAAAACTCAAATCACTAAAAAAA
GCATTTGTAGTTCAAAGCTGCTATATAGCCCATCTAGATCTGCTACAAAA
TACACGAAAAAACCATCTGAGTTTTGAGATCCGATGAAAACATAATGGAA
GATTGAAGCTCATGCTAAAACCTAAAACATATCGTTGCTGTACAGCTCTA
CTTATGAGCAACAGGTGCAAAACCCCCGAATGAGATCTAAAAGAAAAACA
GCCACCAAACTTAAAAACCTCTACAAAACATAGAAGCATGCAGGATCTAC
AGCTAATCCGACTCAAATCAAAGCATCTACAAACTTTCCCCAAAAGTCAG
AACCAAAGAACAGTGAGAAAAAAATCCGACCAAAAACGTCGGCAAGAACA
CAGACACCGGGGAACAGGAAAAGCAAGCGGAAAGTCAGGCCAGGGAGGAA
CGAGAAATCGTCAACGAGAAGGCGGCGGCGATGGAAATCGCCTCACCCTC
CACCTCCGCCTCGGCGTCGTCGAGACTCGAGACTAGGAGAAAAAAAATGA
AGGAAAATTTTTGGAATAGACAAGACGCGCGGGTCCAGGTTACTGTTCAA
AATGGGAGGTGTGCATGATAGTGGGTCAGATGCAAGCCGGATTGGGTGCC
TAGGAGCACAAATCTTGATGCAGAATGAACGGCCGAAAAATCGAAAGCCA
GAGGGAAAAATAAACTGTCACAAGTGAGCTAGCTAATCCATTACGTCTCT
GAGTTTTTCCAAATAAATACCACATATTTCGCTTGTGCCTCGAAGGAGCA
ACGCACGCCCGATCATTTTGCGGCTGCATTAATTTGATCTTGCAGGACCC
TAGCAACGTTTAATTCTTCTGAACGCAACCACTGGCTAATTTTTTTGCGT
GCAAAGCAACGTTGCAGCTCAATCAATACGACTATGAGCATCAACATGAG
TATCCTAATATTTCATCCCCAAATTTTAATTTATGGGAATCCTGAACAAT
GTGAAAATATTCATCTTCCCCACAGATTGGCTAAAAATGACTCTAAATTA
AAAGATGGGTTCCCTCCAAAACTACCAAAAGAAATTTGTTTTCACCCCTC
GTCCCGCCAGTTCGCACTTGCCCGTCGCCTGGCCACGCGACAGCAGCATT
TCTGCAGCATCCAGCCGGCGGCAGCATTTTTGCATTTTAGTTTCAGTAAT
CAGCGGCAACCTGCAAGCAGCACGAGCACCAGCCAGGCATCCAGCAAACA
ACACAACAGCTCCATCCACCTGAATAGCAGCATCACCCAGCATGGATATC
ATCCAGCAGTACATATCAACACTAGCAGCAAGCATTTCAGATTAGCAGTA
ACCAACAGCATTCAACATTAAGCATCAATAGCATCCATCAGCAAAATTCA
AGCGGTAGGCACTCGACAAATCATTGACATGTATGAAGTGGACAACACGA
CAAGACCACCATATGGTTCCAGCTGAAGTTCAGAACAAAGAGCCTATCAG
TTGGCTTAATAGCTAAAGCAAAAACCAAAATTTATATTTTTGAACTTGAT
TTCGAAGTTAATTTTAAGATATTTTCAACATAATTTTTTTTAGCATGGGC
TTTTAAGTCACTGCGAATAAATACATAAAAGTTTTACCTATAAATTAATT
TTTATTTTCTAATAAACCATTTTGGCTTATTACGGAATATGGGCAACCGA
TGAGACTAAAGTTCATCAGCTCAGGATCGGCGCAATGTGAATTGAGGGCC
GCTAGCGGCTATGCGAATCAATCCGTCGGCAGCGCAAATCGGCGGCTAGC
GGTGAACGAGCTCGTGGCAGTCAGGCATGGTGTGAATCAGGGTCCGCTGG
CGGAGCTAATCGATCCGTCGGCCGGCGGCAGCGCATATCAATATGTCAAC
GGCGTAAATCATGACCCGTTGGCGGCGCGAATTGGGCCAGCAGCGGTGTG
AATTGAGGGCCGACGGCGGACGAGCTCACAATGGACTAGCAACAACGCGA
ATCGGGGGGCCGGCGGCGACGGGAATCAAACCGAGCTTGCGATGATACTA
ATCACAGGACGTGGGTGATGCGAATCGAGGTGGCGGTAGGCGAACTTGGC
ACATCATGGACATCTCCACAGCGCGTGGAAATGGCCTGGCTTTGGTGGAT
TGGGAGTCGGAGGTCTTCTCCACTTGTGGAGAACGCAAAACACGGGATTG
GGGTCCCAAAATTTTTGGGAGTTGATTTGGAGATCTGTCAGATCCAATTT
TTCTTAAAAAACCTAAAATATTGGAATTGGATGTACTACATGGAACTCTT
GGCGATGCTCTAAGGCTACTTTCTTTTCTTCACTTCCTTAATTTCTATTC
TCTAATTTTTTATATATACGCTTCACAAACTACTAAACGAATTATATCAA
TCTTTATATAAATTTTTTAAATTAATCTACTAAACTTAATTATACACGAA
CTACTAACTTTTAAATTTTTACACAAACTACTAAACTTAATTATATTAAT
CTATTATTCTTTTAAAAAATTTATATAAAACGTACCGTTTAGTAGTTTAT
AAAACGTGCTAAAAACAAAAAAAGTTGCAATTCTGAACAGCAAAAAAAAA
AGCCTAAGTAAAAGGAACGGAGGAGCTTATGTTCTCCGTAATCTCTGTGA
TAAAAGTAATAAGTATAAGACTTTTGGATATAGATATAGATGATGATAAT
ATATCCGACCTGCTCTGGAGTAAATGGACGGTCGTCGTGGATCATCGTAG
GACCGCTATCAACGGCAGCGATCTGGAGTTTGGTCTGCGTCTATATATGC
TAGTAGGATCGCCGCCCCGGAGACGAAACCGCCGCTCGCCGAGCTCCACG
ACACGCTCCGGCTGGAATGGGCCGCCCGCTCCCAAGCAACTCCCCGCGCG
GCAACGACCGCCACGGTCGCCGTCGGTTGCCAGCTTTCGGTGTCCCGGTT
CCACACGCAGAGCAGCAGCGGCGATCCCCGCCGCCCAAAGGATTTCCACG
CCACGCAATCAGGCCGAAGGTTCTCGGCAGCGGAAGGAACCACCGGTGAT
CCGGCCGGCGGTTTGTACGCGCGCGCTCCACGTGTTTGAGGAAATGCCAG
GCCAGCGCCCGCGCCGGGATAGTACGCGTCTTACGCGCCAGGTACATAAG
GAAATTACGTACAAATTACACAACGGCTGCTCTAACTGTTTAATAATATA
TATCTATCGATTTTCCAGATTTTCACAGGGGTCATATATACGGTCGGATT
ACTGTGACGTGTATATACTACCACCGTACATGCGATAAGTACTAGGATTA
TGATTGTCAGGATTAACGTGTCAAAGTCCGGTTTGAAACAGATTATTTAC
CGAATTATTGTCTCGGATTATCTACATGTTATAGGGGTCAATTAAATATT
TTAAAAAATAACTTCTTTTAGGAAAAAATAATTTAACAAATATGGTAGAA
TAAGATTTACGAGAAAACTTTTAGATATGTGGAGTAAATAATCTGCAGTA
ATAATCTGTTGAAATGAAAGTAGATGGCTTGAAAAGAATTGGACCTAGAA
ATGTGCAGTTAATTTGTACTTCATATACTCGTAGAGATAGCTCCGGGAGG
CCGGCCAGCTGCTTGATTAATCAGAGAACCATCTGGCACCGGCCATTTTC
CTTCTTTTTGCGACCTTTTCTTTTGCTTAATCAGTCTCTAATTCTCTATA
CGCATGTTATCACTTTTTCTACCACATCACGTGGACGCTGCCATCTGTCT
ATTTTGGAGCTAGCTAGTCAACCTGTTTGTGTCACCGCTATACATGTCTT
ATAGTGAATTAGATTTACGATATATTATCTATACGACCGAACAATTAATA
AAGCAGTTTATATGCGTAAAATTTCAACACTTCTTCTAGATGACTTGATT
CCGAATTAACCTGAGTCATCCTCATATAACTCTTTCTTGCAAGATACTAC
CACCACCAGGCAAATTACCAACAAATTAATAGCAGAAGGCATATACCACT
CTACGTATATATATATGTCAATATTGTGTTCGTTGTACTGTACATTAACA
GCGAAGCGAAGCAGAGCAGGACAACGATGGAGGCCCTGAGCAGCGTGACT
ACCGTCGTCACGCTCGCGAACGACATCACCGGCGCGGTGAACACTGTGAA
GCAGAATAAGAAGAAATGCCAGAGGCTCGCCGAGCGCGTCGGTGACATCG
GCGAAGTCATCAAGGAGCTGGGGGACGGCTCCTCCTCCTCCTCGCCGTCG
ACGGCGGCGGCCACGAGGAGGCTGGTGAGCCAGTTGGAGGGGGCACTCGG
CAGCGCTCTACTGCTCGTCCGCTCCTGCCAGGCCAGCAGCCGCCCCTACA
GGCTCGTCGCCGGCGGCTGGCACTCCGAACAGTTCAACGAGGTGAACGTC
GAGATCGACCGCTGCCTGCGGGACCTCACCGTCGCCCTGATCTCCCGCAT
TGAGCGCAAGCTAAACGCGGTCGGTGACACAGACACCAAGGTCGCCGCCG
CCGACACGAGCATATGCCAGACGCCGCCGGCGACTCGGTGCAGTCACGGT
CATGACGACGGCACAAAGGATGACGACAAGGACAAGATGGCCACCGGCGC
TGCTGAGAAGAATGGCGCGCTTATCTGCTACGGCGTGGAAGACAGCAAGT
CCAAGACGGGCGCTGCCACCGCCGGCGAGGGCACCGTCGGCGTGCCGGCA
CGCACGGTATGCGTGCACCAGCTGTCGCCGCCGCCGCCGTCTTATGGCTA
CTACTTGCGTTATTGCCACTTCACCGATGGCCGCGCCGGCGGTCACTACC
AGCAGCGGGGCGGCCATTGTCACTGCGCCGCCGGCCACGGCCACAACTAC
TCATCGTACCCGTGGTACTCGGACAGCGTTGACATCCGGCATATGTTCAG
TGACGACAACCCAAACTCTTGCTCCATCACGTGACTGTGAGCTCTCAATG
TGATAGGGCAATTGACCAGAAATATTCGCAGCTGTAGGTCATTTGAGTCG
CTTGTACGATCTTGTATAGTTTTATTTATTTTATTTTTTAAAAAAAACTT
GTATAGTTGTAATTGAGGATATGTTTATTGATTTGTAAGGTTGGTGCTAT
CATTAATTGTTCTACATGCATGCTGTTCTTTTTTTTTTTCCAAACGGATA
TGCTACTAATAATGTGATTAGTGCCTAGTTGGTGTTTCTGTTACTATTGG
TAGCTAGCGATCCTATTTGGTAGCGACTGAGACAGCAAGCTGTCAAGTAC
TGCGAGGAAGCAGTCAAGCAGCAGCCGGTGGCCGAAGCTGGAAGCTCTGA
AGATGTAGAAGAACAACTCGAAGGGGAGCGGGCTAGCGGGCCAATACAAA
CTCGAAGTACTATCGGCCAGAATGGGCCGTGTATCTCGTGGGCAGTTTCC
TTTCTTGCAATGGAGGAAAGACAGGAATTTTTTATTTTTTATTTTATTTA
TTAAAATATTTATAAAAACAGTTTTTCATTTGAAAGATTTATAGAACTAG
ACGCCCAACGCTTTCTCATAGGGCTTTTTTTATGATGTGGCAGATGGCTG
TTGGCTCCAGCTAATGGCCGCCTACCAAGGGGAGGTAGAATATGCAGTAG
GCCCCCCTTGCCGTCCTCCCAGATAACGTTTTTTACCCGGGAGGGGGCCG
CCTGCAAAAGTGTGAGCGAGGGAGATCTAGTATTTTTGCAGGCGGCCCTC
TTGCCTCCCTCAGGGAGAGCGTTTTTTTTGCACGGGAGGGGCCGCCTGTA
AAAGGCGGCAAGGGCAGCTTGGCTTTTTTTTTTGTAGGCGACCCCTTTGC
TGTCCTCCTAGAGGGCATTTTTTGCTCGGGAGGGGGCTGCCTGCGAACCT
TAACCGAGGGGGCTATGTCACGCCCCGAACTAGTCCCGACCAGAACTAGC
CCGTGACGCTCCAAATTAACCTGTTAATCGATACCAGTCCCAGGAAACAG
TGCTGGTATCACAGGGAGACAGAATATCACAGCAACAGAGGTCTCTTTAT
TATAGAGTAGAAGTACAGTCATGTTGGGCTGCGGACAGATCCCGAGCTCA
CAACTGCATTACAAAAGGAAAACGGAAGCCAGGACTAGGACCAAACAATC
ACAGGCGCGACTTGGGAACTAGGCCGAAACCCTAAAACTCATCGTAGCCG
GCTTGCTCCTGGAAGAACTCCTCATCAGCAGGATCCGCTTCATCTTCTTC
AGCAACTGGGGGGGATATTTATATAGAGCAAGGGTGAGTACGGGAGTACT
CAGCAAGCCAGGGGAAATAAGTATTTAATGCAGGCTTCAAGGAAAGGCTG
TTGTTTTTGCAATTGATTTTATTTGAACTCTTTTCTAAAAGCAACTAAGT
GAGTGCTTCTCAAACGACACGGATGAGACAGTGCGTCTCGTCCGGTCGGA
GTATGTGCAATGTATCAGTCTTTAGATCTTGAACAAGGTTGGCACCCGGC
CAAAAGCTTTTTAAACGGCCACCCGGGCCAACACTTTTCAAACGGCCACC
CGGGCCTAGCTGATTCCATCAGCTGCAGGTTTTCCAAACATCGAACCCAG
TTTCACCACAGCAATTTCACAAGCAGTAGTCAAACAAAACTACGCTAGGA
ATCACCTCACATCCGCCCATGACCGTGGGCACGGCTGTTCGAACAGTTTA
ATGACCTCTGCAGAGGGGGTACACTTTACCCACACGACATTACTAACCCG
GGTCACCCAGCCCGTGGGGATCAGCCACGTCGGGAGACCTCCAAGCTTTC
ATGACAAGGCATTTCGAAAGCCGATGCAGGTTTACCATATGCCGACGAGA
GGGGTCCCAGACCAACAACAGGTTAGGTCCCAGACCATACTGTGCCAGGA
AGCCCGGGGGTCCTCCCCGACACCACCCCGGCGAATCCACATGTCTCTCG
GCATCAAGGCTCCCCTGATAAGCTAGTTACTCAGCCAGGGGTGTCCCATT
CCACCCATGTGGTCGTACTTGTCTTATGTTTGGATGAAATTCCAAGGAAT
CGGTCCTTAAGTGCGAGAGCGGGAAACCGTACACCCGGTACGTTCCCCGG
TCCGCGGTTTTGGAAATTCATTTAGTTCGCAAGCACCGACCCAAGTGTCG
GGTTTTCCAAGTCTTTTGTAAAACTCCAGTTTTACCCAAGTTGTTACTCA
GATTTTAAGTTTGAAGGCGACCGTCGATACTCGCACAGAGTGCACGAGTA
TCGAGGCGCAACTGGGTGGTTACAAGGGGACATGGTATAGCAATTAACAA
TGGAAGGATCAATGCGACAAATTAGGTAAGTCCGCCAATCTGCCTTGCAG
ACGGGACAACAGATTAAGTGTGATCCTATCAATGCATAATATTTTGCAAG
CAACATAATTAAATTTCAAATATAGGCTCAAGATGTTCAAAGGTGGCTTG
CCTTGCTCGAGATCTGGAGCTTGATCCTCGAAATCCTCGCACTGCGGGTC
TTCGGGCTCCGAAACTACACGCGAAACGGGACGACTCAACAAACGGCGAA
AATAAAGCCCTATTAATGACCTCTAAGCGTGCCATTAGATAGATCTCGAG
ATTTGAGGAATTTTGGAAGTTGAACGGAGTCAAACGGATTTACGGTTGGT
AAGATATTGAATTTCTAAGATTATTGGATATTTGGTCTAAAGGAAAAGGA
TTTAATTAAATCCTTTTTGGAAAAGAAAAAGAAAAGAAAAGAGGGTGGGA
TTATAGACTTTTCCTCGGGCGGCTAAGGCGCGGCCCAAGGGAATTGGAAC
GGACCGGCCGAACTAAATGGGCCGGCCGGCCCATGACGGCCCAAGCTCGC
GCGCGCGGGGGAGGGAGGAGGGAGAGGGCCGGTGGACCGGGCTTACCACG
CGCGGTCCCGGGTGGGACCCGCTTGTCAGCGGCTCGGCTCACCGTGCGGA
GGGAGTATGCGACGCACGCGCGCGGGCGGGGAAAGGACGCGGTGCATGCG
CGCGGCCCGCGGTGGACGCAGGTGCGGCGGGCCCACGCGCAGTCTCACGG
CTCGCGGTGGATCGCGCACACGCGGAGGGACCGACCGGGGTCGGCCCGAC
CCGGTCTGGCTGAGCTGGCGCCGACGTGGCGCCTACGTGGCGGCCACGTG
GGCTGGCAGGAGGTAGACGACGACCCGGCCGCAAATGGACGGCGGGCGGC
GGCGGCGAGCGGCGGAGCGAACCACGGCGATACGGGCAACAGCGAGCACA
CCGGGCGGTTGCACGTGACAGGGGGAGGCGAGCCAACGGCTCGGATTCGC
CGGAGGAAGCTTGACGGCGGCGAATCGCGGCGGCGACAACCGGCGGGGAG
GGAAGAGGGAAACGCCGACGAGGTCACGAGGGACCGATTCCCGGCGGTGA
GAGCATTTACGCGGCTTCGGGAACTCGACGCTAGTGTCGGATTGGGCGGA
ACTACGCCGAGCGAGGCCGGCGACGAGCGGGTGCTACGGAGCTCGAGCGG
CGACGGCGGCGAACACACGGCGAGCGTAGGCAACGGTTGGGGCGGCGCCG
GCTAGCTACGGGGGGTCTACTCGAGCTACTACCGAGAGCTAGGGGGAGGA
GATGGAGCGAGGAGGGAGAACGGAGAGAGACATCACCGAGAAGAGGAGGG
GCGCTGTGACGAGAGGCCGACGGCGCGGGAGTAATCTCTCCGGCCTCGGG
CCGGGGAAGAGGAAGGAGAGGGCGCGGCCGGAGTCCTCTTCCGCGTCCTT
GCTCCTGCCGGCTCCTCCGACACGCGCAACGACGATCGGCGACGGCGAAA
CAGAGGGCGGCAACAGCGCGGAGGCGAATGGGGGAGGAAAGAAAGGGAGA
GGGAAGACGCGGGGGCGGGGGGGGGGGGGGTTTAAAGGGGGCGGCAATGT
CGGTTTGGGAGAGGGGAACCGACATGGGCGGTCAAGCCGGCGAGCTGGCG
CTCCGGCTAGCGTCCAAAGCGGCGACAGGAGGTGACGCCGGCGGGAGGGG
AAAAAGAATGAAAAGGGGAAAAGGAGGGAGAGAAAGGGGGCTCGCCCCTT
TGCCGAATCGGGAAAAGGAGGAGGGAGCGGGGGCGACGCGCCAGGGGGAA
AGGAGGGCTCGGCCTCCGTCCCTTGGCGGCTTGCGCGCGGAGTGGCGGGG
GCCGGGCGATGACGACGGCGATGACGGCGGGGCGGTTTGGAGCGGAGCGG
CGACACTAGCGACAGGCGCGGGCAGGCGCTGACGACGGCGGCGACCAAGC
GGTCGGCCACTCAGCACGCGCGCGCGGGGAGCAACGGGCGGCGCGGCTGG
GCAGCGGGACCGGGCGACGCGGACGGCGCAGACGACGCGGCTCGGGCGGG
AAAACCACGCGGGCGCGCGCGAGCAACGGCGCGCGGGGCCGGCTTTGCGA
GCGGGGAGCTCGCGCGAGGGGAGGGGCGCTCGGCGCAGCGACTCCCGCGC
ACGCGCGCGCGGCGCGCGGGCGGGGCGGAGGGGAAGCGGGGAGAGAGGCG
CTCGGGGCGGCTCTCGCACGCGCGAGCAGCATGCGGGCGAGGCTGAGCGG
GGGAGGAGCGCGCCGGGGGGGAGAGAGAGGGAGAGAGAGAGAGAGAGAGA
GAGAGAGAGAGAGAGCCGGGGAGAGAGAGAGATGGGCCGAGCGGAATTCG
GCCCATCGAACCCCGGGGGAGGCAAACTAAACTTTTGCGGAGGGATTCGA
TTTGGAAGGATTTGGATTCGGATTTGAACTCGACGATAGATCGGGGATTG
AGATCATGAGATGGCACGGGCACTAGACAACAAGCAAGGAAACAAATTTC
GCAATTAGGGTTTTTAAGAGATAATTTTCCCGCTAGGCGCCACGACGGAA
CGGGCGCTACAGACCAACCCCCCTAACAAGAATCTCGACCCCGAGATTCA
GCACCTAAGGGAGCAGCTCCGGAAACTCGGCGCGGAGAAGATCTTCTCGT
TCCCAGGTTGCTTCATCTTCAGAATGATTGCTCCATTGGACTTTGTAGAA
CTTGATTGTCTTCCTTCGAGTCTGACATTCTGCTTCTTCAAGAACCTTGA
TCAGTCTTTCCTTGTAGGTCAGATTCTTTTCCAGCTCGATATTACCCAGG
GGGACTTGCTCTTCTGGGACTCGAAGACATTTCTTTAACTGGGATACGTG
GAACACGTTGTGCACATCTGCGAGACCTTCAGGTAGCTCAAGCTGATAAG
CCACTTCGCCACGTCTGGCGGTTATGAGGTAGGGGCCGATGTAGCGGGGT
GCTAACTTGCCGGACATCCCAAACCTTCTCATACCACGGAGTGGTGATAC
CCGCAGGTACACATGATCCCCTTTTTCGAACTCAAGGTCACGCCTCCGAT
TGTCAGCGTAATTCTTCTGACGGTTCTGTGCTGTCTTCAAACGTTCTCGT
ATCAGCTTAACTTGTTCTTCTGCTGACTTGAGTATGTCAGGACCGAATAC
CAGTGCTTCGCCCACCTCGTTCCAGCACAAGGGGGTGCGGCACTTTCTTC
CGAACATTGCCTCATTCGGCGACATCTGAATGCTGGCCTGATAACTGTTG
TTGTAAGAGAACTCGGCATACGGCAAACAACGATCCCAAGTGCCTTCGAA
ATCCAAGGCACACGCACGCAGCATGTCTTCTAGGATTTGGTTTACCCTTT
CTGTCTGACCATCGGTCTGTGGATGGTAGGCCGTACTAAAATTTAGATCA
GTCCCGAGGGCTTCATGCAACTGCTTCCAGAACCTTGAGGTGAACTGAGT
GCCTCGGTCTGACACAATTTTCTTGGGGCAGCCAAATCTACATACGACAT
GGGTCATGTAGAGTTCCGCTAGTTTCTTTCCATCATAGGTGGTTTTCACT
GGCACGAAATGAGCTGATTTCGTGAGTCGGTCCACGATTACCCAAATGGA
GTCGTACCCGCTGGGGGTCCTTGGCAAACCGGTGATGAAATCCATTCCGA
TCTCTTCCCATTTCCACTCGGGAATCGGTAGGGGTTGCAGCAGACCAGCT
GGCCTCTGATGCTCTGCCTTGACTCTTTGGCAGATGTCACACAAGGCTAC
GTATTCTGCGACATCTCGCTTCATTCCAGCCCACCAAAAGTATGCCTTGA
TATCCTGGTACATCTTCGTACTTCCTGGATGAATGGAGTAAGCGGACTCA
TGAGCTTCCTTTAGGATGAGATCTCTTAACTCCTTCTTGGCCGGTACACA
GATGCGTGGACCGCACCAAACTGTGCCTTGATCGTCTATGGAGAAATTGG
TGTCTTTCTTCTCCTGTATTCTTTTTATTAATTCTTTTATCCCTTCGTCG
TCTTTCTGTGCCTCCCGGATTTGCGACTCTAGGGTAGGCTGTACTGTCAA
GCTGGCAGGGACACCTGACTGTACCACCGTCAGCCTTAACTTCTCCAATT
CTCTGCACAGGTGATCTTGGTTAGGCCGTATTTGGGCTACATTGCAATAG
GCCTTGCGACTTAGCGCATCAGCGACCACGTTGGCTTTACCAGGATGATA
GTGAATTCCGAGATCGTAGTCCTTGATTAGTTCCAACCATTTTCTCTGTC
TCATATTTAACTTGGTCTGAGTGAAGATATACTTAAGACTTTTGTGATCG
GTGTATACTTCACATCTGTTCCCGATTAAATAGTGCCTCCAGATCTTAAG
AGCATGAACCACGGCTGCCAACTCGAGATCATGGGTGGGATAATTGACTT
CGTGAGGCCTGAGCTGCCTGGATGCATAGGCCACAACCTTTCGTTCTTGC
ATTAGGACACATCCTAAGCCTTGTCTTGATGCGTCACAGAAGATCTCGAA
ATCTTTTCGGATATCTGGCAAGGTGAGAACTGGGGCAGTGGTCAACCTTT
TCTTCATTTCTTAAAAGCTGTCTTCGCAGGCTGTAGACCATTGAAATTTC
TTTTCCTTCTTTAACAGCTCGGTCATAGGTCTGGCTAGCTTAGAGAATCC
TTCAATGAATCTTCGATAATATCCAGCTAAGCCACACATTCTTGGGCGGG
TTCCAAGCAAGTACAGCTTCAACCTTGCTGGGATCTACTTCGACACCGTT
GGAGGAGATCACGTGTCCAAGAAATGCTACTCGGTCTAACCAGAATTCGC
ATTTCGAGAATTTTGCGAATAGTTGATGTTCTCTGAGCTTTTCCATTATC
AGCCTCAGGTGTTCAGCATGTTCTTCCTCATTTTTGGAGTATATCAGGAT
GTCATCGATGAATACCACGACAAACTGGTCCAGGTATTCCATAAAGATTT
TGTTCATTAAGTTCATGAAGAATGCTGGAGCATTGGTGAGTCCGAAGGAC
ATTACTGTGAACTCATATAGACCATAACGCGTCGAGAAAGCGGTCTTGGG
AATATCTTCAGATCTGATTTTCAGTTGGTGGTAACCTGACCTCAAGTCAA
TTTTTGAGAAGACTTTTGCTCCTTTAAGTTGATCGAATAAGTCATCAATC
CGTGGCAACGGGTACTTGTTCTTTATAGTTACTTCATTCAGGGCTCTATA
GTCGATTACCATTCTCTCAGAGCCATCCTTTTTCTTAACCAGAAGCACTG
GGGCTCCCCAAGGGGATGGGCTAGGTCGCACATAACCTTTACTCTCCAAC
TCTTCGATTTGTCTTTTGACTTCTGCTAACTCATTAGCTGCCATTCGGTA
GGGTCTTTTTGCAATTGGAGCTGTGCCTGGTGCCAGTTCTATGGCGAACT
CGATCTCTCGGTCTGGTGGCATTCTTGTTAATTCTTCTGGAAATACGTCG
GGATATTCACAGACTATGGGCACCGACTCCAAGGAGGTGACTTGCAAACA
GGTTAGGATAGACCGACTTGCGGTAGGGGTGTTAGGGGTAAAGCGGACTT
GCTTTCCTCCAGGTCCTTGCAAGGTGATGGACTTTTCGGCACAATCTATC
TGTCCTTTGTGCTTAGCCAACCAATCCATCCCTAGGATGATGTCCAAGCT
TTGCGAGTCTAGGACTATCGGTTTGGCTAGGAAGTCAACTTCCTCAATTC
TAAGGTTAACTTCCGGGCATATTTGAGTTGCCCTTATATTCCTTCCAGGG
GAATGTACTATCATTGGTACACGCAAATTTTGGGTTTTCCAACCATTTAT
TTTCACAAAAGCTTGCGATATGAAAGAATGGGAAGCTCCCGAATCAAACA
GAACTATTGCGGGTACGGAGTTGACAGAGAACATACCCATCACAACGTCT
GGAGCATCCTGAGCGGTTTCAGCTTGAATGTGATTCACACGGCCTCGACC
GAAGTTGTTGGAAGTACGTGAACCTTGTCCACTTGCCTGAGAGCTAGGAC
GAGACTGAGCTGCCGCCGGAGTAGGAGTTCTGGCAGTGCTGCCATTAGCA
TGCCCTGAGTTGGTGTTGGTAGGATTCTGAGGACACTGTCTAGCATAGTG
ACCCATCTGGTTGCACCGGAAACACTGAACTGCTGACGGTCCCTGCGGTG
ACTTGAAAGAGGTAACACTGTTAGGCGCTGTATTGCCACTAGGGGCACGC
TGCTGTGGCTGAGGTGCCGGACGGTTCATCTGAGGGCGTGGGGCGTAGCC
TGGCTGGCGGTTAGCCTGAGTGACCGACTGGTGGTATTGCATGGGTTGAC
CGTAGCGAGGGCGAGGTGCGCCTCGGGAAGAATTTCCCTGATGGTTAGAC
TTGCGTTTCTTGTATTCTTCGGTGGCCTCTTTTCTGGCATCCTCAAGTAG
AAGTGCTTTGTTGATCATATGTTGAAAAGTGGGGAAGTCATGAGCAAGCA
ACTGGAGTCTCATTCCAACTGCGATTCCTTTCAAGAATTTCCTGATCTTT
TTCTTATCGGTGTCTACTTCCTCAGGGGCGTACCGAGCCAACTTGTTGAA
CTGACTTAGGAACTCATTGACACTGCTGTTGCCTTGCTTAAGTCTGTTAA
ATTCTTCTTTCTTCATGTCAATAGTGCTTTCAGGCACATGAGCTGCACGG
AAAGCCGTAGCGAACTCATCCCAAGCAATGTTAGTGGGTTCAGGGTGTGC
ATTGCAGTAATTCTCCCACCAATCTGCGGCAGGTCCTCTTAGCTGGTGAG
AGGCGTAGAGCGTCTTCTCAACAGGAGTACACTGCACTAAGTTGAGTTTT
CTATCAACATCTTTCAACCAATCGTCAGCCTCGACGGGCTCGACGGTCTG
AGAGAACTCTGGCGGACGTGACCTCAGAAAGTCTGTCAGCTTGGATCTAT
TGTTGCCCACGTGAGGGTGGCCATTTCCATGCGCATTATGCTGAAAGCTG
GCTATGGCTGTGGTTAGTCCTTGCAAGATTTGTGTCTGAACTGCCATTAT
GTGTTGCATGTTGTTTTCCACATGAGGTGGGGAAGGGAGGCGTTCTTCTC
CAGAATTGTGACTGGCAGTGCGGTGAGAGCGGTGAGACTGCTCCAACTCT
GCATCACGGGAAACTGTGCGATGCGAGCGGCTGCTGCGGCGAGGTTGCTC
AACCTCTGCGTTGCGGGAAACAGTACGGTGCGAACGGTTGCTGTGGTGAG
ACTGCTCATTAGCTGATTCGTGATTTGCTTCTGCTTCAACTCTACCATCT
TCAAAACCAAAGCGGGCTGGTGCACGAGCTGCACGGCGGGGGCGGCTAGC
CATCTAAACTCCCAGAAAAGGGCGGGGTAAGAGTCAGATAAGCACTTAGG
AGGGCAAGGAGCAAAGCAAATAGCAACTCAGATAGCACACACTAGGCATA
AACTGGATTTTTCAAATCATAAAAACACCTGATACAACGGGTGTGGACAA
GTCACAGAGCTACGCCGAGCTTGACTGTGCGCACACCACCTAGGAGAACC
AGACTACCAAACAACACCCACATCAAACACACACACGCACTACCTCGCCA
CGACTCCAAAAGAGTTGGCGGCGGAACAAAAGGGCCTAACACACGGACGG
CTGCTGAAGACTGCCTCCTCTACTCCTCGTCGGCCTGGCTGCCTCCTGTA
GTCGGTCCCTCAGTCGAAGAAACGTCGATCAGCTGGCGCGAAGGGACCGG
CGGAACCTGTCGAGGGCCGGCAGCAGCACGGGCCGCTGGCGGTAGGGGAG
CTGGGTAGTGGAAACGGAACACGGTGGAAGAACCAACAACACGCTTCCGC
GCAGTGCGGATAAAGCGTGGGCCACGGCGGGAGGAAGCAACTGGGGTGTG
TCCTGGGGTGTAGGAAGGGCTAACTGGGTGTGGGTAGGGGGAGTACACTG
GTGAGTACGGCGCACGCGAGCTGGGGGAGCGCGGGCCACTGGGAGTGCGA
GCAGAGCCGCGGGAGCTGTGGGAGGACAGGTGGCTGGCGTGGCAGAGACG
GCCTGAGTCCCAAGAGATAGTGTCAACTGAGGTGACACCCTCCTCGGCCA
GACGGGCCTCCAAAGCGGCGTAGCGGCGGGCAAGGGAGCGGTAAGCCTCA
AGGAGTAGGTCGTGCTGAGTGGCCTGAGCCTCCGAAAGCTCGACCATGCG
AGTCAGCACTGGCTGAGACTCGCTGTACGGACAAGGGTACCTGGCGTCTG
AGTGGCCAGAAGGAAGACGTGGAAGCTGCCGGAAGGCGGAGCCTCCGAGA
CGGTGGCTGTAGTCGTGGGCCAGGCGACGAAGCGCAGTCCAGGAGAGGTC
CTGGTACGCGATCTGGAGGGTGGGCCTGGCCACGGTGAAGTGGTGTGGGC
GAAGGCCAGCTCCGTGTATACCTCCACGGGGGTAAAGGTACACAGAGAGC
TCACAGTGAGGGGGAACACGGTCCACGGAGTACCCCGTGTACTCGGGACA
CGAGAAGCCAAGGAAACGGGCGAGGTCACGAAGCTGGGCGACGTGGTGAC
CCTCACCAAAACCGTGGGAACTGAAGCTAGCGTTCACTGCCATCTACAAT
TTTGAAAGAGGGAGAAAGATCAGTAACCATTTTAGAAACAAACTATTGAA
AATAAAGAAAACAGAAGAAACCCTAGCTTTTCGCAAGTAGTTTTGAACTT
AGTATCCTTAGGGTCGTCCTAAGCGTCGGGTTTCGCCCTAGGGCCAAGCC
TGTGCTCTGATACCATCTCTTGTCACGCCCCGAACTAGTCCTGACCGGAA
CTAGCCCGTGACGCTCCAAATTAACCTGTTAATCGATACCAGTCCCAGGA
AACAGTGCTGGTATCACAGGGAGACAGAATATCACAGCAACAGAGGTCTC
TTTATTATAGAGTAGAAGTACAGTCATGTTGGGCTGCGGACAGATCCCGA
GCTCACAACTGCATTACAAAAGGAAAACGGAAGCCAGGACTAGGACCAAA
CAATCACAGGCGCGACTTGGGAACTAGGCCGAAACCCTAAAACTCATCGT
AGCCGGCTTGCTCCTGGAAGAACTCCTCATCAGCAGGATCCGCTTCATCT
TCTTCAGCAACTGGGGGGGATATTTATATAGAGCAAGGGTGAGTACGGGA
GTACTCAGCAAGCCAGGGGAAATAAGTATTTAATGCAGGCTTCAAGGAAA
GGCTGTTGTTTTTGCAATTGATTTTATTTGAACTCTTTTCTAAAAGCAAC
TAAGTGAGTGCTTCTCAAACGACACGGATGAGACAGTGCGTCTCGTCCGG
TCGGAGTATGTGCAATGTATCAGTCTTTAGATCTTGAACAAGGTTGGCAC
CCGGCCAAAAGCTTTTTAAACGGCCACCCGGGCCAACACTTTTCAAACGG
CCACCCGGGCCTAGCTGATTCCATCAGCTGCAGGTTTTCCAAACATCAAA
CCCAGTTTCACCACAGCAATTTCACAAGCAGTAGTCAAACAAAACTACGC
TAGGAATCACCTCACATCCGCCCATGACCGTGGGCACGGCTGTTCGAACA
GTTTAATGACCTCTGCAGAGGGGGTACACTTTACCCACACGACATTACTA
ACCTGGGTCACCCAGCCCGTGGGGATCAGCCACGTCGGGAGACCTCCAAG
CTTTCATGACAAGGCATTTCGAAAGCCGATGCAGGTTTACCATATGCCGA
CGAGAGGGGTCCCAGACCAACAACAGGTTAGGTCCCAGACCATACTGTGC
CAGGAAGCCCGGGGGTCCTCCCCGACACCACCCCGGCGAATCCACATGTC
TCTCGGCATCAAGGCTCCCCTGATAAGCTAGTTACTCAGCCAGGGGTGTC
CCTGACAAATTAGGTAAGTCCGCCAATCTGCCTTGCAGACGGGACAACAG
ATTAAGTGTGATCCTATCAATGCATAATATTTTGCAAGCAACATAATTAA
ATTTCAAATATAGGCTCAAGATGTTCAAAGGTGGCTTGCCTTGCTCAAGA
TCTGGAGCTTGATCCTCGAAATCCTCGCACTGCGGGTCTTCGGGCTCCGA
AACTACACGCGAAACGGGACGACTCAACAAACGGCGAAAATAAAGCCCTA
TTAATGACCTCTAAGCGTGCCATTAGATAGATCTCGAGATTTGAGGAATT
TTGGAAGTTGAACGGAGTCAAACGGATTTACGGTTGGGAAGATATTGAAT
TTCTAAGATTATTGGATATTTGGTCTAAAGGAAAAGGATTTAATTAAATC
CTTTTTGGAAAAGAAAAAGAAAAGAAAAGAGGGAGGGATTATAGACTTTT
CCTCGGGCGGCTAAGGCGCGGCCCAAGGGAATTGGAACGGACCGGCCGAA
CTAAATGGGCCGGCCGGCCCATGACGGCCCAAGCTCGCGCGCGCGGGGGA
GGGAGGAGGGAGAGGGCCGGTGGACCGGGCTTACCACGCGCGGTCCCGGG
TGGGACCCGCTTGTCAGCGGCTCGGCTCACCGTGCGGAGGGAGTATGCGA
CGCACGCGCGCGGGCGGGGAAAGGACGCGGTGCATGCGCGCGGCCCGCGG
TGGACGCAGGTGCGGCGGGCCCACGCGCAGTCTCACGGCTCGCGGTGGAT
CGCGCACACGCGGAGGGACCGACCGGGGTCGGCCCGACCCGGTTTGGCTG
AGCTGGCGCCGACGTGGCGCCTACGTGGCGGCCACGTGGGCTGGCAGGAG
GTAGACGACGACCCGGCCGCGAATGGACGGCGGGCGGCGGCGGCGAGCGG
CGGAGCGAACCACGGCGATACGGGCAACAGCGAGCACACCGGGCGGTTGC
ACGTGACAGGGGGAGGCGAGCCAACGGCTCGGATTCGCCGGAGGAAGCTT
GACGGCGGCGAATCGCGGCGGCGACAACCGGCGGGGAGGGAAGAGGGAAA
CGCCGACGAGGTCACGAGGGACCGATTCCCGGCGGTGAGAGCATTTACGC
GGCTTCGGGAACTCGACGCCAGCGTCGGATTGGGCGGAACTACGCCGAGC
GAGGCCGGCGAGGAGCGGGTGCTACGGAGCTCGAGCGGCGACGGCGGCGA
ACACACGGCGAGCGAAGGCAACGGTTGGGGCGGCGCCGGCTAGCTACGGG
GGGTCTACTCGAGCTACTACCGAGAGCTAGGGGGAGGAGACGGAGCGAGG
AGGGAGAACGGAGAGAGACATCACCGAGAAGAGGAGGGGCGCTGTGACGA
GAGGCCGACGGCGCGGGAGTAATCTCTCCGGCCTCGGGCCGGGGAAGAGG
AAGGAGAGGGCGCGGCCGGAGTCCTCTTCCGCGTCCTTGCTCGTGCCGGC
TCCTCCGACACGCGCAACGACGATCGGCGACGGCGAAACAGAGGGCGGCA
ACAGCGCGGAGGCGAATGGGGGAGGAAAGAAAGGGAGGGGGAAGACGGGG
GGGGGGGGGGGTTTAAAGGGGGCGGCAATGTCGGTTTGGGAGAGGGGAAC
CGACATGGGCGGTCAAGCCGGCGAGCTGGCGCTCCGGCTAGCGTCCAAAG
CGGCGACAGGAGGTGACGCCGGCGGGATGGGAAAAAGAAAGAAAAGGGGA
AAAGGAGGGAGAGAAAGGGGGCTCGCCCCTTTGCCAAATCGGGAAAAGGA
GGAGGGAGCGGGGGCGACGTGCCAGGGGGAAAGGAGGGCTCGGCCTCCGT
CCCTTGGCGGCTTGCGCGCGGAGTGGCGGGGGCCGGGCGATGACGACGGC
GATGACGGCGGGGCGGTTTGGAGCGGAGCGGCGACACTGGCGACAGGCGC
GGGCAGGCGCTGACGACGGCGGCGACCAAGCGGTCGGCCACTCGGCACGC
GCGCGCGGGGAGCAACGGGCGGCGCGGCTGGGCAGCGGGACCGGGCGACG
CGGACGGCGCAGACGACGCGGCTCGGGCGGGAAAACCACGCGGGCGCGCG
CGAGCAACGGCGCGCGGGGCCGGCTTTGCGAGCGGGGAGCTCGCGCGATT
GAGCTTAGTCATCCGTGACGGGCTCCTACCTAGCCTGGTTTGACTTGTAT
TGCTCGGTCAATCTTATCTGTGACGGGCTGGAGTGTTTGGCCCGATTGAG
ATAACGTCCATCCGTGACGGCCTTATGCCCGATTGAGATATTTTCTCATA
TCATTGACTTTTGCTCAGTGACGGGGGTCGTACCCGATAGAGATGACGCT
TTAAGCCCGTTAGAGATAACCGATCCCGTTCTAGTGTCTCTTTATCTTGT
GCACCTGCACCTGCACTAAACACTGCATAGCTGCTTTAATTTCTGAGATT
ATGCCACACTATTATGCTCTTGAGTTACTTGTTGCATTTAAATCAGATAC
AACGTTACCATTGTCTGATCTAGGATTATTGGCATATGCACCCATTCAGT
GGCCATTCGAACACCTTCCAAGCATGCCATAGCTTCGGCCTGCGTTGCAA
AGTTACATCGTGGGAGTCTCTTACAAGCTGCGAAAAGCACGAGACCCCTA
CAGTCCCTGATTATTATCCCAACGCTTGCTTCTCCTGTGTCCTGTCTGAA
CCCTGCATCCACATTCATCTTTGCAACACCTTCTGGTGGGAATTGCCACT
TGATATCTTGTTGATCGTTCAGTTGCTGTGGTGCAGATGACACTACAAAC
ATTGGTCCTTTGTCTTTTACATCATCAGCCTGTTGTCGAGCCGGCAGTGT
ACACTCCTCGTAATTCATCAGGAAGTTGACAGAAACTACTATAGAACTGA
ACTCATTGCCTTGGATCATTTCATTTCGCAGGTGCCATGCCCTCCATAGT
GTATACAGCGTGTGTGTTTTCTCCTCTTCATTCGATCCATCCAACAGCAA
CATCAGCCAATCCGTCCCAGATTTTACAAACTTGTTCTCTTGGGGTAAAC
GCCATACCTCCCTAATAGCTTCCTGCAGTGCCTTCGCTTTCATACATTCT
ACAGTTGCATGAAATCCATCTTCCATTCTTGAACCACATATTTGGCAAGT
GCCCTATCTTTCAATATTTCTTTTACGCTTGTTCTCCCAAATTGTTAGCC
TGTCATGTGCAAGCTTCCAGGCAAAGATTTTGATTTTTGCTGGGACTTTT
ATATAGACTCTAAACTCATCTTTTAATATTTCTTATTTTCTAATTCCGAA
TTTTAGCTATTTTTAAATTGTATTTCTATACGGACTCTAAACTCTTCTTT
CAATATTTCTTTTTATTTAGAAGTTTAGTTATTTATGAATTGTATTTCTA
TATGGATTCTAACATCTAGTTTTAATTTTTCTTTTTTTAATTTTGAATTT
TATTTAGTTCTAAATTTTATACCTGTATGGACTCTATTCTCCTCTTTCAA
TATTTTTTATTTTTAATTTCAAATTTTAGCTGTTTATAAATTGTATTTCT
ACATGGACTCTATTTTTTTTCTATTTTCCGAATAATATGAGAATTTCTAG
GGCATGAGAGCAAACGTGGAGGCTTATTTTTATATTACTTTAATAAGTTA
ATAGATTTGTTACTGACATGTGATCCTTCTGGCCCCACGCTATCCTTTTA
TCTTCCCATAAAAGTAGAGTTGATGGTGGGGTGATTGACATATGGATCCT
CTGGTCCCACATGTCCTTTTTTCATTGCAAAAAGGAGTTTTAAAGGAGTA
TAGATATATGTACAGATATTATATATTTTATTCAGTATGTGCGATATGTA
CATGATATATAACTGTATATACATTGTCATGTTGGCAACCACTAACAGCA
CGTACACGGATACTGGCAAACTGAATAAGAGAGATTCATAACTAGCGCAT
CGATAATCCTTGGGCTTTATTCTTCCAGCTTTGCTATTTCCCACGTAAAA
GGGAAATTCTTAGATATCAGTAATTAACTTCATCACACTGTTGGAAACGG
CTCTCGATCGTAGCCGTGGTTGGGTAAGTTTATGGTAGATGGGGGTCAGG
CGAGCAGCTGATCTGGTGGCGCACGCCACCGAAGACGGGGAAGACGGTAG
GGCAGGGCGGGGATACGTCCCAGCCGTTAGATGCGCATCCAACAGCTAGA
ATTGATTGATCGACCAAGTCTTTCAATCTTCAAGCGGGAGAATTAATATC
GAGCAAGGGACGGTTTGAAAATGTTGACGTCGTCGTTGATCCTGATCTCC
CTCAGGAATTTAAGGTATTCGATCCCAGAAATGTTGCCCGCAGTGATCTC
CACCGACGTTGTATTCCTATTGTAGTTCCAGCCAATCTTCTCCAGCATGG
GAGTTGCACCATCTTTGAAGATAAGATTGGTCATCTTGCCAGAGACATGA
TGGAGCACAAGAAGCCTGAGCTCCTTAAAATCATCTTTCTCCAGGGTGAT
ATTGGGTTCGATGTATGATTCGCGACAGAGCTTGAGGCAGCGCAATCTCT
TCATCTTGCCGAGCTCTCTCAGACCTTCTTCGTTCAGTAGGCTGTGATGT
AGGGTGATCTTGGAAAGATTTTCGAGCTGTTTGATCCATTGAGGAATGGA
GCCGGCGGTGTTGCTGCTTTTTCCCTTGAAGCAATTGAGGTTTAAGCTCT
CAAGTCTACTGGGAAGCGAGAACACTGGCACACCATCACCGGAGTTCCCC
TTGCTATCGAGAATCACGAACACGCCGTCGCTGCCACTGCCGGCAATTTG
CTCCGGTGGCGGTGCCGTGATCCAGACTGACAGAGATCTCAGGGTATCGC
TCCGCCTGCCGATTGTGGTGAGCAAAAGCTTGATGTTATCCTCTCTGCCA
TCGAGGACGACGCCCAACTTCCTTAGCTGCTCTAGAGACCCAATTCGTTG
AAGGTCGGCTCGGCCGTCCTTAATCCGGACATGGCGCAACGTCTCCGTCT
TCTTCCCGATCCTGCGAGGTACCAGCAGGGTGGAGATTGAGCCTGCCTCA
TTATTCTTGCCCTCGCCGCCGCCAGTAGTGATGTTGCCGCCGGCAAGGAG
ATGCTTCAGGCCGTGGAGGTAGATGCGCCTCATGGCGGTAGCCGGCATGT
TATTGGTGTCCCGGATGTCGAGCGTCTCCAGCTGCCACAGGTCCTTCATC
TTCTTGGGCAGCCGGGAAACGTTGGTGTTCCGGAGGCTCAGATACTTGAG
GGAGGTCACCTTGCAGATACTCTTGAGGTGGAGCTTCTCCAAGCTCTGGC
AGCCCCCTAGATCTATCACGTTCAGCCGATACTCTTCAGGTAACCCCTTG
AGGAGCTTCACCATCCCATCCATGGGATGCGGCGGCTTTTTATCTGCAGC
AGCCTGCGCCTGCTGCTGCAGCGGTTGCTGTTTCGGATTTCGAGCCTTAA
GGCTCCGTTGAACCATCTTTCTGATTTCGAGCTGATGCCGAAGGTGGGTA
GGCAGGTCAACCACAAAATTATCGCTCTTGGAGATGTCAGGGATGAAGCT
CTTGACTGCATCGTCGACGACGCAGCTCTTGAGATTCAGGCTGCAGGTAC
CAACTACATCATCATCTTCTTTAGGAGGATGATCGGCGGGACGAGGAGGA
GGAGGAGGAGGAGGTGGTGGAGGAGGACGAAGAAAGCCTCGAAAGACGAG
CTCATTGAAGCAGAGTTCGCCGGGTTCTTCCATGGTGGTAAGAGGCGGTT
CGACGACCCTGGGCAGGAGGCCCTCGGCGGCCCATCGCCTGACCAAGCAC
GACCTGCTGATTTTATCTTCCTCTCCCATGGTAACCAGGTACTGCAGGCA
ACTCTTGCAATGCGTGGACAGCTTGCTGTAGCAGAAAATCATCACCACTT
TGGCCACATCTGTTCCTCTGTTCTCCAGCTTCTTGGATAAATCTTTCACT
TCTTCTAAGGTCCCGTAGGGATGGGCATACAGGGCACGAAGCAGCATCTT
TATGCTGGCCACATGACGCCCATCGACGCATTTCTCCACGATATCATATA
GGTGCTTGGCACTGGCAGCATCTGTTCCAAGATCAAGAGGGAGCATATTG
ATTGCTTCTTCCAAGGATTTAGCTGAAGCACGATCGTCGACAACATCTTC
AAGGGTACGTAGGAATTCGTCCCTCTTCTCCTCGACCTCGGTCTTTCTGG
CGATCAGCAACGGCGACTCCTCCATGTGTTGGTCCTCTGGGAGCTTGACG
TCGTAGCGCTGGCGCCTCTCGCCGACCTCGCGCACGCGGTCCTTGAGCTT
GTGGATCTTCTTGGCGAGGCGGTGGCGTGCCGGCATCGTGCGGAGGCGCT
TGGGGATGTGGCGGATCCGCGGCCAGAGGCCGTGCTCCAGCACGACGAGG
TCGCGCATGTAGAGGTTGATGCAGTCGTCGGCGACGTAGGTGACGTCGCG
GACCTGCTTCATCCAGGCGCGGAGCTGGTCGTTGTGCGGCGTCTTCGACT
TGGTGAGGTGCAGGAGGAAGCCGTTCATGCTGTCCATCTCGTCCCTGATG
AACTGGATGTCGCCCTCCACGCCGCCCAGCAGCGCGGCCTCGTCCTTCAC
CACCTTCGACAGCACCCCCAGCAGCGAGTCCACGGCGCCGTTCGTCAGGT
GCGCCATTGTGGGATGCAATTATCTTGATCTTGATCTTTCTTCTGTGTAG
TACTAGATGGTGAATATATATATATTTGGGTTGCTAGCTTAGCTGCTTCA
AACCGATCGATATGATGCAATATTTATAAATGGAAAGATCGATAGACTAG
AGTAGAGGAAATTGATCGATCATCAAAAGACCAATGGGGCAGACGGACGG
TACGTAGCGTGCAAGCTAGCTTTAATAATGGATGCTGAACAAGATGCTAG
AGCTTCTACGTACAGATCGAACTAGATGCATATGCTATAGCACTAGCTAG
CAAGGAAAACCAAGCATAGGCGGGAAGGTCATCGAGCTGTCAGAATATTT
TACTTTTCTTTTCTTCTTTTGCAAAGCAACGTATAACTCTGTGGACAGAA
CGAATCGAATATGTCAGTCCAATTGAACAAGGTAAGCGACCTGTCATCCA
TGGCATGCAAATATGGGTTCCTGGATTATTAATAATGGTGAACAAGTTAG
ATTCTGGAAGGATAAGTGGTGAGGGAATTCGTCTTTAAAGGACAAATATT
CCGTCGTTATATTCTATAGTTAGAAGAAAAAATTCCTCGATTGCAAGTGT
TATGAGTTATGTTCCGCTTAATGTTTATTTTAGGAGAGCATTAGTCGGTC
AGAATTTGATCAGACGGCATAATTTGTGTGTTTCTATTGTGCATGTTAAT
TTAACAGAAGAGGATGATATATTTAGATGGAATTTTCGTCAAAATGATCA
ATTTTTAGTTTGATTTATGTATTTGGCTCTAATTAATAATGGATACATAG
GGAGGAATAAGATTATTTGAAAACTTAAGATGTCTCTTAAGATTAAGATT
TTTATGTGGTATCTCCTTAAGGGGATTGTTTTAACAAAAATAATTTGGCT
AGAAGGAATTGAAATGGTAGTTTGTGATGTTGTTTTTTATGAAAAATCAA
TCGATTTACCATCTTTTCCTAGATTGCTATTTTTTTTAGATTTCTTTGAA
GATCTATACAATTCTCGTTTGGATTATACCCTTCACATTGTATATCTCAT
ATGTTTAGGAATTGGCTTGTGGGTGTTAATAAAAATATCAAAGGAATTTA
TTCTTGTAGGAGTTTCCGCTGTATGTTAGGCTTTCTGGCTTAGTAGAAAT
GAAATGGTTTTTTGATAAATCATCTTCAAATTTTCATTTGTAGGTTCTTT
TCAAGACAACGTATTGGCTTCGGGGATGGGCTCAATTACAAAGGTATGAT
GATCATATCAAGCTAATAAATGATGCATGTCGTAACTTTGAGTCAACGAT
CATGCAACTCTTTATCAATTTTGGGTGAAGATTCACCAATAAAATTCAAT
AGTTGTGGGATCTTTAATGGCCTAGGCTCGAGAGGTTGATCTGGCGTTTC
ACCGTAATGGATTCTCTGTCAGCAGATATAATGCGTGAACATTTGTGTGG
ATAATGTAGTCAATTATCCTTTAACAAGTAGACATGTACAAGACCCAAAA
TACAGCATTCGTCCAAAATCCAAGCATCTGGTTAATTAGTTGACCGGGTT
CTAGGCATATAAAAATGCAGGTGAAATTCTAACAGAAATTCAGAATCAGC
AGGCATATAAGATGAATCAGTCAGTACTGCTGGCTGCAGTTCAGTTATTT
CATCAAAACCTAAGATTCCTACATATGGCCATTCATAAGTTCTGAGTTAC
TGCTGGTTGTAGTAACGTTAATCTTTCATCATTCCGAGCAAAAGGTATTA
AAGCACACTAGAATATTAATTAAAGAGTACTACTAGTACAGTAATTCTAC
TTGGAAATTGGAACAGCAAAAAAAAAAAGTTTTACCGTACACACGCGCGC
GGATGTAAATAAATCCTCCCATAGCTGATGCGTGTCTGATCTCCTGCTGC
AGCCAAGCCCTTTTTTTAGCCAAGCCGATCTCTCCGACTCCCCCTCAGGC
CTCAGTTTGTTGGAACAGGCACCAACCGCAACTACCGACTGCACATTAAT
AAAAGCCCTGTTTTGGTTCCAGAGAGGATAAACTTTTTGGATATTTGTGG
CACGCTTTTCACTAAACGACGTGTTTCGTGCGAAAATTTTTTATATGAAA
GTTGTTCTAAAATATGAGATAAATCTATTTTTCAAGTTTGTAATAATTAA
AATTCAATTAATCACACGTTAATGTCACCTCGTTTTACATAAAACACTTA
ATCTTTATCTTCATCTTCATCTTCAGGAGATTCAAACACCACCAAATCGA
TCCGTCGCTCTACTATAACAAATTATAAATCTGCTGCTCCGTTTAGGATG
CCGCTTCACCAGAACATATGCTAATGACCTTGGCTAATTAATCTCTTTCA
TTAATTCATTTAGCGGCATATGATTTGAACAATTTCATTTTTCTTTCAAT
AGGGTTCTTTTGATGCAACAGTTAGTGATAATATGTATGAGTCTTACTTG
GACTTGATCAAGATGCCTCGGCTGCTCAGAAATTATATTTTGATGAAATT
GCAAAGAACATTTAAGGAGTAATCATGTTTTGATAATTGTTTATTAACAA
AAGACTTTAATTTGCCATTTCACTATTTTGGCGGAATTATAATCAGATGT
ACAGGTGTTGAGCTAGCTATACTAAATCTAGCGCGTCCCCAACTTAACAA
GTAGAGATTACAATGTATTCATTGACAACTGAAAACACAACACCAAATTT
ATGCAGAAGTGGAGGCAGTGGTGGATCTCAGCGGCGGTGGCGGCGGCCGC
CGCACGAGGGGAAGATGTACTCAGGATAGCAGCTACCAAAATCCCAATCG
GCTTTGGTTGGTGTTTCAAGCTTTCAAGAACACATCGGCTCGGCTCGGAA
GGGCTTGGCTGCAGCAGGAGATCGGATTGGACACGCGTCAGCTGTCTACC
GGGTGTTGCACAGGAGGCGTGGTGCGGAGAATTTTTTTGCCCGTAGAATC
ACGATTCACCCCCGGGCTGAGAAGAAAGCAAATCTCACCCCCTGCAACTG
CAATATATCCACCTAAAGTGAAAGCGATTAATCTCAAAATCGAAGCTCAA
AACGCTACTGCTCACCTATCGATGCAAACATTGCCCGGTCGTAGACGTTC
CGTCCTGCCCGATAGAACATTCCTCTCCGCCACCACTGCCATCATCGGGG
CGGCGGAGGTGGTCGGACGATGGTGAATGGTCCGACTCATCCGAGAGAGA
GAGCTGTGTTTTGGGAGTATCTAACAAACCAAAAACTTTTAGATGTAATC
TATCTATCTATCTATCTATCTATCTATTATCTATCTATCTATCTATCTAT
CTATCTATCTATTATATACTAAAAGTCCATGAAACTTCCTACAAACGCTC
TCAAGCCGCCACGTGGCGTTCTAATAAAATAGAGAAAATCCTAGAAATTC
TACGAAAAAAGCAAAACATCCGACCATTGATTTTCATTTAAATTGGTGGA
CCCATTATTTTACACCATTAGATTTATCTCAAGAAAAAAACAACCAAATC
CACCTCTTTCCATCGTTAGATTAGATCTATTGAGACTCACGGTCAAGCAC
ACCTCGCCTCTTTCCGTGCATGCAAAACATCCGACCATTGATTTTCATTT
AAATTGGTGGACCCATTATTTTACACCATTAGATTTATCTCAAGAAAAAA
ACAACCAAATCCACCTCTTTCCATCGTTAGATTAGATCTATTGAGACTCA
CGGTCAAGCACACCTCGCCTCTTTCCGTGCATGCGACGCACTGTACGCAC
ACTTCCTCTCCTCTCTTTTGCTGCCCCTCCCTCCTATTCTCTTTTCTATT
TGTAAGCAATCATTTTTTTTATCAAGAAATCAACAGTTCGATGTGTTCAA
AATAATTACTATAGTTTTAATTTATTTTGTAAGCAAACTATCAGATCAAG
AAAAATCCTCCGTCGATATATGGAGCAGTTCTACCCACTGTTGTAACAAT
ATAAGTAAATTTCTTGAAGCTTTTGGAAAATAAATTAATTAATTTTAGGC
ATTTGGGTTATCAGGTGGTTTTTAAGAGAGCGTGCCCTACCTCTTCCTCC
CTACTCTTACGCGCTAATAAGTCTTAATTTATACAATTAAAAACCCAGTT
TTGAATATATTTTAAATCATAAAAATATAATTTTGCGGGAACATTATATT
ATATAATACACTAAAAGTATATTAAACTCCCAACAAATGTTCTCAAACAG
TCACGTGACACAGTGGCTTAGGTAGGATTTAGAGTAAAGGCGGTCCATCT
ATATGTAATAGGTCAATTAAAAGGGTGGTCCACTATATAATTTTTATTAT
ATTAACTAGCACATATACTATAGTTTTAATCTTGATCGATCTTTTAGGTG
GTCCATGGCCCACAGTGCCACCTAGCTAGCTACGCCTCTGACATGACGTT
CTACAGACGCTTCTAGGATGTCATGTGGCGCTTTAATAAATTTAAGAATA
AATCATGAAAATTCTAATTAAAAAGAAAAAAATTCTAAACATTGATTTTC
TTTAAATAGGTGGACCCAATAATTTTAATCTTAAAAATAAATCCGGTAAC
CCCACCTTCACCCCCACCGTATGTGATCACGCATGTAAGTACTCCTCCAT
CCTCCTACTCTCCTCTGGGATCCCACTCTCCTCTCTATTTTCTAGCTAAC
TTTCCTATTTTCTAGCTAACACAAAATATATAAAAAAACAATAGCTAAAT
GATCATGACTCTCAAGTTACATGTACTTTTCTCAATCTATTTGCTTTCTT
GTGTTATTGTATAATTAAATACATAATCCAAGATCTATATTGCCCATATT
TACTATATAAAAGTTAGATAATTTGGTCATTCTAACTACAAATATTTGAG
CAAAATAGCACTTTGAAAATGATGGATGAATTCAAATATGTACGTCTAAA
GTCCAGGTTCAATAACCACCAAGGAGCTTGGAACCATAATACATACTCTG
AACCCGATGGACACCGACGGCAGCAGTAGCATTGACTTCCACAAGTTCCT
AAGCCTAATAGCGTGCTAAAGGACAAATACTGATAGGAGGGGCAGAGGGA
GATGTTCCGCTTCTTCAGCAAGGAGTAGAAAATTACTTCATCTCTAACGC
CAAGCCCTGCCATGTCATGTCCAATGTATCAGGAGAGGCTCACTAATGAG
GAGGTCGACGAGATGATCCATGAGACCGATGGTAGCAAGCGGATCAACTA
TAACGAGTTCGTAAGTGAATTCATAAAAAAAATAAAACAAGCAATTTGAT
TAAAATATACATTAAACCAAAAAAACATTAAAAGTATAAAAAAACAACAT
GATTCCATGTAGAATATAAAATATCAAGAGTTCATATGAAAGTATGAGTT
ATAAATAGATAAAATTGGGAATAATAAAATAAGTATCAAAAGAAAAGTCC
AAACACAACACGATACGAGATTAAGTACAATTTAAAATCCCTGAAAAGAC
AATTTAGACTCGAAATTAGACTCGATCACTAAATTCAAAATACATTAAAC
ATTTTTCAAAGAACTTTTCTATGTTGATTCACATGCATAACGAATTGCAT
ATATACGAAGCAATTAAAGAAAGGGTTAGCAGGGTAGGAAAATACATTTA
TTATAGTTTGTCGATATTTCTTCATAAAAAAATACAATGAACACTCAATT
AAAAATAGAAAATGCCTTACTTTAATTTCAATTTATTTTTTAGAACTATT
TTCAAAACAAACTAATATGCATGCCCGCGCGAATGCGCGGGCTATCTTCC
TAGTTATTGTAAAATTTATAGCAAAATATAGTAACATTTTTAATATCAAA
TAAATATTGTATCAAAATATATTTAATGTTAAATTTAATAAAATTGGTGT
TATAAATGTTATTAATTTTTTATAAACTTAATTAAATAAAAAACTTTGAC
TTAAAAATCAAACAAAGCGAGTAAGTTATAGGGTTAAATAAATGAAGTCG
CATGATTGCGATAGTTCTACGACCGCCAGTAGTCATATGATTGCGTTCCA
ATTGTCAGCATGAAACAGAGAAATCGTACACGTAGTTGGTTAGTTTTGTG
GACTCCTTGGTGATGTTGCTCGAGTTGATGAGATGCCTTTAATTTTTGGA
TCCGTCCAGCCGGCCGGCCGGCAAGCAAGGCAGCTGCTTTTCCAGGACGA
AGCTCGCTGTTGACGGACAGGACAGGTCGTCGCAAGACTTTTTAGCCCAT
GTCACATCAGATGTTTGGACGCTAATTTGGAGTATTAAATATAGACTAGT
AAAAAAACTAATTTTATAAATGAGAGCTAATCCGTGAGACGAATTTTTTA
AGCCTAATTAATCCATAATTATCAAAAGTTTACTGTAGCATCACATTGTC
AAAATCATGGCGTAATTAGACTCAAAAGATTCGTCTCACGAATTAGTCTA
AGGTTATGGAATGGGTTTTGTAATTAATATATGTTTAATACTCTAAATTA
GTGTCTAAACATCTGATGTGACAGGGACTTAAAATAAGTCCCTGTAAACC
AAACAGGCCCAGGCGATCGAGCTTGCCGAACCCTATCTTGTACACATGGG
GCTGTGGCTGCGCAGTGCCTGTGCGTCATTTTTTGTACTACATAGTCAAG
TGGTTTTTCCGTGTTGTTTACTTCCTCTGTTTCAAATCATACGTTTTAAA
TTTTGTCTCAAAACATAGTTACCTTTTCATCTCCAAACAGTGCCAGCAGC
CGGCGCTGTCGCTATAGCGAATTTATGTCGTGGGTTGATCTGTTCATGTC
GCGAGAATAGACCCTAGGGTTTTTTTTCTTCCTTTTTCTCCCCCTTTGTT
TTTGTACAAACTTTATTTCTCTTAATACAAATACAAAGATGCTCAATCCT
TTTGCGTATTCCAAAAAAAAATATAGGTATTTTTCTTCTATTTATTTATC
TCAATCACTTACTGCCATCTCTTATTTTGATATCTCTATGTACTTTTTCA
TCTCAACCAACAACATCAATCTCATTTAATTTTACCTAACTTCTTAATCT
CTGTGAGAAATTCTAAAAGTAGTTTATATTATAAACTGAGACAGAAGAAG
TATACATTTACATATGAACGTGAATTTTGTATGATTGGTGTCGTAATTTT
TATAAATTTATATAGTTTAACATCATAAAATTTATGTTTTTAATTCACCA
CAAGAACTATTCTCACAAAATATATGATTCTCATGTTATTAAACTATATA
AATTTATAAAAAAATGACGATTGAAGAATATACATATTTAATTAGGATAG
AGTTAGAATGACTAGTAATTTAGAATAGAGGGAGTAGTTAATTTCATTAA
AAAAAGACAATAAAGGCTCGCTCTTTTGTTCTGAAATTTTGATGGATTAT
AGATTATTTAATTTTGTGATAATTATTTGAGGATACAAACAAATAAATTA
AATACAAAGTCGAAAAGTTGTTTTAGTAAATTTTTCGAAGAAACTTCTAT
ATAAATTTTTATTGCATGAAACAAACCATAAGCATGCCGGTGATAATACA
TACTCTCTACGTTTTATATTATAAGTCATTTTGATTTTTTTTTCTATTTA
AACTATTTTAAGTTGGAATAAGTCTACTTCACTCCCTGAAGTATTGAGGT
TGATCTACATAACCCATGAAGTACGAAACCGGGTATTCTACCCCCTAAAG
TATCAAAACCAGTTTAAATAACCCCTAGAGTAGTTTTATAGGTGGTTTTG
CTGTGCACATGATAACATGGCTATGGTTTTGGCCTCTTGGACTATAAAGG
AGACTATTAAAACAGGCAAAGCATTTTATTCACAAATAAAACGGGCTGAA
AATAATGTAAATTAGTGTCAATATATACTCCCTTCATCCCATAATATAAG
GCACGCACGTATTTCAAGATTCAACTTCTAAAATATGTGATCAATAATTA
GTATAATATGAATTAAATTTTATTTGTTGAAAATATTATCATTGGATTGA
CATTTGAATTTACTTTCGTATGATTATAATTTTGTTGCTATAAACCTTAT
AGTACATGAGAAATTATAAACCAACCGTATCAAGTTTGACAATGTCTTAT
ATTATAGTATAGAGGGAGTAATAAGTTTTAGGCTTGCTGATCAATGAGTG
GAAAACAATAGTTAGATCAACTTGGGTTTACTAGACTAATCTTTGTGTCA
TGCAAGCCAATACCGCTGCCACGTAATCATTTACATGACAAACCACCTAA
AAAACTACTCTATGGGGTTATTTGAACCGGTTTTCATACTTCAAGAGGTA
GAATATCCGGTTTCGTACTTTAGGGGTTAAGTAGACCAAATCCAATACTA
TAGAGGGTGAAGTATACTTATTCCTTTTAAGTTTGAACAAGTTTATAGAA
AAATATAACAACATTTCTAACACAAAATAAATATATATTTACGTATTAAG
GATCTCAAACATATATTTAAAAGGTAGTTCTAGTGAAACTAATTTGATAT
TGTAAATATTATATTACCTTTTCTATAAATTTGGTTAAACTTAAAAAATT
CAAAGCAACTTATAATACGAAACGGAAATACGAAACGGAAAGGACGAGAG
TAATTCATCATTCATAAGCGGAAATGAAAAGGGCGTAAGTGTCATTTTAT
GGTTAAAATCTTGACGGCCTTTGTTAATCCCATCTGTTAACGTGACACTA
CCCAAGACTGTCTGATCTGTAACGCTAACTGATCGAGGTTAATGCACGTG
GAGGCCGTTCCCCTGTATCTGTCGGAGGTGGCGCCGGCGAGGATCCGCGG
CGGGCTCAACATCCTGTTCCAGCTCAACGTCACCATCGGAATCCTCTTCG
CCACCCTCGTCAACTACGGCGCCAACAAGTATGACGTCTCTCAGTTCGAT
CTTAAAACGTCTCTAATGGTCTTATATCCGTTGCACGTGTAAAAATGGAT
ACACTAATATTTTTATCGTAGAAACATTTTTGACTGTGTACATGGATATA
GAGGTCAAGTTTTAATCCACCATCCAAAAAAATAACTAGAAATACTTGCA
TCAATCACTACAACGGTACCCCTCATCTGTGTCGGGCTGCAACCCACATC
TGTGTCGGGTATGACGCCCGACACAGTGCAAAGGTCAGTGATGTGAGGAA
TCATCTCAAACGGGCATAAGTCCGTCACGGTTGAAGCTATCTCAATTGGG
CCTCAACTAATGCTCGTCACCGATAGCTTTGATCGAGACGACCAGTCAAA
TTATAGCCCGTCACGGATGACTATCTCAATCGGGCTACAACTATAGCCCG
TCACAAATGACTGTATTCTCAATCGGGCTTTAACTATAGCCCGTCACGGT
TGACTATAACTCAATCGGGCTTTAACTTATAGCCCGTCACCGATGAGTAT
GACCACAAAAAAAATAAATACTGTTTTTTGGCTAGCCTCAGGCCTGTGCT
AGCCATGCCCGCTGCAAAATAACAGAAATAATCCCAGCATCCCCATCTCA
ACATTCACATATATTCATATATATTCACACATCCGAGCATCCCCATTCAC
ATATGCCATTCACATATATTTTACAGAAATAACATTCATATTCACACATG
CATACTGGTCACATGCATAGAGATAACAAATATAATAAACATAAATATTA
CATAATAACATGTGTTTGACAATTCAAACAGGACGTTAAAAAATGTTCAT
CACTTACACCTGAACCCTAAACATTCCTTTAGGGTGAATAATTTCGCGGA
GGATGAAGTCGGCAATCTCCTCACGAATGTCCTCAAAGCTGCTACCCGGA
TCCTTTGAAAATTTGTCCTACATGTACATAATTCGAAATTAGTCGAACGA
TCTTTACATACATACACACACACACACAGAGATATATATATATATATATA
TATATATATACACTTCAATTTAGTTACTACATGTCAGGAATGAGACCACA
AACCTCCAATTCAGCCAAAGTCTTCACCTTTTCTTTGCACAGAAGGCGCA
TGTTGTGGCAGACATGGAATCCGCACTGGTCGCCTATTTGTTGTTTGACT
GGGAAGTCCTTCTTGTGGATAAGAGTGTCTTGCCCTGTCTTTCGAAGGCC
TCCTTTTTGCACATATTGGCCCCACGCTTCATCTATTGCGAGTTGAATCG
GGGTCCAATCGTACAGTTGCTTGTCAATTTTGGAGTTTAAGTAGTGGCAT
GTACTCCACTTTGGCGTTATTACCAATAGGATCCAATGTCCACTGCGGCA
TTAAATTAGTTAAAGTTAACACTAAAGCTAGACGTGTAATGCAATGTATT
TAGGGAACACACTTACTATTGATTGTAGGCGCACATGATGTACTCCTTGT
CTTGTCGGGCCCAGAAGGTGTCAAACAAGTAGTTTACCATTCCACTACGG
TCCCCTTGAAGATTTGTGACATTGACTACCTGAGGATCAAGGAAGGCAAC
TTCCGGTGCATTCTTGAGACACCACTTCCAACTCAACCTACACACAAGCC
AAACGCTCTTATAAGCATGTTACACGGATTGAGATGAATAATTTTCGTGA
GGAAGAGTACTTACAAGGAGTAGCACTTGAGGAGGGTTGTGTCCACCGAG
CGGAGCCTGTAGAGGTCGAACAGATCCTTGAAGTCTATCACGATAAAATT
TGATGGCCCAAGAAATGGCGCTCTGGCGTGTTCGCCTATTATATCATTTT
CTCTATTCTTCCTCCTCACGTTAGATTTCTCCATGTAGTACATGTGTAGC
TCCTTGCAAGCGGGGCCCATCGTTGCTAGAACATCGTCTCCAACCAATGG
CATGCCTAGTTGGTAGGACGATGGAGGTATGGGCTTCCTATGTGTGACGG
GCCCCTTGGTCAGATCTAACTTTGTTGGAGCAAGACGTGAGAGGTGTAGC
TTTCCTTTTCCTCGCACCTCTGCAGCAGGTTTTTCGATAACTCTTCTCTG
GGGGGAAGAATGCGCCTTCCTGCTCTTCTTCAAGGGTGGGGGTTTAGTGA
TCGTCATGCTGTCGACCTCCATAGGCTCGCCCCCAAAGTCTGTGTCGTAC
TGTAACTGGACATCGTCAATTTCATGACGACCGGGAGCTGGAGGGGCTGA
AGGAGCAGGGGTACTTTGTACTATTAGACGACCGCTTGGTGCACTGCTTG
GCCTCGGGATCACCCTTATCTCAATGAGGTCCTTGGGCCATTGGATGAAG
GTTCCACGTGCATTTCCAAGGGTTAGGACCTCGTCGTTTGGTGCCAGAGG
GAGGGGGAAATGATCGAATTCGGGCTTCACTGTCACGCCCGGAAATTCAC
AAGTAATTTCCAAACTTATTTGTGCATAAAATCCTCGTCCAGGAATCAGC
CGAGGTACACAAACTGACAATTTAATATACAGATTCATCAAATTAACTAA
AACGATAAATACTTACTTAAGAGGCACTTAGTCCTCACCATGAAGAAAAC
TGCAGCGGAAAAAATAAAATCTAGCGAAGCTCCGGCTCCACTCCCACAGG
CAGCTCAACTGGGGTATAAGCCAAACGTCTTCTCCTTCTTGATCCTTTTT
CTTCAACTGAGGTTGATTGATTATTGCAAGGTGAGGATATGACATACTCA
GCAAGCCACACAGCAAATATGCAAGTGCACAAGGATACCAAAGGATGGCA
TATTATAGGCTCATTTGCGAAAGTAGCATTTAGCAAGAGTTAAGAGTAGT
AAAACAGTGAAGTAGTTAATCAGAAATTTTAATCAACACTGAACAGCACA
CCCATGCTGCACAGGCCCAACCATTTTGAACAACCATACCCGGCTGTACA
GATCTAATCTCCAAACCAGGAATTATCCATTCCAAACCAGGAGCTAAGCA
AATTATTACCAGTTATAGCATCATTAATCATCGTGAGAGGTGTGGGACTA
ATCACGAAAAACATTGCTCAACCCGCCCATAACCGCGGGCACGGCTATTC
GAATAGTTTTACTCTGGCCAGAGGTGTACCACTGTACCCACAAGACACGA
TTCCACACATGTTGCCATGCCCCGAAGTACCACCACGGCACTGCAAAGGG
GGAAATCGTGACAATACCCTTCGCACAACACAACTCACCACAGTGCACCA
TTCCTGGATCATAATCACCCCCTCAAAAACCAGAGGCATGGACTCCCCAG
CGACCCCCGTGGGCTTATCTCCGCCACTTCTCAGTCTGGTGCCCCGCAAT
GAACCATGCTATACGAAAGGTAAAGCCGTTGCCCACGCTGGCTTGTGGTT
GGCACGATTAATGTTTCACAACAGTAGCTCGCGAACCGGTCCTTAATTGT
CATGAGCACGACTCTCAAAACCATGTGCTCACAACCCACCATTATCAAGT
TTTAGTTGGCAAGTAATTAATTAACCAATCACGATTGACCATCGTGAGCT
ACCATTAAATATAACCATAAGTGATAGTGAAACATTAGTTATCCCAATTG
TGTGCTAATGTTTCTAAGCATGGCTAAGCAATCATGTCTAATATCTAGCT
GAACCAATATATATAGCTCAACTAGTCAAGTTATAATCACCCAAGGTATC
AAGGAATAAAGTAATCAATGCAAACAGGCCATAACAAAGGAATAGGTTCA
CACCACCCAGTGACATTCGAAAATAAATGCACAGTTGAAATAAATAGAGA
ATTTAAATATAGGATCAACATGCTCAAAGGATTGTGTTTAGGATCTGTGT
GACTTGCCTTGCAATAATCGGTCTTCAATTAATCTTCTTGAATACTTCCG
ACGCACTCGCGAACCTTCGCAACGACGGAAACGACAAGCTAACACGCAAA
ACGAAGAAAAAGACTAATAAAAACCAAATAAACAATACATAAAAAGTAAA
CAAACATGTAGATCATAATTTTAGATGAATTATGAGACTTGAACGGCCTC
ATTCTGACTTCAAATGAATTTATTATGAATTTTACAAGATTAAATCTATT
TAAAGCCCATTTAAAAAGAATTAAATAAATTTAATTCAATTTATGGACAA
TTTTAATATGTAGATCTTTATTTTATATAACTTTTGCAACTTGAACCACA
TTAAACTGAGTTCAAATGAATTAGTTATGAATTTTCAAAGATTAAATCGG
ATTAAAACACTTAAATTGATTTTAATCAAATTATGACGCAATAATGAATT
ATTTTTGAAAAGGAAAAGAAGGATTATTGCGTCAGCGGCTAGGGTTTGCG
GTGGACCGGGCGCACGGGCGGCGGTTCACGCGAACGAACGGCCGAGATCA
ACCCTATCCAAAACGGACGGCCAAGATCGATCGGGTCCACGGCGGCTCAC
GGCGGACGACCACGATGACGTCGGCAATGACGTCACCGACAGCGGCGGCG
GCTCGGCGGAGCGGACGGCTCGGGCGGCGCACGCTCGCCGGCGAACGGCG
GCTCTACAGCACAAACGGAGGGCACCAAGACGTAGATCACGGCGCGGCGA
ACTCACCGATGACCAAAACGTCGGCGGAAGACCAACGGACGGCGGCGGCG
ACGAGGAGGAAGCGGCGAAGCTCTTCGGGTCGACGACGGCGACGGCGCTC
CGGCGGTCTTCGGCGGTGGCGAAGCGGTGGACGGGGACGGCGACGACCTC
GCGAACCCGATGGTGGCGACGGCGACCGACGACGGCGACTGCAACGGCGG
CGCGGCGCGGCTGAACCGACGGCAACGACGGCGGCGACTAGGGCTACGCG
GAGGCGGCGCTAGACGCGACGGCAGGCTAAGGCAAAGGAGGCGACGGGTA
GAGGGAAGCTCGGGGGTCCTTTTATAGGTGCAAGAAGGCGGCGGCAAAGG
CCCACGGCGGCCGGCGACGAGAAGGAAAGCTCGCGGCTTGAAGGAAAGAG
GCCGATCCGAATCGAACTCGATTCCACGAACTTCCAAAACGATTTAGCCG
ATGTTTCCAAAAGAGAAAAGGAAGAGGAGATCGAGAAGATTGTTTCCCCT
CTATCAATTCGGCCGGAGAAGGAAAGGAGCGGCCGGATTTGGAAAGGAAA
CGACGACGGCGGCGCGCTAGGGTTTCGGGCGGCGGCGGCGGCGCGAGGAA
GACGACTCCGACAGACGGGCCCCACCTGTCAGCGGCTGAGAGAGAGAGGA
GAGCGGTGGCTCGGCGGACTGGGCCGAACTGGGCCGAGGAGAGAGAAGAG
AGGTTTTGGGCCGACTTTCGGCCCAAAGCCAAAAGAAGACTTTTAAAAAA
ACCTTTTTCAATTTAAATTATTTCTTAAATGCAATTCCATTTATTAAAAA
TACTTCCTTAGCTCAAATAAATCCCAGAAAAATCTAGGAATTATAGAATT
AAGCAAAGTATTTAACAAAATTTTATCTAGCCCAATTTTATGTTGAGATT
TAGCAAATTAAAATTAGATCTTCTCTTTTAGGATTTTAAAATCATTTCTA
ATAATTCCTTTTAAACAACAATTTATATTTTAAGGATTTTAAACAAGAAA
AGCACTTAACAAATATAATTAGATCATTATTGATCAAATAATTACTGAAC
TGTTCTTTGTATCATTTAGGAATTGAGCTCTGAAAAATCCGAGAAAATTT
CAGAGAGTATAATTAACCATGGAGAATTTAACAAAAATTAAATCCATCCA
TGCTTTATATTTAGGAAATTTTATTTCCCACATTTAACTTCACTTGTAAA
TTAAAGATCATTTAATATAAATTCTATTATTATTTTATTAAATAATTTAT
AAATCCTGAAACGAAAATCAGGATGTGACAAACTACCCCCCTTACAAAGA
ATCTCGTCCCGAGATTCGGAACGGCTAGAAAGAAAGAGGGAATAGGTAAA
CTGCAGTCTATCTTATTCCATAACTCCGATAATTATTCTAAGGCTTTAAA
GAAAACTACTGCCGCTTTGAAACTGGTGGCTGGGTTGTAACACTTGAAGA
CACAACTCTTGAAGACGCAACTGGCACTGCATTGGCTCCTGTGACAACAA
TGTTGTTGACTTGACCTTGCGGCTGCTGATGCTTCGGCTTCGGACACTCT
CTTACGAAGTGACCTGGCTCATAACAATTGAAACACACCCGCTGCTCCCT
TCCATTACTGTTATCTTCTTGAGACTGATCCTGCTGAAATGACACCGGCT
GATTAGCTTGCTCGATGTTAAGTTCATTGCTTTCATTAGTCTCTAATTTG
ATCTCACCACCGATGTTCAACTGTTGCGATTGTCCTTGACCAACGGAAGA
AGATTCACCAATTTGGAGTGGCTTGATACGCTGCCTCTGGCTACTACCTT
GTGCCTCCTGGAATACAGTCATTTTCCTTTTACGGTTATCCATCCTGTTC
TTCTTGTCTTCAAGTCGAATTGCTTTGTCAACCAACTCCTGAAAATCCTC
ATAGTCATGAGAGATCAACATAACTGACAGCTCATCCTTTAAGCCTTCCA
AAAACTTCTCCTGCCTTTCCTCGTCAGTACGCACATCTTCTGGAGCATAG
CGAGCTAGACGATTGAACTCATGAAGATATTCCGTCACGGTACGATCCTT
TTGCTTAAGTGCCCGGAACTCACGCTTCTTCAAAGCAACAACACCTGCAG
GTATGTGTGTCTTCTTGAATACTTCAGTGAACTCCGCCCAAGTGATTGGT
TGTCCTTCTGCTCTGTTCATCCGGAAATGAACCCACCATTCTGATGCAGG
TCCTTGCAACTGATGTGAAGCGAACACGACTTTCTCCTGATCTGTGCACT
GGAGCAATTCCAACTTCTTCTCTATGGCATGCAGCCAATCACCTGCTTCT
ACTGGGTTGGTAGTGCTAGAAAAGGTAGGCGGCCTCACACGAAGAAAATC
AGTTAACTTGTTCTGCGGCGGTGGAGCATTGTTGTTCCCTTGGTTGAGCT
GGTTCTGCATCTGCTGTATCATCATATTCATTAACTGAGTCTGTTGAGCC
AGAACTTGAGCAAGAGTTGAGTTCCCTTCATTGTTATTGTTTCCACTTCC
ACTAGCGCGAGTGTTCACCATCTGTTGCAGATAGGAGGAGATAGGAGGAG
AGGGGTTACACTAAAGACAAGACCTTAACCAGGTTAACACTGATCTGATG
TGTGTAGACCATTATATTGTTCAAGTTGATTAAGCAAGCAACCTAGTATA
ATTACATACTCATCATTGAACCACTCCAATGACGGGAATGCAACCATACC
TACACACAAAGCAAACAACAAACGTTCTATCCTACTAACTATTCTCCAAG
GACACTTTGGCGGCATAGGTTCTAAGATAGGATCCAAACTTCTTTCCATC
TTGACCACTTGGCACTTCGGTCCTTCCTCGATCCACTTTACTTAACCTCC
ATAAGTAAACCTCATTGGCGTCTTCAAGTTTCAACAACTAGTTTCAAAAC
TACTCAAGTTGAAAGAGAGAGGGGAGTAGACAATGAAACAATTTGCAAAG
AATTCTAGATAAGGAAGAAAGGAGAAATTTTCACAAATCATGTTTTCGGA
AAATTAGTCCTTAAGGTTTGACCATTTGGCTTATCCTACAGTCGAGATGG
CTCTGATACCAACTTGTCACGCTCGGAAATTCACAAGTAATTTCCAAACT
TATTTGTGCATAAAATCCTCGTCCAGGAATCAGCCGAGGTACACAAACTG
ACAATTTAATATACAGATTCATCAAATTAACTAAAACGATAAATACTTAC
TTAAAAGGCACTTAGTCCTCACCATGAAGAAAACTGCAGCGGAAAAAATA
AAATCTAGCGAAGCTCCGGCTCCACTCCCACAGGCAGCTCAACTGGGGTA
TAAGCCAAACGTCTTCTCCTTCTTGATCCTTTTTCTTCAACTGAGGTTGA
TTGATTATTGCAAGGTGAGGATATGACATACTCAGCAAGCCACACAGCAA
ATATGCAAGTGCACAAGGATACCAAAGGATGGCATATTATAGGCTCATTT
GCGAAAGTAGCATTTAGCAAGAGTTAAGAGTAGTAAAACAGTGAAGTAGT
TAATCAGAAATTTTAATCAACACTGAACAGCACACACATGCTGCACAGGC
CCAACCATTCTGAACAACCATACCCGGCTGTACAGATCTAATCTCCAAAC
CAGGAATTATCCATTCCAAACCAGGAGCTAAGCAAATTATTACCAGTTAT
AGCATCATTAATCATCGTGAGAGGTGTGGGACTAATCACGAAAAACATTG
CTCAACCCGCCCATAACCGCGGGCACGGCTATTCGAATAGTTTTACTCTG
GCCAGAGGTGTACCACTGTACCCACAAGACACGATTCCACACATGTTGCC
ATGCCCCGAAGTACCACCACGGCACTGCAAAGGGGGAAATCGTGACAATA
CCCTTCGCACAACACAACTCACCACAGTGCACCATTCCTGGATCATAATC
ACCCCCTCAAAAACCAGAGGCATGGACTCCCCAGCGACCCCCGTGGGCTT
ATCTCCGCCACTTCTCAGTCTGGTGCCCCGCAATGAACCATGCTATACGA
AAGGTAAAGCCGTTGCCCACGCTGGCTTGTGGTTGGCACGATTAATGTTT
CACAACAGTAGCTCGCGAACCGGTCCTTAATTGTCATGAGCACGACTCTC
AAAACCATGTGCTCACAACCCACCATTATCAAGTTTTAGTTGGCAAGTAA
TTAATTAACCAATCACGATTGACCATCGTGAGCTACCATTAAATATAACC
ATAAGTGATAGTGAAACATTAGTTATCCCAATTGTGTGCTAATGTTTCTA
AGCATGGCTAAGCAATCATGTCTAATATCTAGCTGAACCAATATATATAG
CTCAACTAGTCAAGTTATAATCACCCAAGGTATCAAGGAATAAAGTAATC
AATGCAAACAGGCCATAACAAAGGAATAGGTTCACACCACCCAGTGACAT
TCGAAAATAAATGCACAGTTGAAATAAATAGAGAATTTAAATATAGGATC
AACATGCTCAAAGGATTGTGTTTAGGATCTGTGTGACTTGCCTTGCAATA
ATCGGTCTTCAATTAATCTTCTTGAATACTTCCGACGCACTCGCGAACCT
TCGCAACGACGGAAACGACAAGCTAACACGCAAAACGAAGAAAAAGACTA
ATAAAAACCAAATAAACAATACATAAAAAGTAAACAAACATGTAGATCAT
AATTTTAGATGAATTATGAGACTTGAACGGCCTCATTCTGACTTCAAATG
AATTTATTATGAATTTTACAAGATTAAATCTATTTAAAGCCCATTTAAAA
AGAATTAAATAAATTTAATTCAATTTATGGACAATTTTAATATGTAGATC
TTTATTTTATATAACTTTTGCAACTTGAACCACATTAAACTGAGTTCAAA
TGAATTAGTTATGAATTTTCAAAGATTAAATCGGATTAAAACACTTAAAT
TGATTTTAATCAAATTATGACGCAATAATGAATTATTTTTGAAAAGGAAA
AGAAGGATTATTGCGTCAGCGGCTAGGGTTTGCGGTGGACCGGGCGCACG
GGCGGCGGTTCACGCGAACGAACGGCCGAGATCAACCCTATCCAAAACGG
ACGGCCAAGATCGATCGGGTCCACGGCGGCTCACGGCGGACGACCACGAT
GACGTCGGCAATGACGTCACCGACAGCGGCGGCGGCTCGGCGGAGCGGAC
GGCTCGGGCGGCGCACGCTCGCCGGCGAACGGCGGCTCTACAGCACAAAC
GGAGGGCACCAAGACGTAGATCACGGCGCGGCGAACTCACCGATGACCAA
AACGTCGGCGGAAGACCAACGGACGGCGGCGGCGACGAGGAGGAAGCGGC
GAAGCTCTTCGGGTCGACGACGGCGACGGCGCTCCGGCGGTCTTCGGCGG
TGGCGAAGCGGTGGACGGGGACGGCGACGACCTCGCGAACCCGATGGTGG
CGACGGCGACCGACGACGGCGACTGCAACGGCGGCGCGGCGCGGCTGAAC
CGACGGCAACGACGGCGGCGACTAGGGCTACGCGGAGGCGGCGCTAGACG
CGACGGCAGGCTAAGGCAAAGGAGGCGACGGGTAGAGGGAAGCTCGGGGG
TCCTTTTATAGGTGCAAGAAGGCGGCGGCGAAGGCCCACGGCGGCCGGCG
ACGAGAAGGAAAGCTCGCGGCTTGAAGGAAAGAGGCCGATCCGAATCGAA
CTCGATTCCACGAACTTCCAAAACGATTTAGCCGATGTTTCCAAAAGAGA
AAAGGAAGAGGAGATCGAGAAGATTGTTTCCCCTCTATCAATTCGGCCGG
AGAAGGAAAGGAGCGGCCGGATTTGGAAAGGAAACGACGACGGCGGCGCG
CTAGGGTTTCGGGCGGCGGCGGCGGCGCGAGGAAGACGACTCCGACAGAC
GGGCCCCACCTGTCAGCGGCTGAGAGAGAGAGGAGAGCGGCGGCTCGGCG
GACTGGGCCGAACTGGGCCGAGGAGAGAGAAGAGAGGTTTTGGGCCGACT
TTCGGCCCAAAGCCAAAAGAAGACTTTTAAAAAAACCTTTTTCAATTTAA
ATTATTTCTTAAATGCAATTCCATTTATTAAAAATACTTCCTTAGCTCAA
ATAAATCCCAGAAAAATCTAGGAATTATAGAATTAAGCAAAGTATTTAAC
AAAATTTTATCTAGCCCAATTTTATGTTGAGATTTAGCAAATTAAAATTA
GATCTTCTCTTTTAGGCTTTTAAAATCATTTCTAATAATTCCTTTTAAAC
AACAATTTATATTTTAAGGATTTTAAACAAGAAAAGCACTTAACAAATAT
AATTAGATCATTATTGATCAAATAATTACTGAACTGTTCTTTGTATCATT
TAGGAATTGAGCTCTGAAAAATCCGAGAAAATTTCAGAGAGTATAATTAA
CCATGGAGAATTTAACAAAAATTAAATCCATCCATGCTTTATATTTAGGA
AATTTTATTTCCCACATTTAACTTCACTTGTGAATTAAAGATCATTTAAT
ATAAATTCTATTATTATTTTATTAAATAATTTATAAATCCTGAAACGAAA
ATCAGGATGTGACATTCACCTAGTCAACTTGCACTTTCGCATAATCAGCC
CTAAGTTGTGCCCCTTGCACTCTTGCCTCCAGGGTCGGCTTGAAAGCAAG
GCCCTCAGCTGCAGGAACCGAGAAGGTCGGCACCACCCTTACTGTCAGGG
TGCAGCTAGTTGGTTCCTGCGATAGATTCATAAATATTGTTAGAATAGTA
CTTACCATATGGTTTCGTTAAGAATTCTATTCGTACTATATTATCGTACC
GTTATTTGGTCGATGGCGGCGGGGACCGATGGCAGATCTTTCCCCGCCTC
AGTTGATGCACAACTGCTGCGCCTCTGCGTGGGACTAGCTAAATCTTGTT
GCGTAGCAGCAGCGGCAGTCACCGGGAGATGTTGCTCTTCTCGAATCTCT
TGCCTGATACGGGCCCTCATCGATTCAAGCTTTTCGTCGAATTCAGAGCT
CAATTCGGCTCTGACCTGCTCCCGGATCTGGGCGGCAAGGCGGGCATCTT
TCTCCGCCTTCGTGACTGTCCGCTTCTTGTACTGCCACGCGTAGTCTGGA
AATCCAACTTTCCATGGTACGTTTGCGCCAAGTCCCCTTGTCCGTCCACG
GTGTTCCTTGTTGCCCAACGCTTTACTGAGGATGTCGTCCTCGCGTCTTT
GAGAACTGACCTCTTGCGAGGCTTCTTGGGAGGCAACCAACTCCTTCTGC
AGTTCAATTGAGATCGGATTCAATGAAAAGTTCAGGCTGAAACAGTGCGA
ACAAATATTGAGATTAGGCACTTACTATATTATCGTACACTTGTTGATCT
TGGGGATTTGGAAGCGAAACTGTCCCATCGTCATTCTTCTGGTACCTCGC
CTGCGCCCAATTCCTTGCACGTGGGTGTGGGATATCGGCAAACACCGGCG
GTGTGTTCGCTGCTGCTGCCGCTTCATCCTCCTCTTGCCATTCCTCTAGC
TTCCCGACATATCCTACGGTGCCTAGCCGGTGCGGGTGCACGTTCCTGGC
CTGCAGTGCTCGAAAAGCTTCGCTTCTGGCCCGGGATTCTGGGGTCGACT
TCTTCTCGTAGAATTGCTCCCAAGCTTCAGCCGTGATGAAGGGCCATTGC
TCTGTTGGATCAGGGGTCATCGGATTTAAGACAAACTCCGTGACCAGCCT
GCTCTTGAAGTTCTTCCAAGCATTGCCCATAGTCTTGAAAGCAGCCCGCT
TGAGACGCTCCTCGTCGGCTGCAGGATACTCAAAGCGTTCCTTGAATTTG
AGCCAAGCTGCGTTCTTCTCCGCTTCGAGCACATGCTTGATGTCATCAAC
AAGGATTGTGAAGTTTTCCCTCCCTAGGACACCGCACGTCGACCTAAACT
TGGCGAGGACAGTCCAAAGACGCGTCGGCAGTCCAACCTGGTTAACCTCT
GCTATGGTGTACCGTTCCTTAGGGATTTTGTTCCCTGTCCTACGACTCCG
TGCCCTTGAGGACCCACTAGTTGTCGTCGACATTGGTTCACCTTGCTGAG
ACATCGTCTAAATAACTTAGAAAATAACAAAGTTAATTTCACTAAATACG
GATAAAATAACCTAAAAATTTCACTAAAATAACCTAAATTAACTGTATTT
TCATTAAATTAATTCAAAATCACTAAAATCACTACACTTAACTAAAATAA
CCTACATTTCACTAAAATCACTAAACTTAACTAAAATAACCTACATTTCA
TTAAAATCACTAAAATAACCTAAAAATAAAGTATTTTCATTAAATTAATT
CTAAATCACTAAAATCACTACACTTAACTAAAATAACCTAAATTTCTCTA
AAATCACTAAACTTAACTAAAATAACCTACATTTCATTAAAATCACTAAA
ATAACATAAAAGTAAAGTATTTTCATTAAATTAATTCTAAATCACTAAAA
TCACTACACTTAACTAAAATAACCTACATTTCTCTAAAATCACTAAAATA
ACCTAAAAGTAAAGTATTTTCATTAAATTAATTCTAAATCACTAAAATCA
CTACACTTAACTAAAATAATCTACATTTCACTAAAATCACTAAACTTAAC
TAAAATAACCTACATTTCATTAAAATCATTAAAATAACATAAAAGTAAAG
TATTTTCATTAAATTAATTCTAAATCACTAAAATCACTACACTTAACTAA
AATAACCTACATTTCTCTAAAATCACTAAACTTAACTAAAATAACCTACA
TTTCATTAAAATCACTAAAATAACCTAAAATTAAAGTATTTTCATTAAAT
TAATTCTAAATCACTAACCGGCGGCGGCACTTGCGGAGGAGGCCGGCGGC
GGCGCTTGCGGAGGAGGCCGGCGGCGGCGCTTGCGGAGGAGGCCGGCAGC
GGCGCTTGCGGAGGAGGCCGGCGGCAGCGCTGGCGGACGAGGAGGCCGGT
GGCGGCGGTGGCGGCCGAGGAGGCCTCTGGTAGGTTCTCTGACTTAGAAA
AAATTTCGTGCTCTCAATCGGGCATCTGCTAGGGTTCTGTGACTTAGAAA
AATTTTCGATCCAGATCTAGATCAAGATTCAGTGTTCTGTGACATCTCAA
TCGGGCATAAACAAAAGCTCGACACGGATGACTCATCCGTGACGGGCTCT
ACTGTAGGCCCGATGGAGATGACGTCATCTCCATCGGCTACACTAGCGCC
CGTCACGGATGATAGCATCCGTGACGGCCCTAATGTAGGCCCGATGGAGA
TGACGTCATCTCTACCGGGCCTACACTAGAGCCCGTCACGGATGATATTT
GACTCCTGTTCATCATTGACCCGAACTTTAAGTAAATAACTGCAAAAAAA
TACTTCACAATGAGAATTCACTACTTTTTCATTACTCACAATAATTAACT
TATTATCCCAAATAATTAAGTGAAGTACAATAATTCACTAAATTCGCAAT
AAAAATTATTACAAGTTGCACCAATTTACCTAAGCTTTTTTTACTAATAC
AAAATACTTCATGTGTACAACGGCTTGGGTCACAAGGTTATGCCTTCGGT
ATGATCTGATCGAGTATATGCCACAGGCTCTTGTGGATCATCGTCAAGGT
CGATTTGAGGTCGTACATGAATATTCTGGTTGTATTCTTCTTCGTCGACG
ACGTTGTCAACACCAACAATTCGGCGCTTGCCATCCCTCACGATGTGCAT
CTTCTTGTTCGCGGGGTCCTTTATGTAGAAAATCTGCTCGACCTGTTTCG
CAAGTACGAATGGTTCGTCGGCGTATCCAACCTTGGATAGATCTATTAAA
GTGAAGCCTTCCTTATCGACTTTAACACCAGTGCGTATATTCACCCAACG
ACATCGAAACAAAGGAACCTTGAACTTCACGTAGTTCAGCTCCCAGATCT
GCTCAATGCGGCCGTAGTATGTGTTCGACCCCACTTGATCCTGGAAGGCA
TCTATACGGACTCCGCTGTTTTGCACTGTGCTTTTGTCATCTTGCTGGAC
GGTGTAAAATGTGTATCCATTAATATCGTATCCTTGCCATGTGTCTATGG
CCCAACACGGTCCCATCCCCAACAAGTGTACAGTCTCATTTGGGATATCC
GTCGACATGGTTGTAACACCCCGACCCAAGGCATAATAGGATTGATAGGA
TACTCATGCCAACAAGTTGCAACTTCTTTTCCGGAAGCCCATCTCCAAAG
AACTCTAAAGTTAAGCGTGCTTGGCTTGGAGAAATCTAGGGATGGGTGAC
CGACCGGGAAGTCTTCCTGGGTGCGCATGAGTGAGGACAAAGTGCGCAGA
AAAAACTGGTTAGGGTTTGTGAGGGCAGTCTATGTCCTATTTAAGCTGCT
AGATATAAGCGGGACGTTACAATGGTGACACGATTCTTGAACCATGCGTT
GAACCGAGAGTTATGTTCTCTGTTAATCCACGTCTTAGATCGACCCGTGT
TCTCCTGCCAGATTTTGGCTAAGTGCTCCTCAAAGTATGGGCTAACTTCT
GCCATATGTTGGAGCACAGCAAAATGAGCCTACCCGTAGGAAGCTTGATC
GGGCCTAATTCTTTTCCTCCCGATTGTGCCAGCACCTGACAACCTTCCTT
CGTGACGAGACGCTGGAACTCCGATAGGCTCGGCCTCGGACATGTAATGC
ACGCAGAACTCAATGACCTCATCGGTCATGTAGCCTTCAATGATGCTCCC
CTCCGGTTTTGCTCTGTTCCGAACGTATGCCTTCAGAACTCCCATGTACC
TCTCGAACGGGTACATTTCTCTTAGAAAAGCTGGGCCACATAGTTTTGTT
TGCTTCACAAGATGAACAGGGAGATGAACCATGATATCAAAGAAAGACAG
TGGAAAAAACATCTCCATGTGGTAGAGGGTATTGACAATATCGGTCTGCA
ACCCATCTAGATCTTCGGGATCTATAACTTTCTGTCCAATGGCATTGAAA
AATGCGCACAGACGTTGGATTGTATGACGGACTTTCGGTGGAAGAATGCC
TCTTATAGCAACTGGCAAGATTTGTGTGATTAGCACGTGGCAATCGTGCG
ACTTCATTCCAACCAGTTTAAGGTCTTCCGATTTGACGTACTTAGTAATC
CTCGCTGAATAGCCCGATATAACTTTAATATCTTTCAAGCACGATAACAT
TGCGATCTTCTCATCCTTCGACAGTGTGTGGCAAGCTGGAGGGAGGTACA
CTCTACCTGTCTCTGCATCTGTTACGAGCTGGAGTTCACTACGAATGTTC
ATTTCATTGAAATCAAGGCGCGCGTTCAACCCGTCCTTTGTTTTGCCGGG
AATATTCAGCAGCAGGCCAACCAAACTCTCACACACATTCTTTTCTACAT
GCATGAGATCAATGCAATGACGGACCTCAAGATCTTTCCAGTAAGGTAAT
CGCCAAAATATGGACTTTTTCTTCCACATACCCTTGTCCTTTGCCTGACT
ACGTTTTCTTTTCTTCCCAAACTCGTTGGTTATGTCCTTGACCAAGTTGT
GGACCTCATCTCCGGACAAATCCTTGGGAGCAGGCTGAAGTTCTCTCTTA
CCGTTGAAAATATTCTTCTTCCTTCGAAATGCGTGACGTAGCGGAAGCCA
CCTCCTATGACCCATATAAACCATCTTTCGTGATTTCTTCAACCACCGGC
TGCGTGTATGTTCCATGCAGTCAGAGCATGCCTTCTTTCCTTTCACGGTT
TGGCCAGAAAGATTACCGAGGGCGGGATAGTCATTAATGGTGCAGAACAG
TAGAACTCGTAGCTTGAAATTCTCCTGACCATATGCATCCCAAGTTTCCA
CACCTTCTTTCCAGAGCATCTCAAGATCGTCCATAACAGGTTCCAAGAAC
ACATCGATATCATTGCCCGGTTGTTTCGGTCCTTGGATTAGCAAGCACAT
CATAATATATTTTCTTTTAAAGCACAACCATGGCGGTAGGTTAAAGTTTG
AAATAAGAACTGGCCAGGTGCTGTGAGTACTACTCATGTCTCCAAAAGGA
TTCATGTCATCTGTACACAGACATAGTCTCATGTTTCTGGGGTCGGCAGC
AAAGTTTTTGTGTTTTCGATCGATATTCCTCCATTGAATCGAATCCGCTG
GGTGTCTTAGCATACCGTCGTTCCTTCTCTCCGTGGCATGCCAACGTACT
AAATTTGCCTCCTTGGGATTTACAAATATTCTTTTGAAACGATCAATGAT
AGGTAGATACCACACAACCTTCGCGGGACCACCTTGCTTTGATTTTTTTC
CTTCGTCAGGACTTTTCTTACGCTTGTATCGAGAGGCCTTGTATACAGGA
CAAGCATCTAACTCCGCATATTGCTTGTGGTACAATATGCAGTCGTTTCG
ACAAGCGTGAATTCTACGGACCTCTAACCCCAGGGGACACAAAACCTGCT
TTGCTTCATATGTCGTCTCGGGCAATGTGTTCCCATCAGGCAGCATGGCT
TTCAAAATTCCCAAAAACTCTGTGAAAGTCTTGTCTGTCCATCCACTACT
TGCCTTCAGCTTCATTAGGTCCAAGGTAGCTGATAATTTGGTCTGCTTTG
CTTTGCATCCGGCGTACAGAGGCGTCTGCGAGTCACTGACCAACCTGCTG
AACTTTACGGAATCTCTCTCGTTGTAAGCTGGATCCTCAACGTCACGTAA
CATGTCTTGCAGCAGATCATGATCAACATCAACCATTTCACCGCCTAGTG
GAGAAGGTACAAACATGTCATGCTCATCTTCATCTTCCTGATTTTGCGCA
CCAGTACTGTCTGCAGCAGCACCACTTCCTGATTCCTGCTCTCCATGCTT
AACCCAACATGTGTAGCCCTCCATGAATCCTCGTTGTATCAGATGAGCGT
GTATGTCCATTCGGCTATCAAACATATTTTCATTCTTGCAATCTGCACAT
GGACAACACATGTAATCGCTGTTTCTTCTTTTCCTATCCTCCTCCGCGAC
GTTAATAAAATTTAATACCCCATTTCTATACCCTTGACTATGACGTTTCA
CAGATTTCGCATACATCCAACTTCGATCCATCTCTACAGAAATGAAAAAA
GAATCAGAGAAACATCTTATAAGATAAATACTGCTAAATTCATAAAAATT
GATGAATTTTCTAAATTAATGATTATTATTTGTCACTTACCTTTATGAAT
TTACTCTTTGGGAAAAAAAAATTTCGCCCCCTCCAACCTCCCACCAGAGT
TGTGAATAGTGGGATACAGATACTCTGAGTGGTTGCGGCTATTTATAGTG
TGCACTAACAATCGGGCATATAAGGTATCTTTATCGGGCCTAAAAAAAAG
CCCGTCACAGAGGAGTGCCATCTGTGACGGGCTTTGTAGATATCTCAAAC
GGACATCAAGATGGGGCCCGTCACAGATGATTGTCATCTGTGACGGGCTG
CAATTACAGCCCGATGAGATATTTAAGGTTATCTCAATCGGGCCTTAAGT
TGGGGCGTCATCTGTGACGGGTTCCAACTACGGCCCGATTGAGATATTTA
AGGTTATCTCAATCGGGCCCTAATTTAGGCCCGTCACAGATATGTGTCAT
TCGTGACGGGCTTCAGTTCTATGCACATTTAACATGTCTCTCCGACCATA
TCTCAATCGGCCTCTTTTTAGGCCCGTTTGAGATGTTTTCTTTGTGACGG
CCCGCAAAATCCAGTTATATTACAGCCCGTCACAGATGAGAGGATCTGCA
CTAGTGAATTTCTTGCATTGGGCTCTAAATAGTTGGAGGAGTAAAAAAAA
ATTGATAATATAAATTGTGATTCTATAAGTAAGTACATGAGGCTAAATTT
GTTCTGCACTTAGAGAAAATAAACGAAAATCAGGTAGCGCGCGTAACACA
TGCATAACATAAGCAATGTTTTTTTTTCTTCTCTGCATGTAGAACGAATT
TAGATTTACACCTATGGGCATATGCATATAGGTGTAAAACAAAACTTTCT
CATACATGCACAGCTAGGCGCCTAGGCGGTAAGCGCTGACATGACTATTG
CTATTTGTCCTTGAACTTCTTGCAGGATCCATCCATGGGGGTGGCGACTG
TCGCTGTCGCTGGGCAGCATGCCGGCGGCGCTGCTGATCCTATGCACACT
GTTCTTGGTGGACACGCCCAACAACCTGATCGAGCGCGGGCGGCTTGAGA
AGGGGAGGGCGGTGCTGAAGAAGATCCGGGGCACCGACAACGTGGAGCCG
GAGTTCAACGAGATCGTAGAGGCGAGCCGCGTGGCGCAGGAGGTGAAGCA
CCCGTTCCGCAACCTTCTCCGGCGGCGGAATCAGCCGCAGCTGGTCATCG
CTGTGCTTCTCCAGATGTTCCAGCAGGTGTCGGGGATCAACGCGGTCATG
TTCTACGCGCCCGTGCTGTTCAACACGCTGGGGTTCAAGACCGAGACGTC
GCTCTACTCGGCGGTGATCACCGGCGGCGTCAACGTGCTGTCCACGCTGG
TGTCCATCTACTCGGTGGACAGGGCGGGGCGGCGGATGCTGTTGCTGGAG
GGCGGCGTGTACATGCTCCTCTCGCACGTGGCCATCGCCGTCGTGTTCCG
CATCAAGGTAACGGATAGCTCCGACGACCTCGGCCATGACTGGGCCGTCT
TGGTGGTCGTCATGGTCTGCACCTTCGTCTTCTCCTTTGCCTGGTCATGG
GGCCCGCTCCCTTGGCTCATCCCCAGCGAGACCTTCCCGCTCGAGGCGCG
TTCCGTGGGGCAGAGCGTCACCGTGTGCGTCAACATGCTCTTCACCTTCG
TCTTCGCGCAGACCTTCCTCTCCATCCTTTGCCACCTCAAGTACACCATC
TTCGCCTTCTTCTCCGTGTGTGTTGTAGTCATGTCACTCTTCGTCCTCTT
CTTTCTCCCTGAGACCAAGAACGTGCCCATTGAGGAGATGACGGAGAAGG
TTTGGAAGCAGCACTGGTTCTGGAAGCGCTTTATCGACGACAACAACCAC
CATGTCGTCGTCAACAGCGGAAAGAGCAAGTGAGCTAATTCAGAGTGACT
AGCTAGCAATATCATCTTGACAACATGCAAGGTTAATTGTTTGCAGCATG
ACTGTAACTATGTCCATTTGTCCCATTGACAGTGGTTTTCTTGTGGGTTA
CTCCTGTTTTGGTGCGTATAGTAAGTACCCCTGGCAATCATACGAGATAA
AAGAAGGCACATTATGCAGCTGTCAGATAGCCAGTGAAGCTATGCCTATG
CATTGAGTTTCAGCGTGAGCAATTTTATTATCCTTGAGAAGGTACCAAGA
GGTATCTCTAGGTATTAGGTACCTCGAGGTACTAAAAATTTTAATGTAAA
ATATTGGTACCTTGAGATACTTTCTCAAGAATGATAAAATTTCCCTTTCA
GCATACAAGATCATAAAAGAACACATGCATCATACCATGTAGCTTCAGAT
AATAGGGAAACACATTTGTATGCGGTGAGGAAATGGTAATAAATTCCATT
TCCTGCAAAACATTAGGTACTCCAATGTAACATACTAATAATATAACATG
GGAGAAATTTTACAATCATTAAAAAACTTTCTTGAGGTACCGTACCTAAA
GTTTACACTAAAGTTTTGGTACCTCAAGGTACTACCTAATATTCGGAGGT
ACCAAATTTTATATAAAAAAGGAGAAATTTTATCATCTTTGAGAAAGTAT
CTCAAGGTACCAACATTCTACACTAAAAATTTTAGTATCTCGAGGTACCT
AGTACTTAGAGATACTACATTTTTATACTAGAAAATACGGTATCTCTCGG
TACCTTTTTAAGAAAGGTAAAATTGTTCTAAAAAAGTGATACATCCTAGT
ACTTTAAAAAGTATAGTAAAATTACTTAACAAAGGAGAAAATCTTGAGTC
GTCGTGTCCTTCCTTTTCCATGACTGGGAGCTCAACGGTAAAGACGTCTG
CAACTGATTGATTTCAAGTAACTAACTAGCACGGTTTATATTTCTTCCTC
TATTGCAGATCCAATTCGGTTGAAAGAACAGCTTGACTGTTTCAACAATT
TGTAGGATGCACTACTAGAAAAAGACATTTTGCAGGCGGGTCTACCCGCT
GCCCACGACTAAAGGAATATGAAAATCATCTATTTTCATATACGGTCAAA
GGACCAGGCAAACCTCTAAGAGGACCACCTATGAAAAGGAATTTGTGTCA
AAAAAGAAAGAGAAAAAAAGATTTTTCATAGCATACAAATCCAAATTTAG
ATCCACATCCAGAGCAAACACATCAACACATACAAATCCACATCAATTTT
TCACTACACTTTCAACATGCAAATGAAACAACATCAACTGCATATGGACG
CATGGTGATTTTCCTCATCGCAGTGCCGTCACCGTGGTGGTGGTCATCAT
CGCAGCGCCACCACCAGATCTAGAGCCACGTCGAACTAGCTGCCGCCATC
TAGCCACGCTCCCCTCCCGTTCCTTTGCTGCATTGAGAGGAAGGAGTGGT
CGCCACCGTCAAGAGATGCCACCATGTTGCGCACCTCGCCATTGCCGGAC
TTCCACCCACTCCCCTCCCCTTCATTGGCTCACCGCCCCCGCTATCCTCG
TCGTTGAGCCACGCGTCCCCTCCCCTGTGCCACCACTGCCATGGAGCCCC
GCTGCTGCTCCCCTTTGCCGCTGCCACCACCAAGCCCTGTGTAACGCCCG
CGTTTTTCTAAGACCGCAGTTTAGCGTCGCTCTTTCTTTTCGTTCAAAAT
CTCCGAAAATTACAAAGTTAGTTTTAATTTTGTTTTTATTTATTTCCCCG
GTAGTATCAAATCATTTTCTTTCCGTCCAAATATTCCAAAATATTTTGGA
CTTCTACCGCCCGATGTTTATCAGTCCGTTTTCACCCGGAGATTCTTTGC
ACTTCCATTAAGCCAGGAGAACCACTCAGGCTCATCCAACACTCGTGCAT
ACATGTTTCTTTCTTTGTCCCTGTTTTTCTAAACCTCCTGCAAAACCGAC
GGTTAGGCACCGTCCTGCCAGTACACAGTGAAGGTTGGCACCGTCTCCGT
CTTCTCCGCTGAAGTTAGGCACCGCTCCGTGCCGCTCGCCGAGCAAGCCA
AGCAGCGACAACAGCCAGAGGAGCCTGTAGACGGAGAAACATGCACAGAG
GCATCAATGGACGTTCTCGTCGCCAAGTTCCTCCTCCCGAATCACCCTGG
CAGTATAAATACCCTAGAAGACTTACCGTGGAGCTCCTCAGCCGATTCAC
CACTCCATTTTTTACCACTCCGGAGCCGAGTCGCCGAAGTCCCGGAGTCC
GTCGCGTCGAGGTGGCCGACCCCCTTTCCTTCCCCTCTTCTTCTTCTTCT
GCCCTGCCTCCTCCTCCTTCCTTCCCAGCCGAGCCCCTCCCCTCTGCCAG
CACCAAGCCGTCGCCCAGCCGCTGGCCCCACGCTGCCCAGCCGTCGGCCG
GCGCTGCTCCCGGCCGTGCTGCAGCCGGCGCCAAGCAGCCGAGGCACTGC
CGCCTCCCAGCCGCCCGGCCGACGCCGCCCCCTCCCCTCCCAGCCGCCCA
GCCGCCGACCCCGCGCCGCCCAACCGTCGGCCGACGCCGCCCCCGCCACG
CGCAGCCGCCGCCCGGCCGCCGCTCCCCACCGCGCCAGGCCGCCGCGCCT
CCTACTGCTCGGGAGAGACAGAGAAGAAAAGAAACAGAGAAAGGAAAGAA
GGAGAGAGAGGAAGAGATAAGAAGGAGAAAGAAGAAAAAAAAGGAAAAAA
AAGAAAAAAAAAGAAAAGGAGTGGGACCCACGGGCCCACATCTCTCCCTC
CCTTCTTTGACCCTTTGACCTTACAGCTGAGCCCCACTCAGAATATTCCC
TGGAATATTCCTCTCTATTCTTTTAACCCTCCAAAAATCCCCAAAACTTC
AAAAGTCCATATCTTTTCATCCCGAACTCCGTTTGACTCCGTTCGAATTC
CAAAATCTTTCTAAAATTCCTCTCTATTTATTAACGCTGTCTTTTTCATG
TTTTTGTCTTGGTTTAGCAGTGGTTTTATGTATGGTTTATTTTCTCGTGT
TTAGAACCCAAGTCGGACAGAGGATTCGCGCAGGAGTTCGACGCTCCGTC
CGTTGTCGCGGAACAAGGCAAGCCCCCTTAACCATTTATTGTGCCTATAT
TTTTAAATTAAATATTTTGTTTGTCAAATTGCATGCTTTAGGTTACACTG
TTTTTGGCCACGATTCAAATATGGATCGTCGGACCTTTCCAGTAGTCGCA
CTTTTACTATATAGGAATTGATGACCCCATTCCTTTGTAACTCCACTACA
TATTTTGCGTTGGTATTTAAAATGCCAAAGTAGATTACCTATAGGTCACG
ATTGTTCTGTCGTGCGGGAAAAACTGGGATATTTATATTTTGAAAACCCG
ACGAGATGTCGGTATGGTTAAGAAGGAGAAAAGTGTTTTGTAAAAACATG
ATGATGCGGGAGTCAGTACCTTGGTGGTTTGACTACGTATTATCCATAAG
GACCGTTTCCTTTGGGAAATTCATCTGAACATATGACAGTACGACCACAC
GGGTATAATGGGATGCCCCTAGCCGAGTAGATAGCTAAAACATAGGTGTC
CAGCATGTTAGCAGTTGAGGAGCACTGGTATGGTGGCGGGTATGGCAATC
TCCTGCAGTGGGGATGTGTCGGAGTCCATACGGTGGGGCCTGAGTAGATG
AGGGCTTGAAATTTGGCCTGATGCTTGGTGGAGAGATTCCACCCAACTGT
GGGACACGGGATATTTATGGGTTGGTTATGGAAAAGCCTTGTAGCGAGCT
CTCCTTTGTCGGCCATGTCTGATCCACATGTGTTCGGTAATGCGAGAAGT
CCGCGACGTGTGGGTAAAGCGTGCAACCTCTGCAGAGTTTAGTCAAACTA
TTTAAACAACCATGCCCACGGTCATGGGCAGATGTGAAGTGTTTCTCATA
GCGTAGTGTTTGTTTTATAAATGAATCCTTGGAATGGGTACCGTCACCAG
AGTTTGCCTTTGTGGCGGACGGCCAGCCTTCGTGGTTGGGAACGAGTCTG
TGTGACTCGGGGTGTCGATTGGCACCAAGGTGTGGTTAGGGCTGAGATGG
CCGAGGTAGTGTCACGCCCCAAACTAGCCCCGAACGAAGGCCAGAATAAG
ACGATCCAAATTAACCTGTATGCCTGTAGCAGTCCCAGGAAATAGCGCTG
GTACAACAGGAAGATAGAATATCACAACAACAGCGGTCTCTTTATTAAGA
GTAGAATTACAGCCAAGGTTGGAACTGCGGATAGACCCCGAGTTCACAAC
AGCATTACAAAAAGACGGAAGCGAAAAGCGGAGACTAGCCCTAAGCCACA
AGCAAAGCCTTGGGGAAAGGCCGAAACCCTACTACTGCTCGAAGTCTGCT
TGCTCCTGGAAGAACTCTTCATCAGCAGGGCCCACCTCCTCGTCTTCGAG
AACTGGGGGGGTTATTTATATAGAGCAAGGGTGAGTACAGAAGTACTCAG
CAAGTCAAGGGGACTTAAGTGTTTAATGCAAGCTTCAAGGAGAGCCAGTT
GTTTTTCACAATTGATTTTAGTTTAAGACTTTCAGAAACATCTAAGTGAG
TGCTTCTCAACGACTCGGACGAGAAAGTACGTCTCATCTGGCCGGAGCAG
TGAAATTGTATCGATTGATTCTTGTCGGCACGAGAGGCTCCTTGCCAATC
GTTCACCGACCCCGGCTGCACCAACGGCCACAACTCAAACACGTCGGCAT
GAGAGGCTCCCTGCCAATCGTTCACCGACACCGGCTGCTCCAACAGCCAC
AAATCAAGCATGTCGAAACGAGAGGCTCCCTGCCAATCGTTCACCGACAC
CGGCTGCTCCAACAGCCACACTTAAGCACAGGAAGGATTTCTCACACCAA
CAGCAGTTCACAAGGTAACCATTAAAACTACGCTAAGGAATCACCTCACA
TCCGCCCATGCCCGTGGGCATGGCTGTTCGAACAGTTGTTAACCTCTGCA
GAGGGGGTACACTTTACCCACACGACGTTACTAACCCCGAGTCACCCAGC
CCGCGACTCTCAGTCACGTCTGGCGACCTTGAGGCTTTCACGACAAGGCA
TTTCCAAAGCCGACACAGGGTCATCCTATGCTAACGGGAGGGGTCCCACG
GACCAACACCAGGTTAGGTCCCAGACCATACTGTGCCAGGAAGCCCAGGG
GTGTCCCATATCACCCATGTGGTCGTACTTGACATATGCTTGGATGTAAT
TCCCAAGGAATCGGTCCTTAGAGCGAGAACGGGCAGACCGTACCTCTAGT
ACGTCTCCCGTACCGCGAGTTTTAGAAACTCACTTTACTTTCAAGGCACC
GACCCAAGTGTCGGGTTTTCCAAGCATTTTGTAAACTCAAGTTTTACCCA
GGTGATCATTTTAAATTTTGAGGGAAGTCTCGATATTCGTACGCGAGATG
TGAATACCGAGATTTCACCTGAGGGGTGACAAGGGTGTCAGGGTATTCAA
TATTCAAGGAAGGTAAATGCAGCAATTGGATAGGTCCTGCCGGTTGTATT
GCAAACCGAGGCCAATTGTCAAGTGTAACCTAAAGAATGCATAATTTGCG
AAAACAAAATACTTAATTTTAAATTATAGGTTTAATTGATCAAAGGTGAC
TTGCCTTGCTCGAGATCTTGAGCTTCTTCCTCGAAATCCGCGCACTGCGG
GTCTTCGGGCTCCGAGACTACACGCGAAACGAGACGACTCAACAAAGCGA
TAAAAAGAAGCCCTATTAATGACCACTAAGTGTGCCGTTGGATAGATCTC
GATTTTTGAGGAATTTTGGAAGTTGAACGGAGTCAATCGGATGAACGGTT
GATGAGATATAAATTTTCGAAGATTAAAGGATTTTCTATCTAAAGGAAAA
GGAATTATTAAATCCCTTGGAAAAAGAAAAAGAAGGGAGGGACTGCTATT
GGACTTCTACTCGGGTAGCTAGGTGCGGCCCAAGGAATAGTAATGGGCGC
GACCGAATGGATGGGCCGATGGCCCAAAAGAATCGGCCCATGGCCGATCG
GCGCGCACGGGGGGAGGGGGGGGGGTGGGGAAGGCCGATGGGCCGAGGCC
GATTGGCGCGGCGGAACGGCCCAGGGCCGAGTGGCGCGGCCTGGTCCAGC
CTCCCGAGTGACTCGGGGCCGACGGACCGGGGCAAACCGCGGCCTACGCG
GCGGCCAGTCCGGTGGACCGTGTCCACCGCGCGGGCGCTAGGGCGGGGCC
CGCCCGGCAGCGGCGCGGTCTACGCGGACCAAGCGCACGAAGGGGAAGGA
GGCCGTCGGCGCTCACGTGGCACCTACGCGGCTGCCACGGAGGCCGGCGG
AAGGGGGAGCGCGCCGGCTGGCACTTGCGTGGCGCCTACGTGGTGGCCAC
GGAGGCCGCCCGGGCGAAAGAGAGGAGGAGGCGCCGGGCGACGGCGGCGT
TGGCGGAGGGGCTCGGGCGGCGCGGTGCGAGGCCGGAGAGGGGAGGGGAA
ACACACTGGGACGGAGAGGAGAGTGAGAGGGAGTGGGACGTCGGCTCGGA
TTCGTCGGAGGGAAGCCGACGGCGGCGGGCGACGACGCGCGACGGCGACG
GCTACGGCGGCGCGGAGAGGGAGCGGAGGAGGGGACGGCGGCCCCGGTGG
TGCCCGGAGGAGGGTTCTACGTGCTACCGGAAAGCCTAAACCGAGGAGAA
GGAGGGAGACGGGTGGGAGGAGGAGGTTACCGCGGCGGGACAGTGCTCGC
CGGGGACGGAGGGGCGACGGCGCGCGGGCGGACTCGGCGCGGCTCCGGCC
GAGGGAGAGGGAGGGAGACGGCGCCCGGAGCCCTTCGGGCGCCCTCGGCT
GCGGCGGCGGGCGACGAGGGCGGCGGCGGCAGCGGGGAGGAGAGTGGAGC
TCGGTAGGGGCGGCAATGGCGGCCGGGAGGGAGAAGGATTTTAAAAAGGA
GGGTGCTAGGTCGGTTCGGCCGGGGAGAGGCGGTGCGGCCGAGAGGCGGT
TCGCGCAGGGAGGGGACCGACGCGCTAGCGGCCAAGACGGCGGCAGGCGG
AGAGAGAGAGAAGGGGCCCGGCGGTGGTCGGGGAAAAAGGGGAGAGAAGG
AGAAAAAGGAGGGCGGCCTCCTTGCCGCTACAGGCAAGGGCGCGCGCGGG
GGAGAGAGAGAGGGGGAGCACGCGCTCTCCCTTGGCGGCACGCGCGCAGG
CGGCGGGGCCGGGAGCGGCGGCGCCGATGGGACGAAACGGGCGGAGGGGA
GAGAACGGCGAGGGAGAGAACGGGCAAGGGAGAGAGGAAAGAGAGAGAGC
GGGCGCTCTCTTGCTGGCGCAGCGCGTGCGGCGCGCGTGCGCGAGGCGGC
CGACACGCTCGGCCGCGCGGACCGGGCCGGGTGGGCGCGGCCCAGCGGGA
GGGAGGAGGCCGGAGGGCTGGGCCGGACGGCGGCCCGAGAGGGAAGGGGG
AGGGGGAGCAGGCCGAGAGGGGTTCGGCCCGAGCAAGAGGGAGGTAAAGC
AGACTTTTCTCGAGAGAGAGAGAGAGAGGGAGTTCTAGGGCTCGGAAATA
AAATCCGATTTCGCGGTTTTCTCCGGGATTGAGATGAGAGGGGAAACACG
AGACCTTGGCACACGACAAGACTCGACCGAAGAGCAAACTTTCGCAAATA
GTGTTTTTAGAGAATTAGTTTTCCCGCTAACGCCGCGACAAAACGGGCGT
TACAGGTAGAGTGGCTGAGATGGCCAAGCAGTGCTGAGATGGCACGGTGT
TTGATTTGAGAATTACTACAGTGACAGGTTGTTGCGAAGCAACCTATGGA
ATGGAGTGAGGCGTGAGCCTTACTTCAAAACTAAAAACTGTTACACTAGA
GGTTTACAACTAAATTATTTATAAAACCTGGTTTTCCAAATAAAACCGTT
CCACCCCTTGTTATTGGCCTTGCATGTCATATTTTTCCGGGCTTGCTGAG
TACACTGAGTACTCACCCTTGCTATTATTATTTATAGAGTTAGAAGAAGG
ATACCTTGACCTTTCCGCCGAGGCCTATTTTCAAGAGCAGGTCGAGTACG
ACTCCTCTGGGTTTCAAGCCTAGTTCCCAAGCCTAGCCGTGGATTTATGG
TTGTCTTCTTGCTTCATGTCACCCTCCACTGTTGTTATGTTTCTGCTTGC
GTTTACCTTGTCCTTTCAGTCTTTCTACTAGTCTGGGGTTTGTCCACGAC
AGTAGTAGTTTGAGACCTCCAACAATGTTGTAATAAAAGCTTTGTATTTC
TGGATTCCACTATTATCCTGTGAGTACCAGCTCGTGTATCCTGGGACTGG
TACTGTAACCACAGATAAGGTTGTGACCTCCAGCCTATGCCGATTGACTT
TCTAGACCAGCATAGTTTGGGGCGCCACACCCTGCCGCTGCCGCTGTTCG
GTTGGGAGCTAGAAGAGATGAGCTGAGAGGTGAGGTAGGAGCTCAAGCAA
AGGACTAAGAAATATTGGGGACTTGGCCCCGTGTCCTATCTTATATTAAT
GCCCCCACTATTTTAACGCCCCCTAACATTCCGCTTGTTAAAATTAATTT
TCGCAGGCGAAAGGTTTAAGAGGCCCGCCTGCAAAAATAAGGTCATTATC
ATAGGCGGCCCTTTTAAGCCCCGCCCATGAAAAAAAATAGATTTTCGCAG
GTGACTGGTCATCTGACCCCTTCACAACTAGGTAGGCGGGCAATCATAGT
CGAAAATATGACCCATATGTGAAGATCTATAAGTCTCGCATGAAAAATTT
GTTTTTCTAGTAGTGATGTTTATGCCCTTCATTATCACCAACTAAGGAGC
ATATGTTTCATTCTTTGTGATATAATACTGACTAGTCTTTACGCAACAAA
GAATCACATGCAAAGTAAGGGTACTTTGTACTATAGGAATATATTGTTGG
TCTTGTATTATTTGTCTACCCTACTTTTTGGTTCCTCCGTTCGTGAGATC
AGGTATTCAAGTTTGCTGTAAATGTCTAAATAGATGACCATTTATGGGGT
GACACATGTAAGAAGCATGTGTACTGTACAATAAAAATAGCCTATGTCCT
GCTGCAACGCATTGCCAGTCTATAGAGGAAAAATTGTCTAATTTGCGAAT
CAGTCTATGACAAAGCATTGCATTAGCTTGTCCTCCTAGCCAGCCAAGGC
AGCTATTAGCTAGCTATGAGTCTTTCAGTCAGTCAGAAGCAGTGGCGGGC
CCAGCTTTTTAAACTTGGGTATTCGAAATGGGAAGGGGTAAAAAAATGTC
CATACACCAAAAAGCCAAAAAATAGTCTTGTATATTATGATAGACTAATA
ATTATAATTTAGAGCGTATAGAATAAAATTGATCATTAGTTCACACAGTG
ATAGAATTGATCATCACTAGAAATTGTTTAACTTATAGAAATACTAATAC
CAAACATATCAAAGTGTCAAAATATGGAATACAAAAATGATAGAGAATAA
TAAGTTAGGAAGAAAACTTACAATTTAGATATTAACTTTTCGACGCTTGA
TATTTTGGAAATAATTGATGATGTCCTTGTCCTTAGCTTGCAAAAAGAAT
TCTCTTTCAATGAATGTAACCAAACAATCATTCAAATACTACAAATTTGC
TAATATGGTATGAACTATGAACTACTGTCCAGTGTCCAATATACTCAATT
ACTCAAATACTCAAATAGGCAACTAGTCAACTACAATCCTACAAACTAAA
TGTCTAAATCAAGCAAGCAAGCAAGCAAGCAACTACACTAAAATACTAAA
TGTCTAAATCAATGAATTTGTGTGCTTGTCCCGTTGTCCGGAGTTTAGTC
ACTCACTGTGCTAATGTGCTTATCCGGAATTTGCAGGTCAGGCAGTCGCC
GGCGAGCAGGATGCCGCACGGCCGCAGCGGCAGCGCGCAGCCGCCGGCTG
CCTCGGGCCTCGGCGCGGAACGGCGGACGCCGACCTGCAGGCTGCAGCTG
TGCAGCGCCTGCTCCTGCTCGGCTGACGGCCTGGAGCAGCCTCCCGCCTG
GCTGCCTCCTGGGCCCCTGCAGGCTGCCGCGCCGGCTGCCGCACGCGGCA
CGCCGTCGCCCGTCGGTCACGGTGCGCCTGCCGGTCACGGGCTTGGCGCC
TTGGCCTTGGCGGCTCACCGCCTCACCGGTCGCCGTCGCCGCCGCCGCGC
CGGCGCCGCGCCCGCGCCGTTGCACGCCGCTGCCACGCCACACGCCGCCA
CGGCTCCCGCAGCCGGCCGCCGCACGCTGCACGCAGCCCCCGCCGGCCGC
CGCACGTCACGCCGCCGCACGCCTCCTCCCGTCGCCGTGCTGTACTGCTG
TGTTGTGGTCTAGGGTTCGCAGGTTTGGGTGGCCAAGGCGCCAGGCGGGT
GGGGAATTGGGGGAAAATTGCAAATGGGCTGAGATGTGGCCCAATTAGAC
CACAGGTAGAGAGGAAAAAGGGAGGGGAGTGGAAAATTTAGGCCCAATAG
AGAAGAAATGGGGAAACAAGGCCCAATATAAGCAGTTTAAGTTTTCTTTT
TATTTTTTTAATACCTATATGAACTATATAGTATATATACCTATTTTTTT
TCCAAAAATCTTGAGTATACATCTGAATACCCGTGAATACATAGTGGGCC
CGCCCCTGGTCAGAAGCTGGCTCAAGTTCTAAGCTACTAGAATAGAGGTG
CTACTGCTGCATCGACCGGCCGGAGGCAGAGGGGCCAGGGCGGCGCTACT
GCCACACAGCTAGCTAGCTAGCTGCGATGGCTGAGCTCGCCGCAGGCGCA
GTGAGCAAGCTGCTGGGTGTCATCCACAACGAGGCGCTGCTGCTGGGCCG
CGTCCATGGCGACGTGTAGTTCATCAAGGAGGAGATGGAGAGCATCAACA
GCTTCCTCGCGCGCCTGGCCAAGACGGCCACCGCCGGCATCGCGCAGGAT
GACGACGACGAGCAACTCCGCACGTGGATGAAGCAGGTCCGGGAGCTCGC
CCACGACTGCAGCAACTGCATCGACATCTACCTGCGGCGCGGTGACCCGG
GCCACCCGGCGATCCACCGCGCCAGGGGCGGCGGCTTGCGGCGCTACCTG
TGGTGGGCATCTTGGTTCGTGCACAGGATGGTCGCGCAGCGCAGCGCGGC
CATCCAGCTGCGCGATCTCAAGGAACGGGCGCGCGACGTCAGCGAGCGGC
GGTCGAGGTACGACGTGAAGGTCCCAGAGAAGGAGGCAGCAGGAGGGCCC
GCTAGTACTCCGGCGCTGGCCGCAGAGGACGAAGACGACGATCAAAATCA
AGCTATAGAGTTGGCCAACTACTGTTCCGGTCCCGGATCTCTAGAGCCTC
GCGTTCTGGAGGACTACTGTGCCGAGAAGCTAGTCGGCTGGTTGAAGCTG
CAAGCTGATCAAGCCGGAACTTCTGCATCTAGGCTGTTGATACCATCCAT
CACCTTGGTTGCACCGGATACGGAGGACTCCGGCTCCATTGCACGTGAAG
TTCTAGATTTGGCGGCCATCAATTTCGACCAAACTGTTTGCATCAACCTC
CCACAAGTGCACAGGTCATGGGATCTTCCGCTACTGCCCCAGGAGATCCT
CTGCTACATCCTGCAAGCTTGCTCCTACCGGAAAAATTTGTTAGATCCAC
AAGCCAAAGGTGAAGGAGAGACATTAGAGCCGTCCAAAATTAGAGCGAAA
GCTTACTCCTACCGGAAAAATTTGTTAGATCAAATCGGCCAAATGATTGG
AGAAATCGATTTTAACGACAAGATTGAAGAAATCAAGAGCAAGATTGGAC
AGGTCGAGACCAAATGGTCAAAGAACACCTCCGGGAAACATAAACTGATG
ATCTTAGGCGTGCTTCACCAGGCGCTGACGCTTATACAGATTGGGCCAGA
CATGCAGATGCCATTATCGTGGGAGGAGATCATGGATGAGACGGCCAGGA
TGCTTAAATATAACTAGCATGGTGGCCCGCGCAGATTGCGCGGCTAGCAT
CATTATATTTTCTCTCATATAATAGCATATATGTTTTCTCATTATATTAT
TCAAATATATTAAAATGACAACATAATTTTAAATTTTGCAATAACTTTAC
AAAACTACTAATGTGTAATATTCATATTATATTTTATATACGTGTTAGTT
ATTAATTATTTTTAATATCAAATTTTAGTTATTTGTAAATTATATATATT
CCTATATGGATTCTATACTCGTCTTTTAATATTTTTTTTAATTCTGAATT
TTCTGTAAATTGTATTTGTATATAGACTCTATGTTCTTCTTCCAATATTA
TTTATTTTTTATTTCTGAATTTTCATATTACATTTTATATACGTGTTAGT
TATTAATTATTTTTAATATCACATTTTAGTTATTTGTAAATTATCTATAC
TATACTTCTAGTATTCCTTATTTTTAGTTCCGAATTTCAGTTATTTTCTA
ATTGAATTTCTATATGGACTCTATACTCTACTTCTAATATTTCTTATTTT
TAATTCCGAATTTCAGTTATTTCCTAATTGTATTTATATATGGACTCTAT
ACTCTACTTCTAATATTCTTTATTTTTAATTCCGAATTTCAGTTATTTCC
TAATTGTATTTCTATATAGACTCCAGTCTCCTCTTCTAATATTCCTTTTT
TTTAATTCCGAATTTAAGCTATTTCTAAATTGTATTTCTATAAGGACTCT
GCTTTTTCTTTTTCCCGATTAATGTGAGAATTTCTAGGCCATGAGAGCGA
ACGTGGAGGCTCCTTTTTCTATTCCTTTAATCTCCTCTTCTAATATTCCT
TATTTTTTAATTTCGAATTTAAGCTATTTCTAAATTGTATTTCTATATGG
ACTCTGCTTTTTCTTTTTCCCGATTAATGTGAGAATTTCTAGGCCATGAG
AGCGAACGTGGAGGCTCCTTTTTCTATTCCTTTAATTATATAATAGATAT
CGAAGCAGTGGACACCACGGTCCCGGTTATTCTCGAAATTACCCGATATA
AAAGAGAAATTTTACCATCCTTAAAACAATATCTTAAGATACAAACATTT
TACATTAAAAATTTTAGTATCTCGGGATACCTGGATACCTAGTACCTAAA
GGTATCATATCTATCTATTATCTATCTATCTATCTATCTTCTATCTATTA
TATACTAAAAGTCCATTAAACTTCCTATAAACACTCTCAAACTGACATAT
GGCATCCTCAAAACGATCTCAAGCCGCCACATGGCACAACAAGATAAATC
GGGACCCACATTTGCAGCCCCGTACGATGCATCGTGTATTCTTGTGTATA
GAAAGCGAGGACCCACATGTGCAGCCCAGCACGATGCATCCATCTCACGT
AGATTAGTTTGATACTTTCATATAAGATACCAAATCTATCTCTTAGCAAA
AGCAAGCCAGATTAGTTACTCCTACAGGACTAGCAAATTATATCTCCTAC
ATACAAGACGCTGTCAGCAAATTATATATCCTACGGAGCTCAAAGATAAA
ATTTGAATTTATAATTAAAATTCATATTCTTTCATCAATGGACAGATTCA
AAATATTCACAATCCTAACGCCACAAATTTTTTGACAATTTATATAAGGT
GCCAGTTGTTTTAAAAAGTTGAATAGATCCATTTTTCAAGTTCGCAATAA
TTAAAATCAAATAATCATGTCCTAATTGTTTTTTTACGCACCCTAATTTT
ATCTTTACATATTTCTATTATTATATTCTAAAAGCCCATTAAACTTCCTA
CAAACGCTCTCAAGCCGTCATGTGGCAGCCTAAAAATACTCCCAAGCCGT
CACGTGGTATTCTAATAAAATAGAGAAATCTGACCATCAATTTTTCTTTA
AATCGGTGGACCGATTATTTTAGAATGTTAGATGTATCTTTAAAAAAAAC
AAAACCTATAAATGTCCGCACCTCCGTGCAGCACACACGTATTGTACGCT
ACCTCTGCTCCTTTCTTTTTTTTTTCATCCTAATCACAATTAAACTTAAA
ATTATCTTTATGGAAAAAAGACTCACAAATAGACATCATATGTCCATTAA
ACATACTATAAACGTTTCTAACCGTTGTGTGGCACTCTTAAATTAGAGAA
ACATTCAACCATTGGTTTTTACTTAAATCGATTGATACATTATTTTACGT
TGTTATTAGATTTATTTTTTTAAAAAAATCCCAAACAATTAGGACATTAA
AGTACATAAATGCTTTACTAAGCTGCTACTAATCTCGCTTAAATTGCAGA
AAATCCTAATAAATCTGAAAAAAAATAAAAACATCCAACCATCGGTTTTG
ACTTAAACATCAACACATTATTTCAGATCATTAGATAGATCAATTTTTTA
AAAAAGACATCCCAACTTTCCCTCCATCCCTATTCATGTGCGGTGTGCGG
CATTACTTTTTTCTATTTTTTCTATCTCTATAACAATTAAAATTAAAATT
ATCTTTATGGGCAAAGAAAAGACCACAATTTTTTTTTTGACCTTGAAGAA
AAGACCACAATTGAACCTCCACATATTAGGTCTAGCCAGCTATCCCTATG
CCCCTTATGATTTGTTTGAATTACCATATTTTTTTATGTGAAATCAATAA
CTTAATATCCATATTGACTATATTTTGCTAACAAAAATTTACATTCTGGA
CCCACTTCCATATTGAGGCCTCCACTAAATAAAAGAAAATTCTAAAATTT
CTCACTAAAAATCAAAATATCCCACCTTAAATTTTCATAAAACTGGTAGA
CCCAGTACTTATATTCCGTTAAACATCTAATGACTTTCCATCGACTTAAT
TATTTTTCTCTAAGCATGTATATAAGAGCTATTTACCCATACAATTTGAT
ATTGATCTTTTATCAATAAATGATATTTTAAGAGATAAATAAATAATCTT
AAGATGATCATAGCATCTAAATTATATATGTGATATATGAAGTCGCATGA
CCAATTGAATATCATATTGATCGTACTAAGCACATTGGCTACACCAAGGA
ATCCTAACAGTGAAATAACCATGTTGTGGCCTTAGCAATATATAAGTTAA
TTCCATATAGGAATTAAAAAAATGTCCATTTAAACTTGCTACGGTACATC
ATGAATTCCTAACATTTAGCATAGAACAATCTAGAAATATGTATTTGTTA
CATGACACTTCAGTTAAGTGGTAATTTGCTAAAAAAAACTATGACCTCTA
TTTTAAATTTTCTTACTTAATTGGAAAGAGATAATTTAGAATGGATACCT
TTACCCCATGTCGTGCTATGGGATCAACCCACATATTTTCATCCCGAATT
ACAGTGATCAAAGCATTTCAAGGATGCTTCATAGAGTGGAATTCTCCCAA
AAAAGAGATGAAAGGAAATGTAAATTGAACAAAAAATTATTAATTCTAAA
TAGAAACATTCAAACATTTTAGTAAGACTAATAAAATGAGTATATCTAAA
AGAATTAAACATTCGTAATAAAAACTAAATCAGCATTAAACAAGGTGCCC
GCGCATATGCGCGGGCTACCTTCCTAGTCTATTATATTATTAAAGGAATA
GAAAAAGGAGCCTCCACGTTTGCTCTCATGGCCTAGAAATTCTCACGTTA
ATCGGAGAAAAAGAAAAAGCAGAGTCCATATAGAAATACATTTAGAAATA
GCTGAAATTTGGAATTAAAAATTAAGGAACATTAGAAGAGGAGACTAGAG
TCCATATAGAAATACAATTTAGAAATAGTTGAAATTCGGAATTAAAAAAT
AAGGAATATTAGAAGAGGAGACTAGAGTCCATATAGAAATACAATTAGGA
AATAACTGAAAGTCGGAATTAAAAATAAGGAATATTAGAAGTAGAGTATA
GAGTTCATATAGAAATATAATTAGGAAATAGCTGAAATTCGGAATTAAAA
AATAAGGAATATTAAAAGAGGATACTAGAGTCCATATAGAAATACAATTA
GAAAATAGCTGTAATTCGGAATTAAAAAATAAGGAATATTAAAAGAGAAG
ACTAGAGTCCATATAGAAATACAATTAGAAAATAACTGAAATTCGGAATT
AAAAAATAAGGAATATTAGAAGTAAAGTATAGAGTCCATATAGAAATACA
ATGAAGAAAAAAAGGAAATTTGGAATTAAAAAATAAGGAATATTAGAAGT
AGAGTATAGAGTCCATACATGAATTTGAAACTAACTAAAATTCGGAATAA
ATGTGATAAAATTAAAAGTAGAGTTTAGAGTCCGTATAAAAATACAATTT
ACAAATAACTAAAATTCGAAATTAAGAAAAACATGGGAAGAAGAGTTTAA
AGTCAATATAGGAATACAATTTAGAAGTAACTGAAATTTGAAATTAAAAA
TTAAAGAATATTGAAAGATGAGTTTAGAGTCCACATAGAAATACAATTAG
AAATAATAAAAATTTAGAATTAAAAAAAAATAAAAGACGAGTCTAGAGTC
CATAAAGGAATATATATAATTTATAGATAACTAAAATTTGATAGTAAAAA
TAATTAATAACTAACACGTATATAAAATACAATATGAATATTACACATTA
GTAGTTTCGTAAAGTTATTGCAAAATTTAAAATTATGTTGTCATTGTAAT
ATATTTTAATAATATAATGAGAAAACATATATGCTATTATATGAGAGAAA
ATATAATGATGCTAGCCGCGCAATCTGCGTGGGCCTCCATGCTAGTTTTT
ATAATAGAAAATACAGTACCTCTCTCAGTATTTTTTCAAGGATGATAAAA
TTACCCAATATAGAAACATAATGTATTCTCGGCCAAAAACAAGGTTGAGG
AAGCCAGAACTACTACTGCTCCTGCACTGGGCGAGGATCACATCAAAGAA
ATCATCCACAACCACAAGATTGCATTAGACATCATACGAGAGCTGATGCG
AGGCAACTCTGGCAAGGAACAAGCCACATGTTTCCTGGGTGGGATCATGG
ACCACGATGCTACCGCTGATGCGAAAGAAGAAGCAAAGCAGAAGATGGAT
GATATCTCGCTGGGGATTGAGGAGCAGCTGCACATCAAAGGGGTTGCAGA
CAAGATTAACAAGTACATGACAGGTAAAAAGACCCTGATTGTCTTTCAAG
ATGATAGGGACTGCATATCCCCATGGGAGGACACAAGAAATGCTTTGAGC
CTTATAAACTGCTCCTCCGGGATCGAGTGCAGTGATGGTGACCACAAACA
AGAGCCAGAGGCAAAAGAATTTTGCTGCCCACCGGGAGAGCCTATAACCT
ACTCCCTTGTTGGCCTCTACAACGACATTATACTCCAGCTTGCCACAGAG
AAGAGGAAGCGCGATGGCAGCTACGATCCCCAGATTCTCCATGGCATCTT
GGAGAAGTGTGACTCCACAAGAATTCGCCATGAAGATCTTCGTGCATGAT
CTGTACGCTAACCCAAATAGGAGTAGCCAAGATCTGCGCAAGCTTCATGA
CGACCTGGATTCCTGCAAGTCAGTGGGTGAAGTAATAATATTGCTAACAA
GATGATGCTCAAGTTCTCCTACAACAACCTGCCTAGAGCATACAAATCCT
GCTTGCTGTACCTGGCCATTTTTCCCCCTGGTTTCAACATTAGGCGATCG
AACTTGGTTGGACGGTGGGTTGCAGAAGGGCTAATAACCAAGGAAGACTG
GGCGAGTGTAGTACGGCATGCGGAGCAATGTTTTGACACGCTCATCGACC
GGTGGCTTGTTTACTCTGCAGAAGTTGGTGCTACCGGAGGGGTCAAGAGC
TGCATCGTGGGTGATAAAGCCCATGAGTTCATCAGCAAGATCGCCACGAA
AGAGCACATTCTGGACGCACGCCTGTCACATATCTGGGCTCGCCACTTCT
CCATCTTCAGTGACCTCCAACTGCGAGCCTTTGACAGCATCGACAAGTTT
GTCCGCAAGCTTCCTAACTATTCTCATCAATTGCCGCAAGTTCTTCAACA
AGAATAGCCACCTCGAGCATCTGCAACAACATACTACTTCTCAAGTATCT
GAGCCTAAGGAAAACAAACGTTACCCATCTACCCCGTGAAATCAATAACC
TTCACGAGCTGGAGATATTGGATATCCGAGAAACCAAGGTGCCTGCTTCT
GGAACAAGATATGTACTGCTCCTAAAGCTGAAATGCCTGCTGGCTGGTCA
CGTTGATTCGAGCTCGAGCTGCAGCCATGATATTAGGGATGACAAGTCAC
TGTACTCTGCCGTTAAGATTCCTTCCAACATCAGGAAAATGGATAACATG
GAGGTATTGTCCAACGTCGTGGCTTCACAGGATGGCCATGAGTTGGAAGA
TATTAGAAAGCTGTGGCGGCTGAGGAAGCTTGGTGTGGTTATCGAAGACA
AGAAAGCTCACCTTGAGAAATTACTTCGAGTGATTAGTGACCTGAAAGAC
CGCATCCAGTCTCTTTCAATCCCTATACATACAGATAGAAGCGAGGGCAC
TCTCTCTTACGAAGGGTTATCACTAGAAAATAATGTTCGAGATCGATTGG
AAAAAAATTCCAAATGTCTTGAGAGCTTAAGCATCAACGGAGTCACACGT
TTAGAGAAGCATCTCTCGTTGCTGACCAAAGGTGGCAACGAACTTACCAA
GCTAACTCTGACAAGCATCTTGCTGAACCAGGACAATATGAAGAACCTTG
CTGTGCTGCCCAATTTACGTTGTGTTAGGCTGCGATACCAGGCATACACC
GGGGATAGTCTCACCTTCAAGAAGGATGAATTCCAATGTCTCAATTGCTT
TCTTGTTGATGGCTTCCACATGACTGAAATCATTGACTTTGAGAGTGGAG
CAGCTCTTGAGCTCGAGAAGATCGCCTTGTCCCTCAATAGCATAAATTCT
CTTGTTGGGGCTGGTTCCCTTAAAAATCAGAAGGAGCTAGAGTTGAAGGG
CAGCGAGATATTACCTCTTCCATTGCTGGTTGAAGATGGAGCGGCTCCTG
AGCAACGTACAGAGGAGGACCGCATGCTCACCTTCAAGAAGATGGAATTC
CAACATCTCAAGCACTTGCTTGTCGAGGCTTCACTCATGACCAAAATCAT
CTTCAAAGATGGAGCCGCTCCTAAACTCAAGAAGATCACCTTGTCCTTGG
ATAATATAATGTCTCTTGATGGGGTCAGCAATCTTCCAAAATTGACGGAG
CTCGAGTTGGAGGGCCACAATAATCTGATTCTCCTTTCATGTTTTTAATA
ACAATGCCAATCGAATTACCAAGGTGACTCTTCGTGATACCTTGCTGAAC
CAAGGTGATATTCAAGTCCTTGCCAAGAAACCACACAAGATCTGCAGCCT
AGTTTTAAAACACTGCTCTTACATCGGAAGCCAGCTTACCTTCAGTGAAG
ATTAGTTCCCAAGGCTTAAGCTTCTTACTGTCGAGTGCTCTGCCATAACC
AACATCAGCTTCACTGACAGAGCAACACCTAAGCTCGAGAAGCTCACCTG
GTCCTCCAGCACAATGGAGTCTCTCTCTGGCATCAAAAACCTTCCAAAAC
TGAAGGGGCTCGAGTGGGGCTGCGCCAGGGGGACCCTCTCTCGCTGTATC
TCTTTGTCTTAGCAATTGACCCATTGCAACGACTTCTTAAAATGGCAACT
GATCAGAGTATCCTATCACCAATAACAAACAGAGTGGCAAAGTTCCGGAT
ATCTCTATATGCTGACGATGCGCCGATCTTCCTGAACCCACGTCGGGAAG
ATGTAGGCAACCTGATTGCTATATTACATGACTTTGGACAAGCCGCAGGC
CTACAAGTAAACTTGAACAAAAGTTCGGTAGTGCCTATAAGATGTGGAAA
CATAGACCTTATGGAGATACTGAATAATTTTAATGGCAAACGGACTGGAT
TTCCCATCACTTACCTAGGACTACCATTGACAACAGGGTGCATCAAGAGA
GTGCACCTCCAACCCGTCATAGATAAACTTCGATCTCGACTTACAGCTGG
AAAGGAAAGTTGTTGTAGCAGGCAGGGAGGAAAACCCTAGTCACTGTGGT
GTTAAGCTCAATACCAACATACTCCCTCACAGCATTAAAGCCACCAAAAA
ATTTCCTACATGACATGGACAAAATAAGGAAAAAAATTCCTTTGGGCCAG
TGACCAAGAAATCAGTGGGGGTAAATGCAAAGTAAATTGGCCAATGGTTT
GCTCTCCCACTAAATTTGGAGGAATGGGAGTACTCGATATGGACAAATTT
GCGAGAGCACTGAGAGTGCGATGGCTATGGCTCGGCTGGGAAAGCCCAAA
CAAGCCTTGGACAGGGACACCCCCACCTTGTGATGAGCTGGATAGGAAAC
TATTCGAATCAGCAACTAAGGTGTCAATAGGAGACGGACGCAAGGCGAAC
TTTTGGGAATCAAACTAGATTGGTGGACAACCACTCAAGGAATTGGCTCC
GACTCTATACAAACATGCCAAAAGAAAAGGAAGGTCAGTACAAGAAGGAT
TAGCTAATGCCCAATGGATACAGGATATCAAACACAACCTCACAGCTCCG
CTAGCCAAGGAGTACTTTGAGGTATTCTACCTAGTATGGAGCAGTGACAT
CACCCTCATGGAAGGTGTTGACGATACCATAACTTGGAGATGGATGGGCA
ATGGAAAATACAGTGCGAGGTTAGCCTACATAGCGCAATTCAACGAAAGG
ATAAGCTCAGCTGCAGCAAAACTAATCTGGAAACAATAGACACCCTCCAA
ATGCAAACACTTTGTCTGGCTATTGCTGCAAAATAGGATTTGGACAGCGG
ATCGGCTACAGATCAGACAATGGCCAAACAATTATTTCTGTCAACTATGT
TATATAAATCTAGAAACAGCTCAACATCTCTTCAAAGATTGTCCTTTTAT
GCGACAGATTTGGGAGAGGGTTTTAGGTAAACTCCACTGCAATGAAATTG
ATCTGACACATGATGGAAATGAGCCGTTGTTGGACTGGTGGATCAGGAGA
ACATCTCAAGGTGGGAAAGACACAGCCAAAACAAAAAAATCAGTCCACAT
TGTCACGCCCCAAACTAACCCCGAACGGAGGCCAGAATAAGGCGATCCAA
ATTAACCTGTATGCCTGTACCAGTCCCAGGAAATAGCGCTGGTACAACAG
GAAGATAGCATATCACAACAACAACGGTCTCTTTATTAAGAGTAGAATTA
CAGCCAAGGTTGGAACTGCGGACAGACCCCGAGTTCACAACAGCATTACA
AAAAGACGGAAGCGGAAAGCGGAGACTAGCCCTAAGCCTCAAGCAAAGCC
TTGGGGAAAGGCTGAAACCCTACTACAGCTCGAAGTCTGCTTGCTCCAGG
AAGAACTCTTCTTCAGCAGGGTCCACCTCCTCGTCTTCGAGAACTGGGGG
GGTTATTTATATAGAGCAAGGGTAAGTACAAAAGTACTCAGCAAGTCAAG
GGAATTAAGTGTTTGATGCAAGCGTCAAAGGAAAGCCAGTTATTTTTCGC
ATTCGATTTTAGTTTAAGACTTTCAGAAACTACTAAGTGAGTGCTTCTCA
ACGACACGGACGAGAGAGTGCGTCTCATCCGGTCGAAGCAGTGAAATTGC
ATAGATTGATTCTTGTCGGTACGAGAGGCTCCCTGCCGATCGTTCACCGA
CACCGGTTGTACCACAGCCACACGCGAGAGGCTTCCTGCCAATCGCTCAC
CAACACCGGCTGTACCAACAGCCACATGCCAAGCACTACGACACGAGAGG
CTCCCTACCAATCGTTCACCGACACCGGCTGTACCAACAGCCACAAGCCA
AGCACTGAACAGAAAACTCACCCAACAGCAGTTCACAAGGTAAATGTCAC
GCCCCAAACTAGCCTCGAGCGAAGGCCAGTATAAGGCGATCCAAATTAAC
CTGTATGCCTGTACCAGTCCCAGGAAATAGCGCTGGTACAACAGGAAGAC
AGAATATCACAACAACAGCGGTCTCTTTATTAAGAGTAGGATTACAACCA
AGGTTGGAACTGCGGACAGAACCTGAGTTCGCAACAGCATTTCAAAAAGG
CGGAAGCGGAAAGCGGAGACTAGCCCTAAGCCACAAGCAAAGCCTTGGGG
GAAGGCCGAAACCCTACTACTGCTCGAAGTCTGCTTGCTCCTGGAAGAAC
TCTTCATCAGCAGGGTCCACCTCTTCGTCTTCGAGAACTGGGGGGGGGGG
TTTAATTATATAGAGCAAGGGTGAGTACAGGAGTACTCAGCAAGTCAGGG
GAATTAAGTGTTTAATGCAAGCTTCAAGGGAAAGCCAGTTGTTTTTCACA
ATTGATTTTAGTTTAAGACTTTCAGAAACATCTAAGTGAGTGCTTCTCAA
CGGCACGGACGAGAAAGTGCGTCTCATCCGGCCGGAGCAGTGAAAATGTA
TCGATTGATTCTTGTCGGCACGAGAGGCTCCCTGCCAATCGTTCACCGAC
ACCGGCTGCACCAACAGCCACAAATCAAACACATCGGAACGAGAGGCTCC
CTGCCAATCGTTCACCGACACCGGCTGCTTCAACAACCCAACTTAAGCAC
AGGAAGGAAATCTCACACACCAACAGCAGTTCACAAGGATCCCATTTAAA
ACTACGCTAAGGAATCACCTCACATCCGCCCATGACCGTGGGCACGGCTG
TTCGAACAGTTATTAACCTCTGCAGAGGGGGTACACTTTACCCACACGAC
GTTACTAACCCCGAATCACCCAGCCCGCGACTCTCAGTCACGTCTGGCGA
CCTTGAGGCTTTCACGACAAGGCATTTCGAAAGCCGACTCAGGGTCATCT
TATGCCAACGGGAGGGGTCCCATGGACCAACACCAGGTTAGGTCCTAGAC
CATACTGTGCCAGGAAGCCCAGGGGTCCTCCCCGACACCACCCCGGTGAA
TCCACTTGTCCCTTGGCATCAAGATTTCCCTGGCCTAGCTAATTACTCAG
CGAGGGGCGTCCCATATCACCCATGTGGTCGTACTTGACATATGCTCGGA
TGTAATTCCCAAGGAATCAGTCCTTAGAGCGAGAACGAGCAGACCGTACC
TCCAGTACGTCTCCCGTACCGCGAGTTTTAGAAACTCACTTTAGTTTTCA
AGGCACCGACCCAAGTGTCGGGTTTTCCGAGCATTTTGTAAACTCAAGTT
TTACCCAGGTGATCAATTTTAAAGTTTGAGGGGAGTCTCGATATTCGTAC
GCGAGGTGCGAATACCGAGATTTCACCTGAGGGGTGACAAGGGTGTTAGG
GTATTCAATAATCAAGGAAGGTGAATGCAGCAAAAGGGTAGGGCCTGCCG
GTTGTATTGCAAACCGAGGCCAAGTGCCAAGTGTAACCTAAGTAATGCAT
AGTTTGCGGAAATCAAACAACTTAATTTAAATTATAGGTTCAATTGATCA
AAGGTGACTTGCCTTGCTCGAGATCTTGAGCTTCTTCCTCGAAATCCGCG
CATTGCGGGTCTTCGGGCTCCGAGACTACACGTGAAATGAGACGACTCAA
CAAAGCAATAAAAAGAAGCCCTATTAATGACCACTAAGCATGCCATTGGA
TAGATCTCGATTTTTTAGGAATTTTGGAGGTGGAACGGAGTTAATCGGAC
GAACGGTTGAAAAGATATGAATTTCCGAAGATTAAAGATTTTCTGTCTAA
AGGAAAAGGAATTAAAATTTCCTTTGAAAAGAAAAGGAAGGAGGGATGTG
AATTGGACTTTTATTGTAGGTGGCTTGGTGCGGCCCAAGGGAAAGGAATG
GGCGCGGCCGATCAGATGGGCCGATGCCCGAGTGGAATGGCCCACGGCCG
AGTGGCGCGGCCTGGTCCGGCCTCCCGAGTGACTCGGGGCCGACTGGGTT
CCCGAGTGACTCGGGGCCGACTGGCCGGACCGGGTGACTCGGGCCGACTG
GGCATGGAGGCCGAGTGGCCAAGGGGGCCGAGCGACTGATGCGGGGGCGG
AGGCCGACTGGGCCGATCGGGGCCGAGTGAGAGGCCGATCGGACCGAGGC
CGAGGGAATGGCCGATCGGACCGAGGCCGATCGGGGCGCATCGGCTGGTG
CTCGCGTGGCGCCTACGTGGCAGCCACGGAGGCCGGCGGGCGGAAGGGGA
CGCGCCGGCTGGTGCTCGCGTGATGCCTACGTGGCGGCCACGGAGGCTGG
CGGGCGGAAAAAGGGAAGGGGACGCTGGGATCAACGGCGTGCGGCAGCAG
CGGAGACATCGGGCGGTGCGGTGCGAGACCGGCGAAGGAGAACGGCACCG
GGGCGAGAGGGGAGAGAGGGAAATCGAGCCACCGGCTCGGATTGGAGAGA
TGAGGCGCGACTGCGGCCGGCGACGACGCGAGGTGGCGGCGGCAGCGGTG
GCGCGGGGAGGGAACGGAGGAGAGAGGCGGCGGCCTCGGCGGTGCTCCGG
GAGGAAGCCTACGGTGCTACCCAACGCTCTACGCCGAGAAAGAAGGGAAA
AAGGTGGAGGGGAGGTGTTTACCGCGGCGGAGCGGCTTGCCGGGGAGGAA
GACGACGGCGCGGGCGCGGCGCGGCTCGGCTCCGGGCCGACGAAGAGGGC
GAGGGAGACGGCGCCCGGAGCTCCTTCGGGAGCCCTCGGCTGCGGCGGCG
AGCGAGGACGGCGGCGGCGGCAGCGGAGAGGAGAGTGGAGCTCGGTAGGG
GCGGCAATGGCGGCCGGGGGAGAAGGATATAAAGAGGGGAGCGAAGTCGG
TTCGCGGAGGGCGCGTAGGTTGGTTTGGCGAAGGCGGTGGAGCGCCCGGA
GGGGACCGTGCTAGCACTCTCCGCGCTAGCAGCCAAGCACGGCAGCGGTG
ACGCCGGCCGGTCGGGAAAAGGGGAAAAAGGAGGAGGAAAAGGGAGCTCG
CTCCTTGCCGCTTCGGGCAAGGGCGCGCGGAAGAGAGAGAGGGAGAGGGG
CGCGCGCTCGGGCGTGTGCGGCGCACGTGCGGCGCGCGCGGGCCGAGCGG
CCTGGCGCGGCCCAGCTGGGAGGAAGCGAGGCCGAAGGGCGGTGAAGGAG
GACTGGGCCGGCAGCGGCCCAGGAAGGAAAGGGAGAAGGAAACAGGCCGA
GAAGGAAAATCGGCCCAAGGGCAGAGGGAGGAAAATTAGACTTTTCCTGA
GGGAGAAAGAGAGGGAGTTTGAGGGCTCGGATTCGAAATCCGATTTCACG
GTTTTCTCCGGGATTGAACTGAGAGGGGAAACACGAGACCTTGGCACACG
ACAAGACTCAACCGAAGAGCAGACTTTCGCAAATAGGGTTTTTAGGAATT
AGGTTTTTCCCGCTAACGCCGCGACAAAACGGGTGTTACAGTAAACAACA
AAACTACGCTAAGGAATCACCTCACATCCGCCCATTATCGTGGGCACGGC
TGTTCGAACAGTTAATAACTTCTGCAGAGGGGGTACACTTTACCCACACG
TTACTAACCCGGGTCACCCAGCCCGTGCAGAACAGCCACGTCTGGTGACT
TTGAGGCTTTCACGACAAGGCATTTCGAAAGCCGACTCAGGGTCATCTTA
TGCCAATGGGAGGGGTCCCACGGACCAACACCAGGTTAGGTCCCAGACCA
TACTGTGCCAGGAAGCCCAGGGGTCCTCCCCGACACCACCCCGGCGAATC
CACTTGTCCCTTGGCATCAAAATTTCCCTGGCCTAGCTAGTTACTCAACC
AGGGGTGTCCCATATCACCTATGTGGTCGTACTTGACATATGCTCGGATG
TAATTCCCAAGGAATCGGTCCTTAGAGCGAGAACGGGAAGACCACACCTC
CAGTACGTCTCCCGCACCGCGAGTTTTGGAAACTCACTTAAATTTTCAAG
GCACCGACCCAAATGTCGAGTTTTCCAAGCATTTTGTAAACTCCAGTTTT
ACCCAGTGATCACTTTTAAATCTGAGGGAAGCCTCGGTATTCGTACGCGG
GGTTCGAATACCGAGACCTCACCTGAGGGTGACAAGGGGGGCATTAGGGT
GTTCAATAATCAAGGAAGGTGAATGCAGCAATTGGGTGAGGCCTACCGGC
TATAAAGCAAACCAAGGCCAAGTGTCCAGTGTAAACCTAGGAATGAATAG
TTTGCGGAAACAAAATACTTAAATTCAAAATTATAGGTTCAATTGATCAA
AGGTGACTTGCCTTGCTCGAGCTCTTGAGCTTCTTCTTCGAAATCCACGC
ACTGCGGGTCTTCTGGCTCCGAAACTACACGCGAAACGAGACGACTCAAC
ACAACGATAAAAAGAGCCCTATTAAAGACCACTAAGTGTTTCATTGGATA
GATCTCGATTTTTGAGGAATTTTGGAAGTTGAACGGAGTCAATCGGACGA
ACGGTTGAGGAGATATGAATTTTCGAAGATTAAATGATTTTCTGTCTAAA
GGAAAAGGAATTATTAATTCCCTGGAAAAAGAAAAGAAAGGAGGGATGTA
AATTGGGCTTCATTACAAGGGAATCGGCCCAAGGCCAAACAAGGGAGGCC
AATGGGCCGGAGAGGAGAGGTGGGCCTAACGGATGGGCCGACGGCCTGAA
AGAATCGGCCCACGGTCGATCGGCGCGCGAGGGGAGACCGATGGGCCGAG
GCCGATGGGCACGGCGGAACGGCCCAAGGCCGAGTGGCGCGGCCTAGTCC
GGCCTCTCGAGTGACTCGGGGTCGACGGGCCGGACCGAGTGACTCGGGCC
GATGGGCCAAGGGGAGAGGAGGCCGAGTGGCCGAGTAGGCCAAGCGACCG
ATGCGGGCGCGGAGGCCGACTGGGCCAGTGGGGAGGGAGGCCGAGTGGCC
CGAGGCCGACGCGGGCGGCCGGGATCGGTGGACCGTGGTCCACCGCACGT
CGCTAGGGCGGGACCCGCCCGGCAGTGACCCGGTGCGTGTGAACCGGGCG
CACGGAGGAGGAGAGGTCGTCGGCGCTCGCGTGGCGCCTACGTGGCTGCC
ACGGAGGCCGGCGGGGAGGAGAAAGGGGGAAGAGGGATGAGCCCGCCCGA
GAGCGGACGGCTCTCGGCGGTGCTACGGCGAGCGGCTTGCCCCGGCGAAC
GGCGGCGAGACGAAGGGGGATGCGGGCACCGGGGGCTAGAGGAGGAAGAG
GGGAAGCGAGCCAATGACTTGGATCGGACCGCGGGGGCGCGACGGCGGCC
GGCGACTGCGCGAGGCGGCAGCGGCAACGACGGCGCGGGGAGGGGCTAGA
GGAGAGGGCGGCGGCCACGGCGGCGCGAGGAGACGGGTTCTACGGAGCTA
TCGGGAGCCTAAGCCGAGGAGAAAAGGGGAGACGGGGGGAGAAGGAGGTT
AGCGCGGAGGAGAGGGAGCTCGCCGGGAAGGGGACGACGGCGCGGGGGCG
GCGATGCGGCACAGCACCAGCCGAGGGAGAGGAAGAGGGCGCTGGTGTCC
TCTTCGGCATCCTCGGCTGCGGCGGCGGTCGACGAGGGCGGCGGCGGCAG
TGGGGGGTTGGAGGGAAGTGGAGCTCGGTGGGGAGGCGGCAATGGCGGCC
GGTGGAGAGGGGATTTAAGGAGCGGCTAGGTCGGTTTGGGGGGGAGAGAG
AGGCGGTTCGCGGAGGCGGTGGAGCGCGGGGAGGGGACCGCGCTGGCGCT
CTCCGTGCCAGCCGCCGAGCGGCGTTGCCGATGACGTCGGCCGGTCAGGG
TAAAGCAAAAAGAGAGGGAGAAAGGGGTGCGGCCTCCATGCCGCTGAGGG
CAAGGGCGCGCGGGGAGAAAAGGGAGGACGCGCGCTCCCTCTTGGCGGCA
CGCGCGCAGGCGGTGGGGCCAGGAGAAGACGGCGTCGGCGGGACGGAACG
GAGAGAGAAAGAGAGAGAACGGCGTGTGTGGTTTTGCTATTATCCTAGCA
GGAACCAGCTTGTGTTAATAACAGCTATGGCCTATATATGCAGCTTTGGT
CGCATGTGGATCGAGCGAATCGGGTTGATTTGCTCCAGTTTGCCGGGTCG
GCCGAAGGAACCAGTGACCAAATAGCATTAAGAAAGGGAGTTAAATTACA
AACAAGTTTTGGCTTACAACGACAGAAATTTGCTCCTGGGCGCACATTGT
TTCCATGCATGTGTGCCTTCAGTTGATCAGTGTGTGTGCTTTGAGCCATG
GGTACATGTTATTTAATTAACCACCGTGTGCTATACTTATATATGTGTTT
ATGCTCTGACTGTGTGAGTGATGTCATATATATCTTTTGAGGACAATAGA
GAATACCTACTCGATTCATAGCCAAGTAATTAATTAGTACACTAGAAAAG
CTTTTCGGTCATGAGCCTAATTCTAAGGACAATTTTATCATTTTTTAAAA
AATATTAAAAGATATCGTATTTTCTAGGATAAAAATGTGGTACCTTTAGG
TATTAGGTATCTCGAAGTATTAAAATTTTTAGTATAAAATATTGATATTT
TAAGATACTGTTTTAAAGGATGGTAAAATTTTTCCCTAATTATAATCTCT
TGAGGATCTTTCGCTCCGCATGCTGGCCAAAACTGCAGTTTTGTTCTGTA
GAATGTGTATCTGTTGGATACAGCTAACAATCAATACAAGGGGTAATGCG
GGTGTTTAGGTTCACACAGCAAGCTAAGCTACATCGTAAGAGTAACAGTA
TAAATGCAAGATTATCTCAAATAATTTTGTTCAGAGAACTCCTATGGATC
AGATATATTATCTAAAAGGTAACTTAGAAGAAACAAAAGTGTATGTATTC
AAGTACTAGATGCAGGGGAAATCAGGCTGTAGGTTGAATTGGACTGACAT
AAAAAGGTCTAGGTAACCATTGAATCGGGGTATCTCAATTGAAATTTCTC
GGAAATGCCTAAAAGATTGGAATACAAGTCGCAAAATCTATTAACTTATT
AAAGCAATAGAAAAAAAAACCTTCATGTTCGCTCTTACGGTCTAAAAATT
CTCACATTAATCGAAAAAAAAATAGAGTCCATATAAAAATATAAAGTTAA
AATAGCAAAAATTCGAAATTAAAAATAAGAAATATTGGAAGAGGAGACTA
AAGTCCATACAAGTATACAATTTAAAACTAATTAAAATTCGAAATTAAAA
AATAGGAAAACTAAAAGTAGAAGTCAAAGTCCATATAAAAATATAATTTA
AAAATAACTAAAATTCAAAAATTAAAAAAAATATTGAAAGAAGAGTCTAT
AGTCTATATAGAATATATTTTTTAAAAAAAACTAAAACTCGGAATTAAAA
AAAGAAATATTGAAATAAAATTTTAAAATTCATATAGAAATATAATTAAA
AATAATGAAAATTCGGAATAAAAAATAGAAATATTGAAAGAAGAGTCTAT
AATCCATATAGGAATTTAGAACTAACTTAAAGTCGAAATAAAAAAATAAA
AAAATTAAAAGTAGATTTTAGAATCCATATAAAAATACAATTTAGAAATA
AATAGAATCAAAAAATTAAAAAAAATCATGATTGGGAGAAGAGTATAGAG
TTCACGTAGGAATATAATTTATAAATAACTAAAATTAGAAATTAAAAAAA
TATGAAATATTAAAAAAAATCTAAAGTCCATATAGGAAAATAATTTATAA
ATAACTGAAATTCGAAATTAAAAATACGAAATAATAAAAAATAAATTTAA
AGTCCATATAAAAATACAATTAAAAATAACATAAATTAGGAATTACAAAT
AGAAATATTGTAAGAAAAGTATAGAGTTCATATAGGAATTTAGAACCGAC
TAAAATTCAAAATTTAAAAAAATAAGAAAATTAAATATATAGTTTAGAGT
CCATATAGAAATACAATTTAAAATAAAAAAAAAATCAAAATTTAAAAAAT
AAGCAAGATTGGAGAAGAGTCTAGCTTCTATATAAGAATATAATATATAA
ATAACTGAAATTCGGAATTAACAAATAAGAAATATTGGAAGAAAGTCAGA
GTTTTATACAGGAATACAATTTCTAAATAACTGAAATTAGAAATTAAAAA
ATAAACAATATTAAAAAAATAATTCATATAAGAATACAATTTATAAATAA
ATAAAATTATAAATTAAAAAAATAAGAAATATTGAAAGAAGAGTTTAGAG
TCCATATAACAATATAATTTACAAATAAATAAAATTCGAAATTAAGAAAA
ATAAATATCGAAAGAGGAGTCTAGAGTCCATATAGAAATAAAATTTATAA
GTGATAAAAAATTTGAAATTAAAAAAATATAGAATATTGAAAAAAGAGTC
TAGAGTTCATATAGAAATAAAATTTAAAATTAAACAATAATTAATAACTA
TCACGTATATACAATACAATATGAATATCACGCATTGGTTAATTTGGTGC
AGAATTTAAAATTATGTTATAGTTTTAATATATCTTAATAATAAAATATA
AAAATATTTAAACTATTATTATATAAGAAAATATAACGATGTTAGTCGCG
TAATCGATTTTCACATATACGTGCCAATCGATTTTGATCCTCTAGTGGGC
CGTGTCCTCTGCTTAGGCTCGCATAATTGGGCCGCCTCACTGGAGCCCAA
CAGTTCGCGACTTTGTTCGTGGGTTGAAACGTCTCGTTCACTCCGAGAGG
GAGAGGGAGAGAGAGAGAGAGAGAGAGAGAGAGAGTTGATATCTGCCGGG
ATGGTCGCCGGCGGCCGGAGCTCGCCGCCCGCCGAACAGACAGAATGTTC
CCCATTCCCCTTCTCTGGGTACCGATCCCGCCTCCACCACGACGACGCCC
TTGAGGCTTCCTTGCGATTTCCCTTTTCTACTTTTCGAGGGTCCCCGGGA
TGGACCGTGGACGAGCCGCGCGCCGCCGCGCCCTGGTGGTGCGGGGCCTC
TACCCCTGTCAGCACGAGGTGTTTGTGAAGCAACGGGATGTGGATGTTCC
TTTTGTAGAAAAAGAAAACCTGGCCCGTCGCCTTTTCTGTGTGCATGGGA
CACGAGCGGAAGATGTTCGTCCAAATGCCGCAGACAGCTCAGGCAGGTAG
TTCTTGTTTTTGCATGTGGTTACCAACGCCACATGATTGCAGGCAACAAG
ATCATTTCGCTGGATCTCTCTCTCAACATTATCGGGATACAGAGTTCTCC
TCTATCAGTGAAATTTAGCAGTTAAAAATTCTGAGCCTAAAAGCGAATCA
GAAGCGTCTGTTGTATTACTCTCTGAGGTAACTCCTTCCCTCAAATGCAT
GAACATGGAATCTTGTCCATGAAGTTAAAACTATTTGTCTCCCAAAAGGC
AGCCCCTCCCATGGAGATTTATTATATAGGAGTACTATGCAGAAGCATCA
CGTTTTCATTGTAATATTAGCACTTAAGTAGTGGCTAGCAGGAGTGGAAG
ACATTAATTAGTGGGCGCATTGTTGGCATCACTTCAAAATGGCATTTAGC
TACTTTCCAACTTCATTTTCAATCTTCTTATTGCTGCTCCTTTTTTCTTT
CTTTCTTAAAAGTAAGTTATCGTTTCAAAAAAGAGAAGTAAGACAAAGAC
AATGGGGGCCTGGACCTGGATAGTCTTGATGGCCCCATTTTTTTTTTTTG
GTTTCTTATTCGTCAACACCTCATATATATACTCCCTCCGTTCCTTTGTA
GATGGCAGCAGAGGCCATTTTATTTTTTCCAAAATACTTGGCAGCAAACA
GTTCACAACAGTATATTTTTCCAAACTTGTCCCTTGTGGGCCCAACTAGA
GGTTTCTTTTTTTATGTACGACAAAGCCTAGAGAACTCTCTGGAGCCCGT
GCGTCCCCCCTCGCGTGCTTTCTTCACATTTGCGCACCGCCTTGTACTGA
TACACAGCAACGCAGTAGACGCATGGCGAGGACGGCCGTAATGCAACATG
GCGCCATGGAGGGATCCTCCTGCCTGCCCTGTAGACCGTCACGACGGGCG
CGAAACAAGCGCACAAAGGTGGTTGCTGGCTTTGGCAGAATTATCGCCTC
GCTGATCTCAAGATGCATCTGCTCTGTTGTGGCATTGGTTGGGTGATTGG
GTCACGGAAACAGAGCTCAGGATGAATGTTCAGCCCCGAGATGCATACAA
CCGAAGTAATAATTCAGATAATCAGAGTGAAATGACAATCTGGACGAACA
ATTTGGCTGTTAACAAGATGCATTGCCGAGTTCAATGTGTTTTACATTGA
CTATGTTCCAAGTTCTTCACTGGTGTGAGAATCTGTAAACATTTTGACTC
TTTAACGCTATTTTTCATTTAATTCTAGACTGTTTCAATTTCAGTCATTG
CAATACTTAGAGCACTGGGTAATTCTAAGTTGCTCCATATAACTACGAGT
ATGTTCCATGTTACTCCAAGAACCAAATGTGCATAATATTTACATGGACC
ACACGTTTGTACCGAGATCTATCACGCCTAGGGCTGGACGAAATGCTCGT
GACTCGTTAGCTCACTCGATTCGTGGTTGGCTCGGCTCGACTCGACCTGG
CTCGTTATGTTTTCTTACCGAGCCGAGCTAGCATTTTAGCTCGTTACATA
TAACGAGCCAGCTCGAGCTGGCTCATGAGCAGCTCACGAGCTCAACGAGC
TAAGGGCAAGCAGGCTAACAGCTCAACAGCCAGCGGCCTAGCCCAATAAA
CAACATTTGTGCCATCGTGAGTTCTAAGTCCTGACCATGCCCAATATCAA
AGAAGCCAAGCAGCAACCTTATCCACACTATAGCCTACATTATAACGGCA
TAACCTTATCCATTAATCCATGAGCTTAGGCATACTAGCGACGGCGGGAG
CTTCGGCAGCAGGAGGCGGTGGCTCGAGCACAAGCTTTGAGCAGGAAAAG
GTGCAAGGGCGAGACCGGCCACAGCCTTGAGTTGTGGAATCAAGCTCAAG
CGGCACAAGCTGCAAGCAAGCGACAGTTTGTGCTCAAGCACGAGATGGCA
CGGCCCCGCGGGTGGCGACGGTGGTGACAGTGATGCGGTCTCGAGCGGCA
TGGCCAGGCAAAGTCATTTTCGAGCTCGCCGTCGCTGGAGTCATCTTTCC
TAGGCTCACCGTACTCATCCCCATTCTTGCAAGTCTGCAGTGTTTTGTTC
TAAGACGCAATTAGTTGCTTGATTTCCTTAATCCAACTCGGAGTGGACAT
AAATTTTTCTTTGTTTCTCGGTATTGGAAAGGATAATTTCCTTTGATTTT
TCCTGTCATCCAGTGAGGATGTGATTGATTCATGTCAACCAAACAGTGCT
ACAGTCATGTTTCTTTCCTGTAATCGATTCGTCAAGTTTCTTTATCTTGT
CGAGTTGGGAATTTCTTTTGGCTGTGGAAGGTTGCCGCTTGCGCTAGATT
CATGCTAAAACTTGTAGTTCACCATGCCGTCGCTCCCTTAGTGTAGTCTG
CCGATCGTCGACCTCTTGCAATCACTCGCAGCGCAGCCTGCTGGTCTCAC
CCGCAGCAGCCTCTCGCCCTCTCCCTGTCCAACTCACGAGCTAAACAAGC
TGGCTCGAGCTGCTGACAAGCACGAGCCGAGCTGCATTTTCTGCTCGTTA
AGATAACGAGCCGAGCCGAGCCAGCTCGTTATCTAAACGAGCTAGAGCGA
GCTGAACCAAACCGAGCCGAGCTGGCTCGGCATCCACCCCTAATCACGCC
ACTCCACGACCAAAGACAAGTCTACAAATACTGGGAGTACTTAAGTAGGA
GTATGTTCATGGAAGTTTTGTACAGAGATCATTACATCCAGTCACTCCAT
GACCAAAAGATACTTCTGAAAACACTGGAGTACTTAAAGTATTTACATGG
ACCAAAAGTATGTACAGAGATCAGTACATCCAATCACCCATCGACCAAAA
GCCACTTCTATATAGATCAGGACTGCATATATTTACAGAGGGACCAAAAG
AGCCACTCCTATAGAGATAAGGAGTGCATATATTTATAGAGGGACCAAAA
GCCACCATTCGGTCATTCGTTGATCTTCCTGCATATATCCTGAACCAGAT
TGAGATCACACTTAATTTGCATTGGTAATCTGCTTTCTCTTTCTAACAAA
AGTTTGTTAACATGAGGGATCTTATAGTTGTTGCCACCCTCAACTTTCAT
TGCCTCTCTACTAACACATGATGCAATGTTAAGAACATACGATTTGATGA
CGTCGGTGGATAATTTTCGAAGGCATTCTGAACAGCACTAACAAGTTCAC
CCACAGTTTTGGCAGCTTCCTTATACTGAATTGTCTGAATAGCTGCAAAG
AATCCCAAATCAAGGATATTGAGGTCTGGCGAATTCGAAGGCTGACAAAT
GAGCTGGATATCGAATCCCTCCTGTTGTGCTGCCTCACAAAATATTGGGT
CATTTGGATCAACATGAGGGCGAGCATTATCTTGTTGGATGAATATTAGT
TTCCGAGCATCTTCCCTTGGCCACTTTGATCGGATTGCATGAAGAACCTT
CTCTATGATAAAGGAACGTATCACTTCCTTTGTAATAGACAAAATGGGTT
TCATCTCTAATGTGCCCGCAACACGATTTTTACTTGTCCTTTTAGCAGCT
TCATAAGTGACTAGAGGAAAACAACCAATTTTGCCATCAAATGTACAATT
CCCATCACTATCCATCCTTGGACGAGCAATAGCAGTAAGAAACATTACCT
TAGGGATGAAATTTTTTGCTTTTGCATGTCCGGAGAGGCAAATTCAATTA
CACGAAGTATAGCTTTACCATTTGAAGGTGATGATGAACTTTGAACGAAA
TCTTCATCCATTTCTTCATGCGGGATGATGTTCAGATCAATATCAATGGG
ATTTTTTTCCTCCATTTCTTCATGCCGATCATTCATGTCAACACCAATGG
GGCCTTCTCCCTCCGAGGCCTCCGTTTCCTCTGGGGCGATCATGTTCAGA
TCAAAATGACAAGGAACTCGGGGACCTTGTCCTCCTCCTCCTTCTTCGCC
ATGGTACTCTTTAGGAAAGGCATTCAAATCGAAGGGAGCAAACTCATCGT
TGGGAGCTAAGAGAGCAGGGAATTGGATCGCTTCCATGTTGGAGAGACAT
TAGACATTGCACGGTAACAGGGATTGGTGTGGAGAGAACTTGGCTCACTG
CTGAGACATTTCTAGTCCATACGAATATCCGTAGCCCCATTTTGAATTTG
AACACACACCTGTTTTTGGCGCCTTGGCTTACCCTAGCCTGCCACACACG
CATGTGTTCAAACCGTTCCGGAATAATCTAGTTAGGGGCATTTTAGTCAT
TTTCTTGGATTTAGGAGTACAACCTTGTGATGTGTGCATGGCTCATTGGT
GACATCTAGTAAAAAGGAACGGAGGGAGTAATTGTCTTGTCACGAATCAT
GCTGATTGTGCAGGTAGTTCGGCTTGATTGGCACCAAAACTAATTAAAAG
AATACACTAGCTGGCAGGTTAATTCACTTAAATCCTCTCTGTTTTACAAC
AGGACCTGGACCTGGATAGTCTTGATGCCCAGGTGTTTGTATTTTAGGCT
CTTCCTCTTTCACCTCATATATATAATGCTGCAACCGGAGTAGGCTGGGT
GAGTGCATTATCAGATATTGTAACACCCTGACCCAAGGCATAATAGGATT
GATAGGATACTCATGCTAACAAGTTACAACTTCTTTTCCGGAAGCCCATC
TTTAAAGAACTCTAAAGTTAAGCGTGCAGTTGCGCAGGCATGGTGCGCAT
GGCTGGTGTGGACTTAGTGTGGTCACACAGCATGACACATGCGCTGGCAC
TGGACATACGGACGTGGCCAAGAGTGGGAGTTCCTAGCTTGGGGTTGATC
GACGAGGACGTCGATCTCTTAAGGAGGTGAGGATGTAACACCCCGACCCA
AGGCATAATAGGATTGATAGGATACTCATGCTAACAAGTTGTAACTTCTT
TTCCGGAAGCCCATCTCGAAAGAACTCTAAAGTTAGGCGTGCTTAGCTTG
GGGTTGATCGACGAGGACGTCGATCTCTTAAGGGGGTGAGGATGTAACAC
CCCGGCCCAAGGCATAATAGGATTGATAGGATACTCATGCTAACAAGTTG
CAATTAGGATACTCATGCTAACAAGTTACAATTTCTTTTCCGGAAGCCCA
TCTCGAAAAAACTCTAAAGTTAAGCGTGCTTGGCTTGAGGTTGATCGACG
AGGAAGTCGATCTCTTAAGGGGGTGAGGATGTAACACCCCGGCTCAAGGC
ATAATAGAATTGATAGGATAATCATGCTAACAAGTTGCAACTTCTTTTCC
GAAAGCCCATCTCGAAAGAACTCTAAAGTTAAGCATGCTTGGTCTGGAGT
GACCGACCGGGAAGTCCTTCCCGGGTGCGCACGAGTGAGGACAAAGTGCG
TAGAAAAGACTGGTGTTGGTTTGTGAGGGCAGTCTATGTCCTATTTAAGC
TGCTAGACTAAATTCCTGACTGAGCAAGCTGATTGAAGGTCTGTCAACGT
AAGCTAGAGTTGGGGAAAAAGAGAAATTAAGAAGCTAGCTATCTCCTGCT
AATTACTTAATGGCATGCATGCTTAAGTTTTTGTTAATTGTGCTTAATTG
TGCTGCATATATGTACATAGCTAGCTAGGATACGAATTACATGTTCTTGT
TTAGAAAGGATTTACGAGTTCTGTTCTGACATACACCTTGCTCTGTCTAC
ACATGTCATGGCATATGCAGGGAATTAATCAGATATGATTATTGAGGCGT
GTTGCTGCCTGGGGCTTGCTGCGAATGTAGTGCAGCTGGCCGGCCTGGAC
GTGGCCAGTCTGGTCAAGGAAATCAAGGGCGCGTCCAGATAGTGAGCCAA
AACAAGGAGGACTGTGAGCTCGCCGAACGCGCAGACTTGATCCTTGATCT
GCTCGGTCGGTTGCAGAAATCCAAGGTCATAGAGGACCCTGACATGTGGA
AACCAACGGAGAGGCTCAGATCAACTCTTCGTAGGGAGTGCGAGGTCATC
GAATTCTGTCAGGAGAGGAGCTGCGCGTACCGTTTCTGCAAGAGCGACCA
TATCGCCAAAGAGTTGCGCAAGGTGCTCAAGGCTCTGAAATTTTGCGTTG
CCCACCTGACGGCACTCACCACCATCATCAATGGTGATCAAACCACACGT
TACTTTCTGGTCCAGCAGACTCCAGATGTTGTTAAGCTGCAGGTACATCC
ATACTATACTGTTACTACAAGTCTACAACAGCTAAGATCGAGCTTCATTT
GCTAATTACAGTGTACTGTGCAACACAAATCTTTTCTGCATTCCCTAAAA
ATACACTCTAACGTGCAACTGCCAAATGCCTAAAATAGGATAATTCAAAC
CATCTATCCATTTTGTGATTCTGAAGTTTGTTCTGACAATATGAGAGGTA
TTGTATGTGTGCTGATAAATGCTGCTTAATCGGTTGAGCCTAACTTAAGT
TGTTATTTCAGGATGGCGTACAAGTACCTGCTCTAGGGTTGCCTGCTCAA
CACTTCAAATATAATGACCGGTGAGATACTGATCACAGTATGTATGTGTC
AAGGCGTCAGGCGAGGAGGAGCCGAGTGCAAGCGCCAAGCTGAAGATGAA
GCCTGTGCCGGATGGTGAGCAGGAAGGAGGAGAAGAAGACTTGAGGCCGG
CCAGAGTCATTAGGCCTAATCGTAAATATGTTGGGCCGGAATGGGCCATG
TAACCTGTATCGCTGGCATGAGCTGGCATCTGTCTTGTGAGAGGGGAAGG
AAGGGAGTTGGTAGCGAGAGAGAGTATAAGAACTGAGGTTTCTAAATTGT
AAGGGACTTTTGGCAATCTGGTGGCGAATGGCGGCGGCGGCTCAACCCTG
TTGGGTTGGAGCAAGATTATCCTAGTAAAAGATTGCCTAAACACATCTCT
GTTCTTCCTGAGTTGTTCGAGTTCTTCCACTTTTCCTTTTCATTTTTCCT
TAGTTGTGTTGAGTCCATCTGGTGACGCTGACAATTTCTGGTATCAGAGC
CCTTTCGCCCCAAAATTCTCTTGGCTTGGTTGTAAAATTCCAGGGAAGGA
TTGGGATCTATTCTTTGGAATTGAATCCCGCGAAAAGGCAACTTGCCTTC
TCCTGGTTAATCGAGTTCGGAGCGTGGGTGAGAGAGATCTGAGCAGAATA
TCCTAGTGTTGAAGGAAGCTTGAGGAACCATGGCTCAAGACAACAAACTG
GATCTGCTCTTGAAGACCATAGCGGAGAATGAGAAGAAGAGGGTGGAAGC
AGAAGAACGTGTTCGTGGAGATTTCGCGGAGCTGAGGAAGACGATCGAGA
CTAGATTGCCGGTGGTAGAGAAGAAGGTTGAAGAGTTGGGAAGCGCGGTG
GGAGATCTCAGCGTCAAGGTGGAGCACATAGAGCACACTCTATCCAAGAC
TGCTCAGACCAGCGATGGTACACAGTGGCTTGCTGGTAAGCGCGACCCGA
ATCTCTTTTCCCCTGCTAATTCTGATGGTGACCATGCTGTAACTTCCCCG
AATTCTTCCACTGAGTATGTTGATTTGAGCACAAATCTGCCCCCTATGTC
CTGCCCTAGATTTGAGGGAGAGAATCCCCAGATGTGGAAGAGCAATTGTG
AGCAGTATTTTGACATATATGGTATTCATCCTATACACTGGGTTAAGGTA
GCTACGCTCAATTTTGGGGGCAATGCAGCGTTCTGGTTGCAGTCAATTAG
GCAACAAATTGTGGGGATTACCTGGCAGACTCTCTGTGAATTGGTGTGTG
CTAGATTTACCCGTGATAGACAGGAAGCTCTAATCCGTCAGTGGTTTCAT
GCACAACAATCCAGTTCAGTCTCAGAATATGTGGAAAAATTTGACAGCAT
AATGCACCAACTTATGGCTTATGACAGTGCCTTAACTCCTGTATACTTTG
TCCAAAAGTTCATTGAAGGGTTAAGGGATGAGATCAGGGGAGCAGTAATG
TTGCAAAGGCCCCAAGATTTAGACTCAGCTTGTTCTATAGCTTTGTTACA
AGAGGAAATATTGGAGGGTATCAAGACTGTGAGCAGCAAAAGAACTGAAT
CTTCTTCTAGCATCAGGCAGGTTCCTAGAACTAATCAATTCAGTCCAGTG
AATCATAGTCCTAGGACTCCTACTGTGGTTATGACAGAAGATAAAAGGGC
AATCGATGCATCCAAGGCCAAGGATGACAGATTGGCTTCATTGAAAGCTT
ATCGTAGATCCAAGGGACTCTGTTTTGTTTGTGGGGAAAGGTGGGGCAGA
GATCATAAATGTGCAACTTCTGTTCAATTACATATTGTGCAGGAATTGAT
TGAAGCATTACACCAGCATGAGCCTGAACCAGTCAGTGACACAACAGGGA
CAGATGAAGGGGACCCTAGTATGCTAATGGCTATTTCTCAGCAAGCCTTA
TGGGGAACTGAATCCAATAGATCAGTCAGGTTAAGGGGATGGGTGCAGGG
AGCTGAACTGCTTATGCTAATAGATTCAGGAAGTTCACATTCTTTTATTG
ATCTAGGTGTGGGAAAGAAGTTGCCAGGAATCTCTCCTTTGCCTAAGCCG
GTCACTGTTAAGGTTGCAGATGGGGGAACCATGAGTTGTACACATGAAAT
CGTTGATTGCAGCTGGTGGATGCAAGGACACAATTTTAAAAACACTTTCA
AACTATTGCAATTGGGAAGTTATGATGTGATCTTGGGTATGGATTGGTTA
GAAAGATTCAGCCCCATGCAAGTAGACTGGGTTAACAAATGGATGGATGT
TGAACTATCTGGTAAAATTGTGAGATTATTTGGCATTACTCCACATACAA
CAACCTGTTGTCCTATTACCTCTGACCAGTTGGAAGGAATGGCTAAATGT
GGCTCAATACTTTGCTTAGTGCAATTAGCTTCAGTTTTACAGACTACCAC
TGATCCAATTCCGGCATCAGTACAGCAAATCATTCAGGAATTTTCATCTG
TCTTTGAAGAACCAAAGGGCTTACCTCCCAAAAGAGCCTGTGACCACAGC
ATTCCTCTAATTCCTGATGCTAAGCCAGTGAATCTGAGGCCTTATAGATA
CAACCCTGCATTGAAGGATGAGATTGAAGCCCAAGTGGCCGAAATGCTAC
AGTCAGGGGTAATACAGCACAGTCAGAGTGCCTTCTCTTCGCCAGCCTTG
CTAGTACGAAAGAAGGATGGAACTTGGAGGTTAGTGATTGACTACCGACA
ACTAAATGCCATTACAGTCAAGAGCACATACCCAATGCCAGTCATTGATG
AACTATTGGATGAGTTATCAGGAGCAAAATGGTTCTCCAAGCTTGACTTG
AGAGCTGGTTATCACCAAATCAGGATGAAGGCAGGTGAAGAGTATAAAAC
AGCATTCCAAACCCACACTGGACACTATGAGTATAAGGTAATGTCCTTTG
GTCTCACTGGGGCTCCTGCTACATTTCAAGGAGCAATGAATGCCACATTG
CAATCTGTGCTCAGGAAGTTTGCTCTAGTGTTCTTTGATGATATATTAAT
CTATAGTCCTGATCTTGAGTCCCATTTGGATCACATCAAACAAGTACTAT
CCCTGTTGCAAAGACACCAATGGCAAGTTAAATTGTCCAAATGCTCATTT
GCTCAACAGCAATTAACCTACTTGGGTCATATAATTAGTGGAGCAGGAGT
ATCAACTGATCCCAGTAAGGTTCAGGAGGTGGTGGATTGGGCCATTCCTA
CTACTCCTAAAAAGCTCAGAGGGTTCCTTGGATTGGCTGGCTATTACAGA
AAGTTTGTTAAGGGGTTTGGCATTATCAGTAAACCACTTACTCAACTATT
AAGGAAGGGGGTTCCCTACAAATGGTCTGCCGAGACTGACAAGGCATTCC
AGACACTTAAACAAGCACTGGTAACAGCTCCAGTGTTAGCCCTTCCTGAT
TTCAATCAGCCGTTTACAGTAGAAACAGATGCAAGTGATTCAGGCATTGG
AGCTGTACTGTCACAAGGGGGACACCCAATTGCTTTTATTAGCAAGGCTT
TGGGTCCTCGTACCAAAGGACTTTCAACTTATGAGAAGGAATGCTTAGCA
ATATTGATGGCAGTAGAACACTGGAGATCTTATTTGCAGATTGGGGAGTT
CACTATTCTTACTGACCACAACAGCCTTATGCATCTTTCAGATCAAAGGT
TACATACTCCATGGCAACACAAAGCTTTTACCAAACTGCTTGGATTGTCA
TATAAGATATGTTACAGAAAAGGGAGTACTAATGCAGCTGCTGATGCACT
TTCCAGGAAATTCCAAGATGAATCTGAGTTAAACTTGGTTTCCAGTTGTA
CTCCAACCTGGTTGTTGGATGTTGCTAAGGGTTATGAGACTGATCAATTT
TCATTAGATTTGCTCACTGCTCTAGCTCTTAAACCAGATGCAAAGCCTGG
GTACACCTTGCAGTCAGGAATTATAAAGTACAAGGGACGAATCTGGATTG
GTCAGAACAGCACTATGCAAAATGCGTTACTTGCAGCATTCCATGCCAGT
CCTATTGGAGGGCACTCAGGATTCCCGGTTACTTATAGCAAATTGAAGAA
ACTTTTTGCATGGCCTGGAATGAAGCAACAGACTAAACAATTTGTTCAAA
CCTGCCAAATCTGTCTGCAAGCTAAACCAGACAGGGCAAAATACCCTGGG
TTACTGCAGCCCTTACCTGTGCCAGAAGGGTCGTGGCAAGTGGTGACACT
AGATTTTATTGAAGGGTTGCCAAGATCTTCATCTTACAATTGTATACTGG
TGGTGGTGGATAAATTTTCAAAATATGGCCATTTCTTGCCCTTATCCCAC
CCTTTCACTGCAATAGATGTGGCAAAAACTTTTATGCTGAACATTTATAA
ACTACATGGTCTTCCCCAGACTATAATCTCAGACAGAGATAAGATCTTTA
CAAGCCAATTGTGGGAGCAGCTGTTTACTAGATCAGGAACACAACTGCAT
CTGAGCACTGCTTATCACCCTCAGTCGGATGGCCAGACTGAGAGGGTTAA
TCAGTGCCTGGAGATTTATCTCAGATGTTTTACACATGCAACTCCTTCTA
AGTGGGCAGTGTGGCTTCATTTAGCTGAATTCTGGTATAATACTGCATTC
CACTCAGCACTGAATACATCTCCCTTTGAAGTTCTATATGGCCACCCACC
CAGGTATTTTGGAATTCATTCAGAGGATTGTGCTATTCCTGAACTACAAG
TTTGGCTCAAGGAGCGTAGACTGATGCATTCATTGATTCAGCAGCACCTT
AACCGAGCCCAGCAACACATGAAAAATATGGCTGACAAGAAACGCAGTTT
CAGATCTTTTGAATTGGGTGACTGGGTTTATATTAAGTTACAGCCCTATG
TTCGGTCTTCTGTCGCAGCTAGGGCTAATCATAAGCTTGCATTCAGATAT
TTTGGCCCTTTCCAAGTTATTCAGAAGTTTGGCTCTGTGGCATACAAGCT
CCAACTTCCCGCTACTAGTTCTATCCACCCTGTGTTCCATGTGTCCCAGC
TTAAGGCAGCCAAGGGTTTCCAAGGAGCATTGCACTCCACTCTGCCTTCT
TCTGATGATGCTTTCCAGTATCCTATCATGCTCCTGGATAACCGGCTGAT
TAAGAAAGGTAACACCACCGTTTCCCAGGTTTTAATACAGTGGTCTGATA
CTGCAGTTGAAGATGCCACCTGGGAGGACCTTGAGGATCTCCGGGCGCGT
TTTCCTGAAGCTTTGGCTTGGGGGCAAGCCACTTTCCAAGGGGAAGGGAT
TGTCAAGGCGTCAGGCGAGGAGGAGCCGAGTGCAAGCGCCAAGCTGAAGA
TGAAGCCTGTGCCGGATGGTGAGCAGGAAGGAGGAGAAGAAGACTTGAGG
CCGGCCAGAGTCATTAGGCCTAATCGTAAATATGTTGGGCCGGAATGGGC
CATGTAACCTGTATCGCTGGCATGAGCTGGCATCTGTCTTGTGAGAGGGG
AAGGAAGGGAGTTGGTAGCGAGAGAGAGTATAAGAACTGAGGTTTCTAAA
TTGTAAGGGACTTTTGGCAATCTGGTGGCGAATGGCGGCGGCGGCTCAAC
CCTGTTGGGTTGGAGCAAGATTATCCTAGTAAAAGATTGCCTAAACACAT
CTCTGTTCTTCCTGAGTTGTTCGAGTTCTTCCACTTTTCCTTTTCATTTT
TCCTTAGTTGTGTTGAGTCCATCTGGTGACGCTGACAGTATGTGTATCTA
AAGGCTTGATATTAGGTTATTGATGTACATTTTTGAAAAAATCTCAAAAG
TTAATTATGCTATTATATTTGAATTTTATTATTTTTTAGTTTTTTTCCCC
CCAATGCATGCAGCAATGATAGGGGAGAAACACTGGGTATTTCAGGGAAA
GCTCAACTGGTAACAGAGCCTTCCTCTGTTAACGAGCCAGGTACTTCATT
TTTATGGGCCAATCTACATATCATGGATAAGTACCTGTAGGTGCTTTTCT
TGATTTCTATCATTTTCATTTGCCCTTTTTTTTTGTCATGATCCTAAAAT
TACCCTCCATGGGAAAAAACGAAGAAATAAACATCGGTTTCTGGTAATCC
TATTTCATATGAATTCTTATATTTCTGCAAAATTTCCCAGCAAGGGTTAT
TTTCACAAACAAAAACAGGCTAAATGAATAAAAAAAACTTTCTTTTCTTG
AGTGCTATTGTATGTTCTTAAAATATTGATGCATTTAGCACAGTAAACTT
GAATCACTGTTTTCTACAGTCCTACATAATATTGTTGAAGAAACATCAGC
AGAAAAGAAGTTATCAAGATGCTGTTGGTGGCATCCCTGGAAGAGCATTG
CTACCTCTTCCAACACTGGCATGCTTGTTGCCCAAAAAGAAATAGGTAAT
GATGAATGATCAATAATCCAAAATTTAGTATTGTAAAATCATGACTGCGT
TTCCAATTTGGCAATTCCATTTGTAATGCCAAGGGAGGTTTCGAAATACT
AAATGATACATGTTTGTCTAAATGACAGGCCTTAAAAGGTTCGCTTTCTC
TCAATTGGAGGTTGCTACAGACAACTTCTCTCTGGAAAACCAAATCGGTG
TAGGTGCTTTTAGCATTGTTTACCAGGTAAGGATTTGCATATGCTTTGCT
CTTTGCTGGCTTCTGCATTCAGCAAAATGATTCATCTTTAGCGAAGTTGT
TTGAAACATCTTCTCTTGTACTAAGATATTAGATTCTCTTTCTATGATGA
ATTTTACCATTATTGACTTGCATTTGGAGTTTACTCCTAGGGGCGACTAA
ATGAAGGACTTGAAGTTGCCGTGAAAAGAGCATCATATGTTGACAAAATT
CCATTTCACCAGCTTGAGAATGAGCTTGATCTAATCCCAAAGCTTCAGCA
TACAAATATAGTTAAACTTCTAGGATATTGCACGAGAAAGAGGGAGAGGA
TACTGGTCTTCGAATATATGCCTAACAGAAGCTTGGATTCATTCATAACT
GGTAGGGTTCAGTTCAATTTTGCACTATCAATCTCAGTTTTGAGACCAAA
TTATCCTGTTGATATTGATGTACTACCCTCCTATTCATATTCACTTATAT
CCATATTTGCTTCTCGCATTTACAGGTGAACGAGCAACAAAAGAACCATT
GGATTGGCCTAAGCGCTCCCAAATAGTTAGAGGGATAGCTCAGGGAGCTG
TATATCTACACAAGCTATGCGAACCACGTATTATTCACGGGGATTTGAAA
CCAGGCAACATACTCCTGGATGCTTCTCTGAAACCGAAGATTTGTGACTT
CGGCATTTCAAAAGCACTTAAGGCAGATGCGGATAAAGACTGCACTGGCG
TCGTGGTGGGCTCACGGTAAGGCGGTTTTGTACAGCACAATCTTCAATGG
TTATACTTTGGAGTGGTTTTACAGTCCTCGAGTAGGTGCCATAGGTTTTA
GTGTTAATTTGTGGTCCTTCTTTGTACATTAATACTGAGGTGTTACCAAA
AGGCAAAATTCACTAGAAAAAAATGTAGTACATCGTCTAGGACCTTAAAA
TACTCTAATATTTAACCCCGTTTGATCTGCTTTTAGTTGTGATTGATTAA
TTTTTCATCTTTTTCAGTGGGTTTATGGCCCCTGAATATAAACAGGGAGG
CTGTCTCTCTCTCTCCAGACAGATGTGTATAGCTTTGGCGCTACGCTTCT
TCAGATCATTAGAGGAAAACACATCTCTCCATCTTCACTGGCGCTTTCTG
ATGAATCTCACAACTACGGGCCTCTAAATAAGTGGGTACGTGAACCTTTC
CGAGTGCTACTCCTGAAGAGGACTTGAAGGGTATGCAAGCCTGACACATT
ATTCAGAGTTGATCACTGATTAACCAGTAGCATTTTTTGTACTCAGGCGT
GGAACTTGTGGAAAGACGGAAACCTGATGGAATTGATCGATCCGTCGCTG
CACGATGAGAATCATGCTTCTGAGATAAAGAGATGGGTTCAGATAGCGCT
GCTGTGCGTTCAGCAGAGTCCCGAGGAGCGGCCAAGCATGTGGGATGTTC
TTCTGATGCTGAGCTGCGACAGTGTAATCTTACCAGAACCAAAACTACCA
GCTTACTACTACTAAAACGTACTCCTACAATGATAACACACATTGCAGCA
TGGGGTGTTCAGTGTGCTAGAGAAATTTCAGGTCGCTGAAGCCTGCAAAC
TGCCTCAGTGTTGCAGCATCATGTGTGTTACGCTCATTGCTCAAGTCATC
AAGTGTACCTAAATAACGAGACTGCTGCAGAAGTATTTGCGATTTGTCAA
AACTGCGATTTCTGCAATGTCTACCCGTTGTATTTGCGATTTGTCAAAAC
TGCGATTTCTGCAGAGCTGTATTGACTACTGTTTGACTTATTGAGTCACA
TCAGACGGTACTGTAGCAGTTGGCATAATGGGCCTTGATATGTACAGCCC
ATTCGATCGACGTGTACCTTATTTGGGCCGGATCAAGAACTCCCGTTGAC
CTTGGTTGGGCCACACTTTCAGGTCAAGCACCACAAATCAACCGAGACCT
GCCGCACCTGCATTTTTTTAAATAATAAAAATAAATCCCAGCCTTTACTC
TAAAAAAAAATACAACCACTTATTACAAAATTCTCTCAAAGTTAGCAAAA
CAATTCGGCCACATCAAAGCAAAACCAACACATGAGAAAACAATTATTGA
AGTCTACCTGCTGCACCTGCATGCTTTGGCAAACTAATACTATATAAATA
TTTCTGATACATACTAGGTACCTTCATGAACTCTGGCACTGTAAAGTAGT
ATTTAAATCAAATGCAGCCTGGATTTGTATTGGGGTCCAAATCCACGCGG
TTTCAGCCAGTTGATTTCTCTCCGTTGAATTTGGGAGGTGATGCCAAGAC
ATTTTAATTGAACTTGGCAAATGCAAGAAGCAAGAGGGAATTCTAGCAAC
CAACCGGCGAGGAGAACAGGCCGGGACTATTGCCTGAATTTTCCGGAGCT
TTTCTGGCATACGACTCTGTGGAGCCCGTTTAATTTTGGGGGAAATCTAC
TGCAAACCATGCGTTTCCAAAGGATATGTGGTTACGTACGAAGGTTCGTT
TTTCACTTTTATTTGCTGTTTGCTCTCTTGTCATTCAGTCACCAAAACTT
GCATATAATAATGTATATGGCTGCGTTCGGATGGACAGGTGATAATGCGC
ATGTACCTTTATATTTGTACAGTTTCTAATTTATCAAAGTGCATTTATTT
AATGTCAAGTTTAAAGTTAGCTGTTTCATCCTAAAGAACAAAGAGATAAA
TAGCCAAAATGAGATTTGGGGCACGGATGTATTAAATTGTAAAATGCTGA
TTTAGTAATTGAACGAAGGAATAGATGTTACTGGGGAATGTCAATTTACA
ACCTAGATACACATGCACTCATCTCTTGCATATCATTTGCATGAATAATG
ATCATGAAATTTTATGAAAAATGCCACTTTATATGTAAAACAATTTTGGC
TGGTAATTAGTGTAAACACCCTTTTATGACCAGATTTGTCTCTGTTTTCT
TTTCTTGATGTTGTGTAGATTGATTTTAGACTTGAAATTTTGCAAGATTT
GAATTCCATTCATAATTTTTGGCATTTCATATTATAAGTTATTTTGACTT
ATTTTCTTGTTAAGCTATTTTAAGTTTGGCCAAATCTTATGGACAAATAT
AGTAAAATATTCAAACTAAAAAATAATGACTAGGAAAAAAAAATAAAAAC
GACTTATAATACGTGGAGAGAGTATTTAGGAAGTGAGAAACAATTGAGTG
TGCGTTAATTCACTTGAGCAAGTTTAATAGTATAGCCAATTATTAGCTCT
AAATTATTTATAGTCAATTCATACACTAAATATTTATAAACATATACTAT
ACTATTAATACATGTTCCACACCTGCCATACACACATTATCTCCTCGACA
TATATATGTATATATTTATAGCTGGTTTATAGTCTGTTATTGTATCTGCT
TGCTCTTGTAATAATCCAAATCCATGCATGTTCCGGTTTATTTTTCTCAG
TAACCGCGTGAGCTAGACTTCTTGCTCGGCCGAGTCCACTCTCCACTCCA
CTCGCCGCTCGACGACACGACCACTATAAAGCTCGTCGTCGAGGTGGAGT
GGAGGGGCCGGGGCGGCACAGCGAGCGCTCGACGACGACCGGAGAAGCGA
CGACGAAGCTACCTACCGTCGTCGGGGAGGAGTAGCGAGAGCTCTGCGGC
ATCGGCGACAATCCATCCATCCATCCGGCCGGTTTCGGGTGGCGCGCGCG
GCCGGCGAGCGACGAGCCGACGGCATGAACCCGAAACGTGCGCCGGCGGC
GGCACCGGCACACGGCGCGCCGCCGCCGAAGCGCCTGCAGATCGAGGCAG
CCAGGAGCGGCGCGGAGGCGTTCGCGCAACGGGCGCTGACGTCGTCTCCG
GTGAAGCGGCAGCTCCGGCGGGGCATGCTCGTGCTCTTCTTCGTGTCCGT
CGCGCAAGTGTACGCACGCACGCCGGCTCGCTCGCCTCCTGTTTGATTTA
ATTCCTCCGTGGGAAGCTCGTTGTCTGACCCGCGTGCTTTGCGGATGCGC
AGGAAGGAAGAGCGGAGGAACAAGAACAAGGCGGGCCCTGCTCGAGTGGC
GGTGAGCAGCTCTGCATCGATCTCTCGTTCTGGAACTGAATCAAACTAAA
TCTTTTCTCCCATCATTTTTGCTACTTTTTTGGTAGCTCATTCCAGTGTC
CTGTGATTAATTGTGTAGATACATGAAGAGAGTTCTACTTCACAGAGAAA
GGCACCCGAGGATGATGCCTTTCAGAGAGGCATTATGAAAGCATTTGATA
ATGCCCTTCAGAAACATCTTAATCCTATCTATTGGTAAGATCTCTCAGTC
GGGGTGAAAGTAGAATTGGAGTTGAAGAAGTTATAAAATCGATCCTTGAA
CTAGCAGAGTGGTCAAATAGGAGTAGGACCACAAATTTACCTCTCTAGCT
AGTTGCTTAGATAAATCCTTTTTTTTTTTGTTGAGATTGCTCATTTGCAG
TTTTTTTTAGTAAGCATCGAACGTGTAAATTCCCTGTTTAATACCTCTAA
AATACTTGTTTGGACAACTAATGATTTCATCATTTACAGTTCCTCTATGA
TGTTTTTATGTTAACTGTCAAGCTGATCAAACTTCAATGCTGATATAACA
CATGCAACAAATCTGATCTATGCAGATGCTACGAAATTAAATCACACTTA
TTGCATTGATCTTAAATTGTCCAGTTTTATGTATTAATCAATATCTTATA
TCTTTCTCTATGTCCTAGAAATATGATTTTTTAATAAAAAATAAACTAGC
CTTTTTTCTTCCACTTCTTTGATTGCAGCTCTCTTCAACACCTTACCAAG
CAGACTGGGACTCTTTCTGAGCGAATTGATACTGTCAGCCATGAAGTGGT
TAGATTTCGGATACTTTATTACAAGGACACTACTTTATACTAGTTTAATT
AACCCCTTTCTGATGAGAGAGCTTCTTTTATTGTGTTTTATCAGGAAGTT
ACTTGGTCGAGTAAAATTAAAACTGCAAGTGTTTGCTTACATTTTATTAT
GATGAAAAAAAATGTTTGCCTGAGACAACTTATGTTCTTATGGCATAGTG
ATTCTCCTCTCAACTTGCAGGGACAAATAAAAAAGTTAATTTCTAACCGT
GATGCTAATGAGCGCTACAGGTATGGTCTTTATAACTATTGAAAATATCT
CTGACTTCTGTTATTTCCAGTATGCAATCTTACATATCAGTGTCTCACAC
ACACTTAGGTTCTTCCTATTGTGCTGATCAGTTCTTATCAATCACTTGAA
GTGACTTCTGAATTACTGTCAACCATGTATTGATGGCACTATATATTTAT
AGCGATGTTCGTTTCATGCTGTTGTGTATTACAGTTGTGAATTTCAGACA
ATTTAAAGTACTGCCAGATGTTCATATGACACTATAATTAATACACAATG
GTGTTTCATACTATTTATGTCTGTATTGTAGATCAGAGGCAAATCAAGAG
AATGCTGCTGTCACTGAGGAAGTGAATCAAGAACAAACAGCTCTCAGATT
TGCCGCAAATGAAGTTCACGAGGGTCAAGGAGTTGAGTTGAGGTTCCTCA
ATAAGATGAAAGACCATCTTGTTTATACAAATGACAAAATTACAGCAGAG
GATGGTACAGCTATCAAAATTGCCATATTTAGGGATAATAAGATAGTTAC
TGCCGGCAAACTTTCTTCAGCAAGAATTGAAATTTTGGTTCTTCATGATA
AGTTTTATGATGCTGCCCCTGATAACTGGACTGCATGTGAGTTTGATGCC
CACATAGTAAGTGGTTCAAAAGGGGCGGTGTTAGGAGGAGTTCTTCGAGT
GAAGCTTAAGAATGGGGAGGCCTCCCTATCTGACGTCTCTTTCAATATGC
CATCTTCGAAGACTGGAAGTAAAAAGCTCATTCTGGCAGCAAGGGTTCTT
AGCAGCGACAAAACTGGGCTTCAGATTAAGGAAGCCGTGATGAATCAGCC
TGTCGAGGTGCAGATTAATCGAAACAAATGTAAGTTTTTCTTCAGAATTG
CAGCTGGTGTATTCAGTAGATTGTTTGCATGATGTTTCTATTTTGCAAGT
ATTCTCCACATTGTTTCTCGGTACCTCCCAAGTGCCAATGACTATATAAA
AAGTCTTCCTTCGTAGGATTATCTTTAAAATTACAGGTTGCATACTCGAA
TCAACTGGATTTGTATGTTCTGTTGGCATTTATCTCTCTTGTTTCCTTTT
TGTCCAGCAAACAAAAAGAGTAACTGTCCAAAGCTGAAAGATGAAGTGCA
TCGTTTAAAGGGAATTTCAGGGAAGGGAAATCGTGCTGCGTGGCTTAAAA
ATAATGGCATCCATACCGTGGCAGACTTCAAAAAGGCTTTAAACAAGGAT
GAAGAAAAGATCTGCACTGTAAGGCTCCTTGACTCCCAACTAATCTCTCT
CTCTCTCTCTCTCTCTCTCTGTCTCTCTCTCTCTCGTGTACAATGTAGGC
CCTTACAGAAATTGGCACTTCTCACTGTGTTTATTTTAATTGAAACTTAT
TCTTCTATTCAGGAATATCATGTTAATTTACCTTTCATTGCAATGAAACA
TTTGAAGTAGATAAATTAAATTAATGTCTCAACTCCACTATTGAGTTGCA
TGAATTAAATTTATGATGAAGAACAAACAATTCACTTAAACTTCAACATC
AATTTTTTTTTGAAAGGAATCAGCACGAGACTGTGCTATTTCATTAGATA
TAGGCGTAAAAAAATACAACCCCTAGGGGCAAAAAAAAAAGAGCTGTACA
AATTACATAAGCACTATGATTAAGTTGGTAAGAATTCTCCAAGTCGCCTT
GCGTCTGCCATTATCCAAGTTCTTGCCTCTTCCTTTATTTTTGCCATAAG
GTTGGGGGCCGCCGTTTCCTTGTGCTCGAAGATCCTTTGGTTCCTTTCTT
TCTAGATTTCCTAGGCTATGAGTAGGATTAAGGATCGCAGCCCTTTCTTG
GGCACTTCCCTTTTGTTGGCTAACATTTCCCACCATTCGTGTACGCTTTG
GCATGGCTCCCAATTACTCGGATCCAATTGCTGATAAGCCACCCAGTTGG
CCGTCAGTCTCCAGATCCTTCTGGTGTATCTACAGGAAGCTAAAAGGTAG
CATGCCATCTCGTTCGTCATATGGCATAGGGGGCACACTCCGCTATTTGG
CCATCCTCTTGTAGCTAGTCGATCGGAAGTCTAGACTCTATTTTGAATCA
CAAGCCACGCATAAAATTTGCATTTTGCAGGGGCCCAAGATTTCTAAATT
AGGGGATCGAAGTTGGTGCCGACTGTTCCTAGACACTGAGCCTTGTATGC
CGAAGAGGCCGAGTATTCTCCATGATTCGAGAGCTTCCAGACGATGTGAT
CCGACTCATTTTGGTTTAGCATGATGTCCTGGGTTGCGCTCCATAGGGAC
ACAAGCTGGCTGATCAGTTCCACTGTAAAAGTAGTATTCCCATTTAGCTC
CAGGTCATCGATCTAGGTGTCATTTTCAATGCCTTCACGTAGCGATTTGC
TTCTTTTCTTGGAAATTGCATAGACGAGCGGCATGCTGTCCTTTGGTCTT
TGCCCGTCCAGCCAGGCAGACTCCCAAAAGCGGATCGTGTTTCCATCCCC
TATTGTTATTTTGGTAGCTGCGGCGAAGAGAAGTTTGTCCGTTTTATCAC
ACGGTGTCTCTAGTCCCACCCACGGCTTGGTGGGGTCTTTCCATTCATGC
CAGAGCCATCTCAGTCGCAAGGCCCTCGTAAACATCTCCATGTTCAGAAC
CCCTAGTCCTCCTAGTGCGGTTGGGAGGCACGTCCTTTTCCAGTTCACCT
TACATTTCCCTCCTGTAATGTCCCCCGTCCCTGCCCAGAGGAATTTTCTT
CTCTTTGCATCTAGAACGCCCAAGGCTTCCTTAGAGATCTTAAGGGCAGT
GAGCAAATAGATAGGCTGCGCAGTCAGTACCGACTTGACTAGAGTTGATC
GCCCTGCCGGCCCGATGTTTTTTCCCCTCCAGCCGGTGACCCGGTTTGCT
ATTTTATCAAAGATCGGTTGGACGTCCGTCTTGCGCAGCCTTCCAAGTAG
AAGCGGCAGCCCTAAGTATTTTATGGGGAATTGGGCCCGTAATGCTGGGA
CGCCATCAAGGATGGAATCTAGATCAATGCTTGCACATCTGATTGCCGCC
ACCTGTGATTTTTGCATGTTTGTGACCAGTCCTGTCGCACGTCCAAAACG
CACGAGAATGACGGTGAAAGCCTGGACATCCTCTCTAACAGGGTTTAGGA
AAACCACTCCGTCATCAGCGTACATGGAGATTCTGAGGCGAGCCGCTCTG
CCTCTTAGCTTGGTTATGGCGTTTAGTTCCGTTGCTTTGGAGAGGATCCA
TTGTAGGGGGTCAATTGCCAATATGAAGAGAAGCGGTGATAGTGGGTCCC
CTTGTCTGAGTCCTCTGCCATGCGCTATCTTTTCTCCTGGTATCCCGTTG
AGCAGTACTTGCGAGGTGGAGGTAGTGAGTATGGCCGTCACCCAGTCTCT
CCATTTCTGCGGGAACCCATGATGTTGCATCATGGCTAAAAGGTAATCCC
AACGCACTGAATCGAAGGCTTTGGTGATGTCAAGCTTGAATAGAAGCATT
GGCCGCCTTGTTCTATGGTATCTTCTTGCCAAATTTCTAACATAGAGGAA
GTTGTCGTGGATGCTCCTGCCTTTGATGAAGGCGCTTTGATTGACTGTGA
CGAGGGTTCGCATGTGTAATCGTAGTCGCAAAGCCAAGGTTTTGGAGAGG
GTCTTTGCTATACTGTGGATTAGGCTAATGGGCCTGTAGTCCGTCACCTC
ATCCGCGCCTTCCTTTTTTGGAATCAGGACGATGTTAGCTGAGTTCAGAA
GGTTCATGTTCGCACATCTCAGATTATTAAGCGATTCGAAGACCGCCATA
ATGTCCCCCTTGATAATGTCCCAGCAAACTTTAAAGAAGTTCCCTGTGTA
GCCATCTGGCCCTGGTGCCTTGTCAGCTGGCATCTCCTTGATTGCCCGAT
GAATCTCCTGTTCCGTGAAAGGAACGTCCAGATGCGAGAGGTCCGTCGTT
GGGGCATGCAAGGCTTGCCAGTTAATATCACATGTTCTCGGTTCTGGCCT
ACTCATCATCCTAGAAAAATGTTCGAAGATAACATCATCTTTGTCTTGGT
GGCTCACCGCCCAGCCACCTCCACTGCGAAGTCTTTGGATGTAATTCTTT
CTTCTTCGAGCATTGACTTTGAGGTGGAAAAATTTTGTATTTGCATCTCC
CTCCTTGATGTGCATTACACGGGAAGCTTGCCTCTTCCTTGCGCGTTCAA
GCGTTGCCAGGCCAAGTAGGCGGCGTTTAAGTCCTGCTCTCAGCCGGTGC
TCTAGCGTTGTGAGCTCTCTTTGCTCCTGTGTGGAGTCTAGCCACTGGAT
GACGTCAAGCGCCATGTGGAATTGGATTTTCGCCTCAGTGCAGATTCCCC
TGGAGCACTCTCGCAGAATTTTTCCGGTAATTTGCAGCTTATGATTTAAC
CGATGCATGGGTTCTGTGTGAGTCGTCTGCTTGCTCCAAGCCGCCGCAAC
AACGTCCTTGAATCCTGGTATCCTTGTCCAAAAATTCTCGAACTTGAAGG
GACGTGGTTTCCGTGGTCCTGAAGTATTGTAAAGGAGTAGCGGACAGTGG
TCAGAAGGGCCTGACGGTAGAGCATTTAGGATGTGCTGGGGGAAAACTAG
GTCCCAAGCCTCATTACAAAAGCATCGGTCCAGTTTCACCATGATCGGCC
GTCGCCTCTCATTACTCCAAGTGAACTTTCTGTTCTGTAAGTGGATTTCT
TTTAGCTCACAATGGTCAAGGGCTAAGCGGAAGCGGGTCATACGCGCAAG
GTTAATGTTCCCATTGCTCTTGTCTCTAGCCCTGTAAATCATGTTGAAAT
CTCCCAGGAGCAGCCAGCTCTCTCCCGAGTTTGGCTTGAGTCTTCTTATA
TGCCGAAGGAAGGCATCTTTTAGCTGGTGCCTTGTAGGCCCATATACTCC
GGTTAGCATGAAGGTAGTGTTTGATTGGATGACTGTGACATCTGCTGAGA
TAGAGAAGAGACCGACTCGGACGTTTTGCACATTTAATGTGTCACTGTCC
CAAAGTAGCAGGATTCCTCCCTTTGTCCCTCTAGCTGGTTTGAAGTCGAA
GCAATCCAGTTTGTATCCTCCTAGGAACCTGGCGAGTGAATCATCCATGT
TTTGGAGTTTCGTTTCCTGAAAACATGCCATGTTGCATTTCGTGTCCAGC
ATGAGCTCATGCACCATGTTGCACTGCGCAGCGGAATTCAACCCCCGCAC
ATTCCAGTTAACTATTTGTAAGTTTTGTGACATTTGGAATGATGGTTGCC
TCACTGATTCTGCTCGGCCCAAACAGCCAGAGTTTGGTCCAGCTTAAAAG
GGCCCAACTTGCTAGAAGTGATGGCCATGTGGTTTCCCGGCCCAACCCGC
AAGGCCCATGGGGCACGGTGGCGCAGTACTCGTGTAAGTGTGAAGGTGGG
CTTTGTGTTGGGCCGGTGGCATTAGAGGAGGAGTAGGAAGGCTTTTTTCC
TTTTTCTAGCGGCCCATGCACTCTGTCGTCGTAGATTTTTTGGTGATGCA
CTCGGTCGTCGTCGTTTTGGCGATCGCTGAGGCCGTTGATGCCCTGAGTG
CACTGCCTCGTTACCACGCTCTTTTCGTGATTCCGCGTCGTAGAAATCAC
AGTTGAAAACGAAGAATGTAGGAGGTTCAAATCAGGCTTATGCCCGTGCC
GACATCGGCGATACATGCAACACAAATGAAGGAAGTCTCGATCGGCTGGA
ATGTCAACATCAATTTGTACACTGATATATTTACTATCCAGATATTTTAC
ACTGCACCAAAATTTTGTGGACTGTCCATTGTGCTTTTATCTGAGGGTCA
ATATTCTCTTACCTCATTTAGAATTTTCGGATCATATTTAACCTTTGTTC
CTCGTAACATTAGTTTGACGTTCAAAAGTACAATATTAAGTAAAGTTGAA
ACTTGTTGCTTACTTTTATTTAATTTTACATGTACCATAGAGAATTTCAT
TTTTTATCTAAAAAAACCCAAAAATAAATATTCAGTTTTTTTATATGTAT
GTAGGACCCCCAAAATATTAGGTGCCTCTTTGGTATGTTGCCCTTGCATG
CAACATTAATTTTTTTAATGATAATTTTTGCATTTAATTTGGGATGTGAA
ATATTAATGAAAGGAGCACATAGTTTTTTTTATTCAATATAATAAATCAT
GAATAATCAACAGTTAGGATGACTAGTATACCTCTTACCTCTATAGTAGT
AGTGCAAAATTTGCTACAGGACTGAAAATTTGTAGCATTTGCTATGAGAC
ACCCAAAGAACATGTATCTTTTCGCGGAGACCGTAAAAATGTGGTAATTA
GCTGTTGGACACCGTTCGTATTATTTTATTATATCAGGTCAAGATGGAGA
GAGAAAGGACATTGAAAGTACCATTTTGCCCCTTGGCTCGTTTGGCTTGT
AAAGGCGAGTGCCACCATCTCTCTGCTTGATTCTTCCTTCGCTGCCCGAA
TAGCCGCTTGATTCCACCACCACACCCCACTGCTCGAACCCGCCGCCCTG
CTCTGCCTTAATCCGAAAGCGTCGCTATAATCCGCCGTCAGCATAGCTTG
CTGCTTCAATCCGCCACTGCACTGAGCAGAGCAAACCACCCTCGTCGCTG
CTCACCGCCGCTCCTAAACCTAGGGTTAGGGTTTGGAGGAGAGGGGATCG
TGAGAATGAACGAGCGAATGGTTCTGATTCGAACGTGTTTCAGTCGTCTT
AAACAGCGCCTAAGGGCAATCTTGCCTTTTTCTTAAGTTTCTCTCTTCAT
CTTGACCGGATATAATAAAATAATGCGAGCGGTATCCAGCAGCTAATTAC
CATATTTTTGCGATGTCCACGAAAATTTACATGTTCTTTGGGTGTCTCAC
GGCAACAGTCACAAACTTTCGGTGTCCTGTAGCAAATCTTGCCCTAGTAG
TAAGACAGAGCACCTTAATTAAAAGATCTCTCTATCTAGTAGTTTTGACA
AATGAATTCACTTATGCATTTCGTGGAGTTCAGGAGTGTTTCAACATGAA
GAAGGACAACATGCTTTGGAAAGCTACGGTTGAACATGCTGAACAGTGTG
ATCTCGAAGGCAATTGCAAACTGAAATCATATGGAGTTGAAGAGAAAGAT
GTTATACTCTTCTTTAACTGTGTACACGACCTCGTTGGAGCAAAATTTTG
TGGTCGCTATGTTGCAAAGGACAATTTCAATTCAGATGAGCAGGTACATG
TTGATAATTGATACCATCATTGTTCTCCATTCCAAACCTAGCTTAATGTG
AACTTTGAACTGTATACACATTTTTTTTTGCAGGATGAAGTGAATCGTTT
GAAAATACAAGCATACGATGAACTGGATAACATTGTCTTTGATCACGAAA
TGAAAGACAATTATCCAGTACCTTTGTCTTCAACTCTGAACACAGGACTA
AATCCTCCCGATTTGCATGTTACATGTCAAGGTAAGGCATTGGTCTTGTC
CTCTTGTCTTCCATCAGACACAATGAATGATGATTGAATTTGTTGTTTGC
ATTTGACAGTTCAAGATACAGCTGCAGTTGAGACTGCTCATCATGCTACG
TTTGCAGATGCAAATCAACTGCCTCAAACATTTCTTAACAACAATAGTGC
TTGTGGGTTCATTATAGGATCAGAACAAATTCCTGTTGGTCCATCATTCT
TCAATGGCTATCGAGGTTGGTGCTGCATTTGTTTTGGCTTTTATTTGTTT
TGGAGAACATACTTGTCTTAACGCTGAAGATATTTGGATAATTTTCAAAT
GAAGGTAATTATCAAGCTGGTACTACGAGACAGATTGACATGACTGCTAT
TGGGTACTGTATTGCTCAATCATCTGAGGCTGTAATAGCTGAAGTAAGTG
AACTTAGTGAAGTTTCTGTTCAGTCATCGGCTCGGCCTGTAACATTCTTA
CTGGAACAGAGACGAAAATATTGCCATGTTACAAGCTCAACATAACTCCC
AAACTAGTCAAACCGTTGATCTTTTCATGTCAAGAATATTGCAGCTATAA
CATATTGTATGCATGCCACGAATATGAGACTGCCTCTGATCATTGAGATC
ACTGCATTGTGCATCTTTCTCCTATATATATATATATATATCCCACTCAC
ACTGATTGCATGTTAATGAGTCTTCTTTTTTGTAGACTACTTCTGGAGGC
AATAACTTGACTGGACTAATGAATATGGACGAGAATGTCAGCGATGACAG
TGTTGATGCTTTCGCGTTGGTTAACAGCTGGATAAATTCCTCTCCTCCGT
CGTTTAAATGAACCAAAACGGGGAGGCCTCGTTCCTCTGCATATTCTGAA
ATCTGAATAATTTAACTGAAGGCTCTGTTGGTAGCCAGTAGGCTTGCTGG
CTAACTATCGGTTATTATTTTTCTGCCTAAATGAAAGATGGGTGTATTAG
TCAGTAGAGAGAACTAAATTTATGTTTCAAAAAAAAAAAAAACTTGGACT
GTACTATGTATATTATGGTTTCGGAACTTACGTTGCTGATCAGATCATCG
TTGAAACTTATGAAGTTATGAGCACCTGTAAGCACAAATGCACAATGCAA
ATTAAGTACTTACTGTACTAGTACTTCTGTTCTTTTCTATTTAATGTTTT
AGGGCTCTAAAATGTTGAAGTTATGAGCGCCTCAAATAATACTTACTCAC
TCCGTACTCGTAAAGAAAATAGTTTAGGACAATGTTTAAGTCAAACCTTA
AGAATATAAATCATGAATAACTCTCAAGTTATTGAGTTTGAAAATGTAAA
AATTATATGAATAGATTTGTCTTGAAAAATACTTTCATGAAAGTATACAT
ATATTACTTTTTAATAAATATTTCAATAAATATTTTGGAGACCGTGTCGC
TTTTCAAAACGACTTGATTAAGTATTTGAGTGTGTGAAGGATGCATTGAA
TATTTGAGTGTTAGTGTGCAATTAGGCCAAACAGCGTGGGCCTTGTACGA
AGCTGAGAGGAACAGACGGCCCGGCCCATCAGATCACCCTGAAAAGGAAA
AACCGCCGGAGTTGCCGGCTGCCCGCCGTCCGCCGCCGCCGCCGCCGCCG
CCGACGAGCAACCGACAAGGCATCGCCGCCGCAGAATCAATCAGGAATCG
ACAAGGTGCTCGCTCTTCCTGTCGCCGGGGAAGTTGCCGCGGGATTCGAC
TTCCCAGGAACCCACGAATAGGAAATGGTACCCTTCCTTATCTCCGTGAA
CGCAAGGTGCTCGACGAAATTCTCCTCCCCGTCCGCGAAGCAGTGGTGTC
GGCGCAAGGGCGGGAGGGCGTTGAGCGGGACATGTTTGTCGGCTGTCGCG
ATGCCACGACCAGTGGGAGCCCTACCTGTGTCGAGGCGTGGACTCTCTCG
GCGGGAGCTCGATCTCGTCGAAGCCCTTTTGTCTTGAGTTGAACAAATTT
GGGGGCGGAGACATGGAGTCTCTGATCTCTGTCGTCTAGCAGACTAGCAT
GACAAGTCGTCAACTAAAGATTGGATTGGAGGAGACACGCTTTGGTTCAA
CGGTTGGCTTATCTTCTCCACTTCATCGTGTAATTTTCCATTGGTAAGAA
GCCAAGAGTGCATCGTACATGTCGATATCCGTTTTTTTCTTCCAATTTTT
ACTAACATGTGGTGCAAAAAACTCTCTTGTGCAGTTTGGGTGTGGGTTCC
GATGGCATCCGTCGGCATGAGTACAGGCGAGCAGAAGGTGTTTGTTGAAA
TGTCAAGCCGAAATGAGCACCGCAAAGGCTTCCGGAATCGAGAGCCTGGA
TGCCTGGTCTCTCATGTCATGTGTGAACAACCTGCACACACAAGAATGAT
TTATGATTTCTACCTAGTTTCAAAAAGGTCACGATCATTACTTTGGCCTC
AGCGTATCTGTAGGACCCCTTTTGGACGACTGACTGACTGACTGACTGAG
TGTATTACCTTTTTATCTGGACTGGTATCTGAATACTTCCGTGCATACAC
AAAAGATTTGCATATGTTTGTATTAAGAAGGCAAAAGCATGTCAGGTATA
CAAGCAGCGCCTGAGGGAAATGATGCATAGACCAATAATAGAAGGAAAGG
ACAGGGAAAAAGGAGAGAAGCTGATCTAAATTCTCGGAAAAGAGGATTAC
GACCTAATATAACTGTTCAAGGGTACAAGCTGCTAGGTGACCAATCCAAT
CAGTCAATAAGTCTTTGCTTACTGGGCAGTGTTCTTTGGCCAACTCCCTC
CAGGTTCGTTTGTTTCTCTTTCCAGATCGTCCAAGTTACTATGGCCAGCA
GTGTCGTGGTTTCTTTGCCACGGTTTGGGTATGAGGGCTTCAACTTGCTT
CTCTTTGTCTGATAGGATTAGGGATCCATTAGATGATGGATATTATTGTT
AACATCTACTTGGCTGGAAATTGATTCATCCACCTAACTGGCTGGAACTT
GTTTCACAAAAATTGCTCTTGTTATACTAGGATGGCACATCTCTAGCAGC
AACAGTCTGACCTGATCACTAGTCCTGAAAGTGAGCAGCCAAGCAGAGAG
AATGGATCTCGCGCATCTTGCAGGGTTGGATGCGGTTAAGCTTGTCAGGA
TGATTGTGCAGGCAGCTCAGAAGGTTCGCCATAACAAGAAGATCTGCCAG
CAGCTTGTCCATCATGTGCAGATAGTCGGTGACCTTCTGAAAAAGCTTCA
GACTTCAGAGATGATGCAACAACCAGAGATCAGGGATGGACTAAACGAGC
TCAAAGAGATCTTGCGTGAGGCGTACATGCTTGTCACATCCTGCGAAAGC
AGCAGCTACATGTACCACTTCTTCATGGGTGGTCAGCTGGCTGATCAGTT
TCGTGTTCTTCAGAGTAGAATAGACTCCTGTCTCCAAGTTTTCCCACTCA
TCAGCCACATCGACACCTCAGATCGCCTAGACCAAATTCTGGAAATCATA
CAGCCTCGACGCCCACAGGTATAGTAATTGGTTGGTTTATCTATGGAGAC
AAATCTGATGATTGCATCGACCATGTTTAGTGGATGAAATATAATTATTT
GTTCCATTAAGGGCATGGATTAGTAAGGATGAAACATTGAAAAACTAGTT
GTGTAGAAGCATGAAGGTAATGAAAGCTCCTGTAGGGTGTTATTTTCCTA
ACATATGCTTGAGACATGGTTAAAACTTGAAAACAACAAATCTGGTTGCC
CCATCATTCCTCTTTGTTCCTAACAGGAAAAAAAAACCTGATAATTTTCT
TCATTACTTTCATGCCTACACATTTCCAAGAAAAATAATGTAGACCTTCC
AGAAATAAGAAAGGAGAACAAATGAAAACAATGCATGTTTTTTTTTTTTT
TTTTGGGGGGGGGGGGGGCAGCTTTTTTCTATATATGATGTGATTACATT
ATTTCAAAGAATAATTCTTCCCCATAGCTGTAATTTCCAATGAAGCATGG
TGTAGTAATCTAGTACTACTCGACTTATCCATGGATCCATATCCTTAGAA
TCGGCACACTGATATGATAAAGGTTATTAATACACCTTTTCTGCTATTAA
GAAACTTCAGGATGTAAAAGGGGGGCCAAGGCTGTTTAATGTTTGTGCAA
CATCTAGTTCTACTGGTTTCTTGAGCTTCCCTCCTGATGCCAGGTGAGAT
TTGTGAACACATTTCTTGTTGCCATTTTTTCTCAGTGGGATGTGGCATTC
CTTGAATTTAAAGCTCCAATGGTAGTTTACATCCATGGTGAGACTTCAGA
TTCTCTGGTCCACAATAGCTACATAATAATTATAGTCTGTCACATAATTC
AGAATTTTGTTAAATGGTTTCCAGTGTCCTACTTAAGAGAAATTGTTCAG
TGAAAGATCCATGTAAAAATTTTATGCCATCTATAAACCTTTCGACACGG
ATCTTTAATATCCAAAGGCTACATTTTCTTCCGTAAATAGTCATAATAGT
GTTGCCACCGCAGGATTGAAGCACATTGTGAAGTTGAAAGGTGCTCACTG
CAATCGTGTTGTACAGGTATGTCCCGTTAAACAGTAGAATGAAGGGAGAC
AATAGAGTTCGATGGGTGCCAAATAGAATGATTTTGTGTCCCAAAACTCT
CTTTCATTTCATAACAGGGTCTGTCAAGTTCTATTTGCCCCAGTTAGTTG
ATGCTACAGAAAACTTCTCCGACGGAAATAAAATTGGACAAGGTAGCTTT
GGCTGTGTTTACAAGGTACTCTCTTCAATAGAAAAAAATGTGTCATCCTA
GATTGCGTTCAATCAGCTTCTATTCATTTTAGTGAGACATATATCTAGAA
TATGTAATTTGGATTTACCAAAATAACATGATTATTTTTTTTCATATACA
TCTTCAATGAAGACAAGCCAAGAAAAGTTAATTGGTTGAAGTGACTTCTT
ATTAACTTTGCAAAGTAAAAAAGGAACCACCTTATCTTCTCCGGAGGAGT
AATGAATATGCTTGCTTCACAAAATTCGGTTTCCATACTTTGATATCATA
ATGAATACTGTGATTGAATTCATCCTAATTAATCTGAGGATATATGGCAA
AAATCATAGCTATCAAACGACAATGGAATGTGTTGTAACTTTAGAAACTT
CATTATTATATAATTGGTTCCTTCTTTAGGTCAACTGCACTTTTTGTTTG
CATTCAGGGTCAACTGCACGATGGGCTTGAGGTAGCTGTTAAAAGATGTT
TTGAGTTACGTTCTTCACGTAATCAAATGGATTTCCAAGATTGGGAGTTC
CAAAATGAGATTTGCTTCCTTGGGAAGCTTCAGCACATCAATGTAGTTAA
GCTTCTGGGATACTGTATTCAGGGAACAGAGAGGATTTTGGTCTATGAGT
ATATGCTGAATAGAAGCGTTGATACCTTCATCTTTGGCATGTGTTCAGTA
TTACTTCACCTCAAATTTGGATCAAAGGTTCTGTGCAGACTGTGCTTAAT
TAATGATCTCATTTGTGTTACCATTTTATAGGTGCAAGAACAAGAAGGTT
GCATCTGGACTGGTCTACACGCTCTCGGATAATTCATGGGATAGCTGAGG
GTCTGCTTTATCTCCATAAGCACTGTGGACTACATATTGTACATGGAGAT
CTGAAGCCAAGCAACATTCTTTTGGACTCCAACATGAATCCCAAGATCTC
CGATTTTGGCCTGGCTAGAAGGTATAGTCCAGGTGTAGATGAAGAGTACG
CCGATCGCATACTGGGGTCAATGTAAGATCTTATCAGATCGATATCACAA
TTTTTGATATCCCAGCAGGCTCTTTTTTCCTTCTTATTGTTTAAGCTCTT
AATTTTTGTTTCCACATTTTAGTGGTTTTATTGCTCCCGAATGTCGGGAA
AGACGACTTTTCTCAACGAAGTCTGATGTGTATGGCTTTGGAGCATTGGT
TCTCGAGATCATTAGTGGAAAGCGATGCTTTTCACTTGCGAGTGGAGATT
CTGGAGACGACTATGGATTTCTGAACAAGAGGGTGCGTAGAATTTTGAAA
TTTGTCTTGAATTTTGAATATTAATGGTGCCCCTGCCATCTTTTATTAAC
TTGAACTACCAAGTGCTAATTTAATGGCCAATCTATCTGAGAATTTTTGT
TTTTCTTACCCACTTCCTCAGGCGTGGTACTTATGGAGAACAGGAAGATT
GATCAAGCTTGTCGATTCGCCCTCAGGTGATGAATTGGAGACTAGAGAGA
TACTAAGATGCATTCACATAGCACTGCTGTGTGTGGAGGAGAACCCTGCC
AACCGGCCCACCATGCAGGAGGTTGTTCTGATGTTAAGCTGCCGCACTGC
TCTGCTGCCTAAACCTCGTCGTCCAGCTTACCTAAGGGCAGAAATTGTGT
CGACACATCCATAGCAGTATAGCACAGATTTTACCACAATGACGACTTTA
TGGAGCTTAGGATTCATGTGCATATGATTCTTGAGATCTGTTCGTCATAT
TCTTGAGCTTTTGCCTACAAACTCAAATGGATAAAACATGGAAAGAGTCC
ATATTTTTGGAAGCTTCTTCAAGATCGTGTTTGCTTTCCCTATAGGGATT
GAGGCTCCTGTTCTATCACTCTGAATTTATGGGCAAAACCTCAACAATAT
GACGAACAGATCTGCATTCCATCCTTACCACCTTTGTACGTATTATGTAG
GAGTATGTGTGTCAAGAGGTGAACGGTGTACCATAATGTTTTACCAGCAT
TCCATCCTTACCACCTTTGTATTATGTAGGAGTATGTGTCAAGAGGTGAA
CAATCTACCGTAATGTTTTACCAGAATGGTAAAAGCATAAGCATGAATGA
ATGCTCACGCTTCTCGTATGGAACAAAATTCAGCTGACTGCTTTGTTATT
TTCAATCATACCACGAGTCTCTTACTGCCTGCCAGGTGAACCACTCGCTG
GTCTTTCTAACCAACTAACTGGGCTCTGTAATAATCTTTGCTCAGTGGTG
TGTCGGTGCCTGTTTGGATATACTCCCTCCGTCCCATTATAAGTGCAACC
ATAAGTTTCCGCGCTCAACTTTGATCGTTCGTCTTATTTGAAATTTTTTT
ATAATTAATATTTTCGTTGTTATGAGATGATAAAACATGAATAGTACTTT
ACTCGTGACTTATGTTTTTAAATTTTTTCAAAATTTTTTCAAATAAGACG
GACGGTCAAAGTTGGACGCGGAAAACCATGGCTGCACTTATAATGGGACG
GAGGTAGTATATTGATTATACTGTTAATTTGGTATCTCTTGGTACCTAGG
TATCATGAGGTACCAAATTTTACACTAAATTTTTGGTACCTCCTCAAGGA
CTGTAGAATTACTCTTTTGGATAGAGCTATTTTATGGTTCTTGAGGAGGT
ACCATGAGGTACCATTTTTTCTACTGGAAATTTGTAATTTTACGGTTCTT
GAGGAGGTACCATGAGGTATCATTTTTTCTACTGAAAATTTGGTATCTCT
TGGTACCTAGATATTATGAGGTATCATGAGGTACCAAATTTTACACTAAA
TTTTTAGTACCTCCTCAAGGACCGTAGAATTACTCTAGTGTGCTGCGTTT
TACCGTGTTTATTACCAAGGAAAACAGGATACGGTGGTTTCACATTCTCT
GTTGCCGAACATGATCCTTCAGATATGGCCCATCTGCTGTCACATCGCTG
GAACTTTCTTGGATGTTTCCTATCCAGAAGAAAACAATATATCTTGCTCA
TGTAGGGTCCTAGAGCTACTGGAAGATCCTTTGAAATTTCAACAACACTA
ATGGGCCGCTCCATTTTCCGTGCATAGGAGATGAGTTCCCAACCCAAATC
AACAAACACAGCTTTAGGCTTGTCTTCAACTTCAATGCTGTAGTTCCTCT
TGTTAGTTCCTCTTCAACTTCAATGGTCAAAGTTATATAGTCTTGTCTTT
TTTTGACGCTGATATAGTCTTGTCTTTGGAAAGAAAATGTTACTTCCTCT
GTTTCACAATGTAAGTCATTTTAACATTTCCCACATTCATATTGGTATTA
ATGAATCAAGATAGATATATATGTCTAGATTCATTAATATCAATATGAAT
ACGGGAAATGTTAGAATGACTTACATTGTGAAACCGAGGGAGTATCTTCT
ATGCAGAAGAGAATACTGAAGAATTCTAGCTATGTAGATAGTGGCTGCTT
GTGTTCAAGCAAGGAACAAACAGAGAGAAGTATGGCGCTATGGAATGGCT
TGGGTCAGGTGGCCAACATTGCGCAGCTTGCCGGGGTAGATGCATATGGG
CTCATCAAGATGATCGTGGAGGCTGCGCAGACAGCTAAAAGGAACCGGGA
GACCTGCCAGAAGCTAGCACGGCATGTGAAGATGATCGGCGACCTGCTGC
AGCGACTCCAAAGCACAGAGCTTATGCAGCATCAAGAAACGAGGAACCCG
GTGGAGCAGCTGGAGGAGACGCTCCGACACACCTACATGCTCATCTTGTC
CTGTCAGGACAGCAGCTACCTGCACAGCTGCTTCATGGGAGGGAAGCAGG
CTCACCAGCTGCGCGAGGTGCAGAGTGATATCACCTTCTACCTCCAGCTC
TTCCCTCTTGTCAGCTTCGTTGACACGACCCGTACCTGGGAGCGGCTTCT
GAGAAGAGCTCAACCTTCTTGCACTGAGGTACATGGTTTGTCTTTCTTTT
CTCTCCTTCAAGCAAGTCAGTGGAAAGGGGATTAAAATGTATAAGTTCGA
TGATGCATGTTAATCAAAGATTCCATTTAATAGGAGACATCCTCAGATTA
GTTATGATGCCACTACTGAGAATGAGAAGCATGGAAAGAACTCTGGTTCT
AGAGATGCAGTAAAATGTGATAGTTCCTCTTAATGTCAAAGTTCATACCA
GCTCCTTGCTGGAAAATGTTTCTTATCATGCCAGTTCCTTGCTCTAATTT
GTTTTGATTATCTTCTTAATTATCTATTCAAGAGAAACTTTGTCGCGGGG
ATCTTGTTCTTATCTTTATTAATTTTTGGTTACTCTCACAGGATACTGCA
GATGAGTTACAAAAAGTACATCATTCAGAGCATAGAATTAGGTACGTTAT
ATCAATACTGCACCCATTTTATGCCAAGCTCATGTTGCATTCGATTTTCC
TGTGCTTTTAAGACATCATACACCAACTTTTTTTTTCCTCATTATTTCAT
TCAAGATGTAGATGAAAGATGAACAAAATACTCACAGCGTGAAAAAAGAA
CTATTGGGCAACATGCTCTTTTCGAATTATCGCCGATCAGGGATTTTGTG
ATGATTACTTTATATCATCCTTATGGCTTATGTTCCTTTGCAGAACTTGC
CATAGTACTACTGCGGTTGATCCAAACCTACTTGTGAATTATGATATAGT
AATAAGGTGTTCTTGCTAATGTTTACAAGGAACCATGTACAGGACTATGC
ACACAAATACATTAAGCTGATTGAGTTACATTGGCAATTTATATTCAGTT
ACCAACATAGATGTCATGGTGGATGCACTAGTTACTCTAGGGTGTTACAA
ATGAATGGCAGCATCTTTATATCCATTTATAGGTGTATCATTTTGACATA
TTAATTTGGTACTATATGATCAGATTCAACACAGAAATTCTTAACGCGAC
TGAATTTGGTGATCAGAGTGTAACTCAATGTCCAGAAGTTTTTGAGGAAA
AACGAAGTGAACAAACATCAAGTATGTCAATTTGCAACAATTTTGTTTTA
TTTTTGTCTATTATGATTGACAAGATATAGTTTTTTAATCAATCAGTCAG
AAGCCTGAACCTGGATCAACTAGTTGTTAATGATATTGGAAAAGGAGCAG
TGTTGACTTTTTCACAGATATTGGCTGCTACAAACAATTTTTCAGGGAGA
TCCTTAATTGGACAAGGTGGATTTGGGCCTGTTTACAAGGTACTCCGTAG
TTCTCTTCAAAAGTAAACCTTAGGAGTTAGGATGAAGAAAATCCTGAATT
TTTGAAGAAATAGTAATATTAGAATTCTAAATTTGCAGTTCTTACACTCG
CTGTATCAAATGAATATTTTTTCAGCCAATAATTTTAATCTCACCCACAT
AACTAATCTTTCTATAATATTTTTTTTCCATAACAGCAGTACATAAATAA
TGCGGATAGGATATTTTGAAAAATTTCAGCTCCTCCCATGATCTTGCTTT
AGAACATGTTGTCATGTCAGCTTCTTGTAACATGTATAACATCCAGGAAT
GCTTTTTATGGCATTATCTAGAAAATCTATGAATGCTTTGAATATGCGCA
TATCTGAATATTTTGATTTACAATGCTTAGATGTGCTTTATTAATCTGAA
TTTAAACTTTCTCAGGGAAAACTTCCCAATGGACTTGAGATTGCCGTCAA
AAGGCATGATACTTCTTCACATCAAGGTGAAGAAGAGTTCATGGCTGAGA
TTGACGTCATACCAAAACTTCGACGAAAAAATATAATTGAGCTGATTGGG
TTTTGTGTTCAAGGCAAAGAATGTATTCTTGTCTATGAATACATTCCAAA
TGGAAGTTTGGCTTCTACCATTAGCGGCAAGTTTTCTATTTTGACTAAGA
CCAATGCCTCCATTTTTTTTCTCTAAATGATATCTGGTATTTTTGTAGAT
GAAACAAAAACGATATTGCTAAATTGGTCTAAGCGCCTTAAAATAATTGA
AGGAATCTCAGATGGTCTTCTTTACCTACACAACCATTCTCCCAAGTGCA
TTGTCCATAGGGACATAAAAGCAAGTAATATCCTCTTAGATTATGAAATG
AATGCTAAGATTTCTGATTTTGGTCTGGCCATAAAATTAGCTCCGAAAGC
AACTACAGAGGTGCTTGTTCGTGGCACATGGTAGATACTCTCCCAGTCTC
CCTATACTGTAAACTAGTTAGAGATGCAACTCTCATCTTTCCCTTGAGAG
TCTTTTACCCCTATGCCATTAAAAAAGTTGGAGGTTACGTGTATGCCACA
AAAAAGTTTTGAGTCACCTGTATGCCATGACACAAACTTTCGTTTACCTG
TGAGCCACTTTGGATGGAATCAGCACTAACGGAGACTAACAGAGGTTTGA
AAGGTCTATTTTGCCCCTTGCTCTATTTCAGCCACGCTGGCGGCGGTGTG
CGGCGCCGGGGGCGAGGCGAGGCGGCTTGCTGCGCCGGCCTGGGCACGCC
GGCCTGGGGGCGCCGGCCTGGGGGCGCCGCCGGATCTGGCGAGGCGACGC
GAGACGAGGCGAGGCGGCGGCGGCGGCATGCCGGCGAGGCGGCGGTGGAG
CGCCGGCGACGGCGACGACTGGCGGCGGCGTGCCGCGCCGGGGGCGAGGT
GAGGCGGCTTGCCGCGCCGGCCTGGGCACGTCGGCCAGGGCGCGCTGCCG
GATCTGGCGAGGCGAAGCAGCGGCGGCGGCATGCTGGCGAGGCGAGGCGG
CGGTGGCGCGCCGGCGACGGCGACGACCGGCCGCGCCGGCCTGGGCGCGC
CGCCGGATCTGGCGAGCGAGGCGGCGGCGGCGGCGGCTAGGCTAGGCTAG
GGTTCGAGTGGAGGCGCACGGGAGAGGAGGAGTAGAGATGAAAATGCTTC
AGGGGCAATTTAGTCATTTTCATACGTGGGTCCCACATGTCATAGCGCAT
TCTCTAACAGAAGGTGGATGGAATGGCACACGGGTAAACGAAATTTTGTG
TCATGGCATACAGGTGACTCAAAACTTTTTTATGGCACACGCGTAACCTC
CAACTTTTTTAATGGCATAGGGGTAAAAGACTCTTCCCTTGATAAGTGTA
GCTACAGGTGCACTGCTGTGACGATCTACTGTCAACTTTCAGGGGTTATG
CCGATCCTGAATATGTTGCTACTGGAGTAATCTCGGAGAAAACCGACGTT
TATAGCTTTGGCATTGTACTGCTTGAGATAATAAGTGGAAAGTTGTGTGT
ATCTGGATATAATGTGAAGAACAGATCTCGACGAACAATATTTCCTGAAT
TTGTAAGTATTCCATAACTGCACCTCTATTTTTATCAATGTTCTAAGGGT
GAATGGTGGTATCTTCTTATTAGAAAATGTGAAAATGGTACTACTCTCTG
GTAGTGTGGTTGATAAATTCCAACCTGTTCATGCAAACTTTCCTCAGTTC
CTGCCTGAACTGCCCTTTTTTTATGTTTCTGTAAGATTAAGATATTTTAA
ATTTTCATATGTTGCTCTTTAATATTCTGATAATCTTTTCAGGCACTGAA
GAACAGAAAAAAGTTGCACAAGCTTATTGATCCATCATTAGGTGCTAAGA
AACATGAGCGAGCTCAGATTATGCAATGTCTTAGGGTGGCGATGTTGTGC
GTTCGGGATCGCGCTGAACATCGGCCTACCATGTCTGAAGTTGTTACTAT
GCTTCCTAGCATCAAGACACCGAAAGACAGAAAGGTACAAGCACTGTTTC
TGTCCAAGTTATGCTTGGATTGCACATGAAAATACTGAATGGCATTTGCT
CTCTTTCTGTTTGTTAATTAGGACGCTCTATTTCTTTGCAGACCTACTTA
TCTACTGGTTGGGAACGGACTTGGATGCATGGTTGTTTAGGCTGTTAAAA
CAGTTGTCTACCGTCATGTGTCAATGTGTGTACCGTTAATCCCAGAGACG
ACAGACATATGTAGCTACTGTTAAGCTTGATGTTTAACTCTGATGCTCAT
GTGTACGTTAAGCCGTTTAGGCAGTTGTCAACGTGCGCTTTTGATGCACA
AATTGACCATTAGGTACTCCAGGGACGAGATATAAGAGACATATGCTTGA
AGACAACATTGGAATCACATATAAAGTTTTGCAAGAAAAAAATGAAAGAG
AGAACTCATGGCCCATGAATGCATTGTGCAACAACTAATTAATTTCCCCT
CTCTTATTCAGGGATGAAAAAGCCCATCTGCATAGGGCTCTGGCCTCTGG
AAATTGCTCAACCGTCTATCACTCATATGATATTTGAATATTTCTACCCT
GATGGATGCCGACAAGAAGTATGCAGGGAGAGATTGCTGTTGAGAAGACT
TCTCTGGATTTCTCAAATTTGTCAGAATTGATTTCATCAAACCGAAAATC
GGCTGGGAGCTCAAAATTTGCAAAATTTTCATAAGCAAACCATATTCTAG
AGTCCTTTGGAAATCCATCATAGAAGTTGCCGAACCAATCCTTAAAGAGT
TCATCCGATAACTTGGATCCGGCGTATGTAGATGCTGCCTCTCCAAAAGA
CATACATCGGCGAGTTGTGATCTCTTGGCCATCCTCATCTATGATCGGCT
GGGATCTTGGGAATTCAGCCTTAGTCAGTGCTGGTCTATCAACCACCCTC
ATGGTATGCAAATTCAACCAAGTTTGTAACAACCACCATGGGCCACCAGT
ATTGATAGCAGAGCCTGAAGCAATTCTTGCTGATGCCAAATTTAGGGTCT
GGTACAGATATCCTAGCAAGAATTTACCCAAAGGAAATTGTTTCTTCTCT
TCAAGGGCTTCGACTACATGTTGCCAGTTTGTTGTGGGACCATAGCTTGG
GCCACAAAACAGAAATTTTTCTGACCACATTAGCAAGAAGGCTGTGTGCT
CCCTGGAAGTTACAGGACATGTACCCATATTCATGGAGATAAAACATGTC
CAGCCACCAATACTTCTAGTCTTGAAGGAGAACCTGTTCTTGACATTCAT
GTTAACTGGATTAGCCGATGAGGTGATATCTAAACCAGTGAGCATGGTTA
CATCCAGAAGGGTTGGTGTCATTGGTCCTTGGTTAAACAGAAAGGAATTC
AAGGTGTTGGACCAAAAGTAGGAGGCTGCCGACATCATGGGCTCGTCCTT
AGCCATATCGGCTACAGTCAAGGCTAAGCTCTTAGCTATCCCAAGTTCTT
CCCAGTGTGTTTACTTACTAGCCGATACCCTATTGTACCACTCTGGCCAG
TTTTTGTCAGCCGTTGGCCAAGATTTGAAGGTGTTTGTCCAATGGTTTAA
GCTAGGGTTGGCTAATCTGAAGGGAACCCTGTTGGTTTCGGCATTAATAA
ACTCAATGGGATCCGGATTGCCGATTGGACCAAGAAAATACTGATTTGGA
TGAGCTAGACTTGGGATTGCTATCTGATGAGAAAGATGCTACAACAGAAA
GAAGAAAAAGGGAAAATTACGAAGGAGAAAAACCAATCTACCGCAAGGAG
AAGAGATTTTTGCCAAGGGAAAGAGAGGAGATTGGAGGAAGAATAAATAC
CAAACCCAGACATTATACTCTTATTAGAATCTCAGGTACACCGTTTTGCA
AGTTGAGGGACTCATCATATTTGGTATTGCAGTTCGAGGATGATATTCGA
ACTCGGCGATGATCTAAACTGAACTTGTTCCAATTTAAAAAGTTGTATAC
ACTTTCTGGGCCTTACAAAGTAGACGGGCCAGAGCCCCACCAGCGTCAGC
GGGCGAGGCCCAATAAGCCCCATGGCAAACAATGCCACGTCATTGCCTCA
CACTGTCCACCACACTAATGTGAACTTATTCCATTTAAATTTTGTTGTGG
ATCAGACATTTGGTGGGCCTTATTCGGATTCCAGCCCAGCAAATGATGGG
CCCCGCAGTGGATTGACTGGGGCCCAAACATCATCGCCTCTTGCCGTCGT
CTCGTCTTTTCCTCTGGGAAAAAGTATACTTTGACTCCCTCAACTAGGGA
CCGAGTATGAAACATGCCCTCCAACCACAAAACTGGGTATATCACATCCC
TCAATTGCTTAAACCGGTGCAAATCAACTACCAGGGCAGTATTGTGGGTG
GTTTCGTCCGACGTGGTGGATTGACCCCGGTCAAAAAGCCAAGTCAGCAT
GGGTTTCAGTTAAGGACGCGCGAACTCCTCCCCCTCTCTTTGTCGCACCT
ACAGACCGAGTAAAACCCTAGAAGTGCTGGGGCGACGAGAAAGGCGAGAA
GAAGGCGACACTGGGGGCGGCGAGGGAGGGCGGCGCTCTAGGGCGTCGCA
GCGGTTGGTTTGGTCGGCCGAATCTGGATCTGTGCAAGTATGCCTCCTCC
TTCTCCCTTCCCCCCTTCCACCTCCCCCTTCCCCCTTCTCCCCTTCACAT
TTGTGTGGTTTATCGATTTGGGTGCTGTTTTATATAGTAGTGGATCTGTA
CTTGTCACGCCCGGAAATTCACTAGTAATTTCCGAACTTATTTGTGCATA
AAATCCTCGTCCAGGAATCAGCCGAGGTACACAAACTGACAATTTAATAT
ACAGATTCATCAAATTAACTAAAACGATAAATACTTACTTATGAGGCACT
TAGTCCTCACCAAGAAGAAAACTGCAGCGGAAAATAAAATCTAGCGAAGC
TCCGGCTCCACTCCCACAGGCAGCTCAACTGGGGTATAAGCCAAACGTCT
TCTCCTTCTGAATCCTTTTTCTTCAACTAAGGTTGATTGATTATTGCAAG
GTGAGCATATGACATACTCAGCAAGCCACACAGCAAATATGCAAGTGCAC
AAGGATACCAAAGGATGGCATAATATAGGCTCATTTGCAAAAGCAGCATT
TAGCAAAACATTTAAGAGAAGTAAAACAGTGGAGTAATTAATCAGAAATT
TTAATCAACACTGAACAGCACACCCATGCTGCACAGGCCCAACCATCCTG
AACAACCATACCCGGCTGTACAGATCTAATCTCCAAACCAGGAGCTAAGC
AAATTATTACCAGGTATAACATCCATAATTATTGTGAGAGGTGTGAGACT
AATCACGAAAAACATTGCTCAACTCACCCATAACCGCGGGCACGGCTATT
CGAATAGTTTTACTCTGGCCAGAGGTGTACCACTGTACCCACAAGACACA
GCTCCACATCATGTCACCATGTGCCTCAATACCACCACGGTATCTCGGAA
AGGAGCTGTGACAATACCCCTTGCATAACACAACCCACCGCAGCGCACCA
TTCCTGGATCATAATTACCCCCTCAAAAACCAGAGGCATGGACTCCCCAG
CGACCCCCGTGGGCTTATCTCCGCCACTTCTCAGTCTGGTGCTCCGCAAT
GAACCATGTTATACAAAAGATAAAGCCGTTGCCCACGCTGGCTTGTGGTT
GGCACGGTTAATGTTTCACAATAGTAGCTCGCGAACCGGTCCTTAATTGT
CATGAGCACGACTCTCAAAACCATGTGCTCACAACCCACCTTTACCATAT
TTTAGTTGGCATGTAATTATTTAACCAATCACGATTGACCATCGTGAACT
ATCATTAAGCCATCATTAAATAATGAGTCATAAGTTATCCCAATAGTGTG
CTAATGTTTCTAAGCATGGCTAAGCAATTATATCTAATTCATCTAGTTGA
ACCAATATATATATAGCCCAACTAGTCAAGTTATAACAACCCAAGGTATC
AAGGAATAAAGTAATCAAGAACAAATTGGCCATAACAAAGGAATAAGTTC
ACACCACCCGGTGACATTCGAAAATAAATGCAATATTTGAAATAAATAGA
GAATTTAAATATAGGATCAACATGCTCAAAGGATTGTGTTTAGGATCTGT
GTGACTTGCCTTGCAATAATCGGTCTTCAATTAATCTTCTTGAATTCTTC
CGGCGCACTCGCGAACCTTCGCAACGACGGAAACGACAGGCTAACACGCA
AAACGAAGAAAAAGACTAATAAAAACCAAATAAACAATACATAAAAAGTA
AACAAACATGTAGATCATAATTTTAGATGAATTATGAGACTTGAACGGCC
TCATTCTGACTTCAAATGAATTTATTATGAATTTTACAAGATTAAATCTA
ATTAAAGCCCATTTAAAAAAAGAATTAAATAAATTTAATTCAATTTATGG
ACAATTTAATATGTAGATCTTTATTTTATATAATTTTTGCAACTTGAACC
ACATTAAACTGAGTTACAATGATTTAGTTATGAATTTTTAAAGATTAAAT
CGGATTAAAACACTTATATGGATTTTAATTGAATTATGACGCAATAATGA
ATTATTTTTGAAAAGGAAAAGGAGGATTATTGCGTCAGCGGCTAGGGTTT
CGGTGGACCGGGCGCACGGCGGCGGTTCACGGGAACGGACGGCCGAGATC
GATCCATCCAAAACGGACGGCCGAGATCGAACGGTCCACGACCGGCTCAC
GGGAGACGGGGACGATGACGTCAGCGACGACGTCACCTCCGGCGGCGGCG
GCTCGGCGGCTCGGACGGCTCGGACGGCGCACGCTCGCCGGCGAACGGCG
GCTCTACGGCACAAACAGAGGGCACCAAGACGTAGATCACGGCGCGGCGA
ACTCACCGATGACCAAAACGTCGGCGGAAGACCAACGGACGGCGGCGGCG
TCGAGGAAAAGGCGGCGGAGAAGATCGGGTCGACTGCGGCGACGGTGCTC
CGGCGGTCTTCGGCGGCGACGAAACGGTGGACGGGGACGGCGGCGACTTG
GCGATCCCGACGGTGGCCTTCCCGAGTGACGACGACGACCGTAGCGACGG
CGGCGCACGGCTGGACGAACGGCGGCGACGGCGGCGCAAAAGCTCACGAG
GCTAGGGCGCTACACACGACGGCGGGCGAAGGCGAGAGAGGCGGTGGGTA
GAGGAGAGCTCGGGGGTCCTTTTAAAGGGGCTAGCGAGCGGCGACGGAGG
CCCACGGCGACCGGCGGTGAGAAGGAAAGATTAGGGTTCGGGAGGGAGAG
AGGAATCCGATTCGAACTCAAATCCACCGGTTTCCAAAGAAAATTAGCCG
ATGTTTCCAAAAGAGAAAAGGAAGAGGAGATCTCAAGGATCATTTGCCCT
CAATCAATTCGGCCGGAGAAGGAAAGGAGCGGCCGGATTTGGAAGGAAAC
GGCGGCGGCTTGCGTGCTAGGGTTTCGGGCGGCGGCGGCGGCGCGAGGAA
GACGAACCCACCTGTCAGCGACACCGAGAGAGAGAAGAGCGCCGGCTTGG
TGGACCGGGCCGGACTGGGCCGAGGGAAAGAGAGAGAGAGGGTTTTGGGC
CGGCTTTCGGCCCAAAGCCAAAAGAAGACTTTTAAAAACCTTTTTCAATT
TAAATTATTCATGAAATGCAATTCCATTTATTAAAAATACTTCCTTAGCT
CAAATAAATCCCAGAAAAATCTAGGAATTATAGAATTAAGCAAAGTATTT
AACAAAATTTTATCTAGCCCAATTTTATGTTGAAATTTAACAAATTAAAA
TTAGATCTTTTCTTCTAAGCTTTTAAAATCATTTCTAATAATTCCTTTTA
AACAACAATTTATAATTTAAGGATTTTTAAACAAGAAAAGCTCTTAACAA
ATATAATTAGATCATTATTGATCAAATAATTACTGAACTGTTCTTTGTAT
CATTTAGGAATTGAGCTCTGAAAAATCCGAGAATATTTCAGAGAGTTGAC
TTAATCATGGAGAATTTAATAAAAATTAAATCCATCCATGCTTTATATTT
AGGAAATTTTATTTCCCACATTTAACTTCACTTGTAAATTAATGAACATT
TAATATAAATTCTAATAATAATTTATTAAATAATTTATAAATCCTGAAAC
AAAAATCAGGATGTGACAGTACTTTTATCTTGGATTTGATGTGGATTTGG
CATTGTTTAGGTAGGAAACTAGTAGATCAGGTTAGTGTTTGGCAATATTT
TATTTCGTAGTGCCTCCAAAAGGTGGTTGGGATGTGGATTTAGGTTTGAT
TTGTGCATTGACAGGGGTTTTTTTTGTCCGATTTGCATGTAGGAAACCCT
AATGGTGCAGCCATGAATGTACTTGACACTCTTGCAGTGCGGTTTCATTT
CAAGGGAAATTTTGTTGTGCAAGGCAAAGAGAAGAGTTATTGTGGTGGGA
GGGAGGCAATGTCTTACATAGACTGAGATAAGGTGTCCCTTCCTGAGTTA
GTAGGACATCTACGAGACCACTACGAAGTAATGGATGGCACGCTTCTTCA
CTGGTTGGTGCCTGGGGGAGAGCTAGATGATGGGCTTCGGGCATTAGTAG
ACGACAAGGTGTGCAGTTTCATGTCGGACTGCATTTGTGAGGGAGGTGTG
GCTGAGATATATGCAGAGGAGCCAATTCTGGTTGATGTTTCAGATTGTGA
ACCAGATTTGCAAGGTATACATGAGCAGGAAGAACATGGTGCTATCCAAG
GATTGGAAGACAATGTTGAGTCTGAGAAGAGGTTGGTTGTTTACAAACAG
CAAGAAGAGATGTTTAATTTTGAGGCAGAAGATGATAGTGATACGGACAA
TGATTACATTCCTGGGGATGAGTCTGAATCAGATGAAGGGGAAGAGGCTG
AGAGCATCAAAAAGCAGTACAAACAGCTGAAGAAGAAGATAAAGGCAGGG
CAAGCAAACATTCTGGATGATGTTGCTTTTGAGGGGTATAAAACCAATCC
AGTCATGCAAGATGGTGCTGAAGAAGGTGGTAATGAAGAAGTTGACTCTG
ATGAGTCCATAGAGGAGATAGGCAGTGATGGTGAGGTTACTACTAGAGCA
AGCAATTATGCAAGGTTCAAGGAGGATTCAACTGTTCCACATTTTGAACT
TGGGATGAAGTTTAACTCCAAAGCTCAGTTTAGGGCAGCCATTACAAGAT
ATGCCTTGAGTGAAAGGAAGGTGATCAACTTCATCAAAAGTGATCCAAAA
AGAGTGAGGGCAAAATGTGACTGGCCCAGCTGCCCTTGGGTATGTTTGTT
GTCAAAGACTTCAAGGTCTGACAGTTGGCAGATAGCTACTCTGGACAACT
GTCATGCATGCCCCCCCAGAAGAGATAATAAGCTTGTGACCTCAAGGAGG
ATAGCTGAGAAGTATGGCAAGTTTATATTTGCCAACCCTTCATGGAACTT
GGCACACATGAAGGCTACAGTGCAAGAGGAGATGTTTGCTGATGCTTCAA
TTGGGAAGCTTAAAAGAGCAAAGCAATTAGTGATGAAGGCAGCTTTAGAT
GCAACTAAAGGGCAGTACCAAAAGTTGTATAGTTATCAGCTAGAGCTTCT
TAGAAGTAATCCAGGCAGCACAGTGGTTGTGAACAGAGAGGTGGGAATGG
ATCCACCTGTATTCAAGAGAATATACATATGCTTAGGTGCACTGAAGAAA
GGATTCCTAGCAGGTTGCAGGAAAGTAATAGGGCTTGATGGTTTTTTCTT
CAAGGGTGCAACTAATGGAGAGTTAATCTGTGCTCTAGGAAGGGATGCAA
ATAACCAAATGTATCCAATTGCTTGGGCAATAGTCCACAAAGAAAACAAT
GAGGAATGGGATCGGTTCATGGATTTATTGAGTAGTGATTTGCAAGTTGG
TGATGGGGAAGGGTGGGTCTTCATTTCAGACCAACAAAAGGTATGAAATT
GCTGATTATGTTGTGTATAATAATGGTCTTTTATGAGGTCTTCATTTGTA
CTGACTTGATCTGTGCTTGCAGGGGATTCTCAATGCTGTTCAAAAATGGG
CTCCAATGGCTGAACATAGAAATTGTGCTAGGCACATCTATGCCAACTGG
AAGAAGCACTTCCATGACAAAGAATACCAAAAGAAGTTTTGGAGGTGTGC
CAAAGCTCCTTGCACCATGCTGTTCAATTTGGCAAGGGCACAGCTGGCGC
TGGTCACTCATGCAGGAGCACAAGCCATCATGAACACACATCCCCAACAT
TGGAGTAGAGCCTGGTTCAAGGTAGGTTCAAATTGTGATTCTGTAGATAA
TAACTTGTGTGAATCATTTAACAAGTGGATCCTAGAGGCAAGATTCTTTC
CAATTATAACCATGCTTGAGACAATTAGAAGAAAAGTAATGGTTAGGATC
AAGGATCAAATAGCAAACTCCAATAGATGGAACACAGTTATTTGCCCTGG
TATATTAAAGAAGTTGAATGTTTACATTGCTGAGTCTGCATTTTGTCATG
CAATATCAAATGGGGCTGAGGCATATGAGGTGAAACATCATGAGCATAGA
TTTACAGTGCAGCTAGACAAAAAGGAATGCTCATGCAGGTATTGGCAGCT
ATCTGGATTGCCTTGCCCTCATGCTATTGCTTGCATATTCTACAAGACTA
GCCAACTTGATGGTTACATTGCTGACTGCTACTCAGTGGAAACATTTAAG
AAGATTTATGCACACTGCCTACAGCCACTAGAAGGGATAAGCTCTTGGCC
AGAGGATGACAGACAGCCACTAAATGCTCCTGGGTACATCAAGATGCCAG
GAAGGCCAAAGACAGAGAGGAGAAGAGAGGCTCATGAACCTGCCAGAGCA
ACCAGGGCAAGCAAGATTGGAACAATCATCAGATGTAGGAAATGCAAGCA
AGTAGGCCACAACAGATCTACTTGTGATAAGCATAATGGTGAAGGTAGTA
CCACTTCAAGGCCTCAGCAAGTTCCAAACCCAGATCAACATATAGTGCTA
TCAAACACACCACATAGCTCAACTCAAAGCAGGAAGAGGAAGTCAACTGC
ATCTGCCACCATCAGTGCTGCAAGCATGTCAAAGACAAAAATTCCTAGCA
ACCAAAAGGTTAGTCAAGTGTCAGTCAATTTTACATTCATAGCACAATAA
ACCATTTATTCATTTACCTAATTCTGAAATATTGTAGGCACTCCAAGTTG
TTAGGGTCAATGCAACAGCAAGAGTTACAACACATCAAGGTGGTTCTACT
ACTGTCAATTTGCAAGCCATTGTACCAGGATCCCAGGGATCGACAAGTGC
ATCAGTACAGATCAAGTCTGGGAAAGCTTCTGTTTCTGTATCAGCTCAAG
AACCAGGAAATGGCAAGGGAAAGAAACCTACTCCTGGTCCACTGCTACTT
ATACCTCCATGGGAATCTGCCAAACTGTGATGCCATTTGTTGAAGGCTGT
GATGCCATCTGTTGCAAACTGTGTTGCCACTTGCTATGTTATGTTATGTG
TAATATTCTAAGGCATTGTATTGCCAGACTTGAAGTTCCTATGATGTTTT
GTAAGACTTAATGCCAGACTTCATGTCAGGTTCTGAGGCATTGTATTGCT
AGACCTGAAGTATGTGTGGTGCTTTATGGCCAGACTATGGCTGATTTAGT
GATGTAATTGCCAGGCTTAAAGGCAACATATTAAGTGTTATATTCCTGAC
TTATGGCATATTATTATGTGATGAATTGCCCAACTTATGCCAGACTTATG
GCATATTATTATGTGATGAATTGCCCAACTTTATGTCTTATAACTTGTAT
ATGTACACTGTTCATTTAACTCCTGATTGTTTTGCTCCCAATCTGAAAGT
CAGTGATGATGAACTTTGACAATTTGCATCCAGATTCAACATTCACTCAC
ATTTTGTACTTTGCATCCAGATTCAACATTCACTCACATTTTGTACTGCA
AAAGATAATTCCTTTCATTCAAACATATTACAAGCCATTCTTGCTACCTT
ACATCAACATTCACTCATACATCTCAGCTGACATTCTTAGTACCTTCCAT
CATAATAACATTCACTAATACTACTCAGTTCATCACCCAAACCATGACAA
ACAGACCACAGATTGCCAGTAAAACAAAAAAAAGCATGCACCTATCCTTC
TCTAGCCTACGGTTTTGTTCTTTCAACAGAACCAATTTTGCATCGGTCTC
AGCAACATGCTTCTTCAACGCTGCCAACTCCCTCCTAGCTGCATCTACAT
CACGAGCCATGGCTTGCCCTTCCCTAACAGCAACAACAAGTTCATCCTTC
TCCCTCCTTAGTGACCACACTGCATCGCGCAAATCATTCAACGGATCTCT
GAGAAAACTGCTCGTTGGCCCTTCATGCCAGTCAAAAAAATCGCATCCAC
CGTCCTAGGTTCACAAACCCTAGAAATCAGTCCCAACGAGAAATCCAATC
CAACAAAGAGAATCAAAATAAAAACTCACTCGAGCATTGCGACATTTGTA
GTATCGTCGCCCCGGGTTGTCACGGCTCCACGAGATCCATCGTGCCGCCT
TCGCTCCGTATCTGCACACCACCGTAGGCTGATACTCCATTGGCCCCACG
CGATACGGGATGGGTGAGGCTGATGTGCGACGGGAAGAAGAAGCGGAAGA
TGCCTCGCTATGATAACTGGCCATATCCGCCCGCGCTGCTCAAGCTCACT
GCCGCCGCCGGTGCCTCCGCCTCCGCCGCCGCCTAAGTCGCTGAGAATGG
TTGGTGGTAAGGTTGGGGAATAAAGCCCCTCGCGCCGGTGTGTGCTTTTA
TTCCCAACTACTGTGCTGACTCGGCTTTTTGACCGGGGTCAATCCGTGTC
ACGCCCGGAAATTCACTAGTAATTTCCGAACTTATTTGTGCATAAAATCC
TCGTCCAGGAATCAGCCGAGGTACACAAACTGACAATTTAATATACAGAT
TCATCAAATTAACTAAAACGATAAATACTTACTTAAGAGGCACTTAGTCC
TCACCAAGAAGAAAACTGCAGCGGAAAATAAAATCTAGCGAAGCTCCGGC
TCTACTCCCACAGGCAGCTCAACTGGGGTATAAGCCAAACGCCTTCTCCT
TATGGATCCTTTTTCTTCAACTGAGGTTGATTGATTATTGCAAGAATGAG
CATATGACATACTCAGCAAGCCACACAGCAAATATGCAAGTGCACAAGGA
TACCAAAGGATGGCATAATATAGGCTCATTTGCAAAAGCAGCATTTAGCA
AAACATTCAAGAGAAATAAAACAGTGGAGTAATTAATCAGAAATTTTAAT
CAACACTGAACAGCACACCCATGCTGCACAGGCCCAACCATCCTGAACAA
CCATACCCGGCTGTACAGATCTAACTCCAAACCAGGAGCTAAACAAATTA
TTACCAGTTATAGCATCAATAATTATTGTGGGAGATGTGAGACTAATCAC
GAAAAACATTGCTCAACTCGCCCATAACCGCGGGCACGGCTATTCGAATA
GTTTTACTCTGGCCAGAGGTGTACCACTGTACCCACAAGACACAGCCTCA
ACATCATGTCTACCATGCGTCGCGATACTGGAAAGTACCCGAATAGAGGC
TGTGACAATACCCTTTGTACAACACAACTCACCACAGTGCACCATTCCTG
GATCATAATCACCCCCTTATAAAACAAGGCATGGACTCCCCAGCGACCCC
CGTGGGCTTATCTCCGCCACTTCTCAGTCCGGTGCTCCGCAATGAACCAT
GTTATACAAAAGGTAAAGTCGTTGCCCACGCTGGCTTGTGGTTGGCATGA
TTAATGTTTCACAATATTAGCTCGCGAACCGGTCCTTAATTGTCATGAGC
ACGACTCTCAAAACCATGTGCTCACAACCCACCATTATCAAGTTTTAGTT
GGCAAGTAATTAATTAACCAATCACGATTAACCATCGTGAACTATCATTA
AGCCATCATTAAATAATAATGAGTCATAAGTTATCCCAATAGTGTGCTAA
TGTTTCTAAGCATGGCTAAGCAATCATATCTAATATCTAGCTGAACCAAT
ATATATAGCTCAACTAGTCAAGTTATAATAACCCAAGGTATCAAGGAATA
AAGTAATCAATGCAAACATGCCATAACAAAGGAATAGATTCACACCACCC
AGTGACATTCGAAAATAAATGCACAGTTGAAATAAATAGAGAATTTAAAT
ATAGGATCAACATGCTCAAAGGATTGTGTTTAGGATCTGTGTGACTTGCC
TTGCAATAATCGGTCTTCAATTAATCTTCTTGAATACTTCCGGCGCACTC
GCGAACCTTCGCAACGACGGAAACGACAAGCTAACACGCAAAACGAAGAA
AAAGACTAATAAAAACCAAATAAAAAATACATAAAAAGTAAACAAACATG
TAGATCATAATTTTAGATGAATTATGAGACTTGAACGGCCTCATTCTGAC
TTCAAATGAATTTATTATGAGTTTTACAAGATTAAATCTAATTAAAGCCC
ATTTAAAAAGAATTAAATAAATTTAATTCAATTTATGGACAATTTTAATA
TGTAGATCTTTATTTTATATAATTTTTGCAACTTGAACCACATTAAACTG
AATTACAATGAATTAGTTATGAATTTTTAAAGATTAAATCGGATTAAAAC
ACTTATATGGATTTTTAATTGAATTATGACGCAATAATGAATTATTTTTG
AAAAGGAAAAGAGAATTATTGCGTCAGCGGCTAGGGTTTGCGGTGGACCG
GTTGCACGGCAACGGTTCACGGGAACGGACGGCCGAGATCGATCCCATCC
AAAACGGACGGCCGAGATCCAACGGATCCACCGCGGCTCACGGAGAACGA
CGATGATGACGTCAGCGACGACGTCAGCACCGGCGGCGGCTCGGGCGGCG
CAAGCTCGCCGGCGAACGACGGCGCGGCGGCGCGAACGGAGGGCACCAAC
GGGAAGCGGACGGCGCGGCGAACTCACCAGTGACCAAAACGACGGCGGAA
GAGCAACGGACGGCGCCGGCGACGAGGAAGAAGCGGCGGCAACCTTCGGG
TCGACGGTGACGGCGATGCTCCGGCGGTCTTCGGCGGCGGCGAAGCGATG
GACAGGGACGGCGACGCGACGGCGACCACGACGGTGACCTCCCCGAGCGA
CGGCGACGACTGGAGCGACGGCGGCGCACGGCTGGAGCGGCGACGACGAC
AGCGGTGCGAGGCGGCACGGCGCTAGGGCGCTTCCGACGGCGAGAGACGA
AGGCGAGGGTGGCGGCGGTTAGAGGAGAGCTCGGGGGTCCTTTTAAAGGG
GCTAGGAGGCGGCGGCGAAGGCCCACGGCGACCGGCGACGCGAAGGAAAG
CTCGGGCTCGGAGAGAGAAGTCGATCCGAATCGAACTCGAATCCACGGAT
TTCCAAACGAAATTAGCCGTTGATTCCATAAGAGAAAAAGAAGAGGAGAT
CGAGAAGATCATTTTCCCTCTAAAGATTTCACCGGAGAAGGAAAGACGCG
GCCGAATTTGGAAGGAGACGGCGGCGGCTTGCGCTAGGGTTTCGGGCGGC
GGCGGCGCGAGGAGGAAGACAGGCCTGACAGGTGGGACCCACCTGTCAGC
GGCCGAGAGAGAGGAGGAAGGGGCGCGGCGGACTGGCTGGGCCGACTGGG
CCGGGGAGGGAGAGAGAAAGAGAGAGGTTTTGGGTCGACTTTCGGCCCAA
AGCCAAAACAGACTTTTAAAAACCTTTTTCAATTTAAATTATTCATGAAA
TGCAATTCCATTTATTAAAAATACTTCCTTAGCTCAAATAAATCCCAGAA
AAATCTAGGAATTATAGAATTAAGCAAAGTATTTAATAAAATTTTATCTA
GCCCAATTTTATATTGAGATTTAACAAATTAAAATTAGATCTTCTCTTCT
AGGATTTTAAGATCATTTCTAATAATTCCTTTTAACCAACAATTTATAAT
TTAAGGATTTTTAAACAAGAAAAGCTCTTAACAATTATAATTAGATTATT
AATGATCAAATAATTCATTTAGAAATTGAGCTCTGAAAAATCCGAGAAAA
TTTCAGAGAGTATACTTAATCATGGAGAATTTAATAAAAATTAAATCCAT
CCATGCTTTATATTTAGGAAATTTTATTTCCCACATTTAACTTCACTTGT
AAATTAAAGATCATTTAATATAAATTCTAATAATAATTTATTAAATAATT
TATAAATCCTGAAACAAAAAATCAGGATGTGACAATCCGCCACATCGGAC
GAAACCACCCACAATACTGCCCTGGTAGTTGATTTGCACCGGTTTAAGCA
ATTAAGGGATGTGATATACCTGGTTTTGCGGTTGGAGGGCATGTTTCATA
CTCGGTCCATAGTTGAGGGAGTCAAAGTATACTTTTTTTCCTTTCCTCTG
CGGCTGAACTAGTCGCTGATCCAAGGCCGTCGTCCACTCGCCATCCCACC
GGCCACCGCCTCCGCCGCCTCTCACCGGCGCCACCGCCTCTTACCAGCGT
CACCGCTGCTCTGCCTCCACCGCCTTCTTCCTCTCCACAAGCCCCGGTCG
CCCAGTACGCATCCCACCCGTCGCCGTCGACCTAGCTGCCTGGTGGAGGT
GGAGGCGAGGGGGATTGACTCGGCTCCGGTGCTCCGATTGAGCCCGCAGG
CGACCGATCTGGAGACGGTCCGCTCCGCTTCTCGCCGGAGGCTGTCGCGA
ACCCAGGTAACATCCCCGCCCTAACCTCTGCTGCTTGCGCTATGTTCGAT
CGATTAGAAGTTTAGAACACACGCAGAACTCAGGCCACATCGAATCGATC
GCTGTTCACGAGATGTGCTAATTAATTCCATCGGATTTTTATGGGACTGC
AGCCAATTTAGACTAGGAAGCATGAGGAGGCGACCGGGAATCGCGGGTTT
ACAGAACGCGGCGGCTACTCGCGTATGTGGACATCATCTTGCTTGGATAG
CTTATAATGTTTTTTCTTTTCCTGTGGATCCTGAGATGAGTGTGCTCTTG
GAAAATTTAAGGACCATTTCCGGCTGGTTGGGGAAAATGTGGCCAAGGTC
AGGACCGATGTAATGAAGGAGCAGCTTGCCACATTTCGGACACAACTCGA
AGAATTTTCACTCAAGCATAAGGTGATTCTTACTCCTGTATTCTAGTTGA
GTTTGACAGAAAATCTTATCGTCGCTATTCGTATGTCCCAAATTGAATTA
CACATAGCATGCTTTCATAATCTTCTTAATCTTGGGGATTAGAATATATC
AGTTGTTCTCGCAACTTTTTTCGACTGACTGAATTCTTACATTTTTTTTC
AACTGCCCTGCGCAAATGAAATGAATGTTCTAACAAACATGCAAACAACG
AAGTTAATGCTACTCACTTGATTAAAGTTGCCTATCGAACTGGGAAATAG
GGAACCTAAATAGCATACGAGTCCATGGTCAAGTGCTCAAGATATACCAA
AACTGAGGAATGGTGGTTAAAGATGGAAAATATAACAGAAAAAGGTTTTG
GAGTTACCAAGGTGCCAATTGATCATTATTTCTTGTGATACATTTCACTT
GTCCCATGGCATCTAGTTCCAGCAGGGGTGACATTTGCAATATTATACTG
ATGTTCTAGGTGTTCACAATAGAGCTCAAATGGCACAGCATATTCCAACT
CTTAGGTAACTTTGTGTATGTGGTGTGCTAGTGCAGAATGATATCCGTAA
AAATCCACTATTTAGACAACAGTTCCATGAGATGTGTGCAAAAGTTGGAG
TAGACCCTCTGGCTTCGAATAAAGGAGCTTGGGCAGAACTTCTAGGGATT
GGTGACTTCTACTATGAATTGGGTTGGTAACTTAATTTAAGCTATCTTAT
ATATTTTGATCCTGGAAGTTTCTTTCTTTTATTATTGGACCATTTATGTT
CTGCTTAGCATCTGTGTCTATTGCACCAGGAGTTCAGATTGTTGACATAT
GCATAGCAACCAGAGCGACCAACGGTGGCTTGATTGACTTGCTAGATCTC
CGTAAACTCCTGTGTCAGAAGAGGAAAGCTGATCTTGGATCCTTAACATC
AGATGATTGTTTGCGTGCGATAAGTAAGCTGAAGGCAAGTATTTTAAGGA
ATTCTACAGCTACATATTTTTTTGGAATCTTATAATTGCATTCATGCCAG
TTTTACAAGATCGCACTCGAATCGATTAATTCTTGGACAGATCTGTTAAT
TCTTCTGATCCTTCGCTTGTGAACTCTCAGGTCCTTGGTAGTGGTTTTGA
AGTAATTTCTGTTGGGAAGAAAAAGCTTGTACGTTCTGTTCCTACAGAAC
TGAATAAAGATCACAATGGGATACTTGAGCTAGCTCAGGTTTGTAATCAC
AGCTTTTAATAGTGTATAATACTACAGTACACTTAACAAGTATGTGGATG
CTGTTATAACCTTATCATGCTTGCACCGAACAAGTACGTGGATGGTGTAT
AACCTTTGGTTGGAAGTCGTAAAGCCCTATATATTCCACATAAACACTTG
TTTTATCATGCTTATTTCAGTCAACATAGAGACATAGCACAAAACTATGA
TAAGCCAAAGCTTTCAAATTGCTGCCTTGCTCAATCTGTCACCTTGCCAC
AATATGACCATACCTGCCCAGTTATAACATCATTCACATGCAGGCTGAAG
GTTTTGTCACAGTAGAACAAGTGAAGAGAAAGTTTTTGTGGTCAACTGGC
CGTGCCATCGATGTCCTTGAAACTTTGCTCAAGGTAAATCCTGCTCCTGC
ATTTCCACTCTTTAGGCCACCTTTGTGCTTCATTTCCGTGCCCAAAGAAA
AGAAAACTGACTTCCTTTGATGCAAGTTATGTATTGGTGATTAGAATTCT
CTCTGTTGAATCCACGCTTAAGCCATTGCAGGATTACCTTCTTTTTGAGC
TGCCATGTATAAATAAAGTACTTTTCTTATGTGCATCTCTATTGACACTT
GTTATGAACGTCTTTGGCATCTATATGCAACTCTGATCTCTATTACACAA
ACAGGAAGGGCTTGCTATGATCGACGATGGGCACAGGGATGGCAAGCGCA
GATACTGGTTCCCGTGCGCCACTCTCAGTTCTGACTCGATTGGTGCCGAT
GCCAAGTCATGACCTGTTCCACTCCATTGTTGTCACCTGTATCCTTTTTT
CCATTGGTTCATTTCTGTACAGCTCTGGAAGAATCACGAGATAGCAATAC
ACTTTCAGTGCTGGGCTGCCGGCAAAAATGTTACATTGTGATTCGTGCAT
CAGGATTCTGAACGTATTTGTACTAGTGGTCTATACTATACTAGTTCTTC
TTTCACGAAATTCTATTCGTAATCGTAAATTTTCAATGCTAATGGCCTCA
TCTTTCCTCATATTTTCGCCGCTTATGTTTATGCCATCAGCTAGAATTTT
AATTTTCAACTTTAAATTTAGAGTTGATTTTGAGGTTTTTTTCATCGAAG
TTTATTTCCAGCCACGTATATAAAAATTTTATTTATAAATTATTTTTCGT
TTATAAATATGGGTATTCCACGCCGTAAGTTGCTAATGTGAGCAAGAGAA
ATGCTCACGATAAAAATGATTAATAAAAACCATATTCATTTGGCCCATGG
GCCTTAGCCCGAGTGTGTTTGGATAATCGGATAAGGGTAGTAGGATTGGG
ATAGGGAAATGGATAAAGGGCTAGGATGAAATGAGGGAGGGATAATGGAT
GGCTAGGATTTGAAGAAACTGTTTGGTGGGTGGGAAATTATTTCCCTAAC
CCACTAGGTGAAACCCCGCGCATTGCTGCGGGAATTTAGTATGAAGATAT
ACATTGAAACATTATATGAACTAGCATGGAGGCCCGCGCAGATTGCGCGG
CTAGCATCATTATATTTTCTCTCATATAATAGCATATATGTTTTCTCATT
ATATTATTAAAATATATTACAATGACAACATAATTTTAAATTTTGCAATA
ACTTTACGAAACTACTAATGTGTAATATTCATATTGTATTTTATATACGT
GTTAGTTATTAATTATTTTTACTATCAAATTTTAGTTATCTATAAATTAT
ATATATTCCTTTATGGACTCTAGACTCGTCTTTTATTTTTTTTTAATTCT
AAATTTTTATTATTTCTAATTGTATTTCTATGTGGACTCTAAACTCATCT
TTCAATATTCTTTAATTTTTAATTTCAAATTTCAGTTACTTCTAAATTAT
ATTCCTATATTGACTTTAAACTCTTCTTCCCATGTTTTTCTTAATTTCGA
ATTTTAGTTATTTGTAAATTGTATTTTTATACGGACTCTAAACTCTACTT
TTAATTTTATCACATTTATTCCGAATTTTAGTTAGTTTCAAATTCATGTA
TGGACTCTATACTCTACTTCTAATATTCCTTATTTTTTAATTCCAAATTT
CCTTTTTTTCTTCATTGTATTTCTATATGGACTCTATACTTTACTTCTAA
TATTCCTTATTTTTTAATTCCGAATTTCAGTTATTTTCTAATTGTATTTC
TATATGGACTCTAGTCTTCTCTTTTAATATTCCTTATTTTTTAATTCCGA
ATTACAGCTATTTCCTAATTGTATTTCTATATGGACTCTAGTATCCTCTT
TTAATATTCCTTATTTTTTAATTCCGAATTTCAGCTATTTCCTAATTGTA
TTTCTATATGAACTCTATACTCTACTTCTAATATTCCTTATTTTTAATTC
CGACTTTCAGTTATTTCCTAATTGTATTTCTATATGGACTCTAGTCTCCT
CTTCTAATATTCCTTATTTTTTTAATTCCGAATTTCAACTATTTCTAAAT
TGTATTTCTATATGGACTCTAGTCTCCTCTTCTAATGTTCCTTAATTTTT
AATTCCAAATTTCAGCTATTTCTAAATGTATTTCTATATAGACTCTGTTT
TTTCTTTTTCTCCGATTAACGTGAGAATTTCTAGGCCATGAGAGCGAACG
TGGAGGCTCCTTTTTCTATTCCTTTAATAATATAATAGATTATATTGGAT
GATAATTTAATATGTTTGTGTTTGAAAAGTTCTTAAATTATAAAAACTAT
AAATATATAGCATGTTTGCATGTTGTTTAAATGTGATGATTGTTAGTGGA
TGATGATGTGGCATCTTATTGATTAGTGGATGATGATGTGGCATCTTTGC
ATGAAGATATACATTGAAACATCATGTGAATTATGTTGGATGATAATTTG
ACATGTTTTTATTTGAAAAGCTCTTAAATTATAAAAACTATAAAAATATA
GCATATTTGCATGATGTTTAAATGTGATGATTGTTAGTGGATGATGATGT
GACATCTTATTAATTAGTGGATGATGATGTGGCATCTTGTTAGTGAATGA
TGATGTGGCATATTTACATGTTAAGCTTAAGCAGTTAGTGGGAGATAATT
TTATAGTAAGATAGGATTACATGCCCTCGAGGCTTCACCAACGACAATTG
ACAATTTGACAGCCGGACAGGGGTGGGCGTTAACTAGTCTTCTTTAGTTT
CTACCGGACAGGAGTAATTGGCAAGAAGAAATAAAATAAAAGGGAAAAAA
GAGGCGGAAATTCATTTTTGGGAAATGGCCACCACAGAGGCGAAGCGCCG
GCGCCACCACTCACTGCCGGCGGCGATTCCTCCTCCCCTACTCCGGCGGC
CGCCGCCGACTCGTCGTCACCGTCGCTGGATCTCATCCCTGACATAGCCC
GCCGCCTGATGTCCCTGGAGGATTTCTTCTCCCTGCGCGCCTCCTACCTC
CCGGCGTCGCGCCGCCTCCTCGCCTCGCAGTCCCCGCTCCTCCTCGTCTC
CCTCTACCCCTCCTTCGCCGAGGCGCTCTTCCACCCGCGCCTCCGCCGCC
TCCACCGCTTCCGCCTCCCATGGGGGCACCACCTGCCCCCCTCACGCTAC
ACCCTCCTCTACGCCCACGGCTTCCTCGTCACCGCCACACACCGCCGCCA
ACAACTACCCGCCAAGGCTCCTCCTCCTCCACCTCTTCACCGGCGAGCAG
CTCCGCCTCCCCAAGGTCTTCGCGCCCTTCTCCCGCGTCATCCTCACGGC
GGACCTCCTCGTCGTCATCCTTCTTGGCCAGCCGGGCCGGCCACCGTCCA
GCACTGCCACCCTGGGGACGCGCTCTGGCGCGTGGCCTCCGCCCCTGCAC
CCCACGTGTTCGACGATTTGATCTCTGTCAACGGCACCCTCTACGCGCTG
GTTGGCCTCCGTCTTGCCACGCTCGAGCTGTCGGAGAGTTCACTGGAGCT
GTCATTTCTGGGGAAGGTGAGGTGTTGCTCATCAGCGTGGAGCATGAGGA
GAGGGTTGTGTACCGCGTGTTCCGTTGGGTGTCTGAGAAAAGGAAAGGAA
GTGGGAGATGATCACCAACTTGGGCGGGCGGTCGCTGTTTCTTGGCTTGG
ATGGATTTGCAGCTTGCGTTGATGAAGATCATCCAGGGGTTGGAGGGGAT
TGCTTATACGCAGCTGGGCGACGCTTGGGTGAGTGGCATGAGTATTCCTT
GGCTGATGGAACCTGTGATGTCTGCAATGCTGACTATCCAGGCTCACCAC
CCCTGAACAAACAGAGTTCACTGATCAGACCATCAGTTTGGATCTTCCCC
AGCTTGTGTTGATGCAAGCCTGAGAAGGGTTCATCCTAGATCAATGTTGA
AGTCCTATTGCTCAGTTGCTCACAAGAGAAAAAAGAATGTAATGCTTGAT
CATTAGCTTGCTTACTAGGTCATTTATGTAAACAATATATTCATACGGCG
ATCAGTACTTGCATCTTATTCGACCAGTCAATTGTTGTTTTGGTCGATAT
AGTGAAATACTTTTCCTTAGGATTTTGACCACAGGAGCAAAATAATTTTG
TTCCCTGAATGCTGACAGCATTGCTTTATGTGCTATGCAACTTGTTGAGA
TATTATGAAGCTTCTTTTGCGTTTATTTTCCTTTGATACTGCAGTAATAG
TGAGTAAATCACATAATATATCAAGGAATATGCTAGTACCATAATGTTAA
TTGGTTATATTTGACTATGTCCCTGTGCAGAATCTGGAAGTTGCATGATT
GTAACTTTTGTAGGGTAGGCAGTAGCTGAATTCTTAACCCTGTTTGTTTT
GTGATTTATACAATGCTGCAAATCCTGCGGAGTTGTCACAGTTATTTCAG
TGATAGTGAGAAATAAGACCAGGAATAACACACGTCCAATGGACAATATC
ATAAATTATAGTTGATCATGTTTTTTATTTGTACGTACTAGTCGTAGACG
GTGGGGCCGTGGGGGAGTTGGGCTGGGGGCGGTCGAAGAGGTTGGCGCCG
AGGCTCTTGGTGGCAAGGTTGCTCCCCGGGTGGAAGACGCTCCTCGATCC
ACACGTTGCTGCTCCGCGGCGTCGTCGGAGACGAAGACGACGGCGTCGAC
GGCGTCGTCGGGGTCGTCGGCAATGACTGCGTCCGCTTGTACGCTCCCCC
GCTCGCCTCGCCGTCACCATCTAAATATCCAGGTTCATGTGATGGGATTC
AGAAATTGCTAAAAAACAGTCTAAGGTAAAGATTAACTAATGAGGTGTAC
TGTTAGATTTGTACGAAATTTACATAGTAATTTAAATTTTTTAAAAAAAC
ATTATTTACAAATGGAACACTCCAGCCGGCCAGAGTCCAGATCTTAACAC
TCATTAATACTCCCCTTGTTTCTAAATATTTGTCGCTGTTGACTTTTTTA
AACATGTTTGACCATTCGTCTTATTTAAAAAAAACTCTCAAAAACTAAAC
TAAACTCTTAAAAACTCTCAAAAACTCTTAAAACTACCAGCTGACAACTA
TCAGCTAATCCCAGCTCTATGTGTCCTCGAGCTTCTTGTCCTAGACTTCA
GCTGCTCTGCTAACATGATCCAACAGTCCTACCTCCTCAGCGTGTCCTAA
TATATTCCGCTGCAAAAGGTGAGAAACAATTTGAAAATAAGGGAGCATTA
GTGGTGAGTAAACCAATTTAGATCTAAAGATCATATTATTCCTAGTAGTC
CAGAGGACCCAACATACAGCTTCCCCTCTCATATTCAGGGATGGAAAGAC
ACATCTGCGGGGATTCTGGCATCTGGAAATTGCTCAACCGTCTATCACTC
TGAGACAAGAAATGGGCACACATCAGCCACATTTGAGATTTGGCACACCT
CAACTTTTTTGTAAAGCAGGCAATCATAGTGAAAGCAGCAGGCCAACCAC
TCCCATATATCCAATTAGAGTTCACCAAGGAGTGAGACAAAGAGAGATCT
AGAGGGTTCATGTAAAGATCATAAGAAGAGGTGAACCAGTATAATAGAGA
AAATCAGCCAGAGCAGAAAGCAAACAACCTTGGAAACAAAAATGAGTGGT
GAGAGGAGAATTAGCTAACTAGGATCATCTTCTTCATTATACAGTTCCAA
ATCCACATCCACCAATTTCATTTCATGTATAGACACTCTAGAAATTAGAG
AGCCAGAGATGATCACCACCTACATGGCGATTTAGACACACAATTTCATG
TACAAACAAAGCTGGGAGATCCATGGCTGAGCTGGTAGTACGTTACGGCG
CCTCCAGCGCGAGGGGACTGATCAAGATGATCATGGCCGCCGTACAGACG
GCGAAGCGGAACAAGAAGCAGTGCCGGGAGCTGGAGGAGCGCGTCAGGAT
GGTCTCCGCCGTGCTGAGCCGCCACCGCCGCCATGATCAGCCGGAGCCGA
GCACGACGACGATGGCGGCGAGAGGGCTGCCGCCGGGGGCGAGGGAGGCG
GTGGACGGGCTCGACGGCGTGCTCCGGGAGGCGCACGAGCTCGCCGTCGC
GTTCAGCCAGAGCGGTGGCGGCGGCGGCAAGAAGACGATGCGGCGGCGCC
TCGTCTGCTGGGCGCGGCGGGTGGCCGGCGCCCGGCGGGACGCCGAGAGG
CTCGCCGGCGTCCTGAGCAAGATCGACTTCTACCTCTCGCTCTACCCTGC
CATTGCCCACGCAGACACGGCATGTCGCCAGGACCGGCTGCTGTGGACGA
CCACCGTGAATGTCGTCGTCTCCGCCGCCGTCGCCTTCGCTGGGTTTGTT
GTTGTCTCCATCTCCATGGTTTCACGCAAGAAATAATCTGATCGACGGAC
AGTAGTGCAAACCCTGGCTGATATGTATTGATACGTATGTGTGTGCAAAA
GAACTTTCAGTGTAGTCGCTTTACCGCGAGTTGCATGTGCAGTTATGGAA
ATATCTATATATATTTCCCTTTTTTTACTAGGATATGATAATGCCAATAG
TTCTAATGAGCATCTCCGAGAGAGATAGTCAGCCGTGGCGATGAGATCGA
TAATGATGATAAGGATGTTGTGGACCTCGTCTCTTACTCTCGTCATCAAA
CAGGTAAGGGCGGAACATGACCAGAATATAAGACCAAGCATAATGAAGGC
GGTTGAAGAGATCCGAGGAGGTAGCACTACAAACAACGCAGCCGATGCGC
ATGGGGATCGCGGATATGCCGCGCCAGGGAAAAGCCGGTGAGCATGGTGT
GACGCCATGAATGTGCATGGCCAAGGACGACAAGGTCATGGACGGTGAAT
ATAAGGGTTGCGACTGTGGTGTATGCAAATACACGTACAATACGTGTGAA
GTATGACTATATATGCACAAGCAGTATACATGTGGGGCCAGCAATTAGAG
GTTGGGCGGCCTAACACATGGGGCCAATTGGCCCCCCTTAGGTTAATTGG
CCACCCCTTTGCTCTGCCGGCCATCCTGCCATCCATTAATACGGTTGTGA
CTTTAGACGGCTTGGCTTAACTCTTGACGTGGATTGGATAGTCGGTTTGA
ACAAATGGTCAAGGCTGGCTGGACAAGAGATGGGCCGTTAGCCTGCGCAG
TGTGGTTAGCCAGCCTAAGCGGCTAGCAGGGGCGAATCTAGCACGAGGTG
ACGGGACTCAAGCCTCCACTATTGACAATAGGACCATGGTAGGTCCTGTG
AAGCACTTACTAGAACTTTTTGTCATATAAGGAGATCTAATTTATTCAGA
CTTCTTATTATTTTGCCAGTATGAGTGGTGACACCTTATGGGAATTAGCT
TGGATGCATTAACTTGTTAAAACAATTGTCTACCATCCAGAACGTGTTTT
TATTTTTTTTGAGAATTACACAGTACAACGCAGACACTTACAACATACAC
CCTTATAAGCATCTTCGAAGACTGGGCCGGCAAATCCTGGATAGATTGAC
GAAGTCACCACAGGCGACTCGCTGTCGACGGGTACGTCGCCTACCACTGA
AAGCACAACGCCATTAAATCCTGGAAAATTTGCTCCCATGGGGAGTCGAA
CCCAGGACCTCAGGTGCTACTGAGGTTCTTGTAACCACTAGGCTACAGGC
CCTTTCGCGACCAGAACGTGTTTTTAATCCCCGAGATAGAAATGTTTGCT
ATGATAAAGTACTCGTAGGATGCAAATACGCAATCATACAACCCGCATAG
CAACCTGCTTACTAGTTTATTTTCTATTTTCTACTATAAAGTTTAGAAGG
AAAAAAAGTAACTAAAATTATGATAAGCCGTAAAGAAAAAAAAAACGCTT
CGCCACGCTTGCTTCCGTACGGTCATACTGTACTTTGTGATTATAAACTC
TGATGGTGACATGTTAAGCCGTTGAAACAGTTGTGTACAGTAGGGGGTAG
CCCCGAAATAATGCGAAACAATTTATGAAAAAGGAAAGAAGAGAGTTGGG
CCATGTTGAGCCAGTGGGCTTGGGCTGCTTTGGTTGGCACAGCTAGCTAG
CAGGTGGATCATGCGTGCATGCAGCAGCCGGCCTTTTGCCTTGGCCCATT
TCGCCGGCAGCAGCAGTAGCAAAGCAATCAGCAGCAGGAAACGGATTTTT
TTTATATTTATTTTTTAAAAGGTTTCAAAAATAAATTCTCATTTTAAAGT
TTTACATAAATATAAATCTCCTACAATAGGACAATTTATATGTCGTGGCA
CCTCACGGGGGAAGCGTGCCGTGGAACAGGTAGCCCCTTCTCACCTTCTT
GTAGGAGGATTTATCATCGGAAGGGAGCCACCTTCAAAATTATCATGGCG
CGTCCCATACATCACCAACTAAACTGCACTATAGGAGAACGAGAAAGGAC
CGCATGCAAAATTGCTAGTATATCACATGGCCTGTCCTACCGTAGGACGA
TTTACATTCCTCATCATAGGTCACATAACCTACCCTACCGTAGGACAATT
TATATACCCAATCCTAGGGTACAGCGGGAGTATATTTTTTTTTAAAACGG
TAATTTATATTCATAAATCTTTTTAAAAATCAATATAAAAATAGAAAATT
CATCGAGCAACACCAGAGCAGCAACAACATCGTGCTGTGATATTTGTTTT
TAGACCGTGGGAGTAGTTCCCTAGTCACGGTCACCCCTCAGTCCCTCACC
ACTGCGTAGAAAAGGAAGAGGTCACGATCACGGACGTTGAATGTTCAAGG
GGGTTATGGCACCTGTCACTCTGACTTATCACTTCACTTCTCATTTCTCT
TATTTTTTTAAAGATAATTTCTCATTTCTCTTATTGTCAGCATAAATATG
AATTCCCTCCGTTCCAAAAATATAACATGGATTATCTTATATTTGAGGAC
GAATAAGTATCTTAGAAGAATTGCAAAATATTGCAACCAAGAAGAAATAT
CTCAAGCTGGTATTGGTATTATCACATCAAAGGTAATTAAACGCTGAAAG
TAGGGAAACACACGGCAGTATTTACACATGGAAGATGTTTACACACAAAC
ACACTTCTTTGGGTTGTCGCTAGCCCTTGATAGGAGCCAGCAGGCTAGCT
GACACGTACCGGTCTCTGGTAGTACTAACAGAGACAGCAAGCTACTAGGA
ACAGAGTAACAAGATAAGATAGCAACATACTAGATAATTAATTACGTATT
AGATAACCACAAGGACCAGCAAACATGGCGTGACAGAGAGATCGACCAGC
CTCCGATCAATGGGATTATTCAGTTCAGCGATGGCTGCTCCTGGTCTCGT
CGCTGTACAGCCTGGATGATGAGAAGATGAACAGATCAATATGATGATTC
AGTTCAATTTACCAATCATATATATGGAGATATAGATCGATGCAGCTGTG
GAATATATGGAGTTAGTTTTTTTTTTTGTGAATTTTGATAATATTTGTTC
AAAAATTTCGATGAGATCTGATCAAATCGGCTAAACCGAAAGGATTAACC
CTGTGCAGCTGTGGATGAGCAAATTATAAGCAAAGCGATGGATACCAGTC
GTAGACGGTGGGGGAGTTGGGCTGGGGGCGGTCGAAGAGGTTGGCGCCGA
GGCTCTTGGTGGCGAGGTTGCTCCCCGGGTGGAACACGCTCCTCCACACG
TTGCTGCCCCGCGGCGTCGTCGTCGTCGCCGTCGTCGGGGACGAAGACGA
CGGCGTCACCGGCGTCGTCGGGGTCGTCGGCATCGACTGCGTCCGCTTGT
ACGCCACTCCGCTCGCCTCGCCGTCGCCATCTAATTATTCAGAGGTTCAG
TGATTGATGGGAGTCAGAAATTGCTAAAGACAGTCTTAAGATAAAACTTA
ACTAGTAAGGTGTTAGATTTCTACGAAATTTACATAGTAATTTAAAATAA
AAAAAACATGATTTTGAAGGTACAAATGGAACACTCCGCCCGTCCAGAGT
CCAGATCTTAACACTCGTTAATATATATATAAGCAATATTTCTGGTTACG
ACGCTCTTTTAAATTTGTTGCAGTCCCTGCTTGTTTGCTTAATAAAGGTA
ATATTTTCTCTGTTTCATGTTATGAGACCGTTCTTTATTTTGAATAGCTT
ATATATAGTCCAAATTTATAGTGATGTTAATCAATCTAAATAAACGACGA
AACGACCAAAACATCTCATAATTTGGAACGAAATTATATTAGCTTCTTAG
TTAGGAGTAGTAAGCATCTGTACAACCACATAAGCTACCTTTGTTGATGA
CAAGGGGGCGGGTTGTAGCGGCCTTGCGGAGCTTCTCGAGGCCAGTCTCC
GGTCGAGGACCGGCCACCACGTCGTCCCACAGCTTCTCCAGCATCTTCCT
GATCTGCTTCCACTCAACAAACTAACTGATCTCTCTCTCTCTCTCGCAAC
TTTACAACAACTCACTACTACCTCCAAGTAATAGAGAGCAGTCCGTGTGT
GCCACTCCTTAAATCATTGAGTGGATATGGCCAGGAGTCACGGCACCGGC
CGGTCGTCTTACCGCAACAATCACACGTAGTACCTTCCACACGATTTTTG
GCTGTATACGATTGGATGTAGGGGCTAGATTTATCTTATTTTTTTTAAAT
AACCTTTCACATTTTAAGTATAATCATATTTGTAATCTTCTCTTCATGTA
CTAATTATGATCACACGATAACTATAAAGAAGCTATTATGTATTGTCTTC
GTCCTAAAATATAAAAGGTTTTACGGTTGAATATAGTTATTAAAAAGTAA
ATAGAACTAAATGTTAAATGTAAAATAGTTGTGGTTGAGTTAGAAGTGAA
TGTAACCAGATAGATGGGCAAATTGAACGGTGGATGATGATGATTGTGAT
TGGCTGGAAAAAAATGTTGGTGGAGAAATTGCTATATTTTAGGATAAATT
CTAAATGCTAAAAATTGTTATGTTTTAGGATAGATGATGTATTTTTTTAT
ACATTTAGGTGTATATATTGATTTCCAATTTAGATGGGGGAAATAGATAA
CACTGCTTTCAGAATGCTGTATATACCAGTGTGTTGGCTTATTTACCCAT
ACAAAGAGACTAATGATGGGGCTACTACTGTGGAAGTGTGGAGGGGCCAT
TGTCCTTTGGAAGTTTGTTAATCACTGTCAATGTGGTTAGCTGCACCGAC
GGTGAGCAGACCAAAAGCACATCTTCAATGATGACTCATAGTTAACGGAT
AAGGATGAAGCTTTTGGGTCCCACCCCATGGGGATGGCCCACGGCCCGAG
AGTGATGTTTCCGATCTGACGAAAAATATCTAAACTGAAGATTTCAGTAT
TTCTTCCGGCTCCAAAATATGGCAACATAATAATTATGCAGATTTGTACT
AATACGACTTATCGCATCTAGTACTCACGGTTGATAATATCGTTTAAACT
TATCATTTTAGATAAATGTACGATCTAGAAAAGATAAATTTTATCATTAT
ATTTTATTACAATATATATATAGAAATATTAAATTATTGATGTACTTTAT
AAGACTAACCTATGCATTTAGTCACTATATTTCTAACCAATTTTTTTAAA
AAAATAATAGTAATAAAAATAATTATGTGGTAAATATGGGTTTAAAATTA
AAGAAATAGGAAGGACACTCTTTTCTGGAGTCTTCAGAGGTGGACGTTGT
TACGGCGTCCACATGCGGACGTCCACCGTGATTTCGTAATGGTCACCGAA
ATTTTCGATCGATTGATCGCCGTTTTTATATAAGGGGTATCGTTTTCAAT
TGTACCGTTTTTAGCTATTTATAAATTTTATTTTGTCTACTATATTGGTA
TTGAGTAGTTTAAATGATAAATATGGTCAATTACCGATCAATCGAACGTT
GTTTTCGAAAAGATGCTACCGATTCCGACCGTTTTCACATGCAGCTGCGG
GTGTTTTTTTCAAAAACTGATAGTATCGGACTGATAATTGTCTGATAGTA
CAAGAAAGGGAATCAAATTCGAATAATTTCTCTTGGAAACATATAAACAA
ATACATACCAGTAAGGCTGTGTTCGGGAGGGGTTGGAACCCCTCCTCCCG
GCACGAAAAAAAACATCTATTATTGTATGATTAATTAAGTATTTGCTAAT
TTTTTTGATTAATATGAGTTTTTTAAGCAACTTTCATATAGAATTTTTTT
ATAAAAAACACACCGTTTAGCCGTTTGAAAAGCGTGCGCATGGAAAACGA
GGGAGGGAGGTAGCGAACGGAGCCTAAGTATGGTATCCGGTGGACACTGG
AATCAGTCTTGTTGAAGTTAGATCAACAAGATTGACCAAATTTGTGATTC
CACTGTCCATCGGATACATCACAAATTACGGATGTTGGATCAACAAGAAT
CACAAATTTGATCTAACTTGTTGAAGTTTTTCAAACTTTTTTCATAATAC
AGTTTAGAATCCACTCCCATCTCGCATCACACCTTTCATTTCATAAATCG
TTGTTGCCCAAGCCAAGCCAATGGCGACGATCCGGATTTTGGTCTAGTAG
GGGTCGTCGGTATCAATGTCTGTACCGGACACATTCCCCCCCCCCACCCC
CCCCCCCACAAAATTAAGACCGTCGCTCGCTGAGCTCCACGACATGCTCC
GGCGAGCATGGCGCGCGAGCTCGTCGAACTCGATCGAATTGTGTAGAAAC
GGGTCTCATCTGATCTGATCATCTCGTGTGTTGCGCTGGGCCGCGCGCGC
CCTAAGCGACGCAACGATGATGGCGACCTCTTGCTGCGTGCCACATCGAC
CACCAGTCACCAGATGGCGTGTGCGTACGCGCGCGCTCGACGTGTTTGCG
GAAATGCCAGGCCGGCGCGCGCCGCGGCGCGGCCGGGGTAGCAAGCACGT
ACGCGTCTTATGTTACGCGCTAGCTTAGGAGCTAGGTGCATCAGGAAATT
ACGTACAAAATGCACAGCGGCTTACTCTAATACTCGATCCAGTCAATTTC
ATAAGTCAGGAAATTTAATTATATCGATTTCCAGGACAGGTTTTTCACAA
GGACACAGGGGGCGTACACGTATAATCGTATATGCGATCAGAGTATATAT
ACGCGCGTTTTAGCATCTGCTTAATCAGGTCAGCCATTTTCCTTCTGTTT
ACGACCATTTCTTTTGCTTAATAGTTAATCAGTTTCTATACGCGCGTTTT
CCATTTCTTTTATTTTGCTACCACGTCGTGCGTGGACGATGCCATCATAG
TGTCGTCTTGGAGCTAGTCAACCTGTTTGTGTCACCGCTATACATGTACT
ATTATACCAGTTCATTAGATTCACGATGTATTTTCTATATGACCGAACAA
TTATAATAAGAGATAATCCATTGTATGCCACTGAGTTTGTCATAGGTCTA
CAATTTACCACTGACTTTGTCACGTTCTATAATATGCCATCGATTTTTGC
TTAACTTCTACGATTTACCACCGCCATCCGGTTAGTCTCCGTTAGTACTG
TACACTTTCATCCAAATGACCAAAATACCCCTGAGACAAAAACTTTCAAA
TTTTGGATAAAAATTCTGAAATGTCAGACTTTAAGTTTTTGGACAAATTT
TGAATGTTTACAATCTTATGTTTATAATATGGTATTTCGGAATTTTTGTC
CATATTTTGGAAGTTTTATCCCAGGGGTATTTTGGTCATTTGGACAAAAT
TGTACAGTACTAACGGAGACTAACTGGACGGCGATGGTAAATCATAGAAG
TTAAGTAAAAGTCGATGGTATATTATAGAACGTGACAAAGTCAGTGGCAA
ATCGTAGAGTTATGATAAACTCAGTGGCATATAATGGATTGTCTCTTATA
ATAATGAAGTTTATACGCTCCCCGCAAAAAAAAAGAAAAAAAGAAAATGA
AGTTTCACGCGTAAAATATTTCAACACACTTCTCCAGGATGCCTTAATTC
CGAATTATCCAGAGTGATCATCAGAAATAAGAGATACTAACTATTTCTTG
CAAGATACTATAATCACTGGTTCTAGCAAATTACCAAGAAACAACATAAC
GCTTTCCTTGCCTCAACAATCGCGTATCGCTACATACATATATATACACA
TATATGACAAATGTTTCTGTTCATGTGTAAATAGTTGTTCCGGCAATTTA
ACCTGTTTGAAATCAAGTCTCGAGAATTTGATTAGGATCAACAAATCAAG
ATAGAAATTAAGTTTGTTTTGATCAATGGAGACCCTTAGCCTGGTGAGCG
GCGTGACCACCATCGTCAAGCTGGCGAACGACATCGACGGCGCGGTCAAG
GCGGCGAGCCGGAGCAAGAAGAGCTGCGAGAAGCTCGCCGAGCGCGTGGC
CGACATCGGCGACCTCCTCAAGGGGGTAGACACCTCCTCGCCGTCGACGG
CGGCGGTGGCCACGAGGAGGCTGGTGGGCAGGCTGGAGAGGGCGCTCCGC
CGCGCGCTGCTGCTCGTCACCTCCTGCCAGTCCACCAGCCGCATCTACAG
CCTCGTCGCCGGCGGGTGGCAAGCCGAGCAGTTCGACAAGGTGAACTCCG
AGATCGACCGGTGTCTCCTCGACCTCAGCCTCTCCAGCCTCGCCCTCGTC
TCCACCATTGATCACAAGCTCAACGCCGCCGCCGCCGCCGGTGAACGGAA
CACCGTCGATGTCGTCGCGCCGCCCCCGCCGGTGAAGTGCAGTCACGATC
ATGATCAGGATGACGGCGAGGACAAGATGGCGGCCGGCGGCGCGGCTGAG
AAGAATGGCGAGCTTATCTGCTTCGGCGGCGAGCAAGACGGCAAGGCTGA
GACGGACGCCGGCGAGGTCACCACCACCACCACCACCATCGGTGTGCCGG
CGGCCACGGCGGCATACATGCACTACCATCTGTCGCCGCCGCCGCCGCCG
CCGTGTTACGGATACCACTTGCATTATTGCCACTGCACCCATGGCCACTG
TCACTGCGCCGGCGGCCGCCACTACTCGCCGTCGTACTACTCCGACGACA
GCGCTGACGTCAGGCTCCGGCATATGTTCAGCGATGAAAATCCCAACGCT
TGCTCCATCATGTGACTCTGAGCTCTCAAACGTGATAGGCCAATTAGTTA
GAAAACTAGGAAGGTAGCCCGCGCACATGCGCGAGCACCTTGTTTAATGC
TGATTTAGTTTTTATTACGAATGTTTAATTCTTTTAGATATACTCATTTT
ATTAGTCTTACTAAAATGTTTGAATGTTTCTATTTAGAATTAATAATTTT
TTGTTCAATTTACATTTCCTTTCATCTCTTTTTTGGGAGAATTCCACTCT
ATGAAGCATCCTTGAAATGCTTTGATCACTGTAATTCGGGATGAAAATAT
GTGGGTTGATCCCATAGCACGACATGGGGTAAAGGTATCCATTCTAAGTT
ATCTCTTTCCAATTAAGTAAGAAAATTTAAAATAGAGGTCATAGTTTTTT
TTTTAGCAAATTACCACTTAACTGAAGTGTCATGTAACAAATACACATTT
CTAGATTGTTCTATGCTAAATGTTAGGAATTCATGATGTACCGTAGCAAG
TTTAAATGGACATTTTTTAATTCCTATATGGAATTAACTTATATATTGCT
AAGGCCACAACATGGTTATTTCACTGTTAGGATTCCTTGGTGTAGCCAAT
GTGCTTAGTACGATCAATATGATATTCAATTGGTCATGCGACTTCATATA
TCACATATATAATTTAGATGCTATGATCATCTTAAGATTATTTATTTATC
TCTTAAAATATCATTTATTGATAAAAGATCAATATCAAATTGTATGGGTA
AATAGCTCTTATATACATGCTTAGAGAAAAATAATTAAGTCGATGGAAAG
TCATTAGATGTTTAACGGAATATAAGTACTGGGTCTACCAGTTTTATGAA
AATTTAAGGTGGGATATTTTGATTTTTAGTGAGAAATTTTAGAATTTTCT
TTTATTTAGTGGAGGCCTCAATATGGAAGTGGGTCCAGAATGTAAATTTT
TGTTAGCAAAATATAGTCAATATGGATATTAAGTTATTGATTTCACATAA
AAAAATATGGTAATTCAAACAAATCATAAGGGGCATAGGGATAGCTGGCT
AGACCTAATATGTGGAGGTTCAATTGTGGTCTTTTCTTCAAGGTCAAAAA
AAAATTGTGGTCTTTTCTTTGCCCATAAAGATAATTTTAATTTTAATTGT
TATAGAGATAGAAAAAATAGAAAAAAGTAATGCCGCACACCGCACATGAA
TAGGGATGGAGGGAAAGTTGGGATGTCTTTTTTAAAAAATTGATCTATCT
AATGATCTGAAATAATGTGTTGATGTTTAAGTCAAAACCGATGGTTGGAT
GTTTTTATTTTTTTTCAGATTTATTAGGATTTTCTGTAATTTAAGCGAGA
TTAGTAGCAGCTTAGTAAAGCATTTATGTACTTTAATGTCCTAATTGTTT
GGGATTTTTTTAAAAAAATAAATCTAATAACAACGTAAAATAATGTATCA
ATCGATTTAAGTAAAAACCAATGGTTGAATGTTTCTCTAATTTAAGAGTG
CCACACAACGGTTAGAAACGTTTATAGTATGTTTAATGGACATATGATGT
CTATTTGTGAGTCTTTTTTCCATAAAGATAATTTTAAGTTTAATTGTGAT
TAGGATGAAAAAAAAAGAAAGGAGCAGAGGTAGCGTACAATACGTGTGTG
CTGCACGGAGGTGCGGACATTTATAGGTTTTGGTTTTTTTAAAGATACAT
CTAACATTCTAAAATAATCGGTCCACCGATTTAAAGAAAAATTGATGGTC
AGATTTCTTTATTTTATTAGAATACCACGTGGCGGCTTGGGAATATTTTT
AGGCTGCCACATGACGGCTTGAGAGCGTTTGTAGGAAGTTTAATGGGCTT
TTAGAATATAATAATAGAAATATGTAAAGATAAAATTAGGGTGCGTAAAA
AAACAATTAGGACATGATTATTTGATTTTAATTATTGCGAACTTGAAAAA
TGGATCTATTCAACTTTTTAAAACAACTGGCACCTTATATAAATTGTCAA
AAATTTTGTGGCGTTAGGATTGTGAATATTTTGAATCTGTCCATTGATGA
AAGAATATGAATTTTAATTATAAATTCAAATTTTATCTTTGAGCTCCGTA
GGATATATAATTTGCTGACAGCGTCTTGTATGTAGGAGATATAATTTGCT
AGTCCTGTAGGAGTAACTAATCTGGCTTGCTTTTGCTAAGAGATAGATTT
GGTATCTTATATGAAAGTATCAAACTAATCTACGTGAGATGGATGCATCG
TGCTGGGCTGCACATGTGGGTCCTCGCTTTCTATACACAAGAATACACGA
TGCATCGTACGGGGCTGCAAATGTGGGTCCCGATTTATCTTGTTGTGCCA
TGTGGCGGCTTGAGATCGTTTTGAGGATGCCACATGTCAGCTTGAGAGTG
TTTATAGGAAGTTTAATGGACTTTTAGTATATAATAACTAGGAAGGTAGC
CCGCGCAGTTGCGCGGGCATATTATTTAAACTATCATAATTTTTGTTGTT
ATTAGAAAGAATTTAGGGTTTCCTTTGTAACACAGGATTTTTAGAAAAGA
ATAGAAAATGGTATATAAATGATTTTGAGAAAAGAAAAGAAAATGGTATA
TAAATATGATAGAAATGAATGTTTAAAATATAGTATGGAATAGAATGGAT
GTTTGGATAGAGTGTAAAAAATTTAAAATGTATTAACCCAGTTAGATCAA
ATTATCATCTGGACAAATAATAATCAAACAACCTTTGCATTAGTAGCTTG
ACGATTGTCTCGATGGTAATTTTTTAAAATTCTGTTATATGCAAGATATA
TATCTTGCATGTACGTACAGATATCGTGGAGAGACGAGTGATTATGTACG
GGAGGGAGGTGGAATGGATTTGTATTTTTAAGGATTGGTCTATCGGATGT
AAATAATTGTTTTACCGATTAAAGTTACAATGGTCATATTTTTTTTCTTA
TATTTTATATATGTTTTTTATTTTGAAAAGATATAATGTAATGGTCCAAA
ATAATAGGTCTAAGATTTTAAATCATGTGATAGCGTAGGATTTTTTAGAA
GCATGTGTAAAATAGAGGATAGAGAAAAGTGGTTATCTGAATTATTAACA
CATAGATTATTAACAAAACAAATTACATAATCCGCATATAAATTGTGAGA
CAAATTTATTAAGCGTAAATAATCGGTCATTAGCAAATGTTTACTGTAGC
ACGGCATTGTCAGATCATGGCGCAATTAGTTTTAAAAGTTTCGTCTCGCA
AGTACAGGAAAAACAGATGATTGTTAAATTTTGTTAATCTATGTAGATGA
AATAATTATGCATTTGTGAAAAAAAAACTGCACTTAACCAAACAAATTTT
GCATCACTTTGCTTTGACTAAAATACTAATTAGTAGTAGGCAACTAATAC
TCTGTAACTCTGTCTAAGCTAATTTTTTTTGCTCTTCTTTTCTATTCCGC
TATACGAGTATACGTATGGATAGCAAGGAGAGAGTGACAGAAGAGGGGAA
AATGGAAAGGATGAGGTCTGAGGGGAAGGGCGGACGAGGAGGGCGGATGG
CGGATGGCGGATGGCGGATGGCGCGGGCCGGAGGTGCGAGCGGAGAGCTT
TGGGCAGGGGGGACGGCGGCGCAGGCGGCAGGGATGGCGTGGGTTGGCGG
CGTAGGCGGCGGGGACGGCGTCAGACGGCGGGGATGGCGTGGGTTGCTGG
CGTAGATGGCGGGGACGGCGGCGGGCAGCGGGGATGGCGTGGGTTGCGGG
CAGAGAGCGGTAGCGGAGAGCTGCAGGCGCTGTGGACGGGGGGACGGCGA
CGCGGGTGGCGGGGACGGAGGTCTCGATCTGACGTGCGCTCCCGCAAGGT
TGTGGAGTGCGAGGCCGAGCTGGTTGCGCCGCCGAGCTACTGCATCGCCA
ACCGCTTCACTCGCGATTGGGCTGTACAACGGGCGCTGTCCTCAGGTATT
GCATCGTGCATCCCTGCATCGTCAATGTGTACTGCACTAATGTCCTGTTG
CTCTGTTCCCATGTCTTTGCTCTGTATCGATTTGTCTCTGCTTTACGTTC
AAGTTATCCCTCTTGTACTGCATATTTGAGATTTTTTGGCCCATCATGAA
GGGTGTCTGTATGGCTCTGTATAATTGAGCTTTCGTAGTTAACTAATTGT
AGTAAAAAAAGCTTGTAACTTCAAAGTAAAAAATGCTTTCAATTTGATAA
TTTTATATATAATTACCATACCAGACCTTCACAAAACTTCATATGGTAGG
AGGCGGGGATGGCGTGGTCCGCGGGCGGAGAGCAGCGAGTGGCGGGGACG
GCGTGGGTCTCCTGTAGTTTCCCGTCTCCCTCCCTCCAGTGGCTGTTGCA
GGCTTGCAGCGCCATGTCCATATCCACCTCCCATGTTCCGTCCTCACCTC
AACATCCTCCTTGAATTATCTCCTAGCTCAGTGGGTGGGTTGGCGGCTGC
GGTGTGTCGACCTCTCTATCTTCCTTCGTCTGTATTGGTTATGTCCTCTC
TATTTTCCTTGATTAGTGGATTTGGCATCAGCTGCTGGGGTGTTCGCCAG
GGGACAATTGGCAGCGATGGAGTTGTTGTTCACAGCTCTATGGAAAGACG
GTATGTGCATAATACGAAAGATTGCGGAATTATGATGTGATTAAATGGCT
CATTGGCTGTGTACATGTATTTTGGATGTTTAAGCCTGTTTAATCCATTG
TCTAAAAAAATAAATGGTTCATGGATGTTTACTTTCTGGGGAAAAATGTT
ATAATAGAAGGAAAATGTAATTATCCTATAACTTTATATCTCTCCATTTC
TTTTTGTTTGACGCCGGTTAGTTCAAAATTGCACTAATCAACGTCATTCA
TTTGAAAACAGAGGTAGTAATTATTGAATATAGTACAAAGATGAAATATA
TTGTTTGTGAAAGGAAGATATAATGTTTGAAATATCATCCTATTTCAGCT
GGTAAAAATACTCACTGTAAATGGTAATTTTGAATTGCAGCCTTTCGCTA
GAGTATGTTGTAGCACAATCAATGTTGTACTGGAGAGAAGCAGGAATAGA
GCAGCTGCAATGAATATTTACAATGATAAGGTACCCATGAGTAGTTTGCA
ACATAGTTTGTATGATCAATATAGATGAATGAGAATGATATAATACCTTC
TAGAAAATCTCTTTGTACACTATGTTCCTGACCATATGTTCACCTGGGCA
TTCATTGTCATCTAGCATTATCCGTAGCCCATCTCGTCTTGTAACTCTGG
AGAACGCTACGTAGAGCTGCCCATGCGTGAATACTTGCTTAGGCAGATAT
AGTCCTACCATGTTTAGAGACTGTCCTTGGCTTTTATTGATGGTCATAGC
GAAGCACACACTGAGTGGATATTGTCTTCTTTTTAGCAAGAAGGGCCATC
CTGACTCTGTTGGCGTCATTATTATTCTAGGGATATATACCTTTTCTCCT
ACATGTGTTCCTGTTATGATCTGTGCTTCAATGAATCTTTTCCCGAGCTG
AGTAATGGTCATTCGTGTACCATTACATAACCCTGAACTTTGGTTAATGT
TTCGCAGTAGCATCACTGGAAGGCCTAGTTTCAGTTTCAGCACATGGTTT
GGCATTCCAGGGAAGTTTAGACTATTTAGAAATTCTGTTGGATATAGGAC
ATCGGTTTCACTGTCATTAGTTGTTGCTTTGCATACAGTGTCGCAGCTCA
GATATGTTATCTCCTCTCCTTCTATCATGTTCATTATAAATTCATTAATT
TCCCTCGCTGTCTCATTTCTTGGGCATAGAATTGCTCGCTGTTCTAAGAA
ATCTCGTTTCTTATAATTCTGTACCAAGTTTGGATATATGCTCTTCACAA
TTTCTTCCTTTGGATCACCTCCTTTCTTCAGTATCAGGTCATCAGGTATT
TCTATCCATTCCTCTCCATCCGCTGATGTTGTTTTGCCATCACCAATGTT
CAAAATCCATTGTGCGAAATCTGCAGTCCTTTTTTGCTCGTCTTCATCTC
TTGAGATGCAGCTCAGGCGCATGTTCCTTGTAAGTTTGAAGATGTGGAAG
TGCTGCCATAGGTAGGACCGTTTTATTGATGCATTTACTATTTGCGTGCG
TCTTCCCTTTCGCACAACAGGAAGAATCTGGCGGAAGTCTCCTCCTAGAA
CCACAGTCATACCGCCGAATGGCTTTGTGCTGTTATCTTCACCCTTGGAC
CTTAGTATGTCCCTTAGACTTCTGTCTAGCGCCTCGAAGCAAATTCTGTT
TGCCATTGGAGCCTCGTCCCACAGTATGAGTGATGTTTTTTTAAGTAGTT
CCGCCAGGTGCGATCCTTGTTTGATGTCACATGTTGACTCTTCTGTAACA
ATTAGTGGGATGTGGAATCTTGAGTGAGCTGTTATCCCCCCATGAAGAAG
TAAGGCTGCTATACCACATGATGCAACCGTGAGTACCATCTTTCCTTCTG
AACGTAGTTTGGTTGTGATAGCTCTCCACAGGTAAGTCTTTCCTGTTCCA
CCGTAGCCATCGACAAACATTAGTTTTCCCAACCCCTTGTTGGTTGACTC
TATTATTGAATCAAATGCTACCTTTTGTTCTGCATTAAGTTTACCAAATA
TGCTATCATGTTCCTCTTTCTGCTTGTCTTTGTCATAGCTCATTTCTTCA
TTCAGAAGTCTGTTTCCAAGTTCCCGTAGTTCAGCACATTTTGGTAGCTC
TATATCAGGGTATTCCTCAAGTGTTTTTCCAGCTTGTCTCATCAGCTTTT
CTATTTCTATCAGAGCATGTCCCTTTTTTTGTTGCTCTGTTAGGCGAAGC
GTAGGATAGTTGAGATTTTTTCTCTGTTTGTATTCTATGTCTTCACCTAG
ATCCTCCCAACAGCTTTCCCATATTCTCTTCGGATCAGTTACCTCACAGT
GACATAAAATTGTTGTGAAAAGATGTCGTAGTTGGTTCCCTGATGCGTAG
TTGGATGCCTCTCGGATGCATTCAACCCACTCCCTGTCATCGTCAAGAAA
TCCTAATGCTTCGCAAGCTGATTTGAATGATGGGTGTACAACTCCATCTA
CAGTTCTGATTTCTTCGAATGTTCTGGGTCCTTTCACTGTGTTCAGTAGC
ATCCTTAGGTAGTATTTATCTCCGCTTGCTGGATGTGCATAGTAGATCCT
ACCAATCATTTTTCCTTTTTTCCGCTTGTTCCACTGTTTTAGTTTGTTCT
TCCATACCCATTTTGATGGGAATTCAGCATAAGTGAAGTCCCTTGCTTCA
TCATTGATCTTGTTTGTTTCCATCCACTGTGTAAATTTAGTGACTTCTAT
TCTTTCTTTTCTTACAATCTTCCTTAAGTCTGCCGAGTCTGGGAAAATAA
CTTGCTGTTCATTCTCCAGGTGGAATGGTAGCCTCTCAACAGATGGATAT
CGATAGTGCATCTCAAATTGGAATATTCGCCAACATGCGTCATGTCCTGA
TATGTACGTGCATTCCAGGTACTTCTTGATCTCATCATGATCAGATTCGA
TTAGGGCTGTTGCTTGGTCGTCGCCTTTATGCATGTACTTGAAAAGGTAT
TTGATTGACTTAGATCGATTGCACCGCTCGACATTTATGTGTGCTTGGTA
CTTTACCAGCAAGTCTCTATTGTAAGGGACTACATATCTGTTGTCTAGCT
TAACGTTTCCTTTCTCTATGTACCTGCCATTGTCTCTTCTTCTGTATGTT
GGGAATCCATCCTCATCCACGGTTGTTTCACTGTGGAATTTCTTGGGGAA
ATTTCTGATGCATTTGTTCTCTATCATGCATGGTGAATTTGACTTTGCCT
CTCCACATGGACCGTGCATCATGAAATTTTCCACAGCTTCAAATCCTTCG
CGGTCTTCTTCCTTGTCTGGGATCTCTGCACTTATTATTCTATCGATCTC
TGAAGCGTCTGGGCATTTGTCTTTCTTGTCAAGGAAGATTAGTATATGGG
CATGTGGAAGTCCCCTCTTTTGGAACTCAATTGTGTATATAACTGCATTA
AGATGGACAATTGTTAGTTCCTTTTTAAAATTAAATAAATTCGAACTAAT
GAATATGCGGGTTTAGGATTTTTACTTGCAAGAGTCTTTCCAAAGTATTG
CTTGTCCTTTATGTCTGTCATCAATTCCCTCAATTTTATATGGAATACTC
GGTCAACAATGTCAGGTCTATCTGATGGTTTCTGAACTCCTATTTCATCT
AGCATATTTTGTATCTCTGGCCAAGCAGCGTTGCACGTGAAAGTGACAAA
CAGGTCTGGGTATCCTGCCCAACGACATATTGCCATAGCATCTTGGTAGT
TTTGTGCCTTGTATCTTGGGCTGCCTGTGAAAGATGAAGGAAGTAGTATC
CTTTTTCCAACCTGTTCAGCTCTTGTGTCACCCCTTTCAATTGCATCCTG
CAAGCCAGCATACAGTTCAGTTCTAAGATTCCCTTGATGTTTTCTTATCC
AGTCCAGCCTATATTGGATTATGCACGCTAGTGCATCAACAATGAACTGC
AACGTCAATTTTTCACACATTAGCAAGTGCATACATTGATTTTTGCGCTG
TTGTATGCGATAAGCATAGTACTCCAGCATGGTCAAATGTTTTCTCTTGC
ATTTGGATCCATGGTTATCTCTGTACAATATTTTGTTTGTGAAGCCATCT
TCTCCATAGGGAAATAGCAACGGGTACTGCATTGCCATGAATTTTGGATG
GTTTTCTGATATTCTTCTGGGCCCTGTGTCTTTATAATGAACAATTATGT
CACGTCCTTTTTGGTTCTCACTCGTGTCATTAACAATCAGTGCTGCCACT
TCCGATGCCGATGGCATGTTATGCTGCCTGCCATCTCCACCACGCTTCCT
TATAAGTCGTAGGCTTACATTATGATAGTCACCTTCTTTGAATCTATCTC
TTGCCATTCTGAATGTCTGTGCTAGTACGTTTTCTCTGTCCAGCATGTTC
TTTAGGCCTAAGACAATGTGTGAATCTATTGATTCTCTATTATGGGATGA
TGTTGATGCGTCAATTCTGTTTTTGACTTCGTTCTCAGTGTCATAGATGT
AAAGTTGCGCCCAGCGAGGTTTATCGCCTTCTTCAGGCAGTAGAGTACCT
ATTCGGTGGTAGTTCTGGCCATTCATGCGGAAAACATATGGTCCAGACCC
ATTGTTTATCTCTCTGTCAACTTTTCCTCCCATGGAGGTAAATGCAAACA
TGGAGTTATATACTCTGATATTGTCCATGTAGTTCCTCGATCTCTTTCCT
TTTTCTTTGCACATCAGATTTGAAAGGTAAGTAGGTGGTTTCTTTAGTGT
AGGTAAGTCAACCTTGCCCTGTTTGCAGCATAAGCTAAAAGAAGGTGGCC
CTTTTCCTTTGCCACGAGTTCTTTCTTCATACCAGAAAAGTGCACCACAG
TGTTGACATGTGCATGTAGGCTTGCCAAAATTCCATTCTTTCACGCTTGA
TTTTTTCTTCTTCCTTGGTGGTACAGCAACCTTATTCCTTGTAATGTTTC
CTTCCTTACTTACTCGATCATTCATCTTGAGACTGGAAGACAAATATTTT
TTTCATAAAAAAAAAGTGATTTAAAAATAAACTGAATGACGATATCATTT
TTATAATGTGGTTAACATACCTATTCGTTTCCATGTTGGTTGATGGGATA
TGATATTTTTCTTTTCTAGACCTGATTTTATTCATATCACAGTCAGTGTT
TATTGTTGAATAAGGAAAAATTTCCTTTCTAACAATGGTGTTGATTTTCT
GTATGTTTACCTTTCAATGTGATTTGCTGGATTTGAACAGGTCGAACTGT
TATTCAATGTAGATCCGCTTCTTCTAAGGTCAAGTTTCCTTTTCCTGTTC
AGTCTTGATAAGCGTGCGAGTTCCGTTGAGTTTACTTCAGCAGTGAAGTT
TGAGCTGTGAAAATTGGATGTCAAAACAGGGAGATAACAACTTTTTTTTG
ACTGATTCTGATGTATTGTACCTATTCGGAAATTAATTGTTATTAAATAC
ATACGCTTGAACTGTTAAACTTGGATCTGAAAATCAGTTCATAATTGTTG
CGGTTGAAATAAATTGTTATTAAATACAGGACCTTCATAGGTAATTGTAT
TCTTTGCTTATAATTTTACCTTTGCAGGGGATTTCCTGTATCAGCAACCT
TATTCCTTATAATGTTTCCTTCCTTACTTACTCGATCATTCATCTTGAGA
CTGGAAGACAAATATTTTTTTTCATAAAAGAAAAAAGTGATTTAAAAATA
AACTGAATGACGATATCATTTTTATAATGTGGTTAACATACCTATTCGTT
TCCATGTTGGTTGATGGGATCTGATATTTTTCTTTTCTAGACCTGATTTT
ATTCATATCACAGTCAGTGTTTATTCTTAAATAAGGAAAAATTTCCTTTC
TAACAATTTTGTTGATTTTCTGTATGTTTACCTTTCAATGTGATTTGCTG
GATTTGAACAGGTCGAACTGTTGTTCAATGTAGATCCGCTTCTTCTAAGG
TCAAGTTTCCTTTTCCTGTTCAGTCTTGATAAGCGTGCGAGTTCCGTTGA
GTTTACTTCAGCAGTGAAGTTTGAGCTGTGAAAATTGGATGTCAAAACAG
GGAGATAACTACTTTTTTTGACTGATTCTGATGTATTGTGCCTATTCGGA
AATTAATTGTTATTAAATACATACGCTTGAACTGTTAAACTTGGATCTGA
AAATCAGTTCATAATTGTTGCGGTTGAAATAAATTGTTATTAAATACAGG
ACCTTCATAGGTAATTGTATTCTTCGCCTATAATTTTACCTTTGCAGGGG
ATTTCCTGTGTCTGCGCTTGACTCATTGTTGCTCATTTGAAACCCAGTCC
TTTTTTCATCAAGTTTTCTTTTCCTGGTAAATGTTGGCATATCCTTGTTA
AATATGACGCATTTCCTTTTTAGTAATTGTGATGATAACTTGAGTGTTTA
CCTTTGAAGAGCATTTGTTTCATCCGCACTGGAGTAATTTTTGGTCGATG
GAGATCCGCTCCTTCTCAGGTCTAGTTTTCTTTTCCTTTTCGATCTTGCT
AACCGCGATAATTCCTTTGAATTGGCTTGAGCAGTCAAGTTTGAACTGTT
AAAATTGGACATGAAAATCAGTTCATAATTGTCGCAGTTTGCAGGAGTCA
ATCACAAACGATTAAGGTATTTAGGGTGATTCTTACCTGTCCTGTGTTGG
ACTGCCATCATCCGTAGGGTGATTTCCACTCTGCATCGTGTTTTCCTATA
TTTTTGTTGTGCAAGTATCAACTGCGAATCAAATGTCAAAAAATATAAAG
TATCAACTGCATATGTGAGTGTTTGTCAATATAAATCTATAAGTTGCACT
GTGATGGAAGATGATGGAGAGAACTGATAGGGACCTGACTGGTGTCTCCG
GAAGAAAGGAAGAGTAGATTGTTTATTGCAGCATTGTTGTAAGATTAATT
TATATAGGAATATAGAGTCCGTGGAGTTTCCATGAACCTATGTGTCGTGG
ATTAGTACTCCATCCATATTATTACTATACTTGAACAATTGTCTTCCATT
CTTTTTAATGGTATCGTTTCCATTCTATGTATAAGATGTAATTCCTTAAT
ACTGTGTACGGTCAACTCTATTTTGCAATACTTTTAGTACGGTTATATAA
AAAACAATGTGGCTTTTTTTGGCAGTTTTAAAATTGAAATTATTGGTACA
GATGATAAGCTGAATAGATGGTATATTTTTTTTATTGTACTTGAAAATAG
ATTGCATATATATATTGTCAAATTTCTAATTAGATATTTTTTGCCTGATT
TTTACAGAAGTTAATTAAATTATTGTGAAATCCATTTAAATATTACACAT
TTGGAAAGTTCCTTTGATGCGGTTTTATTTAGAACATCCAAAGGTTTACA
ATCATCCTAAGGAGATTCATTATATTTTGGTAAATACTAAACACGTTTCA
TTACTGAAGTACTGATAATAGACTGAGGGCTCATTTATAAATTAAAATCC
ACTGCAGGACCAAAGTGTAAAATTGCAGGCACATCGTTATCTCCTCCCAA
GCCCTTCCTGGCCACATATCTGCGCTGCGGTCGCGTTTGTCTTCCTGTCC
CGAATGGCCACATGAGGGCGAAGGCCAGGCGGCGGAGAATCTGAACATAT
ATTCTTCTCCAATCTATCTAGCTCACTCATCACTACCTTCTCCTCCACTA
CTCATCCATCGGAGCCGATTTGAGAGGGAATGCCTTGTGGTAGCGACGGC
TGAAAGACTGGTTGGCTAGATCCACCATAGGGCATCCAAGTCAGTGCCTT
GGTAGATCCACCGCAGGATGTCTAGATCAGGAGCAGTGTTAGCCATCGGT
TAGTTGGCTCTGGTATGGGAGGTGGTATTTGTAGGAAATGGGGCAGTGGG
GATGGCAGGTGTTGGGGCAGTGCGGATAGCAGGTGCAGCAACATCAAGCA
TGGCTGAGAGCGAAGGTAGCCCCGAGAGCTCATCTTTCTTGATTGATTTC
CATTTTACATAATCAAGTTTTTTTAATCATTAAGTTTCTTGCTTGGGGAT
TTGTATTAATTAAGAATTATTAAATCAACTGATCTTGTTTTATATGCTTT
TAGGATATCAACGGTAGAGGAAGCAAGCAGGGATCGACTCATATACATGT
ACTGAAGGTACATGCATGCATTTATATTGAATGTTATTAACTCTCTATCT
TAGAAATAAACAAAGTAATCCAAGGATTCCTTTGGCAAGTGCAAGTTGTA
CGTTACATCTGACAATATCTAATGAACATAAAAATTAATAGGAACATATA
TAATACTATTCTTCAATAAAAAGTATTGGCTGAACCCTCCTTTTAATTGG
TTCTTTTGGGCCTTCTTGACGATAAATTACCTGCAGACGAAAGACCATAT
TATTATAATTTACTAATCAAACCAAATCTAAAGCAACCAACATTTTCCCA
GAAGTAATATGTTGTACCTAATATGAGTATCGGGTGGGTGGTCTTCTAAT
CCTTGTTGATCTGCATCGACTGGACTGCTCATTCATGTGAACTTTAATGT
TCTCAATATTATAATTGCATCGACCTTTGTTTATATCTTCCTTACTACTA
TTACAGCTGGTGCTGTCCCCAGTCACCTTTGTATTACTGCTGTGCTCATC
CTATGGAAAAAAAATTAGTTGTTACAAAAAAAATATATATTAATTAATAA
CTTGATAAATTGTCTCATGCAGTACCTCACTATCTGAAATTATAAATTTC
CTTGATGGTCTTTTAGCAGTTCCTGAAGCAATTTTTCCATCATGCACCTA
AATTTTGTGTTCTTAGTTAGTTAATTAAAAAAGTTTTATGTTAAAATACA
TGATTTATTTAACAAATATATCAAATACTTCATCATCTTGAATTGTATTT
TCAATTGCACTTTTTGTGCAAGTTCCCATATTTGTACTCTTCTTTCCACA
ACCTTTTCCCCTTACCTGCACAATAGCATATTGACATTAATGGACAAACA
TGAAAGGTAACATTAAATAGAAAGTAAAACTCAATGAAGTACAATGTTAG
TTTGTCCTATGTAGTGTCTGACTTTTCTTTTAGAAGTACTGGTGTCCGCC
ATGACCATATTTTTATTATATTCTTCATCAAAATCATCATCAAGCGAAAT
TGGTTTGTCATTTGCTATCTTCTCACAATCAGTAGTATATGGTTCCTATT
AATACCCATCAATTGTATATAACATGTCAGTAATAGTTTGACAAATCGTT
TTGTATATGAAAGAAAAGTAAGAATTGTACCTTATTTCTCTGAGTTTTCA
TTTCAGAACATTTTCCTTTCTTAGCCTATATCATAGTGCCATATTGAAAT
GGTAAATAATTTATGTGAAAACTAAATTGAGTGAATTTGGAAAGTAAAAT
AAATGAAGTACCTTGTTAGATGTTTTAAAACGTCTTGTAACTCTTCTTTT
AGAAGGATTCGTCTTTGTACTCTCCTGTGTAACCTTTTCATTGTATTCTT
CATCAAAATAATCATCAAGTGATTCTTCACAATCATCATCGATTGTAATT
GCCTTTTCATTTGTTTTCCCATCAAAATCGGTAATGTATGGTTCCTATAA
AACATCATTATTAGTGTAGTACTATAAATAACTTTACGAATTGTTATATA
AGAAAGCAATTATACATACCTTGTTTGATCTTTTTGTACATCTCATGTTT
GATCTCTCTTTCTTTGTTTTGCGATGATTGTTCATTTCATAATCATCACT
ACTTTCATTTTTTGGCTCTTCTTTTACCTGAAAATTGTGCTGTCCAAACT
ACAGAACATCCAATAAATAATTATATATATAATGTATATTGTAAAAATAT
TTTTTATTTGTTATATATTACCTCATCTTCTGATTTTTGCAAATCAGTGA
AGCCATAATCATCATTGCACTTCAACATTGACTGCAAATTAATATTTATA
TTGTAATATAAGATCTTTCTTAGCCTATATCATAGTGCCATATTGAAATG
GTAAATAATTTATGTGAAAACTAAATTGAGTGAATTTGGAAAGTAAATAA
ATGAAGTACCTTGTTAGCTATTTTAAAGCGTCTTGTAACTCTTCTTTTAG
AAGGATTTGTCTTTGTACTCTCCTGGGTAACCTTTTTATTGTATTCTTCA
TCAAAATAATCATCAAGTGATTCTTCGGAATCATCATCGATTGTGATTGC
CTTTTCATTTGTTTTCCCATCAGAATCGGTAATGTATGGTTCCTATAAAA
CATCATTATTAGTGTACTACTATAAACAACTTTACGAATTGTTATGTAAG
AAAGCAATTATACATACCTTGTTTGATCTTTTTGTAGATCTCATGTTTGA
TCTCTCTTTCTTTGTTTTGCGATGATTGTTCATTTCATAATCATCACTAC
TTTCATTTTTTGGCTCTTCTTTTACCTGAAAATTGTGCTGCCCAAACTAC
AGAACATCCAATAAATAATTATATATATATCATATGCATTACAAAAATAT
TTTTTTCAAATCAGTGAAGCCATAATCATCGTTGTACTTCAACATTGACT
GCAAATTAATATTTATATTGTAATATAAGATCTATAACATGTATAAAAAA
GAATAATGCAAATAGTCATACCTCTTCTGCCTTGTCATTTACATAATTCA
TCTCAAGCTTTTCATTAGGTGTAAAAGTGTAGTTCACTTTGTAGTCTTCC
TTACACTCTTCTAAATTCCTTTTAGTCAACTTCAATCTGAATATCAATAT
TCTTCCACATATCTGACGTATTGTATCAGGAATCATATCAATTTGTCCAT
TCTGTTCCTCCAGCATGGTGGACACAGACTTATGACCAAATATTCTTTCT
GCTTCCTCATTAAATATTGTACATGTCGTCCTAGTAGTGTGGTCACTTAT
CTCAAGGTTTATTACATACCTGGTACAATGTGCCGTTAATGGTAAATATA
CCTGCTACAATATGTCAAATAAAATTTGAAGAGCATGCTTACCGTGGTTT
TGGGTTCACTGCTTCCTTTCCGCATGAATTGCAAATGTATACATTTGATT
CCTTTCTTGTTCCACAAAAGCACTTATCGCAAGACATATACCACCAATTT
CTTGATTTAATCTCCTCAATTTTAGCTTTGACTGTGCATATAAATTCCTA
AATAAAAAACAAATTAATGTTGGTTAACTAATCAGCTTGAAAGAGTGACT
AAAGATGACTTCACGACTAAACGTACCACTTAATTTAGGTAATGCTCATT
ACATCAGCCATCAAGTAGATTTTTCCCAACATTAAATACACAAATGAAAA
ATAAACGTAACATAGGAATGGATATGTACCTTCTGTTGTATATTACTATA
TCGCAATTCTGTTATTTCTTTCAATGTCTTTCTATTGTAGAACATTTGCT
CTTCAATGGTTCCTTGAGTGCTTGCGTCCACTTCAATCATTGTGGGCAAA
ACCTTTTCAGCATTATGCCTATAAATAAAATGCAATATAATCCATCAGAT
AATTTTAGACAAATCAACAAATATATATGAATTTAAATGCTACTACTGCA
CACCTGCTCAATATTTCCATGCTTGCAGGAATTTCCATATCCAAAAAAAC
TTCTGTTGAACTTGTTACTCCAAATGATAATAATTCTAAATGATCAATGT
CGTTAGTTTACTAAAACTATAAGTACGTTAAATTAGAAAAAAATAACATC
CTCACTTTCATATTCTTTAACCAGAAGTCCAGTGGCGATGAACACAGTTT
GCTTCCCAAGCAAATCGTCGTCAACCATATTTGCTAAAATATCTCCCCAT
AGAGTAATTTTAACTTTTTCTCCCCTACAAATGCAATAAAGTCTTGTAAA
ATATACCACATAGAAAGTATTAGTGCTGGTTTAAATTTGCAGACAACAAT
CTTACTCTAATAAAAGGAGTTCAATTTCACGCATGTTGCAAACCCTCTCC
CTGCTTGTGTTTTTTCCTAGCATTCTTTGCTCGATCGGCTTCATCCCGCT
AAGTAAGCCAATCACATCTAAATACAAACAGGTCTTTAGTACAAATAACA
ATGTTTAAAAGAAGTAAGATTATGCACATACCTGATAACTGTTGATCTTT
ATTCAACCTACTCCTTAATGTTTTCCTGTCTGTAAACTCGAAGTAATAGT
CCAAGAAACATTGTCTTTTTGATTTTACCTCTTTTACTATGGTATCATGA
TAAAAAAGGATTTTCAAATTGTTTTTTAGGACACGGTATTTATCATGTTC
CATAACTTTGAAATTTTTAAAAGTATATATTGAGTTAATCTTAATTTTTG
GCCTGAAGTGGTTCGCCAATTGCTTTGAGATAGAGACATGTATTGAGTTG
CCCTGCACCAAAAAAATAGTATTTACATAATAGAACAATATATTAAATCA
CATGTTTACAACAATCATACCTCTGCATCTAGTACAATCATCTGTATACC
ATAGAACTCATCAACCATTGTAGGATTAACCGCATCCCATAGCCTAATAA
CTTTTACTTTGATTCTCCACCTATCGTTCTTTGGTGTTAATGCAGTAATC
AAATTGCTAGGTGCCATGTTATCTGCAAATGAGTAGTACTGCATATAGTT
ACTAAACAAATTTGACAGAGAGTCGTATACATGTTTATGTTATTTTATAG
AACTAATTAATACAAACTCTCATAATTGTGTTCTTTGATAGGTGCAAGGT
TACTTTTTTGTGCTGGAAAAAAAATTGACAAAATTGTATACATAGATGCA
ACATAATGTACCTCTAACTAATACAGGATATCGTAATTGTGTTCTTTTGT
AGGTGCAATGTTAGTTTCTTCTGTTGAAAATATGATGACAAAACTGTATA
GATGCATATGTTATTTCCTAGCTGCAAGATCATGATTAGATGATGTCATG
ATTGTGTTCTTTTGTGGGTGCGTGATATACCTTCTTATGCCAAAGATGAT
TCGCAAGGTGCCGCAGACTTCTTCTGCTCCGTCCGCCGGAATCGACTTCT
TCTGCTCCGTCGTCGGAATCGACTTCTTCCGGAATCGACTAATGTCGCAT
GCTGGCGGGGTGTATATATATGCATGCAAGCCTTACGAATATTGTCTCAT
GTATATGGAACTAATCCTTGTTGCAATTAATAATCTTTCCTAGTGATCTA
AATTTTGCTTTTTGAGATTTGGAATGTTTTGCTTTGAGAGATTTGGAATA
TTGCCTCTCACACACAAATATGGAACTAATCTATGTTCGTTCACGACAAG
TACATGTTTTGCTTTTAGATAGATTTCAAATCTTGCCTTGTGTACACGTA
CATATATTTATGGAAATAATGTGCGGGCCCTACGAGGTGCTGAATTCCTC
TCGTTACGCCACGTGGCAAGTTGAGAGTATTTTGAGGGAGACACGTGGCA
GCTTAAGAGCGTTTGTAGGGAGTTTAATGGACTTTTAGTATATAATAGAA
GATAGATAGATAGATAGATAGATAGATAGATAGATAGATAGATAGAAATA
GATAGATAGAAGATAGATAGATAGATAGATTGCAGCTGTGTGGGTCATTT
TGAGTCCCAATATAGTTGTTTTTTTTTCTTTTTGAACGAATTTATGTAGT
TGTAACTGAGGATATGTTTATTGATTTGTAAGGTTGGTGCTGTTATTAAT
TAATTGTTCTGCATGCTGAATAATTTTATTAGTGCCTAGTTGGTTTTATG
TTACTATGGGTAGTACTTCGGTGGCGATCCAATGCCAATTAAGTGATCAA
GATTGCAATTTCATTTACCACACTTTCACATTAGAAAGTTATATTTCAGA
TCCACCACGACTATAAAGCTGAGCAGGATCCACCAGAAAACTCTTACTGC
TCAAAATTTATTGCAAAGACACTCGCCGTGCAATTAGATTTGTTGTTTAT
TATGCACAAGCGCCTTTGAAGACACTAATCATCTGTTTAGCGAATGCCCT
TTCCTCAAGGAAGTTTGGTCTCTAGTTAGTTCCTGGCAACATTTACCTAC
AAACAATGTTGGCCCTTCTGTCGGAACCTCAGATTGGTGGGCTCAAATTG
ATTGTGTGGGAAGAAGAAGAAGATGAGAGGAGCTCTGCTACCACTTGGTG
GAATGTTTGGTTAGAAAGAAACAGAAGAGTATTCAACAATATTTCAATCT
CAGAGAGAGCAGCGGCATATATCCTAAAGCAAGATCTTGATTTCCATAGT
TCGGCTTTTAGGCCCCCATAAGTATTTTGTTCGTGCTGTGTATTGTTGTA
TCGTTTCCAATTCCTATTTTCTGGACTGAACCATTTTGTACTGTTTTCTC
CTTCTAATTAAATTCCGGCAGATCTCCTGCCGCCGTTCTCCTCAAAAAAA
TAAAACTAAGCAGGACAGCACAGGGTCTTATAAATCATAAGCCACAATCA
CAAATACCAGAATGCAAACTACAAGATTGCATAAGTATCTAACGACCCCT
CATTCTGATGAACACCCCTCCCCCATGAGATATGGTAAAGAATATTATTG
GCTCAAATATAACCATACTTATGTTACACATCAAGTTAATGTGCATACGT
TCTATGTTAGGTTTACTTATTATAAGTTTGAACAAATACTGCACCATGAG
TTTTGTATCTTCTCGTTTGTCGAAATACTTACATGGGTGAAGTAAAGGAG
AGTAGGCTCACGGAGTACTTGGATAATTAAAGAAGTTCTACACGTTTTGG
ATTTGATTTTAAATCTCATGATAACATCAATTCCAAACGAACCTAGCTGC
TGATCTAGAAGAAATCTTAGGACCCATGACATGTTATGGCCAGTGTGGTG
TCGGACAGTATTACCTCTATGTGGGGGAGGCTAATGGGCGATCGATCGCC
AGGGCGATCGCCCAGCGATCGGTTTGCCCCCCTCTCCCCCTATACTCCTC
CCTTTTCTCTCCCTTCCTCCTCCCCTTCTTCTCTTTCTACTACAGTACAC
CACACAAATTTTTTTTAAAAAACAAAAGTTAGAAAAATTTATGTATAGAA
ATACTATATATAAAAAATTTGAATTCAAATTCAAATTTGAATCGGGTATG
TAAACTTTTGACTTATAAACTTTGGGTCTATAAACTTTAGATGAATAGAA
ATACTATATATAGAATATATTTGAATTCAAATTCAAATTTGAATCAGATA
TAATTCAAATTCAAATTTGAATCGGGTATGTAAACTTTTTGACTTATAAA
CTTTGGATCTATAAACTTTGGATGTATAGAAATACTGTATATAGAAAATA
TTTGAATTCAAATTCAAATTTGAATCAGATATAATTCAAATTCAAATTTG
AAACGGGTGTATAAACTTTTGACTTATAAACTTTAGGTCTATAAACTTTA
GATGTATAGAAATACTATATATAAAAAAAATATTTGAATTCAAATTCAAA
TTTGAATCGGATATATAAACTTTTGACTTATAAACTTTTGGTCTCTAAAC
TTTAGACGTGTAAACTTGAGGTGTATAAACTTTAGGTGTATAAATTTACT
AAAATAGAAAAGTAATGCGGTGTCAAAAAAGGAAACCAGGTGGAGGGAGG
GGGGAGAGGATCGATCGCTGCCCCATCCCCAGCGCGATCGATCGCCCAAC
AGCATTTCCGCCTCTATGTACAGTTAATTCGTAGTTTCATAATCGTAGAG
ACTAGCTCTGGGACTGGATGCCGGGGCAGCTGCTTGATTAATCAGATAAC
AACCTGTCACCAGCCATTTATTTAATTTCCTTCTGTTTGCGACGTTTTCT
TTAATTTGCTGCTTAATCAGTCTCTAACTCTCTACGATCTATGCGCGTGC
TTTTCTCTTTTTCTACCACGTCGCGTTGACGATGCCATCAGTCTGTCTTG
GAGCTAGTCAACCTCTCTCGTCTCACCGCTATATACATATCTTGCAGTTA
ATTAGAATTAATTTACGTTGTATTATCTATATGACCAAACAATTATTAAA
GAATGCAGCTTTTATATATAAATGCGTAAAATTTCAACACATGTTGTAGA
CTTGTTAGATGACTTAATTCCGAATATATTGAATTAACCTTACTGATCCG
CAATTAACTCTTTGTTGCAAAATACTACTTGCAGTACTCTATATATATCT
TGTTCATGTACTGTACACATCAACTGTACATGTTCCTTCAAATTAACATG
TTGGAATTCTCAAATCTCAAGTATCAGGAATTAAGTTAGGATATCAGCAA
ATTAAGCAAATCAATCAATGGAGGCCCTGAGCTTGGTAAGCAACGTGACC
AGCATCGTCAGCATCGCGAGCGACATCGCCGGCGCGGCGAAGACGGCGAG
GCAGAACAAGAAGAGGTGCCAGAGGCTCGCCGAGCGCGTCGGCGACATCG
GCGAGCTCACCAAGGACCTCGCCGTCGACGGCGGCGGCTCATCCTCCTCC
TCATCCTCGCCGTCGACGGCGGCGACGAGGAGGCTGGTGGTGAAGCTGGA
GGAGGCACTCGGCAGTGCCCTACTGCTCGTCCGCTCCTGCCAGGCCAGCA
GCCGCCGCACCTACTACAGCCTCCTCGTCGCCGGCGGCTGGCAGTACGCC
GAGCAGTTCGACGAGGTGAACGCCGAGATCGACCGCTGCCTCCGCGACCT
CACCGTCGCCATCGTCTCCCGCATTGACCGCAAGCTCAACGCCGCCGCCG
GCGACACGAACACCGACATCGTCGTCGACGTCGACGTCGTCCCCGCCGAC
GCGAACATCGTCGGGACTCATGACGACGGCGCAGATCAGGTTGACGACAA
GGACAACAACGGCGAGCAAGATGGCAAGTCCAACTCAGGCGATGACGTCG
TCGGCGTGCACCACCAGTTCTCGCCGCCGCCGCCGCCGCCGCCGTATTAT
GGCTACTACTTGTATTATTGGCAGTGTACCGACGGCCTCGCCGGCGGTTA
CCACCAGCAGCGGGGTGGGCATTATTGTCACTGCGCCGCCGGAGACGGCC
ACGGCCACTACTACTCGCCGTCGTCGTGCCAGTGGCACTCGGACAGAGTT
GACAGTATTCGTCAAATGTTCAGCGACGATAACCCCAACTCTTGCTCCAT
CGCCTGACTGTGAGCTCTCAAATGTATACGTTCTTGTTTCTACATGCATG
CTGAATCGAGAAATGCTATAATAAAATTTTCTCTCTTTTTTTTTCATGGG
GATATGCTACAAGTTAAATTAAGTAATGTTAATTAGTGCCTGTTTGATGT
TTCTGTTGCTATTGGCAGCGACTGCGGCAGCAAGATGCATGTCAAATACT
GTGAGGAAGCAGTCAAGCAGCAGCCAGTGGGCAATGGCGAAACAAATATG
CAGCCTTGTTTATGGCTTGGAGCTAGTTGCTATCTAATAGTTATATGAAC
ACTTGAACCTTCTTTTCTATCTCAAAAAATATTTTGGTTCATTATCTAGC
TACAATGGAGCCATGGAGACTGCACCATAAATTTTAAAAAAACAAGTTTA
AAAATCAGAAAAAAAATGTAGTACGTTTATTCATATACATAGACTTTATA
CTAATGTGCAGACATGATATCGTAACTTCGCACGTATAAACCTTATGCAT
AGAAATATTCTAGATAAAAAAATATTTCAATCCGAATTCGAATTTGAATC
GGGTATATAAACTTTAGGTCTACAAACTTTAACTGTACAAACTTCAGGTA
TATAACTTTAGATGTGTAAACTTGAAGTGTACAAATTTTAGATGTATAAA
CTTACTAAAACAGGTAAGTAATGCAGTGACTAAAAAGGAAACCACGTGTG
GAAGGGGACCGACCGCGCGCGGCGATCAATCGCTGTTAGGATTTTTGGCC
ATGCAGGCTATATATAGGCCCCAACAAAAGTTCGATGAAAATTTGGATAT
TCATGACACATTTTTCAAACTGCTAAACGGTGTGTTTTGTGCGAAAGATT
TCTATATGGAAGTTGCTCTAAAATACCAGATAAATATATTTTTCAAGTTT
GTAATAATTAAAACTCAATTAATCATACGCTAATACCACCTTGTTTTACG
TAAAGCACTCAATCTTCATCTTCATCTACATGAGTTTCAAACACCACCAT
AGTGTGTACCTGCATGGGTTGTGATGGACTTGGGCCTTTTGGTCTTGTGG
CTTGTCAAACCCCCCCCCTCACCCCTCCCCGACCACGTGGACGACGGATC
TAGTGGCTGGCGGTCAAGGGACGAAGACCGAAGCTACCAACACATCGGGA
TGGATGAGGCTGTGCCTATAGTTCAGATCCATGTCCCCAGACCTTGTGGA
GGCTAGATCCGATAGCCGGTGGTTGGAGGAACGTCTGGTTGGGCCGGAGG
GGAAGGAGGGCTCGTGGGAGCTGGCGCCTGTTGATTGGAGGCACATCTGG
TAGGGGTAGAGGGGGAGGCTCCGAGGAAGACAACACCCAACGATCGAAGG
CGGCACCAGATGCTCGTCAGTCAAAGGGGGAGGCGGCGCCTGACAGCTGT
TACCGCAGTCGATCGGAGGGGGAGGCGCATCTGGGTGGAAGAAGAAGGGT
GAGAGAGAGAGAGAGAGAGGAGTATGAGGGGATGGAGAAAGAAGAAGAGG
ACAAAGATGGGTTCGGGAGCTAGGAGGAGAGTGACTTTTTTTAGGTCATC
TTTGACGGGACACAAATTTTACACACGTCACGAGATACCTCATCTATGAC
GGGCCTCGGCCGATGGCCTCACCTATTATGGTCTCCCAATGATCTTGTCA
AAGATGAGATCATCCGTGATGAGCATTACAGTCCTTCACTGGTGAACTGG
ACCGATCTGACCTAGTGAATGGGGATAATTGAATGGGTCATCCTTAGTCA
TTTCGTTAACGTTACGTTAACGTTAAGTGCTGCAGAAATTCATATACTTG
GACCTTAAAATTCCCAAGGAAACCATTTGTTACCTTTGAACAGAAAGCGA
CAGCGTCCATATAATCATTTCTTACATTTGATATAGTCTCATGAAATAAA
TTCATCTTTGATTAGTGTGGCTAGTTTGTTACCAATAGTCCAAATCAAAA
GTACAAAATTACGAAATCCATCCAGGAGAGCGAGGTCATAAACAGTGGTC
AAAACTCACTCAAGAAGCAAAAACTCACTTCTTGATTGACTTACGCTCTC
TTCTTCTCCACCTCCGGCCAGCCACACCGCCGGCGAGCCGTGCGCGTGAC
ACACCGATGGCTAGCGAGGCGGTGTCCATGGCCGCGAACATCGCGCAGCT
CACCGGCGTGGACGCGCTGGGGCTGATCACGATGATCGTGGAGGCGGCGA
AGGCGGCTCGCCGGAACAAGCGGACGTGCCTGGAGCTGGCCCGGCTGGTG
GAGCAGGTCGGCGACCTACTCCGCGCCCTGCAGGAGCAGACCGGGGTGAC
GGTGATGGAGCGGCCGGAGACGAGCGCGCCGCTGAGGGAGCTGCAGGAGA
CGCTCCGGCGAGCGCACGAGCTCGTCGAGTCCTGCCGGCGGCGGGGCAGC
TACCCTCGCCGGCTCTTCGCCGGGAAGGAGCAGGGCGAGAGCCTCCGCGA
GGTGCAGAGCAAGATCAGCATCTACCTCCAGCTCTTCCCGATCATCTGCC
ACATCGACGGCACACGCCTCCTCGTCCGCGTCATCGCCGACGGCGCCGCT
GCCGCCCGCTCGCCACGCCCCGAGGTATATATACTGTATGGGATTTGCTC
CACTCCAACAAAAAGTAGTTCAAGGTATCGGTACGGCGGTACCTCACGGT
ATCAAATCATTTCCGATCGTTAGATCTAACAACGATCGAAAATGATTTGG
TAGCGTAAGGTATTGGTACCTCGAGATACTTTTTGCTGGACCGAAGCAAT
TCTCGTATTGTATACATGCATGCGTGTATGAAATTGTGTATATATATACA
TGTATATATATACGTGTACAAGATTACAAATATTTGGTTAAATTCGTGAA
TTCAAAAAGGATGAAGAAGATGAAGTGCTCATGTCGCTCACCAATCGCCC
AAATCCTCAAGCTAGGTCTCTCTCTCTGTCTTTGTTTGTGTTAGTATGAT
TATGTGATGGAATTATGGAAGTACGAAATCACAAGTGTTTAGTGTTTATT
TTCTCTCTCTGAATTCAGGTTTGAGAAGTTCAGTTATTCTCAGCTTGTGC
ATGCTACAAATGACTTTTCACTCGACAGTCAACTGGAACAGAGCACCTTG
GCCACTTTATACAAGGTATGATAAAAAATAGCTACGTACTTCTTTAGTTT
CATATTATAATATATTTTGATTATCTTCTACGTCAAACTTGTTTATGTTT
AATCAAGTTTATAGAAAAACTTAGCAATATTTCTAACACAAAATAAACAT
ACTATCAAAATATATTCAACGGTAAATTTAATGAAACTAATTTGGTATTA
TAGACAGTCCGTTGACACTCTGCCTGAAATTTGTGGTTCATCAACAGTAG
GCTATATGCCTATATATAGTCTTCTCATGTTTTTATAGCTGAGAGAATCA
TTTCTTAACTTGTACACGTGTACACAATTTCAGGGTAAACTTCATGGGAA
TGACGTTACCATCAAAAGACTTTCACTTCTAACTTCAGGTCAGAGGTTAC
CAGAATGTATGAGTGAGAATGAGCTATTCAAAAACGAAATCAAGATTCTT
CCAGAACTTCAGCACAAAAATGTAGCCAAACTCGTGGGATTTTGCACCGA
ACGACGCGAAAGGACTACTGTCTACGAATTCATGCAGAACGGGAGTTTGG
AAAACATCATATTTGGCATGTCTTCTCACTAAATTTCAGTTAATTTCAAG
TTCATTTGTGGACAGATTTTGTTGATGAACTGATTGTTGCCATCTTGCAA
GCATTTGCAGGAGCAGCAACAGCAAGGTCGATACTTGATTGGCCGACACG
ATTCAGAATAATTGAAGGGATAGCACAGGGTCTAGCTTATTTACACAATT
ATTCAAGGGTATGTATTATTCATAGAGATCTGAAGCCAAGCAACATTCTT
TTGGATTCAGATATGAATCCAAAAATATCCAATTTTGAGTTGGCTGAAAT
GCTAAGTTCAGGCACTGACGAACAGAAAACAGATAACGTGGTAGGCTCAA
TGTAAGATGAACTAGTGTTAATTTTATTACATTTCAAATATTTCATTTCA
TTCAACTTCACTTCATTCATTTTTATTTCTAACGGTTTTTAAATTGCTTT
TTCTTCCCTGATCTAGTGGATTCAGTGCTCCAGAGTATATGCATAAAGGT
ATTTTCTCAGTCAAAACCGATGTGTATAGCTTCGGGGTCATGGTTCTGGA
GATCATAAGTGGAAAAAGATGGACTCAACCAAATCAGACACGGTTCCACA
AAGATTTATTAACATGGGTATGTTGAAACCATCCACACACACGTTGCTTG
TATATGACTATATGATCCATCTAAAAAACAAAATTTATGTTTTGCATTTG
AGAAAAAACCGGAGTGTTCTGTCAATAGAAAATCAGGCAATGTATGCACC
TAGTAAACATGTTTGCCAATCTTTTCTAACTATGAAACACATAGGCTGAG
TTCGTTGTGGGGGTTGGAAACAAATCTCCCGCGCACGGAAAACGGAGCGG
TCTATTAGCGCGTGATTAATTAAGTATTAGCTAATTATTTTCATAAATGG
ATCAATATGATTTTTTAAGCAACTTTTGTACAGAAACTTTTTGCAAAAAC
ACACAGTTTAACAGTTTAAAAAGCGTGCGCACGGAATACGAGGAAGAGGG
GTTGGGAACACCTAGCAACGAACACAGCCTAAGCATGCCAAATAGATGGA
CATCTATGGATTTTCTTTTTGATAAAGGAAGCTTTTATTAGTCTTAGACT
GTAGCTAGAGCATTTCTGACCTCTGGATAATTAATTAGATGCATACGGTC
AAAACACACACGCCCACAAAAGAGTTTATAACATGTGAAAGAAAGCAGTA
AAATCTAGGGAGCATCAATCTTCAGACGAAGGCTGTGTTCGGGAGTGAGG
GTTGGGGGCACACAAAACGAAGCAACGTTTTAGTACGTGATTAATTAAGT
TTTACCTAATTTTTTTCAAAAATAGATTAATATGATTTTTTTAAGCAACT
TTCGTATAGAAACTTTTTGTAAAAAATACACCATTTAGTAGTTTGAAAAG
CGTGCGCGTGGAAAACGAGGAGGAGGAGTTGGGAACTTCCACAACCGAAC
GGAGCTTAAACCGTCATGAATATCCCTAGCTAAAACACTCCCTAACCACC
TGTTCCAAGCACTGGCACACCCCTGCAACCAAATCCCATGAATCAGGTTC
CATGGATGTACATAGGTAGAAAATTATACTTTCTCATGCATTCAGATGCA
GTAAAGATAAAAGCCTGAACTTTTCGCCCCAACTAAAAGAAAAGGAAGTC
TGAACTTACATGTATCAGGCATGGGTGAGATCATGGTGCTGCGGCGCGCG
CGTGGCGCGGAGGCTGAAGGAGCTGGTCGACCCGCCGCTGCACGCCGCGT
CGTTCCGCGGCGGGGCGCTGCCGCGCTGCCTCTCGCTCCCGGCGAGGCGG
CGCGCGCTGTCGCAGCAGCGGGAGATGCGGCGGTGCGCCCGCGCGGCGCT
GCTCTGCATCCAGGAGAGCCCCAAGCGGCGACCCGCCATGCCGGAGGTTG
TCCACATGCTGCGCCCCAGGGGGAAGGCCACGCCGCCGCTGCCCGGCCGG
TCTCGATTCACCGCGGCGAGGGCGAGCTCGATCCACGGCGGCGAGACGAG
CAGCTGATTGATGGATTGTTCATCATTGGAAGAGAGCAATTTGTAGTATT
CATGAACTGAAAACAGTTCAGAGTTTTTCAGACGAACACAAGAGCACTGA
ACTGAATAGCTGAAGAGGTTCAGGAATGATCAAATCCTGATATATGGAAA
CATTTTGGTGGGTTTTCACTCATTTTCACTGGTGTAAACTAATGCCGTCA
GGTGAAATGCTGATACGAAATGAAATCCTTTTGTAGTTGCAGTAATGAAT
TCCTTTTTACCATGTAAAGATTTGCACATTGCAAACGTTTCAAGTACAAC
AAGAGACTTAAAATCCTGATCTGCAACAAGAGATTTATTTGTAAGGATTG
TGCATCTTTTGTATTAAGATTTTAGAAGGTTCAACAACAGAAATCAGCCA
ACAACTCCGGAAGGAAAAGAAACAAAGGCTAAACAACTAATAGGAGGGGC
ACCGTGTCGACCTACTTCTCACCACAGAATGGCGTCGTCGGTTGGCACCT
TTGCAATGCAGGAGACAGGGTTGATTGGCTGGCTGTCTCTGAAAACAAAA
ATGCAGGTCCAAGTGTCCAATTTAAAACCAGACAATTTAGTATCATCCAG
CAAAAACAAAAATATTTACAGATCATTGATTGGCTGACACTCTTCTGAAT
AATTGAAGAGATATAACAGGGTGTAGCTTATTTATACACTTATTCCAGGG
TACGAATTATTGATAGGGATCTGAAGCTGAGCAACATTCTTTTTAGGATT
CCAATATGAATCCAATGATATCCAATTTTTAGTTTGGCTGAAATGCTAGG
TTCAGGATCAGACAAACAGAAAACAGACAATGTAGTAGGCCCAATGTTAA
TAGGATCGATGGACATCTACCTAGGTTAAAAAAAAACTTTTTAAACATAC
TTTCTCATGCAGGCAGATGCAGTTATATATCCATGAGAAAAATCTGAACT
TTCAGTTGCAGACAAGCAGTGACTGAAATCGTGTGCTGGTACGGCCCATC
TTTACTGGGCCAGAATACTAGTCGGTCTGGAACAGTTTCTATTTTGTGTG
GCCCAAGAATGGGAGTGGGCCTTACTTGAGCAGAGATTTCGGCTTACGTG
CGATCCAGTTAGGAATAATTAGGCCGTAGCAGTATTGTGACTCACGTGCG
GTCCATACTAATTTGGGCCGGCACGGGATTTCAATCACGTGCGGCCCAAG
AATGGGCTTGGGCCTACGTCAGCCCATTAACTGGAAGAACAATTTGTACT
TGTTAGATGAACTTGCAATTCATGAGCTCAAACACAGTTCAGATAAACGG
AGCACTGAAAAAAATAACTGAAGAGTATAGGAATGATCACAAAGCTCAGT
TATAATTTCAGAGTCTATGATAAGGTTAAAAGATTTGGGGAGTGAACTAA
AAAACATCAGAAGTGGCACCTCTGGACATAATAATCAAATGCTATAAGAT
GAACTGTATGCTGTTAAGTTTTTTTTTTAACGCGCAAAAGGATTGCACAT
CAATATATTAGAAGAAAAAAGTTATAGTTACACGACGCAATCAGCCAGAC
CGGCTTACGCTAAGGGAAGGGAGAAAAAAGCAAAATAAAAAGCTGAGCTA
AGAGAAAACTACGGTGGCTAAACACAAACTCCAAGCTGGAGGAAGGGGCC
GAGCCACGCTAGTAGGAACTATAACTTTAAGTGTACAGCTACAACAAAAG
ATCTTTATCCTGTATGGAAAACCTGTAAATTGCAAATCTACAAGAACTCT
ACATGTCTCTTAAATGACCATTCCCGTCTAGGTTCAATAAGAAACCAAAA
TCCAAGGTCCAACATAGAACTAGTCAGATCCTCCATGGTCACAAAGTACC
ATGGAGCAAGAAAACAAAAACAGCTGTGTAGATGCTCACTTTTGACAGAT
TCAACTCCTGCATATAAGAGCAGGTACAATAGCAGGCTATTAGCCAGCTA
TAAACATATTTTAATGCAATAAACGATGAGAGAGAAGAGCAGCGGGCTAC
AGATCGATCTATAGCCAGCTGCAGCATAGACTCCAAGACGTAATATGTGT
ATGACATGTGGGACCATGTATTAATATATTAATAGTATAGTAAGCAATTA
TTGTATGAATGGGCTATTGCATTGGCTATAGATGATTTGGAGCTAATAGT
GGGCTATACTATTAAACTTGATCTAAGCATGAAGTTTCCTGGAACTCGCC
TGATTCCGCCCCCCATCCTAATCTTTGTTCAAACGTCAATAATGGGGACC
TGTAAACAATTAGGCATAGCACACCACCTCCTAAGCAATTTAGCCAAAAC
CAGTCACATCATGCCAGATGCTCCAATGATATTAAAGATGATGAGTGATT
GACGTTTTCTGCTCTGCCGAATCACTGCATTTTTATAAGCAGCTCATCTA
GTAGCCGCTTCTTGCATTCTTCTTCTTCTCCTAGGACAGTGCCATCCAAG
TATCCAACGAACGCAAGATGGCTCTGGTTGCTCAGGCCTCCACCATCGCG
CAGTTCGCCGGAGTGGACGCCTACGGCCTGATCAAGATGATCGCCGAGGC
GGCGCAGACGGTGCGGCGCAACAGGGCGACGTGCCTGCAGCTCGCGCGGC
GCCTCAAGATGATCGGAGATCTTCTCAAGCAGCTCCACGGTGCGCAGCTG
ATGCAGCAGCCGGAGACGAGGAACCCGGTGGAGCAGCTGGAGGAGACGCT
CCGGCGAGCGTACCTGCTCGTCCGGTCATGCCAGGGCCGGAGCTACGTGT
ACCGCTGCTTCATGGGAGGCCGGCACGCCGACGAGCTCAGGGAAGTGCAG
AGTGAGATCGCCTTCTACCTCCAGCTCTTCCCTCTCGTCAGCTATGTCGA
TGCTACACTCAACTGGGTGAGACATCTGAATAAAGCCGATCCATCCTGCA
AAGAGGTACAGCAAGTTCAAAACTAGTTCTGTTTCTTTCTGAAATTTACA
AGCAGAAACAAACCAATTTTTCAGTTTTGGAATCTGAGGTCAACAGAGAT
AATAACACAACATAATCTGTGTACATAAATTTGCTGGATTTTGCTTTTTG
CATTACTCTGAAAAAAAATGAGATGTGAAAACTCGATGCGTTTTACTGAT
GTAATATTGTCTGAATATTTCTGATGCTGATTATTTTTGTGGAGGAACTT
ATGCTTTGTCATGTGTTTGTTTGTACAGGCACCTTTGGTAAGACCATATT
TTGTGCCATTTGTGATTCTCTCATGGGATGGATCGTGCTTAGCAGTTGTT
CAGAAAGTACACCTTGGTATAGTGTACACATGGTTATATATCTCTTACCT
TAATATCTACTCAACTATCTGCAGATCTTTCATGTGTCTGCAGGAGTTAA
ATTGTTGCCTAGCTGACATTTACTTTTTGCGATAATTTCATTCAAACGAT
CGATCGACAGGCATCTAGCTAGTACACTAATTCTGAAAGTGCTAGCTAGT
ACACTATTGTGATTCTTTTTTACCAGCTAAGTACTTTTGCCTGTGGAGAA
TTTGGCCTAGAGTAAAAGTTCAGGTGTGCACTTGATCCGAAGTACAAACT
GTAAGTCAATCATTGATGTGTCCTGGATAGGTATGTTTTGTTATCTTGTT
TTAGCATGGAAGAACAGACCAGATCTGATTACTGTAACTTACCAAACTCT
TGGATATTCCCTTCTATCATCCAAGTTTCTCTCAAGATCTCTAGTTTGCA
TCCAAAGCTTACATTTCGGTTTATCAGGATTATAAAGTTCCAGGGTCGGC
GAGGCAGTTGCCGATACAGTTGAATCGGTCCATGAGCTCTACACCAGTGA
GCGACAACGAGTAGGAAGATATCTAGATGCTTAAGTCATTCAGGTTCCAG
AGCTAGGTTTGTGCATTTTCTCAAATAACTTTACTTAAAGGCTCTCTTAT
GTTCGCATTATAAAGGATAGTTTATTTGTAAATATTAAGCAATAATATAG
GGGATCTTCATTTAATTGATAATAGCATAGTGCAATTGTATTTCTTTTAC
ACTTATAGTCCATGAGGAAATGAGTTATCTTACAGAAATATGAACTTGCA
TGTATTGCAAACTTATCATTTTTAAATCATTCATCACCCTCTGAACCTTC
AGATTTATCAATAATCATTATGGAGGTGAAAAGCACCAGCATGACTCAAG
TTCAGCTCGCTTTGACTGTTTAAGTCAAGAGTTAAAAAGGATACCCAAGA
GTTCTTACCTGAATAGAGAAAATGTAAAAACCATGAGTCTAAGTGAAGAG
GTTCAAATCCATCTCGCTAAATTCAGGTGGGGAAGCTCTCCGCTCCAGTG
ATTTCTCAAATAAAAATCTCGTTGAGCTGCTTCAGATTCAGAGTTATATG
AGCAGTAGGGCTCTAGTTCTGCTCAATTTTCTGCTTCATATTCAGAGTTA
AATATTACAAGATAGTTGAACCAGAATCCTACCAAATTTCTGGGTTTTGC
CAGGATACAACTAATAATCTCATGGAATCATTGTCAACATTTTTTGAGCT
ATTTTTTGAGTGAGTTCAGAGATAATAGCAGTGATGTTTCTATGCATTTT
TCTGCATCATATATGCAGTGATGTTTCTATGCATATCTCTGCATCATATA
TGCAGGATCGGTTGTTGTTTGATGTACCTGAGTTTTGATTGGTTGAATTC
TACCACTATTCATTATATTCCTTCTTAGTGTTTTCATTGGGTATCATACA
CATGTTTTAACCACACAAAGTTATTTATCTAAACTTTGTATGATCCTGCA
TTCTCAAGGAATTAATTATATGATCTCTTCATACTATTGTTTCTTTACTA
CAGAATATATATAATTTTCAAGGAATTAATTAATAGTATAGGGCAAAAGA
TATTATATTACATGAACAACTCCACTCTACAACCTTCCTTCCTCAATTAG
ATGAACGCCTACGAGAAAATGGAAATATAATTGAAAGTGTTTAAAATTGA
TTCTAAACACTGCCGATTTATTTTCCTCCAAACTCTCAAATTCTTTAACT
TTTTACATTCAAACATACACCTCATCCTTTTACATATAAACTGAGAAGAG
AAATCTTAAGTCTCAAGATCAGAATGTTTCCTCTCATCGGACTTACTTTT
GTATATGCCCGAAGCTTGCCATTTTATATTGGTTTGGATCACAACACTCT
CCTATTCATCCCCATCCCGTGGTCCGTTTAATCGTTTACTACATGAGAGA
GAGGAGAGCAGCATAATAGCGTGACATACCGGGTGGTTAATTTGATGGCA
TTTGGAACATGAGGAAACTTAACCGGCCGGTGGAGCGAGGAGGACGAAGC
TGATATCGATCTGCGTGCAGTTTCGATTCATCAGTGAGGGACGACGAGAG
TAGGAAGATATCTACATGTTTGAGCCATTATGTTCAGGTTCTAGAGCAAG
GTTTTGTGTATTTTGTATTCATCCCCATTGTGTGTTTCCTTTACTGGGCG
AGAGAGCGAACGAAAATAGCATGACACCCGGATTCTAATGCAAACCTCAA
TGTTAAATTTCAGGTATGGATTATTAAATTGCAGCTCTTGAATTCAGGCA
TGTAAACTGAAGAGATGTTTCAGTTTCAATCTAGGATCTGCAACTTTTCC
CAGGAGAATCACAAGGCAATGATGGCAATTCGGACTTTCGTATCTTTTTA
AAAAGAAACTTTAACAGTTGAGTTGATGCTCTTATGGGTTAAGATCAATA
CTATACGGAACTAGGCATGGCAAAGAATTCATCTTCAGAAATAAACTTTT
TTTTCGAGTGCTCAATCACCACAGCGAAAAACTTGTCAAACAACACATCA
CAAGATCACACAGCAGAAACCGATCCATATGTTTGTTGTCATGACTCATG
ACTCCTGAATACATCATACAACAGAGTTTACTCAACTCCAACAATTGTAA
ATTGTATACATCTGAAGAGAAATATTCCCTTGGTGATCAACTGATCTTTC
CCAATACTCATGCTTTTCTGGCCCCTATTCTATCTATGTACAGTACCAAA
AATTGATTGAATGAATGATAAAACAATGAGCCAGCAACCTTTGAAGAGGA
CTGACATGTTTGTCTGCCTAGTATACTTCATCTCCAATAGGATCAACATA
AAGGCGAAGATGGTCACAACAAGAGTAAAGCTCCCCTGGATTGCTTACTT
CTTGGCGCTCACTTTACCATTGGGAGCTCTCTTTCCATCAGCCGCACTCA
AACTCGACTGTTTTCCGTTCTTGGTTGACGCCGATGGAGGTCCGTTTATC
TTTTTTTGTAATGGTGCTGCCCTTTTCGCAGGATTCGTGCTTCTGAAGTA
ATTCAAACCCAGCATAGCTCAGGACAACAATGCACAAAATCTGATAATTA
CTAGAACAATTTCAAAAATAGCAATTGACATACCTGATGTCTGTGCTTTT
TGCACCCTTGGGTTGGGCCTTCCTTGCAATTGAGGCACTCCCATTTGCAG
AACCTGGAGCTTTTGGTGCACTTGTTGGACGCACCATATCTTGTTCTGAC
GAGCAACTGGTTGTGACCTCAAAGTCATCAGAATCCTCTGTTGCGACAGA
CCCAGCCCAACTCCATTGCGGCTCAGGACTGTTTCTTTGATAGAAGACTA
CATCTTGTGTAGCATCAGGTCCCAATTCTAGTAGGGAATTGCTGCTACCA
AATTGGGAGTTGTTAACCCATTCTCCCAAGGCTGCTTCCTTCTGAGAACT
AGTATCAAGCCATGAAGATGTATCATTCTCTACATCTGGCAATTCAAAGT
TTCGTTTCTTCTGTCTGGGAGTGCCATTGCTTCTGGTCTTTTAAATTAAA
ATGCGCAAAATTAGATTGATCCAACCATGTAACAGAGTTTTGCTGTATCT
TTTAAGGCATATGAATACAGTATATTTTACAAATGAAAACATATAGAGTT
CTAAGAAACATCCCCAGTCAAATAAGGAATAATTATTTTTCTGTCTTCCA
TTTAATCTGTTATGAATTTCATCTTGGGAAAGGAAATACCTCTAGATTTC
CAACTTCTTCCATTGGGTTCCTGAATGCAGGAGGTGCGCTGCCCATCCTC
ATTCTATATATATCTGGGCTTGATTGTGTGCTTCGTATGCTTTCAGTTTC
ACCATCTTTCTTAGCCAATGCTGCCTTGAGGCAAGCTATCTGCAATAAGA
GATACATAAGCAAAATTTGCCCCAAGTTAAGAAAATGAAAAGGTGGAGCT
GGTATAAGAACCTGTTCTTTGAGCTCTTTGACTTCTCCCCCTTCCTTGTT
TGACTTAGCTGCTCCAAGCTCAACAGTAGCAACTCGCTCTGCAAACTTCA
AAGTGCTTATTGACTCACCAATAGCATCTGGTTCTGGGGCTATGTGAACA
AACATTAATGTTTTTGCTTGTCCTCCTAACCATGGAAAAATAGAAAAACT
TACTCCACATGCTTCCAGTTTTAACAAGGTGAAAACAAGGATGTAGAGTT
TTAGAGATACCAAGAGAATCCTGCAATAACTGAGTAAGTTTGCTATTTCT
GTAAGGAACATGTGCATTTTTCTGAGCAAGGGATGCGATCACATCGCCTA
GTGCTGCTAATGACTTGTTTATGTGTTGTGCCTCCTTCAGCCTATCACCT
ACAACCTCAGATTTATCAACTCTTTCACTACCAGCTAAATCCACAAGATG
CATACAGCCTCTTAGAACTGTCCGGGATGTCAAATCTCTTCCCTGAACAT
GAACTGTTAGACAGCTGCAAAATACAATCCCCAGTCATCAGCCAGAAATA
ATTTGTTCAGAATTTTGTTTGGTATGAAAGATGCCATTGATTTGTTTGAA
AAAGGGTAGCATTGCAGAATCATACCTATGGGAGCGGCTACTACGGTCAT
TCATGGCTGTTGAGCATACTGCACGGTTCTTTTGGCCAAGATTCATTAAA
TCAATCACATCGGATGTTGAAGTGACTGGTACTATGTTTGCATCAGGAAC
TGCTATACCTTTCTGCGAACTATTTTTAATGTCCACTGTTTCTTGAGGTT
AAGGAGAATAAATATGTCACAGAAGAGCAATATTCATTTGTGTATCACAA
AAATTTAAGAATTTATGATAACTAATGATAAATCAATATCTAATTTAGTA
AGAAATAGGAAAGGATATTTCTTGTTTCCACCATTCTGAAGGAGATCTCT
CACTTGTTCATTGTAGATCTCAATCATCTGCACAGAAATTTCATAACAAA
ATGTATCTTTCCTCTGTGCTTGAATGTTGAATAGGTCATTTAATGCTCTA
TAGTTGACACCAAGTCCTTCTTCCGTCAATACTTTAGGACCACTCTGCAA
AATTAGCAGAATGATATTCTGATATTCCAAGACTATTGAATGTGAAAAAC
ATTGGACAAGTTAGGCACCATTGTAAAGGTCTTCCCTGACCCGGTTTGTC
CATATGCAAATATACAAACATTGTATCCATCGAGCACAGAACGGATTAAA
GGTTGCATGTCCGCAAAGACCTGTTCTGCACTAATCAAAAGATTGTCCAT
CATTTAATTGACAACAGCCATATTCTATTTGAAAGAAATAGTGCAGTATC
ACAGATTGTATGTACAACCTTGCGTGGCTAATGGTCCAAAAACCTTATTG
AAAGTAAAAGATTTCCGGGCATCTTTTCCATGTTTTGATGGAGTCATGAC
AGTGATAGTTCTATCTTCAAGTCCAGCGACACTGCTTGAGGAACTTACCT
TTCCAGGTAAGAAAGGTCGTACTCGACAATATACTCTAATATTCCCTGGC
AAAGAAGAAACAAGATGTATTAGCATGTTGTGTTGCCCCATGAAAGATGC
ATGTACATTGTACAATCCTCCATTACTTATATCATAAGGAACAAAAAAGG
GTACCTCTAAGATCTTGTATTTGGTTGTATAGCTTACGGTTTTCCTCAAG
AACTTTATGATACCCAGAAGCCGCATGAGAAAGAGTGTGCACATGCTTCC
CTGATACAGAAAAGAAAGAATATGTGATGCCCTGAAAGATCTCGAGAGAA
TTGTGGAAAATATTATGGATATTTGGAACTCAGAATTCAGTTTACCAAGC
TTATCAAGGTCTTCAGAGTACTGCAGTTTGATGTGCTCCATCCCAGACTT
CATAGTTGCAAGATTACTTTTCAAGTCCTGCAGAAAATGTCAACAAACAT
TCAAATGTAGTATGGATGCAGAGTTAAATTCAAAAGAGAACATCTACTAT
TATAAATACCTTGATATGTTTCTGTTGCTGATCAAAATATTTATCTGTTT
GCTTTGCCTGTATATGCTCGACCACATTTTCACCATTCACTAGTACAGCA
GTGCTGACTTCTTCCTTCATACTCACAGAAGTATGGTCTTCTTCATCCAT
CTTCACAAGGTGAACAATTTATAACAGTGAGTTAGATACTTTTGTAAGAA
AATGTTAGATATGTCTAGTTGGTAATGGACTAATGGTTATTCACTGGAGC
ACATTGAGAACTAACAGTGACAAAAAGTACATACATTCCCTGTACTGCAT
GTACAAGTTGACTCCATTTCTGGTGGTGTATCTGCTCTGGATAACAACTT
ATCATCATTAGGATCCAAAGCATGTTTCACCTGTAAAGAACTCTCAGTTA
GTGGATCTACGCATGTAGTTAGTACAGCCAAAACGAAAAGGTCACTAAAA
CAATGCAGAATTTGCAAGACTGATGAATTGAAATACCGATTCATTCTGGT
TTGCAGTACGACGCTCAAATTCGTGAATAACTCTGCTCAACAGTGATTCT
ACAAGCTGCAAATCACCAGAGTCAAAAAAAAATATTTATTTCATCAATCA
CATCGCTCAAAAGAGTCAACTAAGCAATAGGCTTACCGACGGTATTTCTT
CTGGCCTTTTATCTGAGAGCATTGTTTGGACAAGCATTCTGATGGAGTCT
GGAGTAGTCTACAATCAAGAAGGTAAAGATTACTACGAAGTAAAGAAATT
TACCTACAAAGAAAGAAGATCTATAGACAGAGGCATACTCTTTCCACATG
CTCTAGTGAAAAATCAAGACCTAAGCTTTGCTCTAGTGATACGCCATCTC
TGAGTAACTCTGCTGAGTAGCTTCTCACCATCGTCTTCACAAAAGGCTCA
GAGTTCTTGCGGATGAAGTGCTTTCCAGACATTGAAGGCTTTAGAATGCC
ACCATATTTTAATGGAGCTGATCTTCCTACTTGCTTACTTTCACTGAATG
ACCTCAGAGAAAGAACACAGTCTACAACTCGAACTCCTTTTCCACCCTGT
AGATGAAAACATTAAGTTCACTCAATCTATAGAAGCTAAATTACTGATTT
TTTTTTATAGAAGCAGCATCCTGCATCCCTTTTAAAATGTCATGTGCTAC
AATATAACATCAGTAAATTGTGCCAAAAGCTTTAGTGTTGAACTGTTAAG
AAGGAAAAGGAATGTCACTAGAAGTCTACGACTAAATGATAATGGCAGTG
TCACCTTTTCTAGATCGGATGCCTCAAATGTTGGGAGACCCAAATCTTGT
AGGCCCATGAGGAAATTCCTCACATTCTCGAAGTACTGATATGCACAGAG
AGCTGCACCATCTGCAGAGTCCGAGGGGGCCTCCACAACCTAAAGGCATC
ATACTCGGAATGTAAAATTAGCTAACATAAACAAGACTATATTGAATACC
TGAAGGAGAGAAGTTTAACCTTGGGCACGCTACCAGGTTGAACCTTATTG
AGTGCATTGCAAAGAACAATGCCATTCCTCAGGCCAAGCCGGAATTCCTC
CTCGGAGGGCTCTTCTGCAAGGTCCTTTCCACACACCACCCCAACTACCC
TTCGCAACCAGTTGGCTGCTTCATATCTTCTTATTGCTGCATTTCTCAAA
CAAATTGAAGCACCGGTTCATATAACCCCAGTATGTTAAAAACTACAGTA
GAATATCTGTACTATTCGAATGTCGACATAAAAATGTACTGTGAAATAGG
ATGATTTCAATTCTAGAAACCAGTCCAAATCAAACCCATCGGTTGCTCAT
CAAGAGATTGAAGTAGTAACCTACAAAATACACTAAAATCCCAGTGTTGA
TTGCTTCCAAACACCTAAGGAATTATTGCAGCTAGCTTTTTTTTTACCGA
ACATTGCAGCTAAATTTAGACACTGAATGCCTAAGGTACCGTGGTTAATA
AAAGTGTCATTGATAACTATAAAAGGATACTCTTATATAAATTTTAGCTG
GATTCCTGAGGGTTTATGGGATGCTACAACTTTTCTTTCACCAGGCTGGT
GCAGAACGTCAGCCAAAATTTTATTAAGATGTAGAGAGCTGCAAAGTAAG
CTTAATCAGGGATTTTGAGTGCCAAAGTCTGATAAAATCATAACCTAGTC
CATCTTTATTGATTTACTCTTATAATTGTACCAAGTAGGGGATAATAAGA
AATTTGCAAATGAAGGGGCTAAAGATGAAACACACAGTTCAACTAGCATC
GATGAGACTAGAGAAAACATCAACAACATTTAGCACACGGCATTCTGACT
ATTTCTTTGATTACCTTTTCTTTTTGTTTCTTACCAAATTAAAAACAATT
TCTCCTAAATTGCTACAGCAGTAAGTAGTAGAAGCAAAACGAAAGTACTA
GTATTTGTTTGTTCACCACAGAGTTAACAGATGGAACCAACCTATATATC
TGGGAATCTTGAATTATGTCAGAATGGCACAGCATACACATTCTAACCTC
TAAATCAAACAGCACTAATCTATGCAATACAAAGAAAAAGCACTACTGAA
TCGCAGAAAATTTAATCCACCGAGGACACATCCCATCGATCGATTCGAAA
CATCATCAGCTCATGCATTTCACAATAGCTGAAGCCACAATCCACCAAAA
AAACAAAGAAAATTAACTGATATCAAATCAATTGCTAGCTAAAAAGTTTT
TATGTGGTGCTTATCGCTAATCAACAATAAAGGGGTGTTGGGGATTCGTC
CCATCACCTTATTTCTCATTTTGATTTACTTTTATCTTAACTTTTCATTA
CTATTAAACTTATGGCTGTATTTCTTATGACAGAAGCCGGAGATGTAATC
CATTTCCATTATCTAAAAAAAATCAAGAACAACAACTCACCGGCCTCCTC
AGCCTTGCGCCATTCCATGTCGATGCTCCTCCCAACCCCAACCACCTCCC
CAACCCCACCTCCACCACCATCCCCGTTCCCCCGCAGCCCGTCCTCCACG
ACGGCCGCCGTGGCCACCACCGCCTCCTCCCCCTCCGGCGACCCCATGAA
ACCCGGATCACCCCCAAATCCGGCGACCCGACCACCGCTGCTCCGCCCGG
AAAGATCCCGCAACACGGGGATGGGAGGATGAGCCGCGGATTGGAGGAGA
GATCGGTGGTGGTGGTGGTGGAGGGGGGGGGGGGAGCTCTTCTTGGAGCT
CTTGCTCCTCCTCCTTCTCCAAATGGCGGGGTTGATAGTTTTTTGAGGCG
GGTGGTGACGAGAGGAGTGGAAATAGGAGGATTTTGAAGGGGTGGATTGC
ATATATTGGTAGGAGAGATTTAGTGAGACTAAAAATGGTGGGTTTTATAT
GAGAGGGCTATTTTTGGGAGCATTTGGAATTTAATTCTTGGATGGGTTGT
CAATGTGCTGTTTCCAGTTTCCACATGTTTTTCCCATGTTTGGAATGGTA
GAAATGAATTTGTGATCTTGAAGATTTTAATCTGATTACGTCGTCGATTT
CTTTAGCGCAGAGTTCATGGTATGGGTTTTACAATATAATTTTTTTTCAT
GGAGATGTCAGGTTTCAATTCTATAAATCAACAAAGTGACCTTTAATGTG
TTTCTTTGATTAAAAATGTGAATTATACCTGTAAATTAGACTTGCGGTAG
AGATATGAATTAGACGAGGGTTGTTTGTTTAAGGGAAACATATATACGTA
TCTTTGTATTGATAGGATAAATAATGTGGTATTAAGAGCACGCATAAAAG
GTCAAAACCAGATACGCGATAATGATCCTGCAAGAAAATCAAAATATGGG
GTTGGCCTAAGCTACTACTCCAAAACGTCAGTTAATCTCAAACCGGATGG
AGTAGCTAGCATGGAATTGGCAATTTGCCAGCTGTAAGCTATTTCTGGGT
TGTCAAGGATCATTGGCTGGTGCCAAGTCTAACAGTTCAGCAAGACTAAA
TTTCTTGTTTGGATTGTTGCAGTTGCAGGAGAAAAAATGTGACACTTTTA
CTTGCAGTCTGGTTCAGTAAATACTGTGGTCAAAATAAAGACTTGCATAG
TTGCATTGGTAATTCGATATACTACATTTATAGCCTAGCTAACAAAGTAA
TTAGACAGGTGTATTTCACTGTATTTAAGCATAGTACATAAGGGACTAAT
GGTAACCCAAAACATGTTTGTTTGTAGTAGTTCACACTTCAAGTTCAAGA
AATATGTGAGAGAATAGTTACTGGCATTTTATTTAGAGTACTAATGAGCC
GCCTTCGAACTTAATGTTCTCTTGACTCTTTGTTCAGTCTTAAGTGCAAA
TTAACCATCATCGAGAGATGAGGACTCGAACATACTGTTATGATGCATAC
TATCAAGTTGTTGTAGGAGAATCTTTACTTTCATCCTAATTATTTAACCA
GGAGTGACTTGTCTGACTACAAATCATACCAAATTCATGAATTTTTATGT
GCGTTAATATCATTATTCTGTGAAACGAGTTTTTGAGGTGCGTCATTGTA
AATATGAAATCTGTTGAATTATATGCGAGTTTTTCAGGTGTTCTTCTCAT
TCTTCCTCTAATCTTGTCATCATCTTTAAAAAAAAATCAGCCGGCTTATG
TTTAATTATCATTGTCCAAGACAAACAAATTATTATAAAAAATGAACAAA
GAAAATCATGGCTGCCACGAACAGCGTGCCATTCAAATCTGTAAGAAATT
GCAGGCCATGTCAACTCCTGAAGAATATACGCAATACAAGTTCATTGTAA
CACAACTTTTTTTAGAAAATGGAAATTCAGTGTAACAACTAACAAGTGAC
ACTTGTTCTTCACACTATTATTATACATTGGAAAAATTACAAATTTTGCA
TAGCATGAAAACACGCTACTTAATCACACCATGAAAACATTACATGTACT
ACATGTTCTATTCATCATCAGTACAGTACAGTAAACTAGTAACAAAATAC
CACATCAGAGATACCATTCTTGTCCTGCTTCCAGGACACATCAACCATCA
GTTTCCCGCCATTTTCCCATTCAAATGCATCCTCAAAGCCATCCACCAAA
CACCTCTGTGGCCTCACACTTGAGAACACCAAAAGCCTCCCTGCCCCCTC
TACCTTCATATTCACCTCACTCCCATTTCCATCTCTGCACTCCACATCAA
CAATGGTGCCACCACAGTTGAGCATGTTGGCAAGCCCGATCTGCGCAAAC
CTCGCACCGACATCGCCGATTGTTGTGATCGGTGCGAATGCGAAGAGCTC
AAATGAGGATGGCTGGAGGGTGAACTGGATGGGCTGTGATTGTGGTGTCA
TCAGGAGCAGTTCTTCAGATTGGCACCTGTGAGGTGAGTGAGTCTGCTCT
GCTCTCAAATGTGTCTTGCCCAAAATCATCTCGTGGTTTTTTTCTCAAAC
AGTAGGAACAGGTAAGCGATGCGCCCAGCGGCTGCTCATGGCCGCCGTCC
TTCCCAGGCGGACGCCCACTCCGACGGTCGGCGTCCAACTCCAAGCGCGG
TGGCCCCGGCGGCTTCCTGGGCGGAGGTTGTCCGGGCCCCTCGCGTGGGC
CCACCGGTGCTGTCGCAGCAGGACATTGATGCGGGCTGGCAGGTGGTGAA
GAGGAAGAGTAATGGCGGTCAGCCCTCCGGCCGCTCAACCACCGCCTTTA
CTCTGCCTGAGCGAGAGCGCCCTATCCCTCGGTGGCTCCAGGGTAGGTGT
TTCTGCTGTCTTGGGTTGGAGCATCTTAAAGCAGATTGCAAGGGTGCTCC
ACGATGCTATCGGTGCTGGTTCTCGGGACATCTGGAGAAAGACTGCAAGT
TCGACCGTGGCCCTCTTCTCGTCCCAGACATGAGGCTGCGGCGGCTGTCG
CGGCCGCTGTGCCGCCGGCTCCTGCTCTGACCCGGGAGATCAGGGCAAGG
GAGGGGGTAGGGCAGGCGGAGGGGAAGGAGAAGGAGAAGGAGAAGGGGAA
GGGCAAAGTTTCTGCGCCCTCTTCTGCCCAGCCGCCTCGGTGCGCGATTT
CGTCCTCGCTCGACTCGCGGATGGAGAATCTCGGGGCGGGGGATCCGTTC
CTGCGGCCGGCGGCTGGCATGGTGTCCTCTCCTGGACTCCGGGGATGGCG
GAGGTGGAGCGCCGTTTGCTGGGCCGGGCGCTGGTGGCTAGCGTTCTGTC
CGGCCGCAGGGAGGTCTCGCCGGCCAGGCTGGTGGAGGAGCTGGGCCGCG
CGTGCGGTATCCTGCACAGCAATGTGCGGGTCGAGGTGACGAGGCCGTCG
GACTTCCTCATCTACTTCGCGCGGGGGGAAGACTGCACAACAGTTCTCAA
CCAATCCGGACGACTCACCGTCGCCGGCGCCAAGATCTCCTTCCGTCGGT
GGCATCGCTCGGTCCATGCCCGCAGTTCGAAGATGGCTCATGTCGTGAGG
CTAGCCATCGAAGGGCTCCCTGCACACGCGGTTGAAGTGGACGCGATCAA
GCAGTTTCTCAACAAGATCGACTGTCAATTCATTGAGTGGTTCGAACCGG
TTGATGCTTGCATGACTGAGGTGCTGGCCTGGTCCAGTAATCCATCTTTG
ATCCTCAAGGAGTTCGCGCTGGAGATTCCGGAGCCCATGATGGAGTGGTG
GGGGGAGCCAGAGGTGGATGATGCAGACATGTTCGAGGCGCTGGTGGCTG
AGGCTCCCCCGGCGCCGCCATCGGAGAAGAGGTGCCTCACTTTCGACCTC
CTGCTGCATCTCCTCGAGGTGGTCGATCCGATGCAGGCGACGGAGGGAGA
ATCTTCGGATGATGTCTTTGGGCCTCCTCGCCGTCGCACTCATCGCACCT
ACCTTGGCCGAATCGACAGTACTGGCCCGGGGCCGATTCTTGGAGGGGGC
CATCGCTTTGCTGGTCCGGACACTTGGGCTGCTGGGGGCATGCAGTTCCA
GCGTCAGCTGCAGCGTGGTCCATGTGCTCCCTGCAACCCGCGGTTGTTGC
TGGCGGTGGAGGAGTCCCTGCGGGATGTCTTGGATTCGCCCGCTAGGAGG
GGCGCGGTGGTGGGGAAGGAGTCCCTACTGCCGTCGTCACCGGTGGCGGT
GGTGTCCCAATGTGAAGATTCGGCGCCGGAAACTCAGTCGACACTAGCGG
TCGTGGGAGCTTTCACAAGACCAGTGTTTTGGTCGTTGCAGCCAGTGTTT
GTGCCAGCGGCAAAGGACTTGCCTCCGGAGTCAGCGGCGGCGACGGAACC
CCCTCAGCCGTTGCTGCCGGCGACAGTGGGGTCCCAACATGAGTCGTCGC
CGGTACTCCTGCCTACGTCGCCGGTGGTGGCGGCCTCTGCGTCGGGCTCC
TCGCCGGTGCAGTCTGTGGAGGTGGGCCCCAACCTGTTGACTCGTGATGG
CGTCATTCTGCGGCAGACTTTGTTGGGTCCACCTTCACCAGGAGCATTTA
CGCGTCCCAGCTCAGCACCGGCCTCCCTGACGCTGCCCCCACCGGTCAGC
GACCTTCCGGCGCCAAGAGAGCTAACCTTCGAGGATCTTAGAGGTGGCCA
AATGGGCCGGGCCAAACGGGCCGCGCGCGGCACGGCCGGACCTGTAGCAG
GCACGGCCCGGCACGGCCTGCTACAGTAACGGGCCGTACCGGCACGGCCC
GTTTAGCCGTGCCGTGCTTGGGCCGCTGGCCGAGCACGCGGGCCGGCACG
GCACGGCCCGGCTACTGTAGCGGGCCGGCACGGCACGGCCCGCGGCACGG
CCCGGCACGGCACGGCGGCGGCCCGTCAGGCGCGGCAGGCGGGCGGCGGT
CCAATGGGACGGCGACACGTGGCACTAACGGCTATTTGACCGTTGAAATT
TGAAAATAACCGTTGGGAGGCTAAAAAATTCATAAAAATTCCGAAAAAAT
TCCAAAAAATCTCAAATTTCGCCCTATAAATAGGGCATGAACCCCAGCCA
TTTCTCCTCATCCCACACTCCTCATCTTGTGCTCTCAAGTGTTTTAAGTG
CTCTCTTTGTTCTCAAGTGTGCATTTTTTTTTGATTTTGACAAAATTTGC
TCAAATTTTGTCAAAAATCAAAATTAGTTTCGTAGTTCAACAGTTTGATC
GCAGAGGTTTGAAGAGCTCGCGGTTGGAAAGATGTAAGTAATATTCAAAT
TTGTGTATTATTTGTATTGTGTTTGTGAATTCAATAAATATTCGAAAATT
TGTTTATGTCGGTTTAAATTTTCAGAATGGATCCGAACTTTCCATACCAG
TCGCCGTCGTTCACCTTGGGTGATTTCGACCCCAACTACATGTCGGGGTT
TGACGGTACCTCCGGATCGGCTCCAACTCCACCATCTGTGGAGGAGGTAC
CGGTTCATACGGCTGTCGTTGAGGAGGTACCGGTTCAGGAGGCGACAGCT
TCGGAAGGATTTTCCGGAACCGCGAGCGGAAGTGTTTCGACACACACCGG
CTCGAAGAGATCGAGAACCTCCGGTGTGTGGCAAAGCTTCGACGAGATAA
AGGAAACATGCCCCGACGGAAGGGAGGTATCGAAAGCCCGTTGTAGAATA
TGTAGGCAAATTTTATCTGCTCGTTCTTCTGGTGGTACAGGTCACCTCAA
GCGCCATGCAGAGTCGTGTGCCAAGAAGCAAGGAATACAACTCCGGCAGC
AGCAACTTATGCTAAACCCAGACGGTACGGTACGCAGTTGGGAGTACGAT
ACCATGGTTGCTCGGGAATCTCTTGTCCGGTTAATCGCCAGGCAAGATTT
ACCCCTGAACTTTGGGGAGTCCCCTACTTTTGAACATTACATTCAGCAAT
CTCATAACCCTAGGTTTAAAGCTGTGAGTAGGCAAACATCAACTAGAGAT
TTAGAGAATGTTTATCACAAGGAAGCAACTGCACTTAAGGAACTGTTTAG
TACATGTACTTTCTCTGTTTGTGTTACTTCAGATATATGGAGTAGTAGAG
CTAGAGAGGATTATCTTAGCGTAGTTGTTCATTTTGTTGATGATGATTGG
CAAATACAAAAGAGAGTTTTAGGGCTTAGGTTAATAGATGTCTCACATAC
AGGAGAAAACATAGCTGAAAGAATTAGGGAAGTAATTAATGAATTTAATC
TTGCTGATAAAATATTTGCTGTCACCCTAGATAATGCATCTGCTAATTCT
AGAGCTATTGAAATATTGCAACCTTTATTTTGTGTGTATGCTCAATCTTT
TCTACTCCATCAGCGTTGTGCATGTCATATAATTAATTTGATTGTTAAGA
CTGGCATGAAGAGGGTAGGTGACCACATCGATGCTGTTCGTCAAGCAATC
GCGTGGTTAACTGCTTCTAACCCGCGGATTGCTGCATGGAAGAGGTTTTG
CAATGCGGCCGGTGTGGAAGCTCGTAAGTTTGCCACCGATGCAGAGCATC
GGTGGAATGCAACGTATTTAATGTTAAAAGTTGTTTTACCTTATAGTAGT
TTACTTTCTGATTTTGTTCAGTCACGTGGTGGCCCAAGAAACAGTGACGG
GTCTTCAGTACTGAACGAGCATGTTTGGGCAATTGTCCAAAAATTTTACC
AATTTCTAGAAACTTTTTATGATTGTACTCTAACTTTGTCACATGTTTAT
TATCCAACTGCTAATATAATTTTGCACAACCTTCTTGAAATTGTTACTTT
ATTTAAAGAATACGAAAATGATGACGTTCTAACTGAACCTGTCTTTCACA
TGAAACAAAAATATTTGAAATATTGGAAAAATATACCTATGTTGTATGCT
CTTGCTTTTGTTTTAGATCCTAGGTGTAAATTAAGGGGATTGTCTGCTAT
TTTATCACTTGTTGGAGATACTATAGGTGTAGATTATAGTTCTTTTTATA
CTGAGGTTAGACGTAAATTATATGAGGTTTTTGGAAGATATGAAGTAAAG
TTTCAGGAAGTTCGCCAGCGGAGACCCCCTCCTATCCCCACTACAGGTAA
GAAGAAGATACAGTGGGGTAGGATTTGGGGTGGATCGTCTTCAAGTTCAA
TCCAAGGTGGTGGCAGTTCGTCGGCTACAAGTGGAGACGCCTCTTCGCAT
GTTGTGGCCGAAGAGTTGTCCGGTTATTTGGACAGCGACGCCATCCACCA
CGAAGCACAAGATTTCAACGTCCTCGGGTGGTAGAATGACCACAAGATAA
CATATCCTGTGCTTTCAAAACTAGCACGGGATGTGTTGACGGTGCCCGTG
TCGACGGTGTCCTCTGAATCGGCCTTCAGTCTATGCGGCCGAATCATCGA
AGACCGGAGGACGACTCTGCGCAGCGACCACGTCGAAATGCTACTAAGCG
TTAAAGACTGGGAGCTTGCTCGACAACATGCCCAATACACTGCGGACAAC
CAAGAATTGGCCGCCCACTTCGAGCAACTCTACCTGGATCCAGACCAACC
CCAGTAGAATTTTGTTAGAAGTAGTTCTGACCTTTGAGCTGTACTCTTTT
CTTTGTCATGGTTTTCTCATTTTCCCCTATGAGTTTTTACATGACAAAGT
TTTTAACGAGGCAGCATGTATCATTGTATCCTGTAATGATATAAACATCA
ATAAAGGTCATTACTATTTTTAACAAATTCTTTTGCAATATTTTCGCAAG
TGTGGATTTACCTTTAAATTATTTCATAATAATGAATCACAATCTATATT
TTTAAATTTTTCAACACAACAAAAAAATACCATTTTTTCTTTTTTTTTAA
CATTAGCAAATCATTACTTTTTTAAAAAACTTTTATTTCCATTTTTTAAA
TACCATTTTTTCATTTTTTAACATTAGTAAATCATTACTTTTTTTTAAAC
ATTTTATTTCCATTTTTAATTTTTTTTTCCTTATACATTTCCTTTGCTTT
TTTTTAAAAAAAAAAAAACTGTGCACACGGGCCGCCGTGCCCCGAACGGC
CCGTGGGCCGCGGGCGTGCCGTGCCGGCACGGGCACGGCCCGGCCATCCA
CGGGCCGTGCTTGGGCCGGCGGCTCGGCACGTGGGCCGGCACGGCACGGC
CCGTTTCATCAGCCGTGCCTAACGGGCCGTGCCGAAACGGGCCGTGCCGG
AACCGTGCCCGTGCCGGGCCGGGCCGTGCCGCCCGTTTGGCCACCTCTAG
AGGATCTTGGGGATGATCTCGCCCCAGAGGGTTCATTAATGGCGGCACAG
TCTCCCAACTTGTGCCTGTTGGACCCGGAGAAGGAGGTGGAGTCGGAGGC
GGGAATTTTTGAACCCCCACCGGCTCTGCGCGCGCAACTCAGTGGACCGG
TCCAATGCGGAAGCCCGCTTATCGTCTATGAGCGCCGAAGGGAGTCGTCG
GCCCGTCATGCTCTAGTCAGTGGAACCCCATCCCCACTAGCAACATTACT
GGCCCGGTTCGCTGAGACTCCGGCGGCATCCCCGGTGTCCCGGCCCACTG
CGGGTTGTAGCGCCCGTTCCGTCGTGGCGCCTAGTGGGAAAATTATCTCT
TAAAAACCCTAATTGCGAAATTTGTTTCTTTGCTTGTTGTCTAAGTGTCC
GTGCCATCTCAAGATCTCAAATCTCCGATCTATCGTCGAGTTCAATCCCG
AATCCAAATCCTTCGAAATCAAATTCCTCCGCAAAAGTCTATTTTGCCTC
CCCCGGGGTCGATGGGCCGAATCCCTCTCGGCCCATCTCCCCCTCCCTCC
CCGGCGCTCTCTCCCTCTCTCTCTCTCTTTCTCTCCCTCCCTCCCTCCGC
TCCGCCCGCGCGCCGCGCGCGCGTGCGCAAGAGCCGCGCCGTCTGCGCCG
TCCGCGCCGCCCGGCCCCGCTGCCCTACCGCGCCTGCAGCCGCGCAGCCG
CTCGGCCCCGCAAGCCAGCGCGGGTGCCCGAGCCGTGCCGCTCAAACCGC
TGCGCCTCCCGTTGCAACCCGCGCGCGCGTGCCGTGGTGGCCGACCGCCT
GGTCGCCGCCGCCGTCACCCTCTGCCGCGCTGTCACGCCCAGAAGTTTCC
CCCTTTTTCCTTGCTTTAAATATTTGTTAAATAAATCGTCCTTTGCAGTA
TCATGGTGATACTTCGGGGCATGGCGACATGTGTGGAATCGTGTCTGGTG
GGTACAGTTGTACACCTCTGGCCAGAGTAAAACTATTCGAATAGCCGTGC
CCGCGGTTATGGGCGATCAACCAGATTCACCGTGATTAGTCTCACCCCTA
GTTTAGCTTAATGAACTGGTGTAGTTCAGGTGGTTGGTTGGGCCTATTGC
AACGTGGTGTAGCGTTGGACAGTGATTGGTTAATATTGATTAATTACTAC
AGCTGTTTTACTGCTTCCAACTACTGCTTTGAAATGCCTGCTTTATGCAA
AAGAACCCCTAGCTTCCTTTGGTTATATCCTGCATCATACCTCCTCTTCC
GGTATGACTTGCTGAGTACAGTGGGTAGTACTCAGTCTTGCTCTCTTTTC
CCCACACCAGAGTTGAAGTTCTTCTCAGTTGGAGCTGTCTCAGAGAGGTT
GGTTTCGTCGCTGCCGTCAAGGTTTGCCTGTGGAGTGGAGTCGCCCGCTG
TTGAAGTCAAACTTCCCGGTTTAGCTCGCTTTTATCTTTCCCGCTGCATT
TGTAATCTTTTATATTTTTGTAAGACGTGGGTCTGTATGTCAACAATTGT
CGTTTGTGTACCCTGGCTGGTCCTGGACAGGGATTTAATGCACATTGAAC
TTAGAAATTCTGGTTCGAGAATTTCTGGGTGTGACACGCGCTTGCCCGCG
CCTGTCGCCCGTGTCGCCCGTGTCGCCGCTCCGCTCCACACCGCCCCGCC
GTCATCGCCGTCGTCATCGCCTCGGCCCCGCCACTCCGCGCGCAAGCCGC
CAAGGGACGGAGACAGAGCCCCTCCTCCCTCTGCCGCGTCGCCCCCGCTC
CCCTCCTCCTTTTCCCAAAGAGGCAAGGGGCGAGCCCCCCTTTCTCTCCC
TCCTTTTCCCCTTTTTCCTCCCGCCGGCGTCATCCTCCCTCCGCCCTGTC
ACCGATTTGGCCGCTAGCCCGAGCGCCAGCTCGCGCCTTGACCGCCCAAG
GTCGGTTTCCAAACCGACATCGTCGTCCCATAAAGCCCAGGCGCCCTCCC
TCTCTTCTCCTCTCGTTGTCCCATCGCCTCCACTCCATTGTTGCCGCCCC
TCTGTATCGCCGTCGCCGTTCGTCGTTGCGCGTGTCGGAGGAGCCGGCAC
GAGCGAGGACGCGGAAGTGGACTTCGGGCGCGCCCTCTCCTTCCTCTTCC
CCGGCCCGAGGCCGGAGAGATTACTCCCGCGCCGTCGGTCTCTCGTCACA
GCGCCCCACCTCATCTCGGTAGTGCCTCCCTCCGTTCTTCCTCCTCGTTC
CATCTCCTCCCCTTTAGACTCGGGTAGTAGCACGAGTAGCCTCCCCGTAG
CTAGCCGGCGCCGCCCCGACCGTTGCCGCCGCTCGCCATGTGCTCGCCGT
CGTCGCCGCCCGTGCTCCGTAGCACCCGCTCGTCGCCGGCCTCGCTCGGC
GTAGCTCCGCCCAATCCGACGCTAGCAACGGATTCCCGTAGCTGCGTAGA
TGCTCTCACCGCTGGGAATCGGCCCCTCGTGCCCTCGTCGCCTTTTCCCT
CTTCCCTCCCCGCCGGTTGCCGCCGCCGCAATTCGCCACCGTCAAGCTCC
CTCCGGCGAATCCGAGCCGTTGGCTCGTCTCCCCTATTCCTGAGCAACCA
CCCGGTGTGCTCGCTTTCGCCTGTATCGCCGTGGTTCGCTCCGCCGCTCG
TCGCTGTTGTCCGCCGTCCGTTCCGGCCGGCGTCGTCGTCTACCTCCCGC
CAGCCCGCATGGCAGCCACGTAGGCGCCACGTCGGCGCCAGCTTGGCCGA
GATCCGGTCGGGCCGACCCCGGTCAGCCCCTCCCGTGCGCGCGTTCCACC
GCGAGCCGTGAGGCTGCGCGTGGGCCCGTGTCACACCCCGAAGTTTTCCT
CCCAAGCCAAAATTGTAATTTTTAAATGACCCTAAGAAAATACCGGTGCA
AATCAAGAGGAAACCCTAAGAAAGTAATGCAAATAATAATCGGATTTGAC
ATGTGGAATTTTTCTTGAGTTCTACATGTCGAAATTCATTAACAGGATTT
TTAGTGGAATTTTCAGAGCTCTAGAAATAATTTTAACCAATTAAAATTGA
GCAAGCAATATTTTTAATTCCAGGGAAAATCCTTCTTCCTTTTTCTTTTT
CTTTTCCCTCCCTTTTTCCTCCTTTTTTTTTCGAATGGGCCGCCGGCCCA
TTCCCTCCTTCCTTCCCTCCCCCTTGCTGGGCCGGCCGCAGGCCGAGGCC
CAGCCAGGCCGCCCCGCTGCCTCCTCTCTCGGGGTCGCCGACAGGTGGGG
CCCACCTGTCGGGCCCGTCTCCCTCCTCCCGCCGATCTCGCGCTCGCGCC
GCCGCGCCGAAACCGCCGCCGCGCCCACGTCTCCGCCTCCCCCGGGCCAC
GTCGACCACGCCCGCGCGTGCGCCGCGTCTCCCGCGCCCACTCACCTCTC
TCTCCCGCTCGCGCCCGCGCCCGAGATGGCCGGGATTCGAAAATCGAATC
CCACCTCTCTCTCCTCCCCACTCCCCCACGTCGGCCGGCGATTCCCGCCT
CTCCCGGCCACGTCCGGTTCTCTCTCCCCCTTTTTAAGCACCGCCGTCAT
CCCCTCTCACTTTTTCCCCATTTCGCCGCACTCTCTCGAGCCTCCCATCG
CTCCCGCGCCGTGCAACCCCTTGCCGCCGCCTTTCTTCGCTGCTCCGGCC
GCCGCTAGCCGCCGGTAGGGTCGCCGCCAGGCTGCGCCGTCGCCGCCGTC
GGGTTCGCGTGGCCGAGATCCACCCCGTCCACCCCTCCTCCGTCGAGGTT
CGTCGCCGGAGCCCTCATCCCCTCGCGCACGGGTGAGCATCACCTCCACC
GCCGCCTTCGGCCATGGTTTCCGGTCGCCGTGGTTCATCTCCCTCTCTCT
AATCCCTCTCTTCTCCTTCCTTAGGGCACCCCGAAGCTCGTCCGCCCGTC
GACGTCGTCCTCCCGTGGCTTGTCGTCGCCGTTCGCCATCGTCTTCCTCC
GCGCCGGCCACCCTCGGTGAGGCATTTTCCCCCTTTCTTGTTTTCCCCCT
TCCTCTCCTCCTAGTGCCGCGCCGCCGCTTCAAGTCGTGTGCCGTCGCCT
TCGACTGCCGCCGCCGCCTCCCGTGCCGCCGGTCGCCGCCGTCGTCGGCC
GCGTGCCGTCGCCGCTAGACCTAGCCGGCCGGTCGGCTTTGATGCCGAGC
CGTGCCGGCGGCCGCCTTTATCGCCGCCCGTTCCCTCCCCTTCCTAGCCG
CCGTTAGCGCAGCCGCCTCCGCATCGCCTTTTGCGCCGTCGCCTCCGCCG
CCGGTTGCCGTCGCCGGCAACGCGTTCGCGCGCGCGCCGTCGCCGTCGCC
GCGGCCGGTCGGCCGGCCTTGAGCCAAGCCGAGCCGGTGCCGTCGCCCCG
TTTCGCCCGAGCCGCTGACCAGTGGGCCCGCGTGCCGGCGCCCTTCCTCC
CTCTCCCGAGTCGCTGACCGGTGGGCCCCGCATGTCGGCGCCGCACCCCG
TGCTGACGTCAGCCCTGGTTAATATTGCGCAATAAATTATTTAAGGATTT
TTGTTATAGTAATAAACACAGTGAATCTTCTAAAATTCATAACTAATTCA
TCCGAGCTCCGTTTAATCCCATTCAAGTCTCAGTAAATCAAGAAAAATGT
GTAGAATCCATTAAAAATGGTTTTGTTCCCTGTTTCAGTAGTCTTATAGC
CTGTTTGCAATGTTTGCCTTGTATGTCGCTAGATTCCGGTTCCTCCGACG
CTCCGGTGTACTTCGAGATAGTCGCCGAGGTCCCTCCAGCAGCAGAGCAA
GGCAAGTCATGCTTGTCACTTGATCATATTGATCCTATATTGCAAATGTC
CTAATGTTTTCTTTCAAATACCGCATTTGTTTTGCAATATTACTATGGGA
TGGTTACCTATTGTTACAGCCATGCTATTTTGATACCATGCCCCTTTGTT
AGCTTGGGTTATAACATGATTAGAGTTAGGACTAGGGTTTGCTTAGCCAT
GCTTAGTTCAACTAGTTCACAATGGGGAAAATCATATTAATGTTTAGACT
GTTAGTTCTAATGGTAATGTTGGATTAGTACCACCGCTTTGGTGTTGGTT
AATTAAAATGAATCACATGGTGGGCTGTGGGTGCATGGTTTTGCTGGTCG
CACCCATGGCAGTTAAGGACCGGTTCGCGGGATGCCCTGGAAGAATTTAT
CGTACTTACCACAAGCCAGCGTGGGCAACGGCTGGGCTTGTAGTGTAGCT
ATCCTCTAGTCGACGCATCCAGGCAAGGGTGGGCGTGATGGAGCGGGGCG
GGCCCTGCGACGGCCTCTGTCGCTTCCGGATTCACCTAGGCACGAGAGGG
GACTGCCCGTTGCCCGCTGGGGACGGGGGTGAAACCTGAGGTGTGGTGTG
CTTGGCTAGAGGGGGTTATGCGAAGGGTCCTGTCACGGCCTCTTTCCGGT
ATGTCGTGGTGGCATGTCGGCGCACGGAAACGTGTCGTGGGGCTGTGTCT
TGTGGGTACAGTTGTACACCTCTGATCAGAGTAAAACTATTCGAATAGCC
GCGCCCGCGGTTATGGGCGGTCAACCAGATTCACCGTGATTAGACTCACA
TTAGTTTAGTCTAATGAATTTGGATGATATAGGTGGTTGGTTGGGCCTGT
CGCAACGTGGGTTAGCGTTGGGCAGCGGATGATTAATATTGATTAATTAT
TACAACTGTTTAAATCTCTCAATTCCTGTTTATAAATGCCAGTATTTATG
CAAATGAACCTGCTTAGCTATCCCTTGTTGAATCCATGCATCATACCCCC
ATTCCGGTATGACTTGCTGAGTACAGTGGGTAGTACTCAGTCTTGCTCTA
TTTTCCCCCGATCTCAGAGCTCGAGTATGTGTCCGATGGCGGGTTCTCCG
AGGAGTAGGCTTCGTCCGTGCCGTCGAGGATGCCTGTGGAGTGGTGTTCC
CGCTGCAGTTCAAGTCAAGGATTAGCTCCAGTTATCTTTTGTTTTCCGCT
GCATTTCTGTAAGACTTTTATGATGTTTGTAAGACGTGGATCTGAATGTC
AACATTGTCGTTTGTGTACCCCGGCTGGTCCTGGACGGGGATTTTAATGC
ACATTCTGCTCGGAATTCTATTCGGGAATTTCTGGGCGTGACAGCCCGCC
GCATCCGTTCCACCGCGAACCGCGCGCGTGCGCCGCGTCCCTCCCCCGCC
CGCGCGCGTGCGCCGCGTGCTCGCTCCGCACGGTGAACCGTGTCACCGAC
AAGCGGGTCCCACCCGGGACCACGCGTGGTGAGCCCGGTCCACCGGCTCT
CTCTCTCTCCTCCCTCCCGCGCGTGCGTGCCTTGGGCCGCCTTGGGCCGG
CCGGCCCATTTAGCTCGGCCGGACCGCTCCATTTCTCTCGGGCCGCGCCC
TAGCCGCCCGAGGAAAAGTCTATTTTCCCTCCCTCTTTTCTTTTCTTTTC
TTTTCTTTTTCAAAAAGGATTTAATTAAATCCTTTTCCTTTAGACCAAAA
ATTCAATAATCTTAGAAATTCAATATCTTCCCAACCGTAAATCCGTTTGA
CTCCGTTCAACTTCCAAAATTCCTCAAATCTCGAGATCTATCTAATGGCA
CGCTTAGAGGTCATTAATAGGGTTTTATTTTCGCCGTTTGTTGAATTGTC
CCGTTTCGCGTGTAGTTTCGGAGCCCGAAGACCCGCAGTGCGAGGATTTC
GAGGATCAAGCTCCAGATCTCGAGCAAGGCAAGCCACCTTTGAACATCTT
GAGCCTATATTTGAATTTAATTATGTTGCTTGAAAAATTATTATGCATTG
ATAGGATCGCACTTAATCTGTGTGTCCCGTCTGCAAGGCAGATTGGCGGA
CCTACCTAGTTTGTTGCATTTGATCCTTCCTTTGTTAATTGTTATACCAT
GTTCCCTTGTAACCACCCAGTTGCGCCTCGGAAATCGTGCACTCTGTGCG
AGTACCGACGGTCGCCTTCAAACTTAAAATCTGAGTAACTTCTTGGGTAA
AACTTGGGTTTTACAAAAGACTTGGAAAACCCGATACCTGGGTCGGTGGT
TGCGAACTAAATGGATTTCCAAAACCGCGGACCGGGGAACGTACCGGGTG
TACGGTTTCCCGCTCTTGCACCTAAGGACCGTTTCCTTGGAATTTCATCC
GAACATAAGACAAGTACGACCACATGGGTGGAATGGGACACCCCTGGCTG
AGTAACTAGCTTATCAGGGGAGCCTTGATGCCGAGAGACATGTGGATTCG
CCGGGGTGGTGTCGGGGAGGACCCCTAGGCTTCCTGGCACAGTATGGTCT
GGGACCTAACCTGTTGTTGGTCTGGGATCCCTCTCGTCGGCATATGGTAA
ACCTGTGTCGGCTTTGGAAATGCCTTGTCATGAAAGCTTGGAGGTCTCCC
GACGTGGCTGATCCCCCACGGGCTGGGTGATCCGGGTTAGTAATGTCGTG
TGGGTAAAGTGTACCCCCTCTGCAGAGGTTAACAAACTGTTGAACAGCCG
TGCCCACGGTCATGGGCGGATGTGAGGTGATTCCTAGGCCCGGGTGGCCG
TTTGAAAGTTGTTGGCCTGGGTGGCCGTTTGAAAAGCTGTTGGCCGGGTG
CCAACCTTGAATCAATTCTAAAGACTGATACATTGCACATACTCCGACCG
GACGAGACGCACTGTCTCATCCGTGTCGTTTGAGAAGCACTCACTTAGTT
GTTTTTAGAAAAGAGTTCAAATAAAATCAATTGCAAAAACAACAGCCTTT
CTTTGAAGCCTGCATTAAACACTTATTTCCCATGGCTTGCTGAGTACTCC
CGTACTCACCCTTGCTCTATATAAATAATCCCCCCCCAGTTGCTGAAAAA
GATGAAGCGGATCCTGCTGATGAGGAGTTCTTCCAGGAGCAAGCCGGCTA
CGATGAGTTTTAGGGTTTCGGCCTAGTTCCCAAGTCGCGCCTGTGTTGTT
TGGTCCAAGTCCTGGCTTCCGTTTCCCTTTTGTAATGCAGTTGTGAGCTC
GGGATCTGTCCGCAGCCCAACATGACTGTACCTCTACTCTATAATAAAGA
GACCTCTGTTGCTGTGATAATCCGTCTTCCTGTGATACCAGCACTGTTTC
CTGGGACTGGTATCGATTAACAGGTTAATTTGGAGCGTCACGGGCTAGTT
CCGGTCGGTACTAGTTCGGGGCGTGACACGGGTCCACCCGGCGTGACTTC
TTCCACCGCGGCGTCGGTCGCGTCCCCTGATTCGCAGCCGCATACACCCC
TGTTCTCTCAGGCGGCGGCTGCTGCGGCCGCGGCGTTGGCAGATTTCGCT
GCACCACTGACAACGGCGCTCCTGGGTAGGCGTCCACGGCCGTCGAGGGT
GAGGCAGAGCCAGCAGGTGGCGCCCTACTCTCCTAGGAGGAGCAATCGTC
TGGCGGCCAAAAACGGAGGCAAGCACATCCATTCTTCTACCAAGGCGCAG
AGGGTGGTGATGAAAAAGCTCGGCTTCATCGAGGATGAGAACAAGGCGGA
TGAAGGGGACGTCCTTCGATATGTGGAGCTGTTCAAGACCCCGTTGGCGC
CTTGCAACATCCAGGCACTAACAGCGCTCTGTAACCTGGATTTCCAGGCT
GGTGGGCTCGAGGGTTGCTGAGGCGACCTTGCAGGAGTAGTGGGTCGTGT
TGTATCTGTAGCCCTCTCGGTTTTAAATGTCTTCTTGTAGTGTCTTGTGT
TGGAATGTAAGGGGCTTAAATCAAGTAGCTAAGAGGGCGGTGGTGGCTGA
GGTTGTTAAATCCTCTGGTGCGTCCTTTTTCTGTTGTCAAGAATCCAAGC
TCTCTTCCTTGGATAGATTGTTGTTGTCCCAAACTTGTGGCTCTGTGCTG
GATGGGGTTGAGTCGATTCCTGCTGATGGAACTAGGGGAGGCCTCTTCAC
GGCTTGGAGGACAGACCGCTTCTCTGTCACCTGCCTGCACAAAGGGGATT
GGTCTTTGTCTTTGCAGATTTCCAACATGGAGGGAGGTGGCCAATGGACA
CTGACGAATGTATATGGACCACAGTCGGACAATGAGAAAATCTTGTTCTT
GGATGAGCTGACAATGGTGGGGCAGAGTCTAGGTGTCGGTGCTTGGTGCG
TGATGGGGGACTTCAATTTGTTGGCGGCTGGGTCAGATAAAAACAATGGG
ATCATCAACAGGAGGCTGATTGGCAGATTCAGATGTTTCTTGGATGCCCT
TGAGTTGAGGGAGGTTTACTTGTTTGGTCGGCGCTACACGTGGTGTAATG
AGCAGGAAATGCTGACTCTGACAAAGATCGACAAAGTGTTAGTCAATGGG
GATTGGGAGGATGTTTTCCAGGATGCTCATTTGCAGGCGTTGAGTTCGTC
AGCCTCTGATCACTGTCCCATCATCTTGGCATGTGACCGTATGATGCACA
GACCAAGAAATTTCAAGTTTGAGTCCTTTTGGGCGCGCCTTGACGGTTTT
CAGGAGGTGGTGCAGAATGCCTGGGAGTCGGCGCAGTAGGGGTCGAATGC
GCTAAGCTCCTTGCATTTCAAACTACAGGCCACGGCGTCGGCTCTGAGGA
GCTGGGGCGCGCGGCGGATCAGCGACTTGCGGCTGCAACTGGCAATTGCG
CACGAAATCATCCTCTAGCTTGATAGGGCGCTTGACGACCACGCGCTGTC
GGTAGGAGAACGCGCCCTCCGCGCCGCGCTGAAGGGCCGATGCTTGGCGC
TAGCGTCTCTCGAGCGCATCCGGCTGAAACAAAGATCTAGGCTCCTCTAC
CTCAAGCACAGTGGTACTAGTGCTCAGTTCTTCCGTCTGAAAATTAACGC
TCGTCGGCGTAAGAAGGCGATCCCCGCGATCTGCTGTGATGGGGTTTGGG
CCACTACTGAGGAAGATAAACTCCAAGCAGCGTATGACTACTTCCTCAAC
ATTATGGGTTCGGCAAATCCAAGAACAGCGGCGATCTCCTTATCCACGAT
CGGGGTGGCCTCGCATAATCTTTCAGACTTGGAAAGTGATATCATGGAAG
ATGAGGTGAAGAAGGTGATTATGGATATGCCTAGTGAAAAGGCCCCGGGC
CCAGATGGCTTCAGTGGGGGTTTCTTCAAGAGGTGTTGGGACATCGTGAA
GGGGGATTTGTTGGCGGCCTTGAACCTGGCCTGGAGGGGAAACTCGCAGC
ATCTGCATCTGTTGAACACGGCGGCGATTGTTCTACTACCTAAGAAGGAT
GACCCATCTCATTTGGCGGATTATCGCCCGATAAGCCTCATCCACAGTTT
CTCTAAGATCTTGGCAACGAGGGTGGCTCCTAGGATGGGAGAATTGGTCG
GCCATGCACAGTCGGCCTTCATCAAGGGAAGGAGGATTCAGGAAAACTTC
CTTTTCGTTCATGGGGCAGTGAAGATGTTGCACCGGTTAAAGCAGCCGGC
AATGCTGCTCAAACTCGACATAGCGAAGGCCTTCGATACGGTGTCCTGGG
AGTTCCTCCTTGAGCTACTCGCTCACCTGGGGTTTGGACGCCGGTGGCGG
GACTGCATTGCCACTCTGCTGGCTTCGGCGTCAACATCAGTAATCATCAA
CGGGAGGAACTCTCAAAGGATTCACCTTGCCAGGGGCTTGCGGCAAGGGG
ACCCTCTATCTCCGCTGCTATTCATCCTTGTCATGGATACCTTTGCGGCG
ATGTGTGCGACGGCTCTTCAAAGGGGCGCGCTCTCCCCGCTTGCTAGAGA
TTTGCTGCCGCTGCGAGTGTCCCTATATGCGGATGATGCAATCGTTTTCT
TTTACCCCTCCACACAAGACGCTGCCGTCATCCAGTTCATTCTCAACCTT
TTGGGAGCTGCTACGGGGCTCGTCTCCAACCTTCTAAAGAGCTCGGTGAC
GCCTATCCATTGTTCCGAGCTGCAGGTTCAGGCGGTCACAGGGGTGCTCG
GATGCCCGGTTAAGGAGCTCCCGATCGTCTACCTTGGTCTTCCGCTTTCG
GTGCGGAAACCGGCAAAGGCACAAGTTCAACCTTTGATGGACAGAGTGGC
CAAAAATCTGGCAGGTTGGAAGCCACGATTATTGTCTCCTGACGCTCGTC
TTGCGATCATTAAGCACGTGCTCATGGCGCTCCCGCTGTACTTTATGTCT
GTATTGGAGCTCCCTGCTTGGGCGATCAAGGAGATTGAAAAAAAGTGTCG
TGGTTTCCTTTGGAAGGGGGATGAAGAGGCGCCGGGGCATTGCAGTTTGG
TAGCTTGGGAGAAGCTGTGCTTACCTATTGAGAATGGTGGCTTGGGCATC
AGGAATCTTGCCCTCATGGGCGTGGCTCTTCGGGCACATTGGGCATGGAT
GAGTCGTGCCCATCCGGACGGACCGTGGGCTCGGTTGGCACAACCTCCGG
ACAAGAAGGCGCGGCAATGCTTCTTGGCTGGGTCCACCATGGTGCTTGGT
AACGGTGAGAGCACTTCCTTCTGGTGTGATAATTGGCTCCTGGGTGGGGG
ATCAATTGAATTCAGGGCGCCGATCCTTTTCTCCTTCGTTCGGGATAGAG
GACGATCTGTGGGCAGTGCGCTGCGGAACAACTCGTGGGTGGCAGACATC
AGAGGGGGTTTGTCCATTTAGGCTCTCGTCGAGTACTTCGGTATCTGGGA
TATGGTGGCTAACATATCTTTGCAAGAGGCCGAGGATGACAGGTTAGTTT
GGAGGCTGGCGGAGAATGGGGAGTTCTCTGTCAAAACGGCGTACTCACTG
CTTTGTGCTGGGAGGACGAAATGTGCGATCGGAAAGATTATTTGGAAGTC
CAAGGCACCGGCGAAGTGCAAATTCTTCATGTTTCTCGCGGTGAGGGGTG
CCTGCTTGACAGCTGACAACTTGCAGCGGAGAGGATGGCACCTTTGCACA
AAAGCCGGCGAGACTTGCGCTCATCTCTTCCTTCAGTGCCAATTCACGCA
GCAGGTCTGGGATGCGGTGCGGCGGCGAATTGGCCTCTCCTGCACAACGC
CGTCCTCTGATCTCTCCTCTTGGTGGTGCTCGGCACGCAAGATGATCCCT
AAGCACAGCCGCAAGATTTTCGACGCGGGGGTGATCTTGGTGACATGGAT
GGTATGGAAGGAACGTAACGCACGAATCTTCGACAACAAAGCCATGTCGG
TTGTGCAGCTTTGTGCGACTATGGAGGAGGAGTGGGGAATGTGGGGAGCT
GCAGGCTTGGTGCCGGGAGGAAGCTTGCAGCAGTCAAGCGAGCCCTTGCA
GTAGTAGTGGTGGTAGCTCGCTGCCGGGAGGTGTCGTCTCGCGTTTGACG
CAGCGGCAGGCAGCCATGTAAAAGCGTGTTGCTGGCTTTGCCGGCATGTA
GTTCTTTGCTGTTGCTTGTAACTTATTCTCTCTTTTTTTCCCTTAATATA
TCTCGGCTGGCTCTTCACGCCAGCCCGGCGAAAAAAAAAAAAAGATTGGC
ACCTGTAGACTGCATACTCTGCAGCATTGGCCATTTCAGAGGTGTCCTCC
CTATGAGCCCTCTTTGAAAGTAGTTTCCATGTGAGATGTTTTTATTTACC
TTGTTCTAGTTCCAGTAGAGATATAAATAAACTTGTCCTGATTCTACTGA
CGATCATGAATAATTTGCTATCCACTACTACAAACGCATCAACATAAAGT
TTCTTAAGGACCTTCCAAAGACAAAATTAAATTTAATTGTTTTGAGCACT
AGTGTATCTGTGTATGTAACTCTCTAGATGCAGCTCATTTTCCATTGGAC
TCTAGACTCATCTGCAAAGTGCAAGCCATTACACAAAAGACGCTGACGAA
GCGTATTCTCAAAACGACGTACAAGAGCATCGATTAAACTAGCATTAGTG
GGCCATGTCATCCACTAACTATACTTCACAACAACTTATTAAGAGAAACT
CTTCAGATTAAAAGAACTTAAGAGAATGTTTCATGGATAGTTCTGTAATT
AGGAGTACTGGAGTACTTTAAATCTCCTTTTCTCCTATAAAAGTAGTCCG
TTTTACTCTTTTTTAAGTGGAAGACTCTCAGATCCAACATCTCAAAGGCT
CTTCTTATACTGTACTTTGCTTCATGCTCTTCTTATACTGTACTTTTGAA
TGCTTTCTCCTAAATTTTTGTTACAGTGAGAATCAAAGGTTCCATGCAAT
ATATTATTATCAAGACTGGAAGCTCCTAGAGTGCATGGATGGCCCTACTC
AGGTTGGAAGACAAATATTTCCAACCTGAGCCGAATTATGTGATGCAATG
GCTCTGCAAGATCTCAGACGCTATTTGCAGCTTAATAAATTATAGAGTTC
AATATTTGATTGCAGTTGAAGCTAAATACTCAATCCACACTATACATTGA
AATTTTATCCATTCTCAAAATAGGCACTGAGGCCTGTTTAGATACATTGG
CAAAATTTTTCACCTTGTCACATCGAATGTTTGGACACATGTATGGAGTA
TTAAATATAAAAAAATAACTAATTATACAAATTGCATGTAAATTGCGAGA
CGATTTTTTTAAGCCTAATTGCTCCATGATTTGACAATCTAGTGCTACAG
TAAATATTTGCTAACGACGGATTAATTAGGCTTAATAAATTCGTATCGTA
GTTTACAGATAGATTCTGTAGTTTGTTTTGTTATTAATCTACGTTTAATA
CTTCGAATATATATCCGTATATCCGATGTGACACGCCAAAACTTTACACC
CATAGATCTAAACACCCCGTGAGTAGAATAGGAAGGTACCTCAAATTATG
GACTTGATGAACCTTGACATTTCCTTGATCTCTTCAGAAACAACAGAATA
AGGCATGAACACAAGAAGCAAGAAAATGCAATGTAATGAAGACTTCTCAT
GCAAATAGTAATGATTTCTCTCGTGCGCAATGTCTGCAGGATAAAAATGT
CAAGCATCTTACAACAAGGACAGCATTTGCTTTCATTCAGGCAGTACTTC
CGGTGCTAAGGCCAAATCATAAGTAAGAAAGGCTCTCAGTAAGTGACCTT
CTACCAAGACCATAGATGTCAGCACACAGCAGTAGGTTTGGAAGAGGTTC
TCTCAAGAGGGAATCTTTATGCAGTTGTCGCAAGGGCTACAACCATGTTT
GCACCTTTGCCTGTCATACTGCTCACCGAAGTGGCCAAGAAGAGTTTGCC
TCCGGCATTCTGTCTGCAGGGAAATTCATTCATCAAGTCGTTGCGATGCA
GCATTTTGAATCATACAATAACATTAGTTGGAAGAATTAAATCATAGAGT
TACCTTCAGCTCGCAATATGTTTGCATTTTCTTTGCTTGCTCCATTGCAA
CCTTGAAGCTCTCACTCTTGAAGTTCCCTGAATTCCTCAGCATGCATACA
ATTCGACCGAGGTCCTTTTTCTGATATAACACAATGCAATGTGCCGGAAG
ATTGTCTCTTCCTGCTCTCCCTGACTCCTGATAGTAGCTTTCTATCGATT
TTGACATGGTGTTGTGGATAACAAAGCGCTGCATGATGAAATATCCAAAT
CAAAGCTTTGCACCTACCAGCAAAAGAATGGAATTATATCCCAACATTGA
CTGAAATACATACCACATCAGGTTTGTCTATTCCCATGCCAAATGCTATG
GTCGCACAAATGACTTTGACCTCTCCGCTGTGCCATTTTCCTTGTACATT
GGATCGTTGATGAGCAGCCAAGCCAGCGTGGTAATGTGCGCATTTTATCT
TGTACTTCTCCCTCAAGAACTTGGCAGTGTCAGCACATTCATTTTTGGAC
AGACAGTACACGATACCAGACATGTTCATGAAACGCTCTTTTAGGAGATC
ACCCAGCTGCTTCTGTGGAGTTTTTGTCTTGCCAATCACCTCATAATTCA
GGTTTGTTCTGTCAAAGCTCCTCTTGAGTACCGTTGCATTAGGGATCCTC
AAGGTACTTAGTATGTCCTGCAGAGTACATCCAAATTATAGCTACTAATT
TCCATCCAAGTAGTAGTGCAGGAACAGGATCAGTGTGACTAGAACCTTGC
AGACAGATGCAGTCGCTGTAGCTGTTAAAGCCATAATTGGTACTCGAGGG
AAGTTCTGTTTGAGGCATCCCAGGCCTCGGTAATCTGGGCGGAAGTCATG
TCCCCATTGACTGGTTTAACATGGAAATCGGTACCATTGTCAGGAAAAAA
AGCTGCTTCTTATACAACTATCACAAACGTGGAGTTTAAACATTACCTTA
CACAATGGGCTTCATCAATCACAAATCTCGCCAGTAAACCCTATTGAAAA
ATGCAGTTTAACAACACTTCCTCGGATAAAATAAAGGTTAAATTAAAAAA
ACAAAGTAACAATTAAAAAAATGTAATATGAGATTTGTACCCTCTGGTGT
AAACCTATGAGGATCCCAATAAATGAGCTGTTTCCAGCCATTCTTTCAGG
AGTGACGTAGAGGAGTTTGAATGACGGTTTACCACTTCTGCAATGAGATG
AGAATATGGGATGAGAAGCTAAAGTAATGTGATATGTTTAAGAAGCATTA
TGCAAGTTACAACACAAAATTCTATTAGATATGCTAGAGATCTAATCAAA
TGTTTACCTAAGCTCTTGGATTACTGCAGATGACTGTGAAGGTGTCTGCT
GAGAGTTCAAAAATGCTGCTGGTATAGCAAACTTGAAGTTTAATGCCACA
ATTTGATCCTCAATAAGTGACAGTAGAGGGCATACAACAACCGTAACACC
TGGGTGCAGTGTTGCAGGTAGCTGCAAGACAAGTAATTCCAGGTGGAGTT
TCTAAGTCTCGACTCATGCGTACTGAAAGGTCAACTCTAGATGAAAATGC
AGAATTTACGGACCTGATAACACAAGCTCTTCCCACCACCTGTTGGCATA
AGCACAAAGGTGTCCATGTTGCTTACTGCAGCCCTACAGGCCTCATACTG
CAGGGGCCTAAAGCTTTTGTTGCCAAAGATGACAACGTTTGCAAAATTGA
TGTCATCTAGGCTATACAGCTGCTGATAACTTAGAGTTTCTCTGTTTGAA
GTTGAAGTGGATGACTCACATCTATTGTTTCCTCTGTTCACCTTCAAAAG
AAAATATGGAGTTTGAAACATAAAGATCAATGAATATGAGATTAGCAGCA
GAAAAGCACATATTTGAAAGTGGAAAAGCATGGAAGTCCAATATTGGTAA
ATCAGGGTAGGTAGCTTATAGATTAATTCGAGATTCTATTGTGCAGTTTA
GCGTTTCGAGATCATACCTTCTTCTGGGTACTGACTGAACGATCACAATG
GGACTCCAACGTTTCAAAGTCATCATCTGAGGAGAACCCGAAGGAGTCCA
GATTGATGCGAGTCTGTCGAGCAGAGGATTCTGCCTGTCTGAACAAAGGA
GTTCTCACCTCAACTTCTTTATCATCAATTACACCGTGCTTCATCATGCC
ATTCAAATTGCCACAAGCTTCATTCTCTATAGCATTGAGATCATCCCAAT
CATCATTATTGTTTGTTGCATCAGCCAATGCGCCAAGGAAATCGTCTCCA
CAGTTCTCCACGGTAATAAAACCTTGTCCGCCCTCTCCTGTACCAGAACA
TTCAATTATAATCTAGTGACCAAACAATCTTACCTTTCTAGATAATATCA
AACAATCTGAAAAGTCAGCTAAGCACCAAAATTTTTATAGACTGAAAAGC
AAAATTACATTGCAGCAAAAGCAAGCGCTTGATGTGGACTATGGATACTA
TAATATGATATAAAAGAATATCATAACTCCATAGACAGTGCATACTTTAA
AGGTTGTAAGAGGTCCCCTATAAAGTTAAGAAACGGAACTAAAACCCACC
AAAATTTAGCACAGATATATGTAACAATAGACTTTCTCCAGTACTTGGAA
ATTAAGACAACCGTTGATCAATTAAAATCTAATGGTTAGCACAAGGTACC
TATGAAAAGTTACCTAAAAAGGTAGGCGAAATTTTAGCTTAGAGGTTGGC
TGAAAGGTTAGATAGGAAATTTTGTCCATGGTATCATATTAGATGCTAAA
GACAAATCAGTAAAGTTAGTTCAGTTCTTCTCGATGAATTTGCTGCTTCG
GATCATGGGGCAGTTCTCTATGGTGGGTGGCAGCCGGACCTATTATGAAG
TTCCCAATTTCGATTGTATGGTATCTGTGATTGATAGCAGAACATAGTGT
CATATAATTTTAAGTTTCAGCAGCTCATGAATAGAAGCTAGGGCTGGTGC
CAGATGGAGTGAGCCATTAGAGACAAGGAAGTGAGCCACCGGCATGCTCT
GCCAGGGAAGAATCATGCATTTGGAGGTGGAAAGGGAAGACCGATCGTAC
ATATTGAAAAAAACTATATAATTGATCAATTATCCTAAACTGTGTAAAGG
ACGATAAAACTTGGTAATTGATCAATAATTGCACACCATGTAACTGATGA
TAAAACTATGTAATTTACCAATAGTTGTCCCCACATACCTACACTAAGAT
TCCCATTTACAAGTAGGCAACTCATCAAATTGGTTTAGTTATACAACATG
ACTTGCTAAATATAAATTTGCAAGAAATGTAATTGTACCTAAATGCTATG
TAACTGGCTAATAAAGAACATATAATACCAGAACAACGCGATTGACTGTC
ATGGCGTTTACTGATGATTCTGAAATAAAGCAGGATTAAAATATCTCTTC
CTTTCGCACAAATGGATTACAAGAGAATGATTCTGAAATGTCATTTTTTT
TATAACAACCATCAGAGGGAAGAAGAAAGTGGATTTGATTCAGTGGTGGC
AGAAGGCTCTGTAGGATGCAGCGATGCAATGGATGTGAAAAACAGTAATG
AGAGCAGCAGCTAGAAATGAAAATTACTGAATTGCACCTAAATGCTATGC
TGTGTTTACTGATGACTATGAAATAAAGCAGGATTGAATGTCTCCTCCTT
TCGCACAAATAGATTACAAGAAAACGATTCTGAAAAGTCATTCTCTTTTA
TAACAACCATTAGAGGGAAGAAGAAACTGGATTTGGTTTAGTGGTGGCAG
AAGCCTGAGTAGGTGGCAACGATGCAATGGATGAAAAATATAGTGATGTC
TTGTGACCTTTACTCTAAAGGTAAAAAACATAAAATTACTGAATAGTGAT
GGGAGCAGCTGGAATTTAAAATTACTGAATTAGCCTGACAAACTAATGGC
TAAAATTTGTTGCATTTTTTCAGTCAAAAGAAGATCCATAGCATTTCGAG
CCTTCGAGGGATCCCAAAACTAAAAAAATCCCCAACTCAAAACCCCAATT
AACTACCGAGAAATCCTCCTGCATTATCGGTAGAGGAAACCGTCGGCAGC
GGAGGCTAGAGGAGGAGGGGAACGAGCGGCGGTTACCGTAGAGGCGGACG
ATCCTGTCGAGGCAGTCGGCGGCGAGGTCGCGCTCGAAGCCGGAGTCAGC
GGCCAGGTCGAGCAGCCGCTTCTTCTCCCTCTCGTACCCCGCCATCTCCG
GCGAGCGCGCCCCACCTCCGCCCCGCCGAATGGAGGAAACCCTTGTTGAG
ACTATAGGCATATAATGATTTAATTTATTCCATAAATAAATCATGACATT
ACGGATGAAAACTAGCATGAACGTATCATTAGATCTACACATGTAAACTA
CACAGTATAACATGAACAGATCAAATATGCGCAACATATTGAACACGTAC
CGAGGTGACGAAAAGACCGGCTGCTTGGTCGAAACTTTTTGCAGGTGTCT
ACGAAGGCACGAAACACGCGAGCGAAGAGGAAGGCGAGCCGTCGCGAACG
AACAGGGAGCAGTCGCGCGAAGCGCTTCCCAAAAACCTTATTGCCGCCTT
CTCCCGGTGCAGGACGTCAAAGGCAGAGGTTCTGGAGACCTGCTCTCCCG
ATCGCTGGTGCACGCCGGCGAGCGGGATGGAGTAGTCTACGAGCGACGGC
GCAGTATAGAGAAGGAGGCAAACCCTAGATTGATTTCGCGTGTACTGCGT
GAAGACGGCAGGTCGGTTTATATAGAGAAGGGTCGCTTGATCAGGGCGTC
CGCACGATCTCTACTCCGCGTAACCGAACCGGATAAGTCGCGCGTAACTT
ATCCGGACTCCACGCCGTTTGCACGCACCGGATTTTTTCCGGAACGTTTC
CAAAACAAAAACGAATCCGAATTTGCAGCAAAACAAAACTGCAAAAGGAG
GCTGCATCTGCGCAAGGGTGAGGAGCCAATTTTTCGGACCATTCGACGCG
TACGTCGTGCACGCGCGCCGCCTGCCCTGCCCTGCCCTGCCAGGCCAGGC
CAGAGGCGAGGCGAGCGAGCGCGCGCGTGTGTTTCCCCTCTTCTCTCCAC
CACACATGCTTCAAGTGGCTAGGAGGGCATCCTCCCTTTTAAGGAGGTCC
CCCTCTCCTAGAATAAGCAAGGTGGTACTAAACTCCACATGCATGTCATC
CCATGAGGTGGGCTTTTGTGATTTTCCAAAGAATTAATCTTCGAGTGGGC
TAAGGCCCATTCATTAATTCCAACAATCCCCCACCAAATCTTAAAATCCC
ACTGAGATTTGCCTTTTCCAATGTACTGTTTATATACCAGCGGTTCGATG
GAGACCAATTAAGGTTGAACATCCACCTAGAACTCCAAGCTACACTTACT
CACAACTTGAACAATGGACTACGCCTTGAATTGCAAGTCTTGTGCAAGCA
AGTTTCACTCAAAATCTTATCTGGTACTAGACCGTCTGTAGACTACCCCT
CGGGTGGAGCGTATAAGTCATACTCCTAAGTCTTTAGTAAGCTTCCTAGA
AGATTCACCCAAAATCTTCATAGACTGCGACCAACAGTCAAGCTCACAAA
GGTGAGTTCTTTCAAGAATGCTCTGCAGGACAACATCTTCGCTAATTAAA
GCCAACAGAACTCATTAAAGCATAGCCAACCTGCCTTGCAGCTCACGAGA
GTACATGCATCTTTACTTGGAGAGGGTATATATATTGGTACTCTCCTCTA
GTTTACTAATGGTTTGTTCTTCCCAGGATCTAATTCACGGGATCTCCGAT
CACATAGACTGGGTTACCACCATAGTATAACTCACATGGGTCTCAAACCC
ATCTCCTTCGATGCATTGTCTATCACATTTCGTGATAGTCCCTTCGTGAA
GGGATCTGCCAGGTTTCTCGCTGTTTGGATGTAATCCAACGTTATAACTC
CGGAGTTTCTTAATTTCCTGACAGACTTCAATCGTCTTTTCACATGTCTA
GACGATTTCATATTATCCTTAGAACTATTCACTTTGACAATTACCGTTTG
ATTGTCACAGTTCATAAGGATAGCCGGCACCGGTTTTTCAACAACAGGCA
GATCCATTAATAGATCACGCAGCCATTCTGCCTCAACAGTAGCAGTATCC
AGTGCCGTTAGCTCTGCTTCCATGGTTGACCTCGTCAAAATGGTCTGTTT
ACAAGACCTCCATGAAACAACACCACCACCCAGTGTGAAAACATATCCAC
TAGTGGCTTTGATCTCATCCACATCAGAGATCCAGTTAGAATCACTATAA
CCCTCCAGTACCGCAGGATACCCAGTATAGTGAAGCCACAATTCCACAGT
ACCTTTCAGATAGCGCATTACTCGCTCAAGCGCACACCAGTGATCATCTC
CCAGATTAGAGGTAAATCGGCTCAACTTGCTCACAGCAAAGGAGATATCA
GGCCTAGTTGCACTAGCCAGGTACATCAACGAGCCAATGATTTGGGAGTA
TTCCAGTTGATTCCTAGCAATTCTCTTGTTCTTGCGAAGCAACAAGCTAG
GATCATAAGGTGTTGGAGAAGGCTTACTATCAATGTAGCCAAAGCGATTC
AAGATCTTCTCCACATAATGGGACTGCAAGAGTGTAATCCCATTCTCACA
TCTAATTAGCTTAATGTTTAAGATAACATCAGCTACTCCCAAATCCTTCA
TATCAAAATTTTGAGACAAGAATGATTTAACCTCATTTATCACCTCAACG
TTTGTCCCAAATATCAGTATGTCGTCAACATACAAGCACAAAATAACTCC
CTCACCCCCACCATGGCGATAGTACACACATTTATCTGCCTCATTGACTG
CAAAGCCTGCAGATGTCAATGTTTTGTCAAATTTCTCATGCCATTGCTTA
GGAGCTTGTTTCAGACCATACAAAGACTTCAACAATTTGCACACTTTGCC
TTCTTGACCTTCAACTACAAACCCATCAGGTTGATCCATATAGATCTCCT
CATCCAGCTCTCCATTAAGAAAAGTTGTCTTAACGTCCATTTGATGAACG
AGAAGACCATGTGAGGCTGCTAGGGAAAGTAGCACACGAATTGTGGTCAA
TCTAGCAATAGGTGAGTAAGTGTCAAAGAAATTTTCGCCTTCTTTCTGAG
TATAGCCCTTAGCAACAAGCCGAGCCTTGTACTTTTCAATAGTACCGTCA
GGCCTAAGCTTCTTCTTGAACACCCACTTGCACCCCACAGGTTTACACCC
ATAGGGTCGCTCTGTCACCTCCCAAGTCCCGTTAGCGATAATGGAATCCA
TTTCACTACGGACAGCCTCCGTCCAGTAGTCTGCATCAGGAGATGCATAT
GCTTCTGAAATTGACTTAGGAGTGTCATCCACGAGGTACACAATAAAATC
ATCACCAAAAGACTTAGCCGTCCTTTGTCTCTTACTCCTTCGAGGAGCTT
CACTGACATCCTCCTCAGAGACAAGTTCATGTGTATGTTCAGTTTGTTCT
GGTGGTGTGATTGAACTGGGAATTATTTCAGAGGGTTGGTTCGAACCACT
ATATGTATCCTTCATTGGGAAAAAGCTCTCAAAGAAGGTAGCATCACGAG
ACTCCATAATTGTACCAACATGCATGTCCAGTACCTCGGATTTAACTATT
AAAAATCTATAGGCAATGCTATGATGAGCATATCCCAGAAAGACACAGTC
CACAGTCTTAGGTCCAAGTTTGCGCTTCTTCGTTATTGGTACATTGACTT
TCGCCAAGCACCCCCATGTGCGCAAATAAGAAAGTGATGGTTTTCTACCA
ATCCATATCTCATATGGTGTTTTGTCCTTATTTCTGTTAGGAACTCTGTT
TAACACATGATTTGAGGTCAACAATGCCTCCCCCCACCATGCCTTAGGCA
GTCCCGCGGTGTCCAATATGGCATTCACCAAGTCAGTCAGTGTGCGGTTC
TTCCTTTCAGCAATCCCATTAGACTCGGGAGAATAGGGAGGCGTCCTCTC
ATGTATGATGCCATGTTCCTCACAGAATAAGTCAAACTCGTTCGAGAAAA
ACTCTCCACCACGATCAGACCTAAGCCTTTTTATCTTTCTGTCAAGTTGA
TTTTCAACTTCTGCCTTATAAATTTTAAAATAGTCTAGAGCCTCGTCTTT
CGTTTTCAACAAGTACACATAGCAAAATCCAGTAGCATCATCAATCAATG
TCATGAAATATCGTTTCCCACCCTTCGTCAACACCCCATTCATTTCACAA
AGATCTGAATGTAGGAGTTCTAGTGGTGCCAAGTTTCTCTCCTCGGCAGC
CTTGTGAGGCTTGCGAGGTTGCTTCGATTGCACACAACTATGGCACTTAG
AACCTTTGACAATGGAAAACTTAGGAATTAAACACATGCTGGAAAGCCGA
GACATCAAGCCAAAATTAATATGACATAAACGTGAATGCCAAACATTAGC
CTCATCATCCACACTGCCACAAATATGGTTCACAGACTTATTGCAGAAAT
CAGAAAGGGAAAAGCGGAACAGGCCTCCGCACTGTAACATCCCGGCCTAG
GGCTTAATAGGATTAATAGAATACTCATATCAACAAGTTGCAACTTCTTT
TCCGGAAGCCAATCTCCAAAGAACTCCAGGGTTAAGCGTGCTTGGTCTGG
AGCAATTTGGGATGGGTGACCGACCGGGAAATTCTTCCCGGGTGCACACG
AGTGAGGACAAAGTGTGTAGAAAAGACATGTGTTGGTCTGTGAGGGCAGT
CTATGACCTATGAAAGCTATCAGATGTAAGCGGGCCCGGCCTGGGGGAAG
GCGGGACGTTACAATGTGGTATCAGAGCCGACTCTCGCGGTTTCACGGAC
GCGTGTGTCGCAGTTGCACAGGCATGGTGCGCATGGCTGGTGTAGACCGG
GAGTGGTTACACAGCATGGCACATGCGCTGGCACTGGACACATGGACGTG
GCCAAGAGAGGACGTTCCTGGCCTAGGGTTGATCGACGGGGGCGTCGATC
TCTCTTAAGGGGGTGAGGGTGTAACATCCCGGCCTAGGGCTTAATAGGAT
TAATAGAATACTCATATCAACAAGCTGCAACTTCTTTTCCGGAAGCCAAT
CTCCAAAGAACTCCAGGGTTAAGCGTGCTTGGTCTGGAGCAATTTGGGAT
GGGTGACCGACCGGGAAATTCTTCCCGGGTGCACACGAGTGAGGACAAAG
TGTGTAGAAAAGACATGTGTTGCTCTGTGAGGGCAGTCTATGACCTATGA
AAGCTATCAGATGTAAGCGGGCCCGGCCTGGGGGAAGGCGGGACGTTACA
CGCACTCATAACCTTTACCAATAAAATATCCATGTTTAGACACGACTACT
TTATTAGACTCAAAAACCAACTTAAATCCGTCTCTAGTCAGACGGGAGCC
ACTAACAAGATTTCTGTCGACGTTCTTCAGCTGCACGATCTTTCCCGAAG
TAAACTTCAGATCTACCGTGCCAACACCATGAACAGAAGCATGTGACCCA
TTCCCCATTAGGACGGTGGAACCCCGTGCGACCTGATAAGAAGAAAACAA
TGAGATGTCAGCACAAACATGTACATTGGCCCCAGTATCAACCCACCAAT
TAGTAGATTGATTAACTGAAAAAACAGTAGGTAAATTACCATACCCGCTT
CCATCTCCAGTGTTGCCAATGGTCACATTAGCAGACTTAGAAGTCTGCCC
TGCAGGTGCCTTCATCCCCTTGCGCTGTGGACACTTCCTAGCCAGATGAC
CAATTTGGCCACACACAAAGCAAGTCCTCTCATCCTGATTAGGATTATTG
TTGTTCTTCTTCTGCTTCTTGAAGTTGGTGGTCTGCTGAGCTTTGTATTT
TCCCTTGCTCTTGTTCTGGGCCTTGTGCACAACATTGGCGCTGGACTGAC
CACCATCGCCCTTAGATGCAGCATCTTTTTCCCGAGCTTTCTCCTCAACA
TCAAGAGACGCTATCAACCCCTCAACGGAGTATTCCTGTCTCTTGTGTTT
GAGTGCAGTACCGAAACTTCTCCAAGATGGAGGTAGTTTCGCAATAATGC
ACCCAGCCACAAATTTGTCGGGTAAGACACACTTAAGGAGTTCGAGTTCC
TTAGCCATGGTTTGTATCTCATGAGCCTGTTCGACTACAGAACGGTTGTC
AGCCATCTTGTAGTCATGAAACTGCTCCATGATATACAGATCATTGCTAG
CATCAGTAGCACCGAATTTAGTATTCAGTGCATCCCACAACTCCTTAGCG
TCGGTCATATGCATATACACCTCGACCAGACGATCGCCAAGAACGCTAAG
AATGCATCCCACAAAGAGAGTAGTGGCTTCCTCGAATTGCTTCTGCTGTT
CAGCAGTAAGAACTCCTTCAGGTTTGCCAGTACTCACCCAGAAGCATTTC
ATAGCTGTCAGCCACAGAGTGACCCTGATCTGCCATCTCTTAAAATGCAC
ACCGGTGAATTTATCCGGCCTCAGTGCATCGGCAAAACCAGCCATAGTAA
AATCACAGTGCCTATAATAAGGTTTTTGGATTGTTGAGATTATAGGCATA
TAATGATTTAATTTATTCCATAAATAAATCATGACATTACAGATGAAAAC
TAACATGAACGCATCATTAGATCTACACATGTAAACTACACAGTATAACA
TGAACAGATCAAATATGCGCAACATATTGAACACGTACCGAGGTGACGAA
AAGACCGGCTGCTTGGTCGAAACTTTTTGCAGGTGTCTACGAAGGCACGA
AACACGCGAGCGAAGAGGAAGGCGAGCCGTCGCGAACGAACAGGGAGCAG
TCGCGCGAAGCGCTTCCCAAAAACCTTATTGCCGCCTTCTCCCGGTGCAG
GACGTCAAAAGCAGAGGTTCCGGAGACCAGCTCTCCCGATCGCTGGTGCA
CGCCGGCGAGCGGGATGGAGTAGTCTACGAGCGACGGCGCTGTACAGAGT
AGGAGGCAAACCCTAGATTGATTTCGCGTGTACTGCGTGAAGACGGGCAA
GGGTGAGGAGCCAATTTTTCGGACCATTCGACGCGTACGTCGTGCACGCG
CGCCGCCTGCCCTGCTAGGCGAGACGAGCGAGCGCGCGCGTGTGTTTCCC
CTCTTCTCTCCACCACACATGCTTCAAGTGGCTAGGAGGGCATCCTCCCT
TTTAAGGAGGTCCCCCTCTCCTAGAATAAGCAAGGTGGTACTAAACTCCA
CGTGCATGCCATCCCATGAGGTGGGCTTTTGTGATTTTCCAAAGAATTAA
TCTTCGAGTGGGCTAAGGCCCATTCATTAATTCCAACAACCCTAGCGCCG
GTCGCCGGAGAGAGGGGCAAAAAAAAAAAAGCGCGGGAAACTGTCGCGGT
GGTGGCGCGCGCCTCCGCTTTTAAGCTTTTTGGCGCCGGGAGTTGTGGAT
CTCGTGGGCCGTGGAACTCTCTTGGGCCGAAATTTGGGCTGAAATAAGAT
TTGGCCCAACATGACACTCGGTCCAGTGTCTGCACAGCAAAAGCCCAACA
GTAAAACTATGGCCCTAGAGACGGCCCAACCACTGGAAACCTGAAAAATG
GTATTTACTTGATTTCAAGGGGCTGTTTATATGGTAACCAAAATAAACTT
TATCAAATTTTCGTAAAAATTTATAATATTGATAAGTTTTGACATGATTT
CTTATGTATTTATCAAAGTTTGGTAAAAATAAATAAATGTATGCATATCT
TTAGTAATTTTACCAAAAAAAAATGTTATGATTTGAAATAATATCAATCT
GAACAACCCCAAATATAACTAGTTATTTTAGGCTTATGCACAAGAATAAA
AAAGGATGAAAAAAACTGTCGCCAGACTGAAAAGTACGGAACTGTGACGT
TTGATTTTATTAAGTACAGTGCAATGTTGCACTAATATAAAGAAGCTGCA
AGCTAGTACTCGTAATAAACCATTTGGTAGTAAAGTTGGAGTAATTGCAT
CAAACAGGGTACAAGAGTAAACATGATTTATACTACATGTACTACTGTAC
ATTTGATTGTGTGCAAATCAAAGTACGCAGGGTGCATGTAAGGTTTAGAT
AGCTACTTGAATGGGTACACTTTGATCTGTCCGTTTGATTGAGTAAAACC
ATGGAAGTTGTGCGAGTAGGATTCACAAAACTCATGAAAAATGTTCAATT
CTTACGAATTTTCGTGGTTACCAGCCTACTTAGCTGACAAACTACGAGGT
AAACCAGATTTGAAATAAATCAAAGTAAAATTTTGAATTTCAATGAAATT
TGAAATTTACAAGTTTATCGACGGTTTTCAATAGGTGGACGGTTATGTGA
ACCCTAACAAGCATTCGAGGAATCAAGGCTAAACCGCTAAGGGCAAGCAC
AATGTAGTTTTATTTGCTTGTTGCCAGCAATAACATACAGACATAGTAAT
TGTTATTATTGTTGGTCTGTTAGGCAGAGTTTAACATTGAAACAATTGTT
TTGATACTTCTGAAAAATATAGGTTTTATAGTTTTTAGTTTATAGTTTAT
TATTTTAGATTTTATAGCTACATATTCTTATAATTTAGATGAAAATTTAT
ACGATTTGAAGTGAGTCGGAGATGTTAGAAGAAGCTATGTTTGAATTCTT
CTAAATAGAGCCATTATCTCTTTCTACGATGCTTCTCGCGGGATAATGGC
GATTCTGGATACCGGATTATTGATACTAGAGTAAGGATTTTAGATGGATG
TGACACATCCTAGTATAACGAATCTGGACAAACCATATGTACAGATTCAT
TGTACTAGGATGTGCCACATCTACCCAAAATCCCTTATATTATGGAACGG
AGGGAGTATCATATTTGTGTGGTCGCACTAACAGAGGTTTGTGATGCTTA
TGCTTATATTTATATGCCAAAATTTAAATTTTTGACCTTAAATTTGGAGC
TGATTTTAGGGTTTTCTTATCAAAGTTTATTTTTCAGCCTTTACTTTTAG
ATCGTTGAGAACACATATATAAAAATTTTATTCACAAATTATTTTTTGTT
TGTAAATATACCGTTTGGCTTATTTCACGAATAAGCGAAATGATGGGGCT
GGCAATAGTGATCGAGATGGGCTGAGTGCAATTGTGATCGCGGCGAGGGG
GGGGGGGGGGGGAGGGGGAGCAAATACGGCCACGCACGACTCCACACGTT
CCGTGCGTACGAGATGCAGATGCACGCACGGTTGCAGCAAAGGGAAGGAG
GAAGCAAACATACTATTCGACCGTTCCAATACTGTTTTAACGAGGGCGCT
GACGTGGCCATGCCTTCGTGCCGTCCTACTGTCCCATAGATTATTGATGC
GCGTACCATCGAGTGGTAGGCGTAGAGTAGAGATAGTATCTTTTAACTAG
AGTACTTGTATCCTGTATTCCAAAATTAATTAAGGCTATGGGTGTGTTTA
GTTCACGCTAAAATTAAAAGTTTGGTTGAAATTGGAATGATGTGATGGAA
AAGTTGAAAGTTTGTGTGCGTAGGAAAGTTTTGATGCGATGGAAAAGTTA
TAAGTTTGAAGAAAAAGTTTGTACCTAAAAGTGGCCTATGTTTAGATCGA
TGGGTGAAAATTTTTGGCGTGTCACATCGGATATACGGACATATATTTAA
AATATTAAACGTGGATTAATAACAAAACAAATTACATAATTCACATGTAA
ACTGTTAGACGAATTTATTAAGCCTAATTAATCCATCATTATCAAATGTT
TATTATAGCACCACATTGTCAGATCATGGCGCAATTAGGTTTAAAAGATT
TGTCTCGCAATTTACACGCAAACTGTGTAATTACTTTTTTTTATCTATAT
TTAATACTCCGTACATATGTTAAAACGTTTGATGTGACGGGGCAAAAAAA
ATTGTCGGTGGATCTAAACACCCCCTAACTTGTAAAGATTAAATTTTATT
TGAAATAAACCAACTTTTATCCTCTTGCTTACCATCGGTCCATAAATCAT
GAATTTTATTCACTCAATATCTCTCAACTACTCCCTCCATCCGAAAACAA
AATCTAATATTGAATGAGATATTTTCTAGTACAATGAATAGACTCTCTTT
TATCAAGATTCATTATATTATAAAATAGCATATTCAATACTAGATTGTTT
TCTTTTAATGGAGGAAGTATGTCATAATAAATTAACTTATTTTGGAACAG
GGTTAGTGCCCGTCTAGCACACAATTTTCTTATTAATGGAGGATATTTTA
GACTTTTATTTTTCCTTTTGAGTACTGCCTGAATGCCACGCAACATTAGA
GCAAGGATAATAATACAGCCCACTTCATACTATTAGCCTATACTAAAGCC
AACACATATAATAGATTAGCTATAAGGTTAGCTATAATTTTCTTCTTCTA
TCTCTATCTCTCACTTATACATTTAATGTATTTGTCTTGGAGTTTGTGTT
AAGCTAGCTCTTGCATGAGAGCCAACACTATTCTCTTTTGTTTACCTCTC
TCCTCCACATAAATTTATAGTAGGTTTATAGCTCACTATTATACTTGCTC
TTATGGGAGATGTATAGTAAGCGCGCAGCCACGATGATGATGACCCATGG
AAAGTTATAGCCTACTCTATGGAGTACGTACCTGTAATGCTGTACATAGC
CACACAGACAGCGTACGTGCACGCTTTCGCTCTAGTAGGCTGGGATGGGA
GAGTAGGAGGAGCATGGCCGGTGTACTACTGGCAGGCGACTTTACTCACC
TATACAGGTATTCTACCAGTACGTAGAATACAATACTACGGAGTACTGTA
TATCTGTATCTATTCAATTCACTCTCCCCTACTCCCCCGTCCCTAAAAAT
CCATCTTATAAAGGTCCTTTTAAATTATAGGAATGTAAAAACAGAGAAAT
AAAAAAAATAGGATTCTGACAAGAATACGGGTGTCAGAATAGAAAAAAAT
ATAGGATCTTAATAGGAAAGTAAGTGTAAAACAGATGATTGCAAAACGCA
GGAAAAAAACTGAATGTCCATTTGATTGAACCGCAGGAAGAACGCAGAAA
AAAACATGAATGTCCATTTGATTGAACAGTATGAAAAACGTAAGAATTGG
ATGAGAGATATAGACTCAAAGAAAAGTTACCAAGAGGTTGAAACTCTTAC
TAAAGAAAAGTTCCATAGGAATTTCAAAGGATTGGATAAGATTTAATCCT
TTGTTTCAAAGGGCTTCGTAGAAAATTTTTCTATAGGATTAAAATCCTCC
ATAATTCCTATGTTTTTCCTCCAAATCAAAAGGGTCTTAGAAGTGTAAAA
CAATGGATTGGAAAAATACATAAATGACCGTTTGATTGGACTACAGAAAA
AACATAGGAATCGGACGAGAGAAATAGACTCAAAGTAATTTTTCAAGAGG
TTGAACCTCTTGCTAACTTTCCTCTAGGATTACCCATTTGGGCCCTTTGA
ATCGTAGGACTGAGAACACGGAGGAATAAAAAAAAAACACATGATTCTGA
TAAGATTGTAATTGTAAAATAGAGAATTACAAAACACAGAAAAAACACAT
GAGAGATAGACTCAAGGAAAGTTTTCCAAGAGGTTAGAGTGGATGTTAAA
TTTTCTTCGTTTTTCCTCTAGAATTGTAGGAATAGGAAAGTTTAAACACA
TGAAAGATAGTCTCAAGGGAAGTTTTCCAAGAGGTCAGAGTGGATGTTAA
ATTTTCTTTTTTTTCCTCTAGAATTGTAGGAATAGGAAAATTTTTTACGT
TTTTCCTTTTCTCATTCTTATGAATCAAAGACATAAATAGTGTAGGATTT
CATTTTTTTTATTTTTCCTTCATTTACCCTCCAATTCAAAGGGGATCTTC
GTATGTATTTTAAAGGATATGATATGTTTCTAAGGCCGAGTTTAGTTTCA
AATTTCTTCCTCAAACTTTCAACTTTTCTATCACATCAAAACTTTATTAC
ACACATAAACTTTTAATTTTTCCATCACATTGTTTCAATTTCAACCAAAC
TTTCAATTTTAGTGTGAACTAAGGCCGTGGTTAGTTCTCCCTCTATTCCC
AACTTTCCATCACATTATATAACATAAAAACTTTCATACACACATAAATT
TTCAACTTTTTTTTTCAAACTCCCAACTTTCTTCAAACTTCTATTTTTTT
TTTGGGAAAATACACCCTAAACACACCCTGAGATGGATGGCCGGGCGGGG
GCGGCGCATCGCATCCCTCATGCATGGAAACGAGGTCGAGCAGCAGCTAC
AGATGCACATAGCAGAGCTGCCAGAGCAGAGGGTGGCGCCGTGCAGCTCA
GGGCAACGCAACGCAAAGCGCAACTCTTCCTCCTCCTGACACAATTCACG
CACTGCTCCTCTACTCTACTCGTAGCTCAGTTTAGCCACACCCACACGCA
CCTCTTTATTACTTCTTCCGTCCCATAATAAGCGCAGTTTTACACTATTC
ATATTCAACGTTTGACTGTTCGTCTTATTTGAAATTTTTTTATGATTAGT
ATTTTTATTGCTATTAGATGATAAAATATAAATAATATTTTATGTGTGAC
TAAATATTTTTAATTTTTTTACAAATTTTTCAAATAAGACGGACGATCAA
ACGTTGGGTACGGATATCCACGGCTGCACTTATTTTGGAACGGAGGTAGT
AGTACTGTGCGCCGCATCACCCGTCCGATCCCACCCACGGTCCCCTGTCT
GCGGGGCCCACCGATCGGTTGGGACCCACCTGTCGGTGCTTCACGGGGGC
CCCACCTGTCATAGACGGCAACACCGCCCCTGTGCTAACAACTGTGCACT
CACGGAGCTTTACCTCATCAGTCTCAGCTGAGCAGGACACGTGGATGGAT
CACATCTACTCCCGCTGTCCAGCTCCTTAATTTGGCCTGCTACAGTACAG
ATCCGCCATTAATGACGACTCTAATCACATCCCACCATCGAATAAACGTG
CTGTTAAAGTGTTAATTAAGACGATGGGTGAGCTTCTGCAAACAATGCTG
CTAGTGTCGTCAGTGAGTAGTACACACAACATATCTCCTCTTCTGATGCT
CGGCTGACGACGACAGGAGAGGAGAAGAATTGGGAAGCACACACCACTGC
ACTGCTCCTGCCATCTCCAAAACGAAGAGAGCAGTGTATGATGATGATCT
GACCATGGATGTGACTAGCAACGGCACGGCAAGGAGAGGAATAAACGCGA
TCAGAGACACACACGCAGACAAGCAGCACCAGCTCACGTCTTGAAATGGA
TGGAATGATAGACAGGTGGACACTGATCTGGACGGATACACAGAGAGAGG
GATGCACACTTGCATTGCACATACTGTAGAGAGAAGAAAGCCAATGTCGC
CTCAACCGCGGAGTTTGCCTCCCGTGTCGGGCACACCGGTGGTTCCTGTT
CCGCTCCCTGCTCCGCCGGATTCGGACTTCGGACTCGGCGAAAGCGCGCA
CTGGTGGTGGTGGCTAAACTGCTCCACTTCAGGTTTGGAATTTGGATGCT
TGACATGAGCCCAAACCGTCCCATTTCCTATTATTGCCACTCCTGCAACA
AGGCTCAAAATCTGTGAATCACTGCTCAAACATACCCCTAGGACCTGTTT
GGCGCAGCTCAATCTACCTCTCCTGCAAATGTGCAAATGGAGCTCAGCCA
AACAGTTTCAGATTCACTTAAAATGAAAGCGAAGCTGGGTGGAGCATTCT
CACGAAATAAACTAGAGATGTAGAGCTGGGTTTTGGCTGCTCCACGACTC
TACTTCAGACCCAACTCCTGAAGCTAAATTTTAGAGTTGGAGCTCTACTA
AACAGGACAGAACAGGTTATTAAATAAAAAGATAGGAAAAATCATTTACA
GGTTTTCACAGGATTTCAAGGAAAAAATGAGTTATAAAATAGCAGGAGTA
CAGTGTAGAGAATTTCCTGTTGTGTAAAATCAATACGGCAATACTAGAGA
TTTCCTCCAGATAGGACGATGCGACCCGGTCCCACCTGTCAGAGGGATCG
AATAACACGGCTTTTCCAGTAGTACACCACAAAAGAGGACGATCCTACAA
TTACGCAATCCAAGAGGGTTCAGATCTGATCACCGGGACAATTACATTAC
CACCTCACCCCCCGAAACTCACCCCTAATCACCTTAGAACCCCTCAACTC
CACTAACACACTGAAACTCCAAAATTTATGTAAAACCAAGGGGCTGAATC
GAAAAAAACCCGAGCAGTTAAAAACTCCCACCGTCCCACTCCTCCTCACT
CCCACCACTTCGCTCGCCGCACCAAACCACCACCCCCAGCCAGCCATGGC
GGCCGCCGCCGACCACGCAGCCACCGCCATTGCCATCCCCGGCGACCCTC
TCGCCGACAGCGCCTGCTCCACCCCGTTCGTCAGCGCGCCGTCCAGCCCG
ACGCGGGAGCGGGAGCGGGAGCACCACTTCGCTTCTCCCCACGGCGCGCC
GTGCTTCTTCAGCGCGCCGGCGAGCCCCACCCGCGGCGGCGGCGGCGGCG
GGTGCCTCGGTGACTTCGACTTCGACTTCTCGTCGCGGTTCCCGTCTCCC
TCCGCGGCGGCGATGTCGTCAGCGGATGAGCTCTTCCACAACGGCCAGAT
CCGCGCTGTCCGTCTCTCCGCGATGCTCCTCCAGCCTCAGCCTCTGGCTC
CGCTCGTCGACGGCGACGGCCACGCGTCGCATCTGGCGGAGGAGGATGCG
GCGGCGGTGGAGGAGGATGGTGCGGAGGCCGACGAGCGTGGCCGCATCCG
CAGCCGGTCGGTTCGACGGAAGGCGCGGTCGATGTCCCCGTTCCGCACGC
GCTGGAGGGCGCCTTCTCCCGCGCCGGAGACCGCCGAGGAGGTCGAGGCA
GTCGCCACGCCGGCGGCGTCTCGCTCGTCGTCGTCCTCGTCGACGGCTTC
CTCCGCTTCGTCCACCTCCTCACGAGGCTCCCGCCGGTGGGCGTTCTTGA
AGGATCTCCTCCACCGGAGCAAGTCGGACGGCGGCAAGAACCACCACCAC
GACACCGCGCCACCGCCTCCTCCGCCAAAGAGGAGCCCGTCCCCGTCCCC
GTCTCCGTCTCCGGCTCCGGCGGCGGCGAGCGCGAGAGGAGGGAGAGGGG
CAGCAACGGGGAGGAGGAGCAGGAGGAGATCGGCGCACGAGAGGCTGTAC
GAGGCGAGGAGGGCGGAGGCGGAGGAGATGCGGCGGCGGACGTACCTGCC
GTACCGGCAGGGGCTCCTCCTCTTCGGCTGCATCGGCCTCGGCTCCCGCG
GCTACGGCGCCGTCCACGGCCTCGCGCGGGGGCTCAACGCCGCCGCCGCC
GTCTCATCGCGGTCATGACTCGTGACCTCCATGGCTGCTCCCGCCATTGA
TGCCGTTCTTGGAGCTCGGATGCATGCTGCTCTGCTTGCTCGTCTGTGTA
GTGGCAAATGCAGTGTGGAAAAACCTGCAAAAATTGCATAGAAAATAGTA
GTAGCTAGTATTAGAAGTTTGCTTTTGCCTTAATACTAGTTTCTTGTATG
GATTTTGGTGATGTAAACAAAGCTTGTTCATCTGGTGATGGTGATGACCA
CTCCCTTAACAATGGCAAAAAATGTGTTCTTTTACTACAGTACTTCAGAA
CTATACTTGTATTAACTGGAAATCGACTGATCATCTTATCCTTAGTTTGT
TCATTTCTAACTGTTGGTGTCCGGACAGAGCTAGATCTCCGAACAAAATG
TCTGCGTTTGCAATAGTAGTAGTAATAACTATTGCTAGTAACAATCTCCC
TTTGTTCACTGTAAAATTATCCTTCACAGATCTTTGGCTTCCATCACAAT
CTTCTCCAAAGCCTTTTGTAGTATCAAATGAGTTCTTTTTGTAGGAACCA
AGAAAGCTAACAAAGGTGAGTTTCTAGGGGTAAGATGTCGACTCTGAAAA
CCAAACCAAACAGTACAGAGATCAAGAACAGCTTTTCTCATGTTATTAAG
AGATTTTTACATCAAAATTATTGCTCAAACAGAATCAAAACTACTAAGAA
AAAAAGGGCTGGATTATTCTCTTCCGCTGGTTTTGCTTAACAGTGGGGGT
AACATCATCTTTTATTCTCGATTATTATGTCATGCATTCGAGCTTGGGAC
GACAGGCTCAAGTACATCTCACGTGACAGATGACATGTCGTTTATCTTTT
GTGCCTCGGGCTCAGTAATTTTATCACGGACAGAACAACGAGCTGTGTTA
ATCTATGCTAAACTACTGTTTACTTTGCGGTGATTATTTACCTAACCAAG
GTAACCGAATAAACGGCCTTTCACCGTCCTGGCGCGACTTGTCCCTAATC
GAGACCCTATTCTTTTAGTACTAGCAATAACAAAAGGAACTCACAAAGTC
ACAGTTACTAGTAAGTCACTAGCTACAAGTCTAAACATCAGTACAACACT
GCAACCAAGCTAATAGCACCAGGAGCAAATTCCAAACAGAAACAAAATTT
TTATCAAGTTTGTTTTACCTTAACTTGTTAGGCCTAACCAAGATAAGTCA
CCTCTTTCACTTTTTGTTGGAAGCATGCACTTTGGATGCTTGTACCATAA
GTTGTTCAGCGCTGCATGCGTGTGCTGCAAAAAGTCACACGCTTCGTGTC
AAGATCTGTCAAACCCAACGCAACAATGGTGCATTTCTTTACTCTTAGTA
AAAGATTAACCGACTAATAACCATCTGTACTGTGTTGATTCTTCATTCTA
GTACTATCATACTCCTACCAGTATTTCAATCCATTTCAACGAAAAAGAGA
GAAAGGGAAAGATTTTTGGGAGAGGAAGCAACCATACCACTTTGAAGTTG
AGTTGACAACATGATAAAGGTCACAGTTGCATGGCAACTTCATCCGGACA
GTCACCAGCAACACGCAGCAACTGCACTCTCCAGCACAAGGAAAGCTTCA
AGGGGAAAAAGATTACGAAGTGAGAATTCAGGCATGTGGATGTGACAATA
CCAGCCTCCCATCCATATGTGTTCCTTTCCGAAGCAAGCATGTCACCGTA
CCTCAAGGCAAACCACAATAAATATAGTCCGATGCAGGGATGAAACGAAA
GGCGCCATGCCTTGCTGTGTTCTTTCGCTGGGAGCATAGTATGTCCTGGT
TCATGCAGGGGTAGGGCCATCAAAATGCCAGCTTTGAAAGGGATGAAAAT
AGAGGGCTGTTTTGGATTAGTGCCAAAAACGTGCCCTACCAATACTTTGG
TAGTTTGAACAGTGTATCTGGTGATTTTGGTTTGAAGCCAAATCATTGGC
ATTGCCAATGCCCAATTTGATATTTTCTATATTCTACTCAATGCTTGGTT
CTAAATTGGCCTCAAAACAAATACAACTCTACCCTACCAAAAAATTGGTA
GTACCAAAACTTGCCTAGGTTTTGGCACTACCAACATTTTGGTAGGGTAT
TGAACCAAACAAGCCCAGAGTTTTGTACAGTAGTTGGAAGAATTTAAGAA
TGTAGTAATGACTATAGTAACTCTGACAGTCGACATGGATCTGGAAATTG
ATTGTTTGATCACTTGTAGAAATATTACGATCATAAAAGAAATTATTTTT
AAAGGTAACTAGAAAAAGAGACATCACTGATTATATTCTTTAATTCTTAG
ATGGTGTTCATTTCTATCGAAGATGAAGATGAAGTTGGGGTACGGAAAAC
AAGAAAACCATTAATATATAATTAATTAGGTTTTAATTATTATAAACTTT
AAAATAGATTTATATAATATTTTAAAATAATTTCTATATAGAAAAGAACG
GAGCCAGGCCCATTCTAACCTGCAGAGACTTGAGACTTTCACTAACCGTG
TGGACTTTGAGGCTTTGAGGCTTTGACTAGAAAAGGAAGTTCATTTTCAT
ACTCTCACATATAATGATGGATGGCATCTCCAGATACCTTAAATCAAACT
TGGTCTGAGGTAGGAGTACTTGCCAGCAACCTTTCCTCCCTGATATTTAT
TTTCCAGAGTCGCACAGATATGCAGCTGTTTCGCACATCACAGGCTCACA
GCACTGCAAAAAAAAGATTCAGGGAAAGCGTAAATGCCTATCATCACGAT
CACACTAAAATAAGGAATCCATAAAGCCTTTAAGATTCTTATGGAAAGCT
TGCAAAGAAAAGCTTTGCTGACCTCCAATAGCAAAGACACTCGTGCGCCG
AGATGCAATAAGGTCGCCAGGACACTGAAATAACCATGAATAGAAAATGC
CGGTAGTACTTCATCATTGGAGCGCCACATCACTAAACATTTCATTCCCC
TCTTTTAGAAGCACATAAGAATTATAAGTTACATTGAATGATTGTTCCTA
GTTTAATCGACCTTATAATACTTGCGAGAAATTAAGAATCGAAGTGGGAC
GAAAATATGCACCGGTTTAGGATACAGCAGCATGCATATCTTCTGCTGGA
TTCACTATATGGCCGCTGTTGAAAGACCATATTGCTTGGGGATTATGCTT
GCTCCCCTGGACCACTGGCATTTAGCAGCGGGGTCAACTGCTGTTGCGCC
TCCCACCGGTGTCACCGCCGGCCTACACCGCGCAACCGGCGCGTCGATCC
CCAGACGGAGGAGCCAATGTGGCCCCTTCAGTGTGTGGCAACACGGGGGC
CATAGAGTTCCTGAGAATAAAAAAGTTGTTAGCAACTTGAGGGGCCTCAT
GGGCAGTAGATAAAACAAGAAATGCCAGTGCCTTCCCCTTACATGTTTGT
GGGGACCTGAATGCATCAAAATGAGAGCAGATTAGAGAGAATCCAAAGGT
GGGCTGCATGTGAATGTGATTGTGCAAACAAAGAGTATCACTTATTATAC
ATCTAAAGAAAACAAGAGTATCTCTTTATCTCCCCGTTGGAAGAAATTAG
GAAGGATAACACATGGGTCATTGGCTCATTGACACTAATCTGTACAGGAA
TATTCATGCATTCTTTTGCATCTATTATCTGGTGATGCCAAATTTTTGCA
GAAGCAAGATCATTGGATAAATTATCTCATGCAGAAACATATAAGACATT
TTAAAAGAAGAATTCAAAATTTTCTAATATGTGCCCAACCAAGCCTTGCA
TGCTGTTCTATCTGATTTCATTCCCAGCAAGAAACTAAGCAAACGTGGAG
TAGCTTAACGGCCTGGGTTCGATCCCTGGTTCCTCACCTTCCCTCTCTCT
TAAATACATTGATACTAAGTCCCTCCTTAGTATCCCACAAGAAAATCAGC
AAACATGCTATTACTGTCCGTCGTATTAGCATTACAAAGAATTGATCTTT
CTAGATTGAAGTAACTGAGGCTCAACTCTTGAAGCAAGTTCAAGTCAGCT
TGATAAGTATAGAATATCCTGACAGATCTTTCTGTTGCTTATTTTAATTA
GAGAGAATTATAAATCTAACTAGAACATCTTACCTCAAGAACACACAATT
GTATGGGATTCAAGTTAGACATAGATCCATATGTCAGCAAAACCAATGCA
TAAATATGCACAATGCAATCATAAGATATCAGGTTTGTCAAAATAAATGC
ACAAATATATACTAGCTAAATGCAAGAGCTTCGGATGGAAGGATAAAGAT
CAAAATGGTTCCTTTCCCTTTTGCATCTTCCATGCCTTTTTGCGGTTTTT
AAGATGAGAGTGGGGCAACAACTTACAAGGAGCAGTAAAAAATGAAGACA
GGACAAAAATCACAAGGCCCAACACGGAAATTTCTCATGCTTCTAGGCAG
CATCCTTTTTATTTGTTTTCTTTTTCTTGGGAAGCTAGTTACACCATTTT
GAGTTGTCCATGTTAGAGGAGCCCACAAAAGGAAAATGCCAAGGTTGGTG
CCGGGGCCAATATGAGTATAGGTCCCTGTGTTAAATTTTGTTTCCGTATG
TTTGCTAGCATTCTGTACGTGTTACAGCGTCGGATTACCTTTTATATGAC
GACAGCATGCTATAGCCTCTCTCTAGTAGTCTAGTTCCTTTCAGTACCCC
TTTTTGTGCCCAGCCCAAGTAATAATGCTAAAAGAGTGAACAGCCTGCTG
TCTGCATAGACAACCATAAACTGTAAATTCAGAACTATGAAAGTTCCCTA
CTCTCGAATTGTCAGAAGTCTCTGATCTTTAGACAATGTTTTATTTTTCA
ATTCCTTAGCTGTAGTAAAACTAACTGTTGGCACTTGGCAGAGCAATAGT
TATAACTTGTGTTAAAAGAAAATGAGTAACGGATATGCTACTATTTATAG
ATATTATGACTATAAGTATTTTTAATTTTAGATAAAAAGTAAGTATTCAT
TTATAATAATGCATATACAAGATGTCAGGAACTAAATGTGCCAAGCCTCT
ACTAACATGTAATAACGTAAATTCTGCAAGGAAGATATCTGCTACATTAG
AGAGAAATGTTCTAAAAACACTTCTATTACTAGATATATCACCCACATGC
ATAGATTATATAGATAATATTGTTAGTATAATCCTTGTTCTAGTTAGTTA
TTTGGTTTCCTTAGGCAGTAAGCTATAGGCTGCAGCTGTTACTCGGTTGT
CAGACAGCTGCTATTAGTGGTAGTAGTCAATTTTGATTTTACCTCTAGCT
GGAACATAGCAGCAGCAGTATTGTCGGTTCAGCAACCGACCTATCCATGT
ACTATAAATATAGCTATTGTGCTAACATAAGTAAGCTTTTCAGCTCATTT
TCAGTTTCAGTTTCAGCTAGACTATTGAGTGTAGTTCAGAAGTGATCCTA
CCAACAAATACAGGTGACAATTAAGCTTTGTTGGAAGTTTACAATATCTG
AACTAATCGAGGAATATGAATCGCGTGTGCGGAACTAATAACCAGAACTA
TCGCAAAATTTATAGCAATCATGCTATAGCTGAATTTTAATTGCAGAAAA
GGTTAGCTTTCCCGTATGTCATATTATCATGTGGGAATTGACATTTGACA
TATACATAAGAAACGAATACATATCTGTTCATAGTTAGAGTAATAATAAA
CTTTACTAATGTATGCACACACTTCGTTGTTCTGAGGGCTAGAGGTGCTC
AAATATGCATGTACTTAGTACTTAATTCTTATTAGTGTGCTGTTCCTTGT
GGTGCATTATAAAACAAAGGAGTAAAATCGTTAAATCGGTCCAAAGAATG
CAGAATTCATGACTCTCATATCCAATTTTCCATTGGAAGTTTGAAAACTT
CACTGTAACTTTCAGGATGACCACTAGCAATAGGACTTCCCAGAAAAATA
TTTTTTGTCACAACTATCTTGTTAACTTTGTTGTCAGTTAATAGTGTAAT
GAGTAGGACCTCCATAGACCCATGAAACATTAAATAACCTATATTGACTA
TAGTAGAAGTTGAACATTACATCTTGTTATTTCAACTACTGTAACTATTA
AGGTATCTAGTGCATCCATAGGCCATAGCTCCCAAATTAATCATGAATTA
TATCCATTAAGGTATCTAGTGTATCCATAGGCCATAGCTCCCAAATTAAT
CATGAATTATATCCATTACTGGGCATTAAGTCCTTAGTAAAGATTATTGA
GTAAAGCTTCCTATTCAGTTCACCATTCTAAAATAAATGTTAAGGGAATA
CAAAATGCATAAAGACCAGGAACTGTTACCTGAAATGACCAGCCTTTGTA
GACTTCCACATTTTGGCCCTCTGGGGTTGTGTACTTCCGCAGTTCCACAC
AGTTCACTGACAATTATATCATGTATTTGTGAACTGAAACTCGGTTTCTT
CGATTAAGCTCTGCCCTGGAGCCTTTTGCACACTCATCCTCCTCATCAGT
CTCCTCGCATCCCCTGCCTCCTCCCATCGTCCTGTTTCCGCATAAAGATT
GGCCAACAGGACATAGTTCCCTGAGTTCCATGGTTCAAGGTTAATAAGTT
CTTTCAGTGCCACCTCAGCTATGCTAATCCCAGAATGAGCATGGCATGCG
CTTAGCAGTGCACCCCATATCGCAGCATTAGGTCTCATTGGCATCCCTTG
AATCAATGCATATGCCTCCTCAAGAAGGCCAGATCTTCCAAATAAATCTA
CCATACAACCATAATGCTCAATTACTGGCTCAATACCATGCTCTAGCTGC
ATGCTCTGGAAGATGTCCCTCCCAACATCCACAGCCCCAGCATGCGCACA
GCAGCCAAGCACCCCCAGAAATGTCACTTCATTGGGCATCTCACCGTGTG
TCCTCATCTCTCGGTAAAGCTCAATGCCCTCAATCCCATGGCCATTCAAT
GAAAATCCTGAAATCATGGTGTTCCAGCTCACCACACTCCGCTGTCGCAT
TCCCTTGAATACCTCCCTTGCACTATGAACATCACCACACTTGCAATACA
TATCCATCACTGCATTTGCAACATGTACTTTCCTGTCTAGCAACCCACTC
TTACGTGCATGCTCATGTGCCCATCTCCCCACCCCGACATTCCCCAACCT
CCCACAGACCGGCAGCACAGCAGCAAGGGTCCCATCATCCGGTGCCACCT
CCCCCTCCCTGACCATCCTCTCAAAGCACAAGACCGCAATGTCATCCTTC
TTGCACCAAGCACACCCCGCGATCATAACATTCCAAGAAACCACGCTCCT
CCTGGAGCGCCTGTATCTCTGCATTTCGTCGAACAGGTGGCGTGCGGCAC
CAAGATCATCAGCTCGGAAACAGGCCGTGATGAGTGTGTTGTAGGCGACG
GTGCACTTGTTCCTCTGCGTCATTTCGTCAAACAGGACGCGGGCGTAGTG
GAGAGGATATGGCTTGAGGAGCGCGAGAGAGATGGCGTGATGTGAAAGGA
AACCGAGGCGGAGAAGAAGCGCGTGGACTGCGGAGAGGAGAGAAAGGGAC
GATACGCAACCTAGGAGGGGCAGGAACGAGAGGCGGTCGGGCGCGTGGAG
GCGGCGGAGAGAGGAGAGGAGCCGGAACGCGAGCGGCGGCGAGGAGGCCG
AGAGGGCCTTGATGGCGGCGTTGAGGAGAGGCAGCGGAGGCGGCGCGTGA
GGCGGGACGAGGCGGAGGAGCGGGAGAGCCGGCGGCGGCGGGGAGGAGAG
GAGCAGCAGCGCGGCGAGGGAGTGGTGGTGCGGGGACGGCGGCGACGACG
GGAGGCAGTGGCGGACGGCGAAGGCGAGGAGCTCGAGCGGCCGCCGCCGC
GCGGGAGGGGAGTGGTGCAGGAGGTGGAGGAGGCGCCGCTCCGCCGTGCG
CGGGTGCCACCCGTCCGGCGTCGTCACCGCGGCGGACAGCGCCGGCGGCT
CGCCGTCGCCGGCCATCGGCGGCGCGCGGCGGAGGTCTGAACCGCGCGGC
CACGTTTCGCTCCGTGATTCGTGCAACCCCGTGATGTTCCAATTCGAAGT
GGACCACTTACGAAATTTCTAATGGGCCGGAAAGGAATTTGCATGCTCTG
TGCGGCCTATATATGTGGGCCGTAACAAAATTACGAGCTCGTTGCGGCCC
ATTATATATGGGCTTGTAAGTGTTGTGAGCTCAGTGCGGCCCATCCAGTT
GGGCCGGTACGGGTTGAGGTGAGCATGCGGGCCGTATTATATGTGGGCCG
GAAAGCGAATGTGGTAAGTGCGGCCCATATAATAAGTGGACAGTTCGGCC
TTCTTCCAAGCCATTTTCTTGAATTTTTTTTATTTATAATTTTTTTTATT
AAAAGTTTTACAAAAATAATTTTCCATTTTGAAAATTGACGGAAGTAGTC
GCCTACCGCCCTCTGGGAAAAATCGCCCTCTCAGAGGGCGGCGAAAATGA
CGTGGCAGACGGCCGTTCGCTCTCGGGCGACGGCCGTCAACGAAATTTGC
AGGCGGCCCCCTTGCCGCCCTCCGCGAGGGCGATTTTGTACTGTGCGGGG
GGCCGCCTGCAAATGGGCGGCGAGGGGGGGCATGGAATTTTGCAGGCGGC
CCCCTTGCCGCCCTTCGCTAGGGCGATTTTGTACTGTGCGGGGGGCCGCC
TGCAAATGGGCGGCGAGGGGACATGGAATTTTGCAGGCGGCCCCCTTGCC
GCCCTGGGGGAGGGCGATTTTTGCCCCCCCCTATAAAGCCCAGCCCCTCC
TCTGTGAAATTTCATTATATTCACTAAAAATCCAAAAAAAAACGAAAGAG
AGAGGGGAGGGCAGCAGAAGGGAAGCGGCGAAGCCCTGCTAGTTCGCTCA
CTTCATCACAGGTATGCTCCCATACATCTTTTGCATTTGTACTAATATGT
TATGTTTGAGTATATATGTTGCGTTTTAGTTTTAGTTCCATATATTTTAG
CACATCTGTAGCACACAGCACATATGTGTAGATCCAGAGCATAGAATATA
ATAGTATGAATTGAGACATAGACAGTAGTGTTAATTGTAAGATGTAGTTT
AGTTTGATCTGGAGAATGTAACGTACTTTTAGAAATTTAGAGAACAATAT
TGTAGAGAATGTAACTTAGGGCGTAGTACAGAAATGCGAGGTTAACGCAG
TTATTGTTTTCATCAGGCACAATGTCAAGTAAGGTCACATTTCAGATAGT
TCACGGTGAAGGAAATATTAGATTTGGTCCAGATGGTGTTGATCTGTCAG
CGGTGATGCCGCACGGGATATCAGTGCCGATATCACTGCAGTCCAAGTGA
GGTTGAACAGAGGTTTGCACTTGACTGACGTTGAGCAGAGGGTGACCTTC
GACCGGATGCAGCAGAAGATGCGTGCGGTCATGCGCGTCTTCTCCTGTCG
CAGCGCCGTGGACGTCGTACCTCCAGCTGGTCCGGTACAACCACGGCCTC
GCGCGCCTACCGTTGGAGCAGGACCTCGACCTACGGCACCTGTTTCGCAC
GGTACTGCTCAGCCCAGAGGTTTCTTAAGTTTTGTTCCTGTTTTTGTACG
AAAACATCACCCCGTCATAACTTGATGTTCCATCCTCGCAGGACCTCGTC
TGCCTTCGAGCGCGTTCGCAGGCACGACCGGCGCTTCCACGAGCTCCGCA
GGGGCGTTCGCCACCTCTTCGGGCGCGTTCGCCAGCTCTTCCTCTCACGG
AGCGTCGATCCCTCGCCCACACGGTACTTTACTTTTTATTACTACTGTTA
AATACTTGTACAAAACTGATGGTCCTTGTCCAGCAGGATTTGCAGCCAGG
ATCTTCGGTACTGGGGCCTCTTCGTCTCACGCCGGTAGGACTGGTCCTAC
TAGCCAGTTCTACGACGACGACTTGCACGGTGCACACCACCACGACGTCC
TAGGCTCCTCTCAGCTTGGAGGAACTCCAGAGGCGTACACTCAGGAGCAG
CCAGAGATCACACCTGTACAGGCAGGACGGGTTGGCCGTGCCGTACCCCC
GGACCGACTCACGTACTCCCAGGGGCACATTAGGGCGCAGGGTAGGAGGG
ATAGGGGTAAGAGGCCTCGTCAGTAGTGTTCTACCTCTTCAGTCCTTATG
TGACCGTTTCTTTTGGCTTACAAACTTGTAAAGCAGTACTACTTTTGCTA
TTACTACTGCAGTACTACTTGTGTTTGTCTCGTCTACATAGTTCTTTTCA
TTCATATGGTGCTAGAACAACTTATGCTCACGACAACACACTTTCGGCGC
TTCACGGTAGTGTCAGATCCAGTAGCGCGCACAGTCCACAACAGCACACA
TGAAAAGCGGTAGCTCGAGTTATCACTATCAATTTTCGGCGCTGCCTGTT
GACATAAAGTGAATCACGCCCACGCGTGATCGTCTTGTCACATCTAATGA
ATAATGTATCTCATTGAGTTCACATATATTGCAGTGAAAACGACGCTATA
TAATTGACAATCTGAAGGCAACCTCTTCATATCTTCTTTCCCACTAGCAC
ACCACACACGAAAATGGAATCCTATTCATTGGTAATACGTAATCTAGATT
TGAGATTATGTAGAACATTCTTCACTATAATTTTACATTTTGGCAGCAAA
CCAAATATGATCAAATGCAATTTTACCTTACCAAATATTTGGTAGTGCCA
AAACTTGCTTATATTTTGGCACTAACAAAATATTTGTACGGTAACAATCC
AAATATGCCCTAAAAAATAATAAAATTGTATTTTACCAGTCTTGGAGATT
TTAATCTTGTATAGTTTTCAATATAAAAAGATTTGATAACTATTGATATT
TATACAAAAAATAAAGAGCACAGTACAAAATCGCCCTCCCCCAGGGCGGC
AAGGGGGCCGCCTGCAAAATTCCATGCCCCCTCGCCGCCCATTTGCAGGC
GGCCCCCCCACAGTAGAAAATCGCCCTAGCGGAGGGCGGCAAGGGGGCCG
CCTGCAAAATTCCATGCCCCCCCTCGCCGCCCATTTGCAGGCGGCCCCCC
GCACAGTATAAAATCGCCCTAGCGGAGGGCGGCAAGGGGGCCGCCTGCAA
ATTTCGTTGACGGCCGTCGCCCGAGAGCGAACGGCCGGCTGCCACGTCAT
TTTCGCCGCCCTCTGGGAGGGCGATTTTTAAAAATCGCCCTCCCAGAGGG
CGGTAGGCGACTAATTCCGTCAATTTTCAAAATGGAAAATTATTTTTGTA
AAACTTTTAATAAAAAAAATTATAAATAAAAAAAATTCCCATTTTCTTCT
CCAAAATGCCGGCTCAATTTATCAGCGAGAAAGGTATCTCCCTCGTAGTA
TTTGTAATGCATTGAAACAAATCAAAACAAACACCCAGCGATCTGTACAT
CATTTCTCCAAATTATTGCAAAGTTTCTATCACAAGTTCCTTCATCAGTT
TATCTGTTACATAAACCTAGTATACAACTTTTGATCAGCAGCTTACGGCA
ACAAGCTTCAGAACTCAGAGGCACAGAACATGGAGACATGGGAGAAGCAG
TGGTGATGATGCTCGTCAGATCTGGAGCTTGCTGGCGAGGTACCAGGAGT
GCATTGCAAGGCTACCGAACGCCATGATGTTGGCCAGAGACGACAGGCCA
TGGATCATCCCGAACTTCTTGTTCATGGCCGCCAGCGTTGGGCTCGTCCT
CGCCACCTCCGCGTTCTTCGAAAACCCGACCTCGCTGCCGATGCCGAGGT
CTTTCTCGATCTTGTGCCGCCTCATCATCATCTGTAGAAAGAAGCCTAAG
TCAAAACTCAAAACTGTATATTGATAGGTACTACAAAAGAGCACCCTGAA
GTGAAGCAATGTTGGGGCTACAGGATGTTTGTTTTCAGCAATCATCATTC
GGTGCAACTTGTCAAGAGCATAACAGAAGACGAATGTTGAGCACTGAATG
ATGGCTCACAAGGTAGGAGCAATCCAAACTCAAATTCAATTGAAGAATAA
AGGTATATCTCTTACTGTTCTGCAGTAACACCCTGCAAACTGCCGGCTCA
CACAAATGATTCAAGACTATGCAACCGTAAGACCAAAAACATGGTGTTTG
ACTACATTAAGCCAGAAACTTTTCTATGTTAGAACTATAAAGGTTTACTT
ACTTTCCCAATTCCCAAAGCTATATTGCTAAGCTGATTGGAAACTAAGAA
GATAAGAGCAAGTGCCCCTGTGTCAAGCACTTGCATAGTTGCATGTTATT
TAGCCGGTGCTAGTGCGTGCTACCTATGGAAACCACTACCAGGTTACTAC
ATATGTTCATTCCTGAAAATAAAATGCAACAAAAAGTCATTTATTCCTTA
GGCCTCACTGTCGCACTTCAGTCGGACTTTTTAATCAACATGAATTGATC
CACCTATACTTTATCGCCTTCAAAAAAAAATCTACATTACATTACATGGA
CATTTACTTATCAAGCTTAAATTTCATGCAATGCAAGTAGAGTTAGGTGA
AAAGCAAAAATCGTAACATAAAGAAAGCAGAAAAATGGTAAAAAAGATTT
ACCTCAGTGGTCATGGGCGTGAAAACCAGAAGGTTGGAAAGGTCAAAACC
AAGGGCGGAGATCAAGAATCCAAGCTGATAGCGCTCAATGGTAGATGCCG
TCTTCCAAGGATGTAGATACGCAAAAGCTGCCACTGATATAGCCGAGCAT
ACTGATATCAACATGAAGTAGGCTGGGAACATTTTCCCTTGTAGACTCCC
AAACTGGTGCCTTGGCAAATACCTTAAAGAATACATCAACAAAGCAATGT
CAGTAGCCTTATTCTGAAATATTTTGGAGTAAACAACTTGCACTTGGTGG
ATCAATAACCAAAATAGATGCTGCATTTCTGGTTTTAGGTGATATTTTTT
CTGCAAAATCACAAAGCAGCATGTACTATGTGGGTATAATAATACAACAC
TGAAGGCGCATTTGAACAACTGAACAGATGACAGTGCTTTCTGAAATGCA
CACTACGTATTACTCTGAAACATGCAGCTTACACAATAATCCAACTTGCT
TGCAAAAGGCACCATGAACATTGGTGAAACCATGAAAGAGTTCTGAAAAG
TTCTCCAGGCCAAATGCCAAAATGGTGAGCTCAAGCATGACAGTCACAGC
AGGTTTAAAGTTTTAATAAGAGAATTTAACATCTCAAATCTCTCCATTAT
CCAAATAACCAAATATACAGTAATTCCAAGTTAGAAATTAGTGTTCCATC
CTATAGGTTGTAAATTGGGATTCTGTGCTTACAAGCATATAAACACGCAA
TCTTTACTAAAATGAAATCCTAGAACCAAAAGTAAAAAACTGGATGAACG
TTTGGGCAAGGATACTATTCTAGGGTCAAACCCAAACTGCTAGGAGCCTA
GGAACAACCAAATTAGCATTTTGAGCATGGCCAAGACAGCAAGACTATGC
AAGCTCTCCGCTTAAATTTGACAAAATCTGATACTGTTTACAACATAGTA
ACACTTCCGAAAAATCTAACAGCAACAATAATCGACGTGAAAACCCAAAA
TTCCACTAAAATGGAGCTGATAGATAGGGAAGCGATTAGAGAGCTCTTTA
CTTGAACATGACGATGCCGCCGATGAAGGTGACCCAGAGCGCGGCGCCCC
AGGCGGTGGCGAAGCAGAGGACGTGCGCCAGCCTCGCCGCCGCGACCCCG
GCGCCGGAGCGGCCGGAGCCACCGAGGAGAGCGTCCGGCGCGAAGAGCAC
GCCGGCGGCGAGGAAGGACACTGCCGTGAGGAACCGCGCCGCCCACCCCA
TCGTGCCCCCACCCTACCAGGCTAGGGTTCGGATTCCGAGAGATTGGATG
GAGGAAGAAGAAGAAGAGAGCAAATCTGTGTGATTGGAAATGAAATTGAA
CTCAACTTAAGCACAGAGTGTGAAATGAAAGACTAGTCAATGGAGTACTA
GTGCTTGCTTGCAAGGAAAGTTCTGGAAGCTTATCTAGAACGCATTAAGT
TATAATATTTCCTCATTAATTTTATAGGAAGCAATTTAAGTTAATTGATT
GATTCTCATAATCCACACAAATTAACAACAAAGAAACAGAGCTTTACTTG
TACAGTACTATTTCTACTCAATGGCAATTCTCTGAAGTCTGAAGTTCCAA
GAGAGGAGTCAGCATAGGAGAACTTGTGTTACATGTGACAGAAGGCTTGA
CCTTTTTAAACTCCTTTTAGAAATGATGAGTTGAATGAACACTGTATTAG
GCAGGAATTTGCTCAGTTGAACCTCATTTGTTTGTCTGTTTTGTCATGAC
CAAACAAACCTATGGGCTATGGGCTTTAGGCTGTGTTTGGATCCAAACTT
CAGTCCTTTTCCATCACATCAACATGTCATACACACACAACTTTTTAGTC
ACATCATCTCCAATTTCAACCAAAATCCAAACTTTGCGCTGAACTGGTCA
CTTAGAAAAATTTCTACCAGAAACCTGTGGGCAGTTGGGCCTAGAAAAAA
GAGCAACACACGGTTTTGGACCAAACAGAAGAAATCAAAGATTCAGAACT
GCACAAGATTTGGAGTACGACAAGTATAAACAGTGAACAGCACTAGCAAA
AGAACTGACCCTGTTCGCAGTAGAACATGAGGTCAGACCTGCAGTACTTT
GGATAACATTACAGATCACAGTACTTACAATGCAGGTAGTCCATCTGCCA
AAATCAACTGTAAAAATGGAGTGTATTTTGGACAACAGAAGAAGAACAAG
TAATGAATGATCTTATGTATTTCTTCAGTTCAATTGTTTGAACCTGAATA
CTTGATCAATTCCAAATTTCCAATAGCAATGTGATGCCTTTCCAATTGCT
CTCTCTACCTTTGTAGAGACAGTGGCAGTGGCACCAACAATAACAATCCA
CAAATCATCATCAACACCCAAAAGATACAATTCCAAATCTTGTTGAATAA
TCCCATGCTTTTAATTGATGAGAGTGGCTTTCTTTCTATACCCCTAGCTG
CTCGAGGGCGATGGTGACGGTGTGCGTGAGCTCGCCGATGATGAGGCGGT
GCTCGCCGACGGGGATCCTTCGGACCCCGTTCCGGTCGGCGACGCTGAGC
CCGTCGCACACGTCGATGCCCATCTCCACCCTCGCCGTCCCGCCGGCGCC
CACGTGCACCTTCTCGAACGCCACCAGCTGCCGCACCGGCGCGCCGTGGC
CCGCCGCCGCCTCCGCCGCGGACGACGCCGGCGCCGCGGCGTACACGAGC
ACCGTGTGCGCGCCGTCGCGTTCTCCCACGTTCCTGACGTCGACGTGCAC
CGGCATCCTCAGCTCCTCGCACCGCGCGTGCGCGACGCGCACGGCGGCGG
CGCGGCTGAGGCGAGCCGTGGCGTTGAGCGAGGCGGAGGCGGAGGCGGCG
GCGTGGTGGGCGGAGAGGCGGACGGTGAGCTGCGACGGCGCGTGGGCGAT
GGAGTGGGTGAAGGAGGTGTAGCTGAGGCCATGGCCGAAGGGGTGGATGG
TCGGGCCGGTGTAGAAGCGGTAGGTCCGGCCGGGGTAGCCCTTGGCCGGA
TTGGCACGCATCGCCATGTTCGTCATCGGCGCCTTCTGCAGGTAATCTTG
CGGGTACCATGTCACCGGCAGCTTCCCTCCTGCAACACACAACAAACCAA
ATTCCAAATTAGGCCCCGTTTTAACTTGATTTATATATATATATATATAT
ATATATATATATATATATATATATATATATATATATATATATCTCGATTT
CTGTTATTACGCTTTTCAAATTACCAAACGATATAATTTGTACGAAACTT
TTTTTTATTAATGTTGTTTTAAAATATTAGAGAAATGTCCATGGGTTTTT
CGGCTAACTCCATAAGGCGGTGAGCTACACGATCTAGATTCGAGGTCTCA
ACCTTTCTAATTATTTGATATTATATCATTTCCTAATATTCGCATCTTTT
GTTTTAAAATTTCAGATAAATACATTTTTTAAGTTTGTAATAAATTAAAC
CTTAAGTAATCTTGTGTTAACGGCTTTCTCATTTTACATAACATTAGTTT
TTATCTTCGTTAGATTCAAACGAGACCTTAATCTCCTTCTTTGTGAAAAG
GTAAGTCAAATTTTACAAACAATCTCTTTTCTTTTGTTGGAAAGATTAGA
AAATTTTGATATTTTTGAAGCACTCTGAATGAAATGAAATGAAATCTTGT
TTGGATTATGTACTACCTGGGTTGTGGTGGCCGAAGATGACGTCAGCGAT
GGCCTGCCCGCCGGCCTGGCCGGGGTACCCAGCCCACAGGATTCCGGCGA
TCTTCGGGTCGCTCTGCGCGAACCCGATGTCGATGGGGCCACCGGACATG
AGCACCAGGATCACCGGCCCTTTCGACGCCTTCGCCACCGACGAGATAAG
CTCCGCTTGCCGGCCAGGGAGGAGGAGGCTCGCGCGGTCCAGCCCCTCGG
CCTCGATCTTCTGGTCGAGCCCGGCGACGACGATGGTCGCGTCGGCGCGG
CGAGCGGCGTCGACGGCCGCCGCGATCGGCTGGGCGCCGCCCGCGCACGC
CACGTCGGTGCAGCCCGGCTGGTGCGCGGCCCGCGCGGCGTACCGGGCGA
CGCCCTGCAGCGGCGTGGTGTACCTGCACGGCTTCCCGGCGTAGTTCCCG
ATCATCGCCACCGTCGCCTCGGCGTGCGGGCCCACGACGGCGACGGCGCG
GCGCGCCGTCGCCGGCGACAGCGGCAGCGCCCGCCCGTCGTTCTTGAGGA
GGACGATCCCCTGCCGCGCCGCCTCCACCGCGAGCTCCTGGTGCGCCGCC
GTGCACACGTGCTGCGGCCCCAGGTGCCCGAACGGCTGCGCCGCCGGGTC
GCCGTCGAACATCCCGAGCCGCATCTGCACCGTGACGGTGTTCGTCACCG
CAGCATCAATGTCGCCATCGCCGACCTTCCCCTGCGCGACGGCGCTCTCG
GTGTACTGCGCCAAGAACGGGCCACAGTCGAGATCAAGCCCCGCCCGGAG
CGTCGCCGCGACGGCGTCCTCCCTGGTCCGCGTGTAATGCTGGTCGCTGT
AGAACACATCAACCGAATCGCAGTCGGAGACGATGTACCCGGCGAGCCCC
CACCGGCGGCGGATGGTTCCCCGGAGGAACGCCGCGTCGGCGCAGGTGGG
CACGCCGTTGACCTGGTTGTACGAGCACATGACGCTGGCGGCGCGGCCGT
CGACGACGCAGGAGCGGAAGGGGACGTTGAAGGTGTCCTCGAGGTCCTGG
CGCGTGACGACGGCGTTGAAGTGGAAGCGGTCGGTGCCGGACCAGTTGTC
GAGGTCGTAGGCGGTGAAGTGCTTGCAGCAGGCGGCGAGCTTGAGGCGGC
CGGAGGAGGGTTGCTGCTGCTGGAGGCCGCGGACGTAGGCGGCGGCGTAG
CGGGCGGCGACGGCGGGGTCCTCGCCGGGGGTCTCCTGGCCGCGGCCCCA
CCGCGGGTCGCGGAAGATGTTCACGTTGGGGCTCCAGAACGTCAGCCCCG
CCTGACCGCCATTGTACATGGCGCGACCCTCGTCGGACACCGCCTGCACA
TACATACACGTACATGAATACACGAATACGTATACAGCTGAACAAATACA
TGAATTAATAACAAAAGAGGAATGCTACAATACGGTATTCCATTATGACA
GGATGATACCTCTGGGATATCGCCTTATACATGCACATCGTAAAAAATAT
GTACATGAATACAGAGACATATACAGCTGAAGAAATGCATGGATTACTAA
CTACTTCCTCCGTTTAAGGTTGTAAGATGTTTTGAATTTGGTCAAAGTTA
AACTGCTTTAGGTTTGACAAAATTTAAAGAAAATATAGTAATATTTTCGA
CCAAGATAAATTTATTATAAAAATATATTTAATTATTAATTTAATAAAAC
TTATTTGGTAATGTAATTATTACTATATTTGCCTATGAACTTAGTCAAAC
TTAAAACAGTCAAAACATCTTATAACCTGAAGCAGAGGGAGTAAAATATT
TCCCAAAATACAAAATACACACATAAATACATGGTTTAATAATAAAAGGA
ATTTGCTAGATTTCTCTAAGAATTTATATTTTTTTTCTGTCACATGAATT
ACACATTTTGGTATTTGGTTAGCTTAAAAATTGCAATGTACGAACATGTG
CAGTTGTATTTCATTTTTGAGTGTAATTTTGTTGTTGCACTATATGGTTT
TACTTTATTTTTTGTTTAAGCTTAAAAATATATACTCCAGTTCTATAAAA
AAATATTTGTTTTGATTTCTTTTTGACTGAATTGTTTTTCTATAATTAAT
AGTAGAGTGGATGAGAATGATGAGAAACCTGAAAACCAGATAGTCCTGAC
TAGTAAAAAATACTCCTAAAATATAAAAAGAAGAATCTTTCTATGGATTG
TTCATCATGGGCAGGATGGACAACGAGTCATGGTTTTGATCACAGTGGAG
CACGAATCACGAGGCAGGATCAAATATATAATTGCCTCTCCTGCAAATCT
GCAATCACATGGCCGTGTACCCTCGTGAACTCAACCAAGTTAATACTACC
TCCGTCCCAAAATAAGTGCAGCCATAGAAATCCGTGTCCAATGTTTGACC
ATTATGAAAAATTTTAAAAAATTTAGTCACACATAAAGTACTATTCATGT
TTTATCATCTAATAACAATAAAAATAGTAATCATAAAAAATTTTCAAATA
AGACGAACGGTCAAACGTTGGAGATGAATAGTGTAAAACTGCACTTATTT
TGGGACGGAGGGAGTACTTACATGCAACACTGCATTCGCACGTGAATTCT
CAACCGTGTGCTTGTGCTCACATTCACACTCGTGATCGAATTCCTCTGCA
AATTTCAGAAGATATATATATATTTTTAAAAAAATGTCTGCAGGTTCTCT
ATCTCTTTGGAAACAAGACATGCAGAGATCAGATCAGACACAGGTCCAGC
AACTTGCCCTGAAGGTCCAATTTGTGACCACTGTTTGGGCCTTGAAGGCC
TCAACTACTCCTAATACAGTACTCTTGTCTTGCTAATCTTGAGAGAGCCA
TAAATGAGGCATCTGAAGATCTTGTTCTGCAAGTATACTACCAACTGCAG
CTCTACAAACAAGTCAAGAACAAATGGCTACTTGTGTACTACTGATGGTT
TCACTGAATTGTTGAACTGCCATACCTACCAATAGGTAACTAGGAGTAAA
ATGACCATTTTATGAATTCATCATGACATGAATGGAATTCAGTATACATG
TCATACCATAACAAAAAGGCAAGAGGCCAAAAAAACTTTGATCTAAAGCT
AAAGCTTAGCACTGATTATGGTAAACAAAATTCAGTGCAAACAACTTTGC
CAGAATTTTAGTGATGAAGAGAGAAGGACATGCCAAAATGAGAGAATAAA
GATGGCAATATGCTATGACTACAATAACAAGAGCAACATATCATAACTCT
ATCCTAGTGGGCTTTTGTGATGTAAATAGTTGCTAGCTGCCTCCTACACT
TCACCTTGGCCGTTGGTTGCATCTTGCATGGCCACCTTTCAGAATGGGCA
TCACCTTTAATTAAGGTGTACCAACTTTACACATTTACACATTGAAAAAT
ATTTTCTTAATTAGCTAAGATAAGATATCAGAATGGGGCTCAAAAGTTTT
AGATTTGGCTAGGCTGGCTTGCACATGGCTGCACCCCTGTATCTTGCACA
CCATTGGCCAGCACACTATATAGGACACTAGGAATTCCATTATGTCCTTC
CTTTTTGGACTTGGACACACTAGCAAGGTGTGCATCACTATTGGGTCCTA
AAGTTTTGTCCATTGATGATAATGAACTTCTAAACTAAATTTAAGTGCAT
GTTATTGTTTTGATCAAATATTAGGACATAGTCTATTTCTCACCACTAGT
TTTTGGTTATGAAAGGTGCATGATGCATGCATGCTTTTACAGGGCTAACA
ATGGTAAAATAACACAATGATTAAGGTAGAATGTCACATCACAGTTAGTC
TAATACATGCATGAGATCTAGATATATTCTTCAGTGTAGAGCAGAGCATA
GCATGTGCATTGCTTGCTTGTCATTTTGCTAAGACAGACCATGTACAAAC
ACGGTGCCTTAACTCACAATTAGTGCCTAACATTATGTCTAGACGCAAGC
TCTAATGTCTTATCTACAAAAAGATAAGTACTACACACATATACCATTTG
TGTGAAGCTAAATTAACAAAAAAATAGCTAGTAAATGCATGCAGAGCAAA
TCAGTTCACCACTAGTACCAAAAACGCCAGTAAAATCAAACAAACCAGAA
ACAAAGTACCCTTGAAAGGTTAAAAGCAGTCACTTGCAAAAAGGCCAAAA
GGGCATATGGATCATTAGCCTTTTCTTCTTTGTAATTACACATGTTGTAG
GCTCCACACAAAAATAATAATACAACTCCAGTGCTCTATCCATTCCACCA
ACCATGATCCAGCAGATGCTATTGCTGGGCCAGTGTCACAGTGACCCTCT
TTGCTCATGCAGATATTTAGGCCAACTCATAACTGAATAAAAACTTGTTC
ATGTAAAATTTCCACAAACTTTTATCTTGCAAACATTATGTGCTTGAAGT
TTGAGAACTGCCATGCATACAAAAAGGTTTTGTTCACTACATCTTACACT
TGTTCACCAAAAAATAACATTTTCTGTTATAAAGATTGAAAATTTTGTGG
ACACGCATCATTATTAAGCAAAGTGGTGGCAAGAATGCTAGTGCTCTATC
CAAGTATTATGGACCGTGAGATATGTGCTTTAAGATTCGTACCCAAAATC
ATTGGCACTACCAAGTAAAAAACTACTCATTCTATTCCAAAATAAAAACA
TTTCTAGAATAGTGATAAGTCAAATATTTTTAATTTTAACTATTAATAGC
AAAAAATTAAAAAGATCATTCATCTAAAATTGATGTTATTAGATTTACTA
TTAAATAAACTATCATAATATGTAACTTTCCATTTAAAATATTTTATTGG
TCAAAGTAGTATTTTAAAGATTGCGTGGAAGATTTATATTTTAGAAGAGA
GAGAGTATAAACCATAGAAAAAAAATAGAGACAAGGACAGAACCCGAGAC
AAGCGCGACGCACAGTAGCGAGTGACACAGACAAGGACGCCATGGCGCGC
ACAGACATGACGAAGGCTGCGTTCTTTTCAGGCTATTAGTGCTCGTTTTC
CGTTAGCACGCTTTTCAAACTACTAGACGGTGCATTTTTCTGTAAAAAGT
TTCTATACGAAAGTTACTTAAAAAAATCATATTAGTCCATTTTTTTAAAA
AAGAATAGCAGATACTTAATTAATCATGTGCTAATGGATCGCTCCGTTTT
CCGTAATCACTGTTGACGGTGGGAAAGAACGCAGCCGAAGAGAGGCATCA
CATGCGCGCATAACAACAAAACCGCGACAAAAGCAAAAGCGCCGCGCACG
CCGCACGCGCGCCGCGGCGTCCCGTGTCCGCGCCGCGCGCGCGTCACGGC
GCCGGCGACGGCGACAATGCCGGCGACACAGTGTTAAGTGTGGAACGTAC
CTGCCCGATGAGCTCCCAGAGGGTGGCGTTGAACGACGCGGCGGTGCCGA
TGACCTGCGGGAACGCGGTGGCGCCGGGGAACGCGCCGCCGAACCTCACC
CCGGGCCCCGTGTCGGACACGCCGTGGAGCGCCTCCGACCACCACTCGTA
CCCGGCGACGCCCAGCCGCGGCACGCCGGCGGCGTTGTTCACCAGCAGCC
GCACCTTCTCGGCGCGCGTCAGCCGCGCCACCAGGTCGCGCGCCCGCGCC
CGTGCCGGCAGCGACCGCCTGCAGAACGGCAGCGTCGCCGCCGGCCCGCC
CGCCGCGCAAGCGAACGCCGACCGCGCCGCGACGGGGACGACGCCCCCGC
CGGCCGCCGCCCCGGCGAGCACCAGGAGCGGGAGGAGCAGGAGGCGCCGC
ATTGTGGAAGTGAACTCCTCCTCTGCAACTGCAAGGTGTTTGTGGAAATG
GAGATGGCGAAGGCAGCGTGCTTATATAAACCCAACCGCACAATCTCAGG
GGCTCTGCAAGTTGCAACCACCCCCCAGAGGAGAGGAGCAAGAAAATGGC
TAATTTCTTTCTCTCTTTTTTTTATACTTTTTGTTTGCAAAGAAAAGTAT
ATGCTTTTCAATTAAAAATTTACAGCACGTTTTCAGTATTCCATAAATTA
TTTGGTTTGCAGAGAAAAGATTAATTAAAATTCAATCAATGTCTTGGGTG
CCATGAGTTTCTTTCTTCAACTTTGATCGTTTGTTTTATTTAATTGTTTA
AAAAAATAAAAAACATAAGTCATGTATAAACTATATTCATGTTTTATAAT
CTAATAACAATAAAAACATTAGTAGCAAAAAATTTTTAAATAAAACGAAT
GATCAAAGTTGGTACGGAAAACTTATGGCTGCACTTATTTTGGGATGGAA
GAAGTATTAAATTGCAGTCACCGCTGCTAGCTAGTCCTAGAGAAAACTTA
AAAAAAAAAAAATCGATGGCTGACAGTGTGTGTGCTGCGTGCTGGTGGTG
TTTTCATTCTCTTGTGCATGTGAGCATGTAACTGTGTGTTTGTACAATGA
GAGAAGTAATAAATCATTTTTTTTCCTTTCTTTTTAGTAATGGTGTTTGT
ACTGAATGAAAGTTGGTGGTGATGGATATTTATGATTTGTGCTTCAAAAG
TCAGATAAAGAAGTAAAGCGGTTTCAAGGACAGGGCACGGCTACTTTGGA
GCAGGTATTGACGTACTAGGCTCTGTACTGTACTGGTGTAAAGACTGCTT
TTAGAATTTACAAAGGTAATTACTGCTATGATTAACATCTGAACATATCC
ATTAGCTTTAACTCCCAAAACAAGTACCTTCAAATCTAGTAGAGATGAAA
ATAGAGGAACTTTCCCATATGAAAAGCACCTAACAACTTTCCCTATCTCT
TTTCTTCCTCTATCCCTTTTAACCTGAATTTTTTTTGTTGGTTTATCTTG
GACAGTCCAATCAAAAAGTCTATGATTTTATTCTAGAATAGAAACAATGT
TGAAACAGAGGATTTAGTTCATTACCACACTAGACAACAAACAAGAATCT
ATAAGTTCCAATTAAGGCCTATAAATATCTCTCAGTGATCACCATGTCAT
CTTGATCTTTTATTTGTAAATGAGAGCATGCTTTTAATCATAATCTGCTT
TTTAGCCTCTGTTTGGTTCTGTTTTGGATTTATGATAGCAAAAGAGAGAG
GGCCTTCTTGCCTTTAGCATCACATTTGTGTAAAGATGCATTCATGCCTT
GGAAGGACCACCTTGCAGAATGGAAGGATATTTCTCCACACATATGTCAT
CAGACTAATCTGTTCACAGTACTCATGCAACAACTCTGCCTCATTAGCAC
AAAGCTACATGTTTCATAAGCAGAAGCACAAGCTCAAATCCTACATCAAT
CAAAGAATGCGTTTCAAACAAGCCCAAAATGTTACTGAAAGCATCTTAAC
GATGTACTTTGCCAAGTTTCATTTCACACAATATATATTGACTCTTGCAC
TCACCGTTAATCTTGTTGAGCAGTTGGTAATCCAATCTTTTTTATGGTCA
GTTTTAGTGAGCAACCAACTTGGAACGGCGTACTACGTATTTCGCCGGCA
AGCAGTTGTTCAGTACTTCAACGTACAGATCAAAATGTCATGATTTCACC
TAACACCTTTATACAAACCACAGTCCAGTGAATTACAAATGTTCTTAAAT
GCAATTTCATCAGGTTGTACAAAATGTTGAAGAAGTTCATTCTATCATTA
ATTAATATATTTAATGGCGGCGCTTATCATGCACCTGATTTGATCGCCAG
CAAGAAGAGGATTAGAACTGAGAATAACTTCGCTTGAAGAAACCGGACTA
GTAGGTTGATTTAACAAGCTTTACTAGAAGAACTAATGACGTGTCAGAAT
TACTTACCGTTTAGACCAATGCAAATGATACGAAAAGCTTCATCAAAACG
GTTTCCTTGTACGGAGGTATTGTTTGCAACTTTGCTGACATGGATTGATA
AATGAGAGCGAAATGAATGTGTCACTGTCAAATCGGATTAGATGAGTAGT
TCAGCTGCAAAGGTTAAAAGCAAGAGGATAAATACGATTTCAGAATTCAG
ATAGCACCAAAAAGAGTAACCAAAGTTTGAGTGTTAATAGATCATCTGTG
CACAAAACTTGACGTCTCTTGCAAGTCTGCTTGTGCTTATCCCTTTTCAC
TCTGTTTAAAGCTTCTTTTCTTTTTGTGAATTCTTGAATGTTGATGAATG
AAAGGTCGAGCAAACACTTATTCTTATTCGCAACTAAATGCTTCCAAAGA
AGAAGCATCACTCTATTTTCCCTAATCCCTAGTGATTTCTCCACTACACT
GTGCAACCTATTTCTGATGGCAAAAGTACTACTATATATTCTAATGACAG
GCAGAAAGACAACATGCTTATTAGTCCTTATTCTTTTCCTTTTCACTTTC
ATGATGTGTGACCAATTGATGGTGAAATGTTAGTGGCTTTCAAAAGCATA
GCATGTTATACATCACTCTGACACAACTAGGAGAAGGGAGAAAGTGTGAT
GTCCAGATGCTAATGGGACATGTATCATTTCACTTCAAGTCTTGGCTCCT
GTAAATGGTCCCTTCTACTATCCATTATCCCTTATGCCGATGCCACTATG
GCACCACCATCCACTAGTAAGGACAGAAGTTAGCTCCAAGAGTTAGTGGT
ACAATGTATTTATGGAGTAGTGTTGTGATGTCAAAGCAAGAAAACTATCA
GGGTACCCACTTCAGTAAGTATATCTGTATATGATCTTCCTCCTGAAAAT
GCTGAGCAACTATTTGTCTGCAACAGTAGAAAAGCTAGGTAATTAGACTC
ACTGTGAATAGATATTTTTATGGGTTTAGTCATGTAAATTCTGCATATGT
AGCTCCCCAAATCTCTGCAGAAAATATGGAGATGATTCCACATTTCCACT
TCCCAAGGCTTCTAGTGGCGTTGTTGCCTCATGTGCATCCACAATTCTGC
ATCACTTCTGTTCATGGACATACGCACAAAGGTCAACTTGCAAGCATGCA
TCACCCAACTGGAACCGAACTGGATGGCTTCAGCTCATGGAATTCAGCAG
CTGTTGATGTAGGGGTTGGTGCTGAGGCAGTGAGTCTATGCTGCAGAACA
TGTGGTACTGACTGCATGTAGGACAGGATACTGTATATACTCATACAGTT
GAAGAAGTAATGGGAGCAGGAATGAGTGAATGGATGGATGATAGGAGTAC
CAGACTGACAGTGTATCTGTTGGGCAAATTGAGTCATGGGCTCTATTGAG
TCTCTCTGATTGGATGCAGCACATCTTGACTGAATTTTGCATCAGCAATG
ATTGTGTGCAAGGCTCTTTCTCCTCCACCAGATGCTGCGAAATGCATGTA
TATCTTCAGGAACAGAAAGGAAAATCTTTTCCTCCATTATCCACCTTTGT
TTTTCTATTGAATTCATCATTCTACATTTAAACACTGAACAGATTAGCTT
GTGAGTCATCAGGATTGGTTCAAGACAGATGTAATGGCCAGTGCCTAGCT
TTCCTCATAGCTGTCCCATTAATTCTTCAAATCACCCGTGATTTTGATGC
CTTCATATGCTCTGCAGGGGATGTTAACCAGTGCTCTTCTTAGATACTTG
AACCTTCCTAATTTTTCCCACTGTATTCTGTTCTACTAGTAATCCCTTCC
CTATACAGGATTCATAGCTCGAGTTCTTGCCTCCAAACGATTTCTGTACA
CAACTGCGGGTACAATTGTAGTAAGTTTTGAAGGCCAACAGAGATTAATT
GCATATTGAGTTGCTGATGGAGGTGTAATAGGGCTCTTGTATTGTATACT
GATGAAGAGTGGTGTGGCTTTGTCAGAAGTTCTAATTCTACTTCTAGTTT
CAGATACTTATCTCTTATCAGCGTTTCACCTGATGGAACTTGATCATTAT
GTTCAGAAATGTTCAATTCTGATGCTTTAAAGTTCACTCCCCAAATCTTT
AACCCTCCAATGGCATACGAAATTATAATTGAGTTCACTATTCATTTTGG
TACTCTTCAATATTCAGTATTTTCGTTCAATGCTCTACTTTCATCTCAAC
TGTTTTGGTCATGACCAACGCAGCACAAAACAAACAATGGTTTCTGGCAA
TGTGATGAACATAAGAAGAAGTATAGGTTAGCAAGATGGAGTGTACTGTG
CAAACGAAAGGAATGCGGTGGCTTGGATATACAGAATCTAGAGATACAAA
ACAAATGCTTGTTTAGCAAATGGTTGTACAAACTCATCAATGAAAAAGGG
GTTTGGCAGGATATTCTTAGGAATAAATACTTGACTAAGAAAACCATCGC
ACAAGTTGAGAACGTCTTGGAGGTTCACATTATTTACTACTATTCCATAT
TTCCAGGACGTTGATTGTTAAACCGTTGTTTAATTATTTATGTGTGAAAT
ATGGAATAGTAGCAGATAATGCGACTTCGTACATAAATAACTAAACACCT
AATGACCTATGATTGAAATATGGCCTAACAAATCATTCATGTTGCCTTTT
TGGTCTCCAAGCTCCCCACATTTCAGTCACTAGCAGTTGGCAATTTGGGG
ATGGAGAATTACGCAGCTTGGCTGGGGGGCTAGATGTGGGCTTGTGGCCT
ATTTTCTAAGTGAGTAAGTTGAAAGCATGTGGCCTATTTTCCTGTCTGCT
TGGCCCAACTGCGTTTGCCAACCCAATCGCATAGCCTTTTCAACCTCCAG
CCATCTAGAGACTTTCAGCACCCCTATCCTATCATCCATGGCGGAAAATT
TGAAGGGGCGACTCATGGGGGATCCATGGGTCCGGGGAGGGTAAGGGGGA
CTCAAGGTCCCCATGCACCCACTTTGAATTCTCCATTGCTTGCAAGCTCC
TAATTAAATCACAGGAGTTCACCCAGGTGCTCTAGGACATCACTTGCGAC
CTGACATTGCCCCACACCAAGTCCGTCCGGTGTGCCGCCTGTGGCCACGG
CGAAGCTGTCTTCTTCCAGATCAGGATTATCGATCAGAAACAAACCAACT
AGTTTGTTCAGAGTTTAAACTTACATAGCAACTACTAAAATGCTTTTGTT
GTTGCAGGCCACAGCGAAGGGCGAGGAAGGCATGATGCTCTTCTTTGTGT
GCTGCAACCCCAGCTGCGGTCATAGATGGAGGGAGTGGCATGTGATGCTA
CAAGCAAAAAAGACTAGTTCTTTTATGTATACAAATTGAAGTGCTACCTC
TATTTTTTTAAAACAGATGACGCTGATATTTTTTGGAATAACGTTTGACC
ATTCTTCTTATTAAAAAATTCACTGTAAATATGCTAAAGTATAATTCATA
TACTCATAGTTTCTTTAAGGGACAATTTCGTTTTTGCCATCACTTTGATC
TCTAATATTAATTTTGCCCCTACTTTTTAGGGTTTTCGTTTTTGCCCCCA
CTTTTTTAAATCGAAAGAGACGTTTACTCCTGGTTTGGATGGAAGTTAGT
TGGATGGGGTTTATGGCAGTAAAAAAAAGAAAAATAAAGGGAATAAATAT
TTTTCGAATTAGTGATTTACCTTTTTACCCCTGGAATTCTCTCCTCTCCT
CTCGCTGCGCACGGTCACATCCTGATTTTTGTTTCAGGATTTATAAATTA
TTTAATAAATTATTATTAGAATTTATATTAAATGATCTTTAATTTACAAG
TGAAGTTAAATGTGGGAAATAAAATTTCCTAAATTTAAAGCATGGATGGA
TTCAATTTTTATTAAATTCTCCATGATTAAGTCAACTCTCTGAAATTTTC
TCGGATTTTTCGGAGCTCAATTCCTAAATGATACAAAGAACAGTTCAGTA
ATTTTATTTGATCATTAATGATCTAACTATATTTGTTAAGAGCTTTTCTT
GTTTAAAAATCCTTAAATTATAAATTGTTGTTTAAAAGGAATTATTAGAA
ATGATCTTAAAAGCCTAAAAGAGAAGATCTAATTTTAATTTGTTAAATCT
CAATATAAAATTGGGCTAGATAAAATTTTGTTAAATACTTTGCTTAATTC
TATAATTCCTAGATTTTTCTAGGATTTATTTGAGCTAAGGAAGTATTTTT
AATAAATGGAATTGCATTTCATGAATAATTTAAATTGAAAAAGATTTTTA
AAAGTCTCTTTTGGCTTTGGGCCGAAAGCCGGCCCAAAACCTCCTCTCTC
TCTCCCCGGCCCAAGTCGGCCCAGTCCGCAACCGAGCCGCCGCTCTCCTC
TCTCTCTCTCAGTCGCTGACAGGTGGGTCCCACATGTCAGGGTCGTCTTC
AACCTCGCGCCGCCGCCGCCCGAACCCTAGCGCAAGCCGCTGCCGTCTCC
TTCCAAATCCGGCCGCTCCTTTCCCGATCCGGTGAAATCGATTGAGGGGA
AATAATCTCCTCGATCTCCTCTTCCTTTTCTCTTATAGAAACTCCGGTCA
ATTTCGTTTGGAAATCCGTGGATTCGAGTTCGATTCGGATTCGTTTTTCC
CGAAGTTTCCTTCGCGTCGCCGGCCGCCGTGGGCCTTCGCCGCCGCCTCC
TTGCCCCTATAAAAGGATCCCCGGTGTCTCCTCTACCCGTCGCCACCCTC
GCCTTTGCTCGCCGACGTCTGTAGCGCCCTAGCGCCGTGCCGCCTCGAGC
CGCCGTCGTCGCCGTCGCTCCAGCCGTGCTTCGCCGTCGCTCCAGTCGTC
GCCGTCGCTCGGGAAGGTCGCCGTCGTGGTCGCCGTCGCGTCGCCGTCCT
CGTCCACCGCTTCACCGCCGCCGAAGACCGCCGGAGCACCGTCGCCGCCG
TCGACCCGATCTTCTCCGCCGTTTCGACCTCGTCGCCGACGTCGTCCGTT
GCTCCTCCGCCGTTGCTTTGGTCACCGGTGAGTTCGCCGCGTCGTCCGCT
ACCCGTGGGTGCTCTCCGTTCGCGCCGCAGCGCCGTCGTTCGCCAGCGAG
CATGCGCCGCCCGAGCTGCCGCCGGTGCTGACGTCGTCGCTGACGTCATC
GTCGTCGTTCTCCGTGAGCCGCGGTGGATCCGTTGGATCTCGGCCGCCCG
TTTTGGATGGATCGATCTCGGCCGTTCGTTCCCGTGAACCGCTGCCGTGC
ACCCGGTCCACCGCAAACCCTAGCCGCTGACGCAATAATTCCCTTTTCCT
TTTCAAAAATAATTCATTATTGCGTCATAATTCAATTAAAATCCATATAA
ATGCTTTAATCCGATTTAATCTTTAAAAATTCATAACTAATTCATTTCAT
TGTAACTCAGTTTAATGTGGTTCAAGTTGCAAAAGTTGTATAAAATAAAG
ATCTACATATTAAAATTATCCATAAATTGAATTAAATTTATTTAATTCTT
TTTAAATGGGCTTTAATTAGATTTAATCTTGTAAAATTCATAATAAATTC
ATTTGAAGTCAGAATGAGGCCGTTCAAGTCTCATAATTCATCTAAAATTA
TGATCTACATGTTTGTTTACTTTTTATGTATTGTTTATTTGGTTTTTATT
AGTCTTTTCCTTGTTTTGGCGTGTTAGCTTGTCGTTTCCGTCGTTGCGAA
GGTTCGCGAGTGCGTCGTGTTCAAGTAGATTATTTGAAGACCGATTATTG
CAAGGCAAGTCACACAGATCCTAAACACAATCCTTTGAGCATGTTGATCC
TATATTTAAATTCTCTATTTATTTCAACTGTGCATTTATTTTCGAATGTC
ACTGGGTGGTGTGAATCTATTCCTTTGTTATGACCTGTTTGCATTGATTA
CTTTATTCCTTGATACCTTGGGTTATTATAACTTGACTAGTTGAGCTATA
TATATTGGTTCAGCTAGATATTAGATATGATTGCTTAGCCATGCTTAGAA
ACATTAGCACACTATTAGGATAACTTATGACTCATTATTATTTAATGATG
GCTTAATGATAGTCCACGATGGTTAATCGTGATTGGTTAATTAATTACTT
GCCAACTAAAACTTGATAATGGTGGGTTGTGAGCACATGGTTTTGAGAGT
CGTGCTCATGACAATTAAGGACCGGTTCGCGAGCTACTATTGTGAAACAT
TAATCGTGCCAACCACAAGCCAGCGTGGGCAACAGCTTTACCTTTTGTAT
AGCATGGTTCATTGCGGAGCACCAGACTGAGAAGTGGCGGAGATAAGCCC
ACGGGGGTCGCTGGGGAGTCCATGCCTCTGGTTTTTGAGGGGGTGATTAT
GATCCAGGAATGGTGCGCTGTGGTGGATTGTGTTATGCAAGGGGTATTGT
CACAGCTCCTTTCCGAGATACCGTGGTGGTATTGAGGCACATGGTGACAT
GATGTGGAGCTGTGTCTTGTGGGTACAGTGGTACACCTCTGGCCAGAGTA
AAACTATTCGAATAGCCGTGCCCGCGGTTATGGGCGGGTTGAGCAATGTT
TTTCGTGATTAGTCTCACATCTCTCACAATAATTATGGATGTTATACCTG
GTAATAATTTGCTTAGCTCCTGGTTTGGAGATTAGATCTGTACAGCCGGG
TATGGTTGTTCAGGATGGTTGGGCCTGTACAGCATGGGTGTGCTGTTCAG
TGTTGATTAAAATTTCTGATTATTTACTCCACTGTTTTACTTCTCTTAAA
TGTTTTGCTAAATGCTGCTTTTGCAAATGAGCCTATATTATGCCATCCTT
TGGTATCCTTGTGCACTTGCATATTTGCTGTGTCGCTTGCTGAGTATGTC
ATATGCTCACCTTGCAATAATCAATCAACCTCAGTTGAAGAAAAAGGATC
CAGAAGGAGAAGACATTTGGCTTATACCCCAGTTGAGCTGCCTGTGGGAG
TGGAGCCGGAGCTTCGCTAGATTTTATTTTCCGCTATTCCGCTGCAGTTT
TCTTCATGGTGAGGACTAAGTGCCTCTTAAGTAAGTATTTATCGTTGTAG
TTAATTTGATGAATCTGTATATTAAATTGTCAGTTTGTGTACCTCGGCTG
ATTCCTGGACAAGGATTTTATGCACAAATCAGTTCGGAAATTACTAGTGA
ATTTCTGGGCGTGACAAAACCCGAGACGACCTAGCCGGCGGCGCAGGCGG
CGGCGGAGAGCGGACGTCGGCCGCTCCTCTCGGCGCGAGCAGGAGGCGGC
GGGGAGAGGGCGGCGCGGCGGCGACCGGCTGGCGTCCAAGCGGCGAGGCT
GCTAAACATGGCGCCAAACACAGCGAGGCTGTTGCCGTTGCACGGGCCAT
CGTCGGCGAACACGAAGTTCATCGCCATCATCAGCGACAGCGCGTCCTTG
CCGGCGGCGACGACGTACATCCCCTGCGCGCGTCCGACCAGCCTCGAGGA
GGTCAGGTTGGGACCGTCGGTGAGCGGGTTGTCGATCACCACCACCGTCC
CGAACCACGTCGCCGAGGCGTTCGTCGTCGGCATCTCCGCCACCTGCACC
ACCGTGGAGTTGGGAGCACCGCCGCAAACACGAAGGAGGAGGAGGCAGCC
ATTACTTAGCTCTGTGTTGGTCACATGGTTCTAATTAAGATAGCTTAATT
AGTTAGCTGTCTGATCTATTTGTTTGGCTATGATAGATGAGGGAGAGGAT
ATAAATGTCCTATTTAACACCGTTAACTCCTCCATCCAAAACAGGGGCAA
AAGCATTTTTCGGTTAAAAAAAGTGGGGGCAAAAATGAAAACCCTAAAAA
GTAGGGGCAAAATCAATATTAGAGGTCAAAATGGGGGCAAAAACGAAATT
GTCCCTTTCTTTAATGATAAAACAAGTCACAACAAACTAGCATATAATAA
AACAAGTCACAACAATAAGTCATATAATCATAGTTTCTTTAATGAGAAAT
GACATCACTGTGACATGAGTAGCACCCCAAGGTTCTGAGTTTAAATCTCC
ATAGAAAAGAATTTCAGATTAAGTTATTTGAGAGCTAAATTCCCTGTTTG
ATATGTTATGTTCCTAATTTAAAAAAAAAACCGCATATATCCAGTTGAAT
GTAGAGGCCGGGTAAAAAATACCATTCTCTTAAGAAAATCTAAAAAAATA
ATAAGAAAATGACATCACTTGAATATACATGTACAACTTGTGTTGGTCGG
GAAAAGGAGCCACTGATTATAACGATCGATCGAGCTGTCGTGATGCCCCT
TTCGATCCAGCTAAATCCAGCTTTTTTCTTCAACTTTCAACTAGGAAGGT
AGCCCGCGCGTATGCGCGGGCATCATATTTAACTGTGTTAGAAATTTGAT
TAGGAATATTTATGATTACTATATTGTAAATATCTTTAATTTTTTAATAA
TTTGTGTGGCGTTTCTCTGAATGCTAGTAACCATCGCCGACGTATAAATT
GTAAACTAAAATTACTTAAAACAATGCAGTTTTGGTTTTATAAGAAAAAA
TATATATGAAACTATATATCATTTGTACATAATGCGTTTCTTTTTTTAAT
ATTTAGCATAACTTAATTTTGTACTTTCTATACTCTGAGTAACAATTTTC
TTTTGTAAAATATATATGTCTTTATGAATTTTAGGATATATTAATTGAAG
ATATTTTCTATTAAAAATATGCCTAATACGACTACATATAATCATGAGCT
GAATATGTTGAAATATTGATTTAGTTGTATGTATATAGTATTGCAGTATG
AAACTACAGTTTAGCGGTAAATGTTTTTCTCAATGAGAAAATATATTAGA
ACATAAGACTTTTATCGCTCCCAAGTTGTAGTTTAGGGTTGTATACTTTT
GAACTGAAATTATGTTAGATTTTGTTTCCAACATAATACAGAAAAATTCA
AATTTTCTATTATATTTTATTTAAAATTTTAGTTATTTTCATTATTTCAG
TACTCTAAAAATATTAAAACATTGCTATTTAGGATGGGTATCATTTTTTT
TAAAAAATGTTAAATTTAGAAAAAAAAAATTCAGTCTTCAATTATTTTTA
TCATGTTATTTTTTTATAGATTTCCATTACATCAAGCATCTCTTAAATGT
TTTGATCTCTGCAATCTAGAATGGAAATATAAGTGTGTCGGTGATATGGG
ACCGGGGGTATCGTGACCAGAGGCTTGAGGCAGACACAATCGCCCACGTG
GCCTGGCACCTTCGGGGACGTCGGGCCCGAGGGTGAGGTGTCCGCCCTCC
TCCTGACTTCCCCGAGGGGGGGTCGGGTTACTCCTACCCCGGCCCCGAGG
GCCGAGGCACCCCGACCCCTTGAGGAAGTTTGCGCCACATATATGGGATA
GGTGAACACGGCAGTGCTCACCTAACCACATTTATTGTAGTCTGGTCGAG
TGCGTCACACTGCATGCAGCGCAGTGCAGCGCGTTTTCTTTATCCGGTCT
GTGACCGGTCACAGACCGGTCAGATCTCGGGTTAGGTGGCGACTGGCGGT
CTGAAGCACGCCTTGCCCCGTCCCGTCAAGACGAAAGCCTCTAGGCACTT
GTCTCAAGCCGGAGCTAGCGTGTTATCTCTTAGAGATGGCACGTTAGCCC
TGGTTAGATTTATACCAGGCTTCATCCTAACCATTACAGGCGAGATGTTA
CGTGAAGAAGGGCAAACATGCACGTTGCTAAGCTGACGCGTGGTAGACAA
GAATGACCGATCTGACACCGGTCTCGTCATCAACAGACAGCCATAATCCC
ACATCGCGCCTATTTCCGACGGAAGTGGGGGTAGGTATAGGCTGTCCCGT
CAGAAGGGCACTCGGACAGCAACCGTACCGATCTCCGTCCATTTATGAAG
GAAAGAACAGTCCAGTTTGAAGAGGGAGAGGTGCATGTGGTATCCCCTTG
AAATATAAAAGGAGGACCTTGCCCATGGAGTGAGAGGGAGATCTTTTCCA
GATTAAAAACCTAGAGCAAGGGGGGGGCTTTTGGAGACAAGGCCTTCTCC
AGATCCGATCCCAGAGCGATTGGGGACCGGATTTTCCCGGGAGAGGAGAG
GGCTGGTTGATATTTTGTAACTTGCTCATACATAGATCCACCAAAAAAAC
ACAGGAGTAGGGTATTACGCTTCCCAGCGGCCCGAACCTGTATACATCGT
CCGTGTCTCGCGTTTCTTCCTGGCACGCGATCTTTCCACATACAGAGAGA
GCTTGAGATCTCACCCTGAGCCCCCGGCCGAACCGGCAAAGGGGGGCCTG
CGCGGTCTCCCGGTGAGGGGCCACGAGCTCCGTCATCTGGCGCGCCAGGT
AGGGGGCTCAGCGTGTGTTTTCTGAGCTCTCATACTCTACCGTGTGCGCC
AAGTTTCCCTTGTTCAGCCTAATGGCCGAGCAAGCAAAGGCGCACGACCT
CTCTCCGAGTGTGAGCGGCGACGACGGGGAGCCAAACCCACGCCGTCGAG
CTCGTACTCCCCCACCTCCTCCACACCAAAGTCCTAAGCAGGGGGAGGCG
CTCGAGAGGGTTGAAAAACCCACAGCATCACCAGTCGCAGGTGATGCAGG
AGAGCGGCGAGACGGGGAGCGTCGCCTCCTCGTCTACGGTGACGGCAGCA
CGCCCCAGGGAGCGCTTCAGGCTGCTGGCGCGCTCCTACGTCACCCCCCC
GTCGTCCCTGACCCGGAGTCTCCAGCCCGGCGATGGCTGGACGATGTGGC
CAACTTGGTCATGACGGCACAGCAGCGCCTGGGTGCTGGTGGACGGTCCG
CCACCACCAGGACCTCCGGCGCCGCCACCACCGGCTCTGTGTCATCAAGG
CGGAGGGCGCGGCGAGCGGCGGCGGCTGCACGACATTCGGCTGCCACTCC
CTCATCGACACCTTCGACTCGGGAGGATCAGCATGGGGAGCCGGATGCCC
GCCTCGACATAGAGCGCCGGCGTAATAGCCGGCGTACTCCCCGCGCAACG
GAGGGCGCCTCTTCGTCCAGAGTGTCACCTCGACATGGACGTGAGGACCA
GCCCTCCGTGCCCCCGGCTGGTGGTGTCGGCTGTAGAGCCTTTGTGGCGA
GTCTTCGGAATGTCCGTTGGCCCCCAAGGTTCCGGCCCACCATCACCGAG
AAGTATGATGGGAGCGTCAACCCCACCGAGTTTCTCCAGGTCTATACGAC
CGGGATTGAGGCTGCTGGGGGTGACGACAGGGTTATGGCGAATTTCTTTC
CCATGGCCCTGAAGGGACAGGCGCGGGGTTGGCTAATGAACCTGCCACCC
GCGTCGGTCCACTCCTGGGAGGATTTGTGCCAGCAGTTCACCATGAACTT
TCAAGGCACCTATCCACGCCCAGGTGAAGAAGCGGACTTGCACGCAGTAC
AGCGGGGGGATGATGAATCCCTTCGCTCGTACATTCAACGTTTCTGCCAA
GTCCGCAATACTATACCTTGCATCCCTGCACACGCGGTGATCTACGCGTT
CAGGGGGGGTGTGCGACACAACCGCATGCTCGAAAAGATTGCCTCCAAAG
AGCCCCAGACTACCGCAGAGCTTTTTCAGCTCGCGGACCGAGTGGCTCGT
AAGGAGGAGGCCTGGACCTGGAACCCCTCTGGTTCCGGTGTGGCAGCTTC
GGCCGCCCCCGGATCCGTCGCTCAGACAGGGCGGCGTGACAGGAGGAGGA
AGAAGAGGTCGGTCCATTCCGGCGACGAGGGTCACGTCCTCGCCGTCGAG
GGCGCTCCGCGGGCCACCCGAAAAGGGAGGCCTGCGAGCGACAAAAAGAA
AGAGGCTGGTACTCCCAGCAGGGAGCGCCCAGCCAGCAAGTGGTGCTCCG
TCCACAACACCTCCCTCCACGATCTCGCGGACTGTCGCGCAGTCAAAAAC
TTGGCTGAGCGAACAAGGAAGTGGGAGGAGGACAGGAGGCAGGAACGCCG
TGAGGGCAAGACCGCGGCAGTTCCCTCCGGTAAACGGCGAAGTGAGGCCA
AACAGAAGGCCCCCGCCGTTGACATCGATGACGGTGATGATGACTTAGGT
TTCCAAGAACCTGGGGCTACCATTGCCACTGTCGACGGGGGAGCGTGTGC
TCACGTTTCTCGCCGGAGCTTCAAGGCCATGAGGCGAGAGCTTCTCGCCG
CGGCCCCTACTCATGAGGCGACGCGTCGGGCGCGGTGGTCGGAGGTGGCC
CTCACCTTTGACCAGACCGACCACCCACCGTGCGTTGCCCGGGGAGGGCA
GATTGCGATGGTGGTTTCCCCCACCATCTGCAATGTGAAGTTGGGGCGTG
TCCTCATAGATGGAGGAGCGGCTCTCAACATCCTTTCCCCCGCGGCCTTT
GATGCTATCAAGGCCCCGGGGATGGTGCTCCAGCCGTCTCAACCGATCAT
CGGTGTGACGCCGGGGCACACATGGCCGTTAGGTCACATCGACCTACCGG
TCACCTTTGGTGGATCAGCCAACTTCCGCACGGAGCGGGTGAACTTCGAT
GTGGCGGACCTCGGTCTGCCCTACAACGCGGTCCTGGGGAGGCCCGCGTT
GGTGAAGTTTATGGCGGCGGTCCACTACGCCTACCTCCAGATGAAGATGC
CGGGCCCCGGTGGCCCCATCTCTGTCCGTGGCGACCTTAAAGTCGCGCTT
GCTTGCATGGAGCAGCGCGCGGACCACCTCGCTGCTGCGACCAAGCCCGA
GGGTGGTGACGAGAGGCTTGGCACCTCCGCCCCCACCGCCCCGAGGCAGC
GGATTGCCACATGCGACGAGGTCCCGGTCAAGGAGGTTGCCTTGGGCGAC
GGCCCATCCAAGACCACACGGATCGGTGGTCTTCTGGATGGCAAATAGGA
AGACGCGCTCGTCTCTTTCCTGCGGGCAAACGCTGACGTCTTTGCATGGA
GACCAGCGGACATGCCTGGGGTCCCCAGGGAGGTGATTGAGCACCGTCTC
GCCGTGCGGCCGGGCGCAAGGCCGGTCCGGCAGAAAGTGCGGCGGCAGGC
CCCGGAACATCAAGCCTTCATCCGCGAGGAGGTGGCGAGACTTCTGGAGG
CCGGATTCATCCGTGAAGTCATCCATCCGGAGTGGCTGGCGAACCCGGTG
GTCGTTCCCAAGGCGAACGGCAAGCTTCGGATGTGCATCGACTACATCGA
CCTTAACAAGGCATGTCCTAAGGATCCTTACCCCCTGCCTCGCATAGATC
AGATCGTCGACTCCACTGCGGGGTGCGACCTTTTGTGTTTTCTAGATGCA
TACTCTGGTTACCATCAGATTCGCATGGCTAGGGAGGATGAGGAAAAAAC
TGCGTTCATTACCCCCGTAGGAACCTATTGTTATACATCAATGCTCTTCG
GGTTAAAGAATGCAGGTCCTACTTTTCAACGTACTACTCGAATTTCTTTG
GGTAGCCAAATAGGACGTAATGTTGAGGCTTATGTCGATGACTTGGTTAT
AAAAACGCGCAACCAAGAAACTTTACTTTCAGATCTAGCGGAAACTTTTG
AGAACCTCCGCTCCGCCCGCATAAAGCTGAACCCAGATAAGTGTGTGTTT
GGTGTACCTGCGGGCAAGCTTCTCGGGTTCTTGGTCTCTGCCCGAGGCAT
TGAGGTCAACCCCGAGAAGATTCGAGCTATCGAGCGGATGCGCCCCCCCA
GCAAACTTAGGGATGTGCAATGCGTCACCGGTTGCATGGCCGCCCTAAGT
CGTTTCATATCAAGGCTGGGAGAGAAGGCGCTACCCTTGTTTAAGCTCCT
CAAGCGCTCGGGGCCGTTTACTTGGACGGAGGAAGCTGAACATGCCCTCA
CTCAGTTAAAGGCATATCTCAGCTCTCCCCCGGTTCTAGTCGCCCCGGAG
CCAAATGAGCCCCTGCTACTTTACTTAGCGGCGACCCCCCAAGTAGTTAG
TGCAGCGTTGGTTGTGGAGCGCGATGAAGACAATCCTCATTTCGTGCACC
CCCATTCTGTGCTAACTTGGCCCGGGAGCGAGCGGGGAGGAGAGGCCCCC
GAGTCGGACGGTGGCCTACGGCCCCTGACGACCGGAGTCGGCCCTCTGCC
CGCTCGTCAGACGGTGCTGAGTGCCCCCGACCCCCAGGAAGGCCCCGAGG
CCACTGAGGGAAGGCCGCACCTATCGCCCTTTGGCCCCGAGGCTAACCCT
GTGCTGGCTCGACCCGGGAAAAAGCAGGGAGAAGAGGCCCCCGAGCCGAA
CGGAGGCCAGAGGCCCCTGACGACCGGAGTTGGCCCTTTGCCCGCTTGTC
CGACGATGCCAGGAGCCCCCGACCCTCAGGACGGCCCCGAGGCCACCGAG
GGAAGGCCGCCCCTTTCATCCTCCGACCCCGAGGTCATCGGCACAGAAGA
CAAGTGCGCCCTGAAAGGCCACTTGAACGAAGAACGCCCCGAGGATACGG
CCCCTAGCAGAGAGGATCGGCCCCACCGAAGGGTGCAGCGGCCTGTCTAC
TTTGTTAGTGAGGCCCTCCGGGACGCTAAGACCCGATACCCTCAGGCCCA
GAAGATGCTTTACGCTATTCTGATGGCCTCGAGGAAACTGCGCCATTATT
TCTAAGCGCATCGGGTCACTGTGGTTACGTCTTACCCCCTCGGTCAAATC
TTGCGCAATCGAGAGGGTACAGGACGGGTGGTAAAATGGGCAATCGAGCT
TTCTGAGTTTGATCTGCACTTTGAACCACGCCACGCTATTAAGAGCCAGG
CCCTCGCCGATTTTGTGGCAGAGTGGACCCCGGCTCCAGAGACCGTCTCA
ACTCCCGAGGCCAGCACGGACCCCTCACAGCTGCCTCACACCTCCCACTG
GGTGATGCAGTTCGACGGTTCTCTGTCTCTCCAGGGCGCCGGAGCGGGGG
TCACGTTAACCTCTCCGAACGGAGACGTCCTTAGATACTTGGTCCGTCTC
GATTTTCGAGCAACCAACAATATGGCAGAGTACGAGGGACTCCTTGCCGG
ACTCAGAGTGGCAGCTGGACTGGGGATCCGCCGCCTCTTGGTGTTAGGCG
ACTCCCAGCTGGTCGTTAACCAGGTCTGTAAGGAGTACCGGTGCTCTGAC
CCACAGATGGACGCTTACGTACGCCAAGTGCGGCGTATGGAGCGCCATTT
TGACGGGATAGAGCTTCGGCATGTACCCAGACGGGACAACATGGTTGCCG
ACGAACTCTCACGGCTCGCGTCCTCGCGAGCCCAGACCCCACCGGGCGCC
TTTGAAGAAAGGCTTACCCAGCCGTCGGCGCGACCCGACCCCTTAGGGGA
GACGGATGCGCCTGACCGGCCCCCAAGGCCCGTCGGAGTCCAGGCCTCGG
GACCCGAAGGGAGCGCTCCAAGCTCCCTTAGATTGATTGCATGGATCTCT
GAGATCCAAGCATACCTCACAGATAAGACTCTACCTGAGGACCGCGAAGG
GAGTGAACGCGTCCAACGCATTTCCAAACGCTATGTGCTGGTAGAAGGGA
CCCTCTATCGGCGCGCGGCTAACGGAATCCTCCTGAAGTGCATTCCTCAG
GAACAAGGCGTTGAGCTTCTTGCCGATATCCATGAAGGCGAGTGCGGAGC
CCATTCCGCCTCGCGCACCTTGGTTGGCAAAGCCTTTCGTCAAGGATTCT
ATTGGCCGACAGCTCTCAATGATGCAGTTGATCTGGTCCGGCGATGCAGA
GCGTGTCAGTTTCACGCCAAGCAAATCCATCAGCCGGCCCAGGCCCTGCA
GATCATACCACTTTCGTGGCCATTTGCTGTCTGGGGGCTCGATATCCTGG
GACCGTTTAAGCGGGCCCCGGGCGGGTTTGAGTATCTGTATGTCGCGATC
GACAAGTTCACTAAGTGGCCCGAGGCTTATCCGGTCGTCAAGATCGATAA
GCACTCTGCACTTAAATTCATTAAGGGCATCACGGCCCGTTTTGGAGTGC
CTAACCGTATTATTACGGATAATGGCACCCAATTCACTAGTGAACTGTTC
GGCGACTACTGCGAAGACATGGGCATCAAGCTCTGCTTCGCCTCACCTGC
CCACCCCAGAAGCAATGGCCAAGTGGAGCGCGCCAATGCAGAAATCCTCA
AAGGCCTTAAAACCAAGACCTTCAATATTCTCAAGAAGCACGGCGATTCG
TGGATGGAGGAGTTGCCAGCGGTGCTCTGGGCAAACCGAACCACACCAAG
CCGGGCAACCGGGGAAACGCCTTTCTTCCTCGTCTACGGCGCAGAAGCGG
TTCTCCCATCCGAGCTCACCCTGAGGTCTCCTCGAGCCACCATGTACTGC
GAAGCTGATCAAGATCAGCTTCGCAGAGATGACCTCGACTACTTGGAAGA
GCGAAGGAGGCGCGCGGCCCTCCGAGCCGCGCGCTACCAGCAGAGCCTGC
GGCGCTACCATCAGCGCCACGTCCGGGCCCGATCACTCTGCGTCGACGAC
CTCGTCTTACGCCGCGTCCAAACGCGTGCTGGATTGAGCAAGCTCTCACC
AATGTGGGAGGGTCCGTATCGAGTGATCGGTGTCCCCCGGCCGGGCTCCG
TACGGCTGGCCTCGGGCGACGGCACGGAGCTGCCTAACCCGTGGAACATC
GAACACCTTCGTCGCTTTTATCCCTGAGGAGGGGGGTCGAGTGTCAGGTT
TTGGCTCGGGCCAACCCCGCACCCCCCCTCGGGTGTGCAGGGTTGGCCGG
GGGCTACCACACATGCACTTTCTTATTTCTCTTATTTCAGCATTTCAATA
AAAGTAGTTTCAATTTCCTAAAGGTTGTGTCTGTGCCGTTTTTCCTTCTG
AAGAATCTTAACTTGAAATAAGGTCACTCGTGCTCAACCTTGCCCTCGGG
GGCTCGGTTCGGTCAGCTAAAATCGCCAAGCGGGGCCCAGAACCGAGCCG
TGCCCCGGGGCGTGGTGAACTCCGGGGGGGAATCGGCAAAAACCCACAAT
CGGGTCACCCATAACCCTCGGTCACCATGTTCCCGGCCTGGCCAGTCTCG
ACATGTGGATCTCCCCAGGCACTAGCCCCGACCCGAGCCATTTGAGGATC
GGGACTTGAGCACGAACCCTTAAATCAAGCTAAAATGCAAAAGGACCACG
GCACAAATCATCCTCAACTCATATGCATAGCAAAATAAAGTTAACATAGA
AATTTTTCATCATTTTTGATTGCAGATTAAGTTGATCTATACAAAAAGAA
GAAAGGAAAAGAAAAAATTGGAGATTGGCGGGGGCCTGGGGGCTCATTCC
AGTGCGCCCGGGTCGCCGGCCTCGTCGCCACCGTCGTCCTCACCGCTGGC
GTCGCCCTCCTCGTCGGAGCTAGGGGCGAACGCGAGCCGAGGGGCCGACC
CCTCGAAGCTTTGGACGATGTGGTTGGCGGCATCCCGGACCCGCGCGCGC
GCATCGTCCTCGGTCCCGGGAGGGAACTCCTCCAGCGCCATCCATGGGGA
GAAGCCGGGGTCCCTGGCCTGGTAACTCGCTAACACGAGTTCCACCGCTC
CTTGGGCGAGGTCCCTCGAGGATGACTTGATGGTCTTCTCGAGCTCCTCG
GGGAGTTGTTGGACAGCCCAGGCCATCCTCCTAAGGTGCGGGGCGAGGCC
TTCCAGATTGGTGGAGCGCGGAATTGTCTGGCCTCTCCAGAGGCCCGCTT
CCCGACCGGCGCGATCCAGCCGGGAGACTGCATCCCAAAGCATGCCGGGC
CCTATCTCACCCGACAAGCGGAGGGCCTCGGCTTCCCCGGTGGATGAGTC
CAGGGCGCGCTGCATGTCCGCGACGGTGTGTTCGGCAGCTGCGAGGCGGG
CGACTAAATCGCTTTTGCCCGTAGCCACCCCGCCGCTGCGCTCCCTCGCG
CCCAGCTCCTTTTCTCGCGCCTCGAGGTTAGCAGCCCGCTGCTCCAGCGC
GGCTCTCTCGGCGCGGACGCATTCCAGATTGCGGCGCGCCTGCTCCTCCT
GCGCTGCCTCGCGGAGGGACAGGCTGTCCGCCAGCCGTTGTGTCGCGGCC
TCGGACTCCTCAAGAGCTCGCTCCCGCTCAGCAAGCGCGTCCTCACGGAG
CCGGAGCGCGGACTCCTCTTCGGCGCAGGCGGCCTCGTGCGCCGCCAGCG
TCGTCTCCCGGATAGCGGCGGCGGCCTCGCGATCCGCCAAGCTGGTCTCC
ACGGCGCCGGCATGATCTTCCAGCGTCATGGCACGGGCCTCAAGGGCCTC
TTCGCGCCGCCAGGACGCCGCTTCAGCCTCCGTTGCTCGCTGCTCTCGGG
CAGCGGCGGCGTCAAGGACCCCCTGGGCGGCGTCGAGCTTTTTCTTTAGC
TCCGCCTCCCAGCTCCCGTGTTGAAGGCGGAGGGAGTCCTGCGCCTCAAT
CATCGCGGTGGTGGCGATGAGGGCGGCCTCTCGCTCCTCCTCCACCTCTC
GGGCGATCTCCGCCAGCGCCGCCTTGCGGGCTTCAAGCTCCGAGATGTGG
CGGCGGTGAGCCTTACGGCCCACCTCCACCATGGCGTCCACCGAGCGCCG
CCCCTCCTCGACGCGCGCCCATGCGGCCTCGAGCTCCGCTCGTTCCGCTC
GCAAGGCCTCCACCTGGGCGCTGAATCCATCTAGCACCGCGGTGTTTGCG
GCGGCCAAGGCTTGCAGAAGGGGCTCGGCACTCAGCGGGGCGGCAGAGGA
CGAGGAGAAGAGCCGCCTTGGAGAAAATGCGACGCGGCTTGGCCCGCCTA
AAGACGCACTGAGCTCGGGGATGTCCCCCGGACCCGTTTGGTCCTGGGCG
TCGCCCGAGGGAGCGGGCCCAGGCGATGCGCCCGCGGCCTTGTCGCGAGC
CGCCCCGGAGGTTGTCGCCTGAGCGTCACCCGAGGGAGTGGGCCCGAGCG
ACGCGCCGGCGGTCTTGTCGTGAACCGCCTCGGAAGACGCCATCGCCTCA
GCCTGGCGAGCCCGGGCGGTTTCCTCCCGAGTGGCTTCTTCAGCCTGACG
AGCCCGGGCGGCCTCCTCCCGAGCAGCTTCTTCGGCTTGGCGAGCCCGGG
CGGCCTCCTCCCGAGCGGTATCCTCCGCCTGCCGAACCCGAGCGGCCTCC
CGGGCGGCCTCTTCAGCTTCCCGAAGGCGATCTGCGGCCTCTCGCCGGTC
AGATTCTCGCCTCCGCTCCTCTGCGGCCGCCGGATCTTCGGCCTCGGATC
GGCCGGACTTGGGATGGCGGGAGGAACGCGACGGGACATCGCTGAAGCAG
AAGGAAAAACCGGAAGACAAACAAGATGGATAAGAGAAAACTTGCTGATT
GGGATAAAGGGAAGATGGTTGTGAAAGGCGTGAAACGAACCTGCGAGGGG
GTCGGTTGAACGACCACCTTGGAGGGGAAATCAAGTTTCCTCGGGATGGT
TCCGTCTCCCCCGTCTTGCGGAGCCGCTTCTTCTTGCGCTCCGTCTCGGG
CTGTGATGTCGGCGCGGCCCCCTCCGGGTGCCTGCTGCTGGCACGCACCG
CCCCGCCCCCTCGGGGAGGAGATGGGGGAGATGTTCCTCCCTGTTTCCTC
TTCCCCCGGGCGTCGGCAGGGCGGTTGCTCCCCGAGCCCCCGTCGCGGGG
CCCAGAAGCACGGCCCCCTCCTGGGGTTGATTCTTCCTGGCGGCTCCCGC
CGGCGCCGTCGTGGCCCTTAGGAACCACCTCCTCTGAGGCCCCGACCCCC
ATCATGATGGTCAGAATGGAGGCGCGGTCTGGATCGCAGCAAAGGGGGAG
GAGTCCTTGAGGAATAAGAGACGCCTCCACGGAGCTGAGATTCAGCACCC
TTTGGACCACGATCTTGAAGTCATCGGGAGCCCAATCCCATCTGACTCCC
CGGTGGGTCCTCATGTAGTCCTCGGACCCGGTGTACTCCCATGCGCTCCG
GGCGCGCCGCTGAAGCGGCGCAATCCGGCGACGGAGGTAGTCGCCGTACA
CCATGGCCCCAGTGAGCCCCTGGGATCGCAGGCCCGCCAGGCGGTCGAGG
ACGGCGTCATAGTCATCCCCCAGGTCTACCGGCGCCCGCCAGCTGGAGAT
CTGCGCCGGGGGCTGGCTTGGAAGTCGGAGACGCGCTTCGTTGGCGAGGG
GGGTGTAGAACCAGTCGCTCTTCCAGTCGTCCCACTTCTTGCGGAGGGCG
CAGGGGATGTAGCGGTTCAGCACCGGCCCCCGCGGCTGGAAGTAGCAGCC
ACCAACCACCGACGGCGGCGACACCGACTGCACGGTGAAGAGCCACCGGA
ACAGCCGAAGAGATGGGCGCACCCCAATGAACATCTCGCACAGGTGCGCG
AAGATGGCCAATGTCATCACCGCATTGGGGGTGAGGTGCGCCATCTGGAG
ATCGTAGAACTCCAGAATGTCCATAAAGAAGGAAGAAAATGGCGGAACCA
GCCCCGCCATTGCGAAGGGGAGGAAGAAGATGGACCGCCCCGGGTAATCT
GGTGCTGGGCGCGCCTCGCCCAGCATCACTATCTCCCGGCCGATGGCGGA
TTCCGGCATGAAGCGGCGTGGCAGCCCAGCCTGCCTCTCGCTCACAATGC
GGGAAGGCGGTAGTACGCTACCGTCGAGCAGAGCGGAGCCCCGTGCCATG
TCGTCGGAGAAAGAGAGGGTTGAGAACGAGTGTGTGTGGCGAAGGTGAGG
CGCAGCAAAGAGAGAGTTTAGGGCGCAAACAGCGAAGGAAAGGGGAATAG
TGGCGAAAGGAAGGGAGCAAGTCCTTTCCTCGATGGATTTATACCCTTGC
CATCGCTGAGCCCGGCTCCTCGTTTCTCGTGCCCACTATCTCGCTCCCTC
GTTACTCGCTATCTCGCTCCCTCGTTTCTCGCGCCCACGCTTCCACTAAT
TCCATTCGCCCGCTTGCGGCGCATGAGGTGGATATGCGGTTGTGGCAGTC
GAGATAGATCGTATCGTGTGCGCGTTAATTACGCTCGCCGACCGAAGCGA
CGTTTACCATATCTCCAGACGAAACGAATCTGCACGCCCAGATTCGAGCG
CTGCTCAAGTGATGTGGCAGTCTTGAAGAGACCGCCCGTGACTGACGGCC
AAGACACTGTTACCGATATGCGTGGTTTAAGACCGTTGGGTTTCTGCCCA
ATCACGGAGACTGGTCCCACCTGTCACCAGGCTTTAGGAGTGGCGTTACG
CCCGACCGCTTCCCTCGAGAAGGGCGATCGCCCTGGCATAACGCCGGGGG
CTACTGTCGGTGATATGGGACCGGGGGTATCGTGACCAGAGGCTTGAGGC
AGACACAATCGCCCACGTGGCCTGGCACCTTCGGGGACGTCGGGCCCGAG
GGTGAGGTGTCCGCCCTCCTCCTGACTTCCCCGAGGGGGGGTCGGGTTAC
TCCTACCCCGGCCCCGAGGGCCGAGGCACCCCGACCCCTTGAGGAAGTTT
GCGCCACATATATGGGATAGGTGAACACGGCAGTGCTCACCTAACCACAT
TTATTGTAGTCTGGTCGAGTGCGTCACACTGCATGCAGCGCAGTGCAGCG
CGTTTTCTTTATCCGGTCTGTGACCGGTCACAGACCGGTCAGATCTCGGG
TTAGGTGGCGACTGGCGGTCTGAAGCACGCCTTGCCCCGTCCCGTCAAGA
CGAAAGCCTCTAGGCACTTGTCTCAAGCCGGAGCTAGCGTGTTATCTCTT
AGAGATGGCACGTTAGCCCTGGTTAGATTTATACCAGGCTTCATCCTAAC
CATTACAGGCGAGATGTTACGTGAAGAAGGGCAAACATGCACGTTGCTAA
GCTGACGCGTGGTAGACAAGAATGACCGGTCTGACACCGGTCTCGTCATC
AACAGACAGCCATAATCCCACATCGCGCCTATTTCCGACGGAAGTGGGGG
TAGGTATGGGCTGTCCCGTCAGAAGGGCACTCGGACAGCAACCGTACCGA
TCTCCGTCCATTTATGAAGGAAAGAACAGTCCAGTTTGAAGAGGGAGAGG
TGCATGTGGTATCCCCTTGAAATATAAAAGGAGGACCTTGCCCATGGAGT
GAGAGGGAGATCTTTTCCAGATTAAAAACCTAGAGCAAGGGGGGGGCTTT
TGGAGACAAGGCCTTCTCCAGATCCGATCCCAGAGCGATTGGGGACCGGA
TTTTCCCGGGAGAGGAGAGGGCTGGTTGATATTTTGTAACTTGCTCATAC
ATAGATCCACCAAAAAAACACAGGAGTAGGGTATTACGCTTCCCAGCGGC
CCGAACCTGTATACATCGTCCGTGTCTCGCGTTTCTTCCTGGCACGCGAT
CTTTCCACATACAGAGAGAGCTTGAGATCTCACCCTGAGCCCCCGGCCGA
ACCGGCAAAGGGGGGCCTGCGCGGTCTCCCGGTGAGGGGCCACGAGCTCC
GTCAAAGTGGGTTAAGGCTATACAACTTGGCATGAGATAAAAAGATATTT
AACCATTTGCCACATTTAGATGTGGCAATTAACTTTTTACCACTGGACCC
ACATGTCATAGACATATGTGGACCCACATGTCATTGAGATAGGGGTGGCA
AATAGTTATTTGCCAAATCTAAAAGTGGCAAATAGTTAAAAGCCCCTGAG
ATAAAGGTATCCCTTAAATGTTTTCAATGTGTCGTGTATGACAAATAGAT
TCTAGACGGGGTACACGTTATGACATGAAAAAATGATATAATTAAAAGCT
TTTTCTCTAATCTATTAGTGACATCAGATATCATATGTATAATTTAGATA
TTATGATCATCTTAGGAACGTTTATTTATCCCTAAAAAGATCACTTATTT
ATAAAAATGCATCTAATTATTGATCAAGTATAAGTAAATAGCCCCTATAT
GCATGTTAAGAGAAATTAACTACTTCCACTGTTGAGGAAAAATATATCAA
TATTTACAACACCAAATTATTTTTATTGAATTCAAAATTGAATATGTTTT
TATAATATGATTGTTTTGTGTTGAAAATATTAATATGTTTTTTATAAACT
AATTCAAGTAATTTCACATTGACAAAATTTAAAATGACTTATAATCTGAA
ATAGAAGGAGTTGGAAGAAGGTGATTAGATGTCTAGCATGGTATAAATAA
TGGGTTGACCGTTTATTAAAAACATAAGGTGATATATTTTAATTTTTTAA
TGAGAAATTTTAGTAATCTATTTTATTTATTGGAGGCTTAAAGGTGGATA
GATGTGGTCCACAATGTAAGTCAATACAGATATTAAATTATTGATTTAAT
TGAAAATTACAATAGTGTAGAAATATCATAAATGAATATACGATTTAAAA
TTTTATGAGTATTTTAAAGTCTAGTTTAGTTGTTTCCATTAGTGCTACCT
TGAGGAGAAAGAGAAGAAAAGCACATGACACAGGGGAAACTGGCTAGACT
TGTTAGACGGAGTCCATTTGTGGGAGTTTTTTTATCACAAAGATAATGTT
GAATTTAGTTACTATGGAGATAAAAAAAAAGAACAGAGAAGGAATGGTAG
GGAGAGAGGAATCGGAGGAATGGGAGGGGGTTTTGGGATTTTCTTTTAAA
GATAAATCTAACCATATAAAATAGTGGATCCATCTATTTAAGTGGAAAGC
GATGGTTAGATGTTTTATTTTCATTTGTCATACTTATAGATTTTTCTAAT
TCATTAGAGTGTTACGTGGCGAGATCAACTTAGAAGTGTTTATGGGCGTA
CCATTAGGCCCTGACATTCGTAGTTAGAACGGCAGCATGATCTAATTTTT
AGATAACAAAATATGAGTAATATGGATTTTGAATTTTATATTTAATTATA
AATAACACAACAATTGACAAAAACTGAGTATAAAATTATAACTTGAGAGT
CGTGATCATTTAGATGTCCGAATTATTTTTTGATATATTGAGTGTTAATG
AGAAAATAGGAAAAGTTAGCTAGAAAATAGGAGAGGATGGGAGATTCGGA
GGATGGAAGGAGTACGTACTACCTTATGTTTACCTTATGTACGTAAGGTG
TTGGTGGTGGGGATATCAGATTTATTTTCTTTGTGTTGGAGATCTAATTT
TTTAAATTAACGGGTCCACCATTTTAAAAGAAAATCGACGGTGTGATTAT
AGAAAACCACGTGGTGATTTAGGAGCGTTTGTAGAAGGCCATATGACGGC
TTGAGAATATTTATTGGAAGTTTAATTAACTTTTAGTATATAAGTCCCTT
AAACTTTTTAGAAACGTTATTAAGCTGTCACGCGACACTCATATAAAAGC
TTGTAGGTCACCACATGTCATATCTCTCAATTAAAAGAATTATTAAAAAT
TATAAGAAAAATCTAACTGTGGATTTTCACTTAAATTGGTAAGATGTGAT
TTTATATATCTATTAACACTACCTCCTAAACTCCCCTAGTGTACGTACGA
TGTGCGTAGTAGTAGTATTGTTTTCAGAAGGTGTAAAGGAAAAGTACTGT
TTGTAAAAAAAAGGAAAAAAAATAATACTAACGTGGAGTACGTATGTATG
CCGCCGGGAATAAAAGGAAAAAAAATAATACTAATGTTCCCTGCCCGATC
CAGACCTCTTGTCTACGGTGTTCTCCTCTTTGTAGGGACACCAGTTAGAG
CAAACATGGCAATTTTTTTTTAAAAAAGTAGGGACACCAGATTTATTTTT
TTAGATGGAGATCTAATGGTTAAAATTAATGGGTCCACCGATTTAAAAGA
AAATCGACGGTGAGATTATAGAATGCCACGTGGCGATCTAGGAGCGTTTG
TAGAAGGCCACATGGCGGCTTGAGAGCGTTTGTAGAAAGTTTCATGGACT
TTTAGTATATAATAATAGATAGATAGTTGTTGCTCCAAGACTAGCATTTT
TGTGTAATTCCTTTTCTAAAATCTATAGCTCTTTCGTAACTTCATTACTA
AATATGCAGTTTTGTGGTACAATGCTTTAAATTTGTAGTTCCGTGATAAA
TTTCATGCTAATTTGTAGTTTTGTGATACACATTCTTAAATATGTAGTTC
CGTGATAGTTTGGTCAAAGTATGTGTAGTTTTGTGAAATTTACTCTTCTA
AAATCCATAAAGGCATCTATAGTATATGAGAAAAATAGTTACTTAATTAA
AGTTTAGAAAAACAAAAAATATATATGCTAAATATTCTAAAAAAGAAGCA
CACATGGTATAAATGAGATATAGTTTTATGGGAACCAACTCGATTGTTCC
GTCACAATATTTTGCCATAAATTTTAAACCACACGGTTTTAACTAATTTT
AGTTTATGATTTATATGCAGCAAGGATTATTAGTAGAAAATCACAGCCAA
TGTTCGAGACAAACCCAAACAAATTATTGACAAAAAAATCAGATTTAGAA
TAGAGTAAAAAATATTTCAATGAAAATTCAGGAACACCAATAAAATTTCA
AACACATTAAATAAGGTAGCCCATGCATACCAAAAGTCAACACAGCCATG
CCAAAACACATTAAATGAGACATGCTATTTTTTTAATAAGGTGAATGGTC
AAACGTCATGCCAAAAGTTAATGGTATCATCTATTAAAAAAGATTGAGTG
AATAATTTTTTTGCATTGTGTAATGAACTGATCGTTGTTCACTTATTCAA
GTTGAGGGATGGCAAAACGAGTAATATATGATCGCTGTTCATTATCTGGT
CTCTACTAGCTAGCGAGCTTGTATTAGCAATAGTTTTTTCCCCTTAAATT
CTACCACACACACAGTCTTGAAAACTTTACACATGTATCACCTCAAGGTT
CCTTGCATCGGGATATTTAACTTTGGGCCACTTTTAAGATGTGGCAATTA
ATTATTTGCCACTCGCTGTCTATGACATGTGGGCCCTCATGTGTCTATGA
CATGTGGGTCCAGTGGCAAATCAATTATCACCATATGTAAGAGTGGCAAA
TAATTAATTAATCCTCTTGCATCGGTAAATATATATATGAAGCAATGCAA
TGCTTTCTCTGGAGTACATTCCATATACCTGCCTTGTATACAGAAAACCA
TGCATGTTGGACTCCACCAAGTAAAGCATAATTAAGCATGTCTTGATTTG
ATTGCTATGTGAATTGTGAAGGCAGAAGAAATGGGTGCACGAATGGCATA
TAGTATGGGGTGACCCGACGGCTCAGAAGAACAAAGTGGAAGGAGAAAAG
AAGAAAAGAATAATAAAAGGAAAAGAGAAAGGAGAAAGTGTGTATCCTTC
TGTCCCAGGGTGGAGTGTTGGGGCTTGTTTGGATGGATTCCAAAATTGAT
TTTATCAAAAATTTTGGTAGTAGTACTAATAAATTTGACCAATATTTATT
CGGTTAATTTGCTAGCAAAACTTCAGTAGTTAGCTGCGACTTTATACAAT
GTTCTTTTTTGGCTTATTAGAGAGAGCTACTTCCTTGTTTATCATGAGCA
CACTTCCTAAAATATTGAAAAGGTATTCTTTTTTTTTTTGCAAAAACTTT
TTATATAGAAATTTCTTTAGAAAATTAAATATTGAAATGAGCCAGCCTCT
ATATCAAACCAAATCTTAGCAACTCTACTAAAATCATGATCTAAAATTAA
AAATTAAGTGATCAAACAAGCAAGTGCAATTCTAAAGATGTTTAGATTGA
ATGAGAGCGATAAAGATGTAATTCTAAACTGGATTAGGATGTTGTAATAT
TTTTTGTTTCTTTTTTACTTTATTATTAATATTTTTTTTTACAGCGGAGG
CCTCCCCTGCCGTGTTCCTTAAAAATAAAAGCAAGTGCAATAGTAGCACC
ATATTATAGGAAAGAAAAAAAAAAGATAAAAAGTGGTCCTGTGGTTGTCT
GGTCTTCTGAATGTTCAATTATGCAAGCAAGGGGCTATGTGTTCAGCTAT
ATATGCGATAAAAGCAAGGGTTATATACCACCTTCCCTAAACAGTTCCTC
CATTGTTGCGTTCCGGAACGCGTCATCCTACTACATTTCTATCAGCTGTG
GGTAAGCTCAAAACATATAGTTGAACTTGTTTCTTTTACCCCCTTAAAGT
TAAGTTAATTAATTTGCAAATGCTCATCTTGACCACAGGCACAGGAAGTT
TCTCAAGGATTAATTGTGTTCATTTCTGTTTGCCCTCTGAATGATCGATG
AGATCCTCAATGTAGCAGTGAAAAATCGTTCATCTAAGTAAACCTATATA
TATTACGATATCTGCTATAGGTTCTCCTTGCAGCATTGCTGCTCTCTCTG
ATGGGTGAATGTCAACAGATGTATCTATAATCTATATATGTTTCAGGTAC
TACGTACCCATCAATTCTTCTAGCTAGTTAATCACCTTAATTTTGAACCA
TTTTGTTACTGCATTGATCTATATAACGAGCATACACTTCATTTTGTCTT
TTCTCCCCACTTCTTTTGCAGTTGTAGCACGCATGCTATCTGCTGTTTTC
TCTTAACGGCCTTCTGATATCTATTCTATGAGCAATTCTACGGTCCTTGA
GGAGGTACCATAAGGTACCAAAAATTTAGTGTAAAATTTGGTACCTCATG
GTATCTCATAGTACCTAGGTACTAATAGGTACTAAATTTACAATAGAAAA
AATGGTACCTCCTCAAGCACTGTAAAATTGCTCCTATTCTATACTCCGGC
TTATACATTCAGTTACTTTTGATCTCTAATTCCACATTAATCTCAGTGTC
TGTTGAGATCTTAAGTAGATGGGTTGGTCATATTTTTGTCCATTTTTCAG
ATCGTGTGATTCTCATAAGAAATTTACTTGGAAATTTTGGTGCATCACCA
TCAAGAGTTTCTCTATGGCAACCATACTGGATTCTTTGATTGGATCATGC
GTAAACAAGTTGCAAGGGATCATTACAGAGGAAGCAATACTAATTTTAGG
TGTAGAAGAAGAACTCAGAAAACTGCAGGAAAGAATGAAACAAATACAGT
GCTTTATCAGTGATGCTGAGCGAAGGGGCATGGAAGACTCAGCAGTACAC
AATTGGGTTTCTTGGCTAAAAGATGCTATGTATGATGCTGATGACATTAT
CGATTTGGCTAGCTTTGAAGGAAGCAAGCTATTAAATGGCCATTCTTCTT
CACCAAGAAAATCATTTGCATGCAGTGGGCTTTCATTTCTCTCTTGCTTT
TCCAATATCCGGGTTCGCCATAAGATTGGTGATAAAATTAGAAGCCTGAA
CCAAAAATTAGAGGAAATAGCAAAGGATAAAATATTTGCAACACTTGAGA
ATACACAGTCATCTCATAAAGTTTCAACATCAGAATTGAGAAAAAGTTCT
CAAATTGTTGAGCCCAACCTTGTCGGGAAAGAGATATTACATGCTTGTAG
AAAATTGGTGAGCCAGGTGCTTACACACAAGGAAAAGAAGGCTTACAAGC
TTGCTATTATTGGAACAGGGGGAATCGGAAAGACAACACTTGCTCAGAAA
GTATTCAATGATCAGAAATTAAAACGAAGCTTCGACAAACATTCATGGAT
CTGTGTTTCTCAGGACTACTCCCCAGCCTCTATTTTGGGACAACTACTTA
GAACCATCGACGTTCAATACAAACAAGAAGAATCAGTTGGCGAGCTACAA
AGCAAGATTGAATCGGCTATTAAAGATAAGAGTTATTTTCTTGTGTTGGA
TGATGTATGGCAGTCTGATGTATGGACCAATCTGCTACGAACTCCACTGT
ATGCTGCAACCTCAGGAATAATTTTGATAACTACTCGGCAAGATACTGTC
GCTAGAGAAATTGGGGTTGAGGAACCACATCATGTCGACCTAATGTCACC
AGCTGTTGGCTGGGAGCTACTCTGGAAGAGCATTAACATTGAGGACGATA
AAGAAGTGCAAAATCTCCGAGACATAGGGATTGAGATTGTTCAGAAATGT
GGTGGGCTACCTCTTGCAATCAAGGTCATTGCTAGAGTTTTGGCAAGCAA
AGATAAAACAGAGAATGAATGGAAAAAGATTTTAGCTAATAATGTTTGGT
CCATGGCTAAACTTCCTAAGGAAATAACAGGTGCTCTATATCTAAGCTAT
GATGACTTACCACAACATTTAAAGCAATGTTTTCTTTATTGTATTGTATA
TCCTGAAGACTGGACCATTGACCGTGATTACCTCATCAGGATGTGGGTTG
CCGAAGGCTTTGTAGAAGTGCACAAAGATCAACTACTAGAAGATACGGGA
GAAGAATACTACTATGAGCTTATAAGTAGGAATCTCCTCCAACCAGTTGT
CGGATCTTTTGATCAGAGTGAATGCAAAATGCATGATCTCTTAAGGCAAC
TTGCTTGTTATATATCAAGAGAAGAATGTTATATTGGAGATCCAACATCA
ATGGTGGATAATAACATGCGTAAACTGCGACGCATTTTAGTTATCACCGA
GAAAGATATGGTTGTCATACCTAGCATGGGTAAGGAGGAGATTAAGTTGA
GAACTTTTAGAACCCAACAAAATCCACTGGGAATTGAGAAGACATTTTTC
ATGAGATTTGTGTATCTTCGTGTTTTGGATTTGTCTGACTTACTTGTGGA
AAAAATACCAGATTGTCTTGGAAATTTAATTCATCTACGTTTACTTGATC
TTGATGGAACCCTCATATCCAGTGTTCCAGAGTCTATTGGTGCTCTAAAA
AATCTCCAGATGTTACACTTACAGAGGTGTAAATCTTTGCACAGTTTGCC
TAGTGCAATCACTCGGTTATGCAATTTAAGGCGGCTTGATATTGATTTTA
CACCAATAAATAAGTTTCCAAGAGGGATAGGAAGACTGCAATTCCTCAAT
GATTTAGAAGGATTTCCTGTTGGTGGTGGAAGTGACAATACTAAAATGCA
AGACGGATGGAACTTGCAGGAGTTAGCTCATCTTTCACAGTTGCGCCAGC
TTGACTTGAACAAATTGGAAAGAGCAACTCCTAGGAGCAGTACAGATGCA
TTGTTGCTGACTGACAAAAAGCATCTTAAAAAACTAAATCTATGCTGCAC
CAAACCCACTGATGAAGAATATTCAGAGAAAGGCATTAGCAATGTTGAGA
TGATCTTTGAGCAGCTAAGTCCTCCACGCAATTTAGAAGATCTTATGATT
GTATTATTCTTTGGGCGAAAGTTCCCCACCTGGCTTAGTACTTCCCAATT
ATCTTCACTGACATATTTGAGACTCATAGATTGCAAATCATGCGTGCACC
TTCCACCAACAGGGCAGCTACCAATCTTGAAATACCTGAAAATTAAGGGA
GCAAGGGCAATCACCAAGATTGGACCCGAATTTGTTGGCTGCTGGGAGGG
TAATCTCAGATCCACAGAGGCAGTTGCTTTCCCCAAGCTTGAAGTGTTGG
TCATCAAAGATATGCCCAACTGGGAGGAGTGGTCCTTTGTTGAAGAAGAA
GAAGAGTTGCAGGAGGAGGAAACAACTGCAGCAGCCAAGGAAGGGGGAGA
GGATGGAACTGCTGCTTCAAAGCAAAAGGGGGAGGAAGCCCCGTCTCCAA
CTCCAAGGTCGTCATGGCTGCTGCCTTGTTTGACGAGGTTGCAACTTGTG
GGCTGCCCCAAGCTGAGGGCTCTCCCACCACAGCTTGGACAGCAAGCCAC
CAACTTGAAGGAGCTCTTTATAAGAGACACAAGATACTTGAAGACGGTGG
AGGACCTCCCGTTCCTCTCTGGTTGGCTTTTAGTTGAAAGATGTGAAGGC
CTGGAGAGGATCTCCAACCTTCCCCAAGTGAGAGAGCTGCGTGTAAATGT
CTGCCCCAATTTGAGGCATGTTGAGGAGTTGGGTGGTTTGGAGCAGCTAT
GGCTGGATGAAGGTATGCAGGACATCTCTCAGCTGTGGGTTCCTGGGCTT
CAGGAGCAACACCGCCAGCTCCATGGAGATGAGCATGAGCTGGAGGTCAT
CGAGTGGCTCTGAGACCCAATTAATTTAGATGGCACAAGGTATGTACACT
AGCTAATTGCTTGGGATTTTTCACTCGAATAAACTAATCATTGGGTTGTA
CATTCATGCTGCCTCCCTCCGCTCTTCAGTTATATGCAGCTAATCTAGCG
TTTGATAGTTTCCTTAGTTGTTTATGTTGTGTGCATTGGCTGATTGTTTA
ATAACCTATATGATTTAGTTTTTTTTTTAATTAGTGCTGCATGTAACAAT
TTCACTGTGGTCAAGATTTTCATAAAATGGTGGATATCCATCCAAGGACA
TGAGGTAGTTAGGGAGAATCATTTTTTCACCTTTGGTACACAAACTGCAT
AAGTAAAGGAGACATATGGGCCAACAAATAAATATCATTTAGTTCAGATG
CAGAACAGTTTACTTGCATTTAGCCCTCAATGACCCAAGTGTGTTTTGTA
TTGAGATCATGCATGTATATAGGACACATTGAAGGGAGCACATATTATCT
TGTAAAAACAAGTAGAGACGTCAATTTTTCATGAAATATTTCAACTGTGC
AATATATTAGACCTATACAACGGTCATTTTAGACTTGCAAGCGATACAAC
GCCCAATTCTACAGATTTTTGGCCTGCAGCCTGTTGGCAGCAGGACATTG
AACACAAAAGGGGCAGCACCCAACATCTGCTCCTAGGCCACTAAGGTTTG
TTTGGAAAATAAAAGCTGCCTAAATGCCTTTGTATTTGTTCCAATTGATT
AATATTTTAGTTATATCCCTAAAAAAAAAATAAGCAGGGTACATTGCCCT
GCCTACATGCTTATGTGTAGTTCATATGTGGCTTTTTCTTAGACTATTTT
TTTCTTGATGTCTGGTAGGTTTAACTCCAGAAAACATGATTGTTGCAAAA
ACTGATCACACTTGTATTTTATTTTCCTTAACTAAGTTATTGAAGTACCA
AATTGCTTATATATAGCGATGCTTAAATTGTGTGTGCTTGTTTATTTTGT
AGGTTGCTAATCTCGAAGATTTGGGCAGTGCAGGCACTTTCTTATTTATT
TGTTATCTTTACCTAGTTACCGATCTATGGAAGATTTAAGAAATCCAAAA
AAAAGAAAGAAAAAGAAAAATCCAAAAAAAGGTAAAACTAAGCAAAAAAA
AAAGAAAAAAAAACAGGGGCATTTGCTTTACCTCATGAAATGTATTTCAT
TTTTTTTTATGATTTGTGTGTGTTTCTTCTTCTTCTTCTTCTTCTTCTTC
TTCTTCTTCTTGTAGCTGAGTAGGTAACTCCGCCTATGTCACTTGAGGTG
TGATTTTAATGACATAGCCGGTCCCAAGCCCGGAAAAGGAGGAGGGGATA
ATCTTGTATATATACTTGTCTAGTGAAACGATGCTGTGCTGCTAGGTGGA
TCATTGAAAATTTTCTTGAAATTTGCTGCATTCTTGTCAAGTTATTTGTA
TATTCAATTATTAGAGGCACATCCACTCTGCTGCTCGCCTGCTCTATTGG
ACAAATTTGATTCTAAACTATTTTAGCTCAACCTCATTACAATCCAGTTT
TCAAGTAAAAGCAATTGAACACATGCACCAATTCATTCTCCTCCCAGTCC
CCTGTTTGAGAGTTGAGAATTGAGATACTGAGATATTTTCATTAGTGATT
TCTACTGCACTGTGCAACCTCATTACAATCACAGGCAGAAAGATGATATG
TCTATTAGTATTCCTTATTCTTTATTTTTTCACTTTCATGATGTGTGATC
AACTGATGGTGAACTAATTCCTTCTACTTTCACTTTTCACTTAGTGGCTT
TCAAAAGCATAGCCCAGATGCTATTGGGACATGTTACATGTACCGTTTCA
CTTCAATTCTTGGTTCGTGTAAATGGTCCCTTCTCCTATGCCACTATGGC
ACCATCCACTAGTAAGGACAGAAGTTAGCTCCAAGAAAACTACAAGTGGT
ACTATGTATTTATGGAGCAGTGTTGTAATGTCAAAGCAAGAAAACTACTA
GGGTGCCACTTCTGTAAATCAGTATATGATCTTCCTACTGAAAATGCTGA
ACAACTATTTGTCTGCAACAGCGAAAGAAGCAAGGTAGGTACTTGGGTAG
TGTTGTCCTATGTCAATGTAAGTTAATAATTTTATGCTTAAGACCGATTC
CCCCGCGTCGCTCTCGCGCGGGCGGCTCGGGGGGTGAAAAAACCCTAACC
GCCCGCACCTCCACTCCCTCTCTGCTGCCTCGCCGTCGCCGGAGCTCGCC
GGCGGCAGGCAGGGAAGGCGGCGGCGAGGCTCTCCCTCTTCTTGGCGTAT
CCCACCCCGGCGCGACGTGGACGGGGTGCAGCCGACGAAGACCCTCACCG
CGGCCAGAGGTGTGACGACGGGATGGTGTGGGGAGGCGGCCGCCAAAGCT
GGATCTGGCCACCCCGCGCACTGATCTAGCGCGGCGGCTGGGGGGCGGCG
GCGGCGGCTGGGAGCGGCGACGGCGCGGCAGCCCAGGCGTGGCGGCCGTG
GCTCGATGGTTGGGAGCGGCAGCGGCAGCTCGGCGGCGGCGCGGGGCGGC
CCGCAGCTCAGCGCGGCAGCCCGAGCGGCGGCGGCACGGCAGCCCGTGCG
GCAGCAGCGCGGCAGCCCAGGGCGGCCGCATGCCCCCATGGCGGCCCGAC
AAGGCCTCGCTTCCGGGGTACCACCGCGGTGCCCTTCGCGACCAGGTGGG
CGGCAGGGCGTGGCAGCCGGACGACGGAGGCGTCGACGGGTTGCGCCGGA
GCCGGAGTAGCAGTAGCATCACCGGCGTCGGTGCAAGCCCAGATGGCAGT
GTAAAGGGAGCTGGTGGCAGTGGGTCGTCTTCCTCGTTGCCGGTCGGCAC
CCTCGCCCTTCCTGGAGCTCCTCCCCTTCTTTGTGGGGAGTTTCTAGGTT
GGATTGAGGCGTCAACTTGTCATCGGGGGAAGCTCAGGCTGCCGAAGCAA
TGCCACCTAGTCCTGGGTTCTCCTTCGGCCAAAACTGGCGAGGCGGCTGG
CGGGTGGTGGAACGGAGGCGTCCTAGGCCAGCTCTCCGGGGTGGTGGTTC
GATGAAGTCAGCCGACGGAGGGGCGTCGGTGCGGTGTGGTGGATGCTGCG
TGCTGCCATCTGTCTGTGTGGGGGTTCTGAGTTGGTGGACGGCGATCTGC
AGTCAAGGGTGTAGGGTATCAGGCGAAAGCCTAGTCCGGTGGTTCACCGG
GCCGGCAGTGGCTACGCTTTCGGGCGTCGTAACCTCCTTGGGGCGTTGTC
GAGGGTTACCCTCTCCCTTGCTCGACGAGCTTCTCTGGGTGAAAACCACA
TCTTTTTTAGATGGGCGATGGCAGCATCCTTGGATGTCGTGACCACCGTG
GTGGCATCGTTTTCGGAGCCTCATCTGTGTGGTGTTGCCGTAGGCCTAGC
GGCGTTCGGCCACGCTTAGCGGGGGTCGTTTGGTGCTAGGCTTCACCCTC
AGCGGTTTGTGCTTGGGTGGTAGCGCGTGGTGTGTGGCAATGCACCTTGG
TGCATTTTGATGTTTTTTCTTGTAACTTTTACTCCTTAATATACTCGGTT
GGCCTCCTTCAGCCTTCCCGGCGAAAAAAATAATTTTATGCTTCAATACT
GTAAATTTTGCACCCAAACTGCAGAAAACATGGAGATGATTCCACAATTC
CACTTCCCAAGGTTCCTAGTAGCAGTGTGTTGCCTCATGTCATCATGTAT
GAATCCACCGTTCTGCATTACTTCTGTCCATGGCCATAAGCACAAAAAGG
CCACTTGCAAGCATGCACCACTCAAGTGGAACCAAACTGGATGGCTTCAG
CTCATGGAATTCAGCAGCTGTAGATGTAGGTTTGAAGCTGAGGCTACACT
GCACAACATGTGGTACTGACTGCATGTAGAACAGGATACTGTATATGCTC
AAACAGTTGGTGAAGTAATGGGAGCAGGAATGAATGGAGGGATGATAGGA
GTACCAGACTGACAGTGTATCTGTTAGGCAAATTGAGTCATGGACTATAT
TGAGTCTCTCTGATTGGATACAGCACATCTTGACTGAATTTTGCATCTGT
AATGATTGTCTGCAAGGCTCTTTTTCCCCCACCATGCTGCGAAATGCATG
TATATCTTCAGAAACAGAAAACAAAATCTTTCCCTCCGTTATCCACCTTT
GTTTTTTTTATTGAATTCATCATTCTACATTTAAACACTGAACAGAACAA
CTTGTGAGTCATCAGAATTGGTTCAGGACAGATGTGATGACCAGTGCCTT
AGCTTTCCTCATAGCTGTCCCACTAAATTCTTCAAATTAACCGTAATTTT
GATGCCTTCATATGGTCTGCAGGGGATGTTAGCCAGTGCTCTTCTTCGAT
ACTTGAACCTTCCTAATTTTTCACACTGTATTCTGTTCTACTAGCAATGC
CTTCCCTGATTCATAGCTCGAGTTGTTGTCTCAAACTGATTTCTGTACAG
TGTACACATAATTCTAGGTAAAATTATAAGGGCCATCAGAGATTAATAGC
AGTTGAGAGTAGCTGATGGAGGTGTAATATGGCTCTTGTATTGTATCTGA
AGAGCAGTGTGGCTTGTCAGAAGTACTCTAATTGCACTTCCAGTTTCACA
CACTTATCTCTTATCAACGTTTCACCTGATGGCATTTGATCACTACAGTA
TGTTCATAGACGTTCAATTCTGACGCTTAAAAGTTCACTCCCCAAATCTT
CAACCTCTCATGGACTATTAAATTGGAATCGAGCTTAGTGTTCACTCCTG
TACTCTTCACTTATTCAGTATTTCAGTTCACTAGTTCAGTGCTCTAGTTT
CATCTCAACCATTTCGATTTTCGGGTACAAATTATTCTTCCCATGCATGA
GTGACGCACAAAACAATCAACGGTGTTTGGCGTTTCATCTAACCTGAGCG
ACGAGAAGGGAAAGGAACGGCGACGACTTGGGGTAGGTTCTTCGAGTCTT
CTGCAGGCTTAGGGTCTTTCCATCTCCTCTTTCAGATCGAACAAGTTCAG
CGGGTACCAAGTGCGAATTTGCAGAGGCATCCCAATCGATAGAGGATGAG
TTCGTCAGTCTGTTCCAATTTGTTTGTCTGTAGCATTCACAGATTCAGAT
CAGATAATATCATCAAGGTACCACAGTACCTGGTGCAAACCTGAGAAATT
TGCAGAGGGATTGTAAAGTCCAAACTGGAAGAAAGGTTTCCAAGAAGACT
GAGTTGTTAAATGTTCAGTTTGTTCTTGTTTGTTTGTCTGTAGAATTCAA
AAATTCAGATTATGTCCTGACCTTGACTTAAAATATACAAATGTACTAAA
ATTCAGATTAGTTCTCCTTTGCAATGGATTGGGCTAGCACTATTTGGGGA
TTGAGAAGCACTCTACAAATATGCTTTACTGAACTTGACGATCCCATGTC
AGACGCTTGCCGATGTTCTGTAAGCTATGCTGTTCTGCACACAACTTATT
TATTCAGATGACAGAATTCAGTTTTATACTCGCTCCGTCCCATTTTAAGT
GCAGTTGCGGATTTCCATGTACAACGTTTGAACATCCGTCTTATTTGGAA
AATTTATAAAAAAAATTATAAAATTTATAAATTTGGTGGTACATCTGGAC
AGCCAGAACATGAGGAGCAGCGGTGCCGCCCCATGTAAAGTTTGTAGCTC
TAAACTTGATTTGACCTTTTCAGAACGGGTATATAAGGTTATATTCAGTT
TAAAAACTAGCTAGGTGGCCCGCGCTAGCATCCAAACAAAATCATATATT
TTTTAGTATGTTTTTACTTAAAATTTATTAAATAACTATCTCATTGTTTT
AAGACTTTAAAAGACCAAACCTTACCATCCTCGTGTTTCTAATTATATAG
TTTTTAAAAGTCACACCAGTTGCTACCCTTTATATCATCTCCTTCTTTAT
TTGCTTGCTCGATTTACTACTATTTTTATTCATTCTTCTTGGAACCTTTA
TAAATTGGATTTTAGAGTTTTAGAGTTTATTGTCACGTTGGGTTTCGTTT
TTATAATTTCTAGATGTCCCGTCAAATGTTGCCATTATACTCCTCTATGG
CCCGTCCAGTGTTTCTTCTCTTTATTGTCATTGAGATTTTAAAAATTGAA
CATAATTATCGTTTGGGTTCATTTTTACTTTCTAGAAGTCCTGCCAAATC
ATCAGCGGCTTTGCCATTGTACTCCTCTACGGCTTGCCCGCTGCCTCCCT
TCTTTATTGTCATTGAGATTTTAAAATCGAACCTAATTATCATTGGGTTT
TTTTACTTTTTGGAAGTTCCAAACCTTTAAAAATTGGACTTGTAATTTTA
TTTTTTTTATAATTTTTAGAAGTTCCATCAAACGATGCCACTATGCCTCT
CTACAGTTCGTCCATCGCCTACTCTTTATTGTCATTATGATTCTAAAAAT
CGAACATAACTATTGTTGGAATTCATTTTTTATTTTCTAGAAGTCCCGTC
AATCGTCAGCGGTTCTGCAACTATATTCTTATACACCCCGCCCGCTGCTT
CTCCTTTTTATTGTCATTGAGATTTTAAAAATCGAATATGATTATCAATA
GGGTTTTTTTTTTACTTTCTAGAAGTCCCAGCATCTGCTTTACTTGTTTG
CTTCACGGCCTGCCTAGCGTCCCTCCTTTTAATCGTCATTAGGGTTCTAT
TTTGTGTTTTATTAACAATTTTTATATGTCATATCAACCGCCACCACTCT
ACTCCTTTATAGGCATGTTACTTAATTTATCTCGTCATGTGTTTTAGATG
GTCTTTTCTTTCAATAGTCTTTATTTTTATCACAAACTTTAGTTATTTAT
AAATTGTATTCCTAATTGAAATCTTATTTTTCTTTTTCTAATTTCAGAAT
TTATTTTTTTTAAAAAAATTAGTTAATACCGTATTGTGTTCTTTTAATGT
TTTTATTTTTTTATTTTCAATTTCAGTTGTTTCAAAATTGTATTCCTACT
TGAACTCTCTTTTAATTTTTCTAATTTTGGATATTATTTTATTTTTTATT
CGAAATTTTAATTAATTTGTATTGGGTTATTATATGGATTCTTCTTTCAA
TATTGCTTATTTTTAATTCCGAATTTCAGCTAATTTTAAATTGTATTCCT
ACTTGAACTCTTCTTTTATTATATTTTTCTAATTTCGGATTTATTTTTAT
TTTTATTCTGAATTTTAATTAATCTCATATTGGGTTGTTATATGGACTCT
TCATTTAATATTCTTTATTTTTAATTCTGAATTTCAGCTATTTTTAGATT
ATATTCTTACTTGGACTCTCGTTTCCTTTTCTAATTTTGTATTTTATTTT
ATTTTTATTTCGAATTTTGATTATTCTCATATTGGGTTCTTATATGGACT
CTTCATTTAATATTCTTTATTTTTAATTCTGAATTTCAGCTATTTTTAGA
TTATATTCTTACTTGGACTCTCGTTTCCTTTTCTAATTTTGTATTTTATT
TTATTTTTATTTCGAATTTTGATTATTCTCATATTGGGTTCTTATATGGA
AACTTCTTTCAATATTGCTTATTTTTAATTCCGAATTTCAGCTATTTTTA
GATTATATTCCTACTTGGACTCTCGTTTCCTTTTCTAATTTTGGATTTTA
TTTTATTTTTATTTCGAATTTTGATTAATCTCGTATTGGGTTCTTATATG
GAAACTTCTTTCAATATTGCTTATTTTTAATTCCGAATTTTAGCTAATTT
TAGATTGTATTCCTATTTGGACTCTCCTTTCCTTTTCTAATTTTGGATTT
TATTTTATTTTTATTTCGAATTTCGATTAATCTCGTATTGGGTTCTTATA
TGGAAACTTTTTTCAATATTGCTTATTTTTAATTCCGAATTTCAGCTATT
TTTAGATTGTATTCCTACTTGGACTTTTCTTTTCTTTTTTTTCTTTTTCT
GCGATTAATGTGGGAATTTCTAGCCTCCACAGCGAACGTGGTGCCTCCTT
TTCGAGCTGTCTTAATAATATAATAGATAGATGATTCAGTTTTCAAAATG
TTCTATAGTCGACCTGTAACTCGTTTTTTAGGAAAAGTCAAACTTTAACT
GAAATCATAGAAAGGAAATCGTCATGTGGTTTCTGGCCGATGTTAGTGAA
CGGCCATCTTCTGAAGCAGCACACAAGATTCCAATAATCAGTCTAGGGAC
AAGGATGCAATAGTGACGTATACGAGTCTACATTAATTTTTTATATCTGC
AGCTATCGTGTGAGGACAATAAGCCATTGTCTCGTCACAACCAGAAAGTA
ACATAAGCATACTTATATTCTTATGCTAGAAAAGAAACAAGAGGATCGAG
GCACATAGTACTATAGTAGCAGCAGAAACTCATCGCTGCTGCAAGCTTTT
TTTTTTTTTTGAACAAACCGGCGAGCTGCCAATTTGAATAGAGAAGGAGC
ATCGCTGCTGCAAGCTCAATTTATGGCTTCATACAAGGTATAATAAGTTG
CTCCCTTTGTCTGGTATTGCTACTTTACTTCTCAGTGTTGTGTAATTTTT
GTTTCCGTAAGTTCTCCACCGGCTTCCCTCAATTTACCACTGGTCTCAGT
GCTAGCTTTGCCCTGATCCATCCATGGCGGGCTTACCAGCAGAAGCAACT
GCAACAAAGGTAGCGATGCTCGCTGTACTCAGGCCAGCGTCTCCACCACC
TTCAGTCTCATGGAATATGTTCTGCTGCTAATTCTTACACTCCAATTGTT
GCTTTGTTTCTGCTACCTGTTCTATGCCAAACTGCAGTGAACAGATGACC
AGCTCCTTTTTCTTTCTCCCCTTTGCTCCCTTCTTTGCTGCCACTTGATA
ATTTCTCACCTGTAAAATGAATGAAAAATTTGAGTTCCTCGCCAGCCCAG
ATCTAGACGCCGGTGTCCTCGCCAAGCGACCCTGATCTTATCATCCACAA
GATGCCCTCACCAAGTCACCGTGATATCATCATCCAAGATAAATAGGAAC
TTTGCACACCAACCGAATAGGGGTAGAGGGATCACTGCACTATATGAAAT
TTACAGTGGTTAGTATCGAATATGATTTTATGAAATAATTGCCTTCTTCC
GTTCATTTTAATATGTTAGACTGTGTATTGTTTGCTGTTAATTAGTTAGT
CTTATTCTCACCAGTCCTATATACAATTATGTAATTGTAAAAGATGAACC
ATTCTTTAGTTGTAGTCCCATATTAAGAGTAGATACACTACACTACACAG
AAAAAAAAACATACTTCTATGAATACCTCACATGATAAGAATGTAATACT
TTTTAGTGTTGGTTATGTACCTCATACTGTGCATGATTTGTCCCTAGAAC
TTTAGTTTAAGTATGATAAGCTAATTATTGTATTAATATAAATGGCAATT
CAGTAGTTATACCCATGGATGTCTATTTTATCAATACAAAAGGTTTAGTG
AACATTATATATTTTTCAGATCATGCTAACAGATATCGTGCATTCCTTGC
CAACCTACAATGCTGTCACTTTCTGAAACGTTAAAAGTGGATCTCCCTTG
CTGATTTTTCCTATGGCAACCATATTAGATTCTTTGGTTGGATCATGTGC
CAATAAGTTGAAAGAGATTGGAAGAGGTGATACTTATTCTAGGGATACAA
GAAGAGCTCGCAGAGTTGCAGCGGAAGACTGAACTCATACATTGTTGTAT
TAGTGATGCTGAGGCAAGGAGGATGGAAGAGTCAGCAGTTGACAATTGGC
TTGGTCAGCTAAGAGAAGTTCTATATGATGTTGATGATATTATTGACTTG
GCTAGATTTAAGGGAAGCATTCTACTAACTGATCATCCTTCATCGTCATC
AAGGAAGTCAATTGCTTGCACTGGCCTGTCAATTTCCACTTGCTTTTCTA
ATGTTCAAGCACGTCATGAGGTTGCTGTGAAGATTAGAAGTCTCAACAGG
AAGATAGAAAACATTTCGAAGGACAGAGTATTTTTGACACTCAAGAGTAC
GGTTCCTACTGGAAGCAGTTCAGTATTGAGAGTGAGAAAAAGTTCCCACC
TACTTGAGCCCAACATTGTTGGCAAGGAGATCATACATGCCTGCAGAAAA
ATGGTAGATTTAGTGCTTGAACATAAGGGAAGAAAACTTTATAAGCTTGC
AATTGTTGGGACTGGGGGAGTTGGTAAGACAACATTAGCTCAGAAAATAT
ACAATGATAGAAAAATAAAAGGAAGTTTCAACAAAAAGGCCTGGGTTTGT
GTTTCCAAAGTGTACTCTGAAGCTTCTCTTTTGAGAGAACTTCTTCGAAT
TATGGAAGTTCATCATGATCAAGATGAATCAATTGGAGAGCTCCAGAGCA
AGCTTGAAATAGCAATTAAGGAGACAAGTTTTTTCCTTGTGTTGGATGAC
ATGTGGCAATCTGACGCATGGACAAATTTATTAAGAATTCCGTTGCATGC
TGCAGAAATGGGAGCAATTCTCATAACAACTAGAAATAATATTGTTGCCT
TAGAAATCGGAGTGGACCATACTTATCGAGTTGATTTGATGTCAACCGAC
GTAGGATGGGAGCTACTTTGGAAGAGCATGAATATCAGTGAAAGCATAGA
ATTGCAAACTCTGCAGGATGTTGGGATTGAGATTGTTCGCAAATGTGGTT
GCCTTCCTCTTGCAATCAAGGTTATTGCTAGAGTGTTAGCGAGTAAAGAA
CAAACAGAGAACGAATGGAAAAAAATATTGAGCAAAAATGCTTGGTTCAT
GAACAACCTTCCAAATGATTTGAGAGGTGCTTTATATCTGAGTTACGATG
AGTTACCACGTCATTTGAAGCAATGCTTTCTTTATTGTAGTGTATATCCT
GAAGATGCAAACATTTACCGTGATGATCTTACAAGGATGTGGATCGCTGA
AGGCTTTATAGAGGACCATGGAGGTCAACTACTAGAAGAAACAGCAGACG
AGTATTACTATGAGCTGATCCACCGGAACCTTCTTCAACCAGATGGTTTA
TATTATGACCACAGCAGCTGCAAAATGCATGATCTTTTAAGGCAGCTTGC
TTGTTATTTGTCAAGGGAAGAATGTTTTGTTGGAAACCCAGAATCATTGG
TAGGTAACACTGTGTCTAAACTTCGACGTGTTTCAGTCGTCACAGATAAG
AACATGGTAATGTTACCTAGCATGGACGAGGTGCAATATAAAGTAAGGAC
ATGGAAAACTTCTTATGAGAAAACACTCAGAGTTGATAATTCATTTTTCA
AGAGATTTCCTTATCTTCGTGTTTTAGATTTGACTGATTCATTTGTACCA
AGCATCCCAGGTTGCATCGGGAATTTGATCCATCTACGTTTGCTTGATCT
TGATGGTACCAATGTATCTTGTCTTCCAGAGTCCATTGGCAACCTGAAAA
ATCTTCAAATATTGAACTTGGAGAGGTGTGTTGCTTTGCACAGTCTTCCT
TCAGCGATCACCCAACTGTGCAATTTAAGGCGCCTTGGCCTCAATTATTC
ACCGATATATCAAGTTCCAAAAGGGATTGGCAAATTGGAATTTCTCAATG
ATGTAGAAGGGTTTCCAGTCTATGGTGGCAGCAGTAATACTAAAATGCAA
GATGGATGGAACTTGGAAGAGTTGGCTTATCTTTACCAGCTAAGGCGGCT
TCATATGATTAAATTGGAAAGAGCAGCTTACCGCACTACTTACCCATTGT
TAACAGACAAAGGGTTTCTGAAATTTTTGTATCTATGGTGTACTGAACGT
ACAGATGAACCATACACAGAAAAAGATTTCAGCAATATTGAGAAGATCTT
TGAGCAGCTAATTCCGCCGTGCAACCTGGAAGATCTTGCTATTGTTAAAT
TCTTCGGTCGCCAGTATCCCTTCTGGATAGATTCTACCCATTTGGCTTAT
GTAAAATCCTTGCATCTCTTCAACTGCAAATTCTGTATGCACCTTCCACC
AGTTGGGCAGCTACCCAACTTGAAATATCTAAAAATTGAGGGAGCAGCTG
CAGTTACCATTATTGGACCCGAATTTGCTGGCCTCAGGGCGAGTAATCTT
GGACGAACAGTTGCTTTCCCCAAGCTTGAAGAGTTGCTCATACGAGATAT
GCCCAACTGGGAAGAGTGGTTCTTTATTGATGAAACAACGTCAACTGCTA
AGGAAAGGGTTGATGATGGAGATTCTGCAATGCCAAAAGAGAAAGCCTTA
CCTCCAAGGATGCAGATACTGTCACGGTTGAGGAGGCTGGAACTTTCTGG
TTGCCCAAAGCTGAAAGCTCTTCCACGGCAGCTTGCACAGATTAACAGTC
TGAAGGAGATAGAGCTAAGATGGGTAAGCAGCCTGAAGGTGGTGGAGAAC
TTCCCCCTCCTCTCTGAGACGCTTTTGATTGCGACATGTCAAGCCCTGGA
GAAAGTCTCTAACCTTCCTCAAGTGCGAGAGCTGCGCGTGCAAGATTGTC
CAAACTTGAGACTTGTTGAGGAGTTGGGCACTTTGGAGCAGTTGTGGCTT
TATGAGGATATGCATGAGGTCTCTACATTGTGGGTGCCTGGGCTTCAACA
GCAGTGCCGGCAATGTCATGGAGAGGATTTTGATGTCTACAATTGGACAT
AGTGATAATGTATGGATGCCAAAATTATTTGGACGCTTCGGTTGTTTGAT
GCAAGGTATGTGATTTTATATACTCTGGATTCAGATTGCGCCCATTTTTT
GGCATGCTATTGTGTACATAGATATATATCTTTTGCTTTACTAGATCTCG
GTCTTGAGGATGAAAGGATCTAGTACTTTGTAATATCGACTATAACAGAT
ATGACAATAATCCCAAAGAAATGGCAGTATAAGAACTACATAACTGTACT
TTTAGTTTGTTCCGGTAATCTTCTATTAGGTTCTGCAACTTCCATGCAGC
TCATTATCAGCACATCAACCTTCTTATTGAGCAGGAATCAATGAATGGAT
CAATGGGTAGATGGTAGGAGTACCAGTCTGACTGTGTGTATATTCAGCAA
ATTTAGTCTCCCTGATGGTTACAGCCTACCTTAACTGAATTTCACATCAG
CAATGATTGTGTGCAAGACCCTTTTTCCTCCACCAGATGATGCTTAAGGA
CCACAAAATACATGTATATCTCGATGAACCGAAAATAAAAGCTTTCCCTC
CATTATCCAACATCGTTTTTTATCGAGTCCATCCTTCTCCATTTAAACAC
TGAACAGAACAGCTGAGCTGGTTACTCTGTCATCAGGAGAGATATTATGA
CCAATACCCCCAGCTTTTCCCCTTGTTATTCCATATTGTTGAATTAACTG
TAGTTTTGATGCATTCATGTGTTATGCAGGGGGATGCTGATCAGTGCCCC
TTTTGGATACTTCAACCTTCCTAATGTTCCACGTAAGCTTTTTCCTAATT
TTTCCCATTGTAATCTGCTCTACTAGCAATGGCTTATCTGCTGCATCTCC
TGTACAGGATTCAGAACTCAAGTTCTTGCCGCAAAATGGTTTCTGTACAC
ACAAAAATGGCTAAAATTGTAAATGCAAAATTTCAAATGCCACCTGCGAT
TAACTGCAGATTGAGTTGCTGATGGAGGTGAAAACTCTTCTATGCTTTAG
AGTTCACTCCCAAATCATCAACCCTCTTATGGACTCTGAAATCAGAATCG
AGTTTTGTGTCCAGTTATTTCAGTTCAGTGCTCTAGTTTCATATCATCTG
TTCCGAGTAATTAACAACTGGAGTAGAAATTATCCTTCCCCTGAACTGAA
TCACAAATGCATCACAAAGCAATCAAAGCTGTGGCGAAATACATCTAACC
AGCGACGAGAAGAGAGGAAGGGAGGGAGGCGTCACGTACCTGGGTTGAAC
TCGAGGAAGAGGAAGAGGCCGCGCCGTCGACCCTGGGCGCCGTGGCGGCG
AAGGGGCCCATGGAGCGCTCCAACTTCTCCACCCTCGGATCTCTGTCGCT
CCCTGCGGCCCACCCTCCAGCTCCGCCTCCGCCTCCGCTCCCCGGCGCCA
TCGCCGAGGTGGGGGGTTGGACGGCCGTACCAGGCGCTCCACGATGTACC
TCACTCACTGACTCATCGGAGAACTCGCCCAGTCGCCCGCAGCAATGGTA
GCTCCCTTCTCCACCATCAACCTCGCCACTCGTCGGAGCGCCGCCGTCGC
CGTCGGCGACCAACGCGCCCTTTTCCAACGACAATACGAGATAATCTGAG
GGCTTATTCCAAAATGATCCTCCAATGCTCAGGCGCCCTTAGATATCCCG
GCCCATTAATTAGGGCCCACACGTCATCCGCAAACCCCTTGATGGCCCAT
AAAATATGGGCCCCACGTTGCATCCCGCCCATGTTCACTTGCAGCACGTT
GGGCTGTGAAAGGGTCCAAAGGCTGTGAAAGGGTACACTTTGGGCCTCAC
ATTGCTCCTGCCCTGTTCTGACGGGCCGCATGTCCCCGTAGTATCGTCCC
GGCCCACAAATTAAATGGAATCGCTTGCTGGCTGTAACACCCTAAAAATT
CGACGACAAAATCTAAACTCTAAACTCTAAAAATACGGATCTTTAAAAAC
TTTTTAAATAAAGTTGCATCATGCCGATTTTGTTTGATTATTTTATTGAA
TTTTGATTTCGGAGTTTATAAATCGCGAATAATGGATAATTAGTTAGGAA
TAAACCCTAAAAAGTAAATTGACTAAGTAAATAATTAAAGTGCAATTTAA
AATAATATTTAGTGAGGATAGAAATGAGTAAAATATTATTACGACTATAT
TTGTATCAATTAAATTGAAAAGTGTCGGAATAAGAATTAACTCTAATTAA
ATTCAAGAAAATTATATAAAAATAAAATATGGGTAAAATTAATCAAGGAT
GGACCCATTGGTTGGAATAACACAAACATTGAGTGAACTTCATTTGTACA
AAATTAAGGTTTATAGAATCAATTTTAAATAAATAAATAGGCTTAAATCG
GGTAAATAGAAAACGGCACTATTCATCGGCCGCCAGGTGTTCGACGAGGT
CCCCTAGCCTAACCCTGCCCCGCTACCGCGCCGACGCCGCGCCCGCGCCC
CACGCCTCGCGCCGCGCACCGCCGCTACCGCCGTCGCCTTCGGCCGTCGC
CGTCGCCGCTCGCCCGTCACATCGCCTTGCGCCCCGTGCCGCCGCTGCCG
CGCCGTTGCCGTCGCCGTCGCGACCCGCCTCGCGCCGCGCGCCACCGCTG
CCGCCCTGTCACCACCCGTCCCGTCGCGCGCGCGTCCCATCGCCCGCCGC
TGCGCCGCGCACCGTCGCCGTCGCCGTCGCCGTCGCCACGTGCCGTTGCC
GTCGTCGCCTCTAGCCCTACACCAACGTCGCCATCACCGTCGCGCCACGC
CGTCCCATCGCCGCGCGCGTCCCGTCGCCGCGCGCGTCCCATCGCCGCCT
CGCGCCCCGCGCTGCCGCGCCGCCGTCGCATCACCCCCCCCTTCACCGCC
CCCTCTCTCTCCTCTCTCTCACACCCTATAAAACCCCCAGCCCTTCTCTT
CTCCCCCACACCCATTCCCCTCCATCTCCTCCCTTTTTACCGCGCCGCCG
CCGTAGTGCCGCCGCACCGCCGCCTTCGTGCTGCCGCGCCGCCGTACCCG
TGCCGCCGCGCCGCCGTTCCCGTGCCCCCGCACCGCCGTTCTTGTGCCGC
CGTGCCGCCACTCCCGCACCGCCGTGCGCCACCGTCGCTGCCGCTGTCGT
CGCCGCTGCCGCCGCCGGTGAGCCGCCTTCCGTTCCCCTCGCGTCCATCG
CCGCCACCGCTCGGGTGGGAGAGAGCCGAGAGAGAGAGGGAGAGGAAAAG
AGAGGCCGGCAGAGAGAGAGAAAAAGAAAGAGAGGAAAAGAAAAAGGGAA
AAGAGAAGAAAGAAAAGAAAGGAGAAAGAAAAAGAGAAAAAAAAAGAAAA
GAAAAAGAAAGGGAGAAAAAGAAAAAGGAAATAAATAGGAAATTAGAGGG
AGATTAGGGAAGTTTAGAAAATTTAAAATAATTGGAATTTTATAGGTTAA
TTATAGTCATAGAATTGCAAAATTTAATATAAATTATGGATTATTCTTGG
CAATTTCTATAAGAAATCAATTCGCGGTAATAATTTAGATGTAGTTAATA
ACTAAACAGATAGATGAATTCTTATGGATTATTATAGATTATTTTTGGGT
AATCCCTATAAGTAATCAATTCACGGTAGAAATTCGGATTTAATTCCTAG
AGATTTTAGCCGTGTATTATATTTAATCATCTAGTCAGACTAAATTAAAT
CATATAATATTTCTAGGATTTCGTCCGATATTTAGCTCGCGATAGAAATC
TCTAACCTATTATATGGATATAATGCTCGGGTAGATTAAATTAAAAACTT
ATGACAACAAAACATTTATACCCGCAAAATAGTTTGAATCGAAATTGGGT
TTGCCTTAGTTCGCGAATAATAAAGTTAAAATAAAGGAATCGACTTTCGC
ATTCGACTTTCATTTGGATTTATTTGGATTTTGTTTGAATTCTAATCGAA
TTCAAATTGTTCTTTCGCACATAATTATAGAGACCGAGGGAGCCGCGGAT
CCGGGTGAAGGCCAAGACCCGCAAGACCTTGAGCAAGGCAAGTCATCACT
ATTCTTTGAACATGTTGATCCCAATTGCGAAATTATTTTGTTTACAAATA
AAATCGCATGCAATGATGAACATCCTACTTGTGATTATGCCATGCCTTGA
TTATTGTTTACCCTTAAATCCTTGTAACCATGATTTACGAATAAGTCCCT
AGTCAACTATGACAAATGCTTAGAAATGCTACTCTAGATTTATGCATACT
CATATTTATCAAATGCTATATGCTTGGGCAATTACCTTTGGGAAGGTAAT
TGAGATGCGGCATGTGGATACATGAGCGCCACATTGCCATGATGTTGATG
ACATGATTTGTGAAAGGAGAAATAAAACTAAACAACTGTTTTCGACTGGG
GCGGACGGAGGATTTGGGTGGTATCCGGAAAAGGCTAGTACCGTCCCCGG
TCAATTAAGGACCGAGCCATGAAGTTAAGCATGAAATGACCCCCGTACAA
CCGCACTTCTCGTATGGGTATAGACCTGGCGGAGTAGATAGCTGAGCGGA
GGCAGTATCCATGCGTAGTGGTCTTCTTTTAGGTGTGTGATGCGGCAAGC
AGTCTGCTGGCGGATGCCCGGTTCGGATGGCCAGGTGGATGGCGGATGCC
CGTTCCGGATGGTCAGAGGCTGGCTTGGCAATACTACATGAGGATACCCA
TAAGAGAACAATCATGATGGACTGGGTTCAACGACAAGAAACAACGTAGG
AATGTGTGTTTTTCCCTTCCCGGGAGCGCCAGAACTCCTCTCACTGCTAG
AAACGTATGACGCCTAGAGTGCATGAGGGCTAAAGTTCATGGAGCGGGTA
CTGCCAATGCGAGGTTATCGAAAAGCTTTGTCGTGACGCGTCTCATGTGT
TGGGACGAGGCTCATATGTTGGGCAGTCGCGGAGTGCGGGTAAAGTGTAC
ATCCACTGCAGTGTGAGTAAACCAAATCTATTCGAATAGCCGTGCTCGCG
GTTAATGAGCACCGGGACATGTATTACACTTGGCTAAACTCTAAATTCTT
TAACTTGAGTGGGATGGAATAATGCATGATAATTTTTATGCTGATGGAGC
CACTTCCTGAGAGGCGGGAATGTGGACGTCCTCAGAAAATCATAACGACT
CAATGGCGGGAAGCTATCCTTGGGATCACAATGGATGGTGGACAGAACCG
TCATTGTTTAATATGAACAATGGTATTAAAACTTGATTAGTCTTTGCTAG
GTCTTAGGCTTGTGAAAAGAATTACAAAACTTGCTTTGCACAAATGAACC
ATAGCCGTCCTTTGAAATCCTCTGTCATGTGCATCATTGCTGTGGTGGCT
TGCTGAGTACGGTTGGTACTCACCCTTGCAAATATAAAATTAATCAGAAG
CGGGAGATGAAGCTTCGGAGGATCCCTATGCCTACTACCAGGAGGGAGAT
GAAGACGAAGGCGCCCAGTAGGTCTTAGTACGGTCGTTGCCTGTGGCAAT
GGCATGCCGCTGCCTAAATTCTGCTGCCTTACCTATTTCTGCTTTTGGAT
GTATTCCGGACCGCTCGGTCCGATGATTTAAGACTATGCCTGCGGGCTTA
TGATGTAATAATTCGTACTAGACATTCGTGTATGTGTATTTGGTATTTCA
GCTATGAATTCGTGTGTACCAGACTACTTGATCCAGGGAAATGGTACTGT
TTACACGATTGATTCCTGTTATAAAAACGGGGGTCCACACTGGCCTACAC
CCATTAGTCGGCCCGACCGCAAGAGCGATAGTCTCCTGGATGAGAGAATC
CGCCGCCATGGCAGCCGCTCGCCGGAGCTCCGCCGACTGGCCACGGAGCT
CCTCTCCGGCGAAGATTTCTTCGAGTCACAGATCAGACAAGTGCAAATGA
GAGATGCTGTACTGCTGAGTAAGCTTCAGATACTGTTGTGTTACCAAAAA
TTATCCCGGGAAACCAACACTTGACGAGCATGTCAATACCTATTGATGAG
AGATGTTGTATGTACTGCTGTTTAAGCTATAGAACCTATTGATGTTATAC
AGATCTGAGTACATTTTTTTTTTCTTTGATAATGTCAGGTGTGAGCTCAT
GAAACTGGGATTGTGTTTAGTTCGTAGCATCCTCTTCTTTCATTCTTTGG
AGTGAATCAATGATCCTGTTGAAGTCACCAATTGGATGCTTTGTTCTCTA
TGTTCTGCTTCTGTAGCTGGATGAGTATCAGTCACTGTATCTGAACACAT
ACAGAGTGAACTCTATGGTTTCAGAGCAGGTATGTTCCTTCTTTGACATG
GTCATCAATCTGAAAGCATGTCCTCCACTAGCATGTGCAGTAGTATGATT
CCATGATGGAGGAAACAAAACTTAATCATGTGCACGTCTTTCTTTTTCTT
TTCTAATCAAAGTGCGCGCCTGCTTTAACACCATGGACTATAATATTCAC
GTAAACTAATTATAATCACATCACCAAGTACGTCCAGTGCGCTTCATGCA
GCCACGGGGAAGCTGCCTTCTTCCAGGTCAGGATTGTCGATCAGAGCCAA
ACCAAGCAGTTTGTTCAGAGTTCAGAATTACATAGAAACTACTGAAATCT
GAATGCTGAAAATGATTTTGTTGTTGCATGCAGGCACAGCGAGGGGAAAG
GAAGGCATGACACTTATCTTCGTGTGCTGCAACCCCAGCTGCAATCACAG
ATGGAGGGAGTGACATGTAAATTAATTGTAATTAATGCTACTATTATGCT
GCATGTAAAGGCAATAGAGCTTTGCATTATGCCATGAATTGGTATATGTT
TACTAGTCAAATCGAGGGATAAGACGACAAACAATGAGTATGAGATGCCA
TTGAGCTCGTGACGGAGGAAACAAAACTCAAGCATGTGTATGCTCACCCC
TTTGTAAAGGCAATAAAGCACGCAGCTGGTTTCACATCATGGAATCTTGG
AAGCAAACTCTAAATTAATCACATCGAAATAAACTGTAAACTAATCACAT
CGCCAGAGCCCAGGCGCCAGCTAATCGTAGCAATATACCATTGCATCTGT
TGTTCAGTGTCCTAGAATAGGTGAGTGTAGCTGATAGAAGTACGAAAAGG
AAAACGCAAAGTTCCCTACTAATCTGTAAGGTCTATTAGTAGGAATTAAG
TACTCTCTCAGGAGCCTCACCATTTGCATTCTAACAAACCTAACGTTTTG
ACAAAGACCATTGCGTTTCCATGGTGTTACTAGAACAATTGCTTCAGCGC
TAGTGTGCAGGAAATCAATTACCATTAGTGATGATTGGGGATATGAATAA
GAAAAGGAGTAGCCATAGCTAACTATACGGTTCATGAATATACACAAAAT
GTTGGGTTGTGCAGCATAGACAAGTGGACAATTACTTAAAATTTGGTCAG
TGATAGTACCATGGGAAAGATAAAAGAAAAGAAGAGTGGTTCAGCAGTTG
TCTAGCTAGTCTGAATGTTCAGCTATACAATATATGTAAGGCCTTACCAC
CTTTCCTAAATCACTCCCTAGCCTCCTGCAGTACTGTTGCTTTGTTCCAC
TGTGTCGCATTCTTACACTGCATTTCTACCGGCTGTGGGTAAGCTCAATA
CATATAGCTGAATTTACTTCCTTTATTTCCTTAAGTTAATCCGTAAATGC
TCATCTTGACTGCAGGGCACGGATTTTCAACAGGATCAGTTGCGTCCATT
TCTGTCTGCTTTCTGATTGATTGAGATGAGATCTACTAGGAAGGAAAAAT
CTGCTTCATCTGAGTAATCCCATATATACTGCTCTTCTTGAAGCACTCCT
TGATCGGTGAATGTCAACACATGAACCAGTATTTCTGGTACTCTCCCGTT
GATTCTTCTAGTTAACCTTCTGAATCATTTCAGTTGTACATATATAATAC
ACACTTCACTTTTCTTCTGTCCCCTTTTTGCAGTTGTAGCAGTGCAGTCT
GCGGTTCTCTCTTGATGACTGGCTCATAATGTTCTGAAATCTATTCTATA
CTCTGGCTTATTCAATCAGATTCCTTTGGTCTTGATTAATCTCAGTTTAT
TGAGATCTTAAGTACAAGATGGGACCGAGCAACCTGTTAACCTGTGCAAG
ATGGTTGCTACTATACTACTGATCCTTGTTATGTACCATATGTTATTTTT
GTGCTGAATGATCGCTCTGTAAGGTAAGATTTGCATCCCGGCGAAAACGA
AAAAAGATTTGCATGTGTACTTCAAGTTTCGAATGCATCATTCTGTGATC
TTTTTTTGGGATGCAGCTAGTAGAGTAGTAGGTAGGGAGGTGTATCCGCC
ATGCAACTTTTAGGTTTTCATGTGTGAAGCTACCTAAATAATATAGACCC
TGTTTGGATGCTTGGGCTGTGGTTACATAACCATAAATGTCAATTTTGCT
AGCCATTAGACTCAACATGCACGGTACACCGAATTAAGTGGAAACTCTTA
TACAAAGAATAGATGGATAATATATTTACTAAACTTCATCTTGCATTCAT
ATTTTGTCAGCCTTATCTAACTTTTAAACTATGTTAACACAAGTTTGGTT
ACATGTCAGGCTGCATTTTTTACATTGATCAATTATATATGGTGGATTAC
CCCTTTTGAGTTTGTCGGATGGCAACAATAGTAGACACATTGGTTGGATC
ATGCATCAATAAGTTGCAAGCGATCATTACAGACAAGACAATACTCATTT
TAGGGGTAAAAGATGAGCTTGAAGAACTGCAACGAAGAACAAACGTCATA
AGATCTTCTCTTCAGGATGCTGAGGCAAGGAGGATGGAAGATTCAGTAGT
TGAAAAATGGCTTGACCAGCTAAGAGATGTTATGTTTGATGTTGATGATA
TTATTGATTTGGCTAGATTTAAAGGAAGTGTCCTACTGCCTGACTATCCT
ATGTCATCGTCAAGGAAATCAACTGCTTGCAGTGGCCTTTCACTTTCATC
CTGCTTTTCTAATATTCGTATACGTCATGAAGTTGCTGTAAAAATTAGAA
GCCTGAACAAAAAGATCGATAACATTTCAAAGGATGAGGTATTTTTAAAA
CTCAACCGCAGACATCATAATGGAAGTGGTTCAGCATGGACACCAATAGA
AAGCTCCAGCCTAGTTGAACCCAACCTTGTGGGCAAGGAGGTCATACGTG
CTTGCAGAGAAGTGGTGGATTTGGTGCTTGCACACAAGAAAAAGAATGTT
TACAAGCTTGCTATTGTTGGAACAGGAGGAGTTGGTAAGACAACACTAGC
TCAGAAAATATTCAATGATAAAAAATTAGAAGGGAGATTTGACCATCATG
CATGGGCTTGTGTTTCCAAGGAGTATTCTAGGGATTCTCTTTTGAGACAA
GTTCTTCGTAATATGGGAATTCGATATGAGCAAGATGAATCAGTTCCAGA
GCTCCAAAGAAAGATTAAATCACACATTGCAAATAAAAGTTTTTTTCTGG
TGTTGGATGATGTGTGGAACTCTGAAGCATGGACAGATTTACTAAGCACT
CCACTTCATGCAGCCGCCACAGGAGTAATTCTAATAACTACTCGAGATGA
CACTATTGCTAGAGTAATTGGGGTGGACCACACTCATAGGGTTGATTTGA
TGTCAGCTGATGTAGGATGGGAGCTGCTTTGGAGGAGCATGAACATCAAC
CAAGAGAAACAAGTGCAAAATCTCAAGGACATAGGTATTGAGATTGTTCG
CAAATGTGGTGGCCTTCCTCTTGCAATCAGAGTTATTGCTACAGTTTTAG
CAAGCCAAGAACAAACAGAGAATGAATGGAGACGGATATTGGGGCAAAAT
GCCTGGTCCATGAGCAAACTTCCTCGTGAATTAAGTGGTGCTTTATATCT
GAGTTATGAAGTGCTGCCGCACCAACTGAAGCAATGTTTTCTTTATTGTG
CACTTTTCCGTGAAGATGCAACCATTTGGCGTGACGATCTTACTAGGATG
TGGGTTGCTGAAGGCTTTATAGATGAGGAAAAAGGACAATTACTAGAAGA
TACAGCAGAGAGATATTATTATGAGCTGATCCATCGGAACTTGCTCCAAC
CAGATGGTTTATATTTTGACCGCTTCAGCTGTAAGATGCATGACCTCTTA
AGGCAGCTTGCTTGTTATTTGTCTAGAGAAGAATGTTTTGTTGGGGACGT
AGAGTCACTAGGGACAAATACTATGTGCAAAGTGCGGCGTATTTCAGTTG
TCACAGAGAAGGACATGATGGTGTTACCTAGCATCAATAAGGATCAATAT
AAAGTGCGAACGTATAGAACCTCCTATCAGAAGGCACTGCAAGTTGATAG
TTCACTTTTCGAGAAACTTACATATCTTCGTGTTTTGGATTTGACTAACT
CACATGTACAAAGAATCCCAAATTGCATTGAAAACATGATTCATCTGCGC
TTGCTTGATCTTGATGGGACAGACATTTCTCATCTACCGGAGTCCATTGG
TTCCCTTCAAAACCTTCAAATATTGAACTTACAGAGGTGTAAATCTCTGC
ACCGCCTTCCTTTGGCAACCACTCAGCTCTGCAATTTGAGGCGACTTGGT
CTTGATGGTACACCAATAAACCAGGTTCCAAAAGGGATAGGAAGACTGAA
ATTTCTCAATGATTTAGAAGGATTTCCTATCGGTGGTGGAAATGACAATA
CCAAAATACAAGATGGATGGAATTTGGAAGAGTTGGCTCATCTTTCACAG
TTGAGGTGTCTTGATATGATAAAATTGGAGAGAGCTACTCCTTGCAGCAG
TACAGACCCATTTCTACTAACAGAGAAAAAGCATCTCAAAGTTCTGAATC
TATGCTGCACTGAACCGACTGATGAAGCATATTCAGAGGAAGGCATTGGC
AATGTTGAGATGATCTTTGAGCAGCTAAGTCCTCCACGCAATTTAGAAGA
TCTTATGATTGTATTATTCTTTGGGCGAAAGTTCCCCACCTGGCTTAGTA
CTTCCCAATTATCTTCACTGACATATTTGAGACTCATAGATTGCAAATCT
TGTGTGCATCTTCCCCCAATCGGACAGCTACCAAACTTGAAATACCTAAA
AATTAATGGAGCAAGTGCAATCACCAAGATTGGACCCGAATTTGTTGGCT
GCTGGGAGGGTAACCTCAGATCCACAGAGGCAGTTGCTTTCCCCAAGCTT
GAAGGGTTGGTCATCAAGGATATGCCCAACTGGGAGGAGTGGTCCTTTGT
TGAAGAAGAAGAAGAGTTGCAGAAGGAGGAAGCAGCTGCAGCAGCCAAGG
AAGGGGGAGAGGATGGAACTGCTGCTTCGAAGCAAAAGGGGGAGGAAGCC
CCGTCTCTGACTCCAAAGTCGTCATGGCTGCTGCCTTGTTTGACGAGGTT
GCAACTTGTGGGCTGCCCCAAGCTGAGGGCTCTCCCACCACAGCTTGGAC
AGCAGGCCACCAACTTGAATGACCTCTTTATAAGAGACACAAGATACTTG
AAGACGGTGGAGGACCTCCCGTTCCTCTCTGGTTTACTTTTAGTTGAAAG
ATGTGAAGGCCTGGAGAGGATCTCCAACCTTCCACAAGTAAGAGAGCTGT
TTGTAAATCGTTGCCTGAATTTGAGGCATGTTGAGGAGTTGGGCGGTTTG
GAGCAGCTATTGCTGGATGAAGGTATGCAGGAGATCTCTCAGCTATGGGT
CCCTGGGCTTGAGGAGCAACACCGCCAGCTCCATGGAGATGAGCATGAGC
TGGAGGTCATCGAGTGGCTGTGAGACCCAATTAATTTAGATGGCGCAAGG
TATGTACACTAATTGCTTGGGACTTTTCACTGGAATAAACTAATCATTGG
GTTGTACATTCATGCTGCCCCTCTGCTCTTCAGCTGTATATATGCAGCTA
TTCTAGCATTTGATAGTCTCCTTAGTTGTTCATGTCGTGTGCATTGACTG
ATTGTTTAATGATTTATATGATTTAGTTTTATTTTCATTTATGCTGCATG
TAAGCATTTCATCATGGTCAAGATTTTCATAAAATGGTGGATATACATTG
ACAAATTCATTAGTTGTCCATTTCTTTTATCCTCTCGTGATCTTATTAAC
ATGCGTCCTGTACATACGGTGTATTCTAGATAAATGAATTGTCCTATATG
TACTACAACATAATCATGTGCAATAGTGTTCCTAGCTCTGCAGACAAAGA
TAGAGATTACTTCTACTCCAAAAGAAAATTGTATGGGTTATATCACCAAA
CAATGCTATGATGGCATTGCTATATTCACTATATGATAGTAGTAATATCA
CAAATGCATATATCCATCCAAGGACTTGGGGACAACATAAATGGTTTAGC
ATTTGGTACACAGGCTGCATAAGTGCACGACTAAACATAATGGACTTCGC
TAGGCCAAGAGATAAGTAATCCTTAATTCAGCTCTTGAATGTGCTAGCTA
TGATTGGCCGTGTACATCCTTCGGGATGTAGAGGCCGGGTTTTATTTAAT
CCATTATTTAAAAATGCGCTATCTATGACGAAGACCAGCTCACGTGCATT
TAGCCTTCAAGTCTGCAAGTGTGTTCTATGTCATATCAATGTGCACATTT
AGTACTCAGTATCTTATAAAAACACAAATACACATGAATTTTCGCAAGAC
ATTAGGCAATAGAGTAGTTTTTTTAGATTTCACAAAAAATAGGTCAGGCC
CAATGTTACAGATTCCTTGCAGCCTGTGAGCAGGATATTGAAGATGGAAG
GGTTGTGCCCAACATCTGTTCCTAGTGTAGGGCTCCTAATTAAGGTTTGT
TTGGTGAAAAAACAAAAGCCACCTAAATGTCTTTGTATTGGTTCAAATTG
ATTAATATTTTTGTTCGTATTACATCTGTTAAAATAAGCAGAGGATATTG
CCGAGCGACATGCCTATGTATAGTCCCTATGTGTCTTTTCCTTATACTTT
TTGTAATTCACGTCTGATGTTTGGTAAGTTCAATTGTAGAAAATAGATTG
TTGCAAAACGGATGTCACTTGTATTTTCTTTTCCTTAATTAAGTTATTTA
ATTACCAAATTGCTTATGAATATACATCCATGATTAATTTTTGTGCGCTT
ATTTGTGTTGTAGGTTAATCTTGAAGAATTTGGGCTGCAGTCACCTGTAA
TCTGTACTTTTGTCTTTACCTAGCTACTGGTCTTTGAAATATATTAAAAA
AATTAAAAAAACAAAAATATCAAAAAATGGGAAAATGTCAAAAAAAAAGG
TTATATTTTCTTTAGCTCTTGTAAAATACATCGTCATGTTTTCTTAGATG
TGTGCGTTTCTTTTCTTTTTATTTTTTTTATTGTAGGTGTGTAGGTAACT
CTGCCTATGTCATCTTAGGTTTATCTGAATGACATAGCCGGTCCCAAGCC
CGGAAAAAGGAGGAGGGGATAATCTTGTATAGATGTTGGTTGAAATGACG
CTCTCCTACTATATAGTAGATCATTGGGATTTTTCCGTACTTTTATCAGA
TTAATTTCATTTTCAATGATGGAATAGTTATGGAGACACTTCTAGAGACT
CATCTAGTCTTATTTTCAATGACGGAATAGTCTACTGCTACCAGGTCTTT
GAAAGTTTTCTTGAAACTGCACCTTTGTCAGGCTACTGCATTTTTTTTGT
GATGGAATAATTATGAAAACACTTTCAGAGGCACATACACTCTGTTTCTC
TGTTGGACGAACCTGAGTTGGAAACCAGTTTAGTTTGAGCTCATTTCAAC
CCCTTCTTTCACCAGAAGCAATTGGGTTAAACCCAAGCACCAATCATTCT
CCTGTCAGTCCTTAATGACAAGCCTGAAGGACAAGGAAATCAATGAAGAT
CACTGAGGCAAAAATATATTTATCTTCCCATCATGATAGAAACTGATTGT
GCTTTGTGAATTGTGATCGAGAGGAGAGGAAATGGTGGATAACCTTCCTA
GTCATTCCTTTGTACTGACAATGTTTCAGTACTTGAGGAAATCTCAGTGA
TGATACCTCGTATTGACAATCAATACCTGTGTTAATAGATGGATACAACA
CATCTTTGACTGAAATTTGCATCGGCAATGATTGTGTCCAAGGCTCTTTC
TCCACCAGCTGCTGCTTATGTGGGATGGAACCCATGTATAACTTGAGGAA
GAGAAGTAAATCCACCTTTTGTTTATTTCATTGAATTCATCCTTTTTCCT
TTTGAACACTGAAAATAACAGCTTGTATGTCTTTAGGATTGGTTCAGGAA
AATGTTATTATGACAGTGCACTAGCTTTTCACCTTGTTATCCCATTACAT
TGTTAAATTAACCATGGTTTTATTGCCTTCGTATTTTCTGGACGGGGATG
CAAACCAGTGTCTTCTTGGATACTTGCATCTTCCTAATGTTCCGTGTAAG
CTGATTTCCTTATTTTGCATAGTGTAATGTGTTCTACTAGCAACGATAGG
GTTTGAGATATTCGGTTTTGACATTTCATTTGATGGCATTTGATCATTAT
GTTCAAAGATGCTCACTACTGATGCTGTAGAGCTCACTCCCCCAAATCTG
CAACCTTCTCATGGACTCTGAAATTAGAATCGAGGTTTGTGTTCATTCAT
GTACACAATTGAGCTATTCAGTTTGAATTTTCATCTGAATCATTCTGTGT
TCATCTACAACGGACAAATTATTCTTATCGTGACTGATCAACGCAGCACA
AAGCAAAGCACAGCTATAGCGCATCCAGCGATGAGAAGAGAAAGGGGGAG
GAAAACGAGGGGTCCTGTACCTCGGTTGTGCTCGAGGTTCTCCGGCGCCG
GCGACGTGGGACTCGGCGGCGATTTACCTCGTCGGAGCGCTCGCTCGCTT
GCCGTCGTCGCATCAACGGCAATGTAAACATATAATGTCTCCCTGACTCG
TGGGGCCCACTTGAGGGCAAGAACGCAAGAACGACGCGTGTCTCTCCTGC
TTGAGAACTAACCGGCAGCCGCTCGCCGGAGCTCCCTCCGGAAACCCCAA
ATCTCGGCGCCCGTATCCAGAGGCGGTTCGTGTCCCGTTGGTTCTTGGGC
TCCTATCCTCGTTCAGATCAGGGAGGCTGTTCAGTTCTTGTTTATCCAGC
GGGGCGTAGCGAAATTTGCAGAGGAATCTCAATCTCCAAACTGGTAGGAA
GAGAGTTTGGTCGATAGAAGTTGAGCTCTTGTTTGTTCGTTGGTCTGCAG
AGTTCACTAGTTCAGATAATCATATCATCAACACCATGAATTGAAAGAGA
TGCTGCACTGCTGTTTATTGTGTTCACTGTTTAATTCATAGCATCCATCA
AACCTGTATCTGTTTGGGAGAATGTTCGATCAATGCTACAGTTGGAATCA
AATTCAACTCAGGACCAAATTCGTGTTAGGCAAATATTCATGTTCAATCT
GTTAATACGTTTAACTGCAGTTCTCAACATCTCTTGACGAGGAAGCAGTG
GCTGCTGCTGCAATTCGGCCTGCAATTCAAGTGCAGCAATATGTTGTGTG
CAATTTGTGCATTAGTGCACAAGTTGAGAATGGTAATATTATTTCACTCG
GAAGAGATGGAACAGTTGTGAAACGCAGAACCACTCAGTTCAGAGGAGAA
TAGTCCTGGACAAAAGGACAGAAAATGGTCCAATGGTGAGCATTGATCAT
TTTTACAGTAAATGGTGAGCAATTGATCAGCATCGACCATGGTGAAGCTG
AACCTGATAAGTCGACAGCACTAGGGGTGATGATCCTAGCCACCCATAAA
TCCTTTCTTGTATGTTTCCTAACATATATAAGTCAGCAAGTCAAATGTTC
TTATCGTTTTCTTTAGTCGATGGTTCATTGATTCTGACATCAAGACAAGA
AGCCAACATACTGCTAGCCATGTTCCTTTCCTCTTGGCTCACATACGGCC
ATTTGAATGGATTAGATTCAGAAATAATACTATATCTCGTCTTTCTTTCT
TTCTTGAGGATTGCTACGGTCCAGCAGGTTGTACCTGGCGGTAATGGTAC
CGCGCGGTACCAAAACACATCTAACCGTTGAATCCGGGATGGGTAGGATC
GGGAGAGAAAAGATGAGCTAGGGTGGATGAGGGAATACCTGTTTCGAGTC
GTCGTTCCCGGCGGCGGCGGCGTCCAAGTCGTTGTCGTTCCCGGCGGCGG
CGCAGAGCAACAAGGGAACGCTGGCGGCGCTGGAGAGGATAAAGTCTGGC
GGCGGCGCGAGAGAGAAAAAAGGGAACGGCGGCGGCGCGGGAGAGGAACA
AGTCCGTAGTGGAAGAGGAACACGGCGGCGGTGGCGAGAAAGAGGAACAC
GGCGGCAGCGGCGAAAATCATCCAGCTTCGCTAGGGTTCAAGCCGCTCGA
TCTCGATCCAGACCCATCTATTGCATGCGAAATTACAATACTGCCCTTCC
ACCGATTATCATCACTCGGTACCGCTTCGGGGACAAAACTGGTACCCCGC
GGTACCGATCTACGCCAGCCGTTCGATCTGCCTCGATCCAACGGTCAATA
ATCGGTACCGCAAGGTACCGTTGGACTGTAAAAATCCTCTTCTTACTTAC
ATGAGTTGAAATATTCTTGGCCTTTTTTTCTCTACTTACTAGCGCGGAAT
TAAGATTTTGAAGATGAGCTGCACCCCAATCCTTAAGGAGATACTAGGAG
GTACTCCCTCCATTTCATATTATAAAACGTTCTAACATTGCCCATATTCA
TATAGATATTAATGAATCTAGACACACATATATATATATCTTGATTCATT
AATATATATATGAATATGGGCAATACTAGAAAGTCTTATAATATGAAACG
GATGAAGTACCATATTTTCTAATGTAAAATTTGGTACTTCTCGATACCTT
CGGTATTAGGAGGTCTTTCTTTCTCTATTTACTAGGGTGGAGTACTTTGA
ATGAATTTCAGTCCAAATATCTTTCCTGACATGGGAATCTTTTTAGTAGC
ACGATGGAGAAATTTATATATGCAGCTGAAACATCTTGTTCATACATCAG
ACTGCCATTTGCACAATTTGCAAACTTGTTCAAACATCTTTCTCTAAGAC
GGCTTGTCTTGTTCCGTGCAATTTGCACACTGGAAAACAAACTCCTCATG
GACAGTGGGACATAAATGGTGAGACGGATAAAAGAGCCATTGTACTATTT
GAACACTGCATAAGAGAGCCAGCCCATGCCCATCTAGTCCACGAGACATA
ATCTCATAATGGGAACTTGCTCGTTGTCTTCCTTGTGACCGGCGATGCCT
CGGCTGCACGCATCAAAGGCCTTGCTCTCAGGCTCAGCTGAGTTTTCTCT
CGCAACATAGGGTTTGGACGATTTTCTGCTTGTCGCGTTAGGAGCTAGCC
AATCGAAACGTTGGCTCGCTCGGTCATCATCTTGCATTCCAGAAGACACC
CGCCTGCTCCACTGCCGTTCGTGTCGATCCGATTCACTTCAGCCTCAGCT
CGGCTTTCATACCAAGCAAGTTAGCTTTGTCAACTTGAGCAAAATTAACA
CCGCAATTTGAGCCGGTTACTTCTTTCTCGTTTGCCTATTGATACAAAGA
AGCCACCGAAAGGTAAACCCCTTAATGATTTCAGTTCTTCAGCTTCAGTA
ATCAGTATATACTTGTTCAAAACAGATTGCAAAATAACTTGCTAGCTACA
AAGATACTCTGAAACCAATTCAACTTTTGTCCATTTTCAGACGGTATTAC
TCTTGCATGATTTACTTGGATATATTGCTTACGCCAAAAAAAAAAACTTG
GATATATTGGAGCATCACCCTCGACGAGTTTCTCTATGGCAACCATACTG
GATTCTTTGATTGGATCATGTGCTAAGAAGTTGCAAGAGATCATTACCGA
GGAGGCAATACTAATTTTAGGTGTAAAAGAAGATCTTAGAGAACTGCAGG
AAAAAATGGAACAAATACGATGCTTTATAAGTGATGTGGAGCGAAGGGGC
ATGGAAGACTCATCAATACACAATTGGATTTCTCGTCTAAAAGATGCTAT
GTATGATGCTGATGACATTATCGATTTGGCTAGCTTTGAAGGAAGCAAGC
TATTAAATGGCCATTCTTGTTCACCGAGAAAAACAATTGCATGTAGTGGG
CTTTCACTTCTCTCTTGCTTTTCCAATATTCGGGTTCACCATGAGATTGG
TAATAAAATTAGAAGCCTGAACAGAAAACTAGAAGAAATAGCAAAGGATA
AAATATTTGTAACACTTGAGAATACACAGTCATCTCATAAAGATTCAACA
TCAGAATTGAGAAAAAGTTCTCAAATTGCTGAATCCAACCTTGTGGGGAA
AGAGATATTACATGCTTCTAGAAAATTGGTGAGCCAGGTTCTTACACACA
AGGAAAAGAAGACTTACAAGCTTGCTATCATTGGAACAGGGGGAATCGGA
AAGACAACACTTGCTCAGAAAGTATTCAATGATGGGAAATTAAAACAAAG
CTTCGACAAACATGCATGGATCTGTGTTTCTCAGGACTACTCCCCAGCCT
CTGTTTTGGGACAACTACTTAGAACCATCGACGCTCAATGCAAACAAGAA
GAATCAGTTGGCGAGCTACAAAGCAAGCTTGAATCGGCTATTAAAGATAA
GAGTTATTTTCTTGTGTTGGATGATGTATGGCAGTCTGATGTGTGGACCA
ATCTACTACGAACTCCACTGTATGCTGCAACCTCGGGAATAGTTTTGATA
ACTACTAGGCAAGATACTGTCGCTAGAGAAATTGGGGTTGAGGAACCACA
TCATATCGACCTAATGTCACCGGCTGTTGGTTGGGAGCTACTCTGGAAGA
GCATTAACATTGAGGACGAGAAAGAAGTGCAAAATCTGCGAGACATAGGG
ATTGAGATTGTTCAGAAATGTGGTGGGCTACCTCTTGCAATCAAGGTTAT
TGCTAGAGTTTTGGCAAGCAAAGATAAAACAGAGAACGAATGGAAAAAGA
TTTTAGTGGATAAACTTCCTAAGGAAATAAGAGGTGCTCAATATCTAAGC
TACGATGATTTACCACAGCATTTGAAGCAATGTTTTCTTTATTGTATTGT
ATATCCTGAAGACTGCACCATTCGTCGTGATGATCTTATCAGGTTGTGGG
TTGCCGAATGCTTTGTAGAAGTGCACAAAGATCAACTACTAGAAGATACA
GCAGAAGAATACTACTATGAGCTAATAAGTAGGAATCTCCTCCAACCGGT
TGACACATCTTTTGATCCGAGCAAATGCAAAATGCATGATCTCTTAAGGC
AACTTGCTTGCCATCTATCAAGAGAAGAATGTTATATTGGAGATCCAACA
TCATTGGTGGATAATAACATGTGTAAATTGCGCCGCATTTTAGCTATCAC
CGAGAAAGGTATGGTAGTCATACCTAGCATGGGTAAGGAGGAGATTAAGT
TGAGAACTTTTAGAACCCAACCAAATCCACTGGGAATTGAGAAGACATTT
TTCATGAGATTCACATATCTTCGTGTTTTGGACTTGACTGACTTACTTGT
GGAAGAAATACCAGATTGTGTTGGATATTTAATTCATCTACGTTTACTTG
ATCTTGGTGGAACCAACATATCTTGTCTTCCAAACTCTATTGGTGCTCTA
AAAAACCTCCAGATGTGTAACATCCCGGTCTAGGGCTTAATAGGATTAAT
AGAATACTCATATCAACAAGTTGCAACTTCTTTTCCGGAAGCCAATCTCC
AAAGAACTTTAGGGTTAAGCGTGCTTGGCCTGGAGCAATTTGGGATGGGT
GACCGACCGGGAAATTCTTCCCGGGTGCACACGAGTGAGGACAAAGTGTG
CAGAAAAGATATGTGTTTGTCTGTGAGGGCAGTCTATGACCTATGAAAGC
TATCAGATGTAAGCGGGCCCGGCCTGGGGGAAGGCGGGACGTTACAAGCC
CGGCCTGGGGGAAGGCGAGACGTTACAAGATGTTAAACTTACAGTGGTGT
AAATCTTTGTACGGTTTGCCCAGCACGATCACTCGGTTAAGCAATTTAAG
GCGGCTTGGTCTTGATTTTACACCAATAAATCAGGTTCCAAGAGGGATAG
GAAGACTTGAATTCCTCAATGATTTAGAAGGATTTCCTGTTGGAGGTGGA
AGTGACAATACTAAAATGCAAGACGGATGGAACTTGCAGGAGTTAGCTCA
TCTTTCACAGTTGCGCCAGCTTGACTTGAACAAATTGGAAAGAGCAACTC
CTAGGAGCAGTACAGATGCATTGTTGCTGACTGACAAAAAGCATCTTAAA
AAACTAAATCTATGCTGCACCAAACCCACTGATGAAGAATATTCAGAGAA
AGGCATTAGCAATGTTGAGATGATCTTTGAGCAGCTAAGTCCTCCACGCA
ATTTAGAAGATCTTATGATTGTATCATTCTTTGGGCGAAAGTTCCCCACC
TGGCTTAGTACTTCCCAATTATCTTCACTGACATATTTGAAACTCATAGA
TTGCAAATCCTGCTTGCAGCTTCCACCAATTGGACAGATACCAAACTTGA
AATACCTGAAAATTAAGGGAGCAAGTGCAATCACCAAGATTGGACCCGAA
TTCGTTGGCTCCTGGGAGGGTAATCTCACATCCACAGAGACAATTGCTTT
CCCCAAGCTTGAATTGTTGATCATCGAGGATATGCCCAACTGGGAAGAGT
GGTCCTTTGTTGAAGAAGAAGAAGAAAAAGAGGTGCAGGAGGAGGAAGCA
GCTGCAGCAGCCAAGGAAGGGAGAGAGGATGGAACTGCTGCTTCGAAGCA
AAAGGGGGAGGAAGCCCCGTCTCCAACTCCAAGGTCGTTGTGGCTGCTGC
CTTGTTTGAATGAGTTGGAACTTGTGAACTGCCCCAAGCTGAGGGCTCTC
CCACCACAGCTTGGACAGCAGGCCACCAACTTGAAGGAGCTCGATATAAG
AAGAGCAAGATGCTTGAAGACGGTGGAACACCTCCCATTCCTCTCTGGTA
TACTTTTTGTTCAAAGTTGACAAGGCCTGGAGATAATCTCCAACCTTCCC
CAAGTGAGAGAGCTACTTGTAAATCATTGCCCGAATTTGAGGCATGTTGA
GATGTTGGGTGGTTTGGAGCAGCTATGGCTGTCAAAGAATATGCAGAAGA
TCTCTTCACTGTGGGTCCCAGGGCTTGAGGAGCAACATCGCTAGCTCCAT
GGAGATGAGCATAAGTTGGAGGTCAACGAGTGGTTTTAAGAGCCAATTAA
TTAGATGGCACAAGGTATGTACACTGATTGGTTGGGTTTTTTCACTGGAA
TAAACTAATCATAGGGTTGTACATTCATGCTGCTCCTCAGCTCTTCAGTT
GTATGCAGCTATTCTTAGCTTTTGATAGTCTCCTTAGATGTTCATGTTGT
GTGCATTGACTGATTGTTTGATGATCTATATGATTTAGTTCTTTTTTTCA
TTAGTGTTGCATGTAACCATTTCACCGTGGTTAATGTTTTCATAAAATGG
TGTATACACATCAACAAATTAATTAGATGGCCAAATCTTTTATCTTCTCA
TGATCTTATTAACATGCATCCTGCACGTACGGTGTATTCCAGATGAATGT
ATTGTCCTATATGTACTACAACATGATCGTATGCAGTAGTGTTCCTAGCT
CTGCACACAGAGATAGAGATTACTGCTACTCCAAAAGAAAATTGTATGGG
TTATATTGTCACCAAACAATGCTATGATGGCATTGATATATTCACTATAT
GTATGCCAGTAGTTATATCACATATGCATATATCCATCCAAGGACTTGGG
GACAACATAAATGGTTTAGCATTTGGTACACAGGCTGCATAAGTTCACGA
CTAAACATAATGGACTTCGAAGTAATCCTTAATTCAGCTCTTGAATGTGC
TAGCTATGATTGACTGTGTACATCCTTCAGGATGTAGAGGTCGGTTTTTA
TTTAATCCATTATCTAAAAATGTGCTATATATGATGAAGACCAGCTCACA
TGCATTTAGCCTTCAATTCTACAAGTGTGTTCTATGTCATATCAATGTGC
GCATTTAGCATTCACTATCTTATAAAAAAAACACAAATACACATGAATTT
TCGCAAGACATTAGGCCTATAGAGTAGTTTTTTAGATTTGACAAAAAAAT
ATGTCAGGCCCAATGTTTCAGATTCCTTGTAGCCTATGAGCAGGATATTG
AATATGGAAGTGTTGTGCCCAACATCTGTTCCTAGCGTAGGGCTCCTAAT
TAAGGTTTGTTTGGTGAAAAACAAAAGCCACCTAATGTCTTTGTATTGGT
TCAAATTGATTGATATTTTTGTTCGTATTACATCTGTTAAAATAAGCAGT
GGATATTGCCAAGCGACATGCCTATGTATAGTCCATATGTGTATTTTCCT
TATACTTTTTGTAATGCACGTCTGATGTTTGGTAAGTTCAATTGCAGAAA
ATATGATTGTTGTAAAACGGATGTCACTTGTATTTTCTTTTCCTTAATTA
AGTTATTTAATTACCAAATTGCTTGTGTATATACATCCGTGATTAATTGT
GTGCGCTTATTTGTATTGTAGGTTAATCTTGAAGGATTTAGGCTGCAGTC
ACCTGTAATCTATATTTTTGTCTTTACCTAGTTACTGGTCTTTAAAATAT
TAAAAAAATTAAAAAAAAAATGAAAAATTTAAAAAAACAAAAATATCAAA
AAATGGGAAAATGCCAAAAAATGGTTATATTTTCTTTAGCTCTTGTAAAA
TACATTGCCGTGTTTTATTAGGTGTGTGTTTCTTTTTTAAAATTTTTTTT
TTATTGTAGGTGTGTAGGTAACTCCGCCTATGTCATCCTAGGTTTAGTAA
ATGACATAGCCGGTCCCAAGCCCGGAAAAAGGAGGGGAACATCTTGTATA
GATGTTGGTTGAAATGATGCTCTCCTTCCACATAGTAGATCATTGGGATA
TTTCCACACTGTTATCAGATTAATTTCATTTTCAATGATGGAATAGTTAT
GGAGACACTTCTGGAGACTCATCCAGTCTTATTGCTCTGTTGGAAACATC
TGATTCAGAACTATTTAAGCTTGGCCAGACCACCAGAGTTGAGAGTTATG
TTGCGAATTGAGATAGACAAGTAGGAAAAGGAAATTCAGTGCCAGACATG
ACAAGAGACAGGGCACCCCAGACAAGATGTGCAACGAGACATTCGAGTCT
CAGAGCCCAGATATGCCCGAAGTCCTAAACAACTTGATACAATTTTGCTA
CAAGATCAAACCATAACTGCTAGATCAAGGTACAGTTCTATTTTTATGTC
GGTTTGGCCGATCTAGCTAATGAATTGACAAAATATAAGTACAGTTACAG
ACCCACTAATCAATAAAGACATCCCATGCTAAAACAAGTATGAAAGATGC
GCATATCCCTCCGTATCTAAAAGACTATAGTTTTAAGTTTTAACCTATAA
ATGTATCCCACAAAGACTATTTTTACAGTGAGGTTCACTAGATCTCTTTA
ATACTACTTTATATTTTTATTCTTATTTTAACCAGCAAATTAACCAGTAA
TACTCCCTCTTCCTCGTTTTTTCTCCTCATTAATAGGATACAGTAGTCTT
TTAATCTATCTTTGATAGCTTTAACTACCTTCTTTTAGAAATGGAGGGAG
TATGTGAGTGACAGGTTACAACAATCACTGTCTGATGTGTGCTTAGGCTG
TGAACTTTATGTGTTGCTTCAGTTTGTTGTTCCCTATTGTTGTGTTGCTG
GCTGCTATTCTTGTCATCAGTTCCTGTGATGTTAGAACCCTTATCAACAG
AACAGCCTCTCGCAACAAGAACACAGAAATGTGGAACTCGAACTAGATTG
ATAGATTATCTCACGCTCAACCGAGCGGAGCCGCCGCCGCCATCGCCACC
TTGCCGAGTTCCAAGCCAACCTTCCTTCTAGCTGTTGCCAGCTTACATAT
AGTTCTTAGTTACTTCTCTCTCTCTCTCTCTCTCTCTCTCGTTACATGAA
TTTGGGCCGATAACCCACAAAGCTTAGACGGCCCACTCGGACCCCTTATA
CTTCATGTTCACTCGACGATTACGCTTTTCCTTGACGAAGACGCCATCTT
GACGACCGCCTCCGTCCTGTTCCCCATCCACCGTGTTGCCGTCATCTCCC
GCGTACTGTACCTCTTCAGGGTTACTCCTGCTAGTCCTAACATCCTCCCT
TCCTTGAGAGCCGGCTTGCACTACAAGAGCTTAGGCCTTCTATGACTAAT
TAATTGTGACAATTACAGCCTTTTTCTTGTCATTGTACCCCTTCTATGAC
ATACTAGTGACAAAATAGCTATAGTCATTGAATCCCTGTCATTATCCTCC
TTCTGTGACTAATAGACCCAATTGTCATTAATCATAGTGACAATTGCACG
CTTGTCACTGGTCTATGACAATGGTTATTTGTCACTATATTTGTCATAAT
ACATTAGATGGGATGCTGACAAGTGTCTAGCCATCTGACGTGGCATATGA
CGTGGCGTGTGACATGGCATGTGAAGTATGACAAAAATAATTGTCACAAA
AATGAAGTTGGCCCATTTATAACATGGGCTGGTTTTGCAATTATAATTCA
AATAAGCCTAACTAGCCCATGGGCCAGCCAACCAATTTTGGCCCATTTCT
CAACAGCCTTTTTATTTTTTTCATGTAAGCCCAGTAGTATTTCAGCCCAT
TTTACAGTTGATATTGCAGCCCAAGCTCATTTCAAGAATCATCATAAATA
ATAAACAACTTACAATTTTATAACAAAAATAATTAGACATCCAAACAGAT
CATTTCCTCCAAAATTAATGGTTCATACAGCCTACATACAATAGTTCTAA
ACATTCACCATCCATACAAATGAATCCCAACAAAATACGTCCACCAAAGT
CTTACAAGTCCAACAGATCACCAGGTCACCAATCAGTAATACCAAACATA
CATCCATCAAAATCATTCTAGTCAAGGAAATAGCAGATGGCAACTTCCAA
TCATCGCATGTTCACCAACTGCAGCAACCACTCCACTTACAGTTTCAGTC
ATGGAAACAATAGCATACACAAGTTTTTGTCATCACGAGATCACTAACAG
AAACAACCACACTCCGGTCCAGTCATGCCAAAAGCAAAACACATGGTGTC
ATACTCTAGTCACAGTCACACCAAACTCCATTCACAGATCACCAAAATGA
ATCCAACAGCCTGCAAAGAACATTGTGTCAGGAATTAACACTAGTAAGAA
ATGAACACAAGCTCAACAATCTAGTAGTCCCTAGGGGCAGCAACCTTTTG
GAAATTATATTCACCAGTGGTTTTATTTATTCAGCCTCATGAGTCCTGGC
ACTATAGGAAGTCATTGTAGTAGAGATATTGATTCCAAACAGTACCTATG
TTCATTTGATTCCAGTATCTAACTATATCATACAATACTACTAATAGTAT
AAAAAAAATGAGAGGTCCAAGAACAAGAAACAGAAACTGCATTATGTAAG
AAGAGGCATATCATAAGATGAAGATGTGTACCTAAGCGCAACCAAGTCAA
GGAGGAGTGGTCTGATGAGTGACCTGAGTCTGTCCAAATGCTATCATCTG
TCGAATGAGGTTCTGAGTATCTGCTGCTGACTTCTGAGTATCTGTTATTG
CCTTCTTTAGGTTCTCAATCTCCTCAGCTTGTTTCTGAGCTTTTGCCTCA
GATTCTTCTGCCTGGGCTTCCAACCTCTGGACCTTTTGGCGAAGTCCTGC
AGATTCTTCCTTCTCAGCCTCCAATTGTGCTTGTAGCTCCTGCATCTGCG
GTGAAATAGATTTTGGAGCGGCAACAGGCTGTTGAAGTCCCACATTACGA
AGGAATGTGCTTGACTTTGTCAACACTTGGGCAACAATATCTGTGCAAGT
CATTTCCTGCTCCCCTTCATGTACTGGTCTTCTCAAAATGGCTTCCATAT
CATCCTAGCAAGACAATGATTTGTCAGGTTTCCTTCACAATTTATTTTAT
CAGTAGTTTCCTTCACAATCTCTACTCTAGTCCACTTTCACTATTTATTT
TTTTCACATTGTAAAGTTACATTGTATAGCAGGTTCTTGTGTGAAGATGA
TGATTAACGGGTGCATGAAGATGATGATTAACGAAATAACAGTTCAATCA
ATCTGGAGCAATAGAGAGTATACTTCAATTAGATGGAGAAGTCCAAGTTA
TGTATTTGTTTATGATATTGTAGCTGAAATTGTACATTTTTTTTCCTGAA
GTTCACCTTTTCATGTAAGATGTAAATTACCATTCAGTGAATGAAATGTG
TGATTTTTCGACAAGTCCCTCCCTGATTTTTTTTATTTATAATGCTAAAG
TGTGATGCAGTCTGATGTTCTCCAAATAAAATTGTGGATGCCAGAATTGA
GGAGGTTTGTTTCTGTATCTAAGAAATTTATCTGTAGAGACGGTCTGAAG
CCGTATCTAGTGTGTTTATTATAATATTTCTACAAAATATGGAAAATATA
TGTAGAGACGGTTTATCCGTCTCTATGGACCGTCTCTACCTAGTAGACAC
GGCTAGCAAAACTGTCTCTTGAAACGGGAGCAATGGCAACGCCTCAGAGA
CGGTTCACTGGCCGTCTCTAGTACACCTAGAGACGGGCAAAACCGTCTCT
ACAAGAGAAGAAAACCGTCTCTACATCCTGTGTCTGCTGTAGTGTACTAA
ATAAAAAAAAGGAGAGATACTTACTGCAGCTTTCTTGGCATCATCACTAA
AACCCTTAGTTTTGCTGCAATGCGTCAACTTGAATAGATCAATTGCAGTG
GGCTCTGTATCTTTGTATTTTTCTTGCTTCTGGAATGTTCACAAACATAT
AATGACATTAGCAATGCATAGATTAAATACACACGTAAGATAAAACGTGT
TCCAACACATGCATGCTGTCATACAACCGGTTTATATTCTTACCGCAACG
TAGGCTGCTGCAATGTAAGACCGAGATCCAGTACACTGGTGAAACTTAAC
ATTTTCACGGTTCTGTTTGAGCTTTGCACATTTTTCCTAGACATGACACA
AGTGTATATCATAAGTAATACAATAAATATTGGAAACAGTAAAAACAATA
TGGTATTATATGAGCAATCTGGTCATGCACAGTTCATTAAATGTAATGTT
TAGTACTATCAAATCATGGATGATATGAGCTAATTACTGATATGAGCATT
TCATTGAATGTAATGTTTACTACTGTTAAATCATGGATGAATGAGCTAAT
TACTGATATGAGCAATCCAATGCAGATTAACACCTACAAATAAATTAAGG
AGCAATGCTGTCAATATGAAACTAGGCCTACAAATAAACCAATGATATTG
CAGTTCGGGCTAAAAATGATAGTAAAACTGTACAAATATATTCCAGCAAC
CAAAATGATAGTTGAAAACCTGACTGGAACAAAGCATCACATTACAGCAA
ATTGACTGGAACAGTGCAGCAGGAAACCTGAAGGACCAAGAACTATGCAA
AGCAACAGAGCACATTCATAGCAGCTTGAAAACACATCACCAGCACACAT
ATCTCAATTACAGAGTTTACATAATTGAGTTCACAGCCCATAAGTTCATC
AGCTTAAAAGACACATTAGGATGTAGTGCTCGAGTGCAACTAGCGGACTC
ACAGAAAACCAATATTGGCATAAACCATACCTTGTGTTTTGGGTTTGACC
ACATGTCTACCAATTTTCTCCATTGTTCATCAGTCATAGACGAACATGGT
GATGTAGTCATAACTTGATTTGCCGGTACCCCATCGAAGTATTTCTGCTT
GAGCCTATACCTCATTTGGCGTGTTCCACCCTTTAGCATGTCAGCACACG
CTGAAGTTACATCATTCTCCTTTTCACCAGTCAAGCTTAAGTTTACCTAT
ACATTGAATAGCATAACATTAGTATTTTAAAAAGCAAAGGATGAAATTAG
CATATATCGAACTAATCGAACAACGTCTTACAGATAGTTTGCCAATGAAG
TTGTCCAATTGGTCCTTGAATTGGACTTTGTCCTTCTTGTATTCTTTCCA
ACTTGTAAGTATGGGTACATGCTGCCTGACTATGATCCCACCCTCAGAAG
CCAACTTTGCAGCCTGCATAGGTGCCTCGGGCCTTCTTTTCCCTTCCTTT
ATAACAACTGGTATCCTAGTCCCTAAACCTCTGGTTATGCTATCCAGTTC
TATGCCCATACTTGCTCCCCGATGGTCCACTTGAGTACTTGCCGTTAGGG
TGCCTAAATAATACATTTCAAAAACCTTGTTGTCAATAATAAGATTTATG
TGACTATTATGAATGAATCAGATCACATAAATTGACATTGAAATAAATAG
TTGAAGGTACTTGCCTTCTACTGTAATGTCCATCTCTTCATCATTCTGGA
TAGAAGTAGAATCTAGTACTGGTGGTGGCACCTCTGTTGCTCCAATTAGT
CTTAGCGCAGCTGCTTCTTTTTCTCTCATGACACTCTGCCTGGTGCACCT
TGTTTGTTCCAAATTGTTAGGTGCCAGGACCCTCTTAGATGGTGTTCCTA
TTACAGCAACAGACGGTGCCACAGCCTTACAAAGAAACAGAGACATGACA
CGATAAGATATTGAGAAATTTCCACTTCAAAGGTACATACAAATATCACT
TAAAAAAGGGGTCAGCCAGGAAATTGATTGTGCTCTCTGTCCATTGAATT
ACTCCAATAAAATTTACTTTACTCAAGAATAGCTACTCAACTTCTTGGAA
CCTACTCATATTTACAACTGAGTGAGGTGCACTACAACTGTGTTTCAATA
TGGGAGTCTTTTCTTGCCACTCGTAAGAAAAAAAAAGGTGATGTGACTGA
AAAAAAAATACTGCTTAATTCAGTTATAAAGACAAATAGAATTGCATTAG
CACGGGCATATTACTAGTGTTGTGTAGTAGAAGAGTTGGTACCTCAAGTT
CAGTGCTTTCACTAAGCTGGTCATTTTTGTTCCTGTTTTTACTTGGTTTC
TTCCTAGCATATGACTGCTTAACAATTTCTGATAGTCTTTTGATACCCAA
CTGTTGCATCCTCTGATCGATCCTCATGATATTCTTAGCCCTCTCCTTCT
CAATGTCAGTTAACAGTGGTTCTGCAGATACATTGGTGCATTGAAATTAG
TGGCAGATAAATGAAAATGAAATAATCAAAAGTGATAGTACTAGTAGCAG
TGCCCATTTGATATGACTTAATAAACTACCAGGATTCCAAGAATTACAGT
ATATGGTCTGAAATTGAGGGAGACATAACTATACATAAGTATACGAAGGC
ACTGAAACACAGCAGATCGATCACCGGCCGGAACCGGAACCACAACGCAA
CACAACAGACGCACTCCATTGCCGCAGCCCCCATCTCCTCGCGTCAGCGC
CTCCGCGTCCTCGCGTCAGCGCCTCCGCGCGCCGTGCATCTGGGGACCCC
ACCCCGGCTTCGCCGCCGTCCGGCCCTGGTGCTCGCGGCGCCGTCGTAGC
GTACCCCGTAACCCTAAGGACTAATAGCCAAGATGGTACCTGGGACTACC
GCCATTGATGGTCTTGCCCTCTTCCTCCCCGGAGGCATCTTCCTTCTGGT
TGGAGCAGCAACAGGAAGGAGGGAGGGAGTCGACCGTCTGGATAGGGGGG
AGTGGCGGCTGGCTGGCGAGAGTGAAGCGAAATTTGGGAACGGGGAGTGA
TTCTAGGGTTAGCTTTGTATATATATGTGTGGCGCACCGGTTGGCTTTGT
GCGAAAATGCCCTCACTTGGGCTGAGCCGCGACATAGCTAGTAGGGGCAA
AACTGTCTTTCTCCATCAAAATCAGTGGCGGGGGGCTGGTTTGGCTCGCG
CGGGTTAGCGGGACGATTTGGAGAACTAACTCCAAATGTGATGTTTTTTT
CCTAAAATTTTCTAAAATCATTCTATTCAAGTTGTTGCGTTCTTACTTAA
GTATTATTTTTGTCAATTTTTTTATTGTGAACATTTCAAATTTGAATTTA
GAAAATGATAACTTGAAACGTCAATTTGAAACATCAGATGAATTCAGCTG
AAGAAGTCATTAACATAAAAGTTGTAGAACTCACCTATATCTACAATTTT
TATTTTGGTCATTTGTTCATTTCACAAAGTGATAGTAACATTGTGATGGG
GGAGGGCACCACATCCTCCGCCTCCACAAAGTGATAGTACACGAATGCCG
CTGCTGCTCTGGACGGGAAGTCTTCTCTTGCCACGCGTCCTACGACCTCT
CCGTCCACCGCTGCGGCACCACATCTACCCCTTCGCACCCTCCCTCGCCG
CATCCCGCTTCCACGTCGACGCCGGGGGCCTCCTTTTCCACCACAACTTC
ACTGCCTCGTCTCCCATCGTCAAGGAGTTCATCCTCTCGGTGGACGCTGC
TGGCAACACTTCCGACTGTCTCATCAACGCAACGGCAGCAACATGTGCAC
TGTCCGCGATTTTGGTCGTTACCGAGCCTGGCTGCCCTTCCCCACCCCCA
GCGTGGCGCCATCCCCCACCCTCGATGAGGTGAGGCGCAACGGTGGACGG
CACGGCGCCCTTCCCCCACTCCGGCGTCCTCCTTCACCGGGAACACTCAA
CCCGCCGCGACGCTCTCCCCTAGCCCGAGAATTGCAAAGTGTTGCCGAAA
TAAAAATTGTAGATCTCGAACAGTTATGAAACTTTGTAGTTAACAACTTT
TTCATTAATTTAAATTCATTTAGGGCCTCAGTCAGTTCGAAGCACTAATA
TATATATATATATATATATATATATATATATATATATATATATATATATA
TATATATATAAACGTATATGAAATTAATAGCCATCGTAGTAAGGATTAAT
AGCCATCGCATTAATGACCTTTAGGCACTGCTGCTAATAATCCTAGTACA
AGAAAATGCCATGTCATGGATCATCCAAGAAACTAGAGTAATGATGCCTA
GAGTAGAAACAAGGCAAAAGATGGCACAGATATTCCAGCAACTATGCTGT
CCTCTCACAATCCAGAAATAAAATGAGAGCAACAAATGTCAGTACAATTC
CAGGCACCAAGAACAGCTGGAATTCGCATATCTCAATTAAGGAGTTTACA
CAATTGAGTTCACAATTCATAATTATTTCACGGCTAACACATTAGGAGCT
GTTTAAAAACAACAATTTCATCACAACTCAGATTCACATATCTCAATTAC
TCGACATCACTATACTCACCATCATCATTAGGGATCATAATTGTACATTC
ATTTTCACTATCATACTGCCCTAAGGTATCATCATCGTCATCATCATTGT
ACAGGTCATCTTCTTCAACTTCCAGATCCCGTTGCCTGCGAATCTGATCA
ACTAGGGACTTTGGTACACTTATACCATCTTCGTTGACTGGTTGTTTGTC
GACCAGAGATCCTTCCATGGTTTCAACTCGAGATATTTCCTGCTCATCAT
CTTGGTATGTCAGATCAACCCCTCCCTCTTGCCTGTCATCATTTTCCTCC
TCATTCACATTCCACAAGTGCCGATGCGAAAATTTTTGAACTTTCCAGGG
TTCACCATGCTTGTTATCATCCAAGTAGAAAACCTTTGTTGCCTGTGTGG
CAAGAATGAAAGCATCATCCTTGTACCAACAACTTCCATGGCTGATGCTT
TTGAAATATCCATCATTCTTCATCCTAGACTTTTTGCTACAGGTATCAAA
CCAATCACACTTGAATAACACCACTGTCCTTTGATTGTCAGCGTCAGAGT
TGTACTGCAACTGTATTACTTCTTTCAGCTGACCATAAAAGTCTATATCT
TCTCCATTATGTGTGCCCTCAACCATAACTCCACTGTTTTGTGTTCTTCT
ACTGCTCTCACGTTCCACGGTGTGATATCGGACACCATCAACAATACATC
CTGAAAATATACGAACTCTAAGAAGTGGTAGACTTGCCAATGCATATAGG
TCTTCATCGATTTGTTCTCCATTCACAAACCTCCGAGTAGCAAGCTGCAG
TATATATATGTATATATATATATATATATATATATATATTAGCAAGGTAC
ACCAGAAATAATGCAAGTACTAGCAGACTACTTAACTCTAAAAATTTGTA
AATAGATTTTTCCTTAGGTCCATTTTTTATGCACAGGTTCTTCCATATTG
GTCTACTTGTTTTTTAGGGAGAAAAAGACATTTTCTCAAAATGATTCAGG
TAACACTAGCATGAACCTGATATTTCTTACAATTAGAGAAAAAAAATGGT
GTGACTTCTCTACTTAATATACCGTATTTCCTCGTGTGATGGTCATCACT
GAAAACTGCAGCTTCCTCCAACTATTGCACTAGCATGTGCATGAAACTCC
ACACAGCACCATAGCCCTACCAGCTCTTTTGACAGGAACAAAATGCTATG
TGGATGTAGCCACACAGCCTGACAACACCCCACAGATGAACAAGGACGCT
GGACTGGGAATCTCCATCACCAATACGCAACAACAATCATCCTATCAGAC
TTATATACAGGGAGCTATCAGGAATGTCATCATGGCAGAAGAGGCAGCTG
CACTTAATTTAGTCATCTAATCTCAAAACTAAACATGCTGCTAATAAAAT
CATTTGTTGTAAAAAAACAAAAAATGCACACGATGCTCTATTCCTCTCAT
GTGCTTCATTCTGCCAAGCAAGGTTTTCAACAGTAGAAGCAATGATGCAT
GATAGCACAGCTGCATTTTATTCATGTACATATGTAAATTTCATTTGCAT
TCTCACTTCAGTAAATGAGATATGTATGAGATATATTCATTTGCAATATA
CTGGAAATACTTAAATAATGATATATTATCACAGAGTCAAAACTGAAAAT
ACTTAAATAATGACTCACATGTTTCCTAAACCATCCTGGAAATTCCTTAG
CAAGGTTCCCCTCAACATCATGACTGCCAGCAGTTTGTAAATCCTTCATG
TAAATCCTACAAACAGGTGCACAACTCCCATGTAAGAGCTAAAATTTTAT
ATGATACACAAATAAAAACAGGTGCGCTATTCAAGGACATACTCTATAAA
TGGCTCGACCTCCTTAGTATTGTTGAGGACATACCAAACCATCCTATCAT
ACTCCTTCTCATCATATGTAAGCCTTGGTGCCCCCAACAGATTTGCTCCA
TGCTGGAAAATAGATAAACCACATCTACTCATAGGAACACGCTCTTTGTT
CCTACCCTCACGATTGTGCCTAGTGTCAACATCAGCAAAATACCTTGAGC
AAGCAGTCAAGCACTCATTTGCGACATATGCCTCTGCAATGGAGCCCTCA
GGCCTTGCCATGTTCCTTACAAAGCGTTTCAAGGTCAGCAACCTACGCTC
TACAGGGTACATCCATCCATATTGAACAGGACCTCTTAGGATTGCATCAT
CGATTAAATGAATGCATAAGTGCACCATCACATCAAAAAAGGCAGGCGGG
AAAATCTTCTCAAGCTTGCACAATATTATTGGGATTTCACCTCTCATCTT
GTTCAAAGCATCTAACTTCAATTTCTTAGCACAAATTTGCTGGAAAAAGT
TACCTAATTCAGCAATTGTTTCATATATTTCCTTATGCATGATTCCTCGG
AGACCGGCTGGTAATATCCTTTGCAGAAGGATATGACAGTCGTGAGTTTT
CAATGCCTGTACTTTGCATTCATCAACACTAACACACCTTGCTAAGTTGG
AGGCATATCCATCTGGGAATTTGACATTTTTTATGAAAGCACAGAAAGCT
TTTCTCTGGGCTTTAGTCATCACATATGGAGCATGTGGAGCAGTGCATGT
TGAATTCCCATCATCCTTCAAGTGTAAATTTTTCCTTATGCCCATATCTT
CTAAATCGAGCCTCGCAGTAACAGAGTCCTTTGACTTGCCTGCGATGTCG
AGAAATGTACCAAGAAGGGCCTCACATATATTTTTCTCGATATGCATAAC
ATCAAGATTGTGTCGTAGCTTTAAATTAGACCAATATGGCAAATCCCACA
GAGTCGACCTGCGCTTCCAGCATTGACCTTCTTCTACCCTCTTTCTCTTT
TTGTTATTAGGATGGTTCCCAGGTCTTACATGTTCCACCCTCGCCAATTG
CTGCATCAACTCATCCTGAGTAAATTCTTCCGGTTGCACACGTTCTTCAG
TCTGACCATTAAAATCTTTCTTTCTCCTCCAAATATGGTCCACTGGAAGA
AAACGGCGATGGCCAATGTAGCAAATCTTGTTCCTAAGTCTTTTGTAGCA
AGGATTTTTATCACAACAAACGCAAGCATAGTAGCCTCTAGTTACTCTAC
CTGAAAGTGTGCTCAATGCTGGATAATCATGAATGCACCATATGATTGCA
GCGTGAAGATCAAATTCTTTGCCGGTCAATGCATCCAAAGTAGGGACACC
ACTCCAAAGATTTAACAATTCTTCAACCAGTGGCTGCAGGAAGAGATCCA
TATCCTTTCCAGGGCATGTCGGACCAGGAATAAGTAGGCACATCATGAAG
TTGGATTGCTCCATACATTGCCACGGAGGAAAGTTGTAAGGGATAAGAAA
TACTGGCCACATGCTATATGAGGAGCTCATCTTCCCAAATGGATTAAACC
CATCGGTAGCGAGGCCAAGTCGGACATTCCGTGCATCATTTGCAAACCAT
TCATACTTTCTATCAAAATCTTTCCATGCCTCACCATCAGCAGGATGGCT
AAGCTCATTGTCCACTGGTTTCCTCTTCAACTTGTGCCATTGTGCCTCAG
CTGAAAGTTCTTTCGATCCAAACATCCTCTTCAACCTTGGAATCAAAGGA
AAATGCCTTAGAACCTTTTCTGGAATCTTCCTTCGGCTATCTGCATCCTT
CCATCTTGAAGCACCACATATTGGGCATGCATCCTTTTTAGCCAACTCCT
TTCGGAAAAGAACACAGTTATTCGGACACACATGTATTGACTCATATCCA
AGTCCTAATGCACGAATAAAATTCTTCGCTTCAGCATAGGATGCAGGGAG
AGAACAATTTGGAAATGCTGAACTTAAAAGGTCCAAAAAAGCACTGAATG
CAACATTGCTGATTCTGTAAAATGACTTGATGTGGAGCAACTTCACCACA
AAAGAAAACCTAGTATAGGGACCACCGGGGTGTAGCACCTGTTTCATCTC
TTCTAATATGGTGGCAAACTTTGACTTTGTTCTTGGTCCATGATTTTGAT
CTGGGTACAGATCCTGTACCATACGGTACATTTGATCATCTTCTGGGTCA
TCCGGAGGCTCATTCGTCTCAAATTCAACATTGCAGCTAACATCTTCATT
CAAATGCTCAACATTGCAGCCAATATCTTCATTCAAATGCTCAACATTTC
CAGTGACCATGACCAATGGTTCTCCATGATGTATCCACCGAGTGTATGTG
TTAGACATCCCGTACATAAGTAAGTCATCCTCCACACGTCCTTTATATTG
ATGTAACCGATTCAAACACTTACGACATGGGCATAATATCTTCTGACTGC
CACTCAAATTTTTAGAAACAAAGTCCATGAACTCAGTGACCCCCTCCCGA
TGCTCCTTGCTAAACAACTTACAATTCATCCAAGTTCTTTCCATCTGTTA
CATATTGAAATAAGACAAGCATTGAATCAATGACTGATCATTGCCCAGAC
TGCTATTTTCCTATTTCTATCACTTCAAATCTATGGTTTCAGTTCAAAAT
TTAAAACCAAAACATAAGTTCTTCTCATATGTACCTTTCCTTCCTAATTG
AAGGGGATGGGGCAGTCTCTGGTCGACCTCACCCGCCGTCGGCAGTGGCG
GGCCCAGGATTTAGAGGTTGGGTATTCGAAATAGGTAGGGGTAAAACAAA
ATTCTTTTTACTTCTAGAAGTCCAATAATTAATTGGTATAATATTACACA
TTACTAATTGTATAATATTATAGCATATGGCCATAACTTTATAAATTGAT
AGAATTGATCATAAGTCCAAATTCTTTAACATATATAAGTACTAATTGTT
CGACATATGAAAGTGGCAACATATATAACATGTAAAGGATAGAAAATGGT
AAAATGATAAAAAAAACTTACAATTTAGAGGAGAACTTTTCAATGCTTGA
TATTTTAAAAATGAGTGATGATGTCCTCATCCTTTAACTTGTACAAAAAA
TTCTCTTCCAATAAATGTAGATTGTTGCTCATCTTGCTTCTTGTTTTTAT
ATAGTTCATCGAAGAAAACACCCTCTCTAAATTCTCTAAATTCCTAACAA
CAGCTCATATATAGCCTCATACTATCATCATATATATAAATTTAACACAC
TGAAAATTAAATATTATGGTTCTAAGTTATCTAAATTCCTAATATTTACA
GCTTTATACTATCAATCTGTCAATAAATATACACTTAACAGTTAACACTC
TGAAAAATAAAGAAGACAGGAACTGAGGAAGTTGAATCCTTCGGTGCTAG
TGAACTATTGAACTACTATAGAACAAATCAATGAAACAAGCCGTCGCCAC
CGGAAAACATAACTACTATTGAACTACCTAGAACAAATCAATGCAATGAA
TCAATGAATCAAGCCCCTCACGCAATCCATGCCAGGCCGGCAAGCCGTGG
TCGTTCGGCTGCCGCATCGCGTACCTGTGTGGTGGCCTGGTGGACTGGCG
GCCTGCACGCCTGGCCGAGCCCCAACGCCGCACGGCCGCAGCCGTCGACG
CGCCGCCTGCACGCCTCGGCGCCTCCTGCCGCCGACGCAGCCGCGCACGC
CGCAGCCGGAAGCCTCTGCCGCAGCCGCCGACGAGCACGCTGCAGACTAG
ACTGCAGTCGCCGCCGCCCGACGCGCTGCCTAGGCTCCTACCCGCCTTGG
CGCCGCCTTCCGCCGACGCAGCCGGAAGTCGCCGCCGCCGCACTGCCGCA
CGTCCTCGCCGCCACACCGCGCACGTCCTCGGTCCTCTGGTTAGGGTTTG
GCCGATTTGGGAATTAGGGCTTTGGTTTGCTGTGCCTAGGCGAGGAGGGG
AAATGAACTAGTTGTGGCCCAAACTGATTGTGGGCTGAGATGAAAGGGGA
GGGAAGTGGGAAATTTAGGCCCAATAGAGAAGAAACGATGAAACAGGGCC
CAAAATGAGTAGTTTTAGCCTTTTTCTTTAATTTCTTGAATACATATACG
AGGTATAGAGTACATATACTTATTTTTTTTGTCTAAAAATCTTGGGTATA
CGTCTGAATACCCTTGAATCAATAGTGGGCCCGCCCCTGGCCGTCGGCAG
TGATCCCAGGCTAGAGCTCTTGGGGGCTTCCTAGCGGTTGAGCCCGTGAA
GCCCAGCGGCCAGGATCTGCAGCCAGCCGGCCCAGCCGTCGAGATCCTAG
AGGCGGGGGCGGGCTACTGTCGTCGGCGTCGGGCTCTTGGGGGCGTTCCC
AGCAGTTGTGCCCATGAAGCCCGGCGTCCTGGAGCTGCAGCAAGCTGGCA
TCGAGCTCCTGGGGATGGGGTGGGGCTTGGGATCCAGCCGGCGGTGCCGG
GCTCCAGCAGCCGCGTTGGGCGAAGGGCGACGGCGTCGAGCTCCAACAGC
CGGGCGCTACGTTGGGGACAGGGTGGGGCTACAGCCTGCGGCGTTGGGCT
CCAGCGGGAGCAATGGGAAAGGGCGGCGGCGTCGGGTCCAGCAGGCGCGA
TGGGGAAAGGGCGGTGGCGGCGGCGTCGGGTCCAGCAGCCGCGATGGGGA
AAGGGCAGCGGCGTTGGTCTTTGCTAGATGTGCGTTGGGATTCTTATGTC
TCCCAGCAATAGTGTACAAGATGAAAAGAATCAAAGATTACAAAGCAACG
GAAGAGTAGCTCAGTGGTTTGTCTGTTACCTAGGATGCCAGAGGTCGTGT
GTTCGATCCCTCCTCATTGCAAGAAGCGCTAGATTTTTAGTCTTTTCAAG
TTAATATTCTAACTTACACACGGGTCCCACATGTCCACCTAGACATGCTC
ACGTGGCTGTGCCAAGGTGTTCTTTTTTAAAAAACAAATGATTTTTAAAT
TATGACAATCATATTTATTCACTTTTGTCATGAACTATTGTCACAAAGAA
TGGGAAAGGCACATGGTGACATTTGTTTATGACTAAATTACAACTTAGTC
ACAAACGCTTGTCATCCAAAGAAAAATTGTCATAAAGGCATCACTACTGT
GACTAAAATGTGTTTTGTCATATGAATTTTGTCATAGAAGGCCAAATTTC
TTGTAGTGTTGCCCCCAAGCTGGTGCGAATGGAAAACGAGCTAGCGAGCC
TTCAGATCTTCTTGGTCCTCCCAAGTCGCATCAGCAGCTGCAGTACCTGA
CCAGTGTGTGAGCAATTGAGTTACAACTTACAACAGCGTTACCTTTTTTA
GCCACTCGCTGATCCAAGAACTGCACAGGAATTTGCAAGGACCCCAAAGA
AGATGGCAAGCTATGCTGTAGAGCAGGTTGGAAACCCTTGGCAGCCTTAA
GTTGAGATACATGGACCACAGGATGGATTAAACAGGTATTGGGAAGAACC
AGCTTGTATGCCACTTGACCCACTTTATGCTGAATCTCAAAAGGACCAAA
ATACTTGAAAGATAGCTTATGGTTGGCTCTTCTAGCCACTGATGTTTGAA
CATAAGGCTGAATCTTCAAGTAAACCCAGTCACCCGGCTGAAACTCCCGG
AAGCTTCTATTTTTATCAGCATAAGCCTTCATCTGTTGCTGAGCACGATG
CAGATGCTGCTGTATAAGCTGATGCATAAATTTTCTGTCCCTCAGCCATT
CCTGTAAATCAGGTACTGCACAATCTTCCATGGTAATACCAAAATGAGCT
GGTTGATGGCCATAAATGACTTCAAAGGGGGTTTGTTTCACAGCTGAGTG
ATAAGCATTGTTGTACCAAAATTCTGCCAAATGCAACCATGCTGCCCACT
TAGTAGGAGTGGCATGAACAAAACATCTCAAGAACAGCTCCACACACTGA
TTAACTCGTTCAGTCTGCCCATCAGATTGGGGGTGGTAGGCTGAACTCAT
GTGTAACTCAGTACCAGACTTAGTGAACAAATACTCCCAGAATTGGCTAG
TAAAAATTTTGTCCCTATCAGATACAATCACTCTAGGCATACCATGCAAC
TTATAGATATTTTTCATGAAAGCAGTGGCTACTGTCTCAGCAGTGAATGG
GTGTGTCAGGGGAACAAAATGTGCATATTTTGAAAATTTATCCACCACTA
CCAAAATGCAATTGTACCTTTCAGACTTTGGAAGACCCTCAAGGAAATCC
ATGGTAATCGTCTGCCATGCTCCTTCTGGTACCGGCAAGGGTTGAAGTAA
CCCTGGATATTTGACTCTTTCTGGTTTGGCTTGAATGCAAACCTGGCAAT
GTTGAAGCTGACATTTAACTTGCTTTTTCATTCCAAGCCAAGCAAACAGT
CTTTTAATTCTTCTATATGTGACAGGAAAACCCGAGTGCCCCCCAATGGG
ATTGTGATGAAGTTCAGCAATTAACTTGTTCTGTAGGTCTGTATTGTTGC
CTATCCAAATCCTTCCTTTGTAACGAATGAGCCCATGCGACAATGTATAG
TGTTCCTTGGCAATAGAATTGATGGCTAATTCAGCTAGCAACTGGCTTGT
GTGAGGGTCCTGCTCATATCCTTTTGTTACTTCCTGTAACCAAGTAGGGG
TACTTACTGAGATGGCTGATAACTGTCCCCCTTCCCCAACTTCCCTGCGA
GATAGAGCATCAGCCACAGCATTGCTGCTACCCTTCCTGTAACCGATTTT
ATACTGTAAGCCCAGTAGCTTAGTAAAAGCCCTCTGCTGCCAGGGAGTGT
GCAATCTTTGATCATCTAAATGAACCAAGCTATGATAGTCAGTTAGAATC
AGAAACTCTTGGTGCTGCAAGTAAGACCTCCAATGGTCGACTGCTAACAA
AATAGCCATGCACTCCTTCTCATATGTCGACAGTCCCTTGGACCTTGGCC
CCAGGGCCTTGCTGAGACACTGCTCCAATACCAGCATCACTGGCGTTTGT
CTCCACAGTGAACTGTTTGGAAAAATCTGGTAACCCAAGTACAGGAGCAG
AGGTTAAAGCTTGCTTAAGTTGTTGGAAGGCAGCTTCAGCTTCAGATCCC
CACCTAAAAGACACTCCCTTCCTTAACAACTGTGTTAAAGGTTTGCTGAT
GATACCAAAAGTTTTTTACAAACTTTCTATAGTAGCCAGCCAATCCCAAA
AATCCCCTCAATTTCTTAACTGATATAGGAGTCGGCCATGTAAGTACATC
CTGAATTTTCTTTGGTTCAGTGGAGACCCCCTGTGCTCCAATGATATGGC
CCAAGTAAGACACTTGAGGTTGGGCAAAAGAACACTTGCTCATTTTGACC
TGCCAATGATCTTGTCTGAGAAGTTGCAAGACCTGTTTCAAGTGGGTCAA
ATGTGACTGCAGATCTGGGCTATACACCAATATATCATCAAAAAACACCA
AAGCACATTTCCTTAAAACTGAAGCCAGAGTTTTGTTCATTACTCCCTGA
AATGTAGCTGGAGCCCCAGTTAGTCCAAAGGACATAACTCTGTACTCATA
GTGACCAGAATGTGTCTGAAAGGCAGTTTTCTGCTCCTCCCCTGGTACCA
TTCTGATTTGGTGGTAACCTGCCCTGAGGTCTAATTTTGAAAACCACTTG
GCTCCAGATAGTTCATCCAACAGTTCCTTTATTATTGGAACTGGGTACTT
GCTCTTGATAGTTAAAGCATTCAAGTGTCTGTAATCAACACAGAGTCTCC
AAGTCCCATATTTCTTCCTTACCAACAAGGCAGGTGAAGACCAAGCACTC
TGGCTAGGTTGAATGACCCCTGATGACAACATTTCAGCAACTTGTCTTTC
AATCTCATCCTTGAGCTCCGGATTGTATCTATAAGGCCTCAGGTTAACTG
GTTGGGCTCCCTCTATTAAAGGAATTATATGATCACAATATCTGGTAGGG
GGCAGGCCACTAGGTTCAGCAAAAACACCTGCAAATTCTTGTAAAATCTT
TTGCACTGGAGCAGGTACATTCTGATGTTCCTCTGGTCTGCCTTCAGTCA
ATTGAATCATATACATGATGGAACCCAACTTTGCCATACCCATTAATTGC
TCCCCAGTTATCTCAAAACATTGCTTAGGTTGAGAAGATATACCCAGCAA
TCTAATGAGTTGACTATTGTACTGAAACTCCAGCCACTTCTAACTCCAAT
CTATTTGCATTGGGCTGTGCTGCACAAGCCAATCCATACCCAATATTATA
TCATAATTGCCCAAGGTTATAAGTGTGAAATAGTTTCTGAAACTATGCCC
CTGCATCCACCATGTGCAACCAGGAATTACTTGATTGCACACTATCTGTC
CTCCATCAGCTATTTGTACCTTCAAAGGTTGTTTCAGTATCTTCACTCTA
GATAGTTTTCTGCCAATTTGCTCATCTATGAAGGAATGAGTACTTCCGGA
ATCCACCAGCATTAGCAATTCTGTACCCTGAATCCATCCCCTTAGTCGTA
TGGACTTGCTTGATTCAGTACCATTCAGGGCTTGTTGAGAAATAGCAAGC
AGACTCACTTCTTCCTCAACAGGTGTTTCCACTTCAGGACTTGCTTCATT
ATCAATGTTCATAGCTTCCATAAGCTCTTGTACTACATGTAGTTGTACTG
CATTAGCACACTTATGATCTCTCCCCCACCGTTCCCCACATATAAAACAA
AGACCCTTAGACTTTCTATATGCCTTAAGTGATGCAACCTTGTCTTCCTT
AGCTCTAGTGGCCTCTAGGGCCGCTGATGAGTTGACCTTCTGTGGAGAAG
GAGAGAACAAAGTTGTCTGTGATGTAGACCTCGGTACTGACTTGATATAA
TTTCCCATCTGTTCTGACTTCTTGTAACTTCCAGCCTTCAGTCCTTCCAG
AGCCTCTTCTTGCAGCATAGCTAAGGAACAAGCAGTATCAAGGTCTTGGG
GCCTCTGAACCAAGATAACTGATCGAACCTCTTCCTTTAAGCCATCAATG
AATTTTGTAACAAAATATTCAATGGGAGCAGAATTTTCATAAGCATTCAG
TTGATGCATGATGCTATCAAACTTCTCAACATACTCTGCAACAGAAGTAG
TCTGCTGAACCCTCAACCATTGCCTAATCAATGCTTGTTGTCGATCTCGA
GTAAATCTGGCACACACCCTTTCACATAAGTCATACCACGTCACCCCTAT
CAGCTGATTCCTCACTGATTGTAACCAGAAGGCAGCGTTTCCCACAAAAT
TCAGAGTTGCAATCTTAACCCAATTGCTAGGCGGAATTCCATAAACATCA
AAATAAACTTCACAATTAGCTCTCCACATCTGGGGGTTATCTCCATTGAA
CTGCGGGCACGTCATCGGTGGCAAGCTGCTTCCCAAATTTGTCCTTACAC
TACCCGACCCCGGTGAAGCAATTGGCTCAAAATTGAAATTATTCGCAGAA
TTCAAAGTGGGATCTCGCATACCTTGAATCTGGAACGACGATTGGGGCGT
GAATTGCTCTTCCTTCACATCAGCTGGTTTCTTCTCCATTCTTCCCTGTT
TCAGCAGAGTACCCTCCATGTTTTCGACCTTCGTACTCAAGGATCTGACC
ACCGAAGCGACTTCCTCCACACGCTTCTCCACTAGCGGCAACCTCGCCTC
AACCACCTTCTTGAGCTCCGCTAGATCTGCGCGAGTCCGCTCCTCTGCTT
CCGCTCTCTTCCGCTCGTTCTCCTCAATCTTCTTCAACAAGAGATCCAAC
TTTGTTTCGTGCACCATGGTTGACCTTCCCCAAATTTCTCAGCGTGGTTT
TCTGGCGTCCAGATCCCGCGACCGCTCCGAACTCGACCAACCCAATCGAG
GCAAGTTGCCTTTTCGCGAGACACCACCCCAGGAGGTGAGTCTCAATCCC
CGATCGGTGATTCTACGGTCGAATCAAGAGATTAAGGTCGCAAAGCTCTA
ATACCAGATTTTGTTAGAACCCTTATCAACAGAACAACCTCTCGCAACAA
GAACACAGAAATGTGGAACTCGAACTAGATTGATAGATTATCTCACGCTC
AACCGAGCGGAGCCGCCGCCGCCTTCGCCACCTTGCCGAGTTCCAAGCCA
ACCTTCCTTCTAGCTGTTGCCAGCTTACATATAGTTCTTAGTTACTTCTC
TCTCTCTCTCTCTCTCTCTCTAGTTACATGAATTTGGGCCGATAACCCAC
AAAGCTTAGACGGCCCACTCGGACCCCTTATACTTCATGTTCACTCGACG
ATTACGCTTTTCCTTGACGAAGACGCCATCTTGACGACCGCCTCCGTCCT
GTTCCCCATCCACCGTGTTGCCGTCATCTCCCGCGTACTGTACCTCTTCA
GGGTTGCTCCTGCTGGTCCTAACATGTGATGAACGTGGCGGTCTGAAACT
CTGTAAGCCTGCAGGTCTCACTCTCTGTCTCTCCTCATTCCTGAGTCCTG
ACAGCCTATGGCCCATTTCCGCATTTAGTCCTAATTAATGAATTTACCAA
GCCAGTTGACACCATCAGGAGGGGAAAATACTGATGACTCTGTCAACCCT
GCAATCTAGTAGTATACATGTTTATTCAAATGAGCAAATCTGCAACTCCC
TCATGGACTCTGAAATAAGAATCGAGTTTTGCATTCATTTCTTGTGCTCT
TCAGTTATTCAGTTCAGTTCTATATAGTGTCAGGACTATCATCTGAACTG
TTTTGGGTTCATGAACAATAACTCTTAAGTCCATCTAATAAGTTCAGTTA
TTCTTCTTCCCCTGAATGACTAATGCAGAAAAGCAAAGCAATGCTGAAAA
CTATACAGGTACCATGAAACGCTACATCAGTAACAAATTCATGTTAATCA
TGTAGGCAACAGGTGCAACAAATTCACCCTTAACAAACAGATAAAAGAAC
CGCTAATAATTAATTCTTTGGTGATACAAATACAAGTACAGAGTTAAATA
CACACTGATCAATGAATACATCATCCATGTCATTTTTACTCACAGAAGTA
CGTAGGTGAAAATTGTTCATTTTTGACGGGAAACAACAGCGGTGCCGGCG
ACGAGGGTGGCGGCGCCGGCGACGACAATGGCGGCGGCGAGCAGGGCATG
GCGATCACCGACTGTCATGGTTCGGGTTCGGGATGACGGTGTCCATTGCG
GGACAATCGGCAAGTCCCTCTCGCTGTCCCATTCAATGGTGCAAGATGTC
CAGTCCTGACCAGGCAACATGGAATTATCATTAATGTCTCAGAAATATTT
ATTTATTTGGAAATGATCATGTTGTAAATAAACCCTTAGATAGTTTTCCA
TGGATATATTGTTACACAGAGCATTTTATAGATAAAAGTCATTACTAAGA
ATTATTTGTTTGTACTATGCTACTAAGACAATAATTGTTTTAAAAATGAT
TACCAAAGGACATGTCAAACCAATGTATTGTATGAGGGAGATTTGCAATA
ATGACGCTGCAAACATTAATCTTTGCTATAATAACATTGGACCCACATTT
CATAGACACATTCAAAACAGCGAAACCCCAATATTTGCAGTCCCAATATT
GCAATTTTCTTATTGTTATGAGGACCATCCTAATGCAGCGCAACCGGCAC
TAGGGCCAGTCCTAAACTATTGGGGGACTAGGGTGAGACAAAAATTAGCG
GCCAAAATGCAGGCACTAAAATATTTCCTTGATCTTTGTTTTCATCTCGT
CCAAGAGGCCCAATTGTTCATAACTAGCATACAGTAGTGTACTATACTGA
AATAATAGTAATATATACTTAGTATGTCTCTACATACCTGGCCTTCTTTT
TCAAGACGACAAACTAACTCGACGATTGCTTGCATTCTCTTCACATATTC
ATCACAACCAGTATCACTGCATACAATTCATAACATTAGCTAAAAATCCA
AGATTTTGTAAACATTCTGAGCCCCAACTATTCATTGTAATTACATACCT
GTCATAGAGCCCAGGATGATTGAAACAAAAAGCTTGGTACATCTGCTTCA
GTTCAGAGTAACCCTTATTGGTCTCGGAGAACGCCACGCCCGCCGCCGTC
GTCGCCGGCAAGACCTGCACGCCGCAGCCACCGGGGGAGAAGGCCGAGCT
TACACAAGCCATGGATGCTGGAGCTCGCCGGCCGATGTTCTTCAGCAGCC
GCATCGCCATGGGGTGGGTGGGTCGAGCCATTTTGGAACGAAATTCAGGT
ATATGTGTACGACGAGCTTGTTGATTGTTGATCAGTTGATTAATCGTGGT
TTTGATCAGCTGGTGTCCATATCGAGCTTATATAAGTTGTGAGGAAGAAG
AAGACGACGATGACGACGACGCGGAGGAAGAACCGAAGAAGGAGATACAA
CGCGCATGGATACCGAGTGGAGATCTATGGAAGGAAGACGAGAGGGAAGG
TCTTGGTAGCAGCAACCTAATTAGAGCAAGTTTAATAGTATAGCCCACTA
CTAGCTCCAAATCATCTATAGTCAATGTAATAGCCAATTCATACAATAGT
TGCTTACTATACTATTAATATCTGGTCCCACATGTCATACACACATTACG
TCTTAAAGTCTGTGCTACAGCTGTCTACAGATCTGTAACCCGTTGCTCTT
TTCTCTCTTCCTTTACCTCTTTAAAATATGTTTATAGCTGGCTTAATTAT
AGTCTGCTATTGTACGTGTTCTTAGAATTACTTAGTTAATGCAAAGGTTA
ATGGTGGTGGTAGGTTTTGATGACCGATCAGTCGTAGGGTCAATCTATGC
AATGTCTTAAATTAACTAAAGATGGATGGGTTAGCTAGTGCCAAGCACGT
ATGCACGGAAAAGAGAGCACTTTTTCTTCTTTTGAAGACTGAAAAGATTT
TTAAAGAGAGCAAGTTATGAGCACACGATTACACATGACACGACAACAAA
TTGGAATGCAGAGGCATGACTAATTTCCGTCATAAAAATTACCAACAAAA
ATGGTAGCATACCGTACATCGACCGAGATGAACATTGAACAATATGCAAC
AAAAACCTGCAACTATGCAACAGAAACCTAGCTTAGTATATATATATGTA
TATTTGTTCAGGATTAGGATAGATGTTATATAGTTTATAAAAAAAAGATA
TATAGATGCTATGTATGTTTATAAGAAAAAAAATCGAGAGTGCACGTTTT
GTGATATTTCCACTCATTGCCTCTCATATTAGTATAACTAAAATGGAAAT
TTAGATAGTTATCAACTTACTATATCATAATGAGTACATATGTTCATGTA
TCATGGTGCATTAACTTTTGATGAGGCAGGTAAAACTACTTGTTTGTTAG
ATAGTATACATTCTCAAGTGCACCTTCTTTTCTTTTCAGCAATCGCTTGT
ACACTTTGTTTTTTATATTACCCATATGGTAGCCATATGTAGCGGGAGTA
TGTTGAATATGAGACAACGCGTTTATTTCCGCGTGCAACCATAACCATGT
TTACCGAGTCATGCGAGCTATTGAGTTACGAGTAGGCTACAATGGCATAA
AACAAAAGTTTCTACCGCGTAAACCAGGAACCATGCGAAGAAAGAGATCA
TGGATCGTAACCACTCGACATGACGACCAGTGGAAGAAGAGTCGGAACAG
ATTGGTCCAATGTAGAACATGTCGGTGTAGCGGAAGTAGTTGACTGCAGC
AACCTGATTGTCTCCTCCTCGCACGAGCATCTCCTCCTCATGTTCCCAAG
CCGATCCGTGACGCAACGCAGCAACGCCTCCACCGGTATCCAGGAAAGGA
ACGGCGTGCGTGGTCTTGCTAGCACCTGTGCGTGGCTAGGGTTAGGGTTT
GGCTTGTGATCAGGAATGGTGGCTAGGGTTTCCCACGTGTGATGTCGCTT
GCTTCGTGTGCTCCTAGAAGTCTAACTTGGATCCTCTTTCGAATTGAACC
ATTATTGGATCTTCATTTAATTATCTTGTTCCAACCAATTAAATGTGCAA
CCCCGTAGGTTCATACAAACTCGTTGCAACCTGAAAATGCATTTTCGGTC
CACGTGTCAACAACGGCTCTTAGCAGAACGTATTGAACCACTGAGTATAC
CAAAGATCATATCGACTGAACCACTTTTAGTTTATTTGTGTATGTCTTTC
TTTTTCATCTTTTTTTTTAAAAAAATATCAAAGTGCTAGTCGATCAGGTT
TCACATCATGGGATGTTGAAGTAATTTGATCACATTGTCATGCCCTAGCT
AATCGTGGCAATAGGTGAGTATGATATACTATGAAAAGCCAAGACAAAGA
TTCGTACTAAATCTGTTAGGTCCATTGGCATTAGAGTTTCTACTTTCATT
TAAAATAGGACTACGTGAGCTGTAAATAAATAAATGCATTTGGGATTTGT
GTACTCTCTTATAGGAGCACTACGGGTGTTCCAACAATATGTAATTTCTG
AAAGATAAAAGCATACAGTGATTAACAAATGACAGAACGGATTTCAGTCC
AAATATTTTTGTAATTCAGACAACAGAGCGCACATCTTTTCCCACATGCA
CAATGGGACACAAGTCACACAAGCTAGTGACATGCCAACAAACAACATCA
CTAGTGTAGTATCAGTATTCTACTCTTTGCCACTGCATAAGAGCTAGCCA
GCCCATCTAGTCGTCGCGATCCATGAAATCACCGGGGAATTGAACTTGCT
CATCTTCTTCCTCACGGCTGCCGAGATGCCGTGGCTGCACGCACCAAGAG
CCTCGCTCTGGGGTGTCTGGTGAGTCTTCCCTCGCAAACTCTGAGCCGGC
TTGCTCGGTCGTCACCTTCCGCTGCAGCAGACACCGTTGCTGTTCTTCAT
CTACTTGAGCAAAAGTGCAAAACCACTCAACTTGTTGCTGGTTACTTCCT
CTTCCTCATTGTCCATTGACCCAAGAGGCTATTGAAAGGTAACCCCATTA
ATTATTCCAGTTCTTGAGCTTCTTTATGCACACTAGTAGTTTTTCTTTTT
TAGATCATGGGAATCCTGGCCTTTGCTACAGCCAATTATTACAATTCTTG
CAGCACATAAGGCTACAAATAAAATTTCGGCACATGACAAGGACACAATA
GTGCATACTAGTAGTTACTTGCCCAAAACATACATTGCAAAATAACATGC
TAGCTAGAGATGTGCTCCTCAGTTACAAATATACTTCGGAATTGATTGAA
CTTTTCTCGGTTTTCAGAACGTGTTATTCTCCTGAGTAATTTAATTTACT
TGGGAATTTTGGTGTATCACCATCAAATACATTCTCTATGGCAACCATAG
TGGGTTCTTTGGTTGGATCATATGCTAAGAAGTTGCAAGAGATCATTACT
GAGGAGGCAATAGTAATTTTAGGTGCAAAAGAAGAACTCAAAGAACTGCA
TGAAACAAGGGAACAAATAAGGTGTTTCCTCAGTGATGCTGATCGAAGAG
ACACGCAAGACTCATCAATACACAATTGGTATTCTCGACTAAAAGATGCT
ATGTATGATGCTGATGATAGCATCGATTTGGCTAGTTTAGAAGGAAACAA
GCTATTACATGACCATTATTGTTCATCAAGAATATCAACTGCATGTAGTG
GATTTTCACCACTCTCTTGCTTTTCTATTCGGGTTCGCCATGAGTTGGTG
AAAAAAAATCAGAAGCCTGAACAGAAAATTAGAGAAAATAGCAAATGATA
AAACATTTGCAACACTGGAGAATACACAGGCATCTATAAAGGTTCAACAT
CAGAACTGAAAAAGCACAGTAAGATCATGAATATTTTAAGCAATGCTGTT
CAAGCAGTAAGCATTTTTGACCTGCACAAAATTAGCCAGGTCCAAAATTG
TGCCATTCCCAACATCTGCTCCTAGCCTCATATGTTAGGCCACCTAAGTT
TTGTTTGGCAAACAAAAACACATTTATCTTGGTTCAGATTTCATTGTATT
TTAATTGATTTCCCCATCAATCCAAATAAGCAGGGATATTACCAGCATCT
GCTTAGGTCTGGTTCAAGTCTTCTAATAACTGTGTAGTGGGGTTTAATTA
ATTTTAGAAAATATGATGGTAGCAGAACTGATTAGGCTTATATCGTCTTT
CCTTAGTTAAATACTTCAATTGCAGAATTAGATACATAGATAGCCATACT
TAATTTATATGTTTGTTTATTTTGTAGGTTGTCAATCCTAAAGACTTGGC
AATGTTGTCACTCTCTTATCTGTTCATCGCCTCCTTTTAACCTAATTAGT
GGTCCAAAAGAATCTAAAATACAAAAAAAAAGAAAAATCAAAACCATCCA
ATAAAGGGGAAAATGAGTCAAAAGGGAAAAAATGTGCGTGCTTTGGTTTC
CTTCCGCAGGTTGTTGTTTTTTCTATTAATATTTTTCTTTGTAGGTTGGT
AGGTAACTCCGGCTATGATATCTTAGGTGTAAGTTGTAACTTAAATGACA
TAGCCGGTCCCAAGCCTGGAAAAAGGAGGCGGGGATAACCATTGTTTAGA
TGTACAGTTAATCAATGATCTACTGCTAGCCAGATCATCGAAAGTTTTCT
TGAAACTGCACTTTTCTCAGGTTACTGCATTTTTTGTGATGAATAATTAT
AAAAACACTTTCAGAGGCACATACACTCTGTTTCTCTGTTGGACAAATCT
GAGTTGGAAACTAGTTTAGTTTGAGCTCATTTCAACCCCTTCTTTCAGCA
GAAGCAACTGGGGTAAACCCATGTACCAGCTCATTCTCCTCTCAGTCCCT
ATATACAAGCTAGCAGGCAAAGAAAGTCAACGAAGATATCTGACGCAAGA
AAATATGTATCTTCCCGTCATGATAGAAACTGATTGTGCTTTGTGACCGA
GAGGAGGAAACGGTGGATAACCTTCCTAGCCATTCCTTTGTTGTCATGGG
CATTGGGCCTAGGACTCCTGGCCCAATGACGATGACATTTGTACTGACAG
TGTTTCAGTGGTTGAGGAAATCTTAGTGGTGATCGATACCTTGTATTGAC
AATCAGTGCTTATTTTAATGGTTGGCTATGACACATTGGCACACCTTTGA
AAGAACTTGCCTGGGCAATTACTGTGTCCAAGGCTCTTTCTCCATGAGCT
GCTGCTTATGAACCCGTGTATATCTTGAGGAAGAGAAAAGTAAGTCCAGC
TTTGTTTATTTGATTGAATTCATTATTTTCCTTTTAAACACTGAAAATAA
CAGCTTGTCTGTCTTCAGGATTGGTTCAGGAAAATGTTATTATGAAAGTG
CACTAGCTTTTCACCTTGTTATCACATTAAATTGTTCAATTAGCCATGGT
TTTATTGCCTTTGTGTTTTCTGGATGGGGATGTAAACCAGTGTCTTCTTG
GATGCTTGCATCTTCCTAATGTTCCGTGTAATCTGATTTCCTTATTTTGC
GTAGTGTAATGTGTTCTACTAGCAATGACTTATCTGTTACCTTTCCTTTA
CAGGATTCAAGGCTCGACTACTTGCCCATAAAAAGGGTTCCTGTGCACAC
AATTTGGGTGAACTTGTAAAGTTCAAATGCCAAATGTGATTAGAAGCACA
TTTAGTTAGTTGCTGATGGAGGTGTATAGGGCTCTTGTATGTATGGATTA
TGGTGAGGCTTGTCAGAAGTTGTAATTCCTACCTCCAGTTTCAGATACCT
GGCAGAATTTCACCTGATGGCATTTGATCATTATGTTCAGAGATGCTCAC
TACTGATGCTGTAGAGCTCACTCCCACAAATCTGCAACCCTCTCATGGAC
TCTGAAATTAGAATCGAGGTTTGTGTTCATTCCTGTACACACTTGAGCTA
TTGATCCGTTTTAATTTTCATCTGAATCGTTCTGTGTTCATCTACAACAG
ACAAGTTATTCTTATCGTGACTGATCAACGCAGCACAGAGAAGAGAAAGG
GAGGGAACGAGGGGTCCCGTACCTCCGTTGAGCTCGAGGTTCTCCCCAAG
ATCCGGCCGAGCCTCGCCAAACAGCTTCGCGCTCAGCCACCTATCTCCGG
CGCAGGCGACGTGGGGCTCGGCGGCGATTTACCTCGTCGGAGCGCTCGAT
CGCTTGCCGTTGTCGCATCAACGGCAATGTAAACATATAATGTCTCCCTG
ACTCATGGGGCCCACTTGAGGGCAAGAACGCAAGAATGACGCGTGTCTCT
CCTGCTTGAGAACTAACCGACAGCCGCTCGCCGGAGCTCCCGCCGGAAAC
CCCAAATCTCGGCGCCCGTATTCCGGAGGCGGTTCATGTCCCGTTGGTTC
CTGGACTCCTATCCTCGTTCAGATCAGGGACGCTGTTCAGTTCTTGTTTA
TCCAGCGGGGCGCAGAGAAATTTGCAGAGGAATCTCAATCTCCAAACTGG
TAGGAAGAGATTTTGGTCGATAGAAGTTGAGTTCTTGTTTGTTCTTTGGT
CTGTAGAGTTGACTAGTTCAGATAATCATGTCATCAACAGTTCAACACCA
TGAATTGAAAGAGATGCTGTACTGCTGTTTATTGTGTTTACTGTTTAATT
CATAGCATCCATCAAACCTGTATCTGTTTGGGAGAATGTTCGATCAATGC
TTACTGTTGAAATCAAATTCAACTCAGGACCAAATTCGTGTTAGGCAATT
ATTCACGTTCAATCTGTTAATACGTTTAACTGCAGTTCTCAACATCTCTT
GACGAGCAAGCTGTGGCTGCTGCTGCAATTCGGCCTGCAATTCAAGTGCA
GCAATATGTTGTGTGCAATTTGTGCATTAGTGCAGAAGTTGAGAATGGTA
ATATTATTTCACTCGGAAGAGATGGAACAGTTGCGAAATGCAGAACCACT
TGGTTCAGAGGAGAATAGTCCTGGACAAAAGGACAGAAAATGTTCCAACG
GTGAGCATTGATCATTTTTACAGTGAATGGTGAGCAACTGATCAGCATCG
ACCATGGTGAAGCTGAACCTGATAAGTCGACAGCACTAGGGGTGATGATC
CTAGCCACCCATAAATCCTTTCTTGTATGTTTTCTAACATATATAAGTCA
GCAAGTCAAATGTTCTTATCATTTTCTTTAGTCGATGGTTCATCGATTCT
GACATCAAGACAAGAGGCCAACATACTGCTAGCCATGTTCCTTTCCTCTC
GGCTCACATACGGCCATTTGAATGGATTAGATTCAGAAATAATACAATAT
CTTGTCTTTCTTTCTTACATGAGTTGAAATATTCTTGGCCTTTTTCTCTA
CTTACTAGGGCGGAATTAAGATTTTGAAGATGAGCTGCACCGCAATCCTT
AAGGAGATACTAGGAGGTACCATATTTATTTTTTAGTGTAAAATTTAGTA
CTTATCGGTACCTTCGGTATTAGGGGGTCTTTCTTTCTTTCTTTCTTTCT
TTCTTTCTTTCTTTCTTTCTTATTTACATGAGTTGAAATATTTGGACCTT
TCTTTCTCTATTTACTAGGGTGGAGTACTTTGAATGAATTTCAGTCCAAA
TATTTTTCCTGACATGGGAATCTTTTTAGTAGCACGATGGGGAAATTTAT
ATATGTGGCTGAAACATCAAGGTCGATGGTTTGTCTTGTTCCGTGCAATT
TGCACACTGGAAAACAAACTCCTCATGCACAGTGGGACATAAATGGTGAG
ACGGATAAAAGAGCCATTGTACTATTTGAGCACTGCATAAGAGAGCCAGC
CCATCTATAGTCCACGAGACATAATCTCATAATGGGAACTTGCTCGTTGT
CTTCCTTGTGACAAGCGATGCTTGGCTGCACGCATCAAAGGCCTTGCTCT
CAGGCTCAGCTGAGTCTTCTCTCACAACATTTTTTGCCGGAATGACCGAA
GGAGGTTATTCAATGTAATTAAGATAGGAAGAAAATGTTACAAGAAAAGT
TTTACATCAACAGCTAGCTGTTGAGGAAGGATGTGCACCAGAGCACACAC
CCCGAACCATGTGCCAACCGACCAAACACACGCTACAGAGAGGGAAGCCA
AGTATCGAACCGGCATCGCTATGCGAGACCGATCGCCACCGGGCCAACAA
CACCACCACGAAACGAAGAGTCAAAAACAGCGCCCTCACGAGGATCGCGA
CACCGAAAGACGCCGTCGTCATCCGTCCAAAGAGCTGGACTAGGTTTTCA
CCCAGAGCTCCTTACCGAGGGAGGAGGGGTACCTCAACAATGCCCTCAGG
AGGGTTACCACGCCCGAAGGCGTAGTCACTGTTGGCCCAAAGATTGGGTT
AAGCTTTCGCTTGGAACCCCTACTGCCGTGGTCCGTCGCCCAATCCAAAT
CCACCATCTAAACATCGGCGGCATATGGCTTCCACCACACCCGACCGACG
CTCCTCCGCCGGCCAGCTTCCAGTATGCCAATGACAAGACCGCCACCACA
CCGCACCGACGCCTCGCCGTCGGCCGACTTCATCGAACCACCATCCCTGA
GAGCTGGCCAGGGACCCCTTCGTTCCACCACCCGCCGGGCTTCTCGCCAG
ATCTGGTCGAAGGAGAACCCGGGACTGGGTGGCATTGCTTTGGTAGCCTG
AGCTTTCCCCGCTGACAAGCTGCCGCCTCAATCCAACCTAAAAACTCCTC
GCAAAGAAGGGGAGGAGCTCTAGCAAGGGTGAGGGTACCGACTGGCAACG
AGAAAGACGACCCACCGCCGTCTGCTCCCTTTGCACTACCATCTCGGCCT
GCGCCAACACCGGAAACGCGGCTGCTCCGGCTCTAGCGCCCCCTTTAAGG
CACCGCGACGGCTTCCCGGCTGCCGAAGGGCTGCTCCGACCACCGAGCGG
CTAGGCAGCACAGCAGCGCACCGCCCCCAGGCAGCACCGCCGCCAGCACC
ATGGGGCGGGCCACACCACCGGGCAGGCCACGTCCCCAAGCCCCCGGTGT
CGCCGCCGCTTCCAGGCGCCGAGCCGCCTCCGCCGCTGCCACGCACCTCT
AGGCCGGCCGCACGCCTTGTTGCCGTGGAAACGCCACCGAGCCGCCACAA
GCCTCCTTGCGCCACTGCCGTGTCAGATCCAGGCGAGGATGGCCGGATCC
GGCCTGGGGGACTCCGGATCCGCCACCTCCCACACCGCCCCGGCGTCACC
CGTCGCCGGCCACGGCGCCCAGCACACAACGGCCCTCTAGCTTGATGCCG
GCACCAGCCCGCCACCACGGCCGTCGCGGTCTCCCCTCCTCCAGACTGCA
TCCCACCTCGCCGCAAGCATCCCGACCTCGATGAGGCGCGCCAGCTCCAG
CTCACCCCCCTCACGGCCGCCGCCGTCCCCGGACTGGTCGTGGGCGCCGA
CCTTCGTGGCCTCCATGGAAAAGGGGGGAAGGCCCCGTCGCCGCCGTCCT
TGAAGCCGCACGGTTTCCGGCAGCTGCTCGAGCGGCAACGAGGCGGGGGA
GGAGAGGTGGGGTGGGTGGCGGTGGCGGAGGGAGAATCGCCTCCCGTGTC
ACCCCTTGCCCTGGAGAGACGCGGGGCCCCCGTCCTATGCACATCTTTCT
CACAACATAGGGTTTGAACAATTTTCTGCTTGTCGCATTAGGAGCTAGCC
AATCGAAACGTTGGCTTGCTCGGTCATCATCTTGCATTCCAGAAGACACC
CGCCTGCTCCACTGTCGTTCCCATCGATCCAATTCACTTCAGCCTTAGCT
CGGCTTTCATACCAAACAAGTTAGCTTTGTCAACTTGAGCAAAATTAACA
CCACAATTTGAGCCGGTTACTTCTTTCTCATTTGCCTGTTGATCCAATAA
GTCACCAAAAGGTAAACCCCTTAATGATTTCAGTTCTTCAGCTTCAGTAA
TCAGTATATACTTGCTCAAAACAGATTGCAAAATAACTTGCTAGCTAAAG
ATGTGCTCTGCAACAAAGATACCCTGAAACCAATTCAACTTTTGTCCATT
TTCAGACGGTATTACTCTTCCTGTAGCCACCCATAAATCATCTATTGGTT
GTTGCCTCATAGTCGGCAAGCCAATGTTCTTATCATTTAGGCAAAATCCC
ATATTCTGATATTCACCATAGAAAATAGCAATCGCTGCCAAAATGTCCAA
ACCGATGACTAGTCTTATCTGCAATTTGGCCTGGAAATTGGGAAAGATGG
CAATCAGCATGCACACTGGGACACAAGTGGATCCTCTCCTCTTTGTCACA
GCATAAGGGCTAAAACGAGGTACACCAGTCTCATGTTGATCCTCTCCTCT
TTGCCACAGCACAAGACCAAGCCCATCCCATCTACGGAATCACCACGAGC
GTCATCTTCTTCCTGAGCGGTGATGCTATGCGCGGCTGCACGCACCAACT
AAGGCCTCACTCTGATGAGGCGAGTCTTTCTTCCTCTGCTTGCCCACTGG
TTCCTCGCGGTGTGAGCTGATCGAAACTTCGCATCCCTCAGTGGTCGTCT
TCAGCAAACACGCCAATCTAGCTCACCGCGGTCTCACCTTCCATGTACAG
CAAGTTCGCCTTACATACATGAGCAAAACTCCTTAACTTGTTGCCGTTAC
TTCTTCCTCGTTGCCCGTTGGCCCAAGAAGCTATCAAAAAGGTTACCACA
TACGTCGTTGCAGTTCTTTCAGATTCAGTGAGTTTACTTGCTCAAAACAC
ATTGCAAGATAACTTGCTACGGGTGTGATTCTCTGTTAAAAGATACTCCA
AAATTTACTGAAATTTATTGAATTTCTGTCCATTTTCAGACTGTTATATT
CTCGAGAGTAATTTGAAAATTTTTGGTGCATCATCTTCAACGATTCCGAG
TGCAGAACCACTCAGTTCAGAGAAGAATAGTCATGGACAAAAGGCCAGAA
AATGACCCAATGGCTAGTGTTGATCATTTTTACAATGAATGGTGAGCACT
GATCAAGGTGAAGCTGAACCTCATAAGTTGACAGTGATAGGGATGATGAG
CCTAGCCACCCATAAATCGCCTCTCGTATGTTACCTGATATATAAGTCAG
CAAGTCAATGTTCTTATTGTTTTGGCAAGATCCCATATTCACCATAAAAA
ATAACAATTTGCTGAAATACACCACCCAGCAGCATCTCAAGTAAACCAGC
TACACTAATCTCTTCTCCTCGTTGCTACAGCATAAGAGAAGGCTCATCCC
ATCTACAGAATCACCGGGAACATGCTCACCATCTTCCTTGACATCGGTGA
TGTCGCGGCTGCGCACTCTGGGGATGAGTCTTTCCTCGTGACATAGGATT
TGAACAACTTTCTGGTTGCCGCAGTTAACCGATTGAAGCATCAGCTCACT
TGGTTGTCATCTTGGCGTGCACTGCTGCCATTCCCATCAATTCAGCTCAA
TTCGGCCTTGCCTTTCATGTTCAGCTAGTTCACCTTATACACTTGAACAA
AACACCACATTTGTGCCGGTTACTTCTTCTTTTCATTGCCCACTGACCCA
AGAAGATATCAAAAGGTAACCCCATTAGTTCTTCCAATTCTTCAGCTTCA
GTATGCTTACTTGCTCCAAACACATTGCAAAATAGCTTGTTAGCTAGAGA
TGTGCTCCTCCATTGCAGAAGGATGAAACTGAGTAAACTTCTGCCCATTT
TCACACCATGTTATTATTGTGAGTAACTTGGAAATTTTTGTGCATCACCT
CCCATCATCACTTTATACGTTATATGCATAACTCTCAAAGATGGAAGAAA
AACTCAAGAACATATACGAAGGTGAATTTTCAAGATGACTGTAATATTGA
AACTTATTAAATACCATCCATTCTTTTCATGCCGAATGACTACTTTTTAA
GGTAGGCTTGCATGTAAGGATGTACTTCAAATCTCTTGTTCTTCTAACTG
TGATCATTTTTTTGTTTTTTTTTTCGGAAGGAGTGGGGGGGGGGGTCCAT
GATGTTAGTTACTAGAGTTAAATGCATTAACAGAACTCCTAGGCTAGCAT
GTGCAAAGTACTAATTATAGAATAAAACAAGATAAATATCTTAATGTTAC
GCCAGCTTTTGGAATCATTTCTGGACTGCATTAATTTTTTTACTATCTTC
TGGTATTTTTGGTTGAATTCCTTTAAACAGTTTGCTGGATGGCGACAATA
GTAGATACTTTGGTTGGATCATGCATCAATAAGTTGCAAGCGCTCATTAC
AGACAAGGCAATACTCATTTTTAGGGTAAAAAATAAACTTGAAGAACTGC
TGCGAAGAACAGATTTTATAAGATCTTCTCTTAATGATGCTGAGGAAAGG
AGGATGGAAGATTCGACAGTTGAGAAATGGCTTGACCAGCTAAGAGATGT
TATGTACGATGTTGACGATATTATTGATTTGGCTAGATTTAAAGGAAGTG
TCCTACTACCTGACCATCCTATGTCATTGTCAAGGAAATTGACTGCTTGC
AGTGGCCTTTCACTTTCCTCTTGCTTTTCTAATATTCGTATACGCCATGA
AGTTGCTGTAAAAATTAGAAGCCTCAACAAAAAGATAGAGAACATTTCAA
AGGATGAGGTATTTTTAAAACTCAGCCGCACACAACATAATGGAAGTGGT
TCTGCATGGACACCAATAGAAAGCTCCAGCCTGGTTGAACCCAACCTTGT
GGGATGCTTGCAGAGAAGTGGTGGATTTGGTGCTTGCACACAAGGCAAAG
AATGTTTACAAGCTTGCTATTGTTGGAACAGGGGGAGTTGGTAAGACAAC
ACTAGCTCAGAAAATATTCAATGATAAAAAATTAGAAGGGAGATTTGACC
ATCGTGCATGGGTTTGTGTCTCCAAGGAGTATTCTATGGTTTCCCTTTTG
ACACAATTTCTTAGTAATATGCAAATTCATTATGAACAAAATGAACCAGT
TGGGAACCTTCAAAGCAAACTCAAAGCAGGCATTGCAGACAAGAGTTTTT
TCCTTGTGTTGGATGATGTATGGCACTATAAAGCATGGGAAGATTTACTA
AGAACTCCACTAAATGCGGCAGCCACAGGAATAATTCTAGTAACTACTCG
AGATGAAACTATTGCTCGTGTAATTGGGGTGGACCGCACTCATAGAGTTG
ATTTGATGTCAGCTGATGTAGGATGGGAGTTACTTTGGAGGAGCATGAAC
GTCAAAGAAGAGAAACAAGTGAAAAATCTACGGGACACAGGTATCGAGAT
TGTCCGCAAATGTGGAGGCCTACCTCTCGCAATCAGGGCTATTGCCAAAG
TCTTAGCAAGCCTGCAAGATCAAACAGAGAATGAATGGAGACAGATATTG
GGGAAAAATGCCTGGTCCATGAGCAAACTTCCCGATGAATTAAATGGTGC
TTTATATCTGAGTTATGAAGTTCTGCCGCACCAGCTGAAGCAATGTTTTC
TTTATTGTGCACTCTTCCCTGAAGACGCAACAATTTTTCGTGACGATCTT
ACTAGGATGTGGGTTGCTGAAGGCTTTATAGATGAGGAAAAAGGCCAACT
ACTAGAAGATACAGCAGAGAGATATTATTATGAGCTGATCTATCGGAATT
TGCTCCAACCAGTTGGCCTTTATTTTGACCACAGCCGCTGTAAGATTCAT
GACCTCTTAAGACACCTTGCTTGTCATTTGTCAAGAGAAGAATGTTTTGT
TGGAGATCCAGAGTCACTAGGGAGTAATAGTATGTGCAAAATACGACGTA
TTTTAGTTGTCACTGAGAAGGACATAGTGGTGTTACCTAGCATGGATAAG
GAGAGATATAAAGTGAGGACTTATAGAATTTCCTATGAGAAGCCACTGCA
AGTTGATAGTTCACATTTCAAGAAACTTAAATATCTTCGTGTTTTGGATT
TGACTAACTCACATGTACAAAGAATCCCAAATTACATTGAAAACATGATT
CATCTGCGCTTGCTTGACCTTGATGGGACAGACATTTCTCATCTACCGGA
GTCCATTGGTTCCCTTCAAAACCTTCAAATATTGAACTTGCAGAGGTGTA
AATCTCTGCACAGCCTTCCTTTGGCAACCACTCAACTGTGCAATTTGAGG
TGGCTTGGTCTTGCTGGTACTCCAATAAACCAGGTTCCAAAAGGGATAGG
AAGACTAAAATTTCTCAATGATTTAGAAGGATTTCCTATCGGTGGTGAAA
GTGACAATACGAAAATACAAGATGGATGGAACTTGGAAGAGTTGGCTCAT
CTTTCACAGTTGAGGTGTCTTGATATGATAAAATTGGAGAGAGCTACTCC
TTGCAGCAGTACAGACTCATTTTTGCTAGCAGAGAAAAAGCTTCTCAAAC
TTCTGGCATTATGGTGCACTGAACAGACAGATGAATCATATTCAGAGGAA
AATGCTAGCAGCGTTGAGAACATCTTCAAGAAGCTAACACCTCCACACAA
CTTAGAAAAGCTTGTTATTGTGAATTTCTCTGGTTGTAGATTCCCCACCT
GGCTTGGTACTACCCATTTGCCTTCAGTGAAATCCGTGATCCTCACAAAT
TGCAAATCCTGTGTGCACCTTCCACCAATCGGACAGCTACCAAACTTGAA
CTACTTGAAAATTATTGGAGCAAGTGCAATCACCAAGATTGGACCCGAAT
TCATTGGCTGCAGGGAAGGTAATCTCAGATCCACAGAGGCAGTTGCTTTC
CCCAAGCTCGAATGGTTGATCATCAAGGATATGCCCAACTGGGAGGAGTG
GTCCTTTGTTGTTGAAGAAGATGTGGTGGAGGAGGGAGCATCTGCAGCAG
CCAAGGAAGGGGGAGAGGATGGAACTGCTGCTTCGAAGCAAAAGGGGGAA
GAAACCCTGTCTCCAAGGTCGTTGTGGCTGCTGCCTTGTTTGACGAAGTT
GGAACTTCAGGATTGCCCCGAGCTGAGGGCTCTCCCACCACAGCTTGGAC
AGCAGGCCACCAACTTGAAGGAGCTCGATATAAGAGAAGAAAAATGCTTG
AAGACAGTGGAAGACCTCCCGTTCCTCTCTGGTTACCTTTTGGTTGAAGC
ATGTGAAGGCCTGGAGAGGATCTCCAACCTTCCCCAAGTGAGAGAGCTGT
ATGTAAATCTTTGCCCGAATTTGAGGCATGTTGAGGAGTTGGGCAGTTTG
GAGCAGCTAGGGCTGACAAAGAATATGCAGGAGATCTCTAAGCTGTGGGT
CCCAAGGCTTCAGGAGCAACATCGTCGGCTCCATGGAGATGAGCATGAGC
TGGAGGTCAACGAGTGGCTCTGAGAGCCAATTAATTTAGATGGAACAAGG
TATGTACACTAATTGCTTGGTATTTCTCACTGGAATAAACTAATCATTGG
GTTGTACATTCATGCTGCCCCCCTGCTCTTCAAGCTAATCTAGTGTTTGA
TAGTGTCCTTAGTTGTTCATGTTGTGCAAACCCTAGCCACCGCCGCCACC
CACCCTCCTTCCCTCTCTCTACCTCACCGCCGCCGGACAACCGTGCGGGG
AGCCGGGATGGCGGCGTCGGGGCCATACCGCGGCGACGCGTCGTCTCTGG
CGCGAGGGAGGCGGGGCAAAGCGCGGCGAGCCGGGCGGAGTGCGGCGCGC
TCGACGGCGAGGGAGGCCGGGGATCCGGAACCGCGGTGGCCGGATCCGGT
GCTTCCGCGGCTGGATCTAGCTGCGCGGCGCAAGGCGACGGCTTTGTCGT
GGTTGCGGAAGGCCGCGCGGCAGCGATGGCGGTGGCGGCGCGAGGGCCGC
GCTGCACCGTCGGCGGCAGCGCGAGGGCCGCGTGCCAGCGAGGGGAGGAC
TGCCGCCCGTTGGCGGCGTGCTCCTGCCTCTCTCCGGCCGGCCTGGTGTT
GTGCGCAGGGAGAAGCTGTGGGGTGGTGGACTGGGCTAGCTGGTGGCTGG
GAAGATGATGCGATGGTTCGGCGACGGTTGTTGTGTGAGGTGGTGGTGGT
GGCAATGGATGGAAATCGGTAGCAAAAGCCTTGCTTAGCCCTTGGCTGGT
GTGACGACAGCGACACCTTTTGGCGCCGTTCCCTTCTTGTAGGTGTCGTT
ATGGCGTTTTTCTCTATCACTATCAATCTCCAGGTGAAAGCTGTGTTCCG
GATTTCCGGATGGACGGTGGCGGCGTTTCACGCCATATCCTTCATGGGGG
CATCGTTTTGGAGAACCTTACCCTTGCATCGATTACTGTCGGCGGACTCC
TATGTCAGCTCGAAGCACTAGATGCCTAGGTTTTGGCAAGGCCTTCTCCT
TGTTGGCTCCTTTCTTGTATTGGTGGCATCCAGCTTCTTCGTTTGTCTCT
GTTAGGTAGAGTCGGAGCTGCAACATCGTCGGGGTGCGACGTTGCTTGGC
AACGATAAGATTTACAGTTTCTCTCTAGGGATGTTGGTGTTGCCAGTGCA
GGTTTTGGTGCCTCAGGGGCTTTGGCTGATGTCCAAAGTGTGAGTTTGGT
GTTGTTTTGCTCGTTTTGGTGGTGCCTCCAATGATGTTATGATCACCGTG
GAGTCGGAGCTGCTGGGTCGCTGGGCGGCAAGCTTGGCAACGATGACACG
TGCCTTGTGATATCAAAGTTGTATGCCGCTTCTTCAGCTCTCGACATCGT
GTTCGCCTTTTTGAACTCCGCCGTCGTAGTTTGGTTAGAGTTGTGTGGTG
CTCCGTGTGCTGTGTGGTTTGTACTGGCCGCGGTTGAGGGGCTTGGCGAG
CCTACTTGCCGAGAGGTTGTTTTTTTTTCTTTTCGGTAACCCGTCTGGGT
TTTTACTCCTGCTTAATTGAAATATAATTGGCAGTTCTCCTGCCAGTTTA
GTTTCAAAAAAAAAGATTTTTTTTCATTAGTGCTGTATGTAACCATTTCA
CTGTGGTCAAGATTTGCATAAAATGGTGGATATCCATCCAAGGACTTGAG
GTAGTTAGGTAGAATCATTTTTTCACCTTTGGTACACAAACTGCATAAGT
AAAGGAGACATATGGGCCAAGAAATAAATATCATTTTGTTCAGATGCAGA
AAGGTTTACTTGCATTTAGCCCTCAATGACCCAAGTGTGTTTTGTATCGA
GATCATGCATGTATATAGGAGACATTGAAGGGAGCACATATTATCTTGTA
AAAACAAGTAGAGACGTCAATTTTTCATGAAATATTTCAACTGTGCAATA
CATTAGGACTATACAATGGTCATTTTAGACTTGCAAGGGATACAACGCCC
AATTCTACAGATTTTCGGCCTGCAGCCTGTTGGCAGCAGGACATTGAACA
CGAAAGGGGCAGCACCCAACATCTGCTCCTAGGCCACTAAGGTTTGTTTG
GAAAATAAAAGCTGCCTAAATGCCTTGTATTTGTTCCGATTGATTAATAT
TTTAGTTATATCCCTAACAAATAAAATAAGCGGGGTATATTACCCTGGCT
ACATGCTTATGTGTAGTTCATATGTGGCTTTTTCTTAGACTATTTTTTTC
TTGATGTCTGGTAGGTTTAACTCCAGAAAACATGATTGTTGCAAAATCTG
ATCACACTTGTATTTTATTTTCCTTAACTAAGTTATTGAAGTACCAAATT
GCTTATATATAGCCATGCTTAATTTGTGTGTGCTTGTTTATTTTGTAGGT
TGCTAATCTCGAAGATTTGGGCAGTGCAGGCACTTTCTTATTTATTTGTT
ATCTTTACCTAGTTACTGATCTATGGAAGATTTAAGAAATGCAAAAAAAA
AAAGAAAAAGAAAAATCCAAAAAAGGGAAAACTAAGCAAAAAAAACGAAA
AAAAACAGGGGCATTTGCTTTATCTCATGAAATGTATTTCATGTTTTTTT
TTATGATTTGTGTGTGTTTCTTCTTGTTCTTCTTCTTCTTCTTCTTCTTG
TAGGTGTGTAGGTAACTCCGCCTATGTCACTTGAGGTGTAATTTTAATGA
CATAGCCAGTCCCAAGCCTGGAAAAGGAGGAGGGGATAATCTTGTATATA
TACTTGTCTAGTGGAACGATGCTGTGCTGCTAGGTCGATCATTGAAAATT
TTCTTGAAATTTGCTGCATTCTTGTCAAGTTATTTGTATATTCAATTATT
ATAGGCACATCCACTCTGCTGCTCGCCTGCTCTATTGGACAAATATGAGT
CTAAACTATTTTAGCTCAACCTCATTACAATCCAGTTTTCAAGTAAAAGC
AATTGAACACATGCACCAATTCATTCTCCTCTCAGTCCCCTGTTTGAGAG
TTGAGAATTGAGATACTGAGATATTTTCATTAGTGATATCTACTGCACTG
TGCAACCTCATTATAATCACAGGAGAAAAGACGATATGTCTATTAGTACT
CCTTATTCTTTATTTTTTCACTTTCATGATGTGTGACCAATTGATGGTGA
ACCAATTCCTTCTACTTTCACTTTCACTTTCACTTAGTGGCTTTGAAAAG
CATAGCCTGTTATACATGGTCTCTCACACAACTAGAAGGGAGAAAGTCGG
AATGCCCAGATGCTATTGGGACATGTTACATGTACTGTTTCACTTCAATT
CTTGGTTCCTGTAAATGGTCCCTTCTCCTATGCCACTATGGCGCCATCCA
CTAGTAAGGACAGAAGTTAGTTCCAAGAAAACTACTAGTGGTACTATGTA
TTTATGGAGCAGTGTTGTAATGTCAAAGCAAGAAAACTACTGGGGTGCCC
ACTTCTGTAAATCAGTATATGATCTTCCTATTGAAAATGCTGAACAACTA
TTTGTCTGCAACAGCGAAAGAAGCAAGGTAGGTACTTGGGTAGTGTTGTC
CTATGTCAATGTAAGTTAATAATTTTATGCTTCAATACTGTAAATTTTGC
ACCCAAACTGCAGAAAAAATGGAGATGATTCCACAATTCCACTTCCCAAG
GTTCCTAGTAGCAGTTTGTTGCCTCATGTCATCATGTATGAATCCACCGT
TCTGCATCACTTCTATCCATGGCCATAAGCACAAAAAGGCCACTTGCAAG
CATGCACCACTCAAGTGGAACCAAACTGGATGGCTTCAGCTCATGGAATT
CAGCAGCTGTAGATGTAGGTTTGAAGCTGAGGCTAGACTGCACAACATGT
GGTACTGACTGCATGTAGGACAGGATACTGTATATGCTCAAACAGTTGCT
GAAGTAATGGGAGCAGGAATGAATGGAGGGATGATAGGAGTACCAGATTG
ACAGTGTATCTGTTAGGCAAATTGAGTCATGGACTATATTGAGTCTCTCT
GATTGGATACAGCACATCTTGACTGAATTTTGCATCTGTAATGAATGTCT
GCAAGGCTTTTTTTCTCCCCCACCATGCTGCGAAATGCATGTATATCTTC
AGGAACAGAAAACAAAATATTTCCCTCCGTTATCCACCTTTGTTTTTTTT
ATTGAATTCATCATTCTACATTTAAACACTGAACAGAACAGCTTGTAAGT
CATCAGAATTGGTTCAGGACAGATGTGATGACCAGTGCCTTAGCTTTCCT
CATAGCTGTCCCACTAAATTCTTCAAATTAACCATAATTTTGATGCCTTC
ATATGGTCTGCAGGGGATGTTAACCAGTGGTCTTCTTCATATGGTCTGCC
TTTCACACTGTATTCTGTTCTACTAGCAATGCCTTCCCTGATTCATAGCT
CGTGTTGTTGTCTCAAACTGATTTCTGTACAGTGTACACATAATTCTGGG
TAAAATTATAAGTTTTCAACAGCCATCAGAGATTAAAAGCAGTTGAGAGT
GGCTGATGGAGGTGTAATATGGCTCTTGTATTGTATCTGAAGAGCAGTGT
GGCTTGTCAGAAGTTCTAATTGCACTTCCAGTTTCACACACTTATCTCTT
ATCAACGTTTCACCTGATGCCATTTGATCACTACAGTATGTTCATAGACG
TTCAATTCTGATTCTTAAAAGTTCACTCCCAAATCTTCAACCTCTCATGG
ACTATTAAATTGGAATCGAGCTTAGTGTTCATTCCTGTACTCTTCACTTA
TTCAGTATTTCAGTTCACTAGTTCAGTGCTCTAGTTTCATCTCAACCATT
TCGAGTTTCGGATACAAATTATTCTTCCATGCATGAGTGACGCACAAAAC
AATCAACGGTGTTTGGCGAATTTCATCTAACCAGAGCGACGAGAAAGGAA
AGGAACGGCGACGACTTGGGGTATGTTCTTCGAGTCTTCTGCGGGCTTAG
GGTCTTTCCATCTCCTCTTTCAGCTCGAACAAGTTCAGCGGGTACCAAGT
GCGAATTTGCAGAGGCATCCCAATCGATAGAGGATGAGTTCGCCAGTCTG
TTCCATTTGTTTGTCTGTAGCATTCACAGATTCAGATCAGATAATATCAT
CAAGGTACCACAGTACCTGGTGCAAACCTGAGAAATTTGCAGAGGGATTG
TAATGCCTTTTTTTTTCAGCATTCACATATTCAGATCAGATAATATCAGC
ATTCACAGATTCAGATCAGATAATATCATCAAGGTACCACAGTACCTGGT
GCAAATCTGAGAAATTTGCAGAGGGATTGTAAAGTCCAAACTGGAAGAAA
GGTTTCCAAGAAGACTGAGTTGTTAAATGTTCAGTTTGTTCTTGTTTGTT
TGTCTGTAGCATTCAAAAATTCAGATTATGTCCTGACCTTGACTTAAAAT
GTAGAGTAAATTGCACCCACGGTGCATCAACTTGGCACGTGGGTGCAATT
TGGTGCAAGAACTTGAGAAATAAGCGTTCTAGTGTAACAACTTGGTAGGT
AGGTGCAATTTAGTATAAGAACTTTATTAGTGATCACATAAATGCAACAA
CTTGCAAGGTAGGTACGATTTCGATACAATAAATTAAGAAGTTATGCGGC
AACTTAATTATTTGGAGCATATTTATATTTTGATCCTAATAACTACTTAT
TGAAAATCAATTAAACTGAATGTATAAATTATTATATTTGGTTGATATTT
GAGAAGGTGAAGAAAACAAAAGATTCTTAAAAGGTAATTAGATGTAAATT
GTATGTGTAGTATAATTCTTAAAGATTAAAATCAATATTATAATGTAATA
TCCGTAAGATTACTTTGTAATGGCATATTGACATCGTGAAAAAAATTCAC
CTAGCACATGCTTAGCCAAGTTAATGCACCAAAATACTAAATTGTCAAGT
TCTTATATCAAAACGCACCCACTTGTCAAGTTGCTACACTCGGACGTTTA
ATTCTCAAGTTCTTACACTATATTGCACCCACCTGTAAAGTTGTTATACC
AAGGGTGCAATTTACTCTAAAATGTACTAATGTAGTGTTCTCGTTTGCAA
TGGATTGGGCTAGCACTATTTGGGGATTGAGAAGCACTCTACAAATGTGT
TTTACTGAACTTGACGATCCCATGTCAGATGTTTGCCGATGTTCTGTAAG
CTTTGGTGTTCTACACATAACTTATTTATTCAGATGACATAATTTAGTTT
TATACTCTGTCCCATTTTAAGTGCAGTTGCGGATTTCCGTATACAATGTT
TGACCATTTATCTTATTTGAAAAATTTATGAAAAAAATTAAAAATAATTC
ACGCATAAAGTACTATTCATGTTTTATCATCTAATAATAATAAAAACACT
AATCATAAAAAAATTCAAATAAGACGGACACAGAAATCCACAACTGCACT
TAAAATTGGACGGAGGTAGTACCAAATGCATGGAGGTAGTACTGAATGCA
GGATGCTACGGAAACAAGGATTAACATGGTTTATGAGAACATAATTTATA
AGAAACCGTCTACACTGATCAATAAAATTTTCTCTTTGTATATCCCGAAA
TGGAGATCACTGCTAGGGGTGCAAGCGTGTTTTTTTAGCCCGCTTATCTC
ACTTCTAGTTTTTTTTTCTTCTAAATTTTATACTGCCATGTGAGAAATTA
ACTAGCAAGCGGATTTTTATGCGGGTAGTAGGACTATCCACTTGCATCCC
TAATCACTGACCAGCAGCTCAAGGAACCGCACAGCCGAACAGCCAGAACA
TGAGGAGCTGAAGTGCCGCCTTGTAAAGTTTGTAGCTCTAAACTTGATTT
GACCTTTTCAGAACGGGAATATAAGGTTATATTCAGTTTAAAAATGGTTC
AGTTTTCAGAATGTTCTATTGTCGATCTGTAACTCGTTTTTAGGAAAAGT
CAAACTTTAACTGAAATCTTAGAAACGGAATCGTCGTGTGGTTTCCGGCT
GATGTTAGTTAACGGTCAACTTCTGAACCAGCACATAAGATTACAGTAAT
CAGTCTAAGGACTAGGGTGCAATAGTGACGTACACGATTCTACCTTAATT
TTTTATATATGCAGCTATCGTGTGAGGACAATAAGCCATCGTCTCGTCAC
AACCAGAAAGTAACATAAGCATACTTATATTCTTATGCTAGAAAAGAAAC
AAGAGGATCGAGGCGCATAGTACTATAGTAGCAGCAGAAACTCATTCGAG
GCTTACAGTTATCTGAACTTGTGCCGACTGCCGAGTTCTACAATCCACAT
CGCTGCTGCAAGCTCAATTCATGGCTTCATACAAGGTATAATAAGTTGCT
CCCTTTGTCTGGTATTGCTACTTTACTTCTCAGTGTTGTGTAATTTTTGT
TTCCATAAGTTCTCTGCCGGCTTCCCTCAATTTACCACTGGTCTCAGTGC
TAGCTTTGCCCTGATCCATCCATGGCGGGCTCGCCAGCAGAAGCAACTGC
AACAAAGGTGGCGATGCTCGCTGTACTCAGGCCAGCGTCTCCACCACCTT
CAGTCTTATGGAATTTGTTCTGCTTCTAATTCTTACACTCCAATTGTTGC
TTTGTTTCTGCTACCGTTTTATGTCAAACTGAAGTGAACAGGTGAGTATT
GTTTGCTGTTAATTAGTTAGTCTTATTCTCACCAGTCCTATATACAATTA
TGTAATTGTAAAAGATGCACCATTCTTTAGTTGTAGTCCCATTTTAAGAG
TAGATACACTACACTACACTACACAGAGAAAAAAACGTACTTCTATGAAT
ACCTCACATGATAAGAATGTAGTAATACTTTTTAGTGTTGGTTATGTACC
TCATACTGTGCATGATTTGTCCCTAGAACTTTAGTTTAAGTATGATAAGC
TAATTATTGTATTAATATAAATGGCAATTCAGTAGTTATACCCATGGATG
TCTATTTTATCAATACAAAAGTTTTAGTGAACATTATATATTTTTCAGAT
CATGCTAACAGATATCGTGCATTCCTTGCCAACCTACAATGCTGTCACTT
TCTGAAACGTTAAAAGTGGATCTCCCTTGCTGATTTTTCCTATGGCAACC
ATATTAGATTCTTTGGTTGGATCATGTGCCAATAAGTTGAAAGAGATTAT
TACTGAAGAGGTGATACTTATTCTAGGGATACAAGAAGAGCTCGCAGAGT
TGCAGCGGAAGACTGAACTCATACATTGTTGTATTAGTGATGCTGAGGCA
AGAAGGATGGAAGAGTCAGCAGTTGACAATTGGCTTGGTCAGCTAAGAGA
AGTTCTATATGATGTTGATGATATTATTGACTTGGCTAGATTTAAGGGGA
GCATTCTACTAACTGATCATCCTTCATCGTCATCAAGGAAGTCAATTGCT
TGCACTGGCCTGTCAATTTCCACTTGCTTTTCTAATGTTCAAGCACGTCA
TGAGGTTGCTATGAAGATTAGAAGTCTCAACAGGAAGATAGAAAACATTT
CGAAGGACAGAGTATTTTTGACACTCAAGAGTACGGTTCCTACTGGAAGC
AGTTCAGTATTGAGAGTGAGAAAAAGTTCCCACCTACATTGTTGGCAAGG
AGATCATACATGCCTACAGAAAAATGGTAGATTTAGTGCTTGAACATAAG
GGGAGAAAACTTTATAAGCTTGCAATTGTTGGGACTGGGGGAGTTGGTAA
GACAACATTAGCTCAGAAAATATACAATGATAGAAAAATAAAAGGAAGTT
TCAACAAAAAAGCCTGGGTTTGTGTTTCCAAAGTGTACTCTGAAGCTTCT
CTTTTGAGAGAACTTCTTCGAATTATGGAAGTTCATCATGATCAAGATGA
ATCAATTGGAGAGCTCCAGAGCAAGCTTGAAATAGCAATTAAGGAGACAA
ATTTTTTACTTGTGTTGGATGACATGTGGCAATCTGACGCATGGGAAAAT
TTATTAAGAATTCCATTGCATGCTGCCGAAACGGGAACAATTCTCATAAC
AACTAGAAATAATATTGTTGCCTTAGAAATTGGAGTGGACCATACTTATC
GAGTTGATTTGATGTCAACCGATGTAGGATGGGAGCTACTTTGGAAGAGC
ATGAATATCAGTGAAAGCATAGAATTGCAAACTCTGCAGGATGTTGGGAT
TGAGATTGTTCGCAAATGTGGTTGCCTTCCTCTTGCAATCAAGGTTATTG
CTAGAGTGTTAGCGAGTAAAGAACAAACAGAGAACGAATGGAAAAAAATA
TTGAGCAAAAATGCTTGGTTCATGAACAACCTTCTTAATGATTTGAGAGG
TGTTTTATATCTGAGTTACGATGAGTTACCACGTCATTTGAAGCAATGCT
TTCTTTATTGTAGTGTATATCCTGAAGATGCAAACATTTACCGTGATGAT
CTTACAAGGATGTGGATCGCTGAAGGCTTTATAGAGGACCATGGAGGTCA
ACTACTAGAAGAAACAGCAGACGAGTATTACTATGAGCTGATCCACCAGA
ACCTTCTTCAACCAGATGGTTTATATTATGACCACAGCAGCTGCAAAATG
CATGATCTTTTAAGGCAGCTTGCTTGTTATTTGTCAAGGGAAGAATGTTT
TGTTGGAAACCCAGAATCATTGGTAGGTAACACTGTGTCTAAACTTCGAC
GTGTTTCAGTCGTGACAGATAAGAACATGGTAATGTTACCTAGAATGGAC
GAGGTGCAATATAAAGTAAGGACATGGAAAACTTCTTATGAGAAAACACT
CAGAGTTGATAATTCATTTTTCAAGAGATTTCCTTATCTTCGTGTTTTAG
ATTTGACTAATTCATTTGTACCAAGCATCCCAGGTTGCATCGGGAATTTG
ATCCATCTACGTTTGCTTGATCTTGATGGTACCAATGTATCTTGTCTTCC
AGAGTCCATTGGCAACCTGAAAAATCTTCAAATATTGAACTTGGAGAGGT
GTGTTGCTTTGCACAGTCTCCTTCAGCGATCACCCAACTGTGCAATTTAA
GGCGCCTTGGCCTCAATTATTCACCGATATATCAAGTTCCAAAAGGGATT
GGCAAATTGGAATTTCTCAATGATGTAGAAGGGTTTCCAGTCTATGGTGG
CTGTAGTAATACTAAAATGCAAGATGGATGGAACTTGGAAGAGTTGGCTT
ATCTTTACCAGCTAAGGCGGCTTCATATGATTAAATTGGAAAGAGCAGCT
TACCGCACTACTTACGTACCCATTGTTAACAGACAAAGGGTTTCCGAAAT
TTTTGTATCTATGGTGTACTGAACGTACAGATGAACCATACACAGAAAAA
GATTTCAGCAATATTGAGAAGATCTTTGAGCAGCTAATTCCGCCGTGCAA
CCTGGAAGATCTTGCTATTGTTAAATTCTTCGGTCGCCAGTATCCCTTCT
GGATAGATTCTACCCATTTGGCTTATGTAAAATCCTTGCATCTCTTCAAC
TGCAAATTCTGTATGCACCTTCCACCAGTTGGGCAGCTACCCAACTTGAA
ATATCTAAAAATTGAGGGAGCAGCTGCAGTTACCATTATTGGACCCGAAT
TTGCTGGCCACAGGGCAAGTAATCTTGGACGAACCGTTGCTTTCCCCAAG
CTTGAAGAGTTGCTCATACGAGATATGCCCAACTGGGAAGAGTGGTTCTT
TATTGATGAAGCAACGTCAACTGCTAAGGAAAGGGTTGATGATGGAGATA
CTGTCACGGTTGAGGAGGCTGGAACTTTCTGGCTGCCCAAAGCTGAAAGC
TCTTCCACGGCAGCTTGCACAGATTAACAGTCTGAAGGAGATAGAGCTAA
GATGGGCAAGCAGCCTGAAGGTGGTGGAGAACTTCCCCCTCCTCTCTGAG
ATGCTTTTGATTGCGACATGTCAAGCCCTGGAGAAAGTCTCTAACCTTCC
TCAAGTGCGAGAGCTGCGCCTGCAAGATTGTCCAAACTTGAGACTTGTTG
AGGATTTGAGCACTTTGGAGCAGTTGTGGCTTTATGAGGATATGCATGAG
GTCTCTACATTGTGGGTGCCTGGGCTTCAACAGCAGTGCCGGCAACATCA
TGGAGAGGATCTTGATGTCTACAATTGGACATAGTGATAATGTATGGATG
CCCAAAATTATTTGGACGCTTCAGTTGTTTGATGCAAGGTATGTGATTTT
ATATACTCTGGATTCAGATTGCGCCCATTTTTTGGCGTGCTATTGTGTAC
ATAGATATATATTTTTTGCTTTACTAGTTCTCGGTCTTGAGGATGAAAGG
ATCTAGTACTTTGTAATATCGGATATTACAGATATGACAATAATCCCAAA
GATATGGCAGCATAAGAACTAAAAAACTGTACTTCTAGTTTGTTCTGGTA
ATCTTCTATTAGGTTCTGCAACTTCCATGCAGCTCATTATCAGCACATCG
ACCTTCTACTGAGCAGGAATGAATGAATGGATCAACGGGTAGATGGTAGG
AGTACCAGACTGACTGTGTGTATATTCAACAAATTTAGTCTCCCTGATGT
TTACAGCCTACCTTAACTGAATTTCACATCAGCAATGATTGCGTGCAAGG
CCCTTTTTCCTCCACTAGATGATGCTTAAGGACCACAAAATACATGTATA
TCTCGATGAACCGAAAATAAAAGCATTCCCTCCATTATCCAACGTCGTTT
TTTATCGAGTCCATCCTTCTCCATTTAAACACTGAACAGAACAGCTTGTT
ACTCTGTCATTAGGAGAGATATTATGACCAATACCACCAGGTTTTCCCCT
TGTTATTCCGTATTGTTGAATTAACTGTAGTTTTGATGCATTCATGTGTT
ATGCAGGGGGATGCTGATCAGTGCCCCTTTTGGATACTTCAACCTTCCTA
ATGTTCCATGTAAGCTGTTTTCCTAATTTCTCCCATTGTAATCTGCTCTA
CTAGCAATGGCTTATCTGCTGCATCTCCTGTTCAGGATTCAGAACTCAAG
TTCTTGCCGCAAAATGGTTTCTGTACACACAAAAATGGCTAAAATTTCAA
ATGCCAACTGCGATTAACAGCAGATTGAGTTGCTGATGGAGGTGAAAACT
CACTATGCTTTACAGTTCGCTCCCAAATCATCAACCCTCTTTATGGACTC
CGAAATCAGAATCTGAGTTTTGTGTTCAGTTATTTCAGTTCAGTGCTCTA
GTTTCATCTCAACTGTTCCGAGTAATTAACAAATGGAGTAGAAATTATCA
TTCCCCTGAACTGAATCACAAATGCATCGCAACGCAATCAAAGCTGTGGC
GAAATTCAACGCAATCACAGATGGAGGGAGTGACATGTAAATTAATTGTA
ATTAATGCTACTATTATGCTGCATGTAAAGGCAATAGAACTTTGCATTAT
GGCATGAATTGGTATATGTTTACTTGTCAAGTCGAGGGATAAGACAACAA
ACAAGAGTATGAGATGCCATTGATCGCCCGTGGCGGAGGAAACAAAATTC
AAGCATGTGTGCTCTCTGTAAAGGCAATAATTAAAGCACGCAGCTGGTTT
CACATCATGGAATCCAGAAGCAAACTCTAAATTAATCACATCGAAATAAA
TTGTAAACTAATCACATCGCCAGAGCCCAGGCGCCAGCTAATCGTAGCAA
TATACCATTGCATCTGTTGATCAGTGCCCTAGAATAGGTGAGTGTAGCTA
ATAGAAGTACGAAAAGCAAAACGCAAAGATAAGGTCTATTAGTAGGAACT
AAGTACTCTCTCAGGAGCCTCAGCATTTGCATTCTAACAAACCTAACGTT
TTGACAAAGACCATTGCGTTTCCATGGTGTTACTAGAACAATTGCTTCAG
TGCTAGTGTGCAGGAAATCAATTACCATTAGTGATTTGGGATATGAGATA
TGAATAAGAAAAGGAGTAGCCATATATAGCTACCTATACGGTTCATGAAT
ATACACAAAATGTTGGGTTGTGGAGCATAGACATGTGGACAATAACTTAA
AATTTTGTCAGGGATAGTACCATGGGAAAGATAAAAGAAAAGAAGAGTGG
TTCAGCAGTTGTCTAGCTAGTCTGAATGTTCAGCTGTGCAATACATGCAA
GGCCTTACCACCTCTCCTAAACCGCCCCTTCACTCTTACTTTGTTCCACT
GTATGGCATTCTTGCATTACATTTCTACCAGCTGCGGGTAAGCTCAAGAC
ATATAGCTGAATTTACTTTCTTTGTTTGCTTAAGTTAATCTATAAATGCT
CATTTGACTGCAGGCTCTGAGTTTAATCAGGATCAGTTGCACCCATAACT
GTCCGCGCTCTTATTGATTGAGACGAGATCTACTAGGAAGGAAAAATCTG
CTTCATCTGAATAAACACATATATACCGATCTCTCCTTGCAGCACACACT
CTCTCTTCGGAGGATGTCAACACATTTAACTGTATTTCTGGTATTATCCC
ATTGATCCTTGTAGTTAACCTTCTGAATCATTCAAGTTCCACATCTGTAT
AATGAGCATACACTTCATCTCTTATTTTGATCTCTGATCTCTCCCCTTTT
TGCAGTTGTAGCAGCACAATCAGCGGTTCTCTGTTGATGATTGGCTCATA
ATGTTCTGAAATCCATTCTACACTTTGGCGTATCCACTCAGTTTCTTTTG
ACTTCACTAATCTGAGTCTGTCGAGTATCCCAAGTAGATGGGTCAGAGCA
AACTTCCAGCTTGTGCAAGATGAATGCTATTGAGCCTTGTTACGTGCAGA
CTTATGTCTTCTCATGCCGAATTATCACTCCATAAGGTAAGATTTGCATG
CAGTATACTTGAGTAAAACCCCTCAACTTGTTGCCGGTTACTTCTTTCTC
CTCGTTTACCTTTAACCCAAGAAACTCACTGAATTTTTTTTTTCCTTTCT
GCTGACCTCCCCCCTGTTCTTCTCCTGTCACCTTTGGTGACTCCTGTACA
GTGCTTACCTCTCTAAATACAAAACCAGCTCCGCTGGCTTAGGTTTCAAG
AAATGTAACCCCCATTATTCCAGTTCTTTAGCTTCAGTATGCTAACTTGC
TCAATACACATGGCAAAACAACCTATTTAAAAACATACCGAAATGTAACC
CCATTATTCCAGTCCTTTACTGAGATGTGCCCCTCTGTTGCAAAGATACT
CTGAAACTGATTGAACTTTGTCCATTTTCAGATCGTGTAATTGTCATAAA
TAATTTGATTGGAAATTTTTGGTGCATCACCATCAACGAGTTTCTCTATG
GCAACAATACTGGGTTCTTTGGTTGGATCATGCGTAAACAAGTTGCAAGG
GATCATTACAGAGGAGGCAATACTAATTTTAGGTGTAAAAGAAGAACTCA
GAAAACTGCAGGAAAGAATGAAACAAATACAGTGCTTTATCAATGATGCT
GAGCGAAGGGGCATGGAAGACTCAGCGGTACACAATTGGATTTCTCGGCT
AAAAGATGTTATGTATGATGCCGATGACATTATCGATTTGGCTAGTTTTG
AAGGAAACAAGCTATTAAATGGCCATTCTTCTTCACCTAGAAAAACAACT
GCATGCAGTGCGCTTTCACCTCTCTCTTGCTTTTCCAATATTCGGGTTCG
CCATGAGATTGGTGATAAAATTAGAACGCTGAACCGAAAATTAGCTGAAA
TAGAAAAGGATAAAATATTTGCAACACTTGAGAATACACAACCAGCTGAT
AAAGGTTCAACATCAGAACTGAGAAAAACATCTCACATTGTTGAACCCAA
CCTTGTGGGGAAAGAAATAGTGCATGCTAGTAGAAAGTTGGTGAGCCTGG
TGGTTGCACACAAGGAAGACAAGGCCTACAAGCTCGCTATTGTTGGAACA
GGGGGAATTGGAAAGACAACACTAGCTCAGAAAGTATTCAATGATCAGAA
ATTAAAAGGAACCTTCAACAAACATGCTTGGATTTGTGTTTCTCAGGACT
ACACCCCAGTCTCTGTTTTGAAACAACTACTTAGAACAATGGAGGTTCAA
CATGCACAAGAAGAATCAGCTGGAGAGCTCCAAAGCAAGCTTGAATTAGC
TATTAAAGACAAGAGTTTTTTTCTTGTGTTGGATGATCTATGGCATTCCG
ATGTATGGACCAATCTACTACGAACTCCATTGCATGCTGCAACCTCAGGA
ATAATTTTGATAACTACTCGGCAAGATATTGTCGCTAGGGAAATAGGGGT
TGAGGAAGCACATCGTGTTGACCTAATGTCACCAGCTGTTGGTTGGGAGC
TACTTTGGAAGAGCATGAACATTCAGGACGAGAAAGAAGTGCAAAATCTG
CGAAACATAGGGATTGAGATTGTTCAGAAATGTGGTGGGCTACCTCTTGC
AATCAAGGTTACTGCTCGAGTATTGGCAAGCAAAGATAAAACAGAGAACG
AATGGAAAAGGATTTTAGCTAAAAACGTTTGGTCCATGGATAAACTCCCT
AAGGAAATAAGTGGTGCACTATATCTAAGTTATGATGATTTACCACTGCA
TTTGAAGCAATGTTTTCTTTATTGTATTGTATTTCCTGAAGACTGGACCT
TGAAACGTGATGAGCTTATCATGATGTGGGTTGCTGAAGGCTTTGTAGAA
GTGCACAAAGATCAATTACTAGAAGATACAGCAGAAGAATACTACTATGA
GCTAATAAGTAGGAATCTCCTGCAACCAGTTGACACATATTTTGATCAGA
GCAGATGCCAAATGCATGATCTCTTAAGGCAACTTGCTTGTTATCTATCA
AGGGAAGAATGTCATATTGGAGATCTAAAACCATTAGTAGACAATACTAT
ATGTAAACTACGACGCATGTTAGTTGTCGGAGAGAAAGACACGGTGGTCA
TACCTTTCACTGGTAAGGAGGAAATTAAGTTGAGAACTTTTACAACTGAT
CATCAGCTACAGGGAGTTGATAACACATTTTTCATGAGATTAACTTATCT
TCGTGTTTTGGATCTAAGTGACTCACTTGTGCAAACAATACCAGATTATA
TTGGAAATTTAATACATTTACGTATGTTTGATCTTGATGGAACCAACATA
TCTTGTCTCCCAGAGTCCATTGGTTCCCTTCAAAACCTTCTCATATTGAA
CTTGAAGAGGTGTAAATATCTGCACTTCCTTCCTTTGGCAACAACTCAAC
TGTACAATTTGAGGCGGCTTGGTCTTGCTGATACACCAATAAACCAAGTC
CCAAAAGGGATAGGAAGACTGAAATTTCTCAATGATTTAGAAGGATTTCC
TATCGGTGGTGGAAGTGACAATAAAAAAATGCAAGATGGCTGGAATTTGG
AAGAGTTGGCTTATCTTCCACAGTTGAGGCAGCTTGGTATGATAAAATTG
GAAAGAGGTACTCCACGCAGCAGTACAGACCCATTTCTACTAACAGAGAA
AAAGCATCTCAAAGTTCTGAATCTACACTGCACTGAACAGACAGATGAAG
CATATTTAGAGGAAAATGCTAGAAACATTGAAAAGATCTTCGAGAAGCTA
ACACCTCCGCACAACTTAGAAAAGCTTGTTATTGTGAATTTCTTTGGTTG
TAGATTCCCCACCTGGCTTGGTACTAACCACTTGCCTTCTGTGAAATACG
TTGTCCTCATAGATTGCAAATCTTGTGTGCATCTTCCCCCAATCGGACAG
CTACCAAACTTGAAATACCTAAAAATTAATGGAGCAAGTGCAATCACCAA
GATTGGACCCGAATTTGTTGGCTGCTGGGAGGGTAATCTCAGATCCACAG
AGGCAGTTGCTTTCCCCAAGCTTGAAGAGTTGGTCATTGTGGATATGCCC
AACTGGGAGGAGTGGTCCTTTGTTGAAGAAGAAGAAGTGCAGGAGGAGGA
AGCAGCTGCAGCAGCCAAGGAAGGGGGAGAGGATGGAACTGCTGCTTCGA
AGCAAAAGGGGGAGGAAGCCCCGTCTTCAAGGTCGTCATGGCTGCTGCCT
TGTTTGACGAGGTTGCAACTTGTGGGCTGCCCCATGCTGAGGGCTCTCCC
ACCACAGCTTGGACAGCAGGCCACCAACTTGAAGGGGCTCCTTATAAGAT
ACACAAGTTGCTTGAAGACGGTGGAAGACCTCCCATTCCTCTCTGGTTAC
CTTTTAGTTGATGGATGCGAAGGCCTGGAGAGGGTCTCCAACCTTCCCCA
AGTGAGAGAGCTGCTTGTAAATGTCTGCCCCAATTTGAGGCATGTCGAGG
AGTTGGGTGGTTTGGAGCAGCTATTGCTGGATGAAGGTATGCAGGAGATC
TCTTCACTGTGGGTCCCAAGGCTTCAGGAGCAACACCGCCAGCTCCATGG
AGATGAGCATGAGCTGGAGGTCACCGAGTGGCTCTGAGACCCAATTAATT
TAGATGGTGCAAGGTATGTACACTAATTGCTTGGGATTTTTCACTGGAAT
AAACTAATCATTGGGTTGTACATTCATGCTGCTCCTCTGCTCTTCACTTG
TATATATGCAGCTATTTTAGCATTTGATAGTCTCCTTAGTTGTTCATGTT
GTGTGCATTGACTGATTGTTTAATGATTTATATGATTTAGTTTTATTTTC
ATTTGTGCTACATGTAACCATTTCACTGTGGTCAAGATTTTCATAAAATG
GTGGATATCCATCGAACGACTTGATGTAGTTAGGAAGAATCATTTTTTCA
CCTTTGGTACACAAACTGCATAAGTAAAGGAGACATATGGGCCAAGAAAT
AAATATCATTTAGTTCAGATGCAGAACAGTTTACTTGCATTTAGCCCTCA
ATGACCCAAGTGTGTTTTGTATCGAGATTATGCATGTACATAGGAGACAT
TGAAGGGAGCACATATTATCTTGTAAAAACAAGTAGAGACGTCAATTTTT
CATGAAATATTTCAACTGTGCAATATATTAGGCCTATACAAAGGTCATTT
TAGACTTGCAAGCGATACAACGCCCAATTCTACAGATTTTCCGCCTGCAG
CCTGTTGGCAGCAGGACATTGAACAAAAAAGGGGCAGCGCCTAACATCTG
CTCCTAGGCCACTAAGGTTTGTTTGGAAAATAAAAGCCGCCTAAATGCCT
TTGTATTTGTTCCAATTGATTAATATTTTAGTTATATCCCTAACAAATAA
AATAAGCAGGGTACATTGCCCTGCCTACATGCTTATGTGTAGTTCATATG
TGGCTTTTTCTTAGACTATTTTTTTTCTTGATGTCTGGTAGGTTTAACTC
CAGAAAACATGATTGTTGCAAAAACTGATCACACTTGTATTTTATTTTCC
TTAACTAAGTTATTGAAGTACCAAATTGCTTATATATAGCGATGCTTAAT
TTGTGTGTGCTTGTTTATTTTGTAGGTTGCTAATCTCGAAGATTTGGGCA
GTGCAGGCACTTTCTTATTTATTTGTTATCTTTACCTAGTTACCGATCTA
TGGAAGATTTAAGAAATCCAAAAAAAAAAGAAAGAAAAAGAAAAATCCAA
AAAAAGGGAAAACTAAGCAAAAAAGAAAAGAAAAAAAAAACAGGGGCATT
TGCTTTACCTCATGAAATGTATTTCATGTTTTTTTTATGATTTGTGTGTG
TTTCTTCTTCTTCTTCTTGTAGGTGTGTAGGTAACTCCGCCTATGTCACT
TGAGGTGTGATTTTAATGACATAGCCGGTCCCAAGCCCGGAAAAGGAGGA
GGGGATAATCTTGTATATATACTTGTCTAGTGAAACGATGCTGTGCTGCT
AGGTGGATCATTGAAAATTTTCTTGAAATTTGCTGCATTCTTGTCTATTC
AATTATTAGAGGCACATCCACTCTGCTGCTCGCCTGCTCTATTGGACAAA
TTTGATTCTAAACTATTTTAGCTCAACCTCATTACAATCCAGTTTTCAAG
TAAAAACAATTGAACACATGCACCAATTCATTCTCCTCCCAGTCCCCTGT
TTGGGAGCACGCACAAGCTGCAGGATGGGCGACTGTCTGGCTGACAAAGC
CGAATTTGGTCGACAAGAAGATATCGGGCAGTGAGCAGGTGGCTGACGAG
CAAGTGGTGACGGTAGCGGATGGTGATATGGTTTTGTCGGCGCAGCCTGA
AAAGGAGATGACCGCGGCAATGCTTCTTAAGTCTTCGGGACACGCTGGTT
CGCACTATCCAGAGACCGGCAGCAATGAAGCAGTGGCTGTCGGGCTTGCG
CCGCACATGACACCAATACGCCGCAGTGATCGTTCCAACTCCGAGACAGC
CCTCGGCATCGCTTCGGCCGATGATGACTCTCTGTTGAAAGCGATGAAGA
GGAAAGCAGCCATCAATCTGCATGATCAATTTGCCCCTTATGGGGCAAGG
CCGGCCTTGTTGGCTTCCCCTCAAGGTACACCTAATGAGCCTTTTACAAG
TTCTTGTTCCGCTTCTCAACTTAGTTTTTGTTCGTCTTTAAACCGTATTG
GGGTCTCTTTGGGAAATAATTCTGCTGAGGTTGATTTTTCTATTAAAGCC
CTTAAGCACATCAATGTTGACAAATTGAAAGTAATCCCTAAAGCAAACTC
TTCATTTTCCCTAAACCACTGCCGCCATGGATGAGCTTGGAGTTAAGGGG
TGGCAGGGATGGCAAAGGCTGTGAGAGGGAAGGGAAGAGCAAATTGAGTG
GCGGGAGATCATGTTCAGATATTTACCGACGACGGTTGGGTTTAACCGGG
GGTGAAGACGAGCGGCGGTGAGCTAGCGTCCTCCTAGGCTCGACGCGCGG
CGGCGGCGGCGAGGGGTAAAATAGCTGGCTCGGCGGCGTTCGGTTCGAGT
TGAGAGAGGGAAAGTTACTTACACCTTTTGTGTTTAAATGAGCGGCGAAT
TTGGAGGGTTTCATCCCCGGTAGAGGCGAAGTCAGCTTCGGCGTCGACAT
CGGGTGGGCGCGCATGGCGGCAGACGGCGGCGAGCTGTGGCGCTGGCCGT
CCCGGATTTGTCTTGACATGATTGGTGCGACGACGGTTGGTTGAGGCGCA
CCGGACAAATGGATGGCGCGCCAAGGCGGCCGGGCACGCGCGGGCGGTCA
TGGAGCCGACGCGCGGCGGCTGCGGCGGCGCGACGCGCAGGGCACCAAGG
CAGCATGGCAGGGGGTGGAAAAGCAAAGAGAGGCCACGGTTTTGGATGGG
TGTGGTCCCCCAAGGATCAATTCTAGACTTTGCAAATATTTGGGTGGATG
CTGGGCTGCAATGGCCGGACTAGGCATTTCATCGAGCAACTCATGTGCAA
TGAACAGTGAAATTCAGAAATTTGACAAATTTGCTAAGGAGAAAAGAATT
TCTCTTGGGGTTTTTGAAGGGTTTTTGCTAGGGTTTTGTACTATAACTAA
GTCTCACAAATATAAGGGTAATTTAAAGAAGGTTTCTAGATTTAATATTT
TGAAAGAAATTTGTTAAACTCACTAGAGTTTAGGGTAGGGGAGTAATTAG
AATATTTTTGGGTACGATGGTATAGGGTAGGTTTAAAGGAATTTTAAAGG
GGTAATACTTGAACCAAAAATGAAGATTTAAAAGGAACTATTAAAAAGGA
TTTTGATTTTGCTAAATTAAGATTAATTCAAGTCAAAAGCCAGCATGATG
CAGTCAAATTTTAGATTAAAATTTGAGGATGTTACATTGGAGCAGGCAGC
GCGGTTCACGGACCCCGCCGAGGTGACCACGCCCGCTGCCGAGGGGCAGC
ACGGGGGTGCCATTTAGAAGCTCTGGGGCAACACCGACGAGGTCGTGCTC
CTCGCCGGCGCCGCCACCTTCCGCGCGCGCTCATCCATGTCCCACGCCTC
CCGGACATGGGCGCGCTTTTCGACTCCATCAGGGGCTCCCTCTCCCTGCA
CATTGACCAAGCCAAGGTGTACTACAAGCTGAAGTGGCTCAAGGGCAAGT
ACCTGCACGCGGCGCCCGGTGCGTTCGCGGGACTGCACGAACGCTGCGTG
CACGACCTCTGCACGAGCGTGTGGGGCGCCGACCTCGAGCCCCTTGTTGG
CGACGATGAAGGGGCCGCCACCGCCGCCGCCGACCAACCGCGCATTGTCC
CGGACGCCGCCACCATGCTGCATGTGCTGCATGCCGCCTCTCAGCTCCAT
CGCCGCCCCTCTGCGCCGCCCGCCGCCGCTCGCCATTCTCAAGGGAGAGA
GAGAGGGAGGGATAGAGAGAAGAAGGAGAGAGAGGATAGAGCGAAGGGGT
AGTGAGGATGATAGGTGGGGTCCACGTGGGCCCCACCATTTTTTTATTAT
TGTGTGTGTGAAACCGACATGTGGGTCCCATAGGTTTTATTGTTTTTTGG
ATCGAATTGCCACGTAAGCGCCACGTCAATGCCACGTCAGATGAAGATCG
AGTCAAATTAGCCACGTAGGTGCCACCTCAGCCAAAACCAGGATCAAATA
CTACCGAGGGACCTTATTTAAACGGTTTTGTAAGCTGGGGGACCTGTCGT
ACCCACTTTTGCAATTAAGGGATGAAAATCAGACTAGGCGACAAATAGAG
GGAACCAAAGTGAACTTATTCCACAGCGAATCCCCTTGATGGGCCATACA
ATATGGGCCGCACGTTGCATCCGGCCGTAGCAGCCCACGATCTCCCCAGG
GCGGCCGCTCGCCAAGCCCTCGCCGCCGCCGGCCGCCCGCCGCCGTCGCT
TTCCTCGTCTGAGACGGCGAACCCCTGCCCACCACACCGCCATGTTCGCT
GCGAGCCCGGCCGGACCGCCATATGCGGGCGCGCACGATCGAGCATCCCC
AACTCTGCCTGAACACACAACATGAATAATACATGCAAGTTTCAGTCACT
GCTACTCACTGCTTGTCTGCATCTGAAAGTTCAGACTTTTACTTACGGAT
TCTATTAGTATTACTGCATCTGCACGCATGAGAAAGTATTTCTTTTATAA
AAAATATTTTCTTAAAAAGTTTTTAACCTAGGTGCCCATGGATTTGATTT
TTGACATGCTTAATGTGTGTTCATAGCTATCTAAGATTTGGAAACCTGTG
AATTGTGCATGGACTGATTTTTTACGGGCACAGTGCTACGCTACTTGACT
ATGACTTCCCCGAATGCAAAATAGACCTTTTGTTTTCTGGATTGCTCATA
AGCATCGTCTATGTAGATGTTTTCAACATAAAAGTACCCATGGATCTGGT
TGAGCCAACAAATGAAAGAATAACATCGCTACAAACAAATGCTACTAATC
ACTAATCAGCCGGTCAGAATCGCACAATATATATGCATGATGTTATATAA
CAAAGGCACTGTTGATCCAACAAAACCTGGAAATAGTAGCACCCAAGGAG
GAAGGTGGTGATCTTAAATCAATGGACAATAATGAATATCTGAATCTTCT
CATTCGGTTATTAGTTTCGACATTGTTGGTTGCTCTTTGATGTTCTTGCA
TATTTAACTCAAGAAAGGGTAAACTCAAGACCAAATTCATGTAGATGTAG
GCAAATATTCATGTTCGATCTGTTGAAGCATATAATTGCAGTTCTGAACA
TCTCTTGGCTAGAAAGCTGCGGCTGCCCTGCAATTCCGCTGGCAGAGGAG
AGGACTACAAGTGCAGCAATATGTTGTGTGCAATTGTGCATGAGTGCACA
AGTTGAAAAAAGGTAATATTATTTCATTCCGAAAAGATAGAACAACCGTG
AAAATAACGTTCAAACCAGTCAGTTCAGAGGAGAATACGGTGATGGACAG
AAGGCCAGAAAACAACCCAATGGTGAGAATCGATCATTTTTCTAGACAAT
GAATGGTGAGCAATTGATCTTGGTGAAGCTGAACCAGATAAGTTGACAGC
GTTACTGTTAGTGGTGATCAGCCCAGCCATCCGTAAATCCTTTCTTGCAT
TTTGCCCAGCAAGTCAAGATGTTCTTATCGTTTCAGACTAAGTGGACACT
GGAATCTGTTCTTTTCACATCCACACTGGGACACATACAGAAAAGCTAAA
TGGACATACCACCTAACAGCAATATCTCTTGTCTTCCACTCTTTGTCACT
GCATAAGAGCCAGCCCATCTGGATGATCCACGCAATCACCGGGGAACTTG
CTCGTCATCTTCCTCGCAATAGGCGATCGATTTGCCGGCTTGCCATGGCT
GCACGCACCAAAGGCCTCGCTCTGGGGTGAGTCTTTCTTTCAATTCCTCG
CAACATAGCATGTGCTTGCTTGGTTGTTGGGTCTGATGGAAATGTCGTCT
TGCGATGCAGCAGACGCGCCCCAGGCCGCTGCTGTTCCCATTGATCTAGG
ATCACTCCGGTCTTTCCTTTCATGCTGAGCAAGTTCGCCTTCTGTACTTG
AGTAAAACCCCTCAACTTTGTTGCCAGATATTTCTTTCTGGTTGCCCGTT
TACCCAAGAAGCTATAGAAAAAGGTAACCTCATTATTTCATTTTTTTCAG
ATTCAGTGATCCAGTATGGTCTTGTGGCAAAACACATGCAAAATAACATA
CTAGCTAGATATGTGCTCCTCTCTTACAAATATACTCTACTTTATGAGTC
AGGCTGTGTTTAGTTCAGTGCAAAGTTTGGATTTTGGTTGAAATTGGAGA
CATGTTGATGTGATGGAAAAGGACTGAAGTTTGGATCCAAACTTTGGATC
TAAACACAGCCTCAGTCAGACAGTAAGACAAATAATTCAGTTCGGTCTCT
AGCTATGATGGTCCGTGCATGTCATCGAATGCATTTATGCACACTCATAA
AGTTTGAGTTGTCAGTGTTCATACTCCAGTAACTGAAAAACATCACAGCC
ACAGGGCAAGCTATAAGTCATTGCCTACAAGTACCTACTAGTAGTACTGG
TAGTAACTGAAAGCTGTGCAGCTAGCCTTCACTGGCAAGCTCCAAGCAGC
AACAATCTCATATCGAATTAAGTGGAAACTCTTATACAAAGAATAGATGG
ATAATATATTTACTAAACTTCATCTTGCATTCATATTTAGTCAGCCTTAT
CTAACTTTTAAGCTATGTTAACACAAGCTTGGTTACATGTCAGGCTGCAT
TTTTTACATTGATCAATTATATATGGTGGATTACCCCTTTTGAGTTTGTC
GGATGGCAACAATAGTAGGCACATTGGTTGGATCATGCGTAAACAAGTTG
CAAGGGATCATTACAGAGGAGGCAATACTAATTTTAGGTGTAAAAGATGA
GCTTGAAGAACTGCAGCGAAGAACAAACGTCATAAGATATTCTCTTCAGG
ATGCTGAAGCAAGGAGGATGAAAGATTCTGCAGTTGAAAAATGGCTTGAC
CAGCTAAGAGATGTTATGTATGATGTTGATGATATTATTGATTTGGCTAG
ATTTAAAGGAAGTGTCCTACTACCTAACTATCCTATGTCATCGTCAAGGA
AATCTACTGCTTGCAGTGGCCTTTCACTTTCATCCTGCTTTTCTAATATT
CGTATACGTCATGAAGTTGCTGTAAAAATTAGAAGCCTCAACAAAAAGAT
AGATAACATTTCAAAGGATGATGTATTTTTAAAACTCAGCCGCACACAAC
ATAATGGAAGTGGTTCAGCATGGACACCTATAGAAAGCTCCAGCCTAGTT
GAACCTAACCTTGTGGGCAAGGAGGTCGTACATGCTTGCAGAGAAGTGGT
GGATTTGGTGCTTGCACACAAGGCAAAGAATGTTTACAAGCTTGCTATTG
TTGGAACAGGGGGAGTTGGCAAGACAACACTAGCTCAGAAAATATTCAAT
GATAAAAAATTAGAAGGGAGATTTGACCATCGTGCCTGGGTTTGTGTCTC
CAAGGAGTATTCTATGGTTTCCCTTTTGACACAAGTTCTTAGTAATATGA
AAATTCATTATGAACAAAATGAATCAGTTGGGAACCTTCAAAGCAAACTC
AAAGCAGGCATTGCAGACAAGAGTTTTTTCCTTGTGTTGGATGATGTATG
GCACTATAAAGCATGGGAAGATTTACTAAGAACTCCACTAAATGCGGCAG
CCACAGGAATAATTCTAGTAACTACTCGAGATGAAACTATTGCTCGTGTA
ATTGGGGTGGACCGGACTCATAGAGTTGATTTGATGTCAGCCGATGTAGG
ATGGGAGTTACTTTGGAGGAGCATGAACATCAAAGAAGAGAAACAAGTGA
AAAATCTACGGGACACAGGTATCGAGATTGTCCGCAAATGTGGTGGCCTA
CCTCTTGCAATCAGGGCTATTGCCAAAGTCTTAGCAAGCCTGCAAGATCA
AACAGAGAATGAGTGGAGACAGATATTGGGGAAAAATGCCTGGTCCATGA
GCAAACTTCCTGATGAATTAAATGGTGCTTTATATCTGAGTTATGAAGTG
CTGCCGCACCAGCTGAAGCAATGTTTTCTTTATTGTGCACTTTTCCCTGA
AGATGCAACCATTTTCTGTGGTGATCTTACTAGGATGTGGGTGGCTGAAG
GCTTTATAGATGAGCAAGAAGGCCAATTACTAGAAGACACAGCAGAGAGG
TATTATCATGAGTTGATCCATCGGAACTTGCTCCAACCAGATGGTTTATA
TTTTGACCACAGCAGTTGCAAGATGCATGATCTCTTAAGGCAACTTGCTT
CTTATTTGTCAAGAGAAGAATGTTTTGTTGGAGACCCAGAGTCACTAGGG
ACTAATACTATGTGCAAAGTACGGCGTATTTCAGTTGTCACTGAGAAGGA
CATAGTGGTGTTACCTAGCATGGACAAGGATCAATATAAAGTGAGGTGTT
TTACAAACTTATCTGGGAAGTCAGCAAGAATTGATAATTCACTTTTCGAG
AGACTTGTATGTCTTCGCATTTTGGATTTGTCTGACTCACTTGTACATGA
CATCCCAGGTGCGATTGGAAATTTGATTTATCTGCGGTTGCTCGATCTTG
ACAGGACAAATATATGTTCTCTCCCAGAGGCCATTGGCTCCCTTCAAAGC
CTTCAAATATTGAATTTGCAGGGGTGTGAATCTTTGCGCAGACTTCCTTT
GGCAACAACTCAACTATGCAATTTGAGGCGGCTTGGTCTTGCTGGTACTC
CAATAAACCAGGTTCCAAAAGGGATAGGAAGACTGAAATTTCTCAATGAT
TTAGAAGGATTTCCTATCGGTGGTGGAAATGACAATACCAAAATACAAGA
TGGATGGAATTTGGAAGAGTTGGCTTATCTTCCACAGTTGAGGCAGCTTG
GTATGATAAAATTGGAAAGAGGTACTCCACGCAGCAGTACAGACCCATTT
CTACTAACAGAGAAAAAGCATCTCAAAGTTCTGAATCTACACTGCACTGA
ACAGACAGATGAAGCATATTCAGAGGAAAATGCTAGAAACATTGAAAAGA
TCTTCGAGAAGCTAACACCTCCACACAACTTAGAAGATCTTTTTGTTGGG
AATTTCTTTGGTTGTAGATTCCCCACCTGGCTTAGTACTTCCCAATTATC
TTCACTGACATATTTGAAACTCAAAGATTGCAAATCTTGTGTGCATCTTC
CCCTAATCGGACAGCTACCAAACTTGAAATACCTAAGAATTAATGGAGCA
AGTGCAATCACCAAGATTGGACCCGAATTTGTTGGCTGCTGGGAGGGTAA
TCTCAGATCCATAGAGGCAGTTGCTTTCCCCAAGCTTGAAGTGTTGGTCA
TCAACGATATGCCCAACTGGGAGGAGTGGTCCTTTGTTGAAGAAGAAGAA
GAGGTGCAGGAGGAGGAAACAGCTGCAGCAGCCAAGGAAGGGGGAGAGGA
TGGAACTGCTGCTTCGAAGCAAAAGGGGGAGGAAGCCCCGTCTCCAACTC
CAAGGTCGTCATGGCTGCTGCCTTGTTTGAATGAGTTGGGACTTGTGAAC
TGCCCCAAGCTGAGGGCTCTCCCACCACAGCTTGGACAGCAGGCCACCAA
CTTGAAGAAGCTCTTTATAAGATACACAAGTTGCTTGAAGACGGTGGAGG
ACCTCCCATTCCTCTCTGGTTTCCTTCAAGTTGAAGGATGTGAAGGCCTG
GAGAGGATCTCCAACCTTCCCCAAGTGAGAGAGCTGCGTGTAAATGTCTG
CTCCAATTTGAGGCATGTTGAGGAGTTGGGTGGTTTGGAGCAGCTATTGC
TGGATGAAGGTATGCAGGAGATCTCTCAGCTGTGGGTCTCTGGGCTTCAG
GAACAACACCGCCAGCTCCATGGAGATGAGCATGAGCTGGAGGTCATCGA
GTGGCTGTGAGACCCAATTAATTTAGATGGCGCAAGGTATGTACACTAAT
TGCTTGGGACTTTTCACTGGAATAAACTAATCATTGGGTTGTACATTCAT
GCTGCCCCTCTGCTCTTCAGCTGTATATATGCAGCTATTCTAGCATTTGA
TAGTCTCCTTAGTTGTTCATGTCGTGTGCATTGACTGATTGTTTAATGAT
TTATATGATTTAGTTTTATTTTCATTTATGCTGCATGTAAGCATTTCATC
ATGGTCAAGATTTTCATAAAATGGTGGATATACATTGACAAATTCATTAG
TTGTCCATTTCTTTTATCCTCTCGTGATCTTATTAACATGCGTCCTGTAC
ATACGGTGTATTCTAGATAAATGAATTGTCCTATATGTACTACAACATAA
TCATGTGCAATAGTGTTCCTAGCTCTGCAGACAAAGATAGAGATTACTTC
TACTCCAAAAGAAAATTGTATGGGTTATATCACCAAACAATGCTATGATG
GCATTGCTATATTCACTATATGATAGTAGTAATATCACAAATGCATATAT
CCATCCAAGGACTTGGGGACAACATAAATGGTTTAGCATTTGGTACACAG
GCTGCATAAGTGCACGACTAAACATAATGGACTTCGCTAGGCCAAGAGAT
AAGTAATCCTTAATTCAGCTCTTGAATGTGCTAGCTATGATTGGCCGTGT
ACATCCTTCGGGATGTAGAGGCCGGGTTTTATTTAATCCATTATTTAAAA
ATGCGCTATCTATGACGAAGACCAGCTCACGTGCATTTAGCCTTCAAGTC
TGCAAGTGTGTTCTATGTCATATCAATGTGCACATTTAGTACTCAGTATC
TTATAAAAACACAAATACACATGAATTTTCGCAAGACATTAGGCAATAGA
GTAGTTTTTTTAGATTTCACAAAAAATAGGTCAGGCCCAATGTTACAGAT
TCCTTGCAGCCTGTGAGCAGGATATTGAAGATGGAAGGGTTGTGCCCAAC
ATCTGTTCCTAGTGTAGGGCTCCTAATTAAGGTTTGTTTGGTGAAAAAAC
AAAAGCCACCTAAATGTCTTTGTATTGGTTCAAATTGATTAATATTTTTG
TTCGTATTACATCTGTTAAAATAAGCAGAGGATATTGCCGAGCGACATGC
CTATGTATAGTCCCTATGTGTCTTTTCCTTATACTTTTTGTAATTCACGT
CTGATGTTTGGTAAGTTCAATTGTAGAAAATAGATTGTTGCAAAACGGAT
GTCACTTGTATTTTCTTTTCCTTAATTAAGTTATTTAATTACCAAATTGC
TTATGAATATACATCCATGATTAATTTTTGTGCGCTTATTTGTGTTGTAG
GTTAATCTTGAAGAATTTGGGCTGCAGTCACCTGTAATCTGTACTTTTGT
CTTTACCTAGCTACTGGTCTTTGAAATATATTAAAAAAATTAAAAAAACA
AAAATATCAAAAAATGGGAAAATGTCAAAAAAAAAAGGTTATATTTTCTT
TAGCTCTTGTAAAATACATCGTCATGTTTTCTTAGATGTGTGCGTTTCTT
TTCTTTTTATTTTTTTTTATTGTAGGTGTGTAGGTAACTCCGCCTATGTC
ATCTTAGGTTTATCTGAATGACATAGCCGGTCCCAAGCCCGGAAAAAGGA
GGAGGGGATAATCTTGTATAGATGTTGGTTGAAATGACGCTCTCCTACTA
TATAGTAGATCATTGGGATTTTTCCGTACTTTTATCAGATTAATTTCATT
TTCAATGATGGAATAGTTATGGAGACACTTCTAGAGACTCATCCAGTCTT
ATTTTCAATGACGGAATAGTCTACTGCTACCAGGTCTTTGAAAGTTTTCT
TGAAACTGCACCTTTGTCAGGCTACTGCATTTTTTTTGTGATGGAATAAT
TATGAAAACACTTTCAGAGGCACATAAACTCTGTTTCTCTGTTGGACGAA
CCTGAGTTGGAAACCAGTTTAGTTTGAGCTCATTTCAACCCCTTCTTTCA
CCAGAAGCAATTGGGTTAAACCCAAGCACCAATCATTCTCCTGTCAGTCC
TTAATGACAAGCCTGCAGGACAAGGAAATCAATGAAGATCACTGAGGCAA
AAATATATTTATCCTCCCATCATGATAGAAACTGATTGTGCTTTGTGAAT
TGTGATCGAGAGGAGAGGAAATGGTGGATAACCTTCCTAGTCATTCCTTT
GTACTGACAATGTTTCAGTACTTGAGGAAATCTCAGTGATGATACCTCGT
ATTGACAATCAATACCTGTGTTAATAGATGGATACAACACATCTTTGACT
GAAATTTGCATCGGCAATGATTGTGTCCAAGGCTCTTTCTCCACCAGCTG
CTGCTTATGTGGGATGGAACCCATGTATAACTTGAGGAAGAGAAGTAAAT
CCACCTTTTGTTTATTTCATTGAATTCATCCTTTTTCCTTTTGAACACTG
AAAATAACAGCTTGTATGTCTTTAGGATTGGTTCAGGAAAATGTTATTAT
GACAGTGCACTAGCTTTTCACCTTGTTATCCCATTACATTGTTAAATTAA
CCATGGTTTTATTGCCTTCGTATTTTCTGGACGGGGATGCAAACCAGTGT
CTTCTTGGATACTTGCATCTTCCTAATGTTCCGTGTAAGCTGATTTCCTT
ATTTTGCATAGTGTAATGTGTTCTACTAGCAACGATAGGGTTTGAGATAT
TCGGTTTTGACATTTCATTTGATGGCATTTGATCATTATGTTCAAAGATG
CTCACTACTGATGCTGTAGAGCTCACTCCCCCAAATCTGCAACCTTCTCA
TGGACTCTGAAATTAGAATCGAGGTTTGTGTTCATTCATGTACACAATTG
AGCTATTCAGTTTGAATTTTCATCTGAATCATTCTGTGTTCATCTACAAC
GGACAAATTATTCTTATCGTGACTGATCAACGCAGCACAAAGCAAAGCAC
AGCTATAGCGCATCCAGCGATGAGAAGAGAAAGGGGGAGGAAAACGAGGG
GTCCTGTACCTCGGTTGTGCTCGAGGTTCTCCGGCGCCGGCGACGTGGGA
CTCGGCGGCGATTTACCTCGTCGGAGCGCTCGCTCGCTTGCCGTCGTCGC
ATCAACGGCAATGTAAACGTATAATGTCTCCCTGACTCGTGGGGCCCACT
TGAGGGCAAGAACGCAAGAACGACGCGTGTCTCTCCTGCTTGAGAACTAA
CCGGCAGCCGCTCGCCGGAGCTCCCTCCGGAAACCCCAAATCTCGGCGCC
CGTATCCAGAGGCGGTTCGTGTCCCGTTGGTTCTTGGGCTCCTATCCTCG
TTCAGATCAGGGAGGCTGTTCAGTTCTTGTTTATCCAGCTGGGCGCAGCG
AAATTTGCAGAGGAATCTCAATCTCCAAACTGGTAGGAAGAGAGTTTGGT
CGATAGAAGTTGAGTTCTTGTTTGTTCGTTGGTCTGCAGAGTTCACTAGT
TCAGATAATCATATCATCAACACCATGAATTGAAAGAGATGCTGCACTGC
TGTTTATTGTGTTCACTGTTTAATTCATAGCATCCATCAAACCTGTATCT
GTTTGGGAGAATGTTCGATCAATGCTACAGTTGGAATCAAATTCAACTCA
GGACCAAATTCGTGTTAGGCAAATATTCATGTTCAATCTGTTAATACGTT
TAACTGCAGTTCTCAACATCTCTTGACGAGGAAGCAGTGGCTGCTGCTGC
AATTCGGCCTGCAATTCAAGTGCAGCAATATGTTGTGTGCAATTTGTGCA
TTAGTGCACAAGTTGAGAATGGTAATATTATTTCACTCGGAAGAGATGGA
ACAGTTGCGAAACGCAGAACCACTCGGTTCAGAGGAGAATAGTCCTGGAC
AAAAGGACAGAAAATGGTCCAATGGTGAGCATTGATCATTTTTACAGTGA
ATGGTGAGCAACTGATCAGCATCGACCATGGTGAAGCTGAACCTGATAAG
TCGACAGCACTAGGGGTGATGATCCTAGCCACCCATAAATCCTTTCTTGT
ATGTTTCCTAACATATATAAGTCAGCAAGTCAAATGTTCTTATCGTTTTC
TTTAGTCGATGGTTCATCGATTCTGACATCAAGACAAGAAGCCAACATAC
TGCTAGCCATGTTCCTTTCCTCTTGGCTCACATACGGCCATTTGAATGGA
TTAGATTCAGAAATAATACTATATCTCGTCTTTCTTTCTTTGTTGAGGAT
TGATACGGTCCAGCAGGTTGTACCTGGCGGTAATGGTACCGCGCGGTACC
AAAAGACATCTAACCGTTGAATCCGGGATGGGTAGGATCGGGAGAGAAAA
GATGAGCTAGGGTGGATGAGGGAGTACCTGTTTCGAGTCGTCGTTCCCGG
CGGCGGCGGCGTCCAAGTCGTTGTAGTTCCCGGCGGCGGCGCAGAGCAAC
AAGGGAACGCTGGCGGCGCGGGAGAGGATAAAGTCTGGCGGCGGCGCGAG
AGAGAAAAAAGGGAACGGGGGCGGTGCGGGAGAGGAACAAGTCCGCAGTG
GAAGAGGAACACGGCGGCGGTGGCGAGGAAGAGGAACACGGCTGCAGCGG
CGAAAATCATCCAGCTTCGCTAGGGTTCAAGCCGCTCGAGCTCGATCCAG
ACCCATCTATTGCACGCGAAATTACAATCCTGCCCTTCCACCGATTATCA
TCACTCGGTACCGCTTCGGGGACAAAACTAGTACCCCGCGGTACCGATCT
ACGCCAGCCGTTCGATCTGCCTCGATCCAACGGTCAATAATCGGTACCGC
AAGGTACCGTTGGACTGTAAAAATCCTCTTCTTACTTACATGAGTTGAAA
TATTCTTGGCCTTTTTTTCTCTACTTACTAGGGCGGAATTAAGATTTTGA
AGATGAGCTGCACCCCAATCCTTAAGGAGATACTAGGAGGTACTCCCTCC
ATTTCATATTATAAAACGTTCTAAGATTGCCCACATTCATATAGATATTA
ATGAATCTAGACACACACACATATATATATATATATATATATATATATAT
ATATATCTTGATTCATTAATATATATATGAATATGAGCAATACTAGAAAG
TCTTATAATATGAAACGGATGAAGTACCATATTTTCTAATGTAAAATTTG
GTACTTCTCGATACCTTCGGTATTAGGAGGTCTTTCTTTCTCTATTTACT
AGGGTGGAGTACTTTGAATGAATTTCAGTCCAAATATCTTTCCTGACATG
[truncated: 1,543,693 more chars]
