# Supplementary material for: Evolutionary dynamics and impacts of chromosome regions carrying R-gene clusters in rice
Source: Sci Rep. 2020 Jan 21;10:872. doi: 10.1038/s41598-020-57729-w (PMC6972905; doi:10.1038/s41598-020-57729-w)
Supplement: Supplementary file 5 — Dataset 4. [file 41598_2020_57729_MOESM5_ESM.txt]

>Nivara_Chr11_Rgene_Whole_region 1,861,662bp
TCCTACCGGAAAAATTTGTTAGATCCACAAGCCAAAGGTGAAGGAGAGAC
ATTAGAGCCGTCCAAAATTAGAGCGAAAGCTTACTCCTACCGGAAAAATT
TGTTAGATCAAATCGGCCAAATGATTGGAGAAATCGATTTTAACGACAAG
ATTGAAGAAATCAAGAGCAAGATTGGACAGGTCGAGACCAAATGGTCAAA
GAACACCTCCGGGAAACATAAACTGATGATCTTAGGCGTGCTTCACCAGG
CGCTGACGCTCATACAGATTGGGCCAGACATGCAGATGCCATTATCGTGG
GAGGAGATCATGGATGAGACGGCCAGGATGCTTAAATATAATATCGAAGC
AGTGGACACCACGGCCCCGGTTATTCTCGAAATTACCCAATATAAAAGAG
AAATTTTACCATCCTTAAAACAATATCTTAAGATACAAACATTTTACATT
AAAAATTTTAGTATCTCGGGATATCTGGATACCTAGTACCTAAAGGTATC
ATATTTTTATAATAGAAAATACAGTACCTCTCTCAGTATTTTTTCAAGGA
TGATAAAATTACCCAATATAGAAACATAATGTATTCTCGGCCAAAAACAA
GGTTGAGGAAGCCAGAACTACTACTGCTCCTGCACTGGGCGAGGATCACA
TCAAAGAAATCATCCACAACCACAAGATTGCATTAGACATCATACGAGAG
CTGATGCGAGGCAACTCTGGCAAGGAACAAGCCACATGTTTCCTGGGTGG
GATCATGGACCACGATGCTACCGCTGATGCGAAAGAAGAAGCAAAGCAGA
AGATGGATGATATCTCGCTGGGGATTGAGGAGCAGCTGCACATCAAAGGG
GTTGCAGACAAGATTAACAAGTACATGACAGGTAAAAAGACCCTGATTGT
CTTTCAAGATGATAGGGACTGCATATCCCCATGGGAGGACACAAGAAATG
CTTTGAGCCTTATAAACTGCTCCTCCGGGATCGAGTGCAGTGATGGTGAC
CACAAACAAGAGCCAGAGGGCAAAAGAATTTTGCTGCCCACCGGGAGAGC
CTATAACCTACTCCCTTGTTGGCCTCTACAACGACATTATACTCCAGCTT
GCCACAGAGAAGAGGAAGCGCGATGGCAGCTACGATCCCCAGATTCTCCA
TGGCATCTTGGAGAAGTGTGACTCCACAAGAATTCGCCATGAAGATCTTC
GTGCATGATCTGTACGCTAACCCAAATAGGAGTAGCCAAGATCTGCGCAA
GCTTCATGATGACCTGGATTCCTGCAAGTCAGTGGGTGAAGTAATAATAT
TGCTAACAAGATGATGCTCAAGTTCTCCTACAACAACCTGCCTAGAGCAT
ACAAATCCTGCTTGCTGTACCTGGCCATTTTTCCCCCTGGTTTCAACATT
AGGCGATCGAACTTGGTAGGACGGTGGGTTGCAGAAGGGCTAATAACCAA
GGAAGACTGGGCGAGTGTAGTACGGCATGCGGAGCAATGTTTTGACACGC
TCATCGACCGGTGGCTTGTTTACTCTGCAGAAGTTGGTGCTACCGGAGGG
GTCAAGAGCTGCATCGTGGGTGATAAAGCCCATGAGTTCATCAGCAAGAT
CGCCACGAAAGAGCACATTCTGGACGCACGCCTGTCACATATCTGGGCTC
GCCACTTCTCCATCCCTTTGCCTTCTCTTTCATCCTTGGAAAACACCTGC
GAAATTGTAACTTGTCCAAAATATGTGTGGTTGTATTAGCGATTATGGAA
TGTCCCTAAAAAGGTGTTCTTCACCCGAAAAGGTATTTTCTATTCGAATG
AGTGTTCTTCCTCTGGGAAGGTATTTTCCCTTTGGGAAGGTGTTCTTTCT
CTTGGAAAGGTAGTTTCCACTCAAAATGAGTGTTTTCCCTTCTGGATACT
TAGGTCTTGCAAAACCTCGTAGTGTTTTGACCGAATTGGAGGAAAAGGTG
TTTGCACCCTGCTACAACAGAACAATAATCTTGCTAGTAAAGCCTTTTGG
CAAAACTTCCAACCATCCGAACGCCAACGTAGAATATGGAAAAGGCGTTA
TTCAATAGTTCCATATACAGTAATGCCTTCTCCTCTCAACATTGTTTATC
CCGACTCTTTTCTCTCTTCTTTGTAGAGTTTGTATGTAACTTGTTATACC
TTCTTAACATCAAATAAACCCTTCCTTTCTTCTTTTCTTTATAAATGCTC
TTTATTTCAATTGTTCAAGCACCCTTAGGTCTGTCTACGTCCTCCTTATC
TTTGGAAGAAGTTACGAAATCGAAACGTACTTTAACTCGTCACGTGCATT
TTCCGCCTTTTGAGCTCGAGCGAGGGGAAAATAGAGTTCGAGCATTCTTT
AGTTGGTTTTTTGGACTAAGGAAAAATAGTTCGAAAACCGCCGTCCTCCT
CACCTTTCGAAGGAGTGACGAGGTCGAAACGTATTTTACCTCGTCACGCG
GATTTTCCGCTTTTTGAGCTCGAACGAGAATAGAGTTCGAGCATTCCTGA
GCTGGTTTTAGGACTAAGGTAAAATAGCTCGAAAACCGCCGTCCTCCTCA
CCTTTCGAAAGGAGTGACGAGGTCGAAACGTGTTTTACCTCGTCACGCGG
ATTTTCCACTTTTTAAGTAATCGAGCTGTATTCTTCCTCCGAACCATGCG
AAGTTATGAGTTTTCTTTGATTGAGTAATCAAGGTGTATTTGACTCGGAG
CGTGCGGAGTTCAAATTTATCGACTTTGCTAGTCGAGTTTATTTGACTCC
GAGTATGCGGACTTCTATTTTGTCGACTTTGCTAGTCTAAAGTATTTGAC
TCCTAGCATGAGGAGTTATATTTTGTCGACTTTGCTAGTCGAACGTATTT
GACTCCGGGCGTGCGGAGTTCTATTTTGTCGACTTTGTTAGTCGAACGTA
TTTGACTCCGAGCGTGCAGAGTTCTATTTTGTCGACTTTGTTAGTCGAAT
GTATTTGACTCCGAGCGTGCGGAGTTCTATTTTGTCGACTTTGCTAGTCG
AGAGTATTTGACTCCGAGCGTGCGGAGTTCTATTTTGTCGACTTTGCTAG
TCGAGAGTATTTGACTCCGAGCGTGCGGAGTTCTATTTTGTCGACTTTGT
TAGTCGAGAGTATTTGACTCCGAGCGTGCGGAGTTCTATTGCAATCATAC
ACAGAGGCATGTTTTTTATACAGGTTCGGGCCTCCATTATGGATAAAAAC
CCTACGTCCTGTTTATATACATTAACTTGGATATCATTCGTATTTACATC
TGAGTGAGTATACTACAAACTCGAGCTCCCGTGTTCTCCTTTTTCTCTTT
CTCTCTCTCTTTTTTTTTCTCTTTTTTTTCAGGCATAAAATTTCTTTAAA
GAAATAGCATTCCAAGTATGCTTTAACTCCTCACCATCAAGATATGCTAA
CTTGAATGCTCCCGTTTCTGTCTTCTTTTTGACTATGAATGGTCCTTCCC
ACTTTGACTCGAGTTTTCCAACAGCTACCTCATTGAGCACTTTCTTCAAG
ACTAAATCTCCTTCTTCAATCGGCCTTGTCTTTACTTTTTGGTTGTAATA
GCTCTTTGTTCCTTCTGTGTATGATGCCATCTTCTCCAAAGCTCCAACCC
TTATTTCATCTAGCATTTCAAGAGTTATCTCTCTTCCTTCTTCATCTTTT
TGGTCAAATATCATTCTTGGAGAATGCGCCCCTACTTTGCTTGGAGTCAT
TGCTTCATCGCCATAAACCAATCTGAAAGGGGTCATGCCAGTCGACCTTA
CTACCGTAGTTCTTAGTGCCCAAAGCACTGATAGCAAATCCTCCGGCCAT
TTTCCTTTTGCTGATCCTTCTAACCTCTTCTTGATAGCTTCCATGATTTT
ACCATTTGCCCTTTCCACAGCTCCATTTGTCTGAGGATGGCCTACAGAGG
CAAAGTTGATTTGCAAATTAAGGCCTTTACACATGTCTTGAAATTTTCCA
GATTCGAATTGCTTTCCATTGTCACATACTATTTCCTTTGGGATTCCAAA
TCGACATATTATGTTCTTCCAAACAAACTTTTGTACTGCTGCAGAAGTTA
TTCTTGCCACTGCTTCTGCCTCAATCCATCTTGAAAAGTATTCAATTGCA
ACAATGACAAAGCGCAAATCTCCCTTCGCTCTTGGAAGAGGACCTACTAT
ATCTATTCCCCATCTGTAAAAAGGCCAGACTGGCGGAATTGGTTGTAGTT
CTTTGGGTGGTGCTTTTGTCATTGGACCGAACTTCTGACATGCTTTGCAC
GTCTTGATGTATCTCTCTGTGTCTTTCATAATTGTTGGCCAATAGATTCC
TTGTCTTATGACTTTTGAAGCCACTGACCGTGGTGCTTGATGAGCTCCAC
ACAAGCCTTCATGTATTTCTACCACCATCTTCATGCCTTCTTCCCTTGTT
ACACACTTTAACAAAGGAGCAGTAACTCCACTTTTATACAACTGTCCCTC
TACCACTTTGTATTTCTTGGACGTTAGTTGTATTCTCTTTGCTTCTTCTT
CCTTTTCTGGAAGTTGTGCACTGACAAGGTATTTCAAGATCGGTTCTCTC
CAATCTCCTTCTCTCTGTATGCATGCTACTTCTTTCTTTTCGTAACTTGG
CTGGGTGATTATATCGAAAAATGAATTTTCCAATGGTTGACCTGTTGCGG
CTGCCTTAGCTAGCTCATCAGCTTCTCCATTTTCTTCCCTTGTTATGGCT
TTTACCGTTATTCCCAAGAAATGTTTCTCATTCAGCCTTGCTTCTTCTAG
ATATTTAGCCATAGTTTCCTCCTTTGCTTCAAAGGATTTGGAAAAGTGAC
CTGCTACCAACTTTGAGTCAGTTTTGACTATTAACCGCCGAGCCCCTAGC
GCTCTTGCCTTTCTCATAGCCAACAAAACGCCTTCATACTCTGCTGTGTT
GTTTGTTGAAGGAAAAGCTAATTGAACAGAATACTTCAACGTTTGCTTCA
TTGGTGTTTTCACAACTGCAGCGGCTCCTGCTCCGGCGGCATTGCATGCT
CCATCGGAGAATACTATCCATGGTTTTTCGACTTCTTCCTGTTGTTCTAC
CTCATTGGGAGTCCATTCTGCCACAAAATATGCTAGTACTTGTGACTTTA
TGGCTGTTCTTGATATGTATTTCAGGTCAAAAGGTAAGAGTTCCATTGCC
CATTTTGCTATTCTCCCCGCGACTTCCTTGTTTGTTAACACTTCTCCTAT
CGGGTATGCCGATGGTATTGTTATGTCATGCGACAGAAAATAATGCCTCA
ACTTTCTTGAAGCCATCACAATTGCATAAATCAACTTTTCTACTTCTGAG
TATCGTGTTTTTGGTCCTTGTAATGCTTCTGAGACAAAGTATACCGGCAC
TTGCCTATTTTCTTCTTCTTGTACCAAAACTGCGCTAACTGTCGCTGGAG
TTGCTGCCACATATATTAACAGAGGTTGACCTTTTGGCGGACTTGCTAAT
GTTGGCATTTCATGCAAGTATTTCTTCAAGTCATCGAAAGCTTGTTGGCA
TTCAGCAGTCCACTCGAAGGTGTTTGCCCCCCTCAAAGTCTTGAAGAAGG
GTAATCCCTTTTCTGCTGATTTAGATAGAAATCTACTCAAAGATGCCATT
CGGCCTGTCAACCTCTGCACTTCTCTTGTGTTTTTTGGTGGCTCCATTTG
ATGGATTGCTGCGATTTTGTCAGGATTTGCCTCTATTCCTCTTTTGGACA
CCAAGAAACCAAGTAACTTTCCTGCTCTAACGCCAAAAACACACTTTTCT
GGATTAAGCTTGACTGAGCATTTTCTCAGGTTTTCAAATGTTTCTTGCAA
ATCTTTTCCATGGGTAAATGCTTGTTTACTCTTTACCACAATGTCATCTA
CATATGCCTCGACATTCCGTCCTAACTGCTTAGCCAAGACTTTTCCTATC
AGCCTGGCAAAAGTCGCTCCTGCATTCTTCAAACCAAATGGCATTCTGAT
AAAACAATAAGTTCCAAATGGTGTTATAAATGATGTCTTTTCCTCATCCC
CCTTCACCATAAAAACTTGGTGATAGCCAGAGTATGCGTCTAAGAAACTC
ATTAGTTCGCATCCAGCTGTGGCATCTACCAACTGGTCTATCCGTGGCAA
AGGAAAATCATCTTTTGGGCATGCCTTGTTGAGGTCTGTAAAGTCAATGC
ACATTCTCCACTTGCCATTTGCCTTCTTTACTAACACTGGATTTGCCAGC
CATTCTGGGTGCATCACTTCTCTTATGACTTTTGCCTTCAACAACTTTTC
AAGTTCAATTTTTGCAGCTTGTTGTCTGTCTGTAGACATTCTTCTCAATT
TTTGTTTTTTGGGCTTGTATCCTGACTTAATCGCTAGGTTGTGCTCAATT
AGACTTCTATCAACTCCTTGCAACTCATCTGGTGACCATGCAAATACAGC
CATGTTTTCTTTTACTACCTTTAAGATTTCTTCCTCAACATGTTTTTCCA
AGTTTTCTCCTATCAGAATGAACTTTCCAGGGTCATGTTCATCCAACCGT
ACTTTCTTTGTTTTCCCTTCAGGAATTGGCTTTTGTATTTTTATGTATTC
TCCCTGTTTTTGGTCAACCACATGTACCCCTTTCACACTTGGTGTTCCTT
GAAGCTCATACTTTCTTGCTGCAAGCTGTTCTCCTCGGATCGTTATTACT
CCCCTTGGTCCTGGGAGCTTCATACATATGTAGTTGTGGTGTATTATGGC
CTCAAAAATATTGATTGTTGACCTTCCAAGAATTGCATTGTACTGATATG
GCATATCGACCACATCAAATACTATCTCTTCTTTTCTCACATTAGTGCCT
TTTCCAAAGACCACTTGTAAAGATATTTTTCCAATTGCATGTACTTGTTG
TCCACCAAAACCTTGTAAAGGTACTCCTGCATTTGTTAACCTATCTTCTG
GTATTTGCATTTTCTTGAAAGCATCGTAAAACAGCACATCTGCTGAACTT
CCTCCATCGATTAACACTCTTTTCACTTCGCATTGTGCTATTTCCACTGA
GACCACTAAAGGATCTTGATGAGGGAAAAGTATTCCTTCTGCATCTTCAG
GCCCAAAGGAAATTACCGTTTTTGAGTATACTGGTGGATTTAACTGATAG
CTTGTCCCGACATGATTTACCTGTCTGACATATGCTTTTCTTTGACTTTT
TGACTCAACTCCCAATGAAGAGCCCCCAGTTATGGCATTTATCACTCTCT
TTGGCACTTCTTCAATTGCCTCTATCTTCATAACTTGCGGTGCTTCTATG
GCGTTTTGTCCTCGTTGATCACGAGCTCCTTCATACTTGTTCTCATATCG
ATTTACGTGTTTTTCCAACAAGTGAGTCATTTGCCTGCATTCTTCTGTGG
AATGGCCTCCCGGACCATGTATATGACAAAACTTACTGTAACATTCTTCT
GTGGAATGACCTCCTGGTCCATGTGTTTGACAAAATTTGGTTTGGTCAGG
TTTATTTTCTCTTCCTTTTCCTCTTTCATTGTTCCACCATCGTCCTCTAC
CTCTGCCTGAATTCCACCATTGTCCTCGACCTTTTCCAGATTGCCCCCAA
TTGTTTCTCCCTCTGCGAGTGTTGTCCCATTGATGTTTTCCTTTTTCTCT
TTCATTGTTGGATCCATCTCCGATAAAATTTACCTATTTTTTCTGATCTT
GTTTATAGTCATACTTGAACTTTTTCCAGGGCTTTTCGGTATTCTCTCCC
TTTTGTTCTTCCCCTTGGGAGATTTGCTTGTTCTTTGACTGCTTTTTTCC
CAACAAGACGGCTTCTTCCTCTTGCACTCTCAACTCATCTTCTTCTCCTC
TTGCAAAACTTTCCATTCTTTCAAACAAGTCTTTTGCTGTCTTTGGTCTA
TTTCTGGCAAGATCAAAACGAAGAGGACCGGGTAGCAGTGCCCTTTTCGC
TGCCGCTATGAGCATTTCATCATCTACATGTCTGATCTGACATCTTACCC
TTGAAAACTTCACGATGAAACTTCTCAACGTTTCCCCTGGAATCTGCTTC
ATGGCATACAAGTCATCTGCCTCTTTTGGTTCTTCATACGCCCCAATGAA
TCCTGCTCGAAAGGTGTCTCTCATATGTTCCCATGAATAGATTGTCATTG
GTGGAATGGTAGTGTACCATGATAATGCTACTCCTTCTAGCATTGTTGGG
AGTATCTTAGCTTTCGTGGTATCATCTCCACCTGCTGCTTCAACTGCTGT
CTCATATACTCTGAGGTATTCATTGGGATCTGTGTCTCCTTTGTACTTTG
TGATGTTGGACAACTTGAAGTTTATTGGCCAAGGTGCCATTTGTAGGTTT
TGACTTAAGGGATTCTTTGTATCTATTGCTCTGGTTGGTTGAAAATAGGG
TTGTGTGGGCTGGAATTGAAAGGCTTGGTTCGGTATCTGACCTGCATATT
GTATATGGTTGGCCATTTGTGGGATGTACCCTTGTTCAAACATCATCTCT
GGTTGTTGCATATGGAAAGGGGAAAAACCTTGGGGGACTTGGTGATGGTT
TTGGGCTGCTTGAGTGTTTGTTGATTGCGTATGTGTGAAGTTGGGCAAAG
ATGTTTGAATCTGTGGTATTTGGGTTTGTGGTACTTGTATTTGTGGTGTA
TCATTTTGTGGGAGTTGTGTTCGTGGGATATTACTTTGTAGGATATGAGG
TTGGGGGATTTGGATTTGATTGGGAAGAACTGGGTGGGTTTGATGTAATT
GTGTTTGAGGATATTGTACTTGGTTAGGAATTTGAGTTTAAATTGGAATA
TGCGGCTGGAAAGAAATGTGTGTTTGAATGGGAATTTGGTTTTGGCTAGG
GATCAAGGTTTGAGCTAGGTTCTGAGTAGGAATGGTAATTTGAGCTTGAG
GTGTATTCTGGGTAAGAATGGGAATTTGAGCCTGAGATGGGTTTTGTACT
TGACTGGGAGCTTGAGTTCGTGGTAGATCTTGAGCTTGGGTGGCTTTGGT
ACTTTCTCCTTCTTTGTTCTCCCCCTGGGCATCTCCTTTTGCCTGATCTG
ATTGCTTTTCCCTAGCCCCTGGTATTGCACACTGATCACTTGATCCTCCT
GCTCCTACTGTCTGATTGTGTAGGGTTTGCAATCTTTGTAACTCTTTTTG
CAATTCCTCATATTGTCCTTTACTCACCATGACAGCCCCTTGCGCTTGGA
CCAATTCAGCAAGCTCTACATCACTCATGGGTGTTTTCCCTGTTTCTTCC
ACCACCGCACCAGCAATTCTTTCTTCTTGAGTTGTTTCATTACCTCCTGC
TGCTGTGGATGTCTTGGCCATCTCTGCCCACTGCTTATCAAGTGTTTCCG
TTGCTCTTGCCAAGTCACTTTCTTCCACTGCCTTTTCCCACTCTCTCTCG
AGTGCAGCTGTCACGCTTGCAAAAGCTCCTGTATAGCGTACTGGCACAGT
CTTCTGTCGTTGAGAACGTCGCATTTACTGTTTGAGCCCAATTCAATGGA
GACTTTCCGTCCCCACGGTCGGCACCACTGTTGTGACCTTAAGTCACGAA
CAAGATCGGGGATAGGCCGGAAAGAAGTGTTTTCCCGCCTATCCTTAGAA
ACGAGCTCGAACAGCAAACACAACTTTTGAGGATTACTTTTGTATTAAAG
ATGTCTTGTCCTGCTACAGGTTTTTGACTGGCTTTTATAACCGGTGGTCG
TACACGTGAGATTACATTTTTACCCCTGTGGGTCTTTGTAAGTTTACTCT
AATGCCCCTGCCACATCAGCGTCTGTGGGGGCATTCTAGTACATCTCCAG
GGGTCTTTTAGTCTTTTAGGTGCTAGCTGGCGAGAGTGGTTGAAGGTGGT
CCCCACGGAATCTTCCCTTGGCATCTTCTCTTGTTCGAGTAGTGCTCTTC
CTCGAACTCTTGGGAAAAATGCCTTTTCCGTCCTGGACCGTCTTCTTCCT
CCTGGGAATTCGAATTCCCCTTTGCCTTCTCTTTCATCCTTGGAAAACAC
CTGCGAAATTTTAACTTGTCCAAAATATGTGTGGTTGTATTAGCGATTAT
GGAATGTCCCTAAAAAGGTGTTCTTCACCCGAAAAGGTATTTTCTATTCG
AATGAGTGTTCTTCCTCTGGGAAGGTATTTTCCCTTTGGGAAGGTGTTCT
TCCTCTTGGAAAGGTAGTTTCCACTCAAAATGAGTGTTTTCCCTTCTGGA
TACTTAGGTCTTGCAAAACCTCGTAGTGTTTTGACCGAATTGGAGGAAAA
GGTGTTTGCACCCTGCTACAACAGTGACCTCCAACTGCGAGCCTTTGACA
GCATCGACAAGTTTGTCCGCAAGCTTCCTAACTATTCTCATCAATTGCCG
CAAGTTCTTCAACAAGAATAGTCACCTCGAGCATCTGCAACAACATACTA
CTTCTCAAGTATCTGAGCCTAAGGAAAACAAACGTTACCCATCTACCCCG
TGAAATCAATAACCTTCACGAGCTGGAGATATTGGATATCCGAGAAACCA
AGGTGCCTGCTTCTGGAACAAGATATGTACTGCTCCTAAAGCTGAAATGC
CTGCTGGCTGGTCACGTTGATTCGAGCTCGAGCTGCAGCCATGATATTAG
GGATGACAAGTCACTGTACTCTACCGTTAAGATTCCTTCCAACATCAGGA
AAATGGATAACATGGAGGTATTGTCCAACGTCGTGGCTTCACAGGATGGC
CATGAGTTGGAAGATATTAGAAAGCTGTGGCGGCTGAGGAAGCTTGGTGT
GGTTATCGAAGACAAGAAAGCTCACCTTGAGAAATTACTTCGAGTGATTA
GTGACCTGAAAGACCGCATCCAGTCTCTTTCAATCCCTATACATACAGAT
AGAAGCGAGGGCACTCTCTCTTACGAAGGGTTATCACTAGAAAATAATGT
TCGAGATCGATTGGAAAAAAATTCCAAATGTCTTGAGAGCTTAAGCATCA
ACGGAGTCACACGTTTAGAGAAGCATCTCTCGTTGCTGACCAAAGGTGGC
AACGAACTTACCAAGCTAACTCTGACAAGCATCTTGCTGAACCAGGACAA
TATGAAGAACCTTGCTGTGCTGCCCAATTTACATTGTGTTAGGCTGCGAT
ACCAGGCATACACCGGGGATAGTCTCACCTTCAAGAAGGATGAATTCCAA
TGTCTCAATTGCTTTCTTGTTGATGGCCTCCACATGACTGAAATCATTGA
CTTTGAGAGTGGAGCAGCTCTTGAGCTCGAGAAGATCGCCTTGTCCCTCA
ATAGCATAAATTCTCTTGTTGGGGCTGGTTCCCTTAAAAATCAGAAGGAG
CTAGAGTTGAAGGGCAGCGAGATATTACCTCTTCCATTGCTGGTTGAAGA
TGGAGCGGCTCCTGAGCAACGTACAGAGGAGGACCGCATGCTCACCTTCA
AGAAGATGGAATTCCAACATCTCAAGCACTTGCTTGTCGAGGCTTCACTC
ATGACCAAAATCATCTTCAAAGATGGAGCCGCTCCTAAACTCAAGAAGAT
CACCTTGTCCTTGGATAATATAATGTCTCTTGATGGGGTCAGCAATCTTC
CAAAATTGACGGAGCTCGAGTTGGAGGGCCACAATAATCTGATTCTCCTT
TCATGTTTTTAATAACAATGCCAATCGAATTACCAAGGTGACTCTTCGTG
ATACCTTGCTGAACCAAGGTGATATTCAAGTCCTTGCCAAGAAACCACAC
AAGATCTGCAGCCTAGTTTTAAAACACTGCTCTTACATCGGAAGCCAGCT
TACCTTCAGTGAAGATTAGTTCCCAAGGCTTAAGCTTCTTACTGTCGAGT
GCTCTGCCATAACCAACATCAGCTTCACTGACAGAGCAACACCTAAGCTC
GAGAAGCTCACCTAGTCCTCCAGCACAATGGAGTCTCTCTCTGGCATCAA
AAACCTTCCAAAACTGAAGGGGCTCGAGTGGGGCTGCGCCAGGGGGACCC
TCTCTCGCTGTATCTCTTTGTCTTAGCAATTGACCCATTGCAACGACTTC
TTAAAATGGCAACTGATCAGAGTATCCTATCACCAATAACAAACAGAGTG
GCAAAGTTCCGGATATCTCTATATGCTGACGATGTGGCGATCTTCCTGAA
CCCACGTCGGGAAGATGTAGGCAACCTGATTGCTATATTACATGACTTTG
GACAAGCCGCAGGCCTACAAGTAAACTTGAACAAAAGTTCGGTAGTGCCT
ATAAGATGTGGAAACATAGACCTTATGGAGATACTGAATAATTTTAATGG
CAAACAGACTGGATTTCCCATCACTTACCTAGGACTACCATTAACAACAG
GGTGCATCAAGAGAGTGCACCTCCAACCCGTCATAGATAAACTTCGATCT
CGACTTACAGCTGGAAAGGAAAGTTGTTGTAGCAGGCAGGGAGGAAAACC
CTAGTCACTGTGGTGTTAAGCTCAATACCAACACACTCCCTCACAGCATT
AAAGCCACCAAAAAATTTCCTACATGACATGGACAAAATAAGGAAAAAAA
TTCCTTTGGGCCAGTGACCAAGAAATCAGTGGGGGTAAATGCAAAGTAAA
TTGGCCAATGGTTTGCTCTCCCACTAAATTTGGAGGAATGGGAGTACTCG
ATATGGACAAATTTGCGAGAGCACTGAGAGTGCGATGGCTATGGCTCGGC
TGGGAAAGCCCAAACAAGCCTTGGACAGGGACACCCCCACCTTGTGATGA
GCTGGATAGGAAACTATTCGAATCAGCAACTAAGGTGTCAATAGGAGACG
GACGCAAGGCGAACTTTTGGGAATCAAACTAGATTGGTGGACAACCACTC
AAGGAATTGGCTCCGACTCTATACAAACATGCCAAAAGAAAAGGAAGGTC
AGTACAAGAAGGATTAGCTAATGCCCAATGGATACAGGATATCAAACACA
ACCTCACAGCTCCGCTAGCCAAGGAGTACTTTGAGGTATTCTACCTAGTA
TGGAGCAGTGACATCACCCTCATGGAAGGTGTTGACGATACCATAACTTG
GAGATGGATGGGCAATGGAAAATACAGTGCGAGGTTAGCCTACATAGCGC
AATTCAACGAAAGGATAAGCTCAGCTGCAGCAAAACTAATCTGGAAACAA
TAGACACCCTCCAAATGCAAACACTTTGTCTGGCTATTGCTGCAAAATAG
GATTTGGACAGCGGATCGGCTACAGATCAGACAATGGCCAAACAATTATT
TCTGTCAACTATGTTATATAAATCTAGAAACAGCTCAACATCTCTTCAAA
GATTGTCCTTTTATGCGACAGATTTGGGAGAGGGTTTTAGGTAAACTCCA
CTGCAATGAAATTGATCTGACACATGATGGAAATGAGCCGTTGTTGGACT
GGTGGATCAGGAGAACATCTCAAGGTGGGAAAGACACAGCCAAAACAAAA
AAAATCAGTCCACATTGTCACGCCCCAAACTAACCCCGAACGGAGGCCAG
AATAAGGCGATCCAAATTAACCTGTATGCCTGTACCAGTCCCAGGAAATA
GCGCTGGTACAACAGGAAGATAGCATATCACAACAACAACGGTCTCTTTA
TTAAGAGTAGAATTACAGCCAAGGTTGGAACTGCGGACAGACCCCGAGTT
CACAACAGCATTACAAAAAGACGGAAGCGGAAAGCGGAGACTAGCCCTAA
GCCACAAGCAAAGCCTTGGGGAAAGGCTGAAACCCTACTACAGCTCGAAG
TCTGCTTGCTCCAGGAAGAACTCTTCTTCAGCAGGGTCCACCTCCTCGTC
TTCGAGAACTGGGGGGGTTATTTATATAGAGCAAGGGTAAGTACAAAAGT
ACTCAGCAAGTCAAGGGAATTAAGTGTTTGATGCAAGCGTCAAAGGAAAG
CCAGTTATTTTTCGCATTCGATTTTAGTTTAAGACTTTCAGAAACTACTA
AGTGAGTGCTTCTCAACGACACGGACGAGAGAGTGCGTCTCATCCGGTCG
AAGCAGTGAAATTGCATAGATTGATTCTTGTCGGTACGAGAGGCTCCCTG
CCGATCGTTCACCGACACCGGTTGTACCACAGCCACACGCGAGAGGCTTC
CTGCCAATCGCTCACCAACACCGGCTGTACCAACAGCCACATGCCAAGCA
CTACGACACGAGAGGCTCCCTGCCAATCGTTCACCGACACCGGCTGTACC
AACAGCCACAAGCCAAGCACTGAACAGAAAACTCACCCAATAGCAGTTCA
CAAGGTAAATGTCACGCCCCAAACTAGCCTCGAGCGAAGGCCAGTATAAG
GCGATCCAAATTAACCTGTATGCCTGTACCAGTCCTAGGAAATAGCGCTG
GTACAACAGGAAGACAGAATATCACAACAACAGCGGTCTCTTTATTAAGA
GTAGGATTACAACCAAGGTTGGAATTGCGGACAGAACCTGAGTTCGCAAC
AGCATTTCAAAAAGGCGGAAGAGGAAAGCGGAGACTAGCCCTAAGCCACA
AGCAAAGCCTTGGGGGAAGGCCGAAACCCTACTACTGCTCGAAGTCTGCT
TGCTCCTGGAAGAACTCTTCATCAGCAGGGTCCACCTCTTCGTCTTCGAG
AACTGGGGGGGTTTAATTATATAGAGCAAGGGTGAGTACAGGAGTACTCA
GCAAGTCAGGGGAATTAAGTGTTTAATGCAAGCTTCAAGGGAAAGCCAGT
TGTTTTTCACAATTGATTTTAGTTTAAGACTTTCAGAAACATTTAAGTGA
GTGCTTCTCAACGGCACGGACGAGAAAGCGCGTCTCATCCGGCCGGAGCA
GTGAAAATGTATCGATTGATTCTTGTCGGCACGAGAGGCTCCCTGCCAAT
CGTTCACCGACACCGGCTGCACCAACAGCCACAAATCAAACACGTCGGAA
CGAGAGGCTCCCTGCCAATCGTTCACCGACACCGGCTGCTTCAACAGCCC
AACTTAAGCACAGGAAGGAAATCTCACACACCAACAGCAGTTCACAAGGA
TCCCATTTAAAACTACGCTAAGGAATCACCTCACATCCGCCCATGACCGT
GGGCACGGCTGTTCGAACAGTTATTAACCTCTGCAGAGGGGGTACACTTT
ACCCACACGACGTTACTAACCCCGAATCACCCAGCCCGCGACTCTCAGTC
ACGTCTGGCGACCTTGAGGCTTTCACGACAAGGCATTTCGAAAGCCGACT
CAGGGTCATCTTATGCCAACGGGAGGGGTCCCATGGACCAACACCAGGTT
AGGTCCTAGACCATATTGTGCCAGGAAGCCCAGGGGTCCTCCCCGACACC
ACCCCGGTGAATCCACTTGTCCCTTGTCATCAAGATTTCCCTGGCCTAGC
TAATTACTCAGCGAGGGGCGTCCCATATCACCCATGTGGTCGTACTTGAC
ATATGCTCGGATGTAATTCCCAAGGAATCAGTCCTTAGAGCAAGAACGAG
CAGACTGTACCTCCAGTACGTCTCCCGTACCGCGAGTTTTAGAAACTCAC
TTTAGTTTTCAAGGCACCGACCCAAGTGTCGGGTTTTCCGAGCATTTTGT
AAACTCAAGTTTTACCCAGGTGATCAATTTTAAAGTTTGAGGGGAGTCTC
GATATTCGTACGCGAGGTGCGAATACCGAGATTTCACCTGAGGGGTGACA
AGGGTGTTAGGGTATTCAATAATCAAGGAAGGTGAATGCAGCAAAAGGGT
AGGGCCTGCCGGTTGTATTGCAAACCGAGGCCAAGTGCCAAGTGTAACCT
AAGTAATGCATAGTTTGCGGAAATCAAACAACTTAATTTAAATTATAGGT
TCAATTGATCAAAGGTGACTTGCCTTGCTCGAGATCTTGAGCTTCTTCCT
CAAAATCCGCGCATTGCGGGTCTTCGGGCTCCGAGACTACACGTGAAACG
AGACGACTCAACAAAGCAATAAAAAGAAGCCCTATTAATGACCACTAAGC
ATGCCATTGGATAGATCTCGATTTTTTAGGAATTTTGGAGGTGGAACGGA
GTTAATCGGACGAACGGTTGAAAAGATATGAATTTCCGAAGATTAAGGAT
TTTCTGTCTAAAGGAAAAGGAATTAAAATTTCCTTTGAAAAGAAAAGGAA
GGAGGGATGTGAATTGGACTTTTATTGTAGGTGGCTTGGTGCGGCCCAAG
GGAAAGGAATGGGCGCGGCCGATCAGATGGGCCGATGCCCGAGTGGAATG
GCCCACGGCCGAGTGGCGCGGCCTGGTCCGGCCTCCCGAGTGACTCGGGG
CCGACTGGGTTCCCGAGTGACTCGGGGCCGACTGGCCGGACCAGGTGACT
CGGGCCGACTGGGCATGGAGGCCGAGTGGCCAAGGGGGCCGAGCGACTGA
TGCGGGGGCGGAGGCCGACTGGGCCGATCGGGGCCGAGTGAGAGGCCGAT
CGGACCGAGGCCGAGGGAATGGCCGATCGGACCGAGGCCGATCGGGGCGC
ATCGGCTGGTGCTCGCGTGGCGCCTACGTGGCAGCCACGGAGGCCGGCGG
GCGGAAGGGGACGCGCCGGCTGGTGCTCGCGTGATGCCTATGTGGCGGCC
ACGGAGGCTGGCGGGCGGAAAAAGGGAAGGGGACGCTGGGATCAACAGCG
TGCGGCAGCAGCGGAGACATCGGGCGGTGCGGTGCGAGACCGGCGAAGGA
GAACGGCACCGGGGCGAGAGGGGAGAGAGGGAAATCGAGCCACCGGCTCG
GATTGGAGAGATGAGGCGCGACTGCGGCCGGCGACGACGCGAGGTGGCGG
CGGCAGCGGTGGCGCGGGGAGGGAACGGAGGAGAGAGGCGGCGGCCTCGG
CGGTGCTCCGGGAGGAAGCCTACGGTGCTACCCAACGCTCTACGCCGAGA
AAGAAGGGAAAAAGGTGGAGGGGAGGTGTTTACCGCGGCGGAGCGGCTTG
CCGGGGAGGAAGACGACGGCGCGGGCGCGGCGCGGCTCGGCTCCGGGCCG
ACGAAGAGGGCGAGGGAGACGGCGCCCGGAGCTCCTTCGGGAGCCCTCGG
CTGCGGCGGCGAGCGAGGACGGCGGCGGCGGCAGCGGAGAGGAGAGTGGA
GCTCGATAGGGGCGGCAATGGCGGCCGGGGGAGAAGGATTTAAAGAGGGG
AGCGAAGTCGGTTCGCGGAGGGCGCGTAGGTTGGTTTGGCGAAAGCGGTG
GAGCGCCCGGAGGGGACCGTGCTAGCGCTCTCCGCGCTAGCAGCCAAGCA
CGGCAGCGGTGACGCCGGCCGGTCGGGAAAAGGGGAAAAAGGAGGAGGAA
AAGGGAGCTCGCTCCTTGCCGCTTCGGGCAAGGGCGCGCGGAAGAAAGAG
AGGGAGAGGGGCGCGCGCTCGGGCGTGTGCGGCGCACGTGCGGCGCGCGA
GGGCCGAGTGGCCTAGCGCGGCCCAGCGGGGAGGAAGCGAGGCCGAAGGG
CGGTGAGGGAGGACTGGGCCGGCAGCGGCCCAGGAGGGAAAGGGAGAAGG
AAACAGGCCGAGAAGGAAAATCGGCCCAAGGGCAGAGGGAGGAAAATTAG
ACTTTTCCTAAGGGAGAAAGAGAGGGAGTTTGAGGGCTCGAATTCGAAAT
CCGATTTCGCGGTTTTCTCCGGGATTGAACTGAGAGGGGAAACACGAGAC
CTTGGCACACGACAAGACTTAACCGAAGAGCAGACTTTCGCAAATAGGGT
TTTTAGGAATTAGGTTTTTCCCGCTAACGCCGTGACAAAACGGGCGTTAC
AGTAAACAACAAAACTACGCTAAGGAATCACCTCACATCCGCCCATGATC
GTGGGCACGGCTGTTCGAACAGTTAATAACTTCTGCAGAGGGGGTACACT
TTACCCACACGTTACTAACCCGGGTCACCCAGCCCGTGCAGAACAGCCAC
GTCTGGTGACTTTGAGGCTTTCACGACAAGGCATTTCGAAAGCCGACTCA
GGGTCATCTTATGCCAATGGGAGGGGTCCCACGGACCAACACCAGGTTAG
GTCCCAGACCATACTGTGCCAGGAAGCCCAGGGGTCCTCCCCGACACCAC
CCCGGCGAATCCACTTGTCCCTTGGCATCAAAATTTCCCTGGCCTAGCTA
GTTACTCAACCAGGGGTGTCCCATATCACCTATGTGGTCGTACTTGACAT
ATGCTCGGATGTAATTCCCAAGGAATCGGTCCTTAGAGCGAGAACGGGAA
GACCACACCTCCAGTACGTCTCTCGCACCGCGAGTTTTGGAAACTCACTT
AAATTTTCGAGGCACCGACCCAAATGTCGAGTTTTCCAAGCATTTTGTAA
ACTCCAGTTTTACCCAGTGATCACTTTTAAATCTGAGGGAAGCCTCGGTA
TTCGTACGCGGGGTTCGAATACCGAGACCTCACCTGAGGGTGACAAGGGG
GGCATTAGGGTGTTCAATAATCAAGGAAGGTGAATGCAGCAATTGGGTGA
GGCCTACCGGCTATAAAGCAAACCAAGGCCAAGTGTCCAGTGTAAACATA
GGAATGAATAGTTTGCGGAAACAAAATACTTAAATTCAAAATTATAGGTT
CAATTGATCAAAGGTGACTTGCCTTGCTCGAGCTCTTGAGCTTCTTCTTC
GAAATCCACGCACTGCGGGTCTTCTGGCTCCGAAACTACACGCGAAACGA
GACGACTCAACACAACGATAAAAAGAGCCCTATTAAAGACCACTAAGTGT
TTCATTGGATAGATCTCGATTTTTGAGGAATTTTGGAAGTTGAACGGAGT
CAATCGGACGAACGGTTGAGGAGATATGAATTTTCGAAGATTAAATGATT
TTCTCTCTAAAGGAAAAGGAATTATTAATTCCCTGGAAAAAGAAAAGAAA
GGAGGGATGTAAATTGGGCTTCATTACAAGGGAATCGGCCCAAGGCCAAA
CAAGGGAGGCCAATGGGCCGGAGAGGAGAGGTAGGCCTAACGGATGGGCC
GACGGCCTGAAAGAATCGGCCCACAGTCGATCGGCGCGCGAGGGGAGACC
GATGGGCCGAGGCCGATGGGCACGGCGGAACGGCCCAAGGCCGAGTGGCG
CGGCCTAGTCCGGCCTCTCGAGTGACTCGGGGTCGACGGGCCGGACCGAG
TAACTCGGGCCGATGGGCCAAGGGGAGAGGAGGCCGAGTGGCCAAGTAGG
CCAAGCGACCGATGCGGGCGCGGAGGCCGACTGGGCCAGTGGGGAGGGAG
GCCGAGTGGCCCGAGGCCGACGCGGGCGGCCGGGATCGGTGGACCGTGGT
CCACCGCACGTCGCTAGGGCGGGACCCGCCCGGCAGTGACCCGGTGCGTG
TGAACCGGGCGCACGGAGGAGGAGAGGTCGTCGGCGCTCGCGTGGCGCCT
ACGTGGCTGCCACGGAGGCCGGCGGGGAGGAGAAAGGGGGAAGAGGGATG
AGCCCGCCCGAGAGCGGACGGCTCTCGGCGGTGCTACGGCGAGCGGCTTG
CCCCGGCGAACGGCGGCGAGACGAAGGGGGATGCGGGCACCGGGGGCTAG
AGGAGGAAGAGGGGAAGTGAGCCAATGACTTGGATCGGACTGCGGGGGCG
CGACGGCGGCCGGCGACTGCGCGAGGCGGCAGCGGCAACGACGGCGCGGG
GAGGGGCCAGAGGAGAGGGCGGCGGCCACGGCGGCGCGAGGAGACGGGTT
CTACGGAGCTATCGGGAGCCTAAGCCGAGGAGAAAAGGGGAGACGGGGGG
AGAAGGAGGTTAGCGCGGAGGAGAGGGAGCTCGCCGGGAAGGGGACGACG
GCGCGGGGGCGGCGATGCGGCACAGCACCAGCCGAGGGAGAGGAAGAGGG
CGCTGGTGTCCTCTTCGGCATCCTCGGCTGCGGCGGCGGTCGACGAGGGC
GGCGGCGGCAGTGGGGGGTTGGAGGGAAGTGGAGCTCGGTGGGGAGGCGG
CAATGGCGGCCGGTGGAGAGGGGATTTAAGGAGCGGCTAGGTCGGTTTGG
GGGGGAGAGAGAGGCGGTTTGCGGAGGCGGTGGAGCGCGGGGAGGGGACC
GCGCTGGCGCTCTCCGTGCCAGCCGCCGAGCGGCGTTGCCGATGACGTCG
GCCGGTCAGGGTAAAGCAAAAAGAGAGAGGGAGAAAGGGGTGCGGCCTCC
ATGCTGCTGAGGGCAAGGGCGCGCGGGGAGAAAAGGGAGGACGCGCGCTC
CCTCTTGGCGGCACGCGCGCAGGCGGTGGGGCCAGGAGAAGACGGCGTCG
GCGGGACGGAACGGAGAGAGAAAGAGAGAGAACGGCGTGTGTGGTTTTGC
TATTATCCTAGCAGGAACCAGCTTGTGTTAATAACAGCTATGGCCTATAT
ATGCAGCTTTGGTCGCATGTGGATCGAGCGAATCGGGTTGATTTGCTCCA
GTTTGCCGGGTCGGCCGAAGGAACCAGTGACCAAATATCATTAAGAAAGG
GAGTTAAATTACAAACAAGTTTTGGCTTACAACGACAGAAATTTGCTCCT
GGGCGCACATTGTTTCCATGCATGTGTGCCTTCAGTTGATCAGTGTGTGT
GCTTTGAGCCATGGGTACATGTTATTTAATTAACCACCGTGTGCTATACT
TATATATGTGTTTATGCTCTGACTGTGTGAGTGATGTCATATATATCTTT
TGAGGACAATAGAGAATACCTACTCGATTCATAGCCAAGTAATTAATTAG
TACACTAGAAAAGCTTTTCGGTCATGAGCCTAATTCTAAGGACAATTTTA
TCATTTTTAAAAATATATTAAAAGATATCGTATTTTCTAGTATAAAAATG
TGGTACCTTTAGGTATTAGGTATCTCGAAGTATTAAAATTTTTAGTATAA
AATATTGATATTTTAAGATACTGTTTTAAAGGATGGTAAAATTTTTCCCT
AATTATAATCTCTTGAGGATCTTTCGCTCCGCATGCTGGCCAAAACTGCA
GTTTTGTTCTGTAGAATGTGTATCTGTTGGATACAGCTAACAATCAATAC
AAGGGGTAATGCGGGTGTTTAGGTTCACACAGCAAGCTAAGCTACATCGT
AAGAGTAACAGTATAAATGCAAGATTATCTCAAATAATTTTGTTCAGAGA
ACTCCTATGGATCAGATATATTATCTAAAAGGTAACTTAGAAGAAACAAA
AGTGTATGTATTCAAGTACTAGATGCAGGGGAAATCAGGCTGTAGGTTGA
ATTGGACTGACATAAAAAGGTCTAGGTAACCATTGAATCGGGGTATCTCA
ATTGAAATTTCTCGGAAATGCCTAAAAGATTGGAATACAAGTCGCAAAAT
CTATTAACTTATTAAAGCAATAGAAAAAAAAAACCTTCATGTTCGCACTT
ACGGTCTAAAAATTCTCACATTAATCGAAAAAAAATAGAGTCCATATAAA
AATATAAAGTTAAAATAGCAAAAATTCGAAATTAAAAATAAGAAATATTG
GAAGAGGAGACTAAAGTCCATACAAGTATACAATTTAAAACTAATTAAAA
TTCGAAATTAAAAAATAGGAAAACTAAAAGTAGAAGTCAAAGTCCATATA
AAAATATAATTTAAAAATAACTAAAATTCAAAAATTAAAAAAAATATTGA
AAGAAGAGTCTATAGTCTATATAGAATATAATTTTTTAAAAAAACTAAAA
CTCGGAATTAAAAAAAGAAATATTGAAATAAAATTTTAAAATTCATATAG
AAATATAATTAAAAATAATGAAAATTCGGAATAAAAAATAGAAATATTGA
AAGAAGAGTCTATAATCCATATAGGAATTTAGAACTAACTTAAAGTCGAA
ATAAAAAAATAAAAAAATTAAAAGTAGATTTTAGAATCCATATAAAAATA
CAATTTAGAAATAAATAGAATCAAAAAATTAAAAAAATCATGATTGGGAG
AAGAGTATAGAGTTCACGTAGGAATATAATTTATAAATAACTAAAATTAG
AAATTTAAAAAATATGAAATATTAAAAAAAATCTAAAGTCCATATAGGAA
AATAATTTATAAATAACTGAAATTCGAAATTAAAAATACGAAATAATAAA
AAATAAATTTAAAGTCCATATAAAAATACAATTAAAAATAACAGAAATTA
GGAATTACAAATAGAAATATTGTAAGAAAAGTATAGAGTTCATATAGGAA
TTTAGAACCGACTAAAATTCAAAATTTAAAAAAATAAGAAAATTAAATAT
ATAGTTTAGAGTCCATATAGAAATACAATTTAAAATTAAAAAAAATCAAA
ATTTAAAAAATAAGCAAGATTGGAGAAGAGTCTAGCTTCTATATAAGAAT
ATAATATATAAATAACTGAAATTCGGAATTAACAAATAAGAAATATTGGA
AGAAAGTCAGAGTTTTATACAGGAATACAATTTCTAAATAACTGAAATTA
GAAATTAAAATATAAACAATATTAAAAAAATAATTCATATAAGAATACAA
TTTATAAATAAATAAAATTATAAATTAAAAAAATAAGAAATATTGAAAGA
AGAGTTTAGAGTCCATATAACAATATAATTTACAAATAAATAAAATTCGA
AATTAAGAAAAATAAATATCGAAAGAGGAGTCTAGAGTCCATATAGAAAT
AAAATTTATAAGTGATAAAAAATTCGAAATTAAAAAAATATAGAATATTG
AAAAAAGAGTCTAGAGTTCATATAGAAATAAAATTTAAAATTAAACAATA
ATTAATAACTATCACGTATATACAATACAATATGAATATCACGCATTGGT
TAATTTGGTGCAGAATTTAAAATTATGTTATAGTTTTAATATATCTTAAT
AATAAAATATAAAAATATTTAAACTATTATTATATAAGAAAATATAACGA
TGTTAGTCGCGTAATCGATTTTCACATATACGTGCCAATCGATTTTGATC
CTCTAGTGGGCCGTGTCCTCTGCTTAGGCTCGCATAATTGGGCCGCCTCA
CTGGAGCCCAACAGTTCGCGACTTTGTTCGTGGGTTGAAACGTCTCGTTC
ACTCCGAGAGGGAGAGAGAGAGAGAGAGAGAGAGAGAGAGAGTTGATATC
TGCCGGGATGGTCGCCGGCGGCCGGAGCTCGCCGCCCGCCGAACAGACAG
AATGTTCCCCATTCCCCTTCTCTGGGTACCGATCCCGCCTCCACCACGAC
GACGCCCTTGAGGCTTCCTTGCGATTTCCCTTTTCTACTTTTCGAGGGTC
CCCGGGATGGACCGTGGACGAGCCGCGCGCCGCCGCGCCCTGGTGGTGCG
GGGCCTCTACCCCTGTCAGCACGAGGTGTTTGTGAAGCAACGGGATGTGG
ATGTTCCTTTTGTAGAAAAAGAAAACCTGGCCCGTCGCCTTTTCTGTGTG
CATGGGACACGAGCGGAAGATGTTCGTCCAAATGCCGCAGACAGCTCAGG
CAGGTAGTTCTTGTTTTTGCATGTGGTTACCAACGCCACATGATTGCAGG
CAACAAGATCATTTCGCTGGATCTCTCTCTCAACATTATCGGAATACAGA
GTTCTCCTCTATCAGTGAAATTTAGCAGTTAAAAATTCTGAGCCTAAAAG
CGAATCAGAAGCGTCTGTTGTATTACTCTTTGAGGTAACTCCTTCCCTCA
AATGCATGAACATGGAATCTTCTTGTCCATGAAGTTAAAACTATTTGTCT
CCCAAAAGGCAGCCCCTCCCATGGAGATTTATTATATAGGAGTACTATGC
AGAAGCATCACGTTTTCATTGTAATATTAGCACTTAAGTAGTGGCTAGCA
GGAGTGGAAGACATTAATTAGTGGGCGCATTGTTGGCATCACTTCAAAAT
GGCATTTAGCTACTTTCCAACTTCATTTTCAATCTTCTTATTGCTGCTCC
TTTTTTCTTTCTTTTTTAAAAGTAAGTTATCGTTTCAAAAAAGAGAAGTA
AGACAAAGACAATGGGGGCCTGGACCTGGATAGTCTTGATGGCCCCATTT
TTTTTTTGGTTTCTTATTCGTCAACACCTCATATATATACTCCCTCCGTT
CCTTTGTAGATGGCAGCAGAGGCCATTTTATTTTTTCCAAAATACTTGGC
AGCAAACAGTTCACAACAGTATATTTTTCCAAACTTGTCCCTTGTGGGCC
CAACTAGAGGTTTCTTTTTTTATGTACGACAAAGCCTGCCTTGTACTGAT
ACACAGCAACGCAGTAGACGCATGGCGAGGACGGCCGTAATGCAACATGG
CGCCATGGAGGGATCCTCCTGCCTGCCCTGTAGACCGTCACGACGGGCGC
GAAACAAGCGCACAAAGGTGGTTGCTGGCTTTGGCAGAATTATCGCCTCG
CTGATCTCAAGATGCATCTGCTCTGTTGTGGCATTGGTTGGGTGATTGGG
TCACGGAAACAGAGCTCAGGATGAATGTTCAGCCCCGAGATGCATACAAC
CGAAGTAATAATTCAGATAATCAGAGTGAAATGACAATCTGGACGAACAA
TTTGGCTGTTAACAAGATGCATTGCCGAGTTCAATGTGTTTTACATTGAC
TATGTTCCAAGTTCTTCACTGGTGTGAGAATCTGTAAACATTTTGACTCT
TTAACGCTATTTTTCATTTAATTCTAGACTGTTTCAATTTCAGTCATTGC
AATACTTAGAACACTGGGTAATTCTAAGTTGCTCCATATAACTACGAGTA
TGTTCCATGTTACTCCAAGAACCAAATGTGCATAATATTTACATGGACCA
CACGTTTGTACAGAGATCTATCACGCCTAGGGCTGGACGAAATGCTCGTG
ACTCGTTAGCTCACTCGATTCGTGGTTGGCTCGGCTCGACTCGACCTGGC
TCGTTATGTTTTCTTACCGAGCCGAGCTAGCATTTTAGCTCGTTACATAT
AACGAGCCAGCTCGAGCTGGCTCATGAGCAGCTCACGAGCTCAACGAGCT
AAGGGCAAGCAGGCTAACAGCTCAACAGCCAGCGGCCTAGCCCAATAAAC
AACATTTGTGCCATCGTGAGTTCTAAGTCCTGACCATGCCCAATATCAAA
GAAGCCAAGCAGCAACCTTATCCACACTATAGCCTACATTATAACGGCAT
AACCTTATCCATTAATCCATGAGCTTAGGCATACTAGCGACGGCGGGAGC
TTCGGCAGCAGGAGGCGGTGGCTCGAGCACAAGCTTTGAGCAGGAAAAGG
TGCAAGGGCGAGACCGGCCACAGCCTTGAGTTGTGGAATCAAGCTCAAGC
GGCACAAGCTGCAAGCAAGCGACAGTTTGTGCTCAAGCACGAGATGGCAC
GGCCCCGCGGGTGGCGACGGTGGTGACAGTGATGCGGTCTCGAGCGGCAT
GGCCAGGCAAAGTCATTTTCGAGCTCGCCGTCGCTGGAGTCATCTTTCCT
AGGCTCACCGTACTCATCCCCATTCTTGCAAGTCTGCAGTGTTTTGTTCT
AAGACGCAATTAGTTGCTTGATTTCCTTAATCCAACTCGGAGTGGACATA
AATTTTTCTTTGTTTCTCGGTATTGGAAAGGATAATTTCCTTTGATTTTT
CCTGTCATCCAGTGAGGATGTGATTGATTCATGTCAACCAAACAGTGCTA
CAGTCATGTTTCTTTCCTGTAATCGATTCGTCAAGTTTCTTTATCTTGTC
GAGTTGGGAATTTCTTTTGGCTGTGGAAGGTTGCCGCTTGCGCTAGATTC
ATGCTAAAACTTGTAGTTCACCATGCCGTCGCTCCCTTAGTGTAGTCTGC
CGATCGTCGACCTCTTGCAATCACTCGCAGCGCAGCCTGCTGGTCTCACC
CGCAGCAGCCTCTCGCCCTCTCCCTGTCCAACTCACGAGCTAAACAAGCT
GGTTCGAGCTGCTGACAAGCACGAGCCGAGCTGCATTTTCTGCTCGTTAA
GATAACGAGCCGAGCCGAAAACGAGCTAGAGCGAGCTGAACCAAACCGAG
CCGAGCTGGCTCGGCATCCACCCCTAATCACGCCACTCCACGACCAAAGA
CAAGTCTACAAATACTGGGAGTACTTAAGTAGGAGTATGTTCATGGAAGT
TTTGTACAGAGATCATTACATCCAGTCACTCCATGACCAAAAGATACTTC
TGAAAACACTGGAGTACTTAAAGTATTTACATGGACCAAAAGTATGTACA
GAGATCAGTACATCCAATCACCCATCGACCAAAAGCCACTTCTATATAGA
TCAGGACTGCATATATTTACAGAGGGACCAAAAGAGCCACTCCTATAGAG
ATAAGGAGTGCATATATTTATAGAGGGACCAAAAGCCACCATTCGGTCAT
TCGTTGATCTTCCTGCATATATCCTGAACCAGATTGAGATCACACTTAAT
TTGCATTGGTAATCTGCTTTCTCTTTCTAACAAAAGTTTGTTAACATGAG
GGATCTTATAGTTGTTGCCACCCTCAACTTTCATTGCCTCTCTACTAACA
CATGATGCAATGTTAAGAACATACGATTTGATGACGTCGGTGGATAATTT
TCGAAGGCATTCTGAACAGCACTAACAAGTTCACCCACAGTTTTGGCAGC
TTCCTTATACTGAATTGTCTGAATAGCTGCAAAGAATCCCAAATCAAGGA
TATTGAGGTCTGGCTAATTCGAAGGCTGACAAATGAGCTGGATATCGAAT
CCCTCCTGTTGTGCTGCCTCACAAAATATTGGGTCATTTGGATCAACATG
AGGGCGAGCATTATCTTGTTGGATGAATATTAGTTTCCGAGCATCTTCCC
TTGGCCACTTTGATCGGATTGCATGAAGAACCTTCTCTATGATAAAGGAA
CGTATCACTTCCTTTGTAATAGACAAAATGGGTTTCATCTCTAATGTGCC
CGCAACACGATTTTTACTTGTCCTTTTAGCAGCTTCATAAGTGACTAGAG
GAAAACAACCAATTTTGCCATCAAATGTACAATTCCCATCACTATCCATC
CTTGGACGAGCAATAGCAGTAAGAAACATTACCTTAGGGATGAAATTTTT
TGCTTTTGCATGTCCGGAGAGGCAAATTCAATTACACGAAGTATAGCTTT
ACCATTTGAAGGTGATGATGAACTTTGAACGAAATCTTCATCCATTTCTT
CATGCGGGATGATGTTCAGATCAATATCAATGGGATTTTTTTTCCTCCAT
TTCTTCATGCCGATCATTCATGTCAACACCAATGGGGCCTTCTCCCTCCG
AGGCCTCCGTTTCCTCTGGGGCGATCATGTTCAGATCAAAATGACAAGGA
ACTCGGGGACCTTGTCCTCCTCCTCCTTCTTCGCCATGGTACTCTTTAGG
AAAGGCATTCAAATCGAAGGGAGCAAACTCATCGTTGGGAGCTAAGAGAG
CAGGGAATTGGATCGCTTCCATGTTGGAGAGACATTAGACATTGCACGGT
AACAGGGATTGGTGTGGAGAGAACTTGGCTCACTGCTGAGACATTTCTAG
TCCATACGAATATCCGTAGCCCCATTTTGAATTTGAACACACACCTGTTT
TTGGCGCCTTGGCTTACCCTAGCCTGCCACACACGCATGTGTTCAAACCG
TTCCGGAATAATATAGTTAGGGGCATTTTAGTCATTTTCTTGGATTTAGG
AGTACAACCTTGTGATGTGTGCATGGCTCATTGGTGACATCTAAAAAGGA
ACGGAGGGAGTAATTGTCTTGTCACGAATCATGCTGATTGTGCAGGTAGT
TCGGCTTGACTGGCACCAAAACTAATTAAAAGAATACACTAGCTGGCAGG
TTAATTCACTTAAATCCTCTCTGTTTTACAACAGGACCTGGACCTGGATA
GTCTTGATGCCCAGGTGTTTGTATTTTAGGCTCTTCCTCTTTCACCTCAT
ATATATAATGCTGCAACCGGAGTAGGCTGGGTGAGTACATTATCAGATAT
TGTAACACCCTGACCCAAGGCATAATAGGATTGATAGGATACTCATGCTA
ACAAGTTACAACTTCTTTTCCAGAAGCCCATCTTTAAAGAACTCTAAAGT
TAAGCGTGCAGTTGCGTAGGCATGGTGCGCATGGCTGGTGTGGACTTAGT
GTGGTCACACAGCATGACACATGCGCTGGCACTGGACACACGGACGTGGC
CAAGAGTGGGAGTTCCTAGCTTGGGGTTGATCGACGAGGACGTCGATCTC
TTAAGGAGGTGAGGATGTAACACCCCGACCCAAGGCATAATAGGATTGAT
AGGATACTCATGCTAACAAGTTGTAACTTCTTTTCCGGAAGCCCATCTCG
AAAGAACTTTAAAGTTAAGCGTGCTTAGCTTGGGGTTGATCGACGAGGAC
GTCGATCTCTTAAGGGGGTGAGGATGTAACACCCCGGCCCAAGGCATAAT
AGGATTGATAGGATACTCATGCTAACAAGTTGCAATTAGGATACTCATGC
TAACAAGTTACAATTTCTTTTCCGGAAGCCCATCTCGAAAAAACTCTAAA
GTTAAGCGTGCTTGGCTTGAGGTTGATCGACGAGGAAGTCGATCTCTTAA
GGGGGTGAGGATGTAACACCCCGGCTCAAGGCATAATAGAATTGATAGGA
TAATCATGCTAACAAGTTGCAACTTCTTTTCCGAATAAAGCCCATCTCGA
AAGAACTCTAAAGTTAAGCATGCTTGGTCTGGAGTGACCGACCGGGAAGT
CCTTCCCGGGTGCGCACGAGTGAGGACAAAGTGCGTAGAAAAGACTGGTG
TTGGTTTGTGAGGGCAGTCTATGTCCTATTTAAGCTGCTAGACTAAATTC
CTGACTGAGCAAGCTGATTGAAGGTCTGTCAACGTAAGCTAGAGTTGGGG
AAAAAGAGAAATTAAGAAGCTAGCTATCTCCTGCTAATTACTTAATGGCA
TGCATGCTTAAGTTTTTGTTAATTGTGCTTAATTGTGCTGCATATATGTA
CATAGCTAGCTAGGATACGAATTACATGTTCTTGTTTAGAAAGGATTTAC
GAGTTCTGTTCTGACATACACCTTGCTCTGTCTACACATGTCATGGCATA
TGCAGGGAATTAATCAGATATGATTATTGAGGCGTGTTGCTGCCTGGGGC
TTGCTGCGAATGTAGTGCAGCTGGCCGGCCTGGACGTGGCCAGTCTGGTC
AAGGAAATCAAGGGCGCGTCCAGACAGTGAGCCAAAACAAGGAGGACTGT
GAGCTCGCCGAACGCGCAGACTTGATCCTTGATCTGCTCGGTCGGTTGCA
GAAATCCAAGGTCATAGAGGACCCTGACATGTGGAAACCAACGGAGAGGC
TCAGATCAACTCTTCGTAGGGCGTGCGAGGTCATCGAATTCTGTCAGGAG
AGGAGCTGCGCGTACCGTTTCTGCAAGAGCGACCATATCGCCAAAGAGTT
GCGCAAGGTGCTCAAGGCTCTGAAATTTTGCGTTGCCCACCTGACGGCAC
TCACCACCATCATCAATGGTGATCAAACCACACGTTACTTTCTGGTCCAG
CAGACTCCAGATGTTGTTAAGCTGCAGGTACATCCATACTATACTGTTAC
TACAAGTCTACAACAGCTAAGATCGAGCTTCATTTGCTAATTACAGTGTA
CTGTGCAACACAAATCTTTTCTGCATTCCCTAAAAATACACTCTAACGTG
CAACTGCCAAATGCCTAAAATAGGATAATTCAAACCATCTATCCATTTTG
TGATTCTGAAGTTTGTTCTGACAATATGAGAGGTATTGTATGTGTGCTGA
TAAATGCTGCTTAATCGGTTGAGCCTAACTTAAGTTGTTATTTCAGGATG
GCGTACAAGTACCTGCTCTAGCGTTGCCTGCTCAACACTTCAAATATAAT
GACCGGTGAGATACTGACCACAGTATGTATCAGTATCTAAAGGCTTGATA
TTAGGTGATTGATGGTACATCTATCTATCTATCTATCTATCTATCTATCT
ATCTATCTATTATATCTATCTATCTATCTATCTATCTATCTATCTATCTA
TCTATCTTCTATCTATTATCTATTATCTATTATATACTAAAAGTCCATTA
AACTTCCTCCAAACGCTCCTACGACGCCACATGGCGTTCTAATAAATTAG
AAAAAATACTAGAAATTCTATAAAAAAAGCAAAACATCTAGCCATTGATT
TTCATTAAAATTAGTGGGCCCATTACTCCAAGCCGTTAGATTAGATTGGT
TTATTCTTACTTTCTAAAAAAACAAAGAAGGAATCCTGCCGTGCGTCATG
TATGAGTACCTCCTCTCCGTTTCTTTTCCTCCCCCTCCTCTCTTTACTAT
GTTCTGCAACAATAAATATTGAATAAGTATACTTCTAAATTACATGTTAT
TTATATAAATAAGTAAATTACATATTATTTGGACCAATAACGATCCTAGG
CCGCCACGTGGCGTTCTAGCAAATTAGAGAAAATCCTAAATCTATCTATC
TATTATTTATATACTAAAAGTTCATTAAACTTTCTACGAATGCTCTCAAA
CTGCCACGTGAGACTCCTATATATAAATGCTCCTACGTCGCCACATGGCG
CTCTAATAATTTAAATAATATTATGAGAAAAAGAAAAATATCTGACCGTA
AGTTTTCATTTAAAGTGGTGGACCCAATAATATTAACCGTTGGATCAAAA
CTAAATTTTTCTCACCCTTTCTCTCCGGACCCATAAGTACGTACGTACAT
ACTTATGCTTCTGTTAGCTCGATGCCATCCATATCTGGATTCTCCCTCTC
TCCTTTTTTTTCCTAATTACACAATACATGTGCATCATAATTTGTTATCA
TTTTCATGGAGACTGATCTGCATCGGCGAGCTCGATTGATGCCATCCAGA
TATCCTAATTCTCCTTTTTTTCTTCTTTTTTCCAAATTACATGATACATG
TACATCATAATTTATTATCATAAATTATTAGATCAGTTTTTTCATAGAGA
GTAATCTGAGTGTGAATGCGCAAACGCTAGGAATTTACAATAGAAGTGAT
CTGGTGTTGTAAATAAACAATTATTTTTATAGACGATCTACGCATACACT
TTAGCAGCTGTAGGTTTTTTTTAATTAAATCACCAATTCCAGAGCTATAT
TAGCTATATTTTTACTACTATATCATATTTTATCTTATGTGCCATTTCTA
CCAACACTTGTAGGCCACCATGTGACTTTGTCTAATCTCATCATTAATTT
TTATTTAAATTGGTAGAACTGTTATCTTAGAGCAAGTACAATAGCAAGCT
ATTAGCCAGCTACAAACATATTTTAATAAGATAAACGATGAGAGAGAAGA
GCAGCGGACTACAGATTTATAGCCAGCTGCAGCACGGACTACAAGACGCA
ATGTGCGTATGACAGGTGGGACCATATATTAATAGTATAGTAAGCAACTA
TTGTATGAATTGGCTATTAGATTGACTATAGATGAATTGAAGCTAATAGT
GAGCTATACTATTAAACTTGCTCTTAGGACATTAGATCAAATCTACATGT
ACATAGTTAACTGTTGCAGAAAAGCATAAGTAGTGTACGTATGATTAAAA
AAAAGTTAGAGCTTACAAAGAAAAATATACGCACGTACTTAGGATAAAAA
AGATAAAGGCAAAAAAAAATGTACGGAGTATCAATGGGAAAAATATCGAC
GGATTTTAAAACATATGTTTCTATAATGTAAAATAAAATATATTACTTCA
CAAATATAAGCAAATAGAGCTAGATCTATAATATAAATATCAAATATCAA
ATCAACGGTCTTTAAACATTCATCTTTTTAATTTATATTTATATTCAATT
TGTGATTAGTTTCATGCTTTAATTAAATGAAATACTTATGTCTTATAAAA
GGTATATTATGGTCCTAAATACATCATGACACATGGGACCAACATATAAT
AATTAATGTTGTGGTAATTTTTAAATAGTTTCACATTATATTTTAGGATT
TCTAATATCACTTGATAAATATACAACACTAATTTAAATCTACAAATGTA
AAAAATGATAAAAACACAATTTAGTCTATTTTTTAAGTAAATCCGATTTA
GTTTTAATTTTTTGGATTAATTTATCAAAAATTTTATTTTCAATTTTTTA
CAAAACTCAACAGAGAAAAAAAGTCTTGGTGGTTACGATGGGCTTCACCC
GTTAGAGGGGCATTCATGTTTATCTTTAACGGTGTTATTTCATTAATTGG
TATAAGTGGTATTTTTAAAATATTTATATATTGATTCGGAAATAAGTGAA
ACATGAACACTTAGATAAGTAGTGAATATTTTAGTGTATCAATGATGTAT
TAGGCTTATTTTATTGGTACATATCCAGTTTTATCTATTTATAGATACAT
AACTTTTAAAACAGTAATAATAAGTTGTGGTGACAATAGGAGAATTTATA
AGTAATCGGGACAGACCGATTTTCTTTTAATCTTCGAGACATTCTTATCA
TTTACTAAGTATATTAAAGTCAGTTTATCTCACAGCATAAAAAAGATAAG
ACATGACATCTTTTAGCATTATTTCATAAATCATAAAACAATAAATTAGA
TGCCCGCGCATCTGCGCGGGCTTCCTTCCTAGTTATTATTATTATATACT
AAAAGTCCATTAAACTTCCTACAAACACTCTCATACCGCCACATGAGATT
CCTACAAATGCTCCCAAGCCGCCACGTGGTAATCTAATAATCTGGTGGAC
CCAATATTATATAGAATTAGATCTATTTTTGGAAAAAAAATCCACATCCC
ACGTCCAGCTTGATCTGTGCGTACGGGAGATGTACGTACGCCCTCCCATG
TATCCCCTTTAATTATCTCCTATTTCCATGCTACATGATCTCTTCTATTT
CCATACTATGTTAATTCCTATTTTTATGATATATTAGTCAGATGTAAATC
ATAATTTATAATAAAAGTTTTCAAAAAAAATAACTAAATCTCCGTCATAT
ACACATTAACACATATATATGTACAAACGTACGTACTCCCTCCCTCCTGT
TCCACAGGAATTAGATAAGAAGTGCATTTTATTTTTATCTGTTCGTGAGT
ACGAGACCATCACAAATGATTTATCATGGATGGCTTCACTTAAGCGTGTC
TTAAATTGAATGTGTAGATCGGCTAAAAAAGTAATTATTTATTTATGTCA
CCAAGATCATTCATATAAAAATTAAAGTTCATAGATCCAATAATTTTTAT
AGTAATAAATGATGGTGCATAACCATAATAAAAAATAAAAAAGAAAGAGA
AGACTGAGGGGAGGGGAGCAGATGCGGTGGTACGTGTGTATTATACATAC
ATGTGGGTCCAAGAGAAAAGAGTGATCGGATCGGTAGATTTAATCTAATG
GTTAGTATTATCGGGTCCACCGTTTTAAATAAAAATAAACGGTTAGATAT
CTTTCTTTTTTCTTAGAATTTATCAGAGCGCCACGTGGCGGCTTATGAGC
GTTTGTAGGAATCCAACGTGACGGTTTGAGAGCGTTTGTAGGAAGTTTAA
TGGATTTTTAGTATTTTTAATTTATTTGAACAATAAGTTTATTTGTAATT
AATTATACTATATAAAAGTAAATAAAACTTCATACAAACACTCTCAGGCC
GCCATATGGACATCCTACAACGCTCTTAAGTCGTCATCGTCATGTGGCAT
TTTAATAAATTAAAAAATATCACACCACTCCAGCCGTATGTACGTATGTT
TTCCTCCCTCTCCCTACTCTTCTTTAAATTAATTTTTTTTAATGAAAAAA
CAATTAATAATTTAATATCCATATCACCCATATTTTACTATAAAAAACTA
AAATACATTATTTGAACAGATTGCAACCAAACAACATCCAATTTTTAATT
TATTGGAACATTAATTTAATTTGTAATTTATTATTAATCTATCTATCTAT
CTATTATATACTAAAAGTCCATTAAACTTGCTATAAACGTTCTTAAGCCG
CCATGTGGTACTCCTATAAATCCTCCTAAGTTGCCACATGGCACTATCTA
ATCTCGCCGTTGATTTTTATGTAAATTGACGGACCCATTAGTTTACACTA
TTAGATTAGATTTATTATTAAAAATAATAATTTTCTCATGTTTATAACAT
ACAGGCGCTACTACTGTCCGTACGTATGAGTTTGTACGATACAAATGCTA
CTGCTGTTCTTTCCATACGTACAAACGTACATGATCTTTCCTAATCTTGC
TGAAAAAAACATACACATGTACATAAAAAAAGACAGAAAAAACATACATC
CATAAAAATCAGCGGTCTTTGAAATATAATTTTTGATAAAATATATTACT
TCACAAATATAAATATATTTAGTTAAACAAAGATCTATAATAAATATCCA
ATCAATATTCTTTAAACCATCTTCTGAATCTATCTATTATATATTAAAAT
ATAATAAAAGTACATTAAACTTCAACAAACGCTTTTACACCGCTACGTGG
CTCTCAAATAAATTAGCGAAATCCTAGAAATCTGTTATATATTATAAGTT
TATTAAACTTCCTGCAAACGCTCCTACATCGTCACGTGGCGCTTTAATTT
AGATTAATCCTAGAAATTTAGAGTAAAAAAAAAGAGAAAAGCATCCAATC
TTCAATTGTCACTTAAATTAGTGACACATTATTTTAAACATTGGATTAGA
GCTCTTAAAAATCCCACGCTGCTAATCTCTATCCCGGAAAAAAAACATAG
CGTGCTTACGTCGTACGATCATCTCCCTACCAAAAAAACAAAACTTAAAT
ACCTACGCCATATACGATCGAAAAATAATAAAGCTAAAAAATAAAAAGGA
AAACATGCACACGTACATAGAACAATTGGAAAGAAATACTAATCAGGAAA
AATCATCGGTGCCAGCACATATTTGTTGTCAACGGCCTTTAATCTACAAT
TTTAAGATCTTCCTCCCCACTCTGTTATTTATAGTCCTGGTGTAGATAGA
ACTTCCTTTATGGTTTAATTCCGAGCGGTAGTAAATACAAGGACTTAGCA
ATATTTGATTGATCACAACTCATTATATTCCATTTATTATAAATCTTCCA
AAGTAATTCATTATAGGAATGCTTTCAAGAAATGGTTTGCGCACATTAAA
ACCAAAAATTAATTGTGCGGATATGTATAATTCAAAAGAATATATAGATG
AGTGATTCATACACAGAAATCGGGATTTTTATTTAAATCTAAGAGACATT
CTTATCATATTTCTTTTTTTTAGGATAATCTAAATTCACTTACAATATAT
ATAGTGATGTATTATTCTTTTTTAATAACAAATAAGATGCTCGTACATAT
GTACGAAATTCCTTTCCGATTTATATTCTAAAAATGTTCTCCAGTTTATA
TTTTGTCGTTATAGTGTTTGAAACACAAACTATAATACATGCCCGTGCGA
ATGCGCGGGCTACGTTCCTAGTTTTTGAAAAAAGCTCAAAAGTCAATGAT
GCTATTATATTTGAATGCCCCCCCCCCCCCCCCCGAGATACATGCAGCAA
TGATAGGGGAGAAACACTGGTAACAGAGCCTTCCTCTGTTAACGAACCAG
GTACTTCACTTTTATGGGCCAATCTACATATCATGGAGAAGTACCTGCAG
GTTCTTTTCTTGATTTTCTTTAATTTTCATTTGCCTTTTTTTTTATCACG
GTCCGAAAATTACCCTCCATGGGAAAAAAAGAAGAAATAAATCTTGATTT
CTGGTAATCCTATTTCATATGAATTCTTATATTTCAGCAAAATTTCCCAG
CAAGGGTTGTTTTCACAAAGGAAAACAGGCTAAATGAACAAAAAACTTTC
TTTTCCTTGAGTGCTATTCTATGTTCTTAAAATATTGATGCATTTAGCAA
AGTAAACTTGAATCACCTTTTTCTACAGTCCTGCATAATATTGTTGAAGA
AACATCAGCAGAAAAGAAGAGATCAAGATGCTGTCGGTGGCATCCCTGGA
AGAGCATTGCTACCACTTCCAACACTGGCATGCTTGTTGCACAAAAAGAA
ACAGGTAATGATGAATGATCTATAATCCAAAACTTAGCATCATAAAATCT
GACTGCCTTTCCAATTCCGTAATTCCATTTGTAATGCCAAGGGAAGTTTC
GAAATACTAAATGATAAATGTTTGTCTAAATGACAGGCCTTAAGGTTCGC
TCTCTCTCAATTGGAGGTTGCTACAGGTAACTTCTCTCTGGAAAACCAAA
TCGGTGTAGGTGCTTTTAGCATTGTTTACCAGTTAAGGATTTGCATATGC
TTTGCTCTTTGCCGGCTTCTGCATTCAGCAAAATGATTAATCTTTAGCGA
AGTCGTTGAAACATCTTCTCTTGTACTAAGATATTAGATTCTCTTTCTGT
GATGAATTTTACCATTATTGACTGGCATTTGGCATTTACTTTAGGGGCGA
CTAAATGAAGGACTCGAAGTTGCCGTGAAGAGAGCATCATATGTTGACAA
AATTCCATTGCTTGAGAATGAGCTTGATCTAATCCCAAAGCTTCAGCATA
CAAATATAGTTAAGCTTCTAGGATATTGAACGAGAAAGAGGGAGAGGATA
CTGGTCTTCGAATATATGCCTAACAGAAGCTTGGATTCACTCATAACTGG
TAGGATTCAGTTCAATTAGCACTATCAGTCTCAGTTTTGAGACCAAATTA
TCCTGTTTATATTGATGTACCCTCCTATTCATATTCACTTATATCCATAC
ATGCTTCTCGCATTTACAGGTGAACGAGCAACAAAGGAACCATTGGATTG
GCCTAAGCGCTCCCAAATAGTTAGAGGGATAGCTCAGGGAGCTATATATC
TACACAAGCTATGCGAGCCACGTATTATTCACGGAGATTTGAAACCAGGC
AACATACTCCTGGATGCTTCTCTGAAACCGAAGATTTGTGACTTTGGCAT
ATCAAACGCACTTAAGGCAGATGCGGATAAAGACTGCACTGGCGTCGTGG
TGGGCTCACGGTAAGGCTAGGTTTTGTACCGCACAATCTTTAATGTTTAG
ACTTTGGAGTGGTTTTACGGTCCTCGAGTAGGTGCCATAGTTTTTACTGT
TAATTTGTGGTGCTTCTTGGTACATTTAATACTGAGGTGTTACCAAAAGG
CAAAATTCACTTGAAAATGTAGTACATCGTCTAAGACCTTAAAATATCTC
TAATATTTTACCCCGTTTGATCTGCTCCTAGTTGTGACGGATTAATCTTT
CATCTTTTCAGTGGGTTTATGGCCCCTGAATATAAACAGGGAGGCTGTCT
CTCTCTCCAGACAGATCTATATAGCTTTGGCGCTACGCTTCTTCAGATCA
TTAGAGGAAAACACATCTCTCCATCTACGTTGGCGCTTTCTGATGAATCA
CGCAACTACGGGCCCCTAAATAAGTGGGTAAGTGAACCTTTCCGAGTGCT
ACTCCTGAAGAGGAATTGAAGGGCATGCAAGCCTGACACATTATTCAAGG
GTTGATCACTTATTTTTTTTAGATAATGAATTTATATTAAACCCGGCCTC
TACACCTGTAAGAGTGTACCTAGCCAAACAACTTTTCAAGAGTACATAAG
ACTCGTCCCGTTATATTGGAGACAACACAAGGTATGATCGGTTTCAAAAA
AAAAAAGACAACACAAGGTATGAAGTTTACATAAAACTCATTCCATGTAG
GTATGAAGTTTACATAAAAATCATTCCATTACATGGGCAGCATCACAAAA
GTTATAACCCATATTAAGAATCATAGAACGCTAAGCTTCAATTCTTCTTC
TAAAGTTTCAGCCATAAGTAACATAAAACTTCATTACTCGCGTCTCCAAA
ATTCTGCAATAAGAGTTGATCACTTATTAACCAGCAGCAATTTTACTACT
CAGGCGTGGAACTTGTGGAAGATGGAAACCTGATTGAGTTCATCGATCCG
TCGCTGCACGATGAGACTCATGCTGCTGAGATAAAGAGATGGGTTCAGAT
AGCGCTGCTGTGCGTTCAGCAGAGTCCTGAGGAGCGGCCAAGCATCTGAT
GCTCAGCTGCGACAGCATCGTCTTACCAGACCCAAAACTACCAGCTTACT
ACTAAACCGGATGATACACATGGAAGGAAGGCTGGCAGCATGGAGTGTGC
TACAGAAAGTTCAGGTCGCTGAAGCCTGTAAACTGCATGCCTCAGTGTTG
CTGCATCATGTGTGTTACGTTCATTGTTCAAGTGTAACTAAATAACGAGA
CTGCTGCAAAAGTGCAGATGTCTGTTCTTTCATGGATCCTAGAGACGTTG
TAAACTACAGCTAGTACACTGTTTACGCACTGGATTTGCCATTTGTCAAA
ACTGTGATGTCTGCAGAGCTTTGTTGACTACTGTTTGACTTATTGAGTGA
CATCAGACGACACTGTAGCAGTTGGCACAATGAACCTTGATATGTACAGT
CCATATGATCGACGTGTGCCTTATTTGGGCCGGATCAAGAACTCCCGTTG
ACCTTAGTTGGGCCGCGCTTTCAGGTCAAGCACCAGAAATAACCAAGACC
TGTTAACAACACCTGTATGCTTGGCAAACAAATACTTCTACATAAATATT
TCTGATACATAAGCAGCTTCATGAACTCGGGCACTTATATCAAATGCAGC
CTGGATTTGTATTGGGATCCAAATCCACGCGGTTTCAGCCAGTTGATTTC
TCTCCGTTGAATTTGGGAGGTGATACTGAGACGTGATATGTTAATTGAGC
TTGGCAAATGCAAGAAGCAAAGAGAGAAGTACCAACCATTACCGGCGAGT
AGAACAAGCCGGGACTATTGCCTGAATTTTCCGGAGCTTTTCTAGCAAAC
CATGCGTTTGCAAAGGATATGTGGTTACGTACGAAGGTTTTTTTTTTTCA
CTTTTATTTGCTGTTTGCTCTCTTATCATTCAGTCACCAAATCTTGCATA
TAGTATAGTCCGTTCTCATATAATAATGCATGTGGCGTTATTTCAGTTTT
AAGGTAGTATTCGGATGGATAAGTTGAGTTCTGCTCATCCTTGCATGTGA
AACGGGATGACTCATTAGTACATAATTAATTAAATAATAACTTAAAAAAC
TTGAAAAATTGATTAATATATTTTTTAAAAACAACTTTTCTATAATTTTT
TTTAAAAAAACACATTGTTTGGCAGTTCGAAAAATGTGCTCATATAAAAC
GAGAGAGTATAATATTGTCTTGTATTCCTTATGAATATTTACGTCCATGT
ACCTTTATATTTGTGCACTTTCTAATTTACCAAAGTACAATTATTTAATT
TCAAGTTTAAAAGTTAGTTGTTTCATCATAAAGAACAAAGAGATAAGTAG
CCAAAAATGAGAGTTTTGGGGACGGAGGTATTAGCCTGTAAAATGTTGAT
ACAGTAATTGAACGAAGGAATAGATGTTACTGGGGAATGTCAATTTACAA
CCAACATACACATGCACTCATCTCTTGCATATCATTTGCATGAATCATGA
TCATGAAATTTTTTGGAAAAAACATTACAAGATTTTATATCACTTCACAA
AAATGTGATACTAAATGTAATTTACATAATTTAAAACAAAAATTGGCTGT
AAATAGTGAAAACACCCTTTATGACCAGATTTGTCTTATTTTCTTGATGT
TGTGTAGATTGATTTTGGACTTGAAATCTTGCAAGATTTAAATTCCTTTT
ATAGTTTGTTACGCTTCATATTATAAATCGTTTTGACTTATTTTCTAGTT
AAACTTTTTAAGTTTGATCAACTTTTATAAAAAAACATAGTAACATTTTT
AAACCTAAAAATGTTTGACTTGGAAAAAAAGTGATACATAATATGAAACA
GAGGAGGGAGTATTTGGGAAGTGAGAAACAAATGAGTGTGCGTTCACTAA
TTCACTTGACTTATAATAATCCAAATCCATGTTCCAGTTTATTTTTCCCA
CTAACCGCGTGAGCTAGACTTCGTGCCCGGCCGAGTCCACTCCACTCGCC
GCTCCACGACACAACGTCATAACCACCATAAAAAGCTCGTCGTCGAGGTG
GAGTGGCGGCACAGCGAGCAATCGACGACCGGAGAAGCAACGACGAAGCT
AATACCTACCTCGTAATACCGGACCGGAGTAGGGCGAGCTCTGCGGCGTC
GGCGACAATCCATCCATCTCGGTTTCAGGTGGCCGGCCGGCGAGCGACGA
CAACATGAACTCGAAACGTGCGCCGCCGGCACCGGCACATGGCGCGCCGC
CGCCGAAGCGCCTGCAGATCGACGCAGCCGGGCGCGGCGTCGAGGCATTT
GCGCAACGGGCGCCGACGTCGTCTCCGGTGAAGCGGCAGCTCCGGCGGAG
CATGCTCGTCCTCTTCTTCGTGTCCGTCGCACAAGTGTACGCCCGCTCGC
TCGCCTCCTGTTTGATTTAATTCCTCCTTGGGAAGTTTGTTGTCTGACCC
GCGTGCTTTGCGGATGCGCAGGAAGGAAGAGCGGAGGAACAAGAACAACG
CGCGCCCTGGTCGAGTGGTGAGCAGCTCTGCATCGATCTCTCGTTCTATA
ACTGAATCAAACAAAATCTCCCCCCCCCCCCCCCTTCTTATTTTTGCTAC
TCTTTTGGTAGCTCATTTCGGTGTCCTGTGATTGTGTAGATACATGAAGA
GAGTTCTACGAGAAAGGCACCTGAGGATGATGCATTTCAGAGAGGCATTA
TGAAAGCATTTGATAATGTTCTTCAGAATCATCTTAATCCTATTTACCGG
TAAGATCTCTCCTTCGGGGTGAAAGTAGAATTGGAGTTAAAGAAGTTATA
AAGTCGATCCTTGAACTAGCAGAGTGGCCAAATAGGACCCCAAATTTACT
TCTCTAGTTGCTCTCATATAATTTGTTCACTGCTTTGTTAAATCTAGAAC
CAAAACCGAATGCGCTTGAAATCTGGTTTAGGGTCCTGATTAATGTATTT
AATTTTCATGATGTCCTTTTATTATCGAGCTTGCTCATTTGCAGTTTTTT
TATTAGTAAGCATCGAACATGTAAATTCCCTGTTTAATATATCTAAAATA
CTTGTTTGGACAACTACTGATTTGATCATTTATAGTTCCTCTATAATGTT
TTTATGTTAACTGTCAAGCTGATCAAACATTAATGCTGATATAACACATG
CAACAAATCTGATCTGCAAATGCTACGAAATTAAATCACACTTATTCCAA
TGATCTTAAAATGTCCAGTTTTATGTAGTAATCAATATCTTATATCTTTC
TCTATGTCCTAGAAATATGATTTTTTAATAAAAAACTAACCTTTTTTCTT
CCACTTCTTTGATTGCAGCTCCCTTCAACACCTTACCAAGCAAACTGGGA
CTCTTTCTGAGCGAATTGGTACTCTCTCTCAGCCATGAAGTGGTTAGATT
TCGGATACTTTATTACAAGGACACTACTTAATACTAGTTTAATTAACCCC
TTTCTGATGAGAGAGCTTCTTTTACTGTGTTTTATCAGGAAGTTACTTTG
TCGAGTAAAATTAAAACTGCAAAGTGTTTGCTTATATTTTATTATGATGA
AAAAAGTGTTTGCCTGAGACAACTTATGTTCTTATGGCATAATGATTCTC
CAATCAACTTGCAGGGACAAATAAAAAAGTTAATTTATAACCGTGATGCT
AATGAGCGCTACAGGTATGGTCTTTGTAACTATTGAGAATATGCATCTCT
GACTTCTGTTATTTCCAGTATGCAATCTTACATATCACTGTCTGACACAC
ACTTAGTTCTTCCTATTGTGCTGATCAATTCTTATCAATCACTTGAAGTG
ACTTCTGATTACTGTCAACTGTGTATTGATGACACTATATATTTATGGCG
ATGTTCGTTTCATGCTGTTGTGTATTACAGTTGTGAATTTCAATAAAAAA
GGAGATTTGTAGGGAGAGACATCCTTTCAAATATTTTTTAAGAATAAATT
GTGAGCATGTTGGGGATTGAACATGGGACCTCAGGGTTGAAACCATACAC
CCCTTGCCACTGTACTATCAAGTCCATCTCACAGTTTTGAATTTCAGACA
ATTTAAAGTACTGCCAGATGTTCATATGACACTATAATTAATACACAATG
TGTTTCATACTATTTATGTCTGTATTGTAGATCAGAGGCAAAACAAGAGA
ATGCCGCTGTCACTGAGGAAGTGAATCAAGAACAGACAGCTCTCAGATTT
GCCGCAAATGAAGTTCACGAGGGTCAAGGAGTTGAGTTGAGGTTCCTCAA
TAAGCTGAAAGACCATCTTGTTTATACAAATGACAAAATTACATCAGATG
ATGGTACAGCCATCAAAATTGCCATATTTAGGGATAACCAGATAGTTACA
GCCGGCCAACTTTCTTCAGCAAGAATTGAAATTTTGGTTCTTCATGATAA
GTTTTATGATGCTGCCCCTGATAAGTGGACTGAATGTGATTTTGATGCCC
ACATAGTAAGTAGTTCAAAAGGAGCGGTGTTAGGAGGAGTTCTTCGAGTG
AAGCTGACGAATGGGAAGGCCTCCCTATCTGACGTCTTTTTCAATATGCC
ATCTTCGAAGACTGGAAGTAAAAAGCTCATTCTGGCAGCAAGGGTTCTTA
GCAGCGACAAAGCTGGGCTTCAGATTAAGGAAGCCGTGATGAATCAGCCT
GTTGAGGTGCAGGTTAATCAAAACAAATGTAAGTTTCTCTTCAGAATTGC
AGCTGGTGTTATTCAGTAGATTGTTTGCATGATGTTTCTATTTTGCAAGT
ATTCTCCACATTGTTTCTCGGTACCTCCCAAGTCCCATTGACTATATAAA
AGGTCTTCCTTTGTAGGATTATCTTTGAAATTACAGGTTGCATACTCGAA
TTAACTGGATTTGTATGGTCTGTTGGCATGTATCTCTTGTTTCTTTTTTG
TCCAGCAAATAAAAAGAGTGACCATCCAAAGCTGAAAGATGAAGTGCATC
GTTTAAAGGGAATTTCAGGGAAGGGAAATCGTGCTAAGTGGCTTAAAGAT
AATGGCATCCATACCGTGGCAGACTTCAAAAAGGCTTTAAACAAGGATGA
AGAAAAGATCTACACTGTAAGGCCCCTGGACTCCCAATTAATCTCTCTCT
CTCTCTCTCACGAGTGCACAATGTAGGCCCTTACAGAAATTGGCACTTCT
CACTGTGTTTATTTAATTGGAACTTATTCTTCTATTCAGGAATAGCATGT
TAATTTACCTTTCATTGCAATGAAACAATAGAAGCTATAAAAATTAATGT
CTCAACTCCACTATTGAGTTGCATGCATTAAATTGATGAGAACAAACAAT
TCACTTATACTTCAACATCAATTTGTAGATTCATATATTTACTGTCCAGA
TATTTTTACAGTGCAGCAAAATTTTGTGGACCGTCCATTGTGCTTTTATC
TGAGGGTCAATGTTCTCTTACCTCATTTGGAATTTTCGGATCATATTTAA
CCTTTGTTCCTCATAACATTAGTTTGACGTTCAAAAGTACAATAGTTTTA
GTAAAGTATGAAACTTGTTGGTTACTTTTATTTAATTTTACATGTACCGT
AGAGAATTTCATGTTTTATCTAAATACCCCAAAAATAAATATTCAGTTGT
TTTATATATATGTAGGACCCCCAATATTAGGTGCCTCTTTGGGATGTTGC
CCTCGCATGCAACGTTAATTTCTGAATGATAATTTTTGTCCATTATTTCA
TTTGGGCTGTGAAATATAATTTTTTTATTCAATATAATAAATCATGAATA
ATCAGCGGTTAGGATGACTAGTATACCTCACACCTCTATAGTAGTAAGAC
GGGGCACCTTAAAAGATCTCTCTATCCAGTAGTTTTGACAAATGAATTCG
CTTATGCATTTTGTGGAGTTCAGGAGTGTTTCAACATGAAGAAGGACAAC
ATGCTTTGGAAAGCTACTGTTCAACATGCTGAACAGTGTGATCTCGAAGG
CAATTGCAAATTGAAATCATATGGAGTTGAAGAGAAACATGTTATACTCT
TCTTTAACTGCGTACACGACCTTGTTGGAGCAACATTTCGTGGTCGCTAT
GTTGCAAAGGACAATTTCAATTCAGATGAGCAGGTATTTGATACTTGATA
CCGGCATTGTTCTATAAATCAAACCTTGATCTGAGCTTAGAACTGTATAC
ACATTTTCATTTTGCAGGATGAAGTGAATTGTTTGAAAATACAAGCATAC
AATGAACTGGATAACATTGTCTTTGATCACGAAATGAAAGACAACTTTCC
AGTACCTTTGTCTTCAACTCTGAACACAAGCATTGGTGATGATGCTTCCA
TTCGCTTCACAGACACAACAGGACTAAATCCTCCCGATTTGCATGTTACA
TCACAAGGTAAGGCATGGTATTGTCCTCTTGTCTTTCTTTTTGCCGGGCC
AGCCAAAGAGAGGTCGACCAAGTTTCATTAATGGAAAGAAGTATTTTCAA
ATGTACATGGTTAGTTACCTCAACAAGATGATGTCGAGTTGTTGGGAGGT
TGTCAAAAACGACACCATCACTGAAAGAAAGGAAAAAGGTCCTCTTGTCT
TTCATCAGACACAATGAATGATGATTTAATTTGTTGTTTGCATTTGACAG
TTCAAGATGCTGCGGCAGTTCAGACTGCTCATCATGCTACGTTCGCTCAT
GCAAATCAACTGCCTCAAACATTTCTTAACAACAATAATGCTTGTGGGTT
CATTATAGGATCAGAACAAATTTCTTTTGATCCATCATTCTTCAATGGCT
ATCAAGGTTGGTTCTGCATTTGTTTTGGCCTTTGAACGATTTGTTTTGAA
GAATATACTTTTCTTAACACAGAAAATATTTGGATAATTTTCAAATGAAG
GTAATCAAGCAGGTACTATGAGACAGATCAGCCGTGGATCTTCTCAATTT
GACATGACTGCTATTGGGTACTGTATTGCTCAGCCATCTGAGGCTCTACC
AGTAAGAGCTGAAGTAAGTGAAGTTTCTGTTCAGTCATCGGCTCAGCCTG
TAACATTCTTGCTGGAACAGAGATGAAAATATTATCATGTTCCAAGCTCA
ACATAACTCCTAAACTAGTCAAACCGTTGATCTATTCATGCCTATAAAAT
TGCAGCTATAACATATTGTATGCATGCCACGAATATGAGACTGCCTCTGA
TCATTGAGATCACTGCATTGTGCATCTTTCTCCTTGCTCACACTCATTGC
ATGTTAATGAGTCTTCTTTTTTGCAGACTACTGGAGGCAATAACTTGAGT
GGACTAATGAATTTGGACGAGAATGTCAGCGATGACAGCCTTGATGCTTT
GGCGTTGGTTAACAGCTGGATGAATTCCTCTCCTCCATCGTTTAAATGAA
CCAGAACGGGGAGCAAGGCAGCAAGCTCAAAACTCTCACAACGAGAGGCC
CGGCCCGTTGCTCTGCATATTCTGAAATCTGAATAATTTAACTGAAGGCT
CTGCTTGTAGGCTGTAGCCAGTAGGCTTGCTGGCTAACTATCTTGTTATT
CTTTTTCTGCCTAAATGAAAGATGGGTGTATTAGCCAGTAGAGAAAACTA
AATTTATGTTTCAAAAAAACTTGGACTGTTCTATGTATATTATGGTTTCG
GAACTTACGTTGCTGATCAGATCATCGTTGAAACTTGTGAAGTTATGAGC
CCTGTAAGCACAGTGCAAATTAAGTATTAGTACTTCTGTTCTTTTCTATT
TGATGTTTTAAAGCTCTACTAAAACATGTTATGAAGTTATGAGCGCCTCA
AAGCGTTGACTGCTAATATGTCTAAAATAATACAGTATCGATTATATTTG
AGTGTGTGAAGGATATGCATTGAGTATTTGAGTGTTAGTGTGCAATTGGG
CCAAACAGCGTGGGCCTTGCACGAAGCTGAGAGGAAAGACGGCCCGGCCT
ATTAGATCACCTGAAAATGAAAAACCGCCGAGTTGCCGGCTGTGATATCG
GCGGCGGACGGCGGGCGGAGCCCGCCGCCGCCGAGCAGCCGAGAAGGCAT
CGCCGCCGCAGAATCAATCCGGAATCGACAAGGTGCTCGCTCTTCCTGTC
GCCAGGGAAGTTGCCGGGCGATTCGACTTCCCAGGAACCCACGAAAAGGA
AATGGGCCCTTCCTTATCTCCGTGAACGCAAGGTGCTCGACGAAATTCTC
CCCCGTCCGCGAAGCAGTGGTGTCGGCGCAAGGACGGGAGGGGTTGAGCG
GGACGTGTTTCTCGGCTGTCGCAATGCCACGACCAATGGGAGACCTACCC
GTGTCGAGGCGTAGACTCCTCTCGGAGGGAGCTCGGTCTCGTTGAAACCC
TTTGTCTTGAGTTAAACAAATTTGGGGGCGGAGACATGGAGTCTCCGTCG
TCTAGCAGACTAGCATGACAAGTCGTCAACTACATCGTGGCAAGGAAGAT
TGGATTGGAGGAGACACGCTTTGGTTCTACGGTTGGCTAATCTTCTCGAC
TTCTTCCTGTAATTTTCCACTGGTAAGAAGCCAAGAGTGCGTCGTACATG
TCGATATCCTTTTTTCTTCCAATTTTTACTAACAAGTGGTGCAAAAAAAA
CTCTCTTCTTGTCTTATTTTGTGCAGTTTGGGGGCTGGGTTCCGATGGCG
TCCGTCGGCACGAGTACAGGCGAGCAGAAGGTGTTTGTTGAAATGTCAAG
CCGAAATGAGCACGGCAAAGGCTTCCGGAGTCAGGAGCCTGGATGCCTGG
TCTCTCATGTCATGTGTGAACCACCTGCACCGCACGTAAGAATTTCAGGC
AGCCTCCTAATACTTTAATACAGTGTCACACCTACTCTGTTTGTCAATTA
GGATTTATGATTTCTCCCTAGTTTCAAAAAGGTCACGATCGTTTCTTTGG
CCTCAGCGTATGTGTAGGACCCCTTTTGGACGACTGACTGACTTAGTGAG
TGAGTGTATTACCTTTTGTCTGGACTGGTATCCGAATACTTCCGTGCATA
CACAAAAGATTTGCATATGTTTGTATTGCATATGTTTGTATTAAGAAGGC
AAAAGCATGTCAGGTATACAAGCAGCGCCTGAGGGAAATGATACATAGAC
CAATAATAGAAGGGAAGGACAGGGAAAAAGGAGAGAAGCTGATCTAAATT
CTCGGAAAAAAGGATTACGACCTAATACAACTGTTCAAGGGTACAAGCTG
CTAGCTGACCAATCCAATCAATCAATGAGTCTTTGCTTACTGGGCAGTGT
TCATTGGCCAACTCCCTCCAGGTTCGTTTGTTTATCTCTTTCCATATCGT
CCAAGTTGCTATGGCCAGCAGTATCGTGGTTTCTTTGCCACGGTTTGGGT
ATGAGGGCTCAACTTGCTTCTCTGTGTCTGATAGGATTAGGGATCCATTA
GATGATGGATATTATTGTTAACATCTACTTGGCTGGAAATTGATTCATCC
ACCTAACTGGCTGGAACTTGTTTCACAAAAATTGCTCTTGTTATACTAGG
ATGGCACATCTCTAGCAGCAACAATCTGACCTGATCACTAGTCCTGAAAG
TGAGCAGCCAAGCAGAGAGAAATGGATATCGCGCATCTTGCAGGGTTGGA
TGCGGTTAAGCTTGTCAGGATGATTATGCAGGCAGCTCAGAAGGTTCGCC
ATAACAAGAAGATCTGCCAGCAGCTTGTCCATCATGTGCAGATAGTCGGT
GACCTTCTGAAAAAGCTTCAGACTTCAGAGATGATGCAACAACCAGAGAT
CAGGAATGGACTGAACGAGCTCGAAGAGATCTTGCGTGAGGGGTACATGC
TTGTCACATCCTGCGGAAGCAGCAGCTACATATACCACTTCTTCATGGGT
GGTCAGCTGGCTGATCAGTTTCGTGTTGTTCAGAGTAGAATAGACTCCTC
TCTCCAAGTTTTCCCACTCATCAGCCACATCGACACCTCAGATCGCCTAG
ACCAAATTCTCGAAATCATACAGCCTCGACGCACACAGGTATGGTAATTG
GTTATCTATGGAGACAAATCTGATGATTGCATCGACCACGTTTAGTGGAT
GAAATAGAATTATTTGTCCATTAAGGGCATGGATTAGTAAAGATGAAACA
TTGAAAAAACTAGTTGTGTAGAAGCATGAAGGTAATGAAAGCTCCTGTAG
GGTGTTCTTTTCCTAACTTATGCTTGAGACATGGTTAAAACTTGAAAACA
ACAAATCTGGTTGGCCCCATCATTCCTCTTCATTCCTAACAGAAAAAAGA
ACTGATAATTTTCATCATTACTTTCATGCCTACACATTTCCAAGAAAAAT
AATGTAGACCTTCCAGAAATAAGAAAGGAGAACAAATGAAAACAATGCAT
GTGGGGGGAAACAACTTTTTTCTATATATGGTGTGATTACGTTATTTTAT
AGAGTAATTCTCCCCCCTAGCTGTAATTTCCAATGAAGCATGGTGTAATA
ATCTAGTACTACTCGATTTATCCATGGATCCAGATCCTTAGTATCGGCAC
ACTGATATGATAAAGATTATTAATACACCTTTTTTCCTATTAAGAAATTT
CAGGCTGTAAAAGGGGGGCCAAGGCTGTTTAATGTTTGCGCAACATCTAG
TTCTACTGGTTGCTTCCCTCCTGATGCCAGGTGAGATTTGTGAACACATT
TCTTGTTGCCATTTTTTCTCAGTGGGATGTGGGATTCCTTGAATTTAAAG
GTCCAACAGTAGTTTACATCCATGGTGAGACTTGAGATTCTCTGATCCAC
AATAGCTACATAATAATTATAGTCTGTCACATAATTCAGAATTTTGTTAA
ATGGTTTCCAGTGTGCTACTTAAGAGACATTGTTCAGTGAAAGATCCATG
TAAAAATTTTATGGCATCTATAACCCTTTCGACACTGATCTTTAATATCC
AAAGGCTACATTTTCTTCCGTAAATAGTCATAATAGTGTTGCAATCACAG
GATTGAAGCACATCGTGAAGTTGAAAGGTGCTCACTGCAATCGTATTGTA
CAGGTATGTCCTGTTAAACAGTAGAATGAAGGGAGACAATAGAGTTCTAT
GCGTGCCAAATAGAATGATTTTGTGAGTCCCAAAACTCTCTTTCATTTCA
TAACAGGGTCTGTCAAGTTCTATTTGTCCCAGTTAGTTGATGCTACAGAA
AACTTCTCTGACGGAAATAAAATTGGACAAGGTAGCTTTGGCTGTGTTTA
CAAGGTACTCTTCAATAGAAAAAAAAGTCATCCTAGATTGCGTTCAATCA
GCTTCTATTCATTTTAGTGAGACATTATCTAGAATATGTAATTTGGATTT
ACCAAAATAAACATGATTTTTTTTCATATACATCTTCAATGAAGACAAGC
CAAGAAAATTTAATTGGTTGAAGTGACTTATTATTGGCTTTGCAAAGTAA
AAAAGGAACCACCTTATCTTCTCCGGAGGAGTAATGAATATGCTTGCTTC
ACAAAATTCGGTTTCCATACTTTGATATCATAAGAAACAGATCATTTGCT
TTTCCTGCTGTTCTTCATGTGTTTACTGTGATTCGAATTCATGCTAATTA
ATCTTCGAGGATATGGCAAAAATCATAGCTATCAAACAACAAACGAATGT
GTTGTAACTTGAGAAACTTCATTATTATATAATTGGTTTCTTCATTAGGT
CAACTGCATTTTTTGTTTGCATTCAGGATCAACTGCATGATGGGCTTGAG
GTAGCTGTTAAAAGATGTTTTGAGTTACCTTCTTCACGTAATCAAATGGA
TTTCCAAGATTTGGAGTTCCAAAATGAGATTTGCTTCCTTGGGAAGCTTC
AGCACACCAATGTAGTTAAGCTTCTGGGATACTGTATTCAGGGAACAGAG
AGGATTTTGGTCTATGAGTATATGCTGAATGGAAGCGTTGATACCTTCAT
CTTTGGCATGTGTTCAGTATTACTTCACCTCAATTTTGGATCAAAAGTTC
TGTGCAGACTGTGCTTAATTAATGATCTCATTTGTGTTACCATTTTATAG
GTGCAAGAACAAGAAGGTTTCATCTGGACTGGTCTACACGCTCTCGGATA
ATTAATGGGATAGCTGAGGGACTGCTTTATCTCCATAAGCACTGCGGACT
ACATATTGTACATGGAGATCTGAAGCCAAGCAACATTCTTCTGGACTCCA
ACATGAATCCCAAGATCTCCGATTTTGGCCTGGCTAGAAGGTATAGTCCA
GGTGTAGATGAAGAGTATGCCGATCGCATACTGGGGTCAATGTAAGATCT
TATCAGATCGATATCACAATTTTTGACATCCCAGCGGCTCTTTTTTCCTT
CTTATTGTTTAAGCTCTTAATTTTTGTTTCCATATTTTAGTGGTTTTATT
GCTCCTGAATGTCGGGAAAGACGACTTTTCTCAACGAAGTCTGATGTGTA
TGGCTTTGGAGCATTGGTTCTCGAGATTATTAGTGGAAAGCGATGCTTTT
CACTTGCGAGTGGAGATTCTGGAGACGACTATGGATTTCTGAACAAGAGG
GTGCGTAGAATTTTTGAAATTTGTCTCGAATTTTGAAGATAACTGGTGTC
CCTGTCATCTTTTAGTAACTTGCACTACCAAGTGCTAATTTAATGAGAAT
TTTTGTTTTTTTTACCCACTTCCTCAGGCGTGGCACTTATGGAGAACAGG
AAGATTGATCAAGCTTGCCGATTCACCCTCAGGTGATGAATTCGAGACGA
GAGAGATACTAAGATGCATTCACATAGCACTGTTGTGTGTGGAGGAGAAC
CCTGCCAACCGGCCCACCATCCAGGAGGTTGTTCTGATGTTAAGCTGCCA
GACTGCTCTGCTGCCTAAACCTCGTTGTCCAGCTTATCTAAGGGCAGAAA
TCGTGTCGACACATCCATAGCATTATAGCACAGTGTTTACCACAATGACG
ACTTATGGAGCTTAGGATTCATGGGCATATATTCAGCTGTCAGTTTCAGG
GCACACTCAGCACAAGTATCGTTTTTCCAGCAGTAACCTTTTTGACGAGG
ATGTCAAATTCTTGACGTTTTGCCCACAAACCCAAATGGATAAAACATGG
AAAGAGTCCATATTTTGGAAGCTTCTTCAAGATCGCGTGTGCTTTCCCTA
TGGGGATTGAGGCCCCTGTTCTATCACTCTGAATTTATGGGCAAAACCTC
AAGAATTTGACAAACAGATCTGCATTCCATCCTTACCACCTTTGTATCAT
GTAGGAGTATATGTCAAGAGGTGAACAGTGTACCGTAATGTTTTACCAGT
ATGGTAGAAGCATAAGCATGCATGGATGTTCGATTTCACACTTCTCATAG
GGAACAAAATTCAGCTGACTGCTTTGTGATTTTCAATCATACCATGAGTC
TCTTACTGCCAGGTGAATCATTCACTGGTCTTTCTAACCGACTAACTGGG
CTCTGTAATAATCTTTGCTCAGTGGTGTGTCCGTGCCGTTTTTTTGACAA
ATTGACCCTTTTCAAAAACTTATTTCGAAACTAACCCCTGCCAAAAACTT
CAACCAAAACTAGGCCGTTGGCTCAGCGCCAAGCACATTGGCGCTGAGGT
TGGCCGTGTCAGCGCCAACGGGACTGACGCTGACATTGTGCCACCGTGGC
GGCCGGGCCGATCCCCTAGCTGACGTGGCAGCTACCTCAGCGCCAACCGC
TTCGGCGCGGAGGTGCCCAACCTCAGCGCCAAGTAAGTTGGCGCTGACCT
TGGCTACTTAGAGCCCGGCCGAGGCCGCCCCAGCCAGTTCTTCCTCCGTT
TTTTCCCCAACCGCCCACCTAGGGTTCGGTCGCCACCGAGTTCTCCTCGC
CCAATCTCCCCCAAAAACCTCTCTAATCGAAGGTGATTTGTGCGGCATTG
AGTTTGGGATCGGAAGAGAAGGTAAACCCCTCTATAAACCCTAAGTTCCC
CAAAGTTTTATTGGATATTTTGCATTGTTTTGGTTGTAGACGTGGTTTGA
TAATAGTTGGCTAAGGATGGATTATTAGATGGATAATATGGGTGGGGATG
AAGTGTGGAGGTGGCATATCTTTATCCATTTGGTTGTTATTGATACATTT
GACAAAATATATTTGGGATGGATGTTTGGTGATGCACTAGGGTTTGATGG
GAGATGGATGTGTTGTGATGGCCTAGGATGTGGGATGGATTTGTGGTGAT
TGAGAGGGTTTGAAAGGGGTTGATGTGTGGTGAAGGGTAGGTAATTTGTA
GGAGTAGAGTTTTTTTTTATCAATAATGTGTAGTATTTGAGTAATGTACT
TATTTATTGGAAAAATTAGACATGTTGTTAGCTTTTGAAGTATTGGTATT
GCAATGGTAATTACATATTATTTTCAAGTAATTAATGTTTATGCATGGGT
TAAAAATTGTAGATGGATAGATTGGTCCGGCTTCATTATGGTGGTTGTGT
GGTAGATGAAAGTACACATGGAAGCCAATTTGAGGGAATGACAGTTAGAC
AATTAGTGTTTTTTGCGAAGCCTACCTTTGAGGAGTTAATGTCTCGCATC
AAGCATGAATTGGATTGGAATGATGAGTCGGTTGGTATGCAAGGGAGATA
CGATGTGGGCAGCGGTGTCATGTCACATAAATTTATGTTAGACTTGAATG
GAGAGATCGAATGACAAACATATATAGATATAGTATTGGGGTCACATTTC
AAATCTCTTGAGGTGTTTGCATGGAAGAAAGATGGTAGGATAGGGAAGAA
AGAACTTATAGACCCTAATGAAAGTCCACTCATAGAATCACCCATTAGCT
GTCACGAACTGTCGGAGAGGTGTAGTAGGAAGGAAGAATTGATTGAGGAA
GACGTGGAGGGGGGCGAGGGAGTAAATGATATGGCGGATGTGGAGGTCAG
GGAAGAGAATGACCCGGTAAGGGAGGAAGTACATGCAGAGGAGAATGTGC
CGTTAAGGGAAGAAGTACATGCAGAGGACAATGTGCCGTTAAGGGAGGAA
GTCAATGTGGAGGAGAATGTGCCGGTAAGAGAGGAAGGAGATGTTGAGGA
TGGTCGGGAGGTAGGAGATGATGTGGAGTTGCCTGAGGAAGAAGCGAATG
CTAAGAATGTAAGTATGGGCCTAAGGGAGTTGGCTAGGCTGAAATTCTAT
ACCCGAGAGGAGTGTGAGGAGGCTATGATACGCAGTGGATTGAACCCAGG
CTGGTTGGAGTATGATACAGAGGATGAATTGGATGAGTCCGCTTCCGACT
CCGATGATGATCGTCCAGTGCGTAAGATGTCAGAGCATGAAAGGACTGTG
TTTGCGAAACTGGTGGGTAGAAACCCAGAAATAACACAATTCGAGGATCT
TACCAGATCTGGGCTAGCAATTGCTGATGGGGATCCACGATATGACGGTG
CCTTCGAACCAATGTGTGATGAACCAAGGAAGGGGTTGGAGTTTCGATCG
ATGGATGATCTGAAAATATGGCTACAGAGTTATTCTATCCGTGTCCACCG
GCCGTACCATGTGAAGGAATCTAACGCGTCAGTAAAGTATACTGTGGCTT
GTCTCGATCGCCATTGCAAATGGCAGATTAATGCAAGGAAGAGTGGAGGA
GATAGGTGGCGGGTGACTAGGGTGGGCGAAGACCACACATGCTGTAGTGC
GGAAGTAACCGGCAAGCATTTGCAACTTACTTCAAGGTTTATTGGAAACA
GGTTACAGGCATTTGTGCGAGCTGAACCAACTTTATCTCCAGCAGCGATT
GTCGAGGCAGTTGAGCAAATATGGCACTATCGGCCTACGTATGGCAAAGC
ATGGCGTGCTAAGCAAGTTGCTATGAAGGTCATTTGGGGAGATTGGGACG
AGGCGTATGTTCGCTTGCCTACACTGATGCGTGCCATCAAAGCAAAGAAC
CCTACCATGCATTTCCGTGTTGAGGCTCATCCCGAGAAGTCCAGGATGGT
GGATGGAGTACAGAGGCGAGTATTTGGACGTGCATATTGGATATTTGGCC
AGTCCATAGAAGCATTCAAGCACTTGAGGCCGGTGCTAGCAATTGATGGC
ACTTTCTTAACCGGTAAATACCAAGGTACATTGCTCACGGCAATAGGGGT
CGAAGCCGGGTTACATCTTGTTCCCTTGGCTTTTGCTCTGGTAGAGAAGG
AGAATACATCCAACTGGGAGTGGTTCATCAACATGTTGAGAAACAAGTTG
ATCGGTCCTAATAGAGAAGTGTGTATAATTTCTGATAGACACCCTGGCAT
TTTGAACTCCATCATCCACATCATGCCTCATCACCTAACCATTCACCACA
GGTGGTGCATGAGGCACTTCTGTGCTAACTTCTACACAGCTGGAGCTACG
ACTGATCAGATGAAAGATCTTGAGCGCATATGTCAAATAAATGAGAAAGC
ATTGTTCCTAGATGAGATAAAACGCCTCATGGGTGTGGTCGGAGAGAGGC
CAAAGAAGTGGCTAGAAGACCATATGCCACTTAAGGTCAAATGGGCAAGA
GCATTTGATACCAACGGGCGTCGTCATAGCATCATGACTAGTAATATGGC
CGAGAGTTTTAATAATGTATTGAGAGGCATTCGGAAACTGCCGGTTACAG
CTATTGTGGCATACACATTTTCGAAGTGCAATAGTTGGTTTGTCGATAGA
CACAAAGAGGCAACTGTAGATATCCTGTGTGGAAAGAAGTGGCCCACAAA
AGTTAAGGACATGTTGGAGGAGCAGCAAAGACGAACCTTGGGGCAAAGAG
CAGCATGTTTTGATTTCCCTTCGATGAAGTATGAGGTCAGCGAGCAAGGC
GGAGTCACGGCGGCTGGGGTTCAATGGGGTGGACGTCACTACGTCGTGGT
TGCGAGAGATAACACATGTAGTTGTCAGTTCCCTCAGCTCCATCACTTGC
CATGCCCCCACATGATAACCGTTTGTAAGTTGCGAGGTTTGGATGTGGAG
GTGGCCCCCCGAATGTGTTATGAAGCTTCCAATAAGGCTGTGCAGGACTC
GTACTCCCCTAGGTTTGAACCTTACCTAGATCCATCACAGTGGCCAAGTT
ATGATGGAGAGTTATTCGTGCCCGACTTGTCGTTAAAGAACAACACACGA
GGAAGAAGAAGGACAAGAAGGTTCAAGAACGATATGGACAAAGCATACAA
AAGCTCAGCCAACCGACGGTCACAAAAGCCGAACAATACAAATTCAGAGC
CGGTCATGCAAAATAGATGCTCGCTATGCCACTAAGTAGGCCATAAGAAA
ACTAGGTGCCCGAAGCGAGACAAGTCTAAGGATCGACCGAAAAAGCGCCG
TACGACGGGGGGAGGTGGTGAGGGTAGCACACAGGTGGGATTGGATGACA
TTCATTTGCTAAGTTCATATTGTTGCTTCAATGTTTACTTTCTGTTGTCC
TCCTTTCCGTTCTCATTGTGATTTTTCCATTTAATATTTTTTCAATTACT
AATGATTCCATTTTCATTTGCAGGATGGAGCACTTTCCGGGGTTGGAGGA
TTTCTACGAGGAGAAGCACCGGGCCCCACAGATTGCCAGCGGAGAGGTAA
GCATCAACAATATTCCATTATTTTTATGATCGAATCATGTCAAAAGTATA
ATGTTTAAACTATCGTTTAAACTAACATACTGTTTCATCGAATGAAAATC
ATACAAATATCGTAATTTAGCTCAGATAAATAGAACAAGACTAACATGTT
ATTATGTTTGTCTATTGATGCAGCGCTTGAAGACCCTTCGAGTCAGAGGT
CACACGGCGCACATACTGTTCGACGATCGGTACGTCCCGTACCTACAGCG
GGCGAAGCTCTTGGCGTTCGTGACCATGGCGCAGCGACCGGTGCCTCTGT
ACAACGCCGCTGCTCTGACGGCCCTAGTGGACCGGTGGCGTCCAGAGACA
CACACCTTCCACCTACCGTGCGGGGAGCTGACGGTCACTCTGGAGGACGT
CGCCATGATCCTGGGTCTTCCTATCCGGGGTCAGGCGGTCACAGGTGACA
CAGCGTCAGGGAATTACTAACGAGTCTTCGTATTCATTTGTTAATTTTTT
TGCAATTACTAATGATTCCATTTAATTTCCGGTTACAGGTGACACAGCGT
CGGGGAACTGGAGGGAGAGGGTCGAGGAGTACCTTGGTCTGGAGCCTCCA
GTGGCACCTGATGGTCAGAGGCAGACAAAGACATCAGGGGTTCCTTTGAG
TTGGTTGCGAGCCAACTTCGGTCAGTGTCCCGCTGAGGCAGACGAGGCTA
CAGTACAGCGATACTGCAGGGCGTACGTGCTGTACATCTTCGGCAGTATT
CTGTTCCCTGACTCTGGTGGAGACATGGCTTCTTGGATGTGGCTGCCGTT
GCTCGCGGACTGGGACGAGGCGGGTACCTTCAGCTGGGGGTCGGCTGCCC
TAGCCTGGTTGTACCGGCAACTCTGTGATGCTTGCCGAAGGCAAGGCGGG
GACGCGAACCTAGCAGGCTGTGTTTGGTTGCTACAGGTAAGTTCACGCAT
GTTATGTTTCATAACATTTCAATTTCTTGCAAACATGTTGGAAGCTAACG
TATGTGACGCAGGTTTGGATGTGGATGAGGCTTCCAGTTGGTCGGCCCAT
GTGGAGGACCCATTAGGCTTGGCCGCACCAGGATGCAGACCGACGTCCCA
CTGTAGCTCACCTGTGGGAATCGGTCCCATCTCCAGTAGTAGGCCGCAGG
AATTTGGCGTACTACCACTACACAAACGAGATGGACTACCTACAGCCAGA
ACATGTAAGCTATTCGGGGTTCTATGACACATGAAGATGGTTTCTTACTA
TATAGTACTAACTGTGCTTCAATGTGTTTTATTTTTGTTGCTGCAGGTGG
TGTGGATGCCATATCAGGCACAGGAAGTGCTCGAGCTAGAACTGAATCCC
ATGTGCCATATAGAGGATGCGTTGAAGACCCTACGGTGCCCACTGATCTG
CTTCTATGCAGTGGAGTTCCAGATGTGCCACCGCGTGATGCGGCAATTCG
GGAGGCTTCAAACAATCCCGCACCGTTTCTCCACGAGTATCGACCTACAC
AAGTTAGTAATTTCACTTAACAATTTATTTTGCTTGACCAATCAGTCACT
TCAACATTTACTACATATTTGAGTTGGACATTTCGCATACGTGCAGGGTG
GACCGTCGGAAGAACAAGAAGGTGACTGATTGGGCTTACTACCATCAGGA
TCATATCACGCAATGGGAGAAGTTCGAGGAGAATGGAGTACCAGACCAGG
GTCAGCACAACGGGACGGAGTTCGACTTGTACTTGGCGTGGCTCCACAGG
ACCTACCGTCTTGTCCTACGTCCGGCTTGGACACTAGCCGACATAGCGGA
TGACCCCGAGGATGTTGAGGAGCAGAACGAGTACGATACTCGTACCCGTC
TAGGTACCACGGTCGAGACGGGACCTGTTCGCGACAGAGTGGTTAGTTTC
TAGCATTAATGTTGTATATTATTTCATTTCAATGCCATATATGTTGTGAC
TTACTTCATTTCAATCCTACAGGCTCGAGAGCTCTTGCGGACCGTCAACG
ACACGGGAGTGGTGCTAGGCACGGCTCCTGGCTCCGAAGGAGAGGGCGGC
ACCCTCCGCAACGCCCTACAGGTAATCGTTGGAAAGAGATGAAACTACGG
TGTTTTCTTCCAAAAGCGATAACTTAACATGGATTATTTTTTATGCAGAG
ACTACGGCAGCGATGTCGGAAGTTGGCAGCAAGGCTCGGCTGCAGGTCGA
CTGATGTGGTCGAACATGCTCATGCCCACCAAGAGGGGGATGAAGAAGGG
GAGGTGGGTGACGAGGAGGGCGAGCAAGACAAAGAGGCGGAGGAAGGAGA
TGAGGAGGAAGAAGGGGATGAGGACAGAGAAGAGGAGGCGGATGAGCTCG
GTCCCTCGCAGCTAGAGGACGCACCAGAGTCGTCACAGCCGGATATCTCG
CAGCCCGGCCCGTCTCGACCACGACGCCGGCGGGCTCCTTCGCAGGACTG
GAGGTACACCCCCGACGTGCCTCGTCCTCGCACTAGAGGTAGGAGGAGGT
GAGTGCATGGTTCAATGGATGGATGGATAGATGGATGGACTTGATGCATG
GTTCGATGGATGTATGGACTGGATGTATGGACTCGACTGGATGTATAGAC
GAGGATCGATGGGATGTTTTTATTTCTTATATGTATGGACTTCATATATG
GATGTATTGATGGATTCTATGGATGTATGGAATGATGTTGGGATTGATGG
ATGGATGTATGTTTTGTATGGTTCTCTGGATATATTACTGTCATTTGATG
TTTGCCTGTGTTGTGTGCAAAGTTTTGCTAAAGTTTAGCAGGGCTGGGAC
GTCAGCGCCATGCTAAATGGCGCTGACATGTCCAAACTCAGCGCCAGTGC
ACCTGGCGCTGAGGTTCCAGCCCAGCCATCCAGAAGGCTTGCTGGGCTGG
ACCATGGCCGAAACGGCCAAGTCCCACCTCAGCGCCAGGTGGACTGGCGC
TGAGTTTCCCACAGTCAGCGCCATTATGGCTGGCGCTGAGGTCCTAGCCC
GCAAGCCATCCAGAAGGCTTGCTGGGCTGGGCCAAGGCCGAAACGGCCAA
GTCCCACCTCAGCGCCAGCCAACCTGGCGCCGAGTTTCCCACAGTCAGCG
CCATTATGGCTGGCGCTGAGGTCCCAGCCCGCAAGCCATCCGGAAGGCTT
GCTGGTCTGGGCCTGGGGGTTGCGGCCAAGTCCCACCTCAGCGCCAGTCC
GGTTGGCGCTGAGGTTGGGCACCTCCGCGCCGAAGCGGTTGGCGCTGAGG
TAGCTGCCACGTCAGCTAGGGGATCGGCCCGGCCGCCACGGTGGCACAAT
GTCAGCGCCAGTCCCGTTGGCGCTGACACGGCCAACGTCAGCGCCAATGT
GTTTGGCGCTGAGGCGACGGCCTATTTTTGGTTGAAGTTTTTGGCAGGGG
TTAGTTTCAAAATAAGTTTTCCAAAAGGGTCAATTTGTCAAAAAAAAACG
GGTGTCCGTGCTTGTTTGGATATATATCTATTAAATGCAAATCTTTTTGG
ATGCGAAATGAAGTTATATAATCTTTTTGGATATATTGAAGTACAACCTG
TTCGCTGTCAAGATTAAATGCAAATCTTTTTGCCGTCAACCTTGTCATCC
GATAGATCATGCTGCTTGGAACTACAATGGCAGCTTGCGTGTTTGATTTG
GTTTTCTTGGTGGAAATGCAATTTGCACTTCCTGAATTTGATTGCAGTTT
GGTTGCTGACAAGATGAGCCGGAGGTGTTTGTCGAAATGCCACAAGGAGG
AGGTAGTTCTTGTCTTTGGATCTTTGGAGCTGAGGGGATGACACGTCCAA
TAAAGTTAGGCGAGCACTGTTGTCCTGCTTTTCCAGTATTTATTTAGCTT
TCAAGAAAAACATGATACTGTTAAGAGTATTGTGTGTTCAAGGGTATATT
AGTACTTTCTCATCTCTATTGTACTCATATATGCCCTTTAGGCTAACTGA
ATGGATTAACAAAAAAATCCCCAAATCCTTCTCTCAAAGTGACATGGTAT
CAGAGCCTAGATCCTAACCCTAGCCGCCAATCCCCAACTTCGCCGGCACG
CCGGCGGCGGCTTGCCGCCGGCAAGCCATCGTCTTCGTCCTCTTCACGTC
AAAGCAGCAGCATCAGCAGAAATGGTCGGCCTCATCCATCGCCAACCCGT
CCACAGCCTCGTCGAGTTGTAGGGCAGGTTCTTCAATCGTTCAAGCATCA
AGCAGCAGTAGCAGCGAGCAAATCCAATTCACCAAATCCAACAAACAAAC
AACAAGAAGCAGTCAAGCAGCTAGCCGTCCTCTTCGTCTTCCAATCTTCT
TCAAGCAGCAGCAACACCAAGCAACTCCAGGTCTGTAGCAGCAGCCAGGA
ACATCGTTCTTGCCTCATCCCTATGCATCCATGCGCACCGGCGGCGAGAA
CCCCGTCCAAATCGTCAATCACGGGGTCGTCCTCGCCAGCCCTCGTGGTC
GTCATCCTCGCCGCACGTCGCGTCGCTCGTCAACGCCAACCGTCGCCGTC
GCCGACGCTCGTCGTGGCGCGCATCCTCCTCCACATCTGGCCCCTGGTCC
TCTCCGCCAATCAGGCCTCGTCATCAGTATGTAGCAGACCAAGTAGATCC
TCCAGCCTTGGGTGCTGCCTATAAACTGCCAATTCCATGCTGCACACAAG
GTGCTCGACGAAATGTTTCAAAGAGTTGTTCCTGGTCATGCTTTTGCCAT
CCAAACTTGTGCTTTACTGAAAGTATTCGTGGTCTTTCATCACCTGCTGT
CCATATACATCTGCTGCTGCTCTCTGCTACCATGGATAGAATCAGTTAGT
CTACAGTTTCTTGGCAGCCACCATTATGTCTTTTGCTATAGCACGTTGTC
ATATTTTCCTTTACTACCTATCAAGTCCACCAAAGTCGTTGCATATCCTT
CAATTCATCGAAGTCATGCTACTCTAGTCTCTCTCTCTTCATCAACTCCC
GTCGGAGTTATCCATCATCGTTGGCTTCATGTTCACGAGCTCCACATCGG
AGTTGGACATCGTCATCAGTCAAGGACCGAAGAACAGTTTGTGAAGGTCC
GTCATCATCACCATCAACATCTCTAAATCTACAAAGGTCCGAAGAGCAGT
TTGTGAAGGACCTTCATCCTCTTCATCATCATATCCACATCTCCAAATCA
GTGAATGGCCGAAGAACGGTTTGTGAAAGCTTTAAGGTACCAAAGGAGCT
GAAGAACAGTTTGTGAAGGCTCCAAGGTCCTCTTCATTGAGGAAGGGATT
GATTTCCATCTTCATCATCATTCTAGAGTTGCACGCTTCGACAACATCTT
GAAGCATTTTGTAGATTATCCTAGTGTTTAGTTGTAACTTTCAAATGCAA
TGTTATTGTATACATATTGCATTTGAGTGGGGGTGTTAAGAGTATTGTGT
GTTCAAGGGTATATTAGTACTTTCCCATCTCTATTGTACTCATATATGCC
CTTTGGGCTAACTGAATGGATTAACAAAAAAATCCCCAAATCCTTCTCTC
AAAGTGACAGATACGACATACGGTGGTTTCACATCCTCTGACCTCTGCAA
TTTGGTGCTGACCAGGTGCGCAAGAGGTGTTCGTCTAAATGCCACAAGGC
GACAGTCCTTATCTTTGGTGGCGAGGGCACGATAAGCACTGTTGTCCTGC
GTTTACAGTGTTAGCTTTCAAGATAAACAGGATACGGTGGTTTCACATCC
TCTGCTGCTGAACTTGATCCTTCAGATATGGCCATCTGCTGTCCCATCGC
TGGAACTTTCTTGGATGTTACCTATCCAGAAGAAAACAATATATCTTGCT
CATGTAGGGCCATACCTACTGAGAGCTCCTTTGAAATACCAACAGACTAG
TTGCTCTTCAACTTCAGTGGTCAAAGTTATATAGTCCTGCCCGGCGAAAA
GAAGTTACATAGTCTTGTCTTGAAAGAAAAAAAAAAAGGTATCTTCTATG
CAGAAGAGAATCCCGAAGAATTCTAGCTATGTAGATAGTGGCTGCTTGTG
TTCAAGCAAGGAACAAACAGAGAGAAGTAAACGGAGAGAAGTATGGCGCT
ATGGAATGGCTTGGGTCAGGTGGCCAACATTGCGCAGCTTGCCGGTGTAG
ATGCATATGGGCTCATCAGTCATCAAGATGATCGTGGAGGCTGCACAGAC
AGCTAAAAGGAACCGGGAGACCTGCCAGCTGCTAGCGCGGCGTGTGAAGA
TGATCGGCGACCTGCTGAATCGGCTCCAAAGAACAGAGCTTATGCAGCAT
CAAGAAACGAGGAACCCGGTGGAGCAGCTGGAGGAGACGCTCCGACACAC
CTTCGTATACATGCTCATCTTGTCCTGTCAGGACAGCAGCTACCTGCACA
GCTGCTTCATGGGTGGGAAGCAGGCTCACCAGCTGCGCGAGGTGCAGAGC
GATATCACCTTCTACCTCCAGCTCTTCCCTTTTGTCAGCTTCGTTGACAC
CACCCGTACCTAGGAGCGGCTTCTGAGCAGAGCTCACCCTTTTTGCACTG
AGGTACATGGTTTGTGTAACGCCCGTTCCGTCGTGGCGTTAGCGAAAAAC
CTATTTATTAAAAACCCTAATTGCGAAAATTTGTTCTCAGTTGTGCTTCG
TGTGTGCCCAGGTCTCGTCTCTCTCTCTCCTTGCTTCTTGTTCGAATCCC
GGAGAAAAAGTCCCAACTCAAAATTCAAACCCAAAGCTCCAATCCCTCCA
AATTCAAACTCAGAAAAAGTCTAGTTTTCCTCCCTCTTTTTTTTCTTGGG
CCACCTCTTCTCGGCCGGCCCGTTTTCGCCTCCCCTCCCCTCGGCCTTTC
CCCCTCCTTTTGGGCCACGCCGGCCCGATCCACGTCGGCCCGCTCCCTGG
CACGTGCGGCGCACGTGCCATGGTAAAGCGTTGACTCGCCCGCGCACGTC
TCCTTCTCTCTCCCTCACGCGCCACGCTCCTCCTCTCTCTCTCTCTTCAG
CGCCGCTGCTACCATGGGACCTCGCGCCCGCACCGCTCTAAGCCGCTAGC
TGCCAAGCCGGAGACGCGGAACTCGCTCTCTCGCCCGTGCCGCTCAAGAT
GGCAAAGTCCACTCTCCCTTTTGTCCTCCTCCTCTCTCCTTTTTCCCTTC
CCGGCCCGACGAATCTACCATCGCTCGGGTGTAGCGTCGGCGACCGCGCG
CTTGCTCGCGAGATGTAACGCCCGTTTTGTCGCGGCGTTAGCGAGAAAAC
TAATCTCTAAAAACCCTATTTTGCGAAAGTTGCTCTTCGGTTGAGTCTTG
TCGTGTGCCAAGGTCTCGTGTTTCCCCTCTCGTCTCAATCCCGGAGAAAA
CCACGAAATCGGATTTCAAATCCGAGCCCTAATCCTTCCAGTTCGATCTA
TCAGGAAAGACTACTTTACCTCCCCTTTGCTCGAGTCGATCCCCCTCTCG
GCCTCCTTCCTCCCCATCCTTCCCTCTCGGCCCCTTTTTCCTCTTCCTCC
TCCCTGGGCCGCGCGGCTCGGCCCGGTCCGTCCCGGCCTGCGCGCCCCCC
CGGTCACGTGCCCCGCACGCGCCGAGAGAGCGCCCCGCTCTCCTCTCTCT
CCCTCGCCGTTCTCATCTCTCTTTCCCCCCGTTCCGTCGCCGCCGACCGC
CGCTCTCGGCCCCGCCTCTGCGCGCGTGCCGCCAAGGAGATCCACGCCCC
CTCCCCTCTCCCCCGTGGCTCTTCCCATTTCGGCAAGGACCGGCTCCCCT
TTCTCCTTTCCCCTTTTTCTTTTTCCCCAGTCGCCGACCACCGCCGACGT
CACCCGCTGCCGCCGCTCGGCCGCTAGCGCGGTCCCCTCCCTGCGCTCCA
CCGCCTCCGCGAATCGCCTTTCCCCCCTCCAAACCGACTTCCTTCCCCTC
CTTTAAAATCCCCCTCCGCCCGGTCCGCCATTGCCGTCCTTTCATCCCCG
AGCTCGCCCCCTGTGAGCCCCCGGTTTTGTATATCGGGAACCCCATGTGT
ATTACAATACCATTCCCTGGATCAGTAGATGGTACACACATGGCACAGTT
GTATATCTCAAGCTGACATCGTCTTACAGGTCTTACAATATATTAATAAT
ACAAGGGTAGCCCAAATGGAACCCGAATAGACCAAGCATGGTCGATAGCA
ACACAAAATACCAAAACAACTAAATGAAGTAGCGGAAGCGAAGCAACGGC
GGTCCATCTTATCCCACACGCATCGACTGGTGAACCTAGGTCCCTATTCC
ACCGTCCTCGATAACTCCTTGCCAGCATAGCACATGTACAGGTCGACACC
AACACCTTTCTAAAAGATGTAAATAAGCAAGAGTGAGTACCAACCGTACT
CAGCAAGCCACCACTACAGAATGCATATAATGTTCATAGGGGTTCAAGGA
TGGCTTGGTTTATTTGCATAAAGCTAGTTTTCACAAATTATTTCACAAAC
CTACCCCACAACAGTTTTAACTGAAAACCACGTTAAGTTGAAGTTATCAT
TAACCTGCGATGGTTCATTCACCTTCCCCAAGCCTCGCTTGGTCCGGTTT
ACCCTCGCATCCAATTTCCACAATTTTAACCACTATGACCTTTTTGCATA
TTAGGCAAGGTCACACCTTCCACACCCATCATATTTTAAGCAATATTACA
AATTGACGAGGCTAGTCAAGAGTAATACAAGTCCCGGCGCTCATTAACCG
CGAGCACGGCTATTCGAATAGTTTAATTTACTCACACTGCAGTGGATGTA
CGCTTTTAATCCCACACTCCGTGACTCACCCAACACATGAGACTTGTCAT
GGCCCGGTTTTTCAGTTACCCTCGCATGGCGGCACCCGCTCCAAGGACTA
TGAATCCCCATTGCACCCCCGGCGCCACATTCCTACCTCGAGCCGGTTGT
GAGGGGAGTCCTGGCGCTCCCGAGATTGAAGGTTACATCATACATATATA
AAGCTTGACGTCATTAAGCCACACACTTCCACATTTCCATACCGATATCC
AGAACCTACCATGTCTGGGGTGCCACCCCACGAGAATAACCTAGTCCACC
GGGTCTAACCCCACTCAAGAAGTGTGGTCGTACTCGGTTCGTTTCCTGCT
TAGCTTCTTGACTCGGTCCGTAATTGACCAGGGTCGGCGGCTTACCGTTC
CCAGAACCACCCATATTCTATCCGTGCCGCCCCAGTCGAAATCACTTTTG
TTTAATTAGGTTTTTGGGTTTTCTCAAAGGTTTTCATGCTGTGGGTGGCG
CTTATGTCTCCACCCGATCTCTATCAATCACTCCCATCGAGTGATCAGTG
TAACCACATCCACATATCCCACATATGGAGTGTATCACGTCTAGGTAAGC
AGGGCTAAGCAGGGAGTAAATAATCACACGTAAAGTAATATACTCAGGTA
ACAAAGGTGTGTAAATGCATAAGGATAAACAATATCAAAGGTAAGGCTTT
AAGCAAATGTAGGTACACGTTTTATAATTAGCATGCAATTTTATTTGCAA
TCAACACATTTATAAAAATAGGATCAACATGTTCGAGGAAGGGGGCGTAG
TGACTTGCCTTGCTCAATTGGGGGTTCGTTCTCGATTGGCTCAGTTTCCT
CCTCGCAGATGTACCCTGTCCGGTTGAATACTAACGTCACAAACTATTCG
CTAACACAAAAAGAGCCAAAAATTCTAGAACAATCAAAAATAACCAAACT
AGTGCCATTGCGTAGATCTTGATTTTAGAAAGATTTTGATGAAAGTTTCG
TTCAAATCCGACTTAAAACGAGGGAGATATGGAATTCGAAAGATTGAAAA
AGTTTTAAAACAAAGAAAAGGGAAAGGTCTGACGGGTGGAACCGCCCTTA
GCTCCTCATGTACAGGTTTTGTTTTTAAATGGGTGTGCGCATGGTGAGGT
GAAGGGCTTGGGCGAGCTACAAGCATGCATGCATATGCACACACACGGCT
AGCTATTGCATGCATGCACACGTACAGCCAGCTAGCTGTGTGGCGCATGC
ATGGCCGGCGGCACAGCGGCGGTCGCTGCGGAGGGCAACCGCGTAGGGAA
CGGGTATGGTGTTGTGCCTCACAACGTCACCGTGCCGCGGCAACAACGGC
GGTAAGGAAACAAAAGCAAGAGGAAGAGCAGGAGAGGAGCTCACCTTGCG
GCAGCCGGGTAGCGGCACACCGAGCGGTGGTCCTCACACGAAACTACGGT
CGTCGATGTACAGCCTGGGGACAGTCGGCCCGCGGATCGTCCTCGCACAC
CACGTGTTCGATCGGTGGCAACAAACGAACACACAGCGTTAAGGAATAAA
TGTTAGCGGGTTAGTGCAGGTTAGGGGTTAGGGGTTAGCGAGTTAGAGCT
CAGCGGGTTAGTGAGTCAATGGGTCAAATGTTAAATGTTAGAGGTTAGCC
GTTCAATAAGTTAGTCGTTCTCGGGGTTCAGATGACGGCGCGGCGCACGG
CGACGTCGTTGCCGGAAGTAGTACCGGGGAGGAGCATTAGATTTTATCTT
TTTATTACTTAACCCAACAGGAAGGAATGGCTTGGGGAGGCAAGATGGAC
TTCAAGAGAGGGGGTTTTGTGAGTAGAGGGATATATGTTAGACTTTGGTG
AGGAGGATGGCTTATTGGTGGACTTCGGCCCGAGGAACAAGAGGGATGCA
ACATGGACTTGTGGATAGGTTGTAAGGCTGTTTAGCCCAATGAGGTAGGG
GGAAGCGTTGTAGACTTCTTGGCGGACTTTATGGGCTTCGGCCCGACAAA
GAAGAGGGACCCGATCTAGACTTTTTTGGAAGTCCCCGGTCAATGGGTGG
CCCATGGAGAGAGATAATAACACGTGGGGCCCACTGGTGGGTCCCACCTC
CTATTTCCTCTTTTTCTTTTTCTTTTTTTTTCTTCCTTTTGCCCTTTTCT
TCTTCTCTCTCCTTATCCTTTCCTTCTCTCTCTCTTTTCTCTTCTTCTGC
TGCTGCTTCCTGGGAGTAGAGAAAGGTGCCGAGCGGGAGGGCCGACGGCT
GGGGGAGGCGGCCGGCCGGGCGACGGCGCGGCACGGCCGGCGGAACGGCG
CCGGCGCGCGGGGTGGCATCGGCCGCAGGCGGCGTGCGCGGCAGGGACGG
CGCGGCTTGCGCGCGCTCGGCCGGGGCGGCGCGGCGGCTGGGAGCGGCGG
CGCCGGCTCGAGGCGGCAGAGCGGCGTCGGCGGCTGGGAGTGGCGGCGTC
GGCGGCTGGGAGCGGCGGCGCCGGCTCGGGGCGACAGAGCGGCATCGGCG
GCCGGGGAGGCGGAGCGACGGCGGCGCGGCTAGTGCCAGGATGGCAGCTG
GCCGAGGAGGACGCGACTCGGCGCGTGGCTCGATGGCTTCGGCCAGGCGG
AGGCGGCGCACGGGCTGGCCCGCCGGTAGGAGGTCAGGGGCCGCGTCGGT
CGGCGACGCCAGTTGGAAGGGATGGTCGGCGGCCCGCAGAGGGAAGGAGA
GGCCGGGGTGGACTACTCGTGCGGCTCGGCCGAACGATGGCCGAACGGCT
CGAGGCGGCACAGACGCGGCTCGGCCGAGTGGAGGCTGGGACGGTTCGCG
GGTGTCGGCATTTGGCTTGGAGGCTGAGGAGGACGACGACGAGGCAGTGG
CTTTTATAGCCGTCGCGGCCGGCGGACGGCGACAAGGGTGGCTCGGCCGA
GCGGGGCCGACGGTCCTGTTGGGCGGTCGCAGAGCGAGGACAGTGGTCGG
TGTGGCATGGGTGAGCTCGGTTCACACCGTTCGGCGTGGACGAGTGACAC
CGGCAAGCTCGTCGCGGTGCCATGGCGCACTGGACCGTGTGTAGAGATGG
TCGTATGCTTGGCGGAGAAGGCGGCGACGGTGCCTAACCATGCTTAGTGT
ACAGTGCAGGACGGGGCCTAATCTCCGATTTGCAGGGACGGGGTAGTTGC
AGCGGCCGCGTGGGTTGGTGCGCATGCCAGCTTAGGCTCGACTAGCCGCT
TGCATGCAGGCATACGCATAGCTAGCCAGCTACATGGTGCATGCTCGTGG
CTGACTTGCTTGCATGCATGCACATGCACAACTAGCCTGTTGCATGGCTG
GCGGCGGTGCGAGGTCGAGCAGGATGCGCGTGGAATGGCCGGCAAGCTCG
CCGGTGAGACGGGAGCGGAAGACGACAGCCGGTGGTGTCGCAGCGGCCTC
GTCGTAGCGGCGCGGCGTGCGGCGACGTCGCCACCGAAAACAGTATGGGG
GAAGGATTAGACTTTATTTTTACTACCAACCCAATAGGAATGAAAGGGCT
CGAGGAGGCAATATGGACTTTTCCAGAAAAAGCCCAGCAGGAAGGCCACG
GTAGAGGGAGTGGAAATGAACTTGTTTTGCGGAATGGGTTGGGCTAACAG
AGGGAAATGTGGCCCAAAGAAATAGAATGTTCGAATATTTTCTTTGGGAT
ATGAAATTTGGAAATTTGAAGGGGGTTTGAGATAGAATTTGTACAGAGGA
CAACCTTTTCGGTAAAAGGATTTAATCGAGATCTTTTGGCACAGATTCTA
GACACACACAAATAAACAATAAACAAGCAAACTAAAATTATGCCTGAGGA
CTAGACTTTGTCTGAGGAGGTCATATCCTTGAAAATAGCCTATTAGGAAT
TTATATTTCGCAATTAAGGTTTCTAGTAAATATTTTACCAATAGACATTA
TTTTGCAAATAATTTCCAAAAGCTTATCACTCTATATAAAGGTGCATAGA
AAATAATCAAAGCTATTTCTTTAGTGGAACAATATTTGTTTTAATAAACT
ATCCCTTAATGGGTTTTATCCGAAATGGTGATACATTTAGATATATATAG
CTTTATTTATAAAGTAAATATGCTCGAGGGTTTTTGTTTTTCGAAAATAA
TTGGCATATGCAAATCATAGCTCCTTGAATAAATAATATTTGAAATCAAA
TATCGACGTATCCTCAGATGTTCGTCTATTAGCCCACGTGTAAACGAAAA
ACGACAGATCGAATTGAGTTAGTTCAGGGCATGAATGTATTTTGAAAAAG
ATTTTTGGTTATTCTGAATTTTTAATTCCGTATTCCAAAGTCGAAATATT
CAGGATGTTACACCCCCTCTCCTCCCCGCTGCCGCCGCCGCCCAAGTCGC
CCGCCGCTGCAGCCGAGGGCGCCCGAAGGAGCTCCGGGCGCCGTCCTCTT
CCCCTCCCTCGGCCGGAGCCGTGCCGCACCGTCCCACGCCGTCGACCCCT
CCCCGGCGAACCCGTTCCCTCCGCGGTAACCCCTCTTTCCCTCTCCGCCT
CCCTCCGCTTCTCCCGTGTTTTAGGCCGATAGTTGGCCGTAGACCATCCC
CGGGCGCCGCCGTGGCCGCCGCCCTCTCCTCCGCTCTTTTCTCTTCCGCT
GTCGTGCCGCCGCCGCCTCGAGCCATCGCCAGCCGCCGTCGAGCCCCCTC
GCGCCGTCCCGAGCCGAGGGCTCGCATCCTCTCTCTCCCCTCTTCCCTCC
GGTGCCTCCCGACGCCGTCCGCCACTCCGGCTCGCCGACCTCCCCCTCGC
CGGAGCGACCACCCGCTCCCGGCCGAGCTCCTTACTCTTCCCCCCCTTCG
CCTCTCCCGGCCAACCTCCGTGGCCGCCACGTAGGCGCCACGTGAGCGCC
AGCCGGCGCTCTCCCTCTTTCCGCCGGCTTCCGTGGCAGCCACGTAGGCA
CCACGCGCCGACGATCCTCCTTTCTCCGTGTGCCTGGTCCGCGTGGACCG
AGTTGCTCGGGAGGCCGGACTAGGCCGCACCCATCGGCCGCTCGGCCCAT
CGACCTTCCCCTCCCCCTCGCCCACCGATCGGCGGTGGGCCGATTCTTTT
GGGCCGTCGGTCCGTTCGGCCGCGCCCATTACTATTCCTTGGGCCGAATC
CATTCCAAAACAAGTCCAATTCAAGTCCCTCTTTTCTTTTTCTTTTTCCA
GGGAATTAATAATTTCTTTTCCTTTAGACAGAAAATCATTTAATCTTCGG
AAATTCATATCTTCTCAACCGTTTGTCCGATTGACTCCGTTCCACTTCCA
AAATTCCTCAAAAATCGAGATCTATCCAATGGCACAATTAGTGGTCTTTA
ATAGGGCTTCTTTTTATCGTTTTGTTGAGTTGTCTCGTTTCACGTGTAGT
CTCGGAGCCCGAAGACCCGCAGTGCGCGAATTTCGAGGAAGAAGCTCAAG
ATCTCGAGCAAGGCAAGTCACCTTTGATCAATTGAACCTATAATTTAAAT
TAAGTATTTTGATTTTCGCAAACTATGCATTAATTAGGTTACACTGACAC
TCGGCCTCGGTTTGCAATACAACCGGTAGGCCCTACCCACTTGCTGCATT
TACCCTCCTTGAATGTTGAATACCCTGACACCCTTGTCACCCCTCAAGTG
AGATCTCGGTATTCGCACCTCGCGTACGAATATCGAGACTCCCCTCAAAA
TTTAAAATGATCACCTGGGTAAAACCTGATTTTACAAAATGCTTGGAAAA
CCCGACACTTGGGTCGGTGCCTTGAAAATAAAGTGAGTTTCTAAAACTTG
CGGTGCGGGAGACGTACTGGAGGTACGGTTTGCCCGTTCTCGCTCTAAAG
ACCGATTCCTTGGGAATTACATCCGAGCATATGTCAAGTACGACCACATG
GATGATATGGGACGTCCCTGGTTGAGTAATTAGCTAGGCCAGGGAAATCT
TGATGCCAAGGGACAAGTGGATTCGCCGGGGTGGTGTCGGGGAGGACCCC
TGGGCTTACCCCTGGGCTTCCTGGCACAGTATGGTCTGGGACCTAATCTG
GTGTTGGTCCGTGGGACCCCTCCCGTTGGCATAAGATGACCCTGAGTCGG
CTTTCGAAATGCCTTGTCATGAAAGCCTCAAGGTCGCCAGACATGGCTGA
GAGTCACGGGCTGGGTGGCTCGGGGTTAGTAACATCGTGTGGGTAAAGTG
TACCCCCTCTGCAGAGGTTAATAACTGTTCGAACAGCCGTACCCACGGTC
ATGGGCGGATGTGAGATGATTCCTTAGCGTAGTTTTGACAACTCCCTATG
AATTGCAGTTGGTGTGAGGTTTTCCCTTCTGTGCTTGGTTTAAGGCTGTT
GGAGCAGCCGGAGTCGGTGACGATTGGCAGGGAGCCTCTCGTACCGATGT
GCTTGCGTGTGGCTGTTGGAACAGCCGGTGTCGGTGAACGATTGGCAGGG
AGCCTCTCATTCCGACGTGTTGCCTTGTGGCTGCTGTAGCAACCGGGGTC
GGTGATCGATTGGCAGGGAGCCTTTCGTGTCGACAAGAATCAAACGAAAC
AATTTCACTACTCCGGCCGGATGAGACGCACTTTCTCGTCCGTGCCGTTG
AGAAGCACTCACTTAGTTGTTTCAGAACTTCTTAAACTAAAATCGAATGT
GAAAAATAACTGGCTCTTCTTTGAAGCTTGCATCAAACACTTATTCCCTT
GACTTGCTGAGTACTCCCGTACTCACCCTTGCTCTATATAATTAAACCCC
TCCCAGTTCTCGAAGACGAAGAAGTGGACCCTGCTGATGAAGAGTTCTTC
TAGGAGCAAGCAGACTTCGAGCAGTAGTAGGGTTTCGGCCTTTCCCCAAG
GCTCTGCTTGTGGCTTAGAGCTAGTCTCTGCCTTTCTGCTTCCGACTTTT
TGTATTGCTGTTGTGAACTTGGGTTCTGTCCGTAGTTCTAACCCTGGTTG
TAATTCTACTCTTAATAAAGAGACCGCTGTTGTTGTGATATTCTATCTTC
TTGTTGTACCAGCGCTGTTTCCTGGGACTGGTACAGGTATACAGGTCAAT
CTGGATCGCCTTATCCTGGCCTCCGTTCGGGGCTAGTTTGGGGCGTGACA
CGAGACCGTGCCCGAGTCCCTTCTCCTCGAAGCCAATCGAAGCCCCTTAA
ATTCCATCGTCCCTCCCCATTTGTTCGGTCTCGTCGTTCGCTGCCGGCGC
TCGTGGACGCTAGATGCGGACTCCGGACGCCCTCTTCCTCCTCTTCCTTG
GCCCGAGGCCGAGATGATCACGTCCCGCGCCGTCGGCCGCTCTTCACGGC
GAACCTCCTTCCCGCGGTAAAACTCCCTCCATCCTGCTCCCCTCGTCCCC
CTCCTCTCCTAGGCCGTAGATGAGCTCGCCGCCGCGTACTCACGCTCGTA
GACGGCATTAGTGTAACCGGTTGCCCGCCTCCGCTTGCCACCTCGCCGCC
GCTCGGTGCCGAGCTCCGCGCGCCGTCGCCCTCGCACACCGGTGTCGCGC
TACCCCTCCCGTCGCTTGGGACGAGATCGTAGACACGTCTAGAGGCTCCT
CCTCCAAGGAATCGGCCTCTAGCCGCTCCGGCGAGTTTCCCCCTTTTTCT
CACTGGCAATGACCGCCGCTGCAATTCGCCGCCTCCAGCCCCTCTCCGAC
GAATTCGATTCGTTGGCTCGCTTACTCTTGTGCCGCCCTTCACTCCGGTG
CCCTCCCCTCGTCAGACTCGCGCTACGCCGTCCCTGAGCTCCGCCTCTGC
CGCACGTCGTCGGATGCCGCCCTGGTCGTCTTCAACCTCCTGCCGTTTGA
TGTGGCTAGCACGTAGGCGTCGTGTCACCGCCGTCGCTTTCCCTCCGTCT
GCCCGGACCACGATGAATCATGAGGCTGCGCGTGGGCCCGTCGCGCACGA
GTCCTCCCTGTGTGCTAGATCTGAGCCGCATCCACCCAAACCCTAGCTTC
ACTCCCTCCGTGCACCTGGTCCTCGTGAGTCGTGTCACCAACAGGTGGGC
CCCCAACTCGGGCCCCCGCGTGATAGACCACAGTCCACCGATCCGTCTCG
CGCATGCTAGGCCCACGTGGGCCGCGCTACGATCTAGCCTACTCGACCTC
CTCTCCACCCGGCCCATTCGGCCTCTTCCCACACTGCATCGTCCATGGGC
CACCTTCCTCGCGCGCCAGCCCGCTTCGCTCGGCCGCACTCACGCCAGCT
CTCTGGGCCACACCTCGCGGTCAGCCCAATTACTCCCACATGCGCCTTGC
TCGGCCGTGGGCCGCCCTTGTGCGCGCGCCAGCCCGCGTTGCTCGGTCGC
GCCTTGCGCCGGCGGAAATGTCCAAATCTCGTCCCCCTCTATTTTTCTTT
TCCAAGGGATTTAATAATTCCTTTTCCTTTAGACAGAAAATCAATTAACC
TTAGGAAATCCATATCTTTTCAACTGCTCGTTCGATTGACTCTGTTCAAC
TCCCAAAATTTCTCAAAAATCGAGATCCATCTAATAGCACGTTTAGTGGT
CATTAATAGGTTTTCTTTTAATCGTTTTTTTGAGTCGCCTCATTTCACAT
GTAGCTTCGGAGCCCGAAGACTCACAGTGCGCAGATTTAGACAAGGAAGC
TCAAGATCTCGAGCAAGGCAAGTTACCTTTGACCATCTTGCACCTATAAC
CTGAAACTAAGTATTTTTCCTTTCGCAAACCATGCATTCTCTAGGTTACA
CATGCCAATTTGGCCGCGGTTCGTGATATAGCCGGCAGGCCTTACCTATT
TGTTGCATTTAACCTCCTTGGTTATTGAAAGACCTAAACACCCCTTGTTG
CCAGTTATGTTAAGTCTCGGTATTCGTACCCCGCGTACGAGTATCGAGGC
TCCCTTCAAATTTAAAATGATCAAACTGGGTAAAACTTAGGTTTACAAAA
TCCTTGGAAAATCTGATACCTGGGTCGGTGCCTTGAAAATAAAATGAGTT
TCCAAAACTCGTGGTGCGGGAGATGTACTGGAGGTACGATTTTCCCGTTC
CCGCCTTAAGAACTGATTCCTTCGGAATTTCATCCAAATATAACCAGTGC
GACCACATGGGTGAAATGAGACACCCCTAGCTGACTGATTAGCTAGGCTA
GGGAAATCTTGATGCCAAGGGACAAGTGGATTCACCGGGGTGGTGTTGGG
GAGGACCCCTAGGCTTCCTGGCATAGCATGGTCTGAGACCTAACCTGGTG
TTGGTCCGTGGGACCCCTCCTGTTGACATAAGGTGACCCTGAGTCGGCTT
TCAAAATGCCTTGTCGTGAAAACCTCAAGGTCACCAGACGTGGCTGTTCT
GCACGGGCTGGGTGACCCGGGTTAGTAACGTCGTGTGGGTAAAGTGTACC
CCCTCTGCAGAGGCTAACAAACTGTTCGAACAGCCGTGCCCACGATCATG
GGCGGATGTGAGGTGATTCCTTAGCGTAGATTTGTTTGACTACTGCTTTG
TGAACTGTTGTTGGTGTAAGGGAATTCTTTCAATGCTTGTCTGGTAGCTG
TCGGGAATAGCGGGACTCAGGAAGTCCGTATAACTATTGGCAGGGAGCCA
CTCTGGCAGATGAAATCAATCTATACATTTCACCACTCCGGCCGGATGAG
ACACACTTTCTCGTCCGTGCCGTTGAGAAGCACTCGCTTAGTTGTTTCCG
AAAGCTTTAGACTAAAACTGAACGCGAAAATAACTAGCCTCTCTTTGAAG
CTTGCATTAAACACTTAATTCTCATGGCTTGCTGAGTACTCTCATACTCA
CTCTTGCTCTACTTAAATAACCTCTCCCCCAATTCTCAAAGAAGAGGAGA
TGGATCCAGCTGATGAAGAGTTCTTCCAGGAGCAAGCAGACTTCAAGCTG
TAGTAGGGTTTCGGCTTAGTTCCCAAATCATGCTTGTGGCTTTGGGCTAG
TCTCCGTTTCTGCCTTTTTGTGATGCAGTTGCGAACTCGAAGTCTGTCCG
TAATTCCAATAATGGTTGTATCTCTACACTTAATAAAGAGATCATTGTCG
CTATGATATTCACTCTTCCTGTTATACCAGCACTGTTTTCTGGGACTAGT
ACAGGTATATAGGTTAATTTGGATCGTCTTACTCTGGTTCCCGTTCGGGG
CTAGTTTGGGGCATGACAGTTTGTCTTTCTTTTCTCTCCTTCAAGCAAGT
TAGTGGAAAGGGGATTAAAATTTATAAGTTCGATGATGTATGTTAATGAT
CAAAGATTCCATTTAATAGGAGACATCCTCAGATTAGTTGTGATGCCACT
ACTGAGAATGAGAAGCACTGAAAGAACTCTGGTTCTAGAGATGCAGTAAA
ATGTGATACTTCCTCTTAATGTCAAAGTTTATACCAGCTCCTTGCTGGAA
AATGTTCTTTATCATGCCAGTTCCTTGCTCTAATTTGTTCTGATTATCTT
CTTAACTATCTATTCAAGAGAAACTTTGTCCCGGGGATCTTGTTCCTATC
TTTATTAATTTTTGATTACTCTCACAGGATACTGCAGATGAGTTACAAAA
ATTACATCATTCAGAGCATGGAATTAGGTACATCATTAAAATTTTATTTT
TGAAGTATTGACACAGAGTACATGAGATAAGAGAAGTGGATTCCCCGTTC
TTCATGTAGCATTAATGCCACCGGAGCCCTGACGCCCTCCCCTCTTCCTC
CTCTCGTTTCCCTGCAAGGAGTATAGAAGGAGAGAGAAAAAAGAAAAAGA
AAAAATATTCCTTGACAGATGGGTCCCAACATGGGAGTGAGGCTTAATTG
GGTTCAAAGGATAGAAAACCGTACTTTCACAAACTGTTTCTTTCTTCAAT
TCCTCTAAAAATAATAAAATAATATTGTGAGTGTCCAGCAGCTAATTATC
ACTTTTTGCGATGCCCTATAATAAGAACGCATCTTGCGATGTCCCCCTAG
CTAATTACATGTTTTTTGGATGTTCTGTAGCAAATTTTGCTTTAAATCAA
TCACCTCAAAGCTAGGTTTGAAACAAAAAATAATTTGATAATGCCAAGAA
CTCATATTTATATTTTTACTAACGTATATAAACTTAACTGGTGTTCAGAA
CTAGAGACACATGTCAGAGCCTTCATATTTTTGAATTAGTACAGACTACA
GAGCAACTGATTGTTTTTCTGACGGTTATGATATCAAATTGATTTTCAGT
CTCTAGTGGGCCGTATGGTTTGTTTGGGTTCGCACAATTGGGCCTCCTCT
ATGGAGCCCAACCGTTCGTTTCCTTGGTTAGTGTAAATCATGGACATGTG
CCACTCATTCAGGGAGAGAGAGAAGAGAGTTCATAGCTGCCGGGATGGTC
GCCGGTGGCGGCCGGAGCTCGCCGCTGGCCGAACAGCCAAAATGTTCCCC
ATTTCATCTCTTCGGGTACCAATCTGTGTCCACCACGACAACGCCCTTGA
GGATTTCGTGTGATTGGGCTTTTCTACTCCTACTTTCAAGGATCGTCGGG
AAGGCGGAGGAGCCACGCATCATGCGGTGTCGGTGTTTACCCCTTGTCAG
CATGAGGTATTTGTGAAAGGAAGTAGCTATATTTAGGATGCCATATTTTT
CATTAAAAAATAGTCAGTATGTATTTATATTGTAAGTCCTTAAATTATAT
ATGTATATTTAGTGTATTTACGATGTAAGTTCTAAAATTACATATGTAAG
TACAATGTAATTATAATGTAAGTACAATGCAACTTCTATATTTTGCATTG
TAAATTACGTATACTGATCTAATATCTACTACATTAGATACCTGCTAATA
AAACCATCAAAAGTTTGAACTAATGAAGCATGTTAAATTTTAATTAATTA
TGTTATGACAGCCGAGAAATGCTGAGGTGGACTGAGAACAATATCAGACA
GTCAGAAATTCGACTGTAATGAGCCATAAAATATGGTGACAACATTTTAG
CAAATCCGTTTGTGGAATTGTCCGTAGACGCGCGGTCTCTTCCCCGCCTT
TTCCGTGTGCATGGAACACGAGCGGAAGGTGTTCGTGCAAATGCGGCAGA
CAGCACAGGTAGGCAGTTCTTGTTTTGGATGTGGTTGGATCAGAGTACTG
GTGTTTTACAAGTTTGCTGATAACACGTGATTGCAGTCAACAACGTCATT
TCACTGTATCTCTACCTCAACAATAGGGGAATACAGAGTTCTCCCTGTGA
CTGAAATCTAGCGGTTAAAGATGCTGATCCTAAAATCGAATCAGATGTGG
CTGTTTTATCTACTTTCTCAGGTAACTCCTTCCCTCAAATGCATGAACAG
GGAATCTTTCCCATGAAGTTAAAACTATACGTGTCTCCTAAAAGGCAGCC
CCTCCCATGGAGATTTAATATATACTTTAGTAGTTAAAGCATGAACTAGC
AGGAGCGCAAGACATTAATTAGTGGGCGCATTGTTGGCATCACCTCAAAG
TGTCATTTAGCTTACCACTTTCCTACTTTATTTTCAATCTTCTTCTGCTC
CTTTTTTCTTTTATTTTTTTAAAGACAAAGACAATGGGGGCCTGGACCTG
GATACTCTTGAACTCTTGATGGCAAGGTTTTTCTATTGGTCCTCGTTCAT
CAACACATCATATATAATTTGTCTTGTTGTGAACTTGTGATGATTGTGCG
GGCAGTTCAGACCTTCAAGCAGCTTGTCCTCCATGTGGCAGATAATTGGT
TACCTGCTGAGAAGCTGCAGGCCTGAGAAATGATGGAACAGCCAGATATA
TCAGGGAACAAACTGAACAAACAAAATTCTTTAACCTGTTCCGGTGGGAA
ACAACTAGGATTCATAATATCATTTGGCGTTAGTTGAGATATCAAGGTCG
GAGTGATCAAAATTCTATCAAGTAAATTTTATTCTACGCGTGTTAACACA
TCACAAGAAGAAACTGGAGCTGCTAATTGATGGCTGCATGTCGTTTCAGC
TGGACTGGCTCCAAAACTAGTTAATTAAAATAATCCACAAGGCAGGTTAA
TTCACTTAATTCTTCTTCTCTCTATTTTTATATAAGACCTGGACCTCGAT
AGTCTTGATGCCCAGGTCTTTGTTTTTTGGGTCCCCCTTCATCAGATCAA
CACCTCAGCTATATAATGCTGCAACCAGCGTTGGCTGAGGTGAGTGGATC
ATCAAATATCCCTTCATCCTTCCTAAGTTACTGCTGCCAGAGTAAACCGA
TCAAAGGCCTGTCAAAGTAAGTTGGAGTGGCAAAAAGAAGTTGAGATAGC
TAGAAATTAAGGCTTGAGTTTTCAATTCTTTTCTGGTCCATATGTGATGA
TGTAATATTTAGTTATGCACTGTCATTCTTATGCATATACTACGTATCTA
GCTAGGATATGATTTTTACATGTTCTGTAATCTGACATGAACCTTCTTGT
TCTGTTCGCACATGAATCATGATCGTGGCATATTGGCATGCAGGAAATTA
ATCCATTAATCAGATATGGTTATAGAGGTGTGTTGCTGCCTGGGGCTGGC
TGCGAATGTAGCTCAGCTGGCCGGCCTGGATGTGATCACGCTGGTCAAGG
TAATCAAAAGTCGCGTCGAGACAGTCCGCCAGAACAAGGAGGACTGCGAG
CTGCTCGCCGAACGCGCGAACATGATCCGTGATCTGCTACGGCGGGTTCA
GGCGTCCAAGGTCATCGAGGACCCTGACATGTGGAAGCCGACGGAAGGGC
TCAAGTCGACGCTTCGCAGGGCGGGCGCGCTCGTCAAATCTTGCCAGGAG
GAGTGGAGCTACGCGTACCGTTTCTGCAAGGGCAGACGCATCGCCAGAGA
GTTGCGCAAGGTGCTCAAGGATCTCAAGTTTTACATTCTCCTCCTGATAG
GAATGATCACCATCATCAACCACGATCAAAACACTCGTTACTATCGCATC
CCGGAGACTGATATTGTTAAGCCGCAGGTACGTACATCCATACCTACAAT
ATCTCCGTAAGACTAATTCTGTTTGCGAATTACTGTTAAACTAGTGTGCA
AACTGCCGAATGGCCTAAGACCTCCATTTCATGATTCTGAAGTTTGTTCC
AACAATATGGAAGGCAGTGGATGTAAGTGGACAAGTGCCTGTTTGATTAA
TCGCTTGAGCCTAACTTTGGTATTTCAGGACGGTGCACAAGAGGTACCTT
CTGTAGCTCTAGGGTTGCCTGCTCATAATTACTGGTAAGACCTCATGACA
TTTATGTGTACAGTGTACTTAAAGGCTTGATCCTAGGTGATTGATGCTCA
TTTTCGAAAAAGTCTCAAAGGGATAAATGATACCATCATATTTGAAATCC
TTTTTTTTTCTCTTTTGGAATACATGCAGCAATGATATGGGACAAACAAC
GGGCAGTTCAGGGCAAACTCAACTGGTAACAGAGCCTTCCATAGTTAACG
AAGGCCACTTGCCAGGTATAGTTCACTTTTATGGTCTCATCTACAAATCA
TGGAGTAATAAATATTAAATATAGGATCTTTTCTCGATATTTTTTTAATT
TAGCCCATTTTCCGTCACAATTATTGAACATACCCCATGGTGGGAAAAAA
AAATCAGAAATAAACATTGTTTTCTGATCCATATCGTGAATCACACACTC
AGGCACAAACCAAATGAGACTTTTTTTTTATTTTTTTAGAACATTTTGGA
ATTGTTTAAATCTGTTTAAATTACTCATGGACTAAATTTTATTTACTCAG
TTTTTCAGTTTATTTTAAATTTGAAAAGGTTTATGTAATTTCTAAAATGT
AAAAAAGTTAATATTCATTAATTATAGACGACCCAGTTAATATATATATG
ATTTTCTATTTTTCCGGAAACATTTTAACCTGCTCAAAGTTCAAATTTTA
TTTTTGAAGTATCGACACAGAGTACATGAGATAAGAGAAGTGGATTCCCC
GTTCTTCATGTAGCATTAATTCACAAAAAAGTTTGTAAATTTTGAACTTT
AATTGCTGGTTCAATCAGTATTGTCAGTTGGTCAAGCATTTACAGAAGTG
GTCAAAACAACAAATAGTACTTGAATAGCTGTCGCTCATCAATCCTACAA
AGCAGGTGCGAACCGGCCTGGCTCGCACCATGAACACACGATTCACATCA
GGAGTTAGTTACTAAGGTTTTATTTTCTGCAAATTTTCCCATCGCTACAT
TTTTTCGAGTGCTAGTTGATCCATTAATTTCTTCTTAAACCATCGATACA
TTTAGCAGAAAACCAAAGATCCGGATGCTGTTGGTGGTGGCCCTGGAAGA
GGATTGCTACTGCTTCTAACGCTGGAAATCTTGTTGCTCTAGAAGAAACA
GGTAGGAGTAATAGTGAATGTTCTATAATATCCCAAAGCTAGCATGTAAA
ACTAGGCTTGCCTTTCCAATTCCCTTTCTAATGCCGACAAGAAGTTTGAA
GGTAATAATCAATGGTCCGTGTTACTTTAAATAACAGGCCTTAAAAAGTT
CACTTTCTCTGAGTTGGAGGTTGCTACAGACAACTTCTCTCTGGAAAACC
AAATCGGTGTAGGTGCTTTCAGCATTGTGTACAAGGTAATGCTTTGCTCT
TGGCCGACCTTTGCATTCAACAGAATGATTAATCTTTAGTGATGTCGTTT
GAAACATCTTCTCTTGTAGTCGGAAAAACATCAGATTTTTGTTTTTTTGT
GAGGAAGTAGCATGATTGATTTGCATTTGGTGTTTACTTCTCCCAGGGCC
AGCTAAATGAAATACCCGAAGTTGCTGTGAAAAGAGCATCATATGTTAAC
AGAATTCCATTTGAGCAGCTTGAGAATGAGGCTAAAATAGTTTCAAAGCT
TCAGCATACAAATATAGTTAAGCTTCTAGGATATTGCATCCAAGACAGAG
AGAGGATACTGGTCTTCGAGTATATGCCAAGCAGAAGCTTGGATTCATTC
ATAACTGGTAGGATTCAATTCAACTAGCTTTATCTACTCAGTTTCGAGAC
CAAGTTCTACTGTTCATGTTCACTTAACGATGCAGTACATACATGTTTCT
CACATTTGATTACAGGTGAGCGAGCAGAAGAGTCGCCTTTGGACTGGTCT
AAGCGCTCCCAAATAGTTAAAGGAATAGCTGAGGGAGCTGAATATCTACA
CAAGCAATGTGAACCACGTATTATTCATGGTGATCTGAAACCAGGCAACA
TACTCCTGGATGCTGCCTTAAAACCCAAGATTTGTGACTTTGGTACATCG
AAAGCACTGAGGCCAGGTCAGGATATGGACTGCACTGGCATTGTGGTGGG
ATCACGGTAAGACTGGGTTTTTCACTGCGAAATGTTTATCCATCCACCTC
CTGCGCTACGTTTGATCTGTTGCTATTTTAATTTTGTTTTCATATTCTCA
GTGGGTATATGGCCCCTGAATATAAACAGGGAGGGTGTGTCTCTCTCAAG
ACAGATGTGTATAGCTTTGGCGCTACGCTTCTCGAGATCATTAGAGGAAG
TCGCATCCCTCCGTCTACACTGGAGCTTTCTGATGAATCACGCGATTACG
GGCCTCTAAATAAGTGGGTAAGTGCACCTCTCTGAACCTCACAGCCAACC
ACAATATATTCAGAGTTGGTCACTGATTAACCAGTAATACCAATTTTCCT
GCTCAGGCGTGGAACTTATGGAGAGGGGGAAACCAGATGGAGTTCATCGA
TCCGTCGCTGCGCGGCGATACTCTTGCTGCTGCTGAGATACAGAGGTGGG
TTCAGATAGCGCTGCTGTGCGTCCAGCGTAGCCCAGAAGAGCGGCCGGAC
ATGTGGGAGGTTGTTCTGATGCTGAGCTCGGACAGTGTCGTCTTACCGAA
GCCCAGCCGACCAGCTTACTACTGAAACGTGATGGATAATTTATATATGC
ATGGCAACGTTGCTGCCTGTATGTGTAAGGTGCCCCAGTTTAGGCAGAAC
TTCAGTTCATGTTCATGTTCATCCATCAACTTTGTTTTGTTTGGTTGCTG
CATCGTGTCTGTTCAGTGGACAATTAGGTAAATAACGAGACTTCTGCAGA
TGATCAGCAGATGTCACATCCTTTATGGATCATAGAAGTGTATAAATTAC
AGCTACAGTGTCTCAGCAATGGATTTGCTATCTATTATCTATCTATCTAT
CTATCTATCTATCTATCTATCTATTATATACTAAAAGTCCATTAAACTTC
CTACAAACGCTCCTACGACGCCACATGGCGTTCTAATAAATTAGAAAAAA
TACTAGAAATTCTATTAAAAAAGCAAAACATCTAGCCATTGATTTTCATT
AAAATTAGTGGGCCCATTACTCCAAGCCGTTAGATTAGATTGGTTTATTC
TCTTACTTTCTAAAAAAACAAAGAAGGAATCCTGCCGTGCGTCATGTATG
AGTACCTCCTCTCCGTTTCTTTTCCTCCCCCTCCTCTCTTTACTATGTTC
TGCAACAATAAATATTGAATAAGTATACTTCTAAATTACATATTATTTAT
ATAAATAAGTAAATTACATATTATTTGGACCAATAACGATCCTAGGCCGC
CACGTGGCGTTTTAGCAAATTAGAGAAAATCCTAAATCTATCTATCTATT
ATTTATATACTAAAAGTTCATTAAACTTTCTACGAATGCTCTCAAGCTGC
CACGTGAGACTCCTATATATAAATGCTCCTACGTCGCCACATGGCGCTCT
AATAATTTAAATAATATTCTGAGAAAAAGAAAAATATCTGACCGTAAGTT
TTCATTTAAAGTGGTGGACCCAATAATATTAACCGTTGGATCAAAACTAA
ATCTTTCTCACCCTTTCTCTCCGGACCCATAAGTACGTACGTACATACTT
ATGCTTCTGTTAGCTCGATGCCATCCATATCTGGATTCTCCCTCTCTCCT
TTTTTTTCCTAATTACACAATACATGTGCATCATAATTTGTTATCATTTT
CATGGAGACTGATCTGCCTCGGCGAGCTCGATTGATGCCATCCAGATCCT
AATTCTCCTTTTTTTCTTCTTTTTTCCAAATTACATGATACATGTACATC
ATAATTTATTATCATAAATTATTAGATCAGTTTTTTCATAGAGAGTAATC
TGAGTGTGAATGCGCAAACGCTAGGAATTTACAATAGAAGTGATCTGGTG
TTGTAAATAAACAATTATTTTTATAGACGATCTACGCATACACTTTAGCA
GCTGTAGGTTTTTTTAATTAAATCACTAATTCCAGAGCTATATTAGCTAT
ATTTTTACTACTATATCATATTTTATCTTATGTGCCATTTCTACCAACAC
TTGTAGGCCACCATGTGACTTTGTCTAATCTCTTCATTAATTTTTATTTA
AATTGGTAGGACTGTTATCTTAGAGCAAGTACAATAGCAAGCTATTAGCC
AGCTACAAACATATTTTAATGAGATAAACGATGAGAGAGAAGAGCAGCGG
ACTACAGATTTGTAGCCAGCTGCAACACGGACTACAAGACGCAATGTGCG
TATGACAGGTGGGACCATATATTAATAGTATAGTAAGCAACTATTGTATG
AATTGGCTATTAGATTGACTATAGATGAATTGGAGCTAATAGTGAGCTAT
ACTATTAAACTTGCTCTTAGGACATTAGATCAAATCTACATGTACATAGT
TAACTGTTGCAGAAAAGCATAAGTAGTGTACGTATGATTAAAAAAAAAAG
TTAGAGCTTACAAAGAAAAATATACGCACGTACTTAGGATAAAAAAGATA
AAGGCAAAAAAAATGTACGGAGTACCAATGGGAAAAATATCGACGGATTT
TAAAACAGATGTTTCTATAATGTAAAATAAAATATATTACTTCACAAATA
TAAGCAAATAGAGCTAGATCTATAATATAAATATCAAATATCAAATCAAC
GGTCTTTAAACATTCATCTTTTTAATTTATATTTATATTCAATTTGTGAT
TAGTTTCATGCTTTAATTAAATGAAATACTTATGTCTTATAAAAGGTATA
TTATGGTCCTAAATACATCATGACACATGTGACCAACATATAATAATTAA
TGTTGTGGTAATTTTTAAATAGTTTCACATTATATTTTAGGATTTCTAAT
ATCACTTCTGTGATGTCCTGCAGAACTGTATTGACTACTGTTGATTTATG
TCAAGTGATAGTAGAATCAAACGATACTGTAGCAGTTGGCATAGTGGCCT
AGTGGGCCTTGATATCTGCTGGCCCATTCGGTTGACGGGTGCCTTATTTG
GGCCGGACCAACAACTACCGTTGACTTTGGTTGGGCCACATTTCAGAAGT
CAACCGCAAGTGACCTGCGGCACATGCATCCATATTCCATGGCATGGCAT
TGCATACATATCCTACAAATGCAGCTTCATGAACCAAAACCACGCGGTTC
AAGCAAGAGACTAATTCCCTGATTTTTCGGAGCTTTTCTAGCGGACGATT
TTTCGGAGCCCATTTTTGGCTGAAATCTACTGCAAATCAAATGTGTTTGA
CAGGATTAGGTAGGTCGTAGGAGACAGTTCATTTTATTTTCACTTTTTTT
TTTCTACTTCTTCCATCTCAAAATATAGCAAAATTAAGACGAAATAAAAC
CTACTTCTAAAAATCCTAAAAATCTGAAAAGATCGTTGCTATACAGTAAC
ATTTTATTCTTCTCCTTTGCCGCGTGAGCTGCGCGGGTGGAGACGTGCGT
CGACTTGGCCTCCCGAGTCCACTGCTCTCCTTCATAAAGCGAGCTGCCTA
GCTCGGGGTGGAGGAGCGCAGTCACAAGAAATCGGCGGCCGGCGAAGGCG
GCGACCGGCGAGAGAGAGTCATGCACACGAAACGTCCGCCGCCGGGACAG
GCAACAGATGGCCTCGCCCTGGTGACCTCTTCGAAGCGGCAGCATCTCGA
TGCTGCCGGCATCGGCGGCGGCGCGGTGCATGCCCGGCCGGCGCCGACCT
CGCCGGCGGGGAAATGGCAGCTCCGCCCGAGCATGCTCGTCCTCTTCTTC
GTCGCCCAAGTGTACGACCTCGACCCGTCCGCGTTGTGTTTGATTTAATT
TCTCTCCCAGGGAAATTTGTTGCTTGATCTGTGTTCTGTTCTTTGCTGAT
GCGCGCAGCAAGGAGGAGCTGAGGTACAACAGGCGACTTCGTCGAGTGGT
GAGACGAAGCTCTGCAAATCTCTAGCTCCATCCATCTCACATGCTGTTTG
CTAGAGTCTTGGATCAAAATATTCAAATTAAATCTTTTCCCAGCATTTCT
TTTACTACTCCACTACTCTTTTGGTAGCTCGTTTAAGAACTGTGCTTGTG
CAGATACGTGAAGAGAATGCTATTTCCCAGAGGAGGACACTTGAAGTATT
TCAGAAATCGCTTGATAACGCCTGTCAGAATCTTGTTAATCATATTAACT
GGTAAGATTTCACACTCTCTGCAAGTAGGATCGAAGTTAAGAAGATATAA
AAAATCATTCCCATTGCAAGGCTAATTAAGGGAGTTCAGTTCAGTGTGTC
TAGGAGTAATTTCCAATCTATTGTACACTATATTTTGCTCTTTGAGCTTA
TCTCAATGCAATTTTTCGATCCCCAAATTCCTCTTTCCCTTCTAAATTCA
CATTGCAAGGCTAATTAACGAGTGCCATTACCATTTGTGATGCCAATTCA
TTCCTGATCTAGAAGAGTGGTTAAAATAAGATCGCAATTTACCTCTCTGT
TTGCTCAGGTAATACTGTTTTTTTCATCCCTTTGTTAAATCCAGAAAACC
AAAAGCAAGTGCACTTGAAATCTGACTTAGAATCCCATTAAATAGCTTAG
TTACCTTTTATGGTATATGTTGCAACTATTTATTTACAGTTTTTTTAATC
AATACGCATCAAGCGTGTAAGATTCCTTTTTCATACCTCTAAATGCTTGT
TTGGGTTGCTACTGATTTTATCATTTGTAGTTCTTCTATAATATTGTTAT
GTTAACTGTCAAGCTGATCAAATATTAGTGTTGTTCGACCACATAAGACA
AATCTAATCTATGGTGGTGCTACGATACAAGTAAATTAAATCACACTCAT
TGAACTCCAATCTTATCTTTATCTATGAGCAAGAAAGTTTCAGTTTGTTT
TCTATTCGAACTAACCTATTTTCTCTTCCACTTATTTGGTTGCAGCTCCC
TTCAATCCCTTACTGCACGAACTGATATTCTCCACCATGAAGTGGTTAGA
TTTCAGATGTTAAAACCACTATTATTTATAGTTCAATCCCCTTGTTGACT
CAAACTATGAAGTGTTTGCCTTCCTTTAATAAGAAAAAGAAAACAAAATG
GTGTTTCCCAGAGAAAACTTCAATTCTTAGCTTATAATGATTCTCCACAC
AACTTGCAGGAACAACTCAAACGTTCAAATTCTAATCGGCGTTACAGGTA
TGGTATTTGAAAGCTATTGAAATATGCATCACTGATTTTCTGTTATTCCC
AGTATGCAATGCTAAGTATCAGTGTTTCATGACATAGCTTCTTCATATTG
TTCTGACCAGTTCTTATCAATCACTTAAACTGACTTGTGAACTACCGTGT
ATTTGATGGCATTCTATTTATGGATCTCCCTTAAATAACTTTTGCAATGT
TCTTTTCATGCTATTGTGATGTACTCTCTCCATTTCATATTATAAGTCGT
TTGACTTTTTTATTAGTCAAACTTTTTTTGGTTTGACCAAATTTATAGAA
AGATTAGCAAAATCTATAACATCAAATTAGTTTCATTAAATTCAACTTTG
AATATATTTTGATATAATGTTTGTTTTGTATTGAAAATGTTATAATATTT
TGCTACAAAGAAGTTTGACTAAGAGAAAAGTCAAACGACTTATAATATGA
AATAGAGAGAGTACTAAAGTTGTGAATTTCGGACAATTTGAAGTACTAAA
AGATGTTGAAATGACACTAGAATTAATACACAATGGTGTTTCATACAATC
CGTGTATAATCGTATTGCAGATCAGAGGCAAATCGAGAGCATGCTGCCAT
CATCGAGGAAGTGAATCAAGAACAAACAGTTGTTAGATTTGCCACAAGTG
AAGCTCATGAGGGGCAACGAGTTGAGTTGAGGTTCCTCAATAAGTTGAAC
GAAGATGCCATCATTTATACGAAGGACAAAATTACAGCAGATGATGGAAA
CGCTATCAAAATTGCCATATATAAGGATAACCAGATAGTTAGATCTGGTC
AATTGTCTTCAGCAAGAATTCAAATTTTGGCTCTTCATGGTAACTTTAAT
GATCATGTCCCTGAAAATTGGACCGAAGGTCAGTTTGATGAACGCATAGT
GAAGAATACAAAAGGGCCTGTGTTAGGAGGAGTTTGTCAACAAGTGAAGC
TGAAGAATGGGGAGGCCTCTCTTTCTGATGTCTATTTTGATATACCGTCT
GGAAAGACTGAAAGTGGGAAGCTCATTCTGGCAGCAAAAGTTCATTGCAG
TGACAGAACTGGGCTTCGAATTAAGGAGGCTGTGACGAATCCTGTTAAAG
TGCAAGTTCACCGAAATAAACGTAAGATTTCCTTCAGAAAACCTCTTCCT
TTTCATAGGATTATCACTGATACTACAAATAGCATAATTTGCACTGTATG
ATCTATGGCATTTCTCTCGTCTCCCTTTTTTCAGACAACAGAAACAGTGA
CTGTCCAAAGCTGAAAGATGAAGTATATCGTTTAAAGGGAATTTCAAGAA
CGGGAGGTCGTTTTGAATGGCTTAAAAATAATCAGATCTACACCGTGGAG
GACTTTTTAAAGGCTTTAAATAAAAATGAAGAAAAGATCCGCACTGTAAG
GCCTCTGGGATTCCCAACCAACTTCTCACAAGCACTTACAAATTATTATT
ATTATTATTATTATTATTATTATTATTTCTTCAAATGCCAGAGCGCACGC
ACAAATTAAGCCCTTACAGAAATTGGCACTGTTTGCTGACTTGCTGAGTT
TATGTTAACTAGGGTATTTTTCCACACATTTTGTGCAACTCTAGTTGAAT
TGGATTTAATATACAACTCTTAGCTCATATTTTCATATGTGCAATTGATA
TACAATAGATATTAAAGTAGAATTTGATTTAATGTACAACTCTTATCTTC
TGTTTCTATAGATACAACTGTATTTTGTATACAACTATTGCTATCAATCT
ACACCCTTATAATTTGGTCCCACCACAATCGAACGACATAGATTTTATGA
TTTTTCACAAATATTGTGATAATTTCTAGGCCTTCAGAGTGAACGTGGTG
GTTTCTTTTTGAGCTATAGTATAATAGATTAGAAGCATACATAAATGATA
TGTTTATCGTTCAGTTAGTTTATTGTTCAGTTGATAAAATGAAACAACTT
ATGCTTTTATTGGAGTTCAGGAGTGTTTCAAGCTAAAGAATAATAGCAAG
GATTGGAAAGATACAGTTAAACATGCTAGAGAGTGTGATCTCGAAGGCAA
TTGCAAGCTGAAATCTTGTAGAGTTGAAGAGCAAAATGTTACACTCTTCT
TTAACTGCGTACATGATCTTGTTGGAGCAAAATTTTGTCATCACTATGTT
ACAAAAGACGATTTTAATTCAGAACAGCAGGTATACGTTGATACGAGTTA
ATTTACAGATCCAAACCTTGATGTGAACTTAGAACAGTAGGTGCAATTTT
CTTTTTCAGGATGCAGTGATTTGTCTGAAACAACAAGCATACGATGTTCT
GGATGGTATTCACTTTGACCACAAAATGGAAGAAAATGGTCCAGTATCTT
TGTTTTCAGCTATGAACACAAGCATTATTGGTGGTGATGCTTCCGTTCCC
TTCACAGACACAGCAGGACAAAATCCTCCAGATTTCCATGTTGCATATCG
AGGTAAGGAACTGGTCTTCTTCTCTTGTCCTTCAGCAGACACCACGCTTG
ATGATTTGTTGTTTGGTACTGCAGAAGTTGAGACTGCTCATCATGCTAAC
ATTTATCAAGCACATGAATTGCCTCAAGCATTTCGTAACAATAATAATGC
ATTTGTAAGACCAAGTTTCCAAGAACAAATTCCTTGTGAACAATACGGCT
TGCTGGCCTTTCAAGGTTGGTTCTGCATCTGTTTCGTTTCTGGAAGATAT
GTTTTGAAGAATATTTTTTTTATTGAACACTGAAGAGATTTGGAAAATTT
TCAAATGAAAGGTAATCAAGTAGATGTTGCTACTCAGATGGACCCTGGAT
ATCCCCTGAATATTACACAGACATCTGAAGCCCCACTGGAGATATCTGAA
GTAAGTTAAGTTTCTGTCCACTAGACTAGGCTGTGTTTGATACTTAGGGT
TGGGAGCCCAACTCCACCGCACGGAAAACGGAGCGGTCCATTAGCGTGTG
ATTAATTAAGTATTAGTTAATTTTTTTTCAAAAATGGATTAATTTGTTTT
TTTAAAGCAACTTTCGTATATAAACTTTTTGCAAAAAAATACACCATTTA
GCAGTTTAAAAAGCGTGCACGCGGAAAACGAGGGAAAGGGGTTGGGAAAC
TTGTGGAAAGAACGCAGCCTAGCCTGTATCGTTCTTGCTAGAACAGAGAT
GATATTATTGTCATGTGCTCTGCATTGTCAATTTTATGGAGGATTTGGGG
ATTTGGGGAATCAACAGTTTCATTGACCTGGCCCTGAAGATCATATATAT
ATATATATATATATATATATATATATATATATATATCTATTTTGTACATG
AGATGAAAAATGACCAAAATACCCCTGGGGTACAGCACACTATTACACTA
ATACCCTTAACATACATCACATTCTTTGCAGTTTAAACATACTGATCAGT
GCATGCCATGAATATGAGTCTGCTTCTGATTGTTGAGGTCATTGCATTGT
TGCATGATTCTCCTATCTCACACATTGGATGTTAATGCTTAACGAGTCTT
CCTTTTGCAGGGTACTCCTGGAGGCAATAACATCATACCAACGAATGTGC
CACTGCCACGGAACGTCAGCTGTGACATATATGAAGGATTACTTGACATT
ATTGTCGACTCTCTGAACTCTTAAGTCCCATCCATATATTAACTCTATTT
GTTTAGAAGGAATTGACCTCTCTCATCTGTATATAACACAGCACATCCAG
GACCATTTAACTGAAGGCATTGTTGCTAGCTAGAAACCTATCATTATTGT
TGATTAATTATTTGTTTTATTCTTGATGAATGTATTAGCATTTGTCAATA
CAGAAAATTGAACTGTACTACCACTTCTGTTTCAGAAAAAAAGAAGTTAT
CTGTTGTGTCACACTACGGTTTGAGAACTAGAGTACTGTTTATGTCAGAA
AAGTTTCTCATGTACTCTTCCTTTCATATCATAAGACATTTTGGCCTCTC
CATCTCTCATCTAGGTTCACTAACATATATATGAATGTGAACATATATAT
GAAGCACATACATGAATCTATTTAAAATCTAAAAATGTCGAATAATCTGA
AGCAGAGAAGTAACTGGAGAACTTGGCGTCGGCCGTCGCCGTGGAACCTG
CGCGAGCCACCCATCTCTCTCTAGCATGTCACACTACCGCGCCAATCACC
ATGGCCGCCGCCGCCTCATGAAATCGTCGTCCTCTGCTCTTCGCTGACGC
CGACGCAGCCGCCATTGGCGCGGTAAAATTTGCTCTCTTTTGCCACAGCG
TGGCCTTTATATGGGCCGTAATAAGTATAGGTTAGGCCCACGGAATCAGA
GGCTCAGAGCCATTCATCCTTTGATCAGCGCGGCCACTGCGACGGAGGAG
AGCGCCGGCCTCGACGCCGACGCGCGAGCCGCCGGCGAACACTACCGGCG
ACCCCCGTCCTCGCAGAGGCAGTCTACCTCGAGAAGCGCACGCAGGTCAT
CGTACATCATCCTGTGGCCAGCGCCTTGGATAAGCCGTTGGTGACTTCCT
CCTCGGTACTTCATGGCAACGGCACGGAGCCCCCAGCGATGATGGCCTTG
CCGTCAACCTTGTCATCCGATAGATCATGCTTCTTGGAACTACAATGGCA
GCATGCGTGTTTGATTTGGTTTTCTTGGTGGAAATGCAATCTTCACTTCC
TGCATTAGATTGCAGTTTGGTTGCTGACAACATGAGCCGGAGGTGTTCGT
CTAAATGCCACAGGGAGGAGGCAGTTCTTGTCTTTGGAGGCGAGCAGATG
ACACGTCCAATACAGTTAGGTAAGCACTGTCGCCCTGCGTTTCCAGTCAT
AGCTTTGAAGAAAAACAGGATACGGTGGTTTTAGTTTTTACACCCTCTGC
CGCTGAACTTAATCCTTCAGATATGGCTATCTGCTGTCCCATCGCTGCCT
CGCTAGAACTTTCTTGGGTGTTTCCTATCCAGAAGAAAACAATATATCTT
GCTCATGTAGGGCCCTACCTACTGGGAGCTCCTTTGAAATTCCAACAGGC
TAGTTGCTTTTCAACTTCAATGGTCAAAGTTATATAGTCTTGTCTTCAAA
GAAACAAAAAATATTATCTTCTATGCAGAAGAGAATCCTGAAGAATTCTA
GCTATGTAGATAGTGGCTGCTTGTGTTCAAGCAAGGAACAAACAGAGAGA
AGTATGGCGCTATGGAATGGCTTGGGTCAGGTGGCCAACATTGCGCAGCT
TGCCGGGGTAGATGCATATGGGCTCATCAAGATGATCGTGGAGGCTGCGC
AGACAGCTAAAAGGAACCAGGAGACCTGCCAGAAGCTAGCACGGCATGTG
AAGATGATCGGCGACCTGCTGCAGCGACTCCAAAGCACAGAGCTTATGCA
GCATCAAGAAACGAGGAACCCGGTGGAGCAGCTGGAGGAGACGCTCCGAC
ACACCTACATGCTCATCTTGTCCTGTCAGGACAGCAGCTACCTGCACAGC
TGCTTCATGGGAGGGAAGCAGGCTCACCAGCTGCGCGAGGTGCAGAGTGA
TATCACCTTCTACCTCCAGCTCTTCCCTCTTGTCAGCTTCGTTAACACGA
CCCGTACCTGGGAGCGGCTTCTGAGAAGAGCTCAACCTTCTTGCACTGAG
GTACATGGTTTGTCTTTCTTTTCTCTCCTTCAAGCAAGTCAGTGGAAAGG
GGATTAAAATGTATAAGTTCGATGATGCATGTTAATCAAAGATTCCATTT
AATAGGAGACATCCTCAGATTAGTTATGATGCCACTACTGAGAATGAGAA
GCATGGAAAGAACTCTGGTTCTAGAGATGCAGTGAAATGTGATAGTTCCT
CTTAATGTCAAAGTTCATACCAGCTCCTTGCTGGAAAATGTTTCTTATCA
TGACAGTTCCTTGCTCTAATTTGTTTTGATTATCTTCTTAATTATCTATT
CAAGAGAAACTTTGTCGCGGGGATCTTGTTCTTATCTTTATTAATTTTTG
GTTACTCTCACAGGATACTGCAGATGAGTTACAAAAAGTACATCATTCAG
ATCATAGAATTAGGTACGTTATATCAATACTGCACCCATTTTATGCCAAG
CTCATGTTGCATTCGATTTTCCTGTGCTTTTAAGACATCATACACCAACT
TTTTTTCCCTCACTATTTCATTCAAGATGTAGATGAATGATGAACAAAAT
ACTCACAGCGTGAAAAAAGAACTATTGGGCAACATGCTCTCCTCGAATTA
TCGCCGATCAGGGATTTTGTGATGATTACTTTAATTATATCATCCTTATG
GCTTATGTTCCTTTGCAGAACTTGCCATAGTACTACTGCGGTTGATCCAA
ACCTACTTGTGAATTATGATATAGTAATAAGGTGTTCTTGCTAATGTTTA
CAAGGAACCATGTACAGGACTATGCACACAAATACATTAAGCTGATTGAG
TTACATTGGCAATTTATATTCAGGTACCAACATAGATGTCATGGTGGATG
CACTAGTTACTCTAGGGTGTTACAAATGAATGGCAGCATCTTTATATCCA
TTTATAGGTGTATCATTTTGACATATTAATTTGGTACTATATGATCAGAT
TCAACACAGAAATTCTCAACGCGACTGAATTTGGTGATCAGAGTGTAACT
CAATGTCCAGAAGTTTTTGAGGAAAAACGAAGTGAACAAGCATCAAGTAT
GTCAATTCGCAAAACAATTTTGTTTTATTTTTGTCTATTAGTATTGACAA
GATATAGTTTTTTAATCAATCAGTCAGAAGCCTGAACCTGGATCAACTAG
TTGTTAATGATATTGGAAAAGGAGCAGTGTTGACTTTTTCACAGATATTG
GCTGCTACAAACAATTTTTCAGGGAGATCCTTAATTGGACAAGGTGGATT
TGGGCCTGTTTACAAGGTACTCCGTAGTTCTCTTCAAAAGTAAACCTTAG
GAGTTAGGATGAAGAAAATCCTGAACTTTTGAAGAAATAGTAATATTAGA
ATTCTAAATTTGCAGTTCTTACACTCGCTGGATCAAATGAAAAATTTTTC
AGCCAATAATTTTAATCTCACCCACATAACTAATCTTTCTATAATATTTT
TTTCCATAACAGCAGTACATAAATAATGTGGATAGGATATTTTGAAAAAT
TTCAGCTCCTCCCATGATCTTGCTTTAGAACATGTTGTCATGTCAGCTTC
TTGTAACATGTATAACATCCAGGAATGCTTTTTATGGCATTATCTAGAAA
ATCTATGAATGCTTTGAATATGCGCATATCTGAATATTTTGATTTACAAT
GCTTAGATGTGCTTTATTAATCTGAATTTAAACTTTCTCAGGGAAAACTT
CCCAACGGACTTGAGATTGCTGTCAAAAGGCATGATACTTCTTCACATCA
AGGTGAAGAAGAGTTCATGGCTGAGATTGACGTCATACCAAAACTTCGAC
GAAAAAATATAATTGAGCTGATTGGGTTTTGTGTTCAAGGCAAAGAATGT
ATTCTTGTCTATGAATACATTCCAAATGGAAGTTTGGCTTCTACCATTAG
CGGCAAGTTTTCTATTTTGACTAAGACCAATGCCTCCATTTTTTTTTCTC
TAAATGATATCTGGTATTTTTGTAGATGAAACAAAAAGGATATTGCTAAA
TTGGTCTAAGCGCCTTAAAATAATTGAAGGAATCTCAGATGGTCTTCTTT
ACCTACACAACCATTCTCCCAAGTGCATTGTCCATAGGGACATAAAAGCA
AGTAATATCCTCTTAGATTATGAAATGAATGCTAAGATTTCTGATTTTGG
TCTGGCCATAAAATTAGCTCCGAAAGCAACTACAGAGGTGCTTGTTCGTG
GCACATGGTAGATACTCTCCCAGTCTCCCTATACTGTAAACTAGTTAGAG
ATGCAACTCTCATCTTTCCCTTGATAAGTGTAGCTACAGGTGCACTGCTG
TGACGATCTACTGTCATCTTTCAGGGGTTATGCCGATCCTGAATATGTTG
CTACTGGAGTAATCTCGGAGAAAACCGACGTTTATAGCTTTGGCATTGTA
CTGCTTGAGATAATAAGTGGAAAGTTGTGTGTATCTGGATATAATGTGAA
GAGCAGATCTCGACGAACAATATTTCCTGAATTTGTAAGTATTCCATAAC
TGCACCTCTATTTTTATCAATGTTCTAAGGGTGAATGGTGGTATCTTCTT
ATTAGAAAATGTGAAAATGGTACTACTCTCTGGTAGTGTGGTTGATAAAT
TCCAACCTGTTCATGCAAACTTTCCTCAGTTCCTGCCTGAACTGCCCTTT
TTTTATGTTTCTGTAAGATTAAGATATTTTAAATTTTCATATGTTGCTCT
TTAATATTCTGATAATCTTTTCAGGCACTGAAGAACAGAAAAAAGTTGCA
CAAGCTTATTGATCCATCATTAGGTGCTAAGAAACATGAGCGAGCTCAGA
TTATGCAATGTCTTAGGGTGGCGATGTTGTGCGTTCGGGATCGCGCTGAA
CATCGGCCTACCATGTCTGAAGTTGTTACTATGCTTCCTAGCATCAAGAC
ACCGAAAGACAGAAAGGTACAAGCACTGTTTCTGTCCAAGTTATGCTTGG
ATTGCACATGAAAATACTGAATGGCATTTGCTCTCTTTCTGTTTGTTAAT
TAGGACGCTCTATTTCTTTCCAGACCTACTTATCTACTGGTTGGGAACGG
ACTTGGATGCATGGTTGTTTAGGCTGTTAAAACAGTTGTCTACCGTCATG
TGTCAATGCGTGTACCGTTAATCCCAGAGACGACAGACATATGTAGCTAC
TGTTAAGTTTGATGTTTAACTCTGATGCTCATGTGTTAAGCCGTTTAGGC
AGTTGTCAACGTGCGCTTTTGATGCACAAATTGACCATTAGGTGGACGAG
ATATAAGATACATATGCTTGAAGACAACATTGGAATCACATGTAAAGTTT
TGCAAGAAAAAAATGAAAGAAAGAACTCATGGCCCATGAATGCATTGTGC
AACAACTAATTAATTTCCCCTCTCTTATTCAGGGATGAAAAAGCCCATCT
GCATAGGGCTCTGGCCTCTGGAAATTGCTCAACCGTCTATCACTCATATG
ATATTTGAATATTTCTACCCTGATGGATGCCGACAGGAAGTATGCAGGGA
GAGATTGCTGTTGAGAAGACTTCTCTGGATTTCTCAAATTTTTCAGAATT
GATTTCATTAAACCGAAAATCGGCTGGGAGCTCAAAATTTGCAAAATTTT
CATAAGCAAACCATATTCTAGAGTCCTTTGGAAATCCATCATAGAAGTTG
CCAAACCAATCCTTAAAGAGTTCAGCCGATAACTTGGATCCGGCGTATGT
AGATGCTGCCTCTCCAAAAGACATACATCGGCGAGTTGTGATCTCTTGGC
CATCCTCATCTATGATCGGCTGGGATCTTGGGAATTCAGCCTTAGTCAGT
GCTGGTCTATCAACCACCCTCATGGTATGCAAATTCAACCAAGTCTGTAA
CAACCACCATGGGCCACCAGTATTGATAGCAGAGCCTGAAGCAATTCTTG
CTGATGCCAAATTTAGGGTCTGGTACAGATATCCTAGCAAGAATTTACCC
AAAGGAAATTGTTTCTTCTCTTCAAGGGCTTCGACTACATGTTGCCAGTT
TGTGGTGGGACCATAGCTTGGGCCACAAAACAGAAATTTTTCTGACCACA
TTAGCAAGAAGGCTGTGTGCTCCCTAGAAGTTACAGGACCTATGCCCATA
TTCATGGAGATAAAACATGTCCAGCCACCAATACTTCTAGTCTTGAAGGA
GAACTTGTTCTTGACATTCATGTTAACTGGATTAGCCGATGAGGTGATAT
CTAAACCAGTTAGCATGGTTACATCCAGAAGGGTTGGTGTCATTGGTCCT
TGGTTAAACAGAAAGGCATTCAAGGTGTTGGACCAAAAGTAGGAGGCTGC
CGACATCATGGGCTCGTCCTTAGCCATATCGGCTATAGTCAAGGCTAAGC
TCTTGGCTATCCCAAGTTCTTCCCAGTGTGTTTGCTTACTAGCCGATACC
CTATTGTACCACTCTGGCTAGTTTTTGTCGGTCGTTGGCCAAGATTCGAA
GGTGTTTGTCCAATGGTTTAAGCTAGGGTTGGCTAATCTGAAGGGAACCC
TGTTGGTTTCGGCATTAATAAACTCAGTGGGATCCGAATTGCCGATTGGA
CCAAGAAATACTGATTTGGATGAGCTAGACTTGGGATTGCTATCTGATGA
GAAAGATGCTACAATAGAAAGAAGAAAAAGGGAAAATTACGAAGGAGAAA
AACCAATCTACCGCAAGGAGAAGAGATTTTTGCCAAGGGAAAGAGAGGGG
ATTGGAGGAAGAATAAATACCAAACCCAGACATTATACTCTTATTAGAAT
CTCAGGTACACCGTTTTGCAAGTTGAGGGACTCATCATATTTGGTATTGC
AGTTCGAGGATGAGATTCGAACTCGGCGATGATCTAAACTGAACTTGTTC
CAATTTAAAAAGTTGTATACACTTTCTGGGCCTTACAAAGTAGACGGGCC
AGAGTCACACCAGCGTCAGCGGGCGAGGCCCAATAAGCCCCGTGGCAAAC
AACGCCATGTCACTGCCTGACACTGTCCACCACACTAATGTGAACTTATT
CCATTTAAATTTCGGTGTGGATCAGACATTTGGTGGGCCTTATTCGGATT
CCAGCCCAGCAAATGATGGGCCCCGCAGTGGATTGACTGGGGCCCAAACA
TCATCGCCTCTTGCCGTCGTCTCGTCTTTTCCTCTGCGGCTGAACTAGTC
GCTGATCCAAGGCCGTCGTCCACTCGCCATCCCACCGGCCACCGCCTCCG
CCGCCTCTCACCGGCGCCACCGCCTCTTACCAGCGTCACCGCTGCTCTGC
CTCCACCGCCTTCTTCCTCTCCACAAGCCCCGGTCGCCCAGTACGCATCC
CACCCGTCGCAGTCGACCTAGCTGCCTGGTGGAGGTGGAGGCGAGGGGGA
TTGACTCGGCTCCGGTGCTCCGATTGAGCCCGCAGGCGACCGATCTGGAG
ACGGTCCGCTCCGCTTCTCGCCGGAGGCTGTCACGAACCCAGGTAACATC
CCCGCCCTAACCTCTGCTGCTTGCGCTATGTTCGATCGATTAGAAGTTTA
GAACACACGCAGAACTCAGGCCACATCGAATCGATCGCTGTTCACGAGAT
GTGCTAATTAATTCCATCGGATTTTTATGGGACTGCAGCCAATTTAGACT
AGGAAGCATGAGGAGGCGACCGGGAATCGCGGGTTTACAGAACGCGGCGG
CTACTCGCGTATGTGGACATCATCTTGCTTGGATAGCTTATAATGTTTTT
TCTTTTCCTGTGGATCCTGAGATGAGTGTGCTCTTGGAAAATTTAAGGAC
CAATTCCGGCTGGTTGGGGAAAATGTGGCCAAGGTCAGGACCGATGTAAT
GAAGGAGCAGCTTGCCACATTTCGGACACAACTCGAAGAATTTGCACTCA
AGCATAAGGTGATTCTTACTCCTGTATTCTAGTTGAGTTTGACAGAAAAT
CTTATCGTCGCTATTCGTATGTCCCAAATTGAATTACACATAGCATGCTT
TCATGATCTTCTTAATCTTGGGGATTAGAATATATCAGTTGTTCTCGCAT
CTTTTTTCGACTGACTGAATTCTTACATTTTTTTTCAACTGCCCTGCGCA
AATGAAATGAATGTTCTAACAAACATGCAAACAACGAAGTTACTGCTACT
CACTTGATTAAAGTTGCCTATCGAACTGGGAAATAGGGAACCTAAATAGC
ATACGAGTCCATGGTCAAGTGCTCAAGATATACCAAAACTGAGGAATGGT
GGTTAAAGATGGAAAATGTAACAGAAAAAGGTTTTGGAGTTACCAAGGTG
CCAATTGATCATTATTTCTTGTGATACATTTCACTTGTCCCATGGCATCT
AGTTCCAGCAGGGGTGACATTTGCAATATTATACTGATGTTCTAGGTGTT
CACAATAGAGCTCAAATGGCACAGCATATTCCAACTCTTAGGTAACTTTG
TGTATGTGGTGTGCTAGTGCAGAATGATATCCGTAAAAATCCACTATTTA
GACAACAGTTCCATGAGATGTGTGCAAAAGTTGGAGTAGACCCTCTGGCT
TCGAATAAAGGAGCTTGGGCAGAACTTCTAGGGATTGGTGACTTCTACTA
TGAATTGGGTTGGTAACTTAATTTAAGCTATCTTATATATTTTGATCCTG
GAAGTTTCTTTCTTTTATTATTGGACCATTTATGTTCTGCTTAGCATCTG
TGTCTATTGCACCAGGAGTTCAGATTGTTGACATATGCATAGCAACCAGA
GCAACCAACGGTGGCTTGATTGACTTGCTAGATCTCCGTAAACTCCTGTG
TCAGAAGAGGAAAGCTGATCTTGGATCCTTAACATCAGATGATTGTTTGC
GTGCAATAAGTAAGCTGAAGGCAAGTATTTTAAGGAATTCTACAGCTACA
TAATTTTTTGGAATCTTATAATTGCATTCATGCCAGTTTTACAAGATCGC
ACTCGAATCGATTAATTCTTGGACAGATCTGTTAATTCTTCTGATCCTTC
GCTTGTGAACTCTCAGGTCCTTGGTAGTGGTTTTGAAGTAATTTCTGTTG
GGAAGAAAAAGCTTGTACGTTCTGTTCCTACAGAACTGAATAAAGATCAC
AATGGGATACTTGAGCTAGCTCAGGTTTGTAATCACAGCTTTTAATAGTG
TATAATACTACAGTACACTTAACAAGTATGTGGATGCTGTCATAACCTTA
TCATGCTTGCACCGAACAAGTATGTGGATGGTGTATAACCTTTGGTTGGA
AGTCGTAAAGCCCTATATATTCCACATAAACACTTGTTTTATCATGCTTA
TTTCAGTCAACATAGAGACATAGCACAAAACTATGTTAAGCCAAAGCTTT
CAAATTGCTGCCTTGCTCAATCTGTCACCTTGCCACAATATGACCATACC
TGCCCAGTTATAACATCATTCACATGCAGGCTGAAGGTTTTGTCACAGTA
GAACAAGTCAAGAGAAAGTTCTCGTGGTCAACTGGCCGTGCCATCGATGT
CCTTGAAACTTTGCTCAAGGTAAATCCTGCTCCTGCATTTCCACTCTTTA
GGCCACCTTTGTGCTTCATTTCCGTGCCCAAAGAAAAGAAAACTGACTTC
CTTTGATGCAAGTTATGTATTGGTGATTAGAATTCTCTCTGTTGAATCCA
CGCTTAAGCCATTGCAGGATTACCTTCTTTTTGAGCTGCCATGTATAAAT
AAAGTACTTTTCTTATGTGCATCTCTATTGACACTTGTTATGAACGTCTT
TGGCATCTATATGCAACTCTGATCTCTATTACACAAACAGGAAGGGCTTG
CTATGATCGACGATGGGCACAGGGATGGCAAGCGCAGATACTGGTTCCCG
TGCGCCACTCTCAGTTCTGACTCGATTGGTGCCGATGCCAAGTCATGACC
TGTTCCACTCCATTGTTGTCACCTGTATCCTTTTTTCCATTGGTTCATTT
CTGTACAGCTCTGGAAGAATCACGAGATAGCAATACACTTTCAGTGCCGG
GCTGCCGGCAAAAATGTTACATTGTGATTCGTGCATCAGGATTCTGAACG
TATTTGTACTAGTGGTCTATACTATACTAGTTCTTATTTCACGAAATTCT
ACTCGTAATCGTAAATTTTCAATGCTAATGGCCTCATCTTTCCTCATATT
TTCGCCGCTTATGTTTATGCCATCAACTAGAATTTGAATTTTCAACTTTA
AATTTAGAGTTGATTTTAAGGTTTTTTTCATTGAAGTTTATTATTTCCAG
CCACATATATAAAAATCTTATTTATAAATTATTTTTCATTTGTAAATATG
GGTATTCCACGCCGTAAGTTGCTAATGTGAGCAAGAGAAATGCTCGCAAT
AAAAATGATTAATAAAAACCATATTCATTCGGCCCACGGGCCTCAGCCCT
CAAGGCTTCAACCAATTTTAGAGGTTTTCATTTCTATAGAAAATTTTACT
ACAAAGCCCTTTGAATCAAAGGAATAAATCCTATGGAATCCTATAAAATT
TCTATAGAATGTCTCTTCCCATACAAGTTTTGGAGGAAATTTAACAAGAG
TTAGAACCTCATGGAAAAAATCCTTTGAGTCTTTTATCTCTCCTTAAATT
CCTGTATTTCCTTCGAGTCTTTATCTTTCCTCAAATTCCTGTGTTTTTCC
TGTGGTCTAATCAAACGGTCATTCATACGTTTTTCCTGTGTTTTATAATT
TCTCTGTTTTACACTTACATTCCTCTCAGAATTATATGTTTTTCTTTTGT
TTTTTCATTCCTATGATTCAAAGGGGCCCTTAGTTTCTACCGGACAGGAG
TAATTGGCAAGAAGAAATAAAAGGGAAAAAAGAGGCGGAAATTCATTTTT
GGGAAATGGCCACCACAGAGGCGAAGCGCCGGCGCCACCACTCACCGCCA
GCGGCGATTCCTCCTCCCCTACTCCGGCGGCCGCCGCCGACTCGTCGTCA
CCGTCGCTGGATCTCATCCCTGACATAGCCCGCCGCCTGACGTCCCTGGA
GCATTTCTTCTCCCTGCGCGCCTCCTACCTCCCGGCGTCGCGCCGCCTCC
TCGCCTCGCAGTCCCCGCTCCTCCTCGTCTCCCTCTACCCCTCCTTCGCC
GAGGCGTTCTTCCACCCGCGCCTCCGCCGCCTCCACCGCTTCCGCCTCCC
TTGGGGGCACCACCTGCCCCCCTCACGCTACACCCTCCTCTACGCCCACG
GCTTCCTCGTCACCGCCACACACCGCCGCCAACAACTACCCGCCAAGGCT
CCTCCTCCTCCACCTCTTCACCGGCGAGCAGCTCCGCCTCCCCAAGGTCT
TCGCGCCCTTCTCCCGCGTCATCCTCACGGCGGACCTCCTCGTCGTCATC
TTCTTGGCCGGCCGGGCCGGGCCACCGTCCAGCACTGCCACCCTGGGGAC
GCGCTCTGGCGCGTGGCCTCCGCCCCTGCACCCCACGTGTTCGACGATTT
GATCTCTGTCAACGGCACCCTCTACGCGCTGGTTGGCCTCCGTCTTGCAA
CGCTCAAGCTGTCGGAGAGTTCACTGGAGCTGCCATTTCTGGGGAAGGTG
AGGTGTTGCTCATCAGCGTGGAGCATGAGGAGAGGGTTGTGTACCGCGTG
TTCCGTTGGGTGTCTGAGAAAAGGAAAGGAAGTGGGAGATGATCACCAAC
TTGGGCGGGCGGTCGCTGTTCCTTGGCTTGGATGGATTTGCAGCTTGCGT
TGATGAAGATCATCCAGGGGTTGGAGAGGATTGCTTATACGCAGCTGGGC
GACGCTTGGGTGAGTGGCATGAGTATTCCTTGGCTGATGGAACCTGTGAT
GTCTGCAATGCTGACTATCCAGGCTCACCACCCCTGAACAAACAGTTCAC
TGATCAGACCATCAGTTTGGATCTTCCCCAGCTTGTGTTGATGCAAGCCT
GAGAAGGGTTCATCCTAGATCAATGTTGAAGTCCTATTGCTCAGTTGCTC
ACAAGAGAAAAAAGAATGGTAATGCTTGATCATTAGCTTGCTTACTAGGT
CATTTATGTAAACAATATATTCATACGGCGATCAGTACTTGCATCTTATT
CGACCAGTCAATTGTTGTTTTGGTCGATATAGTTGAAATACTTTTCCTTA
GGATTTTGACCACAGGAGCAAAATAATTTTGTTCCCTGAATGCTGACAGC
ATTGCTTTATGTGCTATGCAACTTGTTGAGATATTATGAAGCTTCTTTTG
CGTTTATTTTCCTTTGATACTGCAGTAATAGTGAGTAAATCACATAATAT
ATCAAGGAATATGCTAGTACCATAATGTTAATTGGTTATATTTGACTATG
TCCCTGTGCAGAATCTGGAAGTTGCATGATTGTAACTTTTGTAGGGTAGG
CAGTAGCTGAATTCTTAACCCTGTTTGTTTTGTGATTTATACAATGCTGC
AAATCCTGCGGAGTTGTCACAGTTATTTCAGTGATAGTGAGAAATAAGAC
CAGGAATAACACACGTCCAATGGACAATATCATAAATTATAGTTGATCAT
GTTTTTTATTTGTACGTACTAGTCGTAGACGGTGGGGCCGTGGGGGAGTT
GGGCTGGGGGCGGTCGAAGAGGTTGGCGCCGAGGCTCTTGGTGGCAAGGT
TGCTCCCCGGGTGGAAGACGCTCCTCGATCCACACGTTGCTGCTCCGCGG
CGTCGTCGGAGACGAAGACGACGGCGTCACCCTCGTCGTCGGGGTCGTCG
GCAATGACTGCGTCCGCTTGTACGCTCCCCCGCTCGCCTCGCCGTCACCA
TCTAAATATCCAGGTTCATGTGATGGGATTCAGAAATTGCTAAAAAACAG
TCTAAGGTAAAGATTAACTAATGAGGTGTACTGTTAGATTTGTACGAAAT
TTACATAGTAATTTAAATTTTTTAAAAAAACATTATTTACAAATGGAACA
CTCCAGCCGGCCAGAGTCCAGATCTTAACACTCATTAATACTCCCCCTGT
TTCTAAATATTTGTCGCTGTTGACTTTTTTAAACATGTTTGACCATTCGT
CTTATTTAAAAAAAACTCTCAAAAACTAAACTAAACTCTTAAAAACTCTC
AAAAACTCTTAAAACTACCAGCTGACAACTATCAGCTAATCCCAGCTCTA
TGTGTCCTCGAGCTTCTTGTCCTAGACTTCAGCTGCTCTGCTAACATGAT
CCAACAGTCCTACCTCCTCAGCGTGTCCTAATATATTCCGCTGCAAAAGG
TGAGAAACAATTTGAAAATAAGGGAGCATTAGTGGTGAGTAAACCAATTT
AGATCTAAAGATCATATTATTCCTAGTAGTCCAGAGGACCCAACATACAG
CTTCCCCTCTCATATTCAGGGATGGAAAGACACATCTGCGGGGATTCTGG
CATCTGGAAATTGCTCAACCGTCTATCACTCTGAGACAAGAAATGGGCAC
ACATCAGCCACATTTGAGATTTGGCACACCTCAACTTTTTTGTAAAGCAG
GCAATCATAGTGAAAGCAGCAGGCCAACCACTCCCATATATCCAATTAGA
GTTCACCAAGGAGTGAGACAAAGAGAGATCTAGAGGGTTCATGTAAAGAT
CATAAGAAGAGGTGAACCAGTATAATAGAGAAAATCAGCCAGAGCAGAAA
GCAAACAACCTTGGAAACAAAAATGAGTGGTGAGAGGAGAATTAGCTAAC
TAGGATCATCTTCTTCATTATACAGTTCCAAATCCACATCCACCAATTTC
ATTTCATGTATAGACACTCTAGAAATTAGAGAGCCAGAGATGATCACCAC
CTACATGGCGATTTAGACACACAATTTCATGTACAAACAAAGCTGGGAGA
TCCATGGCTGAGCTGGTAGTAGGTTACGGCGCCTCCAGCGCGAGGGGACT
GATCAAGATGATCATGGCCGCCGTGCAGACGGCGAAGCGGAACAAGAAGC
AGTGCCGGGAGCTGGAGGAGCGCGTCAGGATGGTCTCCGCCGTGCTGAGC
CGCCACCGCCGCCATGATCAGCCGGAGCCGAGCACGACGACGATGGCGGC
GCGAGGGCTGCCGCCGGGGGCGAGGGAGGCGGTGGACGGGCTCGACGGCG
TGCTCCGGGAGGCGCACGAGCTCGCCGTCGCGTTCAGCCAGAGCGGTGGC
GGCGGCGGCAAGAAGACGATGCGGCGGCGCCTCGTCTGCTGGGCGCGGCG
GGTGGTCGGCGCCCGGCGGGACGCCGAGAGGCTCGCCAGCGTCCTGAGCA
GGATCGACTTCTACCTCTCGCTCTACCCTGCCATTGCCCACGCAGACACG
GCGTGTCGCGTGGACCGGCTGCTGTGGACGACCACCGTGAATGTCGTCGT
CTCCGCCGCCGTCGCCTTCGCCGGGTTTGTTGTTGTCTCCATCTCCATGG
TTTCACGCAAGAAATAATCTGATCGACGGACAGTAGTGCAAACCCTGGCT
GATATGTATTGATACGTATGTGTGTGCAAAAGAACTCTCAGTGTAGTCGC
TTTACTGCGAGTTGCATGTGCAGTTATGGGAATATCTATACATATTTCCC
TTTTTTATTAGGATACGATAAGGCCAATAGTTCTAATGAGCATCTCCGAG
AGAGATAGTCAGCCGTGGCGATGAGATCAATAATGATGACATCAAACAGG
TAAGGGCGGAACATGCCCAGAATATAGGACCAAGCATAATGAAGGCGGTT
GAAGAGATCGGAGGAGGTAGCACTACGAACAACGCAGCCGATGCACATGG
GGATCGCGGATATGCCGCGCCAGGGAAAAGCCGGTGAGCATGGTGTGACG
CCGTGAATGTGCATGGCCGAGGACGACAAGGTCATGAACGGTGAATATAA
GGGTTGCGACTGTGGTGTATGCAAAGACACGTACAATACGTGTGAAGTAT
GACTATATATGCACAAGCAGTATACATGTGGGGCCAGCAATTGGAGGTTG
GCCGGCCTAACACATGGGGCCAATTTGCCCCTCCTTAGGTTAATTGGCCA
CCCCTTTGCTCTGCCGGCCATCCTGCTATCCATTAATACGGTTGTGACTT
TAGACAGCTTGGCTTAACTCTTGACGTGGATTGGATAGTCGGTTTAAACA
AATGGTCAGGCCGGCTGGACAAGAGATGGGCCGTTAGCCTGCGCAGAGTG
GTTAGCCAGCCTAAGCGGCTAGCAGGGGCGAATCTAGCATGAGGTGACGG
GGACTCAAGCCCCTCCACTATTGACAATAGGACCATGGTAGGTCCCGTGA
AGCACTTACTCAAACTTTTTGTCATATAAAGGGATCTAGTTTATTCAGAC
TTCTTATTATTTCGTCGGTATGAGTAGTGGTACCCTATGAAAATTAGCTT
GGATGCATTAACTCGTTAAAACAATTGTCTATCAGCACGTGTTTTTGATC
CCCGAGATAGGAATGTTTGCTATGGTAAAGTACTCGTAGGATGCAAATAC
GCAATCCTACAACCCGCATAGCAACCTGCTTACTAGTTTATCTTCTATTT
TCTACTATAAAGTTTAGAAACAAAAAAAGTAACTAAAATTATAATAAGCG
GTAAAGAAAAAATAAACCGCTTCGCCACGCTTTGCTTCCGTACGGTCATA
CTTTGTGATTATAAACTCTGATGGTGACGTGTTAAGCCGTTGAAACAGTT
GTGTACAGAGATTTTAGGTTATTTAACCAAGCACTTTTGGCTAGACAAGC
TTGGAGAATTATAGATAGACCGGAGAGTCTGTGTGCTCGAGTGCTGCGGG
CTAAATATTTCCCATCTGGCTCGCTAGTTGATACTAGCTTTGGTGGAAAT
GCTTCACCCGGATGGAGGGCAATAGAGTATGGCCTTGAGCTACTGAAGAA
AGGGGTTATTTGGAGGGTTGGCAATGGTCAACAGATCAGAATTTGGCGTG
ATCCCTGGATGCCTAGATGCCATTCTCGGAGGCCCATAACGCCGAAAGGT
ACCTGTAGAGTTAAGTGGGTCTCAGAGCTAATTGGTATGGATGGCAGATG
GAACGAACAAATGGTAAACCAAATTTTCTGGCCTATTGATGCTGAGATGA
TTCTGAAAATTCAGCTACCGACGAGGGAAGCAGAGGATTTCCTAGCTTGG
CATCCGGATAGACTGGGCATCTTCTCGGTAAGATCGGCTTACAAGCTGGG
CCTTTCGCTTGCAAATGTGGATAGCAGTTCTAGCTCGTCTGAGATTGAGA
CCAGTAAGGCCTGGAATCTGATTTGGAAATGCAATATACCGCAAAAAGTT
AAAATTTTTGCATGGAGAGCTGCCACCAATTGCTTAGCAACCCTGGAGAA
TAAAAGGAAAAGAAATCTTGCGGTGTCTGATGTCTGTTGTATCTGTGGGG
TAGAGAAAGAAGATGTTGCGCGTGCCCTGTGTCGCTGCCCCCAAGCTAAG
AGACTATGGGATGTTATGGAAGTTGCAGGGAAGAAAGCGAAGGATATTGT
CGGAAGTTATACAGGTGCAAGCTGGATTTTGGATCAGCTACAGTTAGTAC
CAGGGGAGGAGCAACCGAAGTTCCTGATGGTACTTTGGCGTACCTGGCAT
GTTCGTAATGAGATTACACATGGTAAACGTCCACCCCCCATTGAAGCGTC
CAAAAGATTCCTTGAAAGCTATCTCTCGTCATTACTGGAGGTTAAGCAAC
ATCCCCGAGCGGATTTATCGAAAGGGAAGCATGTAATTCAGTATGGACAG
CAGCAGAAAATAAACCTCATAAAAGGACCAATATCAGCTCCCTGTCGCTG
GGATAAGCCACCTCAGGGATGGATGAAACTCAATGTGGATGGGTCCTTTG
TTCCTAACACTGGGAAAGGGGGCATTGGCGCGATACTAAGGAATAGTCTG
GGAGAGGTAATCTTCTCTGCCTGTGGGTACCTTGGGCGATGCAATGGCCC
TCTGTAGGCAGAACTACTGGCATGTAAAGAGGGCCTCAACATGGCCCTTC
AATGGACCTTCTTACCAATCATGCTGGAAACAGATTGCCTAGAAGCAAAG
AACTTGCTTTGCTCCTCCAATAGTGAGAGATCGGAAGTTGCTTTTATCGT
CAGTGACATCAAGGAACTGATGTCTGGGAATAGGGAGGTTGTCGTCAAGA
AGATTCAATGAAATCAGAACAGGATTAGTCATATTCTAGCTAACAGGGGC
CGATGTGACTCTGTCACGGAGTTCTGGCCGGATAATAGTTGTAACTTTAT
TGATCTCCTTGCTACAGAGGAGATGTTAGCTGAGTAATATAATCCTGTTT
TTTCCCACAAAAAAAAAACAGTTGTGTACAGTAGCCCCGAAATAATGCGA
AACAATTTATGAAAAAGGAAAGAAGAGAGTTGGGCCATGTTGAGCCAGTG
GGCTTGGGCTGCTTTGGTTGGAAGAGCTAGCTAGCAGGTGGATCATGCGT
GCATGCAGCAACCGGCCTTTTGCCTTGGCCCATTTCGCCGGCAGCAGCAG
CAGCAAAGCAATCAGCAGCAGGAAACGATTTTTTTGTTTTTATATTTATT
TTTTAAAAGGTTCCAAAAATAAATTCCCATTTCAAAGTTTTACATAAATA
TAAATCATCCTACAGTAGGACAATTTATATGTCGTGGCACCTCACGGGGG
AAGCGTGCCGTGGAACAGGTAGCCCCTTCTCACCTTCTTGTAGGAGGATT
TATCATCGGAAGGGAGCCACCTTCAAAATTATCATGGCGCGTCCCATACA
TCACCAACTAAATTGCACTATAGGAGAATGAGAAAGTACCGCATGCAAAA
TTGCTAGTATATCACATGGCCTGTCCTACCGTAGGACGATTTACATTCCT
CATCACAGGTCACATAACCTAACCTACCGTAGGACAATTTATATACCCAA
TCCTAGGGTACAGCGGGAGTATATTTTTTTAAAAAACGGTAATTTATATT
CATAAATCTTTTTAAAAATCAATATAAAAATAGAAAATTCATCGAGCAAC
ACCAGAGCAGCAACAACATCGTGCTGTGATATTTGTTTTTAGACCGTGGG
AGTAGTTCCCTAGTCACGGTCACCCCTCAGTCCCTCACCACTGCGTAGAA
AAGGAAGAGGTCACGATCACGGACGTTGAATGTTCAAGGGGGTTATGGCA
CCTGTCACTCTTGACTTATCACTTCACTTCTCATTTCTCTTATTTTTTTA
AAGATAATTTCTCATTCTTATTGTCAGCATAAATATGAACTCCCTCCGTT
CCAAAAATATAACATGGATTATCTTATATTTTAGGATGAATAAGTATCTT
AGAAGAATTGCAAAATATTGCAACCAAGAAGAAATATCTCAAGCTGGTAT
TGGTATTATCACATCAAAGGTAATTAAACGCTGAAAGTAGGGAAACACAC
GGCAGTATTTACACATGGAAGATGTTTACACACAAACACACTTCTTTGGG
TTGTCGCTAGCCCTTGATAGGAGCCAGCAGGCTAGCTGACACGTACCGGT
CTCTGGTAGTACTAACAGAGACAGCAAGCTACTAGGAACAGAGTAACAAG
ATAAGATAGCAACATACTAGATAATTAATTACGTATTAGATAACCACAAG
GACCAGCAAACATGGCGTGACAGAGAGATCGACCAGCCTCCGATCAATGG
CATTATTCAGTTCAGCGATGGCTGCTCCTGGTCTCGTCGCTGTACAGCCT
GGATGATGAGAAGATGAACAGATCAATATGATGATTCAGTTCAATTTACC
AATCATATATATGGAGATATAGATCGATGCAGCTGTGGAATATATGGAGT
TAGTTTTTTTTTTGTGAATTTTGATAATATTTGTTCAAAAATTTCGATGA
GATCTGATCAAATCGGCTAAACCGAAAGGATTAACCCTGTGCAGCTGTGG
ATGAGCAAATTATAAGCAAAGCGATGGATACCAGTCGTAGACGGTGGGGG
AGTTGGGCTGGGGGCGGTCGAAGAGGTTGGCGCCGAGGCTCTTGGTGGCG
AGGTTGCTCCCCGGGTGGAACACGCTCCTCCACACGTTGCTGCCCCGCGG
CGTCGTCGTCGTCGCCGTCGTCGGGGACGAAGACGACGGCGTCACCGGCG
TCGTCGGGGTCGTCGGCATCGACTGCGTCCGCTTGTACGCCACTCCGCTC
GCCTCGCCGTCGCCATCTAAATATTCAGAGGTTCAGTGATTGATGGGAGT
CAGAAATTGCTAAAGACAGTCTTAAGATAAAACTTAACTAGTAAGGTGTT
AGATTTCTACGAAATTTACATAGTAATTTAAAATAAAAAAAACATGATTT
TGAAGGTACAAATGGAACACTCCGGCCGTCCAGAGTCCAGATCTTAACAC
TCGTTAATATATATATAAGCAATATTTCTGGTTACGACGCTCTTTTAAAT
TTGTTGCAGTCCCTGCTTGTTTGCTTAATAAAGGTAATATTTTCTCTGTT
TCATGTTATGAGACCGTTCTTTATTTTGAATAGCTTATATATAGTCCAAA
TTTATAGTGATGTTAATCAATCTAAATAAACGACGAAACAACCAAAACAT
CTCATAATTTGGAACGAAATTATATTAGCTTCTTAGTTAGGAGTAGTAAG
CATCTGTACAACCACATAAGCTACCTTTGTTGATGACAAGGGGGCGGGTT
GTAGCGGCCTTGCGGAGCTTCTCGAGGCCGGTCTCCGGTCGAGGACCGGC
CACCACGTCGTCCCACAGCTTCTCCAGCATCTTCCTGATCTGCTTCCACT
CAACAAACTAACTGATCTCTCTCTCTCTCGCAACTTTACAACAACTCACT
ACTACCTCCAAGTAATAGAGAGCAGTGTGTGTGTGCCACTCCTTAAATCA
TTGAGTGGATATGGCCAGGAGTCACGGCACCGGCCGGTCGTCTTACCGCA
ACAATCACACGTAGTACCTTCCACACGATTTTTGGCTGTATACGATTGGA
TGTAGGGGCTAGATTTATCTTTTTTTTTTAAATAACCTTTCACGTTTTAA
GTATAATCATATTTGTAATCTTCTCTTCATGTACTAATTATGATCACACG
ATAACTATAAAGAAGCTATTATGTATTGTCTTCGTCCTAAAATATAAAAG
GTTTTACGGTTGAACATAGTTATTAAAAAGTAAATAGAACTAAATGTTAA
ATGTAAAATGGTTGTGGTTGAGTTAGAAGTGAATGTAAACAGATAGATGG
GCAAATTGAACAGTGGATGATGATGATTGTGATTGGCTGGAAAAAAATGT
TAGTGGAGAAATTGTTATATTTTAGGATAAATTCTAAATGCTAAAAATTG
TTATGTTTTAGGATAGATGATGTATTTTTTTATACATTTAGGTGTATATA
TTGATTTTCAATTTAGATGGGGGAAATAGATAACACTGCTTTCAGAATGC
TGTATATACCAGTGTGTTGGCTTATTTACCCATACAAAGAGACTAATGAT
GGGGCTACTACTGTGGAAGTGTGGAGGGGCCATTGTCCTTTGGAAGTTTG
TTAATCACTGTCAATGTGGTTAGCTGCACCGACGGTGAGCAGACCAAAAG
CACATCTTCAATGATGACTCATAGTTAACGGATAAGGATGAAGCTTTTGG
GTCCCACCCCATGGGGATGGCCCACGGCCCGAGAGTGATGTTTCCGATCT
GACGAAAAATATCTAAACTGAAGATTTCAGTATTTCTTCCGGCTCCAAAA
TATGGCAACATAATAATTATGCAGATATGTACTAATACGACTTATCGCAT
CTAGTACTCACGGTTGATAATATCGTTTAAACTTATCATTTTAGATAAAT
GCACGATCTAGAAAAGATAAATTTTATCATTATATTTTATTACAATATAT
ATAGAAATATTAAATTATTGATGTACTTTATAAGACTAACCTATGCATTT
AGTCACTATATTTCTAACCAATTTTTTTTAAAAAAATAATAGTAATAAAA
ATAATTATGTGGTAAATATGGGTTTAAAATTAGAGAAATAGGAAGGACAC
TCTTTTCTGGAGTGTTCAGAGGTGGACGTTGTTACGTTGTTACGGAGTCT
ACATGCGGACGTCCACCGTGATTTCGTAATGGTCACCGAAATTTTCGATC
GACTGATCGCCGTTTTTATATAAGGGGTATCGTTTTCGATTGTACCGTTT
TTAGCTATTTATAAATTTTATTTTGTCTACTATATTGAGTAGTTTAAACG
ATAAATATGGTCAATTACCGATCAATCGAACGTTGTTTTCGAAAAGATGC
TACCGATTCCGACCGTTTTTACATACAGCTGCGGGTGTTTTTTTCAAAAA
CTGATAGTATCGGACTGATAATTGTCTGATAGTACAAGAAAGGGAATCAA
ATTCGAATAATTTCTCTTGGAAACATATAAACAAATACATACCAGTAAGG
CTGTGTTCGGGAGGGGTTGGAACCCCTCCTCCCGGCACGCAAAATAAAAC
ATCTATTATTGTATGATTAATTAAGTATTTGCTAATTTTTTGGATTAATA
TGAGTTTTTTAAGCAACTTTTATATAGAATTTTTTTATAAAAAACACACC
GTTTAGCAGTTTGAAAAGCGTGCGCGTGAAAAACGAGGAAGGGAGGTAGC
GAACGGAGCCTAAGTATGAAGTATGGTATCCGGTGGACACTGGAATCAGT
CTTGTTGAAGTTAGATCAACAAGATTGACCAAATTTGTGATTCCACTGTC
CATCGGACACATCTTAAATTACGGATGTTGGATCAACAAGAATCACAAAT
TTGATCTAACTTGTTGAAGTTTTTCAAACTTTTTTCATAATACAGTTTAG
AATCCACTCCCATCTCGCATCACACCTTTCATTTCATAAATCGTTGTTGC
CCAAGCCAAGCCAATGGCGACGATCCGGATTTTGGTCTAGTAGGGGTCGT
CGGTATCAATGTCTGTACCGGACACAAACTAGCCACACACCCCCCCCCCC
CCCCCCCCCAAAATTAAGACCGTCGCTCGCTGAGCTCCACGACATGCTCC
GGCGAGCATGGCGCGCGAGCTCGTCGAACTCGATCGAATTGTGCAGAAAC
GGGTCTCATCTGATCTGATCATCTCGTGTGTTGCGCTGGGCCGCGCGCGC
CCTAAGCGACGCAACGATGATGGCGACCTCTTGCTGCGTGCCACATCGAC
CACCAGTCACCAGATGGCGTGTGCGTACGCGCGCGCTCGACGTGTTTGCG
GAAATGCCAGGCCGGCGCGCGCCGCGGCGCGGCCGGGGTAGCAAGCACGT
ACGCGTCTTATGTTACGCGCTAGCTTAGGAGCTAGGTGCATCAGGAAATT
ACGTACAAAATGCACAGCGGCTTACTCTAATACTCGATCCAGTCAATTTC
ATAATTCAGGAAATTTAATTATATCGATTTCCAGGACAGGTTTTTCACAA
GGACACAGGGGGCGTACACGTATAATCGTATATGCGATCAGAGTATATAT
ACGCGCGTTTTAGCATCTGCTTAATCAGGTCAGCCATTTTCCTTCTGTTT
ACGACCATTTCTTTTGCTTAATAGTTAATCAGTTTCTATACGCGCGTTTT
CCATTTCTTTTATTTTGCTACCACGTCGTGCGTGGACGATGCCATCATAG
TGTCGTCTTGGAGCTAGTCAACCTGTTTGTGTCACCGCTATACATGTACT
ATTATACCAGTTCATTAGATTCACGATGTATTTTCTATATGACCGAACAA
TTATAATAAGAGATAATCCATTGTATGCCACTGAGTTTGTCATAGGTCTA
CAATTTGCCACTGACTTTGTCACGTTCTATAATATGCCATCGATTTTTGC
TTAACTTCTACAATTTACCACCGCCATCCGGTTAGTCTCCGATAGTACTG
TACACTTTCATCCAAATGACCAAAATACCCCTGAGACAAAAACTTTCAAA
TTTTGGATAAAAATTCTGAAATGTCAGACTTTAAGTTTTTGGACAAATTT
TGAATGTTTACAATCTTATGTTTATAATATGGTATTTCGGAATTTTTGTC
CACATTTTGGAAGTTTTATCCCAGGGGTATTTTGGTCATTTTGACAAAAT
TGTACAGTACTAACGGAGACTAACTGGACGGCGATGGTAAATCATAGAAG
TTAAGTAAAAGTCGATGGTATATTATAGAACGTGACAAAGTCAGTGGCAA
ATCGTAGAGCTATGACAAACTCAGTGGCATATAATGGATTGTCTCTTATA
ATAATGAAGTTTATACGCTCCCCGCAAAAAAAAAGAAAAAAAGAAAATGA
AGTTTCACGCGTAAAATATTTCAACACACTTCTCCAGGATGCCTTAATTC
CGAATTATCCAGAGTGATCATCAGAAATAAGAGATACTAACTATTTCTTG
CAAGATACTATAATCACTGGTTCTAGCAAATTACCAAGAAACAACATAAC
GCTTTCCTTGCCTCAACAATCGCGTATCGCTACATACATATATATACACA
TATATGACAAATGTTTCTGTTCATGTGTAAATAGTTGTTCCGGCAATTTA
ACCTGTTTGAAATCAAGTCTCGAGAATTTGATTAGGATCAACAAATCAAG
ATAGAAATTAAGTTTGTTTTGATCAATGGAGACCCTTAGCCTGGTGAGCG
GCGTGACCACCATCGTCAAGCTGGCGAACGACATCGACGGCGCGGTCAAG
GCGGCGAGCCGGAGCAAGAAGAGCTGCGAGAAGCTCGCCGAGCGCGTGGC
CGACATCGGCGACCTCCTCAAGGGGGTAGACACCTCCTCGCCGTCGACGG
CGGCGGTGGCCACGAGGAGGCTGGTGGGCAGGCTGGAGAGGGCGCTCCGC
CGCGCGCTGCTGCTCGTCACCTCCTGCCAGTCCACCAGCCGCATCTACAG
CCTCGTCGCCGGCGGGTGGCAAGCCGAGCAGTTCGACAAGGTGAACTCCG
AGATCGACCGGTGTCTCCTCGACCTCAGCCTCTCCAGCCTCGCCCTCGTC
TCCACCATTGATCACAAGCTCAACGCCGCCGCCGCCGCCGGTGAACGGAA
CACCGTCGAGGTCGTCGCGCCGCCCCCGCCGGTGAAGTGCAGTCACGATC
ATGATCAGGATGACGGCGAGGACAAGATGGCGGCCGGCGGCGCGGCTGAG
AAGAATGGCGAGCTTATCTGCTTCGGCGGCGAGCAAGACGGCAAGGCTGA
GACGGACGCCGGCGAGGTCACCACCACCACCACCACCATCGGTGTGCCGG
CGGCCACGGCGGCATACATGCACTACCATCTGTCGCCGCCGCCGCCGCCG
CCGTGTTACGGATACCACTTGCATTATTGCCACTGCACCCATGGCCACTG
TCACTGCGCCGGCGGCCGCCACTACTCGCCGTCGTACTACTCCGACGACA
GCGCTGACGTCAGGCTCCGGCATATGTTCAGCGATGAAAATCCCAACGCT
TGCTCCATCATGTGACTCTGAGCTCTCAAACGTGATAGGCCAATTAGTTA
GAAAACTAGGAAGGTAGCCCGCGCACATGCGCGAGCACCTTGTTTAATGC
TGATTTAGTTTTTATTACGAATGTTTAATTCTTTTAGATATACTCATTTT
ATTAGTCTTACTAAAATGTTTGAATGTTTCTATTTAGAATTAATAATTTT
TTGTTCAATTTACATTTCCTTTCATCTCTTTTTTGGGATAATTCCACTCT
ATGAAGCATCCTTGAAATGCTTTGATCACTGTAATTCGGGATGAAAATAT
GTGGGTTGATCCCATAGCACGACATGGGGTAAAGGTATCCATTCTAAGTT
ATCTCTTTCCAATTAAGTAAGAAAATTTAAAATAGAGGTCATAGTTTTTT
TTAGCAAATTACCACTTAACTGAAGTGTCATGTAACAAATACACATTTCT
AGATTGTTCTATGCTAAATGCTAGGAATTCATGATGTACCGTAGCAAGTT
TAAATGGACATTTTTTAATTCCTATATGGAATTAACTTATATATTGCTAA
GGCCACAACATGGTTATTTCACTGTTAGGATTCCTTGGTGTAGCCAATGT
GCTTAGTACGATCAATATGATATTCAATTGGTCATGCGACTTCATATATC
ACATATATAATTTAGATGCTATGATCATCTTAAGATTATTTATTTATCTC
TTAAAATATCATTTATTGATAAAAGATCAATATCAAATTGTATGGGTAAA
TAGCTCTTATATACATGCTTAGAGAAAAATAATTAAGTCGATGGAAAGTC
ATTAGATGTTTAACGGAATATAAGTACTGGGTCTACCAGTTTTATGAAAA
TTTAAGGTGGGATATTTTGATTTTTAGTGAGAAATTTTAGAATTTTCTTT
TATTTAGTGGAGGCCTCAATATGGAAGTGGGTCCAGAATGTAAATTTTTG
TTAGCAAAATATAGTCAATATGGATATTAAGTTATTGATTTCACATAAAA
AAATATGGTAATTCAAACAAATCATAAGGGGCATAGGGATAGCTGGCTAG
ACCTAATATGTGGAGGTTCAATTGTGGTCTTTTCTTCAAGGTCAAAAAAA
AATTGTGGTCTTTTCTTTGCCCATAAAGATAATTTTAATTTTAATTGTTA
TAGAGATAGAAAAAATAGAAAAAAGTAATGCCGCACACCGCACATGAATA
GGGATGGAGGGAAAGTTGGGATGTCTTTTTTAAAAAATTGATCTATCTAA
TGATCTGAAATAATGTGTTGATGTTTAAGTCAAAACCGATGGTTGGATGT
TTTTATTTTTTTTCAGATTTATTAGGATTTTCTGTAATTTAAGCGAGATT
AGTAGCAGCTTAGTAAAGCATTTATGTACTTTAATGTCCTAATTGTTTGG
GATTTTTTTTAAAAAATAAATCTAATAACAACGTAAAATAATGTATCAAT
CGATTTAAGTAAAAACCAATGGTTGAATGTTTCTCTAATTTAAGAGTGCC
ACACAACGGTTAGAAACGTTTATAGTATGTTTAATGGACATATGATGTCT
ATTTGTGAGTCTTTTTTCCATAAAGATAATTTTAAGTTTAATTGTGATTA
GGATGAAAAAAAAAGAAAGGAGCAGAGGTAGCGTACAATATGTGTGTGCT
GCACGGAGGTGCGGACATTTATAGGTTTTGGTTTTTTTAAAGATACATCT
AACATTCTAAAATAATCGGTCTACCGATTTAAAGAAAAATTGATGGTCAG
ATTTCTTTATTTTATTAGAATACCACGTGGCGGCTTGGGAATATTTTTAG
GCTGCCACATGACGGCTTGAGAGCGTTTGTAGGAAGTTTAATGGGCTTTT
AGAATATAATAATAGAAATATGTAAAGATAAAATTAGGGTGCGTAAAAAA
ACAATTAGGACATGATTATTTGATTTTAATTATTGCGAACTTGAAAAATG
GATATATTCAACTTTTTAAAACAACTGGCACCTTATATAAATTGTCAAAA
ATTTTGTGGCGTTAGGATTGTGAATATTTTGAATCTGTCCATTGATGAAA
GAATATGAATTTTAATTATAAATTCAAATTTTATCTTTGAGCTCCGTAGG
ATATATAATTTGCTGACAGCGTCTTGTATGTAGGAGATATAATTTGCTAG
TCCTGTAGGAGTAACTAATCTGGCTTGCTTTTGCTAAGAGATAGATTTGG
TATCTTATATGAAAGTATCAAACTAATCTACGTGAGATGGATGCATCGTG
CTGGGCTGCACATGTGGGTCCTCGCTTTCTATACACAAGAATACACGATG
CATCGTACGGGGCTGCAAATGTGGGTCCCGATTTATCTTGTTGTGCCATG
TGGCGGCTTGAGATCGTTTTGAGGATGCCACATGTCAGCTTGAGAGTGTT
TATAGGAAGTTTAATGGATTTTTAGTATATAATAATAACTAGGAAGGTAG
CCCGCGCAGTTGCGCGGGCATATTATTTAAACTATCATAATTTTTGTTGT
TATTAGAAAGAATTTAGGGTTTCCTTTGTAACACAGGATTTTTAGAAAAG
AATAGAAAATGGTATATAAATGATTTTGAGAAAAGAAAAGAAAATGGTAT
ATAAATATGATAGAAATGAATGTTTAAAATATAGTATGGAATAGAATGGA
TGTTTGGATAGAGTGTAAAAAATTTAAAATGTATTAACCCAGTTAGATCA
AATTATCATCTGGATAAATAATAATCAAACAACCTTTGCATTAGTAGCTT
GACGATTGTCTCGATGGTAATTTTTTAAAATTCTGTTATATGCAAGATAT
ATATCTTGCATGTACGTACAGATATCGTGGAGAGACGAGTGATTATGTAC
GGGAGGGAGGTGGAATGGATTTGTATTTTTAAGGATTGGTCTATCGGATG
TAAATAATTGTTTTACCGATTAAAGTTACAATGGTCATATTTTTTTTCTT
ATATTTTATATATGTTTTTTATTTTGAAAAGATATAATGTAATGGTCCAA
AATAATAGGTCTAAGATTTTAAATCATGTGATAGCGTAGGATTTTTTAGA
AGCATGTGTAAAATAGAGGATAGAGAAAAGTGGTTATCTGAATTATTAAC
ACATAGATTATTAACAAAACAAATTACATAATCCGTATATAAACTGTGAG
ACAAATTTATTAAGCGTAAATAATCGGTCATTAGCAAATGTTTACTGTAG
CACGGCATTGTCAGATCATGGCGCAATTAGTTTTAAAAGTTTCGTCTCGC
AAGTACAGGAAAAACAGATGATTGTTAAATTTTGTTAATCTATGTAGATG
AAATAATTATGCATTTGTGAAAAAAAAACTGCACTTAACCAAACAAATTT
TGCATCACTTTGCTTTGACTAAAATACTAATTAGTAGTAGGCAACTAATA
CTCTGTAACTCTGTCTAAGCTAATTTTTTTTTGCTCTTCTTTTCTATTCC
GCTATACGAGTATACGTATGGATAGCAAGGAGAGAGTGACAGAAGAGGGG
AAAATGGAAAGGATGAGGTCTGAGGGGAAGGGCGGACGAGGAGGGCGGAT
GGCGGATGGCGGATGGCGGATGGCGCGGGCGGAGGTGCGAGCGGAGAGCT
TTGGGCAGGGGGGACGGCGGCGCAGGCGGCAGGGATGGCGTGGGTTGGCG
GCGTAGGCGGCGGGGACGGCGTCAGACGGCGGGGATGGCGTGGGTTGCTG
GCGTAGATGGCGGGGACGGCGGCGGGCGGCGGGGATGGCGTGGGTTGCGG
GCAGAGAGCGGTAGTGGAGAGCTGCAGGCGCTGTGGACGGGGGGACGGCG
ACGCGGGTGGCGGGGACGGAGGTCTCGATCTGACGTGCGCTCCCGCAAGG
TTGTGGAGTGCGAGGCCGAGCTGGTTGCGCTGCCGAGCTACTGCATCGCC
AACCGCTTCACTCGCGATTGGGCTGTACAACGGGCGCTGTCCTCAGGTAT
TGCATCGTGCATCCCTGCATCGTCAATGTGTACTGCACTAATGTCCTGTT
GCTCTGTTCCCATGTCTTTGCTCTGTATCGATTTGTCTCTGCTTTACGTT
CAAGTTATCCCTCTTGTACTGCATATTTGAGATTTTTTGGCCCATCATGA
AGGGTGTCTGTATGGCTCTGTATAATTGAGCTTTTGTAGTTAACTAATTG
TAGTAAAAAAAGCTTGTAACTTCAAAGTAAAAAATGCTTTCAATTTGATA
ATTTTATATATAATTACCATACCAGACCTTCACAAAACTTCATATGGTAG
GAGGCGGGGATGGCGTGGTCCGCGGGCGGAGAGCAGCGGGTGGCGGGGAC
GGCGTGGGTCTCCTGTAGTTTCCCGTCTCCCTCCCTCCAGTGGCTGTTGC
AGGTTTGCAGCGCCATGTCCATATCCACCTCCCATGTTCCGTCCTCACCT
CAACATTCTCCTTGAATTATCTCCTAGCTCAGTGGGTGGGTTGGCGGCTG
CGGTGTGTCGACCTCTCTATCTTCCTTCGTCTGTATTGGTTATGTCCTCT
CTATTTTCCTTGATTAGTGGATTTGGCATCAGCTGCTGGGGTGTTCGCCA
GGGGACAATTGGCAGCGATGGAGTTGTTGTTCACAGCTCTATGGAAAGAC
GGTATGTGCATAATATGAAAGATTGCGGAATTATGATGTGATTAAATGGC
TCATTGGCTGTGTACATGTATTTTGGATGTTTAAGCCTGTTTAATCCATT
GTCTAAAAAAATAAATGGTTCATGGATGTTTACTTTCTGGGGAAAAATGT
TATAATAGAAGGAAAATGTAATTATCCTATAACTTTATATCTCTCCATTT
CTTTTTGTTTGACGCCGGTTAGTTCAAAATTGCACTAATCAACGTCATTC
ATTTGAAAACAGAGGTAGTAATTATTGAATATAGTACAAAGATGAAATAT
ATTGTTTGTGAAAGGAAGATATAATGTTTGAAATATCATCCTATTTCAGC
TGGTAAAAATACTCACTGTAAATGGTAATTTTGAATTGCAGCCTTTCGCT
AGAGTATGTTGTAGCACAATCAATGTTGTACTGGAGAGAAGCAGGAATAG
AGCAGCTGCAATGAATATTTACAATGATAAGGTACCCATGAGTAGTTTGC
AACATAGTTTGTATGATCAATATAGATGAATGAGAATGATATAATACCTT
CTAGCTCTTTGTACACTATGTTCCTGACCATATGTTCACCTGGGCTTTCA
TTGTCATCTAGCATTATCCGTAGCCCATCTCGTCTTGTAACTCTGGAGAA
CGCTACGTAGAGCTGCCCATGCGTGAATACTTGCTTAGGCAGATATAGTC
CTACCATGTTTAGAGACTGTCCTTGGCTTTTATTGATGGTCATAGCGAAG
CACACACTGAGTGGATATTGTCTTCTTTTTAGCAAGAAGGGCCATCCTGA
CTCTGTTGGCGTCATTATTATTCTAGGGATATATATACCTTTTCTCCTAC
ATGTGTTCCTGTTATGATCTGTGCTTCAATGAATCTTTTCCCGAGCTGAG
TAATGGTCATTCGTGTACCATTACATAACCCTGAACTTTGGTTAATGTTT
CGCAGTAGCATCACTGGAAGGCCTAGTTTCAGTTTCAGCACATGGTTTGG
CATTCCAGGGAAGTTTAGACTATTTAGAAATTCTGTTGGATATAGGACAT
CGGTTTCACTGTCATTAGTTGTTGCTTTGCATACAGTGTCGCAGCTCAGA
TATGTTATCTCCTCTCCTTCTATCATGTTCATTATAAATTCATTAATTTC
CCTCGCTGTCTCATTTCTTGGGCATAGAATTTCTCGCTGTTCTAAGAAAT
CTCGTTTCTTATAATTCTGTACCAAGTTTGGATATATGCTCTTCACAATT
TCTTCCTTTGGATCACCTCCTTTCTTCAGTATCAGGTCATCAGGTATTTC
TATCCATTCCTCTCCATCCGCTGATGTTGTTTTGCCATCACCAATGTTCA
AAATCCATTGTGCGAAATCTGCAGTCCTTTTTTGCTCGTCTTCATCTCTT
GAGATGCAGCTCAGGCGCATGTTCCTTGTAAGTTTGAAGATGTGGAAGTG
CTGCCATAGGTAGGACCGTTTTATTGATGCATTTACTATTTGCGTGCGTC
TTCCCTTTCGCACAACAGGAAGAATCTGGCGGAAGTCTCCTCCTAGAACC
ACAGTCATACCGCCGAATGGCTTTGTGCTGTTATCTTCACCCTTGGACCT
TAGTATGTCCCTTAGACTTCTGTCTAGCGCCTCGAAGCAAATTCTGTTTG
CCATTGGAGCCTCGTCCCACAGTATGAGTGATGTTTTTTTAAGTAGTTCC
GCCAGGTGCGATCCTTGTTTGATGTCACATGTTGACTCTTCTGTAACAAT
TAGTGGGATGTGGAATCTTGAGTGAGCTGTTCTCCCCCCATGAAGAAGTA
AGGCTGCTATACCACATGATGCAACCGTGAGTACTATCTTTCCTTCTGAA
CGTAGTTTGGTTGTGATAGCTCTCCACAGGTAAGTCTTTCCTGTTCCACC
GTAGCCATCGACAAACATTAGTTTTCCCAACCCCTTGTTGGTTGACTCTA
TTATTGAATCAAATGCTACCTTTTGTTCTGCATTAAGTTTACCAAATATG
CTATCATGTTCCTCTTTCTGCTTGTCTTTGTCATAGCTCATTTCTTCATT
CAGAAGTCTGTTTCCAAGTTCCCGTAGTTCAGCACATTTTGGTAGCTCTA
TATCAGGGTATTCCTCAAGTGTTTTTCCAGCTTGTCTCATCAGCTTTTCT
ATTTCTATCAGAGCATGTCCCTTTTTTTGTTGCTCTGTTAGGCGAAGCGT
AGGATAGTTGAGATTTTTTCTCTGTTTGTATTCTATGTCTTCACCTAGAT
CCTCCCAACAGCTTTCCCATATTCTCTTCGGATCAGTTACCTCACAGTGA
CATAAAATTGTTGTGAAAAGATGTCGTAGTTGGTTCCCTGATGCGTAGTT
GGATGCCTCTCGGATGCATTCAACCCACTCCCTGTCATCGTCAAGAAATC
CTAATGCTTCGCAAGCTGATTTGAATGATGGGTGTACAACTCCATCTACA
GTTCTGATTTCTTCGAATGTTCTGGGTCCTTTCACTGTGTTCAGTAGCAT
CCTTAGGTAGTATTTATCTCCGCTTGCTGGATGTGCATAGTAGATCCTAC
CAATCATTTTTCCTTTTTTCCGCTTGTTCCACTGTTTTAGTTTGTTCTTC
CATACCCATTTTGATGGGAATTCAGCATAAGTGAAGTCCCTTGCTTCATC
ATTGATCTTGTTTGTTTCCATCCACTGTGTAAATTTAGTGACTCCTATTC
TTTCTTTTCTTACAATCTTCCTTAAGTCTGCCGAGTCTGGGAAAATAACT
TGCTGTTCATTCTCCAGGTGGAATGGTAGCCTCTCAACAGATGGATATCG
ATAGTGCATCTCAAATTGGAATATTCGCCAACATGCGTCATGTCCTGATA
TGTACGTGCATTCCAGGTACTTCTTGATCTCATCATGATCAGATTCGATT
AGGGCTGTTGCTTGGTCGTCGCCTTTATGCATGTACTTGAAAAGGTATTT
GATTGACTTAGATCGATTGCACCGCTCGACATTTATGTGTGCTTGGTACT
TTACCAGCAAGTCTCTATTGTAAGGGACTACATATCTGTTGTCTAGCTTA
ACGTTTCCTTTCTCTATGTACCTGCCATTGTCTCTTCTTCTGTATGTTGG
GAATCCATCCTCATCCATGGTTGTTTCACTGTGGAATTTCTTGGGGAAAT
TTCTGATGCATTTGTTCTCTATCATGCATGGTGAATTTGACTTTGCCTCT
CCACATGGACCGTGCATCATGAAATTTTCCACAGCTTCAAATCCTTCGCG
GTCTTCTTCCTTGTCTGGGATCTCTGCACTTATTATTCTATCGATCTCTG
AAGCGTCTGGGCATTTGTCTTTCTTGTCAAGGAAGATTAGTATATGGGCA
TGTGGAAGTCCCCTCTTTTGGAACTCAATTGTGTATATAACTGCATTAAG
ATGGACAATTGTTAGTTCCTTTTTAAAATTAAATAAATTCGAACTAATGA
ATATGCGGGTTTAGGATTTTTACTTGCAAGAGTCTTTCCAAAGTATTGCT
TGTCCTTTATGTCTGTCATCAATTCCCTCAATTTTATATGGAATACTCGG
TCAACAATGTCAGGTCTATCTGATGGTTTCTGAACTCCTATTTCATCTAG
CATATTTTGTATCTCTGGCCAAGCAGCGTTGCACGTGAAAGTGACAAACA
GGTCTGGGTATCCTGCACAACGACATATTGCCATAGCATCTTGGTAGTTT
TGTGCCTTGTATCTTGGGCTGCCTGTGAAAGATGAAGGAAGTAGTATCCT
TTTTCCAACCTGTTCAGCTCTTGTGTCACCCCTTTCAATTGCATCCTGCA
AGCCAGCATACAGTTCAGTTCTAAGATTCCCTTGATGTTTTCTTATCCAG
TCCAGCCTATATTGGATTATGCACGCTAGTGCATCAACAATGAACTGCAA
CGTCAATTTTTCACACATTAGCAAGTGCATACATTGATTTTTGCGCTGTT
GTATGCGATAAGCATAGTACTCCAGCATGGTCAAATGTTTTCTCTTGCAT
TTGGATCCATGGTTATCTCTGTACAATATTTTGTTTGTGAAGCCATCTTC
TCCATAGGGAAATAGCAACGGGTACTGCATTACCATGAATTTTGGATGGT
TTTCTGATATTCTTCTGGGCCCTGTGTCTTTATAATGAACAATTATGTCA
TGTCCTTTTTGGTTCTCACTCGTGTCATTAACAATCAGTGCTGCCACTTC
CGATGCCGATGGCATGTTATGCTGCCTGCCATCTCCACCACGCTTCCTTA
TAAGTCGTAGGCTTACATTATGATAGTCACCTTCTTTGAATCTATCTCTT
GCCATTCTGAATGTCTGTGCTAGTACGTTTTCTCTGTCCAGCATGTTCTT
TAGGCCTAAGACAATGTGTGAATCTATTGATTCTCTATTATGGGATGATG
TTGATGCGTCAATTCTGTTTTTGACTTCGTTCTCAGTGTCATAGATGTAA
AGTTGCGCCCAGCGAGGTTTATCGCCTTCTTCAGGCAGTAGAGTACCTAT
TCGGTGGTAGTTCTGGCCATTCATGCGGAAAACATATGGTCCAGACCCAT
TGTTTATCTCTCTGTCAACTTTTCCTCCCATGGAGGTAAATGCAAACATG
GAGTTATATACTCTGATATTGTCCATGTAGTTCCTCGATCTCTTTCCTTT
TTCTTTGCACATCAGATTTGAAAGGTAAGTAGGTGGTTTCTTTAGTGTAG
GTAAGTCAACCTTGCCCTGTTTGCAGCATAAGCTAAAAGAAGGTGGCCCT
TTTCCTTTGCCACGAGTTCTTTCTTCATACCAGAAAAGTGCACCACAGTG
TTGACATGTGCATGTAGGCTTGCCAAAATTCCATTCTTTCACGCTTGATT
TTTTCTTCTTCCTTGGTGGTACAGCAACCTTATTCCTTGTAATGTTTCCT
TCCTTACTTACTCGATCATTCATCTTGAGACTGGAAGACAAATATTTTTT
TCATAAAAAAAAAGTGATTTAAAAATAAACTGAATGACGATATCATTTTT
ATAATGTGGTTAACATACCTATTCGTTTCCATGTTGGTTGATGGGATCTG
ATATTTTTCTTTTCTAGACCTGATTTTATTCATATCACAGTCAGTGTTTA
TTGTTGAATAAGGAAAAATTTCCTTTCTAACAATGGTGTTGATTTTCTGT
ATGTTTACCTTTCAATGTGATTTGCTGGATTTGAACAGGTCGAACTGTTA
TTCAATGTAGATCCGCTTCTTCTAAGGTCAAGTTTTCTTTTCCTGTTCAG
TCTTGATAAGCGTGTGAGTTCCGTTGAGTTTACTTCAGCAGTGAAGTTTG
AGCTGTGAAAATTGGATGTCAAAACAGGGAGATAACAACTTTTTTTTGAC
TGATTCTGATGTATTGTACCTATTCGGAAATTAATTGTTATTAAATACAT
ACGCTTGAACTGTTAAACTTGGATCTGAAAATCAGTTCATAATTGTTGCG
GTTGAAATAAATTGTTATTAAATACAGGACCTTCATAGGTAATTGTATTC
TTTGCTTATAATTTTACCTTTGCAGGGGATTTCCTGTATCAGCAACCTTA
TTCCTTATAATGTTTCCTTCCTTACTTACTCGATCATTCATCTTGAGACT
GGAAGACAAATATTTTTTTTCATAAAAGAAAAAAGTGATTTAAAAATAAA
CTGAATGACGATATCATTTTTATAATGTGGTTAACATACCTATTCGTTTC
CATGTTGGTTGATGGGATCTGATATTTTTCTTTTCTAGACCTGATTTTAT
TCATATCACAGTCAGTGTTTATTCTTAAATAAGGAAAAATTTCCTTTCTA
ACAATTTTGTTGATTTTCTGTATGTTTACCTTTCAATGTGATTTGCTGGA
TTTGAACAGGTCGAACTGTTGTTCAATGTAGATCCGCTTCTTCTAAGGTC
AAGTTTCCTTTTCCTGTTCAGTCTTGATAAGCGTGCGAGTTCCGTTGAGT
TTACTTCAGCAGTGAAGTTTGAGCTGTGAAAATTGGATGTCAAAACAGGG
AGATAACTACTTTTTTTGACTGATTCTGATGTATTGTGCCTATTCGGAAA
TTAATTGTTATTAAATACATACGCTTGAACTGTTAAACTTGGATCTGAAA
ATCAGTTCATAATTGTTGCGGTTGAAATAAATTGTTATTAAATACAGGAC
CTTCATAGGTAATTGTATTCTTCGCCTATAATTTTACCTTTGCAGGGGAT
TTCCTGTGTCTGCGCTTGACTCATTGTTGCTCATTTGAAACCCAGTCCTT
TTTTCATCAAGTTTTCTTTTCCTGGTAAATGTTGGCATATCCTTGTTAAA
TATGACGCATTTCCTTTTTAGTAATTGCGATGATAACTTGAGTGTTTACC
TTTGAAGAGCATTTGTTTCATCCGCACTGGAGTAATTTTTGGTCGATGGA
GATCCGCTCCTTCTCAGGTCTAGTTTTCTTTTCCTTTTCGATCTTGCTAA
CCGCGATAATTCCTTTGAATTGGCTCGAGCAGTCAAGTTTGAACTGTTAA
AATTGGATATGAAAATCAGTTCATAATTGTCGCAGTTTGCAGGAGTCAAT
CACAAACGATTAAGGTATTTAGGGTGATTCTTACCTGTCCTGTGTTGGAC
TGCCATCATCCGTAGGGTGATTTCCACTCTGCATCGTGTTTTCCTATATT
TTTGTTGTGCAAGTATCAACTGCGAATCAAATGTCAAAAAATATAAAGTA
TCAACTGCATATGTGAGTGTTTGTCAATATAAATCTATAAGTTGCACTGT
GATGGAAGATGATGGAGAGAACTGATAGGGACCTGACTGGTGTCTCCGGA
AGAAAGGAAGAGTAGATTGTTTATTGCAGCATTGTTGTAAGATTAATTTA
TATAGGAATATAGAGTCCGTGGAGTTTCCATGAACCTATGTGTCGTGGAT
TAGTACTCCATCCATATTATTACTATACTTGAACAATTGTCTTCCATTCT
TTTTAATGGTATCGTTTCCATTCTATGTATAAGATGTAATTCCTTAATAT
TGTGTACGGTCAACTCTATTTTGCAATACTTTTAGTACGGTTATATAAAA
AACAATGTGGCTTTTTTTGGCAGTTTTAAAATTGAAATTATTGGTACGGA
TGATAAGCTGAATAGATGGTATATTTTTTTTATTGTACTTGAAAATAGAT
TGCATATATATATTGTCAAATTTCTAATTAGATATTTTTTGCCTGATTTT
TACAGAAGTTAATTAAATTATTGTGAAATCCATTTAAATGTTACACATTT
GGAAAGTTCCTTTGATGCGGTTTTATTTAGAACATCCAAAGGTTTACAAT
CATCCTAAGGAGATTCATTATATTTTGGTAAATACTAAACACGTTTCATT
ACTGAAGTACTGATAATAGACTGAGGGCTCATTTATAAATTAAAATCCAC
TGCAGGACCAAAGTGTAAAATTGCAGGCACATCGTTATCTCCTCCCAAGC
CCTTCCTGGCCACATATCTGCGCTGCGGTCGCGTTTGTCTTCCTGTCCCG
AATGGCCACATGAGGGCGAAGGCCAGGCGGCGGAGAATCTGAACATATAT
TCTTCTCCAATCTATCTAGCTCACTCATCACTACCTTCTCCTCCACTACT
CATCCATCGGAGCCGATTTGAGAGGGAATGCCTTGTGGTAGCGACGGCTG
AAAGACTGGTTGGCTAGATCCACCATAGGGCATCCAAGTCAGTGCCTTGG
TAGATCCACCGCAGGATGTCTAGATCAGGAGCAGTGTTAGCCATCGGTTA
GTTGGCTCTGGTATGGGAGGTGGTATTTGTAGGAAATGGGGCAGTGGGGA
TGGCAGGTGTTGGGGCAGTGCGGATAGCAGGTGCAGCAACATCAAGCATG
GCTGAGAGCGAAGGTAGCCCCGAGAGCTCATCTTTCTTGATTGATTTCCA
TTTTACATAATCAAGTTTTTTTAATCATTAAGTTTCTTGCTTGGGGATTT
GTATTAATTAAGAATTATTAAATCAACTGATCTTGTTTTATATGCTTTTA
GGATATCAACGGTAGAGGAAGCAAGCAGGGATCGACTCATATACATGTAC
TGAAGGTACATGCATGCATTTATATTGAATGTTATTAACTCTCTATCTTA
GAAATAAACAAAGTAATCCAAGGATTCCTTTGGCAAGTGCAAGTTGTACG
TTACATCTGACAATATCTAATGAACATAAAAATTAATAGGAACATATATA
ATACTATTCTTCAATAAAAAGTATTGGCTGAACCCTCCTTTTAATTGGTT
CTTTTGGGCCTTCTTGACGATAAATTACCTGCAGACGAAAGACCATATTA
TTATAATTTACTAATCAAACCAAATCTAAAGCAACCAACATTTTCCCAGA
AGTAATATGTTGTACCTAATATGAGTATTGGGTGGGTGGTCTTCTAATCC
TTGTTGATCTGCATCGACTGGACTGCTCATTCATGTGAACTTTAATGTTC
TCAATATTATAATTGCATCGACCTTTGTTTATATCTTCCTTACTACTATT
ACAGCTGGTGCTGTCCCCAGTCACCTTTGTATTACTGCTGTGCTCATCCT
ATGGAAAAAAAATTAGTTGTTACAAAAAAAATATATATTAATTAATAACT
TGATAAATTGTCTCATGCAGTACCTCACTATCTGAAATTATAAATTTCCT
TGATGGTCTTTTAGCAGTTCCTGAAGCAATTTTTCCGTCATGCACCTAAA
TTTTGTGTTCTTAGTTAGTTAATTAAAAAAGTTTTATGTTAAAATACATG
ATTTATTTAACAAATATATCAAATACTTCATCATCTTGAATTGTATTTTC
AATTGCACTTTTTGTGCAAGTTCCCATATTTGTACTCTTCTTTCCACAAC
CTTTTCCCCTTACCTGCACAATAGCATATTGACATTAATGGACAAACATG
AAAGGTAACATTAAATAGAAAGTAAAACTCAATGAAGTACAATGTTAGTT
TGTCCTATGTAGTGTCTGACTTTTCTTTTAGAAGTACTGGTGTCCGCCAT
GACCATATTTTTATTATATTCTTCATCAAAATCATCATCAAGCGAAATTG
GTTTGTCATTTGCTATCTTCTCACAATCAGTAGTATATGGTTCCTATTAA
TACCCATCAATTGTATATAACATGTCAGTAATAGTTTGACAAATCGTTTT
GTATATGAAAGAAAAGTAAGAATTGTACCTTATTTCTCTGAGTTTTCATT
TCAGAACATTTTCCTTTCTTAGCCTATATCATAGTGCCATATTGAAATGG
TAAATAATTTATGTGAAAACTAAATTGAGTGAATTTGGAAAGTAAAATAA
ATGAAGTACCTTGTTAGATGTTTTAAAACGTCTTGTAACTCTTCTTTTAG
AAGGATTCGTCTTTGTACTCTCCTGTGTAACCTTTTCATTGTATTCTTCA
TCAAAATAATCATCAAGTGATTCTTCGGAATCATCATCGATTGTGATTGC
CTTTTCATTTGTTTTCCCATCAGAATCGGTAATGTATGGTTCCTATAAAA
CATCATTATTAGTGTACTACTATAAACAACTTTACGAATTGTTATGTAAG
AAAGCAATTATACATACCTTGTTTGATCTTTTTGTAGATCTCATGTTTGA
TCTCTCTTTCTTTGTTTTGCGATGATTGTTCATTTCATAATCATCACTAC
TTTCATTTTTTGGCTCTTCTTTTACCTGAAAATTGTGCTGCCCAAACTAC
AGAACATCCAATAAATAATTATATATATAATATATATTGTAAAAATATTT
TTTATTTGTTATATATTACCTCATCTTCTGATTTTTGCAAATCAGTGAAG
CCATAATCATCATTGCACTTCAACATTGACTGCAAATTAATATTTATACT
GTAATATAAGATCTTTCTTAGCCTATATCATAGTGCCATATTGAAATGGT
AAATAATTTATGTGAAAACTAAATTGAGTGAATTTGGAAAGTAAATAAAT
GAAGTACCTTGTTAGCTATTTTAAAGCGTCTTGTAACTCTTCTTTTAGAA
GGATTTGTCTTTGTACTCTCCTGGGTAACCTTTTTATTGTATTCTTCATC
AAAATAATCATCAAGTGATTCTTCGGAATCATCATCGATTGTGATTGCCT
TTTCATTTGTTTTCCCATCAGAATCGGTAATGTATGGTTCCTATAAAACA
TCATTATTAGTGTACTACTATAAACAACTTTACGAATTGTTATGTAAGAA
AGCAATTATACATACCTTGTTTGATCTTTTTGTAGATCTCATGTTTGATC
TCTCTTTCTTTGTTTTGCGATGATTGTTCATTTCATAATCATCACTACTT
TCATTTTTTGGCTCTTCTTTTACCTGAAAATTGTGCTGCCCAAACTACAG
AACATCCAATAAATAATTATATATATATCATATGCATTACAAAAATATTT
TTTCAAATCAGTGAAGCCATAATCATCGTTGTACTTCAACATTGACTGCA
AATTAATATTTATATTGTAATATAAGATCTATAACATGTATAAAAAAGAA
TAATGCAAATAGTCATACCTCTTCTGCCTTGTCATTTACATAATTCATCT
CAAGCTTTTCATTAGGTGTAAAAGTGTAGTTCACTTTGTAGTCTTCCTTA
CACTCTTCTAAATTCCTTTTAGTCAACTTCAATCTGAATATCAATATTCT
TCCACATATCTGACGTATTGTATCAGGAATCATATCAATTTGTCCATTCT
GTTCCTCCAGCATGGTGGACACAGACTTATGACCAAATATTCTTTCTGCT
TCCTCATTAAATATTGTACATGTCGTCCTAGTAGTGTGGTCACTTATCTC
AAGGTTTATTACATACCTGGTACAATGTGCCGTTAATGGTAAATATACCT
GCTACAATATGTCAAATAAAATTTGAAGAGCATGCTTACCGTGGTTTTGG
GTTCACTACTTCCTTTCCGCATGAATTGCAAATGTATACATTTGATTCCT
TTCTTGTTCCACAAAAGCACTTATCGCAAGACATATACCACCAATTTCTT
GATTTAATCTCCTCAATTTTAGCTTTGACTGTGCATATAAATTCCTAAAT
AAAAAACAAATTAATGTTGGTTAACTAATCAGCTTGAAAGAGTGACTAAA
GATGACTTCACGACTAAACGTACCACTTAATTTAGGTAATGCTCATTACA
TCAGCCATCAAGTAGATTTTTCCCAACATTAAATACACAAATGAAAAATA
AACGTAACATAGGAATGGATATGTACCTTCTGTTGTATATTAGTATATCG
CAATTCTGTTATTTCTTTCAATGTCTTTCTATTGTAGAACATTTGCTCTT
CAATGGTTCCTTGAGTGCTTGCGTCCACTTCAATCATTGTGGGCAAAACC
TTTTCAGCATTATGCCTATAAATAAAATGCAATATAATCCATCAGATAAT
TTTAGACAAATCAACAAATATATATGAATTTAAATGCTACTACTGCACAC
CTGCTCAATATTTCCATGCTTGCAGGAATTTCCATATCCAAAAAAACTTC
TGTTGAACTTGTTACTCCAAATGATAATAATTCTAAATGATCAATGTCGT
TAGTTTACTAAAACTATAAGTACGTTAAATTAGAAAAAAATAACATCCTC
ACTTTCATATTCTTTAACCAGAAGTCCAGTGGCGATGAACACAGTTTGCT
TCCCAAGCAAATCGTCGTCAACCATATTTGCTAAAATATCTCCCCATAGA
GTAATTTTAACTTTTTCTCCCCTACAAATGCAATAAAGTCTTGTAAAATA
TACCACATAGAAAGTATTAGTGCTGGTTTAAATTTGCAGACAACAATCTT
ACTCTAATAAAAGGAGTTCAATTTCACGCATGTTGCAAACCCTCTCCCTG
CTTGTGTTTTTTCCTAGCATTCTTTGCTCGATCGGCTTCATCCCGCTAAG
TAAGCCAATCACATCTAAATACAAACAGGTCTTTAGTACAAATAACAATG
TTTAAAAGAAGTAAGATTATGCACATACCTGATAACTGTTGATCTTTATT
CAACCTACTCCTTAATGTTTTCCTGTCTGTAAACTCGAAGTAATAGTCCA
AGAAACATTGTCTTTTTGATTTTACCTCTTTTACTATGGTATCATGATAA
AAAAGGATTTTCAGATTGTTCTTTAGGACACGGTATTTATCATGTTCCAT
AACTTTGAAATTTTTAAAAGTATATATTGAGTTAATCTTAATTTTTGGCC
TGAAGTGGTTCGCCAATTGCTTTGAGATAGAGACATGTATTGAGTTGCCC
TGCACCAAAAAAATAGTATTTACATAATAGAACAATATATTAAATCACAT
GTTTACAACAATCATACCTCTGCATCTAGTACAATCATCTGTATACCATA
GAACTCATCAACCATTGTAGGATTAACCGCATCCCATAGCCTAATAACTT
TTACTTTGATTCTCCACCTATCGTTCTTTGGTGTTAATGCAGTAATCAAA
TTGCTAGGTGCCATGTTATCTACAAATGAGTAGTACTGCATATAGTTACT
AAACAAATTTGACAGAGAGTCGTATACATGTTTATGTTATTTTATAGAAC
TAATTAATACAAACTCTCATAATTGTGTTCTTTGATAGGTGCAAGGTTAC
TTTTTTGTGCTGGAAAAAAAATTGACAAAATTGTATACATAGATGCAACA
TAATGTACCTCTAACTAATACAGGATATCGTAATTGTGTTCTTTTGTAGG
TGCAATGTTAGTTTCTTCTGTTGAAAATATGATGACAAAACTGTATAGAT
GCATATGTTATTTCCTAGCTGCAAGATCATGATTAGATGATGTCATGATT
GTGTTCTTTTGTGGGTGCGTGATATACCTTCTTATGCCAAAGATGATTCG
CAAGGTGCCGCAGACTTCTTCTGCTCCGTCCGCCGGAATCGACTTCTTCT
GCTCCGTCGTCGGAATCGACTTCTTCCGGAATCGACTAATGTCGCATGCT
GGCGGGGTGTATATATATGCATGCAAGCCTTACGAATATTGTCTCATGTA
TATGGAACTAATCCTTGTTGCAATTAATAATCTTTCCTAGTGATCTAAAT
TTTGCTTTTTGAGATTTGGAATGTTTTGCTTTGAGAGATTTGGAATATTG
CCTCTCACACACAAATATGGAACTAATCTATGTTCGTTCACGACAAGTAC
ATGTTTTGCTTTTAGATAGATTTCAAATCTTGCCTTATGTACACGTACAT
ATATTTATGGAAATAATGTGCGGGCCCTACGAGGTGCTGAATTCCTCTCG
TTACGCCACGTGGCAAGTTGAGAGTGTTTTGAGGGAGACACGTGGCAGCT
TAAGAGCGTTTGTAGGGAGTTTAATGGACTTTTAGTATATAATAGAAGAT
AGATAGATAGATAGATAGAAATAGATAGATAGAAGATAGATAGATAGATA
GATAGATAGATTGCAGCTGTGTGGGTCATTTTGAGTCCCAATATAGTTGT
TTTTTTTTTCTTTTTGAACGAATTTATGTAGTTGTAACTGAGGATATGTT
TATTGATTTGTAAGGTTGGTGCTGTTATTAATTAATTGTTCTGCATGCTG
AATAATTTTATTAGTGCCTAGTTGGTTTTATGTTACTATGGGTAGTACTT
CGGTGGCGATCCAATGCCAATTAAGTGATCAAGATTGCAATTTCATTTAC
CACACTTTCACATTAGAAAGTTATATTTCAGATCCACCACGACTATAAAG
CTGAGCAGGATCCACCAGAAAACTCTTACTGCTCAAAATTTATTGCAAAG
ACACTCGCCGTGCAATTAGATTTGTTGTTTATTATGCACAAGCGCCTTTG
AAGACACTAATCATCTGTTTAGCGAATGCCCTTTCCTCAAGGAAGTTTGG
TCTCTAGTTAGTTCCTGGCAACATTTACCTACAAACAATGTTGGCCCTTC
TGTCGGAACCTCAGATTGGTGGGCTCAAATTGATTGTGTGGGAAGAAGAA
GAAGATGAGAGGAGCTCTGCTACCACTTGGTGGAATGTTTGGTTAGAAAG
AAACAGAAGAGTATTCAACAATATTTCAATCTCAGAGAGAGCAGCGGCAT
ATATCCTAAAGCAAGATCTTGATTTCCATAGTTCGGCTTTTAGGCCCCCA
TAAGTATTTTGTTCGTGCTGTGTATTGTTGTATCGTTTCCAATTCCTATT
TTCTGGACTGAACCATTTTGTACTGTTTTCTCCTTCTAATTAAATTCCGG
CATATCTCCTGCCGCCGTTCTCCTCAAAAAAATAAAACTAAGCAGGACAG
CACAGGGTCTTATAAATCATAAGCCACAATCACAAATACCAGAATGCAAA
CTACAAGATTGCATAAGTATCTAACGACCCCTCATTCTGATGAACACCCC
TCCCCCATGAGATATGGTAAAGAATATTATTGGCTCAAATATAACCATAC
TTATGTTACACATCAAGTTAATGTGCATACGTTCTATGTTAGGTTTACTT
ATTATAAGTTTGAACAAATACTGCACCATGAGTTTTGTATCTTCTCGTTT
GTCGAAATACTTACGTGGGTGAAGTAAAGGAGAGTAGGCTCACGGAGTAC
TTGGATAATTAAAGAAGTTCTACACGTTTTGGATTTGATTTTAAATCTCA
TGATAACATCAATTCCAAACGAACCTAGCTGCTGATCTAGAAGAAATCTT
AGGACCCATGACATGTTATGGCCAGTGTGGTGTCGGACAGTATTACCTCT
ATGTGGGGGAGGCTAATGGGCGATCGATCGCCAGGGCGATCGCCCAGCGA
TCGGTTTTCCCCCCTCTCCCCCTATACTCCTCCCTTTTCTCTCCCTTCCT
CCTCCCATTCTTCTCTTTCTACTACAGTACACCACACAAATTTTTTTTAA
AAAACAAAAGTTAGAAAAATTTATGTATAGAAATACTATATAAAAAAAAT
TTGAATTCAAATTCAAATTTGAATCGGGTATGTAAACTTTTGACTTATAA
ACTTTGGGTCTATAAACTTTAGATGAATAGAAATACTATATATAGAATAT
ATTTGAATTCAAATTCAAATTTGAATCAGATATAATTCAAATTCAAATTT
GAATCGGGTATGTAAACTTTTTGACTTATAAACTTTGGATCTATAAACTT
TGGATGTATAGAAATACTGTATATAGAAAATATTTGAATTCAAATTCAAA
TTTGAATCAGATATAATTCAAATTCAAATTTGAAACGGGTGTATAAACTT
TTGACTTATAAACTTTAGGTCTATAAACTTTAGATGTATAGAAATACTAT
ATATAAAAAAAATATTTGAATTCAAATTCAAATTTGAATCGGATATATAA
ACTTTTAACTTATAAACTTTTGGTCTCTAAACTTTAGACGTGTAAACTTG
AGGTGTATAAACTTTAGGTGTATAAATTTACTAAAATAGAAAAGTAATGC
GGTGTCAAAAAAGGAAACCAGGTGGAGGGAGGGGGGAGAGGATCGATCGC
TGCCCCATCCCCAGCGCGATCGATCGCCCAACAGCATTTCCGCCTCTATG
TACAGTTAATTCGTAGTTTCATAATCGTAGAGACTAGCTCTGGGACTGGA
TGCCGGGGCAGCTGCTTGATTAATCAGATAACAACCTGTCACCAGCCATT
TATTTAATTTCCTTCTGTTTGCGACGTTTTCTTTAATTTGCTGCTTAATC
AGTCTCTAACTCTCTACGATCTATGCGCGTGCTTTTCTCTTTTTCTACCA
CGTCGCGTTGACGATGCCATCAGTCTGTCTTGGAGCTAGTCAACCTCTCT
CGTCTCACCGCTATATACATATCTTGCAGTTAATTAGAATTAATTTACGT
TGTATTATCTATATGACCAAACAATTATTAAAGAATGCAGCTTTTATATA
TAAATGCGTAAAATTTCAACACATGTTGTAGACTTGTTAGATGACTTAAT
TCCGAATATATTGAATTAACCTTACTGATCCGCAATTAACTCTTTGTTGC
AAAATACTACTTGCAGTACTCTATATATATCTTGTTCATGTACTGTACAC
ATCAACTGTACATGTTCCTTCAAATTAACATGTTGGAATTCTCAAATCTC
AAGTATCAGGAATTAAGTTAGGATATCAGCAAATTAAGCAAATCAATCAA
TGGAGGCCCTGAGCTTGGTAAGCAACGTGACCAGCATCGTCAGCATCGCG
AGCGACATCGCCGGCGCGGCGAAGACGGCGAGGCAGAACAAGAAGAGGTG
CCAGAGGCTCGCCGAGCGCGTCGGCGACATCGGCGAGCTCACCAAGGACC
TCGCCGTCGACGGCGGCGGCTCATCCTCCTCCTCATCCTCGCCGTCGACG
GCGGCGACGAGGAGGCTGGTGGTGAAGCTGGAGGAGGCACTCGGCAGTGC
CCTACTGCTCGTCCGCTCCTGCCAGGCCAGCAGCCGCCGCACCTACTACA
GCCTCCTCGTCGCCGGCGGCTGGCAGTACGCCGAGCAGTTCGACGAGGTG
AACGCCGAGATCGACCGCTGCCTCCGCGACCTCACCGTCGCCATCGTCTC
CCGCATTGACCGCAAGCTCAACGCCGCCGCCGGCGACACGAACACCGACA
TCGTCGTCGACGTCGACGTCGTCCCCGCCGACGCGAACATCGTCGGGACT
CATGACGACGGCGCAGATCAGGTTGACGACAAGGACAACAACGGCGAGCA
AGATGGCAAGTCCAACTCAGGCGATGACGTCGTCGGCGTGCACCACCAGT
TCTCGCCGCCGCCGCCGCCGTATTATGGCTACTACTTGTATTATTGGCAG
TGTACCGACGGCCTCGCCGGCGGTTACCACCAGCAGCGGGGTGGGCATTA
TTGTCACTGCGCCGCCGGAGACGGCCACGGCCACTACTACTCGCCGTCGT
CGTGCCCGTGGCACTCGGACAGAGTTGACAGTATTCGTCAAATGTTCAGC
GACGATAACCCCAACTCTTGCTCCATCGCCTGACTGTGAGCTCTCAAATG
TATACGTTCTTGTTTCTACATGCATGCTGAATCGAGAAATGCTATAATAA
AATTTTCTCTCTTTTTTTTTCATGGGGATATGCTACAAGTTAAATTAAGT
AATGTTAATTAGTGCCTGTTTGATGTTTCTGTTGCTATTGGCAGCGACTG
CGGCAGCAAGATGCATGTCAAATACTGTGAGGAAGCAGTCAAGCAGCAGC
CAGTGGGCAATGGCGAAACAAATATGCAGCCTTGTTTATGGCTTGGAGCT
AGTTGCTATCTAATAGTTATATGAACACTTGAACCTTCTTTTCTATCTCA
AAAAATATTTTGGTTCATTATCCAGCTACAATGGAGCCATGGAGACTGCA
CCATAAATTTTAAAAAAACAAGTTAAAAAATCAGAAAAAAAATGTAGTAC
GTTTATTCATATACATAGACTTTATACTAATGTGCAGACATGATACCGTA
ACTTCGCACGTATAAACCTTATGCATAGAAATATTCTAGATAAAAAAATA
TTTCAATCCGAATTCGAATTTGAATCGGGTATATAAACTTTGGGTCTACA
AACTTTAACTGTACAAACTTCAGGTATATAACTTTAGATGTGTAAACTTG
AGGTGTATAAATTTTAGATGTATAAACTTACTAAAACAGGTAAGTAATGC
AGTGACTAAAAAGGAAACCACGTGTGGAAGGGGACCGACCGCGCGCGGCG
ATCAATCGCTGTTAGGATTTTCGGCCATGCAGGCTATATATAGGCCCCAA
CAAAAGTTCAATGAAAATTTGGATATTCATGACACGTTTTTCAAACTGCT
AAACGGTGTGTTTTGTGCGAAAGATTTCTATATGGAAGTTGCTCTAAAAT
ACCAGATAAATATATTTTTCAAGTTTGTAATAATTAAAACTCAATTAATC
ATACGCTAATACCACCTTGTTTTGCGTAAAGCACTCAATCTTCATCTTCA
TCTACATGAGTTTCAAACACCACCATAGTGTGTACCTGCATGGGTTGTGA
TGGACTTGGGCCATTTGGTCTTGTGGCTTGTCAAACCCCCCCCCCCCCCT
CACCCCTCCCCGACCACGTGGACGACGGATCTAGTGGCTGGCGGTCAAGG
GACGAAGACCGAAGCTACCAACACATCGGGATGGATGAGGCTGTGCCTAC
AGTTCAGATCCATGTCCCCAGACCTTGTGGAGGCTAGATCCGATAGCCGG
TGGTTGGAGGAACGTCTGGTTGGGCCGGAGGGGAAGGAGGGCTCGTGGGA
GCTGGCGCCTGTTGATTGGAGGCACATCTGGTAGGGGTAGAGGGGGAGGC
TCCGAGGAAGACAACACCCAACGATCGAAGGCGGCACCAGATGCTCATCA
GTCAAAGGGGGAGGCGGCGCCCGACAGCTGTTACCGCAGTCGATCGGAGG
GGGAGGCGCATCTGGGTGGAAGAAGAAGGGTGAGAGAGAGAGAGAGAGAG
GAGTATGAGGGGATGGAGAAAGAAGAAGAGGACAAAGATGGGTTCGGGAG
CTAGGAGGAGAGTGACTTTTTTTAGGTATCTTTGACGGGACACAAATTTT
ACACACGTCACGAGATACCTCATCTATGACGGGCCTCGGCCGATGGCCTC
ACCTATTATGGTCTCCCAATGATCTTGTCAAAGATGAGATCATCCGTGAC
GAGTATTACAGTCCGTCACTGGTGAACTGGACCGATGTGACCTAGTGAAT
GGGGATAATTGAATGGGTCATCCTTAGTCATTTCGTTAACGTTAAGTGCT
GCAGAAATTCATATACTTGGACCTTAAAATTCCCAAGGAAACCATTTGTT
ACCTTTGAACAGAAAGCGACAGCGTCCATATAATCATTTCTTACATTTGA
TATAGTCTCATGAAATAAATTCATCTTTGATTATTGTGGCTAGTTTGTTA
CCAATAGTCCAAATCAAAAGTACAAAATTACGAAATCCATCCAGGAGAGC
GAGGTCATAAACAGTGGTCAAAACTCACTCAAGAAGCAAAAACTCACTTC
TTGATTGACTTACGCTCTCTTCTTCTCCACCTCCGGCCAGCCACACCGCC
GGCGAGCCGTGCGCGTGACACACCGATGGCTAGCGAGGCGGTGTCCATGG
CCGCGAACATCGCGCAGCTCACCGGCGTGGACGCGCTGGGGCTGATCACG
ATGATCGTGGAGGCGGCGAAGGCGGCTCGCCGGAACAAGCGGACGTGCCT
GGAGCTGGCCCGGCTGGTGGAGCAGGTCGGCGACCTACTCCGCGCCCTGC
AGGAGCAGCCCGGGGTGACGGTGATGGAGCGGCCGGAGACGAGCGCGCCG
CTGAGGGAGCTGCAGGAGACGCTCCGGCGAGCGCACGAGCTCGTCGAGTC
CTGCCGGCGGCGGGGCAGCTACCCTCGCCGGCTCTTCGCCGGGAAGGAGC
AGGGCGAGAGCCTCCGCGAGGTGCAGAGCAAGATCAGCATCTACCTCCAG
CTCTTCCCGATCATCTGCCACATCGACGGCACACGCCTCCTCGTCCGCGT
CATCGCCGACGGCGCCGCTGCCGCCCGCTCGCCACGCCCCGAGGTATATA
TACTGTATGGGATTTGCTCCACTCCAATAAAAAGTAGTTTAAGGTACCGG
TACGGCGGTACCTCACGGTATCAAATCATTTCCGATCGTTAGATCTAACA
ACGATCGAAAACGATTTGGTAGCGTAAGGTATTGGTACCTCGAGATACCT
TTTGCTGGACCAAAGCAATTCTCGTATTATATACATGCATGCGTGTATGA
AATTGTGTATATATATACATGTATATATATACGTATACAAGATTACAAAT
ATTTGGTTAAATTCGTGAATTCAAAAAGGATGAAGAAGATGAAGTGCTCA
TGTCGCTCACCAATCGCCCAAATCCTCAAGCTAGGTCTCTCTCTCTGTCT
TTGTTTGTGTTCGTATGATTATGTGATGGAATTATGGAAGTACGAAATCA
TAAGTGTTTAGTGTTTATTTTCTCTCACTGAATTCAGGTTTGAGAAGTTC
AGTTATTCTCAGCTTGTGCATGCTACAAATGACTTTTCACTCGACAGTCA
ACTGGAACAGAGCACCTTGGCCACTTTATACAAGGTATGATAAAAAAATA
GCTACGTACTTCTTTCGTTTCATATTATAATACGTTTTGATTTTCTTCTA
CGTAAAACTTGTTTATGTTTAATCAAATTTATAGAAAAACTTAGCAATAT
TTCTAACACAAAATAAACATACTATCAAAATATATTCAACGGTAAATTTA
ATGAAACTAATTTGGTATTATAGACAGTCCATTTACACTCTGCCTGAAAT
TTGTGGTTCATCAACAGTAGGCTATATGCCTATATATAGTCTTCTCATGT
TTTTATAGCTGAGAGAATCATTTCTTAACTTGTACACGTGTACACAATTT
CAGGGTAAACTTCATGGGAATGACGTTACCATCAAAAGACTTTCACTTCT
AACTTCAGGTCAGAGGTTACCAGAATGTATGAGTGAGAATGAGCTATTCA
AAAACGAAATCAAGATTCTTCCAGAACTTCAGCACAAAAATGTAGCCAAA
CTCGTGGGATTTTGCACCGAACGACGCGAAAGGACTACTGCTACGAATTC
ATGCAGAACGGGAGTTTGGAAAACATCATATTTGGCATGTCTTCTCACTA
AATTTCAGTTAATTTCAAGTTCATTTGTGGACAGATTTTGTTGATGAACT
GATTGTTGCCATCTTGCAAGCATTTGCAGGAGCAGCAACAGCAAGGTCGA
TACTTGATTGGCCGACACGATTCAGAATAATTGAAGGGATAGCACAGGGT
CTAGCTTATTTACACAATTATTCAAGGGTATGTATTATTCATAGAGATCT
GAAGCCAAGCAACATTCTTTTGGATTCAGATATGAATCCAAAAATATCCA
ATTTTGAGTTGGCTGAAATGCTAAGTTCAGGCACTGACGAACAGAAAACA
GATAACGTGGTAGGCTCAATGTAAGATGAACTAGTGTTAATTTTATTACA
TTTCAAATATTTCATTTCATTCAACTTCACTTCATTCATTTTTATTTCTA
ACGGTTTTTAAATTGCTTTTTCTTCCCTGATCTAGTGGATTCAGTGCTCC
AGAGTATATGCATAAAGGTATTTTCTCAGTCAAAACCGATGTGTACAGCT
TCGGGGTCATGGTTCTGGAGATCATAAGTGGAAAAAGATGGACTCAACCA
AATCAGACACGGTTCCACAAAGATTTATTAACATGGGTATGTTGAAACCA
TCCACACACACGTTGCTTGTATATGACTATATGATCCATCTAAAAAACAA
AATTTATGTTTTGCATTTGAGAAAAAACTGGAGTGTTCTGTCAATAGAAA
ATCAGGCAATGTATGCACCTAGTAAACATGTTTGCCAATCTTTTCTAACT
ATGAAACACATAGGCTGAGTTCGTTGTGGGGGTTGGAAACAAATCTCCCG
CACAAGGAAAACGGAGCGGTCTATTAGCGCGTGATTAATTAAGTATTAGC
TAATTATTTTCATAAATGGATCAATATGATTTTTTAAGCAACTTTTGTAC
AGAAACTTTTTGCAAAAACACACAGTTTAACAGTTTAAAAAGCGTGCGCA
CGGAATACGAGGGAGAGGGGTTGGGAACACCTAGCAAGGAACACAGCCTA
AGCATGCCAAATAGATGGACATCTATGGATTTTCTTTTTGATAAAGGAAG
CTTTTATTAGTCTTAGACTGTAGCTAGAGCATTTCTGACCTCTGGATAAT
TAATTAGATGCATACGGTTAAAACACACATGCCCACAAAAGAGTTTATAA
CATGTGAAAGAAAGCAGTAAAGAGCATCAATCTTCAGACGAAGGCTGTGT
TCGGGAGTGAGGGTTGGGGGCACACAAAACGAAGCAACGTTTTAGTACGT
GATTAATTAAGTTTTACCTAATTTTTTTTAAAAATAGATTAATATGATTT
TTTTAAGCAACTTTCGTATAGAAACTTTTTGCAAAAAAATACACCATTTA
GTAGTTTGAAAAACGTGCGCGCGGAAAACGAGGAGGAGGAGTTGGGAACT
TCCACAACCGAACGGAGCTTAAACCGTCATGAATATCCCTAGCTAAAACA
CTCCCTAACCACCTGTTCCAAGCAATGGCACACCCCTGCAACCAAATCCC
ATGAATCTGGGTTCCATGGATGTACATAGGTAGAAAATTATATTTTCTCA
TGCATTCAGATGCAGTAAAGATAAAAGCCTGAACTTTTCGCCCCAACTAA
AAGAAAAGGAAGTCTGAACTTTCAGATGCAGAAAGTCTGAACTTACATGT
ATCAGGCATGGGTGAGATCATGGTGCTGCGGCGCGCGCGTGGCGCGGAGG
CTGAAGGAGCTGGTCGACCCGCCGCTGCACGCCGCGTCGTTCCGCGGCTG
GGCGCTGCCGCGCTGCCTCTCGCTCCCGGCGAGGCGGCGCGCGCTGTCGC
AGCAGCGGGAGATGCGGCGGTGCGCCCGCGCGGCGCTGCTCTGCATCCAG
GAGAGCCCCAAGCGGCGACCCGCCATGCCGGAGGTTGTCCACATGCTGCG
CCCCAGGGGGAAGGCCACGCCGCCGCTGCCCGGCCGGTCTCGATTCACCG
CGGCGAGGGCGAGCTCGATCCACGGCGGCGAGACGAGCAGCTGATTGATG
GATTGTTCATCATTGGAAGAGAGCAATTTGTAGTATTCATGAACTGAAAA
CAGTTAAGAGTTTTTCAGACGAACACAAGAGCACTGAACTGAATAGCTGA
AGAGGTTCAGGAATGATCAAATCCTGATATATGGAAACATTTTGGTGGGT
TTTCACTCATTTTCACTGGTGTAAACTAATGCCGTCAGGTGAAATGCTGA
TACGAAATGAAATCCTTTTGTAGTTGCAGTAATGAATTCCTTTTTACCAT
GTAAAGATTTGCACATTGCAAACGTTTCAAGTACAACAAGAGACTTAAAA
TCCTGATCTGCAACAAGAGATTTATTTGTAAGGATTGTGCATCTTTTGTA
TTAAGATTTTAGAAGGTTCAACAACAGAAATCAGCCAACAACTCCGGAAG
GAAAAGAAACAAAGGCTAAACAACTAATAGGAGGGGCACCGTGTCGACCT
ACTTCTCACCACAGAATGGCGTCGTCGGTTGGCACCTTTGCAATGCAGGA
GACAGGGTTGATTGGCTGGCTGTCTCTGAAAACAAAAATGCAGGTCCAAG
TGTCCAATTTAAAACCAGACAATTTAGTATCATCCAGCAAAAACAAAAAT
ATTTACAGATCATTGATTGGCTGACACGCTTCTGAATAATTGAAGAGATA
TAACAGGGTGTAGCTTATTTATACACTTATTCCAGGGTACGAATTATTGA
TAGGGATCTGAAGCTGAGCAACATTCTTTTTAGGATTCCAATATGAATCC
AATGATATCCAATATTTAGTTTGGCTGAAATGCTAGGTTCAGGATCAGAC
AAACAGAAAACAGACAATGTGGTAGGCCCAATGTTAATAGGATCGATGGA
CATCTACCTAGGTTAAAAAAACTTTTTAAACATACTTTCTCATGCAGGCA
GATGCAGTTATATATCCATGAGAAAAATCTGAACTTTCAGTTGCAGACAA
GCAGTGACTGAAATCGTGTGCTGGTACGGCCCATCTTTACTGGGCCAGAA
TACTAGTCGGTCTGGAACAGTTTCTATTTGGAATAAGTTCACTTCGGGTC
CCTCTATTTGTCGCCCAGTCTGATTTTCGTCCCTTGACCACAAAACCAGC
TACGACCCGGCCCCCAACTTACGAAAACCAGACAAACAGGTCCCTTGGCG
GTTTGGAAGGCGGTTTTGGCTGACGTGGCGCCTACGTGGCTTGTTTGACT
AGGTCTCCGTCCCACGTGGCATTGACGTGACGCTTACGTGGCAATTCAAC
CCGAAAAATAAATAAACCTTGTGGGACCCACATGTCAGTTTCACACTGAA
ATTATAAAAAAAAGGTGGGGCCCCACATGTCAGTTTCACACCGTCTTTAG
GGACATCTGGTGGGCCCCACGCTGGCCTTCACGGACAGGCAGCTCCTCGT
CGTCCAGGACATCGCCGCGGTGCTCTTCCTGGCCACCGAGCGCATCCTCG
GCAGGGCCGACGACCTCGTCCTCCTCGTCGAGTCTCTGCCCGCCAAGCTC
ACGGTGCGATCGACGGCCTCGAGGCCTTCGTCGCCGGCGCCGTGGGGCAC
CCGCTGCGGCACGGCGGTGGTGGCGGCCGAGCACGGGGGAGCTCCCCATC
CCATCCACTGTCTTCCGCTTCGCCTAGCTCGCCCTCCGCTGCTCTGCCCG
TGGCCGCGCTCGCCCGCCGCTGCTTTGCCCACTGCTGCGCTCGCCCGCCG
CCGCCCGCCGCTCCTCCGCTGCGCTCGCATATTGTGTGTTAGTGGCTGGT
TGCAGGAAGCAGGTAAATTAGCTAGCTAATTAACAACGCTAATGTGCTAA
GCAAGCTAATGAATTAAATATGACTCATGCATGAGTCATGCACGTAATGG
CATATATACATGTGAGTGTGCTCAGCCATATACACATGCTTGGCTAATAT
ATACGTCTGCATGTTGTTGGCGGCAAACCAACAAGAAGCTAGCTAGAGGC
TATAGCTGGTCGTCTCCATGCATGCATATATATGCTCGTACGAAGACGCA
TATACATGCGGCTGTCTGTACCCGGCGTATATGCGTATGAGCTACTCCTA
TGGGCTCGGAAGGAACTCGAGAACTTGGAGGTCGTCACGGCGGACGACGG
CGGCGGTGGCAACACCGTGCATGGCGACAAGGCTCCCGACCGTCGACGGC
AAAGGAGAGGCAGCGACTCCGGCGAAACGCGCCGACGTATCAGGTGGCCA
AGAATGCGGCGTGGAGGATGTACAGCGGGTGGAGACGCCAGCTGCAGAGA
TCACGATCGACACGGAGATCGTGAAGAATAAGGACCAGGAGAGAGGAGGC
AGCGAGAGGGAAGAAGAGAGGCCTTCGCCATGGCCGGCACGGGGAGCAGG
GAGGAAGCATTGCTGGTTCTCTTCGATACAGCTAGCATGGCAACAGGGGA
CCCTCCTTACCGGCGGGACGACGGGTGCGCTTGCACTAACTAGTGGCCGC
GGCGGGTCAGGGAGGCAGGCGACGCCGCCGGTCGCTGGGCTGCGGCGGCG
GATGGAGTCGCGTCGTCGGTGACCGCCGGCGGGCGCGGGCGGCGAAGGGC
GGTGGAGGAAAAGGGGAGAGAATGACCTGTGGGGCCACCTTTTTTATAAA
TCTTATGTGAAACTGACATGTGGGTCCCATGAGTTTTATTTATTTTTCGA
GTTGAATTGCCACGTAAGCGCCACGTCAATGCCACATCGGACAGAGACCT
AGTCAAACAAACCACGTAGGTGCTACATCAGCCAAAACCGCCATCAAAAC
CGCTGAGGGATCTCGTTTGCCCGGTTTTCATAAGTTGGGGGAGGGGTCGT
ACCCGGTTTTGCGGTCAAGAGACGAAAATCGGACTGGATGAGAAATAGAG
GGACCCAAAGTGAACTTATTCCTTTCTATTTTGTGTGGCCCAAGAATGGG
AGTGGGCCTTACTTGAGCAGAGATTTCGGCTTACGTGCGATCCAGTTAGG
AATAATTAGGCCGTAGCAGTATTGTGACTCACGTGCGGTCCATACTAATT
TGGGCCGGCACGGGATTATTTCAATCACGTGCGGCCCAAGAATGGGCTTG
GGCCTACGTCAGCCCATTAACTGGAAGAACAATTTGTACTTGTTAGATGA
ACTTGCAATTCATGAGCTCAAACACAGTTCAGATAAACGGAGCACTGAAA
AAAATAACTGAAGAGTATAGGAATGATCACAAAGCTCAGTTATAATTTCA
GAGTCTATGATAAGGTTAAAAGATTTGGGGAGTGAACTAAAAAACATCAG
ACGTGGCATCTCTGGACATAATAATCAAATGCTATAAGATGAACTGTATG
CTGTTAAGTTTTTCTTTTCGCGAACGCGCAAAAGGATTGCACATCAATAT
ATTAGAAGAAAAGAGTTATAGTTACACGACGTAATCAGTCAGACTGGCTT
ATGCCAAGGGAAGGGAGAAAAAAGCAAAATAAAAAGCTGAGCTAAGAGAA
AACTACGGCGGCTAAACACAAACTCCAAGCAGGAGGACGGGGCCGAGCCA
CGCTAGTAGGAACTATAACTTTAAGTGTATAGCTACAACAAAAGATCTTT
ATCCTGTATGGAAAACCTGTAAATTGCAAATCTACAAGAACTCTACATGT
CTCTTAAATGACCATTCCCGTCTAGGTTCAATAAGAAACCAAAATCCATG
GTCCAACATAGAACTAGTCAGATCATCCATGGTCACAAGTACCATGGAGC
AAGAAAACAAAAACAGCTGTGTAGATGCTCACTTTTGACAGATTCAACTG
CTGCATATGAGAGCAGGTACAATAGCAGGCTATTAGCCACCTATAAACAT
ATTTTAATGCGATAAACGATGAGAGAGAAGAGCAGCGGGTTACAGATCTA
TAGTCAACTGCAGCACGGACTCCAAGACGTAATATGTGTATGACATGTGG
GACCATGTATTAATAGTATATAAGCAATTATTGTATGAATGGACTATTGC
ATTGGCTATAGATGATTTGGAGCTAATAATGGGCTATACTATTAAACTTG
ATCTAAGCATGAAGTTTCCTGGAACTCGCCTGATTCCGCCCCCCATCCTA
ATCTTTGTTCAAACGTCAATAATGGGGACCTGTAAACAATTAGGCATAGC
CACCACCTCCTAAGCAATTTAGCCAAAACCAGTCACATCATGCCAGATGC
TCCAAAGATATTAAAGATGATGAGTGATTGACGTTTTCTGCTCTGCCGAA
TCACTGCATTTTTATAAGCAGCTCATCTAGTAGTCGCTTCTTGCATTCTT
GTTCTTCTCCTAGGAGAGTGCCATCCAAGTATCCAACGAACGCAAGATGG
CTCTGGTTGCTCAGGCCGCTACTGTCGCGCAGTTCGCCGGAGTGGACGCC
TACGGGCTGATCAAGATGATCGCCGAGGCGGCGCAGACGGTGCGGCGCAA
CAGGGCGACGTGCCTGCAGCTCGCGCGGCGCGTCAAGATGATCGGAGACC
TTCTCGAGCAGCTCCACGGCGCGCAGCTGATGCAGCAGCCGGAGACGAGG
AACCCGGTGGAGCAGCTGGAGGAGACGCTCCGGCGAGCGTACCTGCTCGT
CCGGTCATGCCAGGGCCGGAGCTACGTGTACCGCTGCTTCATGGGAGGCC
GGCACGCCGACGAGCTCAGGGAAGTGCAGAGTGAGATCACCTTCTACCTC
CAGCTCTTCCCTATCGTCAGCTATGTTGCTACACTCAACTGGGTGAGACA
TCTGAACAAAGCCGATCCATCCTGCAAAGAGGTACAGCAAGTTCAAAACT
AGTTCTGTTTCTTTCTGAAATTTACAAGCAGAAACAAACCAATTTTTAAG
TTTTGGAATCTGAGGTCAACAGAGATAATAACACAGCATAATCTGTGTAC
ATAAATTTGCTGGATTTTGCTTTTTGCATTACTCTGAAAAAAAATGAGAT
GTGAAAACTCGATGCGTTTTACTGATGTAATATTGTCTGAATATTTCTGA
TGCTGATTATTTTTTGTGGAGGAACTTATGCTTTGTCATGTGTTTGTTTG
TACAGGCACCTTTGGTAAGACCATATTTTGTGCCATTTGTGATTCTCTCA
TGGGATGGATCGTGCTTAGCAGTTGTTCAGAAAGTACACCTTGGTATAGT
GTACACATGGTTATATATCTCTTACCTTAATATCTACTCAACTATCTGCA
GATCTTTCATGTGTCTGCAGGAGTTAAATTGTTGCCTAGCTGACATTTAC
TTTTTGCGATAATTTCATTCAAACGATCGATCGACAGGCATCTAGCTAGT
ACACTAATTCTGAAAGTGCTAGCTAGTACACTATTGTGATTCTTTTTTAC
CAGCTAAGTACTTTTGCCTGTGGAGAATTTGGCCTACAGTAAAAGTTCAG
GTGTGCACTTGATCCGAAGTACAAACTGTAAGTCAATCATTGATGTGTCC
TGGATAGGTATGTTTTGTTATCTTGTTTTAGCATGGAAGAACAGACCAGA
TCTGATTACTGTAACTTACCAAACTCTTGGATATTCCCTTCTATCATCCA
AGTTTCTCTCAAGATCTCTAGTTTGCATCCAAAGCTTACATTTCGGTTTA
TCAGGATTATAAAGTTCCAGGGTCGGCGAAGGCAGTTGCCGATACAGTTG
AATCGGTCCATGAGCTCTACACCAGTGAGCGACAACGAGTAGGAAGATAT
CTAGATGCTTAAGTCATTCAGGTTCCAGAGCTAGGTTTGTGCATTTTCTC
AAATAACTTTACTTAAAGGCTCTCTTATGTTCGCATTATAAAGGATAGTT
TATTTGTAAATATTAAGCAATAATATAGGGGATCTTCATTTAATTGATAA
TAGCATAGTGCAATTGTATTTCTTTTACACTTATAGTCCATGAGGAAATG
AGTTATCTTACAGAAATATGAACTTGCATGTATTGCAAACTTGTCATTTT
TTAATCATTCATCACCCTCTGAACCTTCAGATTTATCAATAATCATTATG
GAGGTGAAAAGCACCAGCATGACTCAAGTTCAGCTCGCTTTGACTGTTTA
AGTCAAGAGTTAAAAAGGATACCCAAGAGTTCTTACCTGAATAGAGAAAA
TGTAAAAACCATGAGTCTAAGTGAAGAGGCTCAAATCCATCTCGCTAAAT
TCAGGTGGGGAAGCTCTCCGCTCCAGTGATTTCTCAAATAAAAATCTCGT
TGAGCTGCTTCAGATTCAGAGTTATATGAGCAGTAGGGCTCTAGTTCTGC
TCAATTTTCTGCTTCATATTCAGAGTTAAATATTACAAGATAGTTGAACC
AGAATCCTACCAAATTTCTGGGTTTTGCCGGGATACAACTGATAATCTCA
TGGAATCATTGTCAACATTTTTTGAGCTATTTTTTCAGTGAGTTCAGAGA
TAATAGCAGTGATGTTTCTATGCATTTTTCTGCATCATATATGCAGTGAT
GTTTCTATGCATATCTCTGCATCATATATGCAGGATCGGTTGTTGTTTGA
TGTACCTGAGTTTTGATTGGTTGAATTCTACCACTATTCATTATATTCCT
TCTTAGTGTTTTCATTGGGTATCATACACATGTTTTAACCACACAAAGTT
ATTTATCTAAACTTTGTATGATCCTGCATTCTCAAGGAATTAATTATATG
ATCTCTTCATACTATTGTTTCTTTACTACAGAATATATATAATTTTCAAG
GAATTAATTAATAGTATAGGGCAAAAGAAATTATATTACATGAACAACTC
CACTCTACAACCTTCCTTCCTCAATTAGATGAACGCCTACGTGAAAATGG
AAATATAATTGAAAGTGTTTAAAATTTATTCTAAACACTGCCGATTTATT
TTCCTCCAAACTCTCAAATTCTTTAACTTTTTACATTCAAACATACACCT
CATCCTTCTACATATAAACTGAGAAGAGAAATCTTAAGTCTCAAGATCAG
AATGTTTCCTCTCATCGGACTTACTTTTGTATATGCCCGAAGCTTGCCAT
TTTATATTGGTTTGGATCATAACACTCTCCTATTCATCCCCATCCCGTGG
TCCGTTTAATCGTTTACTACATGAGAGAGAGGAGAGCAGCATAATAGCGT
GACATACCAGGTGGTTAATTTGATGGCATTTGGAACATGAGGAAACTTAA
CCGGCCGGTGGAGCGAGGAGGACGAAGCTGATATCGATCTGCGTGCAGTT
TCGATTCATCAGTGAGGGACGACGAGAGTAGGAAGATATCTACATGTTTG
AGCCATTATGTTCAGGTTCTAGAGCAAGGTTTGTGTATTTTGTATTCATC
CCCATTGTGTGTTTCCTTTACTGGGCGAGAGAGCGAACGAAAATAGCATG
ACACCCGGATTCTAATGCAAACCTCAATGCTAAACTTCAGGTATGGATTA
TTAAATTGCAGCTCTTGAATTCAGGCATGTAAACTGAAGAGATGTTTCAG
TTTCAATCTAGGATCTGCAGCTTTTCCCAGGAGAATCACAAGGCAATGAT
GGCAATTCGGACTTTCGTATCTTTTTAGAAAGAAACTTTAACAGTTGAGT
TGATGCTCTTATGGGTTAAGATCAATACTATACGGAACTAGGCATGGCAA
AGAATTCATCTTCAGAAATAAACTTTTTTCGAGTGCTCAATCACCACAGC
GAAAAACTTGTCAAACAACACATCACAAGATCACACAGCAGAAACCGATC
CATATGTTTGTTGTCATGACTCATGACTCCTGAATACATCATACAACAGA
GTTTACTCAACTCCAACAATTGTAAATTGTATACATCTGAAGAGAAATAT
TCCCTTGGTGATCAACTGATCTTTCCCAATACTCATGCTTTTCTGGCCCC
TATTCTATCTATGTACAGTACCAAAAATTGATTGAATGAATGATAAAACA
ATGAGCCAGCAACCTTTGAAGAGGACTGACATGTTTGTCTGCCTAGTATA
CTTCATCTCCAATAGGATCAACATAAAGGCGAAGATGGTCACAACAAGAG
TAAAGCTCCCCTGGATTGCTTACTTCTTGGCGCTCACTTTACCGTTGGGA
GCTCTCTTTCCATCAGCCGCACTCAAACTCGACTGTTTTCCGTTCTTGGT
TGACGCCGATGGAGGTCCGTTTATCTTTTTTTGTAATGGTGCTGCCCTTT
TCGCAGGATTCGTGCTTCTGAAGTAATTCAAACCCAGCATAGCTCAGGAC
AACAATGCACAAAATCTGATAATTACTAGAACAATTTCAAAAATAGCAAT
TGACATACCTGATGTCTGTGCTTTTTGCACCCTTGGGTTGGGCCTTCCTT
GCAATTGAGGCACTCCCATTTGCAGAACCTGGAGCTTTTGGTGCACTTGT
TGGACGCACCATATCTTGTTCTGACGAGCAACTGGTTGTGACCTCAAAGT
CATCAGAATCCTCTGTTGCGACAGACCCAGCCCAACTCCATTGCGGCTCA
GGACTGTTTCTTTGATAGAAGACTACATCTTGTGTAGCATCAGGTCCCAA
TTCTAGTAGGGAATTGCTGCTACCAAATTGGGAGTTGTTAACCCATTCTC
CCAAGGCTGCTTCCTTCTGAGAACTAGTATCAAGCCATGAAGATGTATCA
TTCTCTACATCTGGCAATTCAAAGTTTCGTTTCTTCTGTCTGGGAGTGCC
ATTGCTTCTGGTCTTTTAAATTAAAATGCGCAAAATTAGATTGATCCAAC
CATGTAACAGAGTTTTGCTGTATCTTTTAAGGCATATGAATACAGTATAT
TTTACAAATGAAAACATATAGAGTTCTAAGAAACATCCCCAGTCAAATAA
GGAATAAATTATTTTTCTGTCTTCCATTTAATCTGTTATGAATTTCATCT
TGGGAAAGGAAATACCTCTAGATTTCCAACTTCTTCCATTGGGTTCCTGA
ATGCAGGAGGTGCGCTGCCCATCCTCATTCTATATATATCTGGGCTTGAT
TGTGTGCTTCGTATGCTTTCAGTTTCACCATCTTTCTTAGCCAATGCTGC
CTTGAGGCAAGCTATCTGCAATAAGAGATACATAAGCAAAATTTGCCCCA
AGTTAAGAAAATGAAAAGGTGGAGCTGGTATAAGAACCTGTTCTTTGAGC
TCTTTGACTTCTCCCCCTTCCTTGTTTGACTTAGCTGCTCCAAGCTCAAC
AGTAGCAACTCGCTCTGCAAACTTTAAAGTGCTTATTGACTCACCAATAG
CATCTGGTTCTGGGGCTATGTGAACAAACATTAATGTTTTTGCTTGTCCT
CCTAACCATGGAAAAATAGAAAAACTTACTCCACATGCTACCAGTTTTAA
CAAGGTGAAAACAAGGATGTAGAGTTTTAGAGATACCAAGAGAATCCTGC
AATAACTGAGTAAGTTTGCTATTTCTGTAAGGAACATGTGCATTTTTCTG
AGCAAGGGATGCGATCACATCGCCTAGTGCTGCTAATGACTTGTTTATGT
GTTGTGCCTCCTTCAGCCTATCACCTACAACCTCAGATTTATCAACTCTT
TCACTACCAGCTAAATCCACAAGATGCATACAGCCTCTTAGAACTGTCCG
GGATGTCAAATCTCTTCCCTGAACATGAACTGTTAGACAGCTGCAAAATA
CAATCCCCAGTCATCAGCCAGAAATAATTTGTTCAGAATTTTGTTTGGTA
TGAAAGATGCCATTGATTTGTTTGAAAAAGGGTAGCATTGCAGAATCATA
CCTATGGGAGCGGCTACTACGGTCATTCATGGCTGTTGAGCATACTGCAC
GGTTCTTTTGGCCAAGATTCATTAAATCAATCACATCGGATGTTGAAGTG
ACTGGTACTATGTTTGCATCAGGAACTGCTATACCTTTCTGCGAACTATT
TTTAATGTCCACTGTTTCTTGAGGTTAAGGAGAATAAATATGTCACAGAA
GAGCAATATTCATTTGTGTATCACAAAAATTTAAGAATTTATGATAACTA
ATGATAAATCAATATCTAATTTAGTAAGAAATAGGAAAGGATATTTCTTG
TTTCCACCATTCTGAAGGAGATCTCTCACTTGTTCATTGTAGATCTCAAT
CATCTGCACAGAAATTTCATAACAAAATGTATCTTTCCTCTGTGCTTGAA
TGTTGAATAGGTCATTTAATGCTCTATAGTTGACACCAAGTCCTTCTTCC
GTCAATACTTTAGGACCACTCTGCAAAATTAGCAGAATGATATTCTGATA
TTCCAAGACTATTGAATGTGAAAAACATTGGACAAGTTAGGCACCATTGT
AAAGGTCTTCCCTGACCCGGTTTGTCCATATGCAAATATACAAACATTGT
ATCCATCGAGCACAGAACGGATTAAAGGTTGCATGTCCGCAAAGACCTGT
TCTGCACTAATCAAAAGATTGTCCATCATTTAATTGACAACAGCCATATT
CTAGTTGAAAGAAATAGTGCAGTATCACAGATTGTATGTACAACCTTGCG
TGGCTAATGGTCCAAAAACCCTATTGAAAGTAAAAGATTTCCGGGCATCT
TTTCCATGTTTTGATGGAGTCATGACAGTGATAGTTCTATCTTCAAGTCC
AGCGACACTGCTTGAGGAACTTACCTTTCCAGGTAAGAAAGGTCGTACTC
GACAATATACTCTAATATTCCCTGGCAAAGAAGAAACAAGATGTATTAGC
ATGTTGTGTTGCCCCATGAAAGATGCATGTACATTGTACAATCCTCCATT
ACTTATATCATAAGGAACAAAAAAGGGTACCTCTAAGATCTTGTATTTGG
TTGTATAGCTTACGGTTTTCCTCAAGAACTTTATGATACCCAGAAGCCGC
ATGAGAAAGAGTGTGCACATGCTTCCCTGATACAGAAAAGAAAGAATATG
TGATGCCCTGAAAGATCTCGAGAGAATTGTGGAAAATATTATGGATATTT
GGAACTCAGAATTCAGTTTACCAAGCTTATCAAGGTCTTCAGAGTACTGC
AGTTTGATGTGCTCCATCCCAGACTTCATAGTTGCAAGATTACTTTTCAA
GTCCTGCAGAAAATGTCAACAAACATTCAAATGTAGTATGGATGCAGAGT
TAAATTCAAAAGAGAACATCTACTATTATAAATACCTTGATATGTTTCTG
TTGCTGATCAAAATATTTATCTGTTTGCTTTGCCTGTATATGCTCGACCA
CATTTTCACCATTCACTAGTACAGCAGTGCTGACTTCTTCCTTCATACTC
ACAGAAGTATGGTCTTCTTCATCCATCTTCACAAGGTGAACAATTTATAA
CAGTGAGTTAGATACTTTTGTAAGAAAATGTTAGATATGTCTAATTGGTA
ATGGACTAATGGTTATTCACTGGAGCACATTGAGAACTAACAGTGACAAA
AAGTACATACATTCCCTGTACTGCATGTACAAGTTGACTCCATTTCTGGT
GGTGTATCTGCTCTGGATAACAACTTATCATCATTAGGATCCAAAGCATG
TTTCACCTGTAAAGAACTCTCAGTTAGTGGATCTACGCATGTAGTTAGTA
CAGCCAAAACGAAAAGGTCACTAAAACAATGCAGAATTTGCAAGACTGAT
GAATTGAAATACCGATTCATTCTGGTTTGCAGTACGACGCTCAAATTCGT
GAATAACTCTGCTCAACAGTGATTCTACAAGCTGCAAATCACCAGAGTCA
AAAAAAAATATTTATTTCATCAATCACATTGCTCAAAAGAGTCAACTAAG
CAATAGGCTTACCGACGGTATTTCTTCTGGCTTTTTATCTGAGAGCATTG
TTTGGACAAGCATTCTGATGGAGTCTGGAGTAGTCTACAATCAAGAAGGT
AAAGATTACTACGAAGTAAAGAAATTTACCTACAAAGAAAGAAGATCTAT
AGACAGAGGCATACTCTTTCCACATGCTCTAGTGAAAAATCAAGACCTAA
GCTTTGCTCTAGTGATACGCCATCTCTGAGTAACTCTGCTGAGTAGCTTC
TCACCATCGTCTTCACAAAAGGCTCAGAGTTCTTGCGGATGAAGTGCTTT
CCAGACATTGAAGGCTTTAGAATGCCACCATATTTTAATGGAGCTGATCT
TCCTACTTGCTTACTTTCACTGAATGACCTCAGAGAAAGAACACAGTCTA
CAACTCGAACTCCTTTTCCACCCTGTAGATGAAAACATTAAGTTCACTCA
ATCTATAGAAGCTAAATTACTGATTTTTTTTATAGAAGCAGCATCCTGCA
TCCCTTTTAAAATGTCATGTGCTACAATATAACATCAGTAAATTGTGCCA
AAAGTTTTAGTGTTGAACTGTTAAGAAGGAAAAGGAATGTCACTAGAAGT
CTACGACTAAATGATAATGGCAGTGTCACCTTTTCTAGATCGGATGCCTC
AAATGTTGGGAGACCCAAATCTTGTAGGCCCATGAGGAAATTCCTCACAT
TCTCGAAGTACTGATATGCACAGAGAGCTGCACCATCTGCAGAGTCCGAG
GGGGCCTCCACAACCTAAAGGCATCATACTCGGAATGTAAAATTAGCTAA
CATAAACAAGACTATATTGAATACCTGAAGGAGAGAAGTTTAACCTTGGG
CACGCTACCAGGTTGAACCTTATTGAGTGCATTGCAAAGAACAATGCCAT
TCCTCAGGCCAAGCCGGAATTCCTCCTCGGAGGGCTCTTCTGCAAGGTCC
TTTCCACACACCACCCCAACTACCCTTCGCAACCAGTTGGCTGCTTCATA
TCTTCTTATTGCTGCATTTCTCAAACAAATTGAAGCACCGGTTCATATAA
CCCCAGTATGTTAAAAACTACAATAGAATATCTGTACTATTCGAATGTCG
ACATAAAAATGTACTGTGAAATAGGATGATTTCAATTCTAGAAACCAGTC
CAAATCAAACCCATCGGTTGCTCATCAAGAGATTGAAGTAGTAACCTACA
AAATACACTAAAATCCCAGTGTTGATTGCTTCCAAACACCTAAGGAATTA
TTGCAGCTAGCTTTTTTTTTACCGAACATTGCAGCTAAATTTAGACACTG
AATGCCTAAGGTACCGTGGTTAATAAAAGTGTCATTGATAACTATAAAAG
GATACTCTTATATAAATTTTAGCTGGATTCCTGAGGGTTTATGGGATGCT
ACAACTTTTCTTTCACCAGGCTGATGCAGAACGTCAGCCAAAATTTTATT
AAGATGTAGAGAGCTGCAAAGTAAGCTTAATCAGGGATTTTAAGTGCCAA
AGTCTGATAAAATCATAACCTAGTCCATCTTTATTGATTTACTCTTATAA
TTGTACCAAGTAGGGGATAATAAGAAATTTGCAAATGAAGGGGCTAAAGA
TGAAACACACAGTTCAACTAGCATCGATGAGACTAGAGAAAACATCAACA
ACATTTAGCACACGGCATTCTGACTATTTCTTTGATTACCTTTTCTTTTT
GTTTCTTACCAAATTAAAAACAATTTCTCCTAAATTGCTACAGCAGTAAG
TAGTAGAAGCAAAACGAAAGTACTAGTATTTGTTTGTTCACCACAGAGTT
AACAGATGGAACCAACCTATATATCTGGGAATCTTGAATTATGTCAGAAT
GGCACAGCATACACATTCTAACCTCTGAATCAAACAGCACTAATCTATGC
AATGCAAAGAAAAAGCACTACTGAATCGCAGAAAATTTAATCCACCGAGG
ACACATCCCATCTATCGATTCGAAACATCATCAGCTCATGCATTTCACAA
TAGCTGAAGCCACAATCCACCAAAAAAACAAAGAAAATTAACTGATATCA
AATCAATTGCTAGCTAAAAAGTTTTTATGTGGTGCTTAACGCTAATCAAC
AATAAAGGGGAGTTGGGGATTCGTCGCATCACCTTATTTCTCATTTTGAT
TTACTTTTATCTTAACTTTTCATTACTATTAAACTTATGGCTGTGTTTCT
TATGACAGAAGCCGGAGATGTAACCCATTTCCATTATCTAAAAAAAATCA
AGAACAACAACTCACCGGCCTCCTCAGCCTTGCGCCATTCCATGTCGATG
CTCCTCCCAACCCCAACCACCTCCCCAACCCCACCTCCACCACCATCCCC
GTTCCCCCGCAGCTCGTCCTCCACGACGGCCGCCGTGGCCACCACCGCCT
CCTCCCCCTCCGGCGACCCCATGAAACCCGGATCACCCCCAAATCCGGCG
ACCCGACCACCGCTGCTCCGCCCGGAAAGATCCCGCAACACGGGGATGGG
AGGATGAGCCGCGGATTGGAGGAGAGATCGGTGGTGGTGGTGGTGGAGGG
GGGGGAGCTCTTCTTGGAGCTCTTGCTCCTCCTCCTTCTCCAAATGGCGG
GGTTGATAGTTTTTTGAGGCGGGTGGTGACGAGAGGAGTGGAAATAGGAG
GATTTTGAAGGGGTGGATTGCATATATTGGTAGGAGAGATTTAGTGAGAC
TAAAAATGGTGGGTTTTATATGAGAGGGCTATTTTTGGGAGCATTTGGAA
TTTAATTCTTGGATGGGTTGTCAATGTGCTGTTTCCAGTTTCCACATGTT
TTTCCCATGTTTGGAATGGTAGAAATGAATTTGTGATCTTGAAGATTTTA
ATCTGATTACGTCGTCGATTTCTTTAGCGCAGAGTTCATGGTATGGGTTT
TACAATATAATTTTTTTTCATGGAGATGTCAGGTTTCAATTCTATAAATC
AACAAAGTGACCTTTAATGTGTTTCTTTGATTAAAAATGTGAATTATACC
TGTAAATTAGACTTGCGGTAGAGATATGAATTAGACGAGGGTTGTTTGTT
TAAGGGAAACATATATACGTATCTTTGTATTGATAGGATAAATAATGTGG
TATTAAGAGCACGCATAAAAGGTCAAAACCAGATACGCGATAATGATCCT
GCAAGAAAATCAAAATATGGGGTTGGCCTAAGCTACTACTCCAAAACGTC
AGTTAATCTCAAACCGGATGGAGTAGCTAGCATGGAATTGGCAATTTGCC
AGCTGTAAGCTATTTCTGGGTTGTCAAGGATCATTGGCTGGTGCCAAGTC
TAACAGTTCAGCAAGACTAAATTTCTTGTTTGGATTGTTGCAGTTGCAGG
AGAAAAAATGTGACACTTTTACTTGCAGTCTGGTTCAGTAAATACTGTGG
TCAAAATAAAGACTTGCATAGTTGCATTGGTAATTCGATATACTACATTT
ATAGCCTAGCTAACAAAGTAATTAGACAGGTGTATTTCACTGTATTTAAG
CATAGTACATAAGGGACTAATGGTAACCCAAAACATGTTTGTTTGTAGTA
GTTCACACTTCAAGTTCAAGAAATATGTGAGAGAATAGTTACTGGCATTT
TACTTAGAGTACTAATGAGCCGCCTTCGAACTTAATGTTCTCTTGACTCT
TTGTTCAGTCTTAAGTGCAAATTAACCATCATCGAGAGATGAGGACTCGA
ACATACTGTTATGATGCATACTATCAAGTTGTTGTAGGAGAATCTTTACT
TTCATCCTAATTATTTAACCAGGAGTGACTTGTCTGACTACAAATCATAC
CAAATTCATGAATTTTTATGTGCGTTAATATCATTATTCTGTGAAACGAG
TTTTTGAGGTGCGTCATTGTAAATATGAAATCTGTTGAATTATATGCGAG
TTTTTCAGGTGTTCTTCTCATTCTTCCTCTAATCTTGTCATCATCTTTAA
AAAAAAATCAGCCGGCTTATGTTTAATTATCATTGTCCAAGACAAACAAA
TTATTATAAAAAATGAACAAAGAAAATCATGGCTGCCACGAACAGCGTGC
CATTCAAATCTGTAAGAAATTGCAGGCCATGTCAACTCCTGAAGAATATA
CGCAATACAAGTTCATTGTAACACAACTTTTTTTAGAAAATGGAAATTCA
GTGTAACAACTAACAAGTGACACTTGTTCTTCACACTATTATTAAACATT
GGAAAAATTACAAATTTTGCATAGCATGAAAACACGCTACTTAATCACAC
CATGAAAACATTACATGTACTACATGTTCTATTCATCATCGGTACAGTAC
AGTAAACTAGTAACAAAACACCACATCAGAGATACCATTCTTGTCCTGCT
TCCAGGACACATCAACCATCAGTTTCCCGCCATTTTCCCATTCAAATGCA
TCCTCAAAGCCATCCACCAAACACCTCTGTGGCCTCACACTTGAGAACAC
CAAAAGCCTCCCTGCCCCCTCTACCTTCATATTCACCTCACTCCCATTTC
CATCTCTGCACTCCACATCAACAATGGTGCCACCACAGTTGAGCATGTTG
GCAAGCCCGATCTGCGCAAACCTCGCACCGACATCGCCGATTGTTGTGAT
CGGTGCGAATGCGAAGAGCTCAAATGAGGATGGCTGGAGGGTGAACTGGA
TGGGCTGTGATTGTGGTGTCATCAGGAGCAGTTCTTCAGATTGGCACCTG
TGAGGTGAGTGAGTCTGCTCTGCTCTCAAATGTGTCTTGCCCCAAAATCA
TCTCGTGGTTTTTTTCTCAAACAGTAGGAACAGGTAAGCGATGCGCCCAG
CGGCTGCTCATGGCCGCCGTCCTTCCTAGGCGGACGCCCACTCTGACGGT
CGGCGTCCAACTCCAAGCGCGGTGGCCCCGGCGGCTTCCTGGGCGGAGGT
TGTCCGGGCCCCTCGCGTGGGCCCACCGGTGCTGTCGCAGCAGGACATTG
ATGCGGGCTGGCAGGTGGTGAAGAGGAAGAGTAATGGCGGTCAGCCCTCC
GGCCGCTCAACCACCGCCTTTACTCTGCCTGAGCGAGCGTGCCCTATCCT
TCGGTGGCTCCAGGGTAGGTGTTTCTGCTGTCTTGGGTTGGGGCATCTTA
AAGCAGATTGCAAGGGTGCTCCACGATGCTATCGGTGCTGGTTCTCGGGA
CATCTGGAGAGAGACTGCAAGTTCGACCGTGGCCCCTCTTCTCGTCCCAG
GCGTGAGGCTGCGGCGGCTGTCGCGGCCGCTGTGCCGCCGGCTCCTGCTC
CGACCCGGGAGATCAGGGCAAGGGAGGGGGTAGGGCAGGCGGAGGGGAAG
GAGAAGGAGAAGGAGAAGGGGAAGGGCAAAGTTTCTGCGCCCTCTTCTGC
CCAGCCGCCTCGGTGCGCGATTTCGTCCTCGCTCGACTCGCGGATGGAGA
ATCTCGGGGCGGGGGATCCGTTCCTGCGGCCGGCGGCTGGCCATGGTGTC
CTCTCCTGGACTCCGGGGATGGCGGAGGTGGAGCGCCGTTTGCTGGGCCG
GGCGCTGGTGGCTAGCGTTCTGTCCGGCCGCAAGGAGGTCTCGCCGGCCA
GGCTGGTGGAGGAGCTGGGCCACGCGTGCGGTATCCTGCACAGCAATGTG
CGGGTCGAGGTGACGAGGCCGTCGGACTTCCTCATCTACTTCGCGTGGGG
GGAAGACTGCACAACAGTTCTCAACCAATCCGGACGACTCACCGTCGTCG
GCGCCAAGATCTCCTTCCGTCGGTGGCATCGCTCGGTCCATGCCCGCAGT
TCGAAGATGGCTCATGTCGTGAGGCTAGCCATCGAAGGGCTCCCTGCACA
CGCGGTTGAAGTGGACGCGATCAAGCAGTTTCTCAACAAGATCGACTGTC
AATTCATTGAGTGGTTCGAACCGGTTGATGCTTGCATGACTGAGGTGCTG
GCCTGGTCCAGTAATCCGTCTTTGATCCCCAAGGAGTTCGCGCTGGAGAT
TCCGGAGCCCATGATGGAGTGGTGGGGGGAGCCAGAGGTGGATGATGTGG
ACATGTTCGAGGCGCTGGTGGCTGAGGCTCCCCCAGCGCCGCCATCGGAG
AAGAGGTGCCTCACTTTCGACCTCCTGCTGCATCTCCTCGAGGTGGTCGA
TCCGATGCAGGCGACGGAGGGAGAATCTTCAGATGATGTCTTTGGGCCTC
CTCGCCGTCGCACTCATCGCACCTACCTTGGCCGAATCGACGGTACTGGC
CCGGGGCCGATTCTTGGAGGGGGCCATCGCTTTGCTGGTCCGGGCACTTG
GGCTGCTGGGGGCATGCAGTTACAGCGTCAGCTGCAGCGTGGTCCATGTG
CTCCCTGCAACCTGCGGTTGTTGCTGGCGGTGGAGGAGTCCCCGCGGAAT
GTCTTGGAGTCGCCCGCTAGGAGGGGCGCGGCGGTGGGGAAGGAGTCCCT
ACTGCCGTCGTCACCGGTGGCGGTGGTGTCCCAATGTGAAGATTCGGCGC
CGGAAACTCAGTCGACACTAGCGGTCGTGGGAGCTTTCACAAGACCAGTT
TCTGGTCGCCGCAGCCAGTGTTTGTGCCAGCGGCAAAGGACTCGCCTCCG
GAGTCAGCGGCGGCGACGGAACCCCCTCAGCCGTTGCTGCCGGCAACAGT
GGGGTCCCAACATGAGTCGTCGCCGGTACTCCTACCTACATCGCCGGTGG
TGGCGGCCTCTGCGTCGGGCTCCTCGCCGGTGCAGTCTGTGGAGGTGGGC
CCCAACCTGTTGACCCGTGATGGCGTCATTCTGCGGCAGACTTTGCTGGG
TCCACCTTCACCAGGAGCATTTACGCGTCCCAGCTCAGCACCGACCTCCC
TGACGCTGCCCCCACCGGTCAGCGACCTTCCGGCGCCAAGAGAGCTAACC
TTCGAGGATCTTGGGGATGATCTCGCCCCAGAGGGTTCATTAATGGCGGC
GCAGTCTCCCAACTTGTGCCCGTTGGACCCGGAGAAGGAGGTGGAGTCGG
AGGCGGGAATTTTTGAACCCCCACCGGCTCTGCGCGCGCAACTCAGCGGG
CCGGTCCAATGCGGAAGCCCGCTTATCGTCTACGAGCGCCGAAGGGAGTC
GTCGGCCCGTCATGCTCTAGTCAGTGGAACCCCATCCCCACTAGCAACAT
TACTGGCCCGGTCCGCTGAGACTTCGGCGGCATCCCCGGTGTCCTGGCCC
ACTGCGGGTCCACCCGGCGTGACTTCTTCCACCGCGGTGTCGGTCGCGTC
CCCTGATTCGCAGCCGCATACACCCCTGTTCTCTCAGGCGGCGGCTGCTG
CGGCCGCGGCGTTGGCAGATTTCGCTGCACCACTGACAACGGCGCTCCTG
GGTTGGCGTCCACGGCCGTCGAGGGTGAGGCAGCGCCAGCAGGTGGCGCC
CTACTCTCCTAGGAGGAGCAATCGTCTGGCGGCCAAAAACGGAGGCAAGC
ACATCCATTCTTCTACCAAGGCGCAGAGGGTGGTGATGAAAAAGCTCGGC
TTCATCGAGGATGAGAACAAGGCGGATGAAGGGGACGTCCTTCGATATGT
GGAACTGTTCAAGACCCCGTTGGTGCCTTGCAACATCCAGGCACTAACGG
CGCTCTGTAACCTGGATTTCCAGGCTGGTGGGCTCGAGGGTTGCTGAGGC
GACCTTGCAGGAGTAGTGGGTCGTGTTGTATCTGTAGCCCTCTCGGTTTT
AAATGTCTTCTTGTAGTGTCTTGTGTTGGAATGTAAGGGGCTTAAATCAA
GTAGCTAAGAGGGCGGTGGTGGCTGAGGTTGTTAAATCCTCTGGTGCGTC
CTTTTTCTGTTGTCAAGAATCCAAGCTCTCTTCCTTGGATAGATTGTTGT
TGTCCCAAACTTGTGGCTCTGTGCTGGATGGGGTTGAGTCGATTCCTGCT
GATGGAACTAGGGGAGGCCTCTTCACGGCTTGGAGGACAGACCGCTTCTC
TGTCACCTGCCTGCACAAAGGGGATTGGTCTTTGTCTTTGCAGATTTCCA
ACATGGAGGGAGGTGGCCAATGGACACTGACGAATGTATATGGACCACAG
TCGGACAATGAGAAAATCTTGTTCTTGAATGAGCTGACAATGGTGGGGCA
GATTCTAGGTGTCGGTGCTTGGTGCGTGATGGGGGACTTCAATTTGTTGG
CGGCTGGGTCAGATAAAAACAATGGGATCATCAACAGGAGGCTGATTGGC
AGATTCAGATGTTTCTTGGATGCCCTTGAGTTGAGGGAGGTTTACTTGTT
TGGTCGGCGCTACACGTGGTGTAATGAGCAGGAAATGCCGACTCTGACAA
AGATCAACAAAGTGTTAGCCAATGGGGATTGGGAGGATGTTTTCCAGGAT
GCTCATTTGCAGGCATTGAGTTCGTCAGCCTCTGATCACTGTCCCATCAT
CTTGGCATGTGACCGTATGATGCACAGACCAAGAAATTTCAAGTTTGAGT
CCTTTTGGGCGCGCCTTGACAGTTTTCAGGAGGTGGTGCAGAATGCCTGG
GAGTCGGCGCAGTAGGGGTCGAATGCGCTAAGCTCCTTGCATTTCAAACT
ACAGGCCACGGCGTCGGCTCTGAGGAGCTGGGGCGCGCGGCGGATAAGCG
ACTTGTGGCTGCAACTGGCAATTGCGCACGAAATCATCCTCCAGCTTGAT
AGGGCGCTTGACGACCGCGCGCTGTCGGTAGGAGAACGCGCCCTCCGCGC
CGCGCTGAAGGGCCGATGCTTGGCGCTAGCGTCTCTCGAGCGCATCCGGC
TGAAACAAAGATCTAGGCTCCTCTACCTCAAGCACAGTGGTACTAGTGCT
CAGTTCTTCCGTCTGAAAATTAACGCTCGTCGGCGTAAGAAGGCGATCCC
TGCGATCTGCTGTGATGGGGTTTGGGCCACTACTGAGGAAGATAAACTCC
AAGCAGCGTATGACTACTTCCTCAACATTATGGGTCCGGCAAATCCAAGA
ACAGCGGCGATCTCCTTATCCACGATCGGGGTGGCCTCGCATAATCTTTC
AGACTTGGAAAGTGATATCATGGAAGATGAGGTGAAGAAGGTGATTATGG
ATATGCCTAGTGAAAAGGCCCCGGGCCCAGATGGCTTCAGTGGGGGTTTC
TTCAAGAGGTGTTGGGACATCGTGAAGGGGGATTTGTTGGCGGCCTTGAA
CCTGGCCTGGAGGGGAAACTCGCAGCATCTGCATCTGTTGAACACGGCGG
CAATTGTTCTACTACCTAAGAAGGATGACCCATCTCATTTGACGGATTAT
CGCCCGATAAGCCTCATCCACAGTTTCTCTAAGATCTTGGCAACGAGGGT
GGCTCCTAGGATGGGAGAATCGGTCGGCCATGCACAGTCGGCCTTCATCA
AGGGAAGGAGGATTCAGGAAAACTTCCTTTTCGTTCATGGGGCAGTGAAG
ATGTTGCACCGGTTAAAGCAGCCGGCAATGCTGCTCAAACTCGACATAGC
GAAGGCCTTCGATACGGTGTCCTGGGAGTTCCTCCTTGAGCTACTCGCTC
ACCTGGGGTTTGGACGCCGGTGGCGGGACTGCATTGCCACTCTGCTGGCT
TCGGCGTCAACATCAGTAATCATCAACGGGAGGAACTCTCAAAGGATTCA
CCTTGCCAGGGGCTTGCGGCAAGGGGACCCTCTATCTCCGTTGCTATTCA
TCCTTGTCATGGATACCTTTGCGGCGATGTGTGCGACGGCTCTTCAAAGG
GGCGCGCTCTCCCCGCTTGCTAGAGATTTGCTGCCGCTGTGAGTGTCCCT
ATATGCGGGTGATGCAATCGTTTTCTTTTACCCCTCCACACAAGACGCTG
CCGTCATCCAGTTCATTCTCAACCTTTTGGGAGCTGCTACGGGGCTCGTC
TCCAACCTTCTAAAGAGCTCGGTGACGCCTATCCATTGTTCCGAGCTACA
GGTTCAGGCGGTCACAGGGGTGCTCGGATGCCCGGTTAAGGAGCTCCCGA
TCGTCTACCTTGGTCTTCCGCTTTCGGTGCGGAAACCGGCAAAGGCACAA
GTTCAACCTTTGATGGACAGAGTGGCCGAAAATCTGGCAGGTTGGAAGCC
ACGATTATTGTCTCCTGACGCTCGTCTTGCGATCATTAAGCACGTGCTCA
TGGCGCTCCCGCTGTACTTTATGTCTGTATTGGAGCTCCCTGCTTGGGCG
ATCAAGGAGATTGAAAAAAAGTGTCGTGGTTTCCTTTGGAAGGGGGATGA
AGAGGCGCCGGGGCATTGCAGTTTGGTAGCTTGGGAGAAGCTGTGCTTAC
CTATTGAGAATGGTGGCTTGGGCATCAGGAATCTTGCCCTCATGGGCGTG
GCTCTTCGGGCACATTGGGCATGGATGAGTCGTGCCCATCCGGACAGACT
GTGGGCTCGGTTGGCACAACCTCCGGACAAGAAGGCGCGGCAATGCTTCT
TGGCTGGGTCCACCATGGTGCTTGGTAACGGTGAGAGCACTTCCTTCTGG
TGTGATAATTGGCTCTTGGGTGGGGGATCAATTGAATTCAGGGCGCCGAT
CCTTTTCTCCTTCGTTCGGGATAGAGGACGATCTGTGGGCAGTGCGCTGC
GGAACAACTCGTGGGTGGCAGACATCAGAGGGGGTTTGTCCATTCAGGCT
CTCGTCGAGTACTTCGGTATCTGGGATATGGTGGCTAACATATCTTCGCA
AGAGGCCGAGGATGACAGGTTAGTTTGGAGGCTGGCGGAGAATGGGGAGT
TCTCTGTCAAAACGGCGTACTCACTGCTTTGTGCTGGGAGGACGAAATGT
GCGATCGGAAAGATTATTTGGAAGTCCAAGGCACCGGCGAAGTGCAAATT
CTTCATGTTTCTCGCGGTGAGGGGTGCCTGCTTGACAGCGGAGAGGATGG
CACCTGGCATCACTTTGTCACCTTTGCACAAAAGCCGGCGAGACTTGCAC
TCATCTCTTCCTTCAGTGCCAATTCACGCAGCAGGTCTGGGATGCGGTGC
GGCGGCGAATTGGCCTCTCCTGCACAACGCCGTCCTCTGATCTCTCCTCT
TGGTGGTGCTCGGCACGCAAGATGATCCCTAAGCACAGCCGCAAGATTTT
CGACGCGGGGGTGATCTTGGTGACATGGATGGTATGGAAGGAACGTAACG
CACGAATCTTCGACAACAAAGCCATGTCGGTTGTGCAGCTTTGTGCGACT
ATGGAGGAGGAGTGGGGAATGTGGGGAGCTTGCAGCAGTCAAGCGAGCCC
TTGCAGTAGTAGTGGTGGTAGCTCGCTGCCGGGAGGTGTCGTCTCGCGTT
TGACGCAGCGGCAGGCAGCCATGTAAAAGCGTGTTGCTGGCTTTGCCGGC
ATGTAGTTCTTTGCTGTAGCTTGTAACTTATTCTCTCTTTTTTTCCCTTA
ATATATCTCGGCTGGCTCTTCACGCCAGCCCGGCGAAAAAAAAAAAAGAT
TGGCTCCTGTAGACTGCATACTCTGCAGCATTGGCCATTTCAGAGGTGTC
CTCCCTATGAGCCCTCTTTGAAAGTAGTTTCCATGTGAGATGTTTTTATT
TACCTTGTTCTAGTTCCAGTAGAGATATAAATAAACTTGTCCTGATTCTA
CTGACGATCATGAATAATTTGCTATCCACTACTACAAACGCATCAACATA
AAGTTTCTTAAGGACCTTCCAAAGACAAAATTAAATTTAATTGTTTTGAG
CACTAGTGTATCTGTGTATGTAACTCTCTAGATGCAGCTCATTTTCCATT
GGACTCTAGACTCATCTGCAAAGTGCAAGCCATTACACAAAAGACGCTGA
CGAAGCGTATTCTCAAAACGACGTACAAGAGCATCGATTAAACTAGCATT
AGTGGGCCATGTCATCCACTAACTATACTTCACAACGACTTATTAAGAGA
AACTCTTCAGATTAAAAGAACTTAAGAGAATGTTTCATGGATAGTTCTGT
AATTAGGAGTACTGGAGTACTTTAAATCTCCTTTTCTCCTATAAAAGTAG
TCCGTTTTACTCTTTTTTAAGTGGAAGACTCTCAGATCCAACATCTCAAA
GGCTCTTCTTATACTGTACTTTGCTTCATGCTCTTCTTATACTGTACTTT
TGAATGCTTTCTCCTAAATTTTTGTTACAGTGAGAATCAAAGGTTCCATG
CAATATATTATTATCAAGACTGGAAGCTCCTAGAGTGCATGGATGGCCCT
ACTCAGGTTGGAAGACAAATATTTCCAACCTGAGCCGAATTATGTGATGC
AATGGCTCTGCAAGATCTCAGACGCTATTTGCAGCTTAATAAATTATAGA
GTTCAATATTTGATTGCAGTTGAAGCTAAATACTCAATCCCACACTATAC
ATCGAAATTTTATCCATTCTCAAAATAGGCACTGAGGCCTGTTTAGATCC
ATTGGCAAAATTTTTCACCCTGTCACATCGAATGTTTGAACACATACATG
GAGTATTAAATATAAAAAAATAACTAATTATACAAATTGCGTGTAAATTG
CGAAACGATTTTTTTAAGCCTAATTGCTCCATGATTTGACAATCTAGTGC
TACAGTAAATATTTGCTAACGACGGATTAATTAGGCTTAATAAATTCGTA
TCGCAGTTTACAGATAGATTCTGTAATTTGTTTTGTTATTAATCTACGTT
TAATACTTCGAATATGTATCCGTATATCCGATGTGACACGCCAAAACTTT
ACACCCATGGATCTAAACACCCCGTGAGTAGAATATATAGGAAGGTACCT
CAAATTATGGACTTGATGAACCTTGACATTTCCTTGATCTCTTCAGAAAC
AACAGAATAAGGCATGAACACAAGAAGCAAGAAAATGCAATGTAATGAAG
ACTTCTCATGCAAATAGTAATGATTTCTCTCGTGCGCAATGTCTGCAGGA
TAAAAATGTCAAGCATCTTACAACAAGGACAGCATTTGCTTTCATTCAGG
CAGTACTTCCGGTGCTAAGGCCAAATCATAAGTAAGAAAGGCTCTCAGGA
AGTGACCTTCTACCAAGACCATAGATGTCAGCGCACAGCAGTAGGTTTGG
AAGAGGTTCTCTCAAGAGGGAATCTTTATGCAGTTGTCGCAAGGGCTACA
ACCATGTTTGCACCTTTGCCTGTCATACTGCTCACCGAAGTGGCCAAGAA
GAGTTTGCCTCCGGCATTCTGTCTGCAGGGAAATTCATTCATCAAGTCGT
TGCGATGCAGCATTTTGAATCATACAATAACATTAGTTGGAAGAATTAAA
TCATAGAGTTACCTTCAGCTCGCAATATGTTTGCATTTTCTTTGCTTGCT
CCATTGCAACCTTGAAGCTCTCACTCTTGAAGTTCCCTGAATTCCTCAGC
ATGCATACAATTCGACCGAGGTCCTTTTTCTGATATAACACAATGCAATG
TGCCGGAAGATTGTCTCTTCCTGCTCTCCCTGACTCCTGATAGTAGCTTT
CTATCGATTTTGACATGGTGTTGTGGATAACAAAGCGCTGCATGATGAAA
TATCCAAATCAAAGCTTTGCACCTACCAGCAAAAGAATGGAATTATATCC
CAACATTGACTGAAATACATACCACATCAGGTTTGTCTATTCCCATGCCA
AATGCTATGGTCGCACAAATGACTTTGACCTCTCCGCTGTGCCATTTTCC
TTGTACATTGGATCGTTGACGAGCAGCCAAGCCAGCGTGGTAATGTGCGC
ATTTTATCTTGTACTTCTCCCTCAAGAACTTGGCAGTGTCAGCACATTCA
TTTTTGGACAGACAGTACACGATACCAGACATGTTCATGAAACGCTCTTT
TAGGAGATCACCCAGCTGCTTCTGTGGAGTTTTTGTCTTGCCAATCACCT
CATAATTCAGGTTTGTTCTGTCAAAGCTCCTCTTGAGTACCGTTGCATTA
GGGATCCTCAAGGTACTTAGTATGTCCTGCAGAGTACATCCAAATTATAG
CTACTAATTTCCATCCAAGTAGTAGTGCAGGAACAGGATCAGTGTGACTA
GAACCTTGCAGACAGATGCAGTCGCTGTAGCTGTTAAAGCCATAATTGGT
ACTCGAGGGAAGTTCTGTTTGAGGCATCCCAGGCCTCGGTAATCTGGGCG
GAAGTCATGTCCCCATTGACTGGTTTAACATGGAAATCGGTACCATTGTC
AGGAAAAAAAGCTGCTTCTTATACAACTATCACAAACGTGGAGTTTAAAC
ATTACCTTACACAATGGGCTTCATCAATCACAAATCTCGCCAGTAAACCC
TATTGAAAAATGCAGTTTAACAACACTTCCTCGGATAAAATAAAGGTTAA
ATTAAAAAAACAAAGTAACAATTAAAAAAATGTAATATGAGATTTGTACC
CTCTGGTGTAAACCTATGAGGATCCCAATAAATGAGCTGTTTCCAGCCAT
TCTTTCAGGAGTGACGTAGAGGAGTTTGAATGACGGTTTACCACTTCTGC
AATGAGATGAGAATATGGGATGAGAAGCTAAAGTAATGTGATATGTTTAA
GAAGCATTATGCAAGTTACAACACAAAATTCTATTAGATATGCTAGAGAT
CTAATCAAATGTTTACCTAAGCTCTTGGATTACTGCAGATGACTGTGAAG
GTGTCTGCTGAGAGTTCAAAAATGCTGCTGGTATAGCAAACTTGAAGTTT
AATGCCACAATTTGATCCTCAATAAGTGACAGTAGAGGGCATACAACAAC
CGTAACACCTGGGTGCAGTGTTGCAGGTAGCTGCAAGACAAGTAATTCCA
GGTGGAGTTTCTAAGTCTCGACTCATGCGTACTGAAAGGTCAACTCTAGA
TGAAAATGCAGAATTTACGGACCTGATAACACAAGCTCTTCCCACCACCT
GTTGGCATAAGCACAAAGGTGTCCATGTTGCTTACTGCAGCCCTACAGGC
CTCATACTGCAGGGGCCTAAAGCTTTTGTTGCCAAAGATGACAACGTTTG
CAAAATTGATGTCATCTAGGCTATACAGCTGCTGATAACTTAGAGTTTCT
CTGTTTGAAGTTGAAGTGGATGACTCACATCTATTGTTTCCTCTGTTCAC
CTTCAAAAGAAAATATGGAGTTTGAAACATAAAGATCAATGAATATGAGA
TTAGCAGCAGAAAAGCACATATTTGAAAGTGGAAAAGCATGGAAGTCCAA
TATTGGTAAATCAGGGTAGGTAGCTTATAGATTAATTCGAGATTCTATTG
TGCAGTTTAGCGTTTCGAGATCATACCTTCTTCTGGGTACTGACTGAACG
ATCACAATGGGACTCCAACGTTTCAAAGTCATCATCTGAGGAGAACCCGA
AGGAGTCCAGATTGATGCGAGTCTGTCGAGCAGAGGATTCTGCCTGTCTG
AACAAAGGAGTTCTCACCTCAACTTCTTTATCATCAATTACACCGTGCTT
CATCATGCCATTCAAATTGCCACAAGCTTCATTCTCTATAGCATTGAGAT
CATCCCAATCATCATTATTGTTTGTTGCATCAGCCAATGCGCCAAGGAAA
TCGTCTCCACAGTTCTCCACGGTAATAAAACCTTGTCCGCCCTCTCCTGT
ATCAGAACATTCAACTATAATCTAGTGACCAAACAATCTTACCTTTCTAG
ATAATATCAAACAATCTGAAAAGTCAGCTAAGCACCAAAATTTTTATAGA
CTGAAAAGAAAAATTACATTGCAGCAAAAGCAAGCGCTTGATGTGGACTA
TGGATACTATAATATGATATAAAAGAATATCATAACTCCATAGACAGTGC
ATACTTTAAAGGTTGTAAGAGGTCCCCTATAAAGTTAAGAAACGGAACTA
AAACCCACCAAAATTTAGCACAGATATATGTAACAATAGACTTTCTCCAG
TACTTGGAAATTAAGACAACCGTTGATCAATTAAAATCTAATGGTTAGCA
CAAGGTACCTATGAAAAGTTACCTAAAAAGGTAGGCGAAATTTTAGCTTA
GAGGTTGGCTGAAAGGTTAGATAGGAAATTTTGTCCATGGTATCATATTA
GATGCTAAAGACAAATCAGTAAAGTTAGTTCAGTTCTTCTCGATGAATTT
GCTGCTTCGGATCATGGGGCAGTTCTCTATGGTGGGTGGCAGCCGGACCT
ATTATGAAGTTCCCAATTTCGATTATATGGTATCTGTGATTGATAGCAGA
ACATAGTGTCATATAATTTTAAGTTTCAGCAGCTCATGAATAGAAGCTAG
GGCTGGTGCCAGATGGAGTGAGCCATTAGAGACAAGGAAGTGAGCCACCG
GCATGCTCTGCCAGGGAAGAATCATGCATTTGGAGGTGGAAAGGGAAGAC
CGATCGTACATATTGAAAAAAACTATATAATTGATCAATTATCCTAAACT
GTGTAAAGGACGATAAAACTTGGTAATTGATCAATAATTGCACACCATGT
AACTGATGATAAAACTATGTAATTTACCAATAGTTGTCCCCACATACCTA
CACTAAGATTCCCATTTACAAGTAGGCAACTCATCAAATTGGTTTAGTTA
TACAACATGACTTGCTAAATATAAATTTGCAAGAAATGTAATTGTACCTA
AATGCTATGTAACTGGCTAATAAAGAACATATAATACCAGAACAACGCGA
TTGACTGTCATGGCGTTTACTGATGATTCTGAAATAAAGCAGGATTAAAA
TATCTCTTCCTTTCGCACAAATGGATTACAAGAGAATGATTCTGAAATGT
CATTTTTTTTATAACAACCATCAGAGGGAAGAAGAAAGTGGATTTGATTC
AGTGGTGGCAGAAGGCTCTGTAGGATGCAGCGATGCAATGGATGTGAAAA
ATAGTAATGGGAGCAGCAGCTAGAAATGAAAATTACTGAATTGCACCTAA
ATGCTATGCTGTGTTTACTGATGACTATGAAATAAAGCAGGATTGAATGT
CTCCTCCTTTCGCACAAATAGATTACAAGAAAACGATTCTGAAAAGTCAT
TCTCTTTTATAACAACCATTAGAGGGAAGAAGAAACTGGATTTGGTTTAG
TGGTGGCAGAAGCCTGAGTAGGTGGCAACGATGCAATGGATGAAAAATAT
AGTGATGTCTTGTGACCTTTACTCTAAAGGTAAAAAACATAAAATTACTG
AATAGTGATGGGAGCAGCTGGAATTTAAAATTACTGAATTAGCCTGACAA
ACTAATGGCTAAAATTTGTTGCATTTTTTCAGTCAAAAGAAGATCCATAG
CATTTCGAGCCTTCGAGGGATCCCAAAACTAAAAAAATCCCCAACTCAAA
ACCCCAATTAACTACCGAGAAATCCTCCTGCATTATCGGTAGAGGAAACC
GTCGGCAGCGGAGGCTAGAGGAGGAGGGGAACGAGGTCGAGCGGCGGTTA
CCGTAGAGGCGGACGATCCTGTCGAGGCAGTCGGCGGCGAGGTCGCGCTC
GAAGCCGGAGTCAGCGGCCAGGTCGAGCAGCCGCTTCTTCTCCCTCTCGT
ACCCCGCCATCTCCGGCGAGCGCGCCCCACCTCCGCCCCGCCGAATGGAG
GAAACCCTAGCGCCGGTCGCCGGAGAGAGGGGCAAAAAAAAAGCGCGGGA
AACTGTCGCGGTGGTGGCGCGCGCCTCCGCTTCTGAGCTTTTTGGCGCCG
GGAGTTGTGGATCTCGTGGGCCGTGGAACTCTCTTGGGCCGAAATTTGGG
CTGAAATAAGATTTGGCCCAACATGACACTCGGTCCAGTATCTGCACAGC
AAAAGCCCAACAGTAAAACTATGGCCCTAGAGACGGCCCAACCACTGGAA
ACCTGAAAAAAGGTATTTACTTGATTTCAAGGGGCTGTTTATATGGTAAC
CAAAATAAACTTTATCAAATTTTCGTAAAAATTTATAATATTGATAAGTT
TTGACATGATTTCTTATGTATTTATCAAAGTTTGGTAAAAATAAATAAAT
GTATGCATATCTTTAGTAATTTTACCAAAAAAAATGTTATGATTTGAAAT
AATATCAATCTGAACAACCCCAAATATAACTAGTTATTTTAGGCTTATGC
ACAAGAATAAAAAAGGATGAAAAAAACTGTCGCCAGACTGAAAAGTACGG
AACTGTGACGTTTGATTTTATTAAGTACAGTGCAATGTTGCACTATTATA
AAGAAGCTGCAAGCTAGTACTCGTAATAAACCATTTGGTAGTAAAGTTGG
AGTAATTGCATCAAACAGGGTACAAGAGTAAACATGATTTATACTACATG
TACTACTGTACATTTGATTGTGTGCAAATCAAAGTACGCAGGGTGCATGT
AAGGTTTAGATAGCTACTTGAATGGGTACACTTTGATCTGTCCGTTTGAT
TGAGTAAAACCATGGAAGTTGTGCGAGTAGGATTCACAAAACTCATGAAA
AATGTTCAATTCTTACGAATTTTCGTGGTTACCAGCCTACTTAGCTGACA
AACTACGAGGTAAACCAGATTTGAAATAAATCAAAGTAAATTTTTGAATT
TCAATGAAATTTGAAATTTACAAGTTTATCGACGGTTTTCAATAGGTGAA
CGGTTATGTGAACCCTAACAAGCATTCGAGGAATCAAGGCTAAACCGCTA
AGGGCAAGCACAATGTAGTTTTATTTGCTTGTTGCCAGCAATAACATACA
GACATAGTAATTGTTATTATTGTTGGTCTGTTAGGCAGAGTTTAACATTG
AAACAATTGTTTTGATACTTCTGAAAAATATAGGTTTTATAGTTTTTAGT
TTATAGTTTATTTTTTTAGATTTTATAGCTACATATTCTTATAATTTAGA
TGAAAATTTATACGATTTGAAGTGAGTCGGAGATGTTAGAAGAAGCTATG
TTTGAATTCTTCTAAATAGAGCCATTATCTCTTTCTACGATGCTTCTCGC
GGGATAATGGTGATTCTGGATACCGGATTATTGATACTAGAGTAAGGATT
TTAGATGGATGTGACACATCCTAGTATAATGAATCTGGACAAACTATATG
TACAGATTCATTGTACTAGGATGTGCCACATCTACCCAAAATCCCTTATA
TTATGGAACGGAGGGAGTATCATATTTGTGTGGTCGCACTAACAGAGGTT
TGTGATGCTTATGCTTATATTTATATGCCAAAATTTAAATTTTTGACCTT
AAATTTGGAGCTAATTTTAGGGTTTTCTCATCAAAGTTTATTTTTCAGCC
TTTACTTTTAGATCGTTGAGAACACGTATATAAAAATTTTATTCACAAAT
TATTTTTTGTTTGTAAATATACCGTTTGGCTTATTTCACGAATAAGCGAA
ATGATGGGGCTGGCAATAGTGATCGAGATGGGCTGAGTGCAATTGTGATC
GCGGCGAAGGGGGGGGGGGGGGGGAGCAAATACGGCCACGCACGACTCCA
CACGTTCCGTGCGTACGAGATGCAGATGCACGCACGGTTGCATCAAAGGG
AAGGAGGAAGCAAACATACTATTCGACCGTTCCAATACTGTTTTAACGAG
GGCGCTGACGTGGCCATGCCTTCGTGCCGTCCTACTGTCCCATAGATTAT
TGATGCGCGTACCATCGAGTGGTAGGCGTAGAGTAGAGATAGTATCTTTT
AACTAGAGTACTTGTATCCTGTATTCCAAAATAAATTAAGGCTATGGGTG
TGTTTAGTTCACGCTAAAATTAAAAATTTGGTTGAAATTGGAATGATGTA
ATGGAAAAGTTGAAAGTTTATGTGCGTAGAAAAGTTTTGATGCGATGGAA
AAGTTATAAGTTTGAAAAAAAAGTTTGTAACTAAAAGTGGCCTATGTTTA
GATCGATGGGTGAAAATTTTTGGCGTGTCAGATCGGATATACGGACATAC
ATTTAAAATATTAAACGTGGATTAATAACAAAACAAATTACATAATTCAC
ATGTAAACTGCTAGACGAATTTATTAAGCCTAATTAATCCATCATTATCA
AATGTTTATTGTATCACCACATTGTCAGATCATGGCGCAATTAGGTTTAA
AAGATTTGTCTCGCAATTTACACGCAAAATGTGTAATTACTTTTTTTTAT
CAATATTTAATACTCCGTACATGTGTTAAAACGTTTGATGTGACGGGGCA
AAAAAAATTGCCGATAGATCTAAACACCCCCTAACTTGTAAGGATTAAAT
TTTATTTGAAATAAACCAACTTTTATCCTCTTGCTTACCATCGGTCCATA
AATCATGAATTTTATTCACTCAATATCTCTCAACTACTCCCTCCATCCGA
AAACAAATTAATATTGTATGAATCTGGGATGATACTATATCATATTCCCT
CTATCCCAAAAAAAACCAATCTAATATTGAATGAGATATTTTCTAATACA
ACGAATTTAGATAGACTCTCTTTTATCAAGATTCATTATATTATAAAATA
GCACATTCAATACTAGATTGTTTTCTTTTAATGGAGGAAGTATGTCATAA
TAAATTAACTTATTTTGGAACAGGGTTAGTGCCCGTCTAGCACACAATTT
TCTTATTAATGGAGGATATTTTAGGCCCTGTTTACATGGGACTAAAACTT
TTAAGTCCCTATCACATCGGATGTTTGAAAATTAATTATAAATATTAAAC
GTAGACTATTAATAAAACCCATCCATAATCTTGGACTAATTTGCGAGACG
AATCTAATGAGCCTAATTAATCCATGATTAGCCTATGTGATGCTACAGTA
AACATTCTCTAATTATAGATTAATTAGGCTTAAAAAATTTGTCTCGTGAA
TTAGCTTTTATTTATGTAATTAGTTTTGTAAGTAGTCTATATTTAATACT
GTAAATTAGTGTCTAAAGACAGGGACTAAAGTCAAGTCCCTGATGTAAAC
ACCACCTTAGACTTTTATTTTTCCTTTTGAGTACTGCCTGAATGCCACGC
AATATTAGAGCAAGGATAATAATATAGCCCACTTCATACTATTAGCCTAT
ACTAAAGTCAACACATATAATAGATTAGCTATAAGGTTAGCTATAATTTT
CTTCTTCTATCTCTATCTCTCACTTATACATTTAATGTATTTGTCTTGGA
GTGTGTGTTAAGCTAGCTCTTGCATGAGAGCTAACACTATTCTCTTTTAT
TTACCTCTCTCCTCCACGTAAGTTTATAGTAGGTCTATAGTTCACTATTA
TGGGAGATGTATAGTAAGCGCGCAGACACGATGATGATGACCCCATGGAA
AGTTATAGCCTACTCTATGGAGTACGTACCTGTACTGCTGTACATAGCCA
CACAGACAGCGTACGTGCACGCTCTAGCTCTAGTAGGCTGGGATGGGAGA
GTAGGAGGAGCATGGCCGGTGTGCTACTGGCAGGCGACTTTACTCACCTA
TACAGGTATTCTACCAGTACGTAGAATACAATACTACGGAGTACTGTATA
TCTGTATCTATTCAATTCACTCTCCCCTACTCCCCCGTCCCTAAAAATCC
ATCTTATAAAGGTCCCTTTAAATTATAGAAATGTAAAAACAGAGAAATAA
GAAAAATAGGATTCTGACAAGAATATGGGTGTCGGAATAGAAAAAAATAT
AGGATCTTGATAGGAAAGTAAGTGTAAAACAGATGATTGCAAAACGCAGA
AAAAAAAACTGAATATCCATTTGATTGAACCGCGGGAAGAATGCAGAAAA
AACATGAATGTCCATTTGATTGAACAGCATGAAAAACGTAAGAATTGGAT
GAGAGAGATATACTCAAAGAAAAATTACCAAGAGGTTGAAACTCTTACTA
AATATTCCCCAAAATCTATATAGAATTGTCCATTCCATAGGAATTTCAAA
GGATTGGATAAGATTTAATCCTTTGTTTCAAAGGGCTTCGTAGGAAATTT
TTCTATAGGATTAAAATCCTCCATAATTCCTATGTTTTTCCTCTAAATCA
AAAGGGTCTTACAAGTGTAAAACAATGGATTGGAAAAATACATAAATGAC
CGTTTGATTGGACTACAGAAAAAACATAGGAATCGGACGAAAGAAATAGA
CTCAAAGTAATTTTTCAAGAGGTTGAATCTCTTGCTAACTTTCCTCTAGG
ATTACCCATTCGGGCCCTTTGAATCGTAGGACTGAGAACACGGAGGAACA
GAAAAAAAAACACATGATTCTGATAGGAATGCAATTGTAAAATAGAGAAT
TACAAAACACAAAAAACACATGAGAGATAGACTCAAGGAAAGTTTTCCAA
GAGGTTAGAGTGGATGTTAAATTTTCTTCGTTTTTCCTCTAGAATTGTAG
GAATAGGAAAGTTTAAACACATGAAAAATAGACTCAAGGGAAGTTTTCCA
AGAGATCAGAGTGGATGTTAAATTTTATTTGTTTTTCCTCTAGAATTGTA
GGAATAGGAAAATTTTTTACGTTTTTCCTTTTCTCATTCTTATGAATCAA
AGACATAAATAGTGTAGGATTTCATTTTTTTATTTTTCCTTCATTTACCC
TCTAATTCAGAGGGGATCTTCGTATGTATTTTAAAGGATATGATATGTTT
CTAAGGCCGAGTTTAGTTCCAAATTTCTTCCTTAAACTTTCAACTTTTCT
ATCACATCAAAACTTTATTACACACATAAACTTTTAATTTTTCCATCACA
TTGTTTCAATTTCAACCAAACTTTCAATTTTAGTGTGAACTAAGGCCGTG
GTTAGTTCTCCCTCTATTCCCAACTTTCCATCACATTATATAACATAAAA
ACTTTCATAGACACATAAATTTTCAACTTTTTTTTCAAACTCCTAACTTT
CTTCAAACTTTTTTTTTTTTTGAAAACACACCCTAAACACACCCTGAGAT
GGATGGCCGGGCGGGGGCGGCGCATCGCATCCCTCATGCATGGAAACGAG
GTCGAGCAGCAGCTACAGATGCACATAGCAGAGCTGCCAGAGCAGAGGGT
GGCGCCGTGCAGCGCAGGGCAACGCAACGCAAAGCGCAACTCTTCCTCCT
CCTGACACAATTCACGCACTACTCCTCTACTCTACTCGTAGCCCAGTTTA
GCCACACCCACACGCACCTCTTTATTAGTACTGTGCGCCGCATCACCCGT
CCGATCCCACCCACGGTCCCCTGTCTGCGGGGCCCACCGATCGGTTGGGA
CCCACCTGTCGGTGGCGGACCTTCACGGGGGCCCCACCTGTCATAGACGG
CAACACCGCCCCTGTGCTAACAACTGTGCACTCACGGAGCTTTACCTCAT
CAGTCTCAGCTGAGCAGGACACGTGGATGGATCACATCTACTCCCGCTGT
CCAGCTCCTTAATTTGGCCTGCTACAGTACAGATCCGCCATTAATGACGA
CTCTAATCACATCCCACCATCGAATCAACGTGCTGTTAAAGTGTTAATTA
AGACGATGGGTGAGCTTCTGCAAACAATGCTGCTAGTGTCGTCAGTGAGT
AGTACACACAACATATCTCCTCTTCTGATGCTCGGCTGACGACGACAGGA
GAGGAGAAGAATTGGGAAGCACACACCACTGCACTGCTCCTGCCATCTCC
AAAACGAAGAGAGCAGTGTATATGATGATGATCTGACCATGGATGTGACT
AGCAACGGCACGGCAAGGAGAGGAATAAACGCGATACACGCAGACAAGCA
GCACCAGCTCACGTCTTGAAATGGATGGAATGATCGACAGGTGGACACTG
ATCTGGACAGATACACAGAGAGAGAGGGATGCACACTTGCATTGCACATA
CTGTAGAGAGAAGAAAGCCAATGTCGCCTCAACCGCGGAGTTTGCCTCCC
GTGTCGGGCACACCGGTGGTTCCTGTTCCGCTCCCTGCTCCGCCGGATTC
GGACTTCGGACTCGGGGAAAGCGCGCACTGGTGGTGGTGGCTAAACTGCT
CCACTTCAGGTTTGGAATTTGGATGCTTGACATGAGCCCAAGCCGTCCCA
TTTCCTATTATTGCCACTCCTGCAACAAGGCTCAAAATCTGTGAATCACT
GCTCAAACACACCCCTAGGACACGTTTGGCGCAGCTCAATCTACCTCTCC
TGCAATTGGAGCTCAGCCAAACAGTTTAAGATTCACTTAAAATAGAAGCG
AAGTTGGATGGAGCGTTCTCACAAAATAAACTAAAGATGTAGAGCTGGGT
TTTGGCTGCTCCACAACTCCACTCCAAACCTAACTTCTAAAGCTAAATTT
TGGAATTGGAGCTCTACCAAACAGTACGCTAGTATCGACAATTTCTTAAA
AAAAAAGGAAAAATCATTTACAGTTTCACAGGATTTCAAGCAAAAAATGG
GTTATAAATAGTACAGTGTAGAGAATTCCTTGTGTAAAATCAATACGGCA
ATACTACTAGAGAATTTCCTCTAGATAGGACGTGTGACCCGGGCCCACCT
GTCAGAGGGATCGAATAACACGGCTTTTCCAGTACACCACAAAAGAGGAC
GATCCTGCAATTACGCAATCCAAGAGGGTTCAGATCTGATCACCGGGATA
ATTACATTACCACCCCACCCCCCCAAAACTTACCCCAAATCACCTTACAA
CCCCTCAACTCCACTAACACGCTGAAACCCCGTAATTTGTGTTTAACCAA
GGGGCTGAATCGCAAAAACTCAGAGCAGTTAAAAACTCCCACCGTCCCAC
TCCTCACTCCCACCACTTCGCTCGCCGCACCAAACCACCAGCCATGGCGG
CCGCCGACCACGCAGCCACCGCCATTGCCATCCCCGGCGACCCTCTCGCC
GGCGGCGGCGGTGGGGTGGACAGCGCCTGCTCCACCCCGTTCGTCAGCGC
GCCGTCCAGCCCGTCGCGGGAGCGGGAGCGGGAGCACCACTTCGCTTCTT
CCCACGGCGCCTGCTTCTTCAGCGCGCCGGCGAGCCCCACCCGCGGCGGC
GGAGGCGGATGCCTCGGTGAGTTCGACTTCGACTTCTCGTCGCGGTTCCC
GTCGCCGTCCGCGGCGGCGATGTCGTCGGCGGATGAGCTCTTCCACAACG
GCCAGATCCGCGCTGTCCGTCTCTCCGCGATGCTCCTCCAGCCTCAGCCT
CTGGCTCCTCTCGTCGACGGCGACGGCCGCGCGTCGCATCTGGCGGAGGA
GGAGGATGCGGCGGCGGTGGAGGAGGATGGTGCGGAGGCCGACGAGCGTG
GCCGCATCCGGAGCCGGTCGGTTCGTCGGAAGGCGCGGTCGATGTCCCCG
TTCCGCACGCGCTGGAGGGCGCCCTCTCCCGCGCCGGCGCCGGAGTCCGC
CGAGGAGGTCGAGGCAGTCGCCACGCCGGCGGCGTCTCGCTCGTCGTCGT
CCTCGTCGACGGCTTCCTCCGCTTCGTCCACCTCCTCACGAGGCTCCCGC
CGGTGGGCGTTCTTGAAGGATCTCCTCCACCGGAGCAAGTCGGACGGCGG
CAAGAACCACCACCACCACGACACCGCGCCACCGCCACCACAGTCGAACA
CCACCACCGCGCCGAAGAGGAGCCCGTCCTCGTCCCCGTCACCGGCGGCG
GCGGCGAGCGCGAGAGGAGGGAGAGGGGCAGCAACGGGGAGGAGCAGGAG
GAGATCGGCGCACGAGAGGCTGTACGAGGCGAGGAGGGCGGAGGCGGAGG
AGATGCGGCGGCGGACGTACCTGCCGTACCGGCAGGGGCTCCTCCTCTTC
GGCTGCATCGGCCTCGGCTCCCGCGGCTACGGCGCCGTCCACGGCCTGGC
CCGGGGCCTCAACGCCGCCGCCGCCGTCTCTTCGAGGTCATGACTCGTGA
CCTCCATGGCTGCTCCCGCCATTGATGCCGTTCTTGGAGCTCGGATGCAT
GCTGCTCTGCTTGCTCGTCTGTGTAGTGGCAAATGCAGTGTGGAAAAACC
TGCAAAAATTGCATAGAAAATAGTATTAGTAGCTACTAGGAAGTTTGCTT
TTGCCTTAATACTAGTTTCTTGTATGGATTTTGGTGATGTAAACAAAGCT
TGTTCATCTGATCTGGTGATGCTGATAACCACTTAACAATGGCAAAATAT
GTGTTCTTTTACTACAGTACTTCAGAACTATACTTGTATTAACTGGAAAT
CAACTGATTATCTTATCCTTTTGCTGTTGTAGAACATGAAACATTGTAGA
TTTGAGAGCATTAGTTTGTTCACTTCTAACTGTTGGTGTCCGGACAGAGC
TAGATCTCGAACAAAATGTCTGCGTTGCAATAGTAGTAGTAACTATTGCT
AGTAACATCCTCCCTTTGTTCACTGCAAAATTGTCCTTAACAGATCTTTG
GCTTCCATTACAATCTTCTCCAAAGCCTTTTGTAGTATCAAATGAGTTCT
TTTTGTAGGAACCAAGAAAGCTAACAAAGGTGAGTTTCTAGGGGAAAGAT
GTCGACTCTGAAAACCAAACCAAACAGTACAGAGATCAAGAACAGCTTTT
TCTCATGTTATTAAGAAATTTTTACATCAAAATTATTGCTCAAACAGAAT
CAAAACTACTAAGAAAAAAAGGGCTGGATTATTCTCTTCCGCTGGTTTTG
CTTAACAGTGGGGGTAACATCATCTTTTATTCTCGATTATTATGTCATGC
ATTCGAGCTGGGACGACAGGCTCAAGTACATCTCACGTGACAGATGACAT
GTCGTTTATCTTTTGTGCCTCGGGCTCAGTAATTTTATCACGGACAGGGC
AACGAGCTGTGGTTAATCTATGATAAACTACTGTTTACTTTGCGGTGATT
ATCTACCTAACCAAGGTAACCGAATAAACGGCCTTTCACCGTCCTGGCGC
GACTTGTCCCTAATCGAGACCCTATTCTTTTAGTACTAGCAATAACAAAA
GGAACTCATAAAGTCACAGTTACTAGTAAGTCACTAGCTATAAGTCTAAA
CATCAGTACAACACTGCAACCAAGCTAATAGCACCAGGAGCAAATTCCAA
ACAGAAACATAAATTTTATCGAGTTTGTTTTACCTTAACTTGTTAGGCCT
AACCCAAGATAAGTTACCTCTTTCACTTTTTGTTGGAAGCATGCACTTTG
GATGCTTGTACCATAAGTTGTTCAGCGCTGCATGCGTGTGCTGCAAAAAG
TCACACGCTTCGTGTCAAGATCTGTCAAACCCAACGCAACAATGGTGCAT
TTCTTTACTCTTAGTAACAGATTAACCGACTAATAACCATCTGTACAGTG
TTGATTCTTCATTCTAGTACTACCGTACTCCTACAAGTATTTCAATCCAT
TTCAACGAAAAAGAGAAAGGGAAAGATTTTTTGGGAGAGGCAGCAACCAT
ACCACTTTGAAGTTGAGTTGACAACATGATAAAGGTCACAGTTGCATGGC
AACTTCATCCGGACAGTCACCAACACGCAGCAACTGCGCTCTCCAGCACA
AGGAAAGCTGGATTACACGAAGGCTACGTTTAGATCCAAAGTTTGGATCC
AAACTTCAGTATTTTTCCATCACATTAATCTGTCATACACACACAACTTT
TCAATCACATCAACTCTAATTTCAACCAAAACATAAACTTTGCGTTGAAC
TAAACACAGCCGAAGTGAGAATTCAGGCATGTGGATGTGACAATACCAGC
CTCCCATCCATATGTGTTCCTTTCCGAAGCAAGCATGTCACCGTACCTCA
AGGCAAACCACAATAAATATAGTCCGATGCAGGGATGAAACGAAAGGCGC
CATGCCTTGCTGTGTTCTTTCGCTGGGAGCATAGTAGTATGTCCTGGTTC
ATGCAGGGGTAGGGCCATCAAAATGCCAGCTTTGAAAGGGATGAAAATAG
AGTTTTGTACAGTAGTTGGAAGAATTTAAGAATGTAGTAATGACTAGTAA
CTCTGACAGTCGACATGGATCTGGAAATTGATTGTTTGATCTACTTGTAG
AAATATTACGATCATAAATGAAAATTTTTTTAAAGGTAACTGGAAAAAGA
GACATCACTGATTATATTCTTTAATTCTTAGATGAAGATGGTGTTCATTT
CTATCGAAGATGAAGTTGGGGTACGGAAAACAAGAAAACCATTAATACAT
AATTAATTAGATTTTAATTATTATAAACTTAAAAATAGATTTATATAATA
TTTTAAAATAATTTCTATATAGAAAAGAACGGAGCCAGGCCCATTCTAAC
CTGCAGAGACTCGGCCCTGTTTAGATGGGACTAAAACTTTTAAGTCCCTA
TCACATCGGATGTTTGAAAATTAATTATAAATATTAAACGTAGACTATTA
ATAAAACCCATCTATAATCTTGGACTAATTTGCGAGACGAATCTAATGAG
CCTAATTAATCCATGATTAGCCTATGTGATGCTACAGTAAACATTCTCTA
ATTATAGATTAATTAGGCTTAAAAAATTTGTCTCGTGAATTAGCTTTTAT
TTATGTAATTAGTTTTGTAAGTAGTCTATATTTAATACTCTAAGTTAGTG
TCTAAAGACAGGGACTAAAGTTAAGTCCCTGGATCTAAACACCACCTTAT
GACTTTCACTAACCGTGTGGACTTTGAGGCTTTGAAGCTTTGACTAGAAA
AGGAAGTTCATTTTCATACTCTCACATATAATGATGGATGGCATCTCCAG
ATACCTTAAATCAAACTTGGTCTGAGGTAGTAGGAGTACTTGCCAGCAAC
CTTTCCTCCTTGATATTTATTTTCCAGAGTCGCACAGATATGCAGCTGTT
TCGCACATCACAGCACTGCAAAAAAAGATTCAGGGAAAGCGTAAATGCCT
ATCATCACGATCACATTAAAATAAGGAATCCATAAAGCCTTTCAGATTCT
TATGGATAAAGCTTGCAAAGAAAAGCTTTGCTGACCTCCAATAGTAAAGA
CACTCGTGCACCGAGATGCAATAAGGTCGCCAGGACACTGAAATAACCAT
GAATAGAAAATGCTGGTAGTACTTCATCATTGGAGCGCCACATCACTAAA
CATTTCATTCCCCTCTTTTCGAAGCACATAAGAATTATAAGTTACATTGA
ATGATTGTTCCTAGTTTAATCGACCTTATGATACTTGCGAGAAATTAAGA
ATCGAAGTGGGACGAAAATATGCACCGGTTTAGGATACAGCAGCATGCAT
ATCTTCTGCTGGATTCACTACGGCCGCTGTTGAAAGACCATATTGCTTGG
GGATTATGCTTGCTCCCCTGGACCACTGGCATTTAGCAGCGGGGTCAACT
GCTGTTGCGCCTCCCACCGGTGTCACCGCCGGCCTACACCGCGCAACCGG
CGCGTCGATCCCCAGATGGAGGAGGAGCCAATGTGGCCCCTTCAGTGTGT
GGCAACACGGGGGCCATAGAGTTCCTGAGAATAAAGAAGTTGTTAGCAAC
TTGAGGGGCCTCATGGGCAGTAGATAAAACAAGAAATGCCAGTGCCTTCC
CTTACAAGTTTGTGGGGACCTGAATGCATCAAAATGAGAGCAGATTAGAG
AGAATCCAAAGGTGGGTTGCATGTGAATGTGATTGTGCAAACAAAGAGTA
TCACTTATTATACATCTAAAGAAAACAAGAGTATCTCTTTATCTCCCCGT
TGGAAGAAATTTGGCAACAATTATAGGAAGGATAACACATGAGTCATTGG
CACATTGACACTAATCTGTACAGGAATATTCATGCATTCCTTTGCATCTA
TTATCTGGTGATGCCAATTTTTTGCAGAAGCAATATCATTGGATAAATTA
TCTCATGCAGAAACATATAAGCCAAGAATCCAAAATTTTCTAACATGTGC
CCAACCAAGCCTTACATGCTATTCTATCTTATTTCATTCCCACCAAGAAA
CTAAGCAAACATGCTATTAGTGTCCGTCGTAATAGCATTACAAAGAATTG
ATCTTTCTAGATTGAAGTACTAACTTAGGCTCAACTCTTGAAACAAGTTC
AAGTCAGCTTGATAAGAATAGAATATCCTGACAGATCTTTCTGTTGCTTA
TTTTAATTAGAAAGAATTATAGATCTAACTAGAACATCTTACCTCAAGAA
CACACAATTGTATGGGATTTCAGGTTAGACATAGATCCATATGTCAGCAA
AACCAATGCATAAATATGCACAATGCAATCATAAGATATCAGGTTTGTCA
AAATAAATGCATAAATATATACTAGCAAAATGCAAGAGCTTCGGATGGAA
GGATAAAGATTAAAATGGTTCCTTTCCCTTTTGCATCTTCCATGCCTTTT
TGCGGTTTTTAAGATGAGAGTGGGGCAACAACTTACAGGGAGCAGTAAAA
AATGAAGACAGGACAAAAATCACAAGGCCCAACACGGAAATTTCTCATGC
TTCTAGGCAGCATCCTTTTTATTTGTTTTCTTTTTCTTGGGAAGCTAGTT
ACACCATTTTGAGTTGTCCATGTTAGAGGAGCCCACAAAAGGAAAATGCC
AAGGTTGGTGCCGGGGCCAATATGAGTATAGGTCCCTGTGTTAAATTTTT
TTTCCGTATGTTTGCTAGTATTCTGTACGTGTTACAGCGTCGGATTACCT
TTTATATGACGACAGCATGCTATAGCCTCTCTCTAGTAGTCTAGTTCCTT
TCAGTACCCCTTTTGTGCCCAGCCCAAGTAATAATGCTAAAAGAGTGAAC
AGCCTGCTGTCTGCATAGACAACATAAACTGTAAATTCAGAACTATGAAA
GTTCCCTACTCTCGAATTGTCAGAAGTCTCTGATCTTTAGACAATGTTTT
ATTTTTCAACTCCTTAGCTGTAGTAAAACTAACTGTTGGCACTTGGCAGA
GCAATAGTTATAATTTGTGTTAAAAGAAAATGAGTAAAGGATATGCTACT
ATTTATAGATATTATGACTATAAGTATTTTTGATTTTAGATAAAAAGTAA
GTATTTATTTATAATAATGAATATGCAAAATGTCAGGAACTAAATGTGTC
AAGCCTCTACTAACATGTAATAACGTAAATTCTGCAAGGAAGATATCTGT
TACATTAGAGAGAACCATGTTCTAAAAACACTTCTATTACTAGATATATC
ACCCACATGCATAGATTATATAGATAATATAGGTGACAATTAAGCTTTGT
TGGAAGTTTACAATATCTGAACTAATCAAGGAATATGAATCGCATGTGCA
GAACTAATAACCATAACTATCGCAAAATTTATAGGAATCATGCTATAGCT
GAATTTTAATTGCAGAAAAGGTTAGCTTTCCCGTATGTCATATTATCATG
TGGGAATTGACATTTGACATATACATAAGAAACTAATACATATCTGTTCA
TAGTTAGAGTAATAATAAACTTTACTAATGTATGCACATACTTCATTGTT
CTGAGGGCTAGAGGTGCTAAAATATGCATGTACTTAGTACTTAATTCTTA
TTAATGTGCTGTTCCTTGCGGTGCATTATAAAACAAAGGAGTATAATCGT
TAAATCGGTCCAAAGAATGCAGAATTCATGACTCTCATATCCAATTTTCT
ATTAGAAGTTTGAAAACTTCACTGTAACTTTCAGGATGACCACTAGCAAT
AGGAATTCCCAGAAAATATTTTTTGTCACAACTATCTTGTTGCAAGCAGG
TAATGATAAAACCTTTTATGTCTAATTTTCAAAAGGGGTTTGGTTAAAAT
AACTTTGCAAGGTATGGATAGTAGCATACTTGATCAATAAAAAAAAAAGA
AATCTGTATGGATGCTTTTGATTTTGTTGTCAGTTAATAGTGTAATGAGT
AGGATCTCCATAGACTCATGAAACACTAAACCTACATTGACTATAGTAGA
AGTCGGACATTACATCTTGTTATTTCAACTACTGTAACTATTAAGGTATC
TAGTACATCCATAGGCCATAGCTCCCAAATTAATCATGAATTACATCCAT
TACTGGGCATTAAGTCCTTAGTAAAGATTATTGAGTAAAGCTATTTCCTA
TTCAGTTCACCATTCTAAAATAAATGTTAAGAGAATACAAAATGCATAAA
GACCAGGAACAGTTACCTGAAATGACTAGCCTTTGTAGACTTCCATATTT
TGGCCCTCTGGGGTTGTGCACTTCCACATAGTTCACTGACAATTATATCA
TGTATTTGTGAACTGAAACTCGGTTTCTTCGATTAAGCTCTGCCCTGGAG
CCTTTTGCACACTCATCCTCCTCATCAGTCTCCTCGCATCCCCTGCCTCC
TCCCATCGTCCTGTTTCCGCATAAAGATTGGCCAACAGGACATAGTTCCC
TGAGTTCCATGGTTCAAGGTTAATAAGTTCTTTCAGTGCCACCTCAGCTA
TGCTAATCCCAGAATGAGCATGGCATGCGCTTAGCAGTGCACCCCATATC
GCAGCATTAGGTCTCATTGGCATCCCTTGAATCAATGCATATGCCTCCTC
AAGAAGGCCAGATCTTCCAAGTAAATCTACCATACAACCATAATGCTCAA
TTACTGGCTCAATACCATGCTCTAGCTGCATGCTCTGGAAGATGTCCCTC
CCAACATCCACAGCGCCAGCATGCGCACAGCACCCAAGCACCCCCAGAAA
TGTCACTTCATTGGGCATCTCACCGTGTGTCCTCATCTCCCGGTAAAGCT
CGATGCCCTCAATCCCATGGCCATTCAATGAAAATCCTGAAATCATGGTG
TTCCAGCTCACCACACTCCGCTGTCGCATTCCCTTGAATACCTCCCTTGC
ACTATGAACATCACCACACTTGCAATACATATCCATCACTGCATTTGCAA
CATGTACTTTCCTGTCTAGCAACCCACTCTTACGTGCATGCTCATGTGCC
CATCTCCCCACCCCGACATTCCCCAACCTCCCACAGACCGGCAGCACAGC
AGCAAGGGTCCCATCATCCAGTGCCACCTCCCCCTCCCTGACCATCCTCT
CAAAGCACAAGACCGCAATGTCATCCTTCTTGCACCAAGCACACCCCGCG
ATCATAACATTCCAAGAAACCACGCTCCTCCTGGAGCGCTTGTATCTCTG
CATTTCGTCAAACAGGTGGCGTGCGGCACCAAGATCATCAGCTCGGAAAC
AGGCCGTGATGAGTGTGTTGTAGGCGACGGTGCACTTGTTCCTCTGCGGC
ATTTCATCAAACAGGACGCGGGCGTAGTGGAGAGGATATGGCTTGAGGAG
CGCGAGAGAGATGGCGTGATGTGAAAGGAAGCCGAGGCGGAGAAGAAGCG
CGTGGACTGCGGAGAGGAGAGAAAGGGACGAAACGCAACCTAGGAGGGGC
AGGAACGAGAGGCGGTCGGGCGCGTGGAGGCGGCGGAGGGAGGAGAGGAG
CCGGAACGCGAGCGGCGGCGAGGACGCCGAGAGGGCCCTGATGGCGGCGT
TGAGGAGAGGCAGCGGAGGCGGCGCGTGAGGCGGGACGAGGCGGAGGAGC
GGGAGAGCCGGCGGCGGCGGGGAGGAGAGGAGCAGCAGCGCGGCGAGGGA
GTGGTGGTGCGGGGAGGGCGGCGACGACGGGAGGCAGTGGCGGACGGCGA
AGGCGAGGAGCTCGAGCGGTCGCCGCCGCGCGGGAGGGGAGTGGTGCAGG
AGGTGGAGGAGGCGCCGCTCCGCCGTGCGCGGGTGCCACCCGTCCGGCGT
CGTCACAGCGGCGGACAGCGCCGGCGGCTCGCCGTCGCCGGGCATCGGCG
GCGCGCGGCGGAGGTCTGAACCCCCTGATGTTCCAATTTGAAGTGGACCA
CTTACGAAATTTGTAATGGGCCGGAAAGGAATTTGCATGCTCCCGTGCGG
CCTATATATGTGGGCCGTAACAAAATACGAGCTCGTTGCGGCCCATTATA
TATGGGCTTGTAAATGTTGTGAGCTTAGTGCAGCCCATCCAGTTGGGCCG
GTACGGGTTGAGGTGAGCATGCGGGCCGTATTATGTGGGCCGGAAAGCGA
ATGTGGTAAGTGCGGCCCATATAATAAGTGGACAGTTCGGCCTTCTTCCA
AGCCATTTTCTTCTTCAAAATGCCGGCTCAATTTATCAGCGAGAAAGGTA
TTTCCCGCGTAGTATTTGTAATGCATTGAAACAAATCAAAACAAACACCC
AGCGATCTGTACATTATTTCTCCAAATTATTGCAAAGTTTTTACTACAAG
TTCCTTTATCAGTTTATCTGTTACATAAACCTAGTATACAACTTTTGATC
AGCAGAAACGGCAACAAGCTTCAGAGTCACAGAACATGGAGCCATGGGAG
AAGCAGTGGTGATGATGCTCGTCAGATCTGGAGCTTGCTGGCGAGGTACC
AGGAGTGCATTGCGAGGCTACCGAACGCCATGATGTTGGCCAGAGACGAC
AGGCCATGGATCATCCCGAACTTCTTGTTCATGGCCGCCAGCGTCGGGCT
CGTCTTTGCCACCTCCGCGTTCTTCGAAAACCCGACCTCGCTGCCGATGC
CAAGGTCCTTCTCGATCTTGTGCCTCCTCATCATCATCTGCAGAAAGAAG
GCCCAAGTCAAAACTGTATACTGATAGGTACTACAAAAGAGCACCCTGAA
GTGAAGCAATGTTGGGGCTACAGGATGTTTGTTTTCAGTAATCAGCATTC
AGTGCAACTTGTCAAGAGCATAACAGAAGACAAATGTTGAGCACTGAATG
ATGAATCACAAGGTAGGAGCAATCCAAACTCAAATTCAATTGAAGAATAA
AGGTATATGCCTTACTGTTCTGTAGTAACACCCTGCGAATTGCTGGCTCA
CACAAATAATTCAAGACTATGCAATTGTAAGACCAAAAACATGGCGCTTA
ACTACATTAAGCCAGAAACTTTTCTAATTTAGAACCATAAATGTTTACTT
ACTTTCCCGATTCCCAAAGCTGCATTGCTAAGCTTATTGGAAACTAACAA
AATAAGAGCAAGTGCCCCTGTGTCAAGCACTTGCATAGTTGCATGTTTAT
TTAGCCGGTGCTAGTGCGTGCTACCTATGGCAACCACTACCAAGTTACTA
CATATGTTCATTCCTGAAAATAAAATGCAGCAAAAAAAAAACATTTATTC
TTTAGGCCTCATTGCCGTAACTTAATCGGACTTTTTAATTAACATGAATT
GATCCACCTATACTTTATCGCCTTCCCCCAAAAAAAAAAATCAAATCTAC
ATTGCATGGACATTTACTTATCAAGCTTAAATTTCATGCAATGCAAGTAG
AATTAGGTGAAAAGCAAAAATCGTAACATAAAGAAAGCAGAAAAATGGTA
AAAAGGATTTACCTCTGTGGTCATGGGAGTGAAAACCAGAAGGTTGGAAA
GGTCAAAACCAAGGGCGGAGATCAAGAATCCAAGCTGATAACGCTCAATG
GTAGATGCCGTCTTCCAAGGATGTAGATACGCAAAAGCTGCCACTGATAT
AGCCGAGCATACTGATATCAACATGAAGTAGGCTGGGAACATTTTCCCTT
GCAGACTCCCAAACTGGTGCCTTGGCAAATACCTTAAAGAATACATCAAC
AAAGCAATGTCAGTAGCCTTATTCTGAAATATTTTGGGGTAAACAACTTG
CGGTTGGTGGGATCAAAAACCAAAATAGATGCTGCATTTCTGGTTTTAGG
TGATATTTTTTCTGTAAAATCACAAAGCAACATGTACCATGTGGGTATAA
TAATACAACACTGAAGGCGCATTTGAACAACTGAGCGGATGACAGTGCTT
TCTGAAATGGACACTAAGTATTACTCTGAAACATGCAGCTTACACAATAA
TCCTACTTGCTTGCAAAAGGAACCATGAACATTGGTGAAACCATGAAAGA
GTTCTGAAAAGTTCTACAGGCCAAAGGCTCAAAATGGTGAGCTCAGGCAC
AGCGGGTTTACAGTTTTAATAAGAAAATTTAACATCTCAAATCTCTCCAG
AATCCAAATAACCAAACATACAGCAATTCCAAGTTAGACATTAGTGTTCC
ATCCCTATAGGTTGTAAATTGTACCAAAGGATGGGGTTCTGTGCTTACAA
GCATATAAACATGCAATATTTACTAAAATGAAATCCTAGAACCAAAAGTA
AAAAAATGGATGAACGTTTGGGCAAGGCTACTATTCTAGGGTCAAACCCA
AACTGCTAGGAACAACCAAATTAGCATTTTGAGCATGGCCAAGACTATGC
AAGCTCTCCGCTTAAATTTGACAAAATCTGATACTGTTTACAACATAGTA
ACACTTACGAAAAATCTAACAGCAACAATAATCGATGTGAAATCCAAAAT
TCCACTAAAATGGAGCTGATGGTTAGTTAAACTAAGTATAGGGAAGCGAT
TAGAGAGCTGTTACTTGAACATGACGATGCCGCCAATGAAGGTGACCCAG
AGCGCGGCGCCCCAGGCGGTGGCGAAGCAGAGGACGTGCGCCAGCCTCGC
CGCCGCGACGCCGGCGCCGGAGCGGCCGGAGCCGCCGAGGAGCGCGTCCG
GCGCGAAGAGGACCCCCGCGGCGAGGAAGGACACCGCCGTTAGGAACCGC
GCCGCCCACCCCATCGTGCCCCCTACTCCTACCAGGCTAGGGTTCGGATT
CCGGGAGATTGGATGGAGGAAGAAGAAGAAGAGAGCAAATCTGTGTGCTT
GGAAATGAAATTGAGCTCAACTTAAGCACAAGAGTGTGAAGTGAAAGACT
AGTCAATGGAGTACTACTATACTAGTGCTTGCTTGCAAGGAAAGTTCTGG
AACCTCATCTAGAACGCATTAAGTTCCATGCATGTTCACTTTGATGACAT
TTTTAACCCTACTAAATAATTTGTCAAAAAAGTAGTTACATTTAGTTTGC
TGCCAAATTTTGGTAACTATATAAGAAATCCTGTCAAAATTTTGGTAAGT
TACCAAATTTTTAGCAACTATGCTAAAATTTAAGGTTTTTTTTTTTTATC
AAAGTGATCAGGCCCATAATATTTCCTCATTAATTTATAGGAAGCAATTT
AATTTAATTGATTAATTCCCATAATCCACACAAATAACAGCAAAGAAACA
GAGTTCACTGGTACTATTTCTACCAGCTTTCTACTCAATGGCAATTCTCT
GAAGTCTGAAGTTCAAAGAGAGGAGTCAGCATAGGAGAACTTGTGTTACA
TGTGACAGAAGGCTTGACCTTTTTAAACTACTTTTAGAAATGATGAGTTG
AATGAACACTGTATTAGGCAGGAATTTGCTCAGCTGAACCTCATTCGTTT
GTCTGGTTTGTCATGACCAAACAAACCTATGGGCTATGGGCTTTAGAAAA
TATTTGTACCAGAAACCTGTGGGCAGTTGGGCCTAGAAAAAAGAGCAACA
CATGGTTTTGGACCAAACAGAAGAAACCAAGATTAGGAGTACTAGACAAG
TAAACAGTGAACAGCACTAGCAAAAGAACTGACCCTGTTCACAGTAGAAC
ATGAGGTCAGACCTGCAGTACTTTGGCTAAACATTCATCACACATTCACA
GATCACAGTACTTCAATGGAGGCAGGCCATCTGCCGAAATCAACTGTAAA
AATGGAGTGTATTTTGGACAACAGAAGAAGAACAAGTAATGAATGATCTT
ATGTATTTCTTCAGTTCAATTGTTTGAACCTGAATACTTGATCAATTCCA
AATTTCCAATAGCAATGTGATGCCATTCCAATTGCTACCTCTACCTTTGT
AGAGACAGTGGCACCAACAATAACAAATCCCCAAATCATCATCAACACCC
AAAAGATACAATCAATTCCAAATCTTGTTGAATAATCCTATGCTTTTGAT
TGATGAGAGTGGCTTTCTTTCTATACCCCTAGCTGCTCGAGGGCGATGGT
GACGGTGTGCGTGAGCTCGCCGATGATGAGGCGGTGCTCGCCGACGGGGA
TCCTTCGGACCCCGTTCCGGTCGGCGACGCTGAGCCCGTCGCACACGTCG
ATGCCCATCTCCACCCTCGCCGTCCCGCCGGCGGCCAAGTGCACCTTCTC
GAACGCCACCAGCTGCCGCACCGGCGCGCCGCTGCCGTCGCGGGCCTCCG
ACGGCGGCGCCGCGGCGGCGTACACGAGCACCGTGTGCGCGCCGTCTCGT
TCTCCCACGTTCTTGACGTCGACGTGCACCGGCATCCTCAGCTCCTCGCA
CCGCGCGTGCGCGACGCGCACGGCGGCGGCGCGGCTGAGGCGAGCCGTGG
CGTTGAGCGAGGCGGAGGCGGTGGAGGAGGCGGCGGCGGAGAGGCGGACG
GTGAGCTGCGACGGCGCGTGGGCGAGGGAGTGGGTGAAGGAGGTGTAGCT
GAGGCCATGGCCGAAGGGGTGGATGGTCGGGCCGGTGTAGAAGCGGTAGG
TCCGGCCGGGGTAGCCCTTGGCCGGATTGGCGCGCATCGCCATGTTCGTC
ATCGGCACCTTCTGCAGGTAATCTTGCGGGTACCATGTCACCGGCAGCTT
CCCTCCTGCAGGAACACACAACAAACCAAATTCCAAATTAACTTGATTAA
GATACATATTTTTTTCTCGATTTCTATTAGTATGTTTTTTAAATTGCTAA
ACGATGTATTTTATATGGAATTTTTTATGCTGATGTTATTTTAAAATATT
AGAGAAACGTTTAGGGGTCTTCTATCTTCGCAGGTGGTGGCCTAAATGAT
CTGGGTTTGAAGTCTCAACCCTTCTAATTATTTGATATTAAATCATTCCA
TAATATTTGCGTCTTTTGTTTTAAAATATCAGACAGATACATTTTTTAAG
TTTGTAATAAATTAATACTTAACTAATCTTGTATTAATGACTTTATCATT
TTACGTACCATCATTTTTTTATCTTCGTTAGATTCAAACAAGACCTTAAT
CTCCTTTTTGAAAAGATTAGTCAAATTTCACAATCAATCTCCTTTTCGTT
GGAAAGATTATAAAATTTTGATATTTTTGAAGCACTCTGAATGAAAATGA
AATGAAATGTTGCTTGGATTATGTACTACCTGGGTTGTGGTGGCCGAAGA
TGACGTCAGCAATGGCCTGCCCGCCGGCCTGGCCGGGGTACCCAGCCCAC
AGGATTCCGGCGATCTTCGGGTCGTTCTGCGCGAACCCAATGTCGATGGG
GCCACCGGACATGAGCACCAGGATCACCGGCCCTTTCGACGCCTTCGCCA
CCGACGAGATGAGCTCCGCTTGCCGGCCAGGGAGGAGGAGGCTCGCGCGG
TCCAGCCCCTCGGCCTCGATCTTCTGGTCGAGGCCGGCGACGACGATGGT
CGCGTCGGCGCGGCGAGCGGCGTCGACGGCCGCCGCGATCGGCTGGCCGC
TTCCCGCGCACGCCACGTCGGTGCATCCCGGCTGGTGCGCGGCCCGCGCG
GCGTACCGGGCGACGCCCTGCAGCGGCGTTGTGTACCTGCACGGCTTCCC
GGCGTAGTTCCCGATCATCGCCACCGTTGCCTCGGCGTGCGGGCCCACGA
CGGCGACGGCGCGGCGCGCCGTCGCCGGCGACAGCGGCAGCGCCCGCCCG
TCGTTCTTGAGGAGGACGATCCCCTGCCGCGCCGCCTCCACCGCGAGCTC
CTGGTGCGCCGCCGTGCACACGTGCTGCGGGCCCAGGTGCCCGAACGGCT
GCGCCGCCGGGTCGCCGTCGAACATCCCGAGCCGCATCTGCACCGTGACG
GTGTTCGTCACCGCGGCATCAATGTCGCCATCGCCGACCTTCCCCTGCGC
GACGGCGCCCTCGGTGTACTGCGCCAAGAACGGGCCGCAGTCGAGGTCGA
GCCCCGCCCGGAGCGTCGCCGCGACGGCGTCCTCCCTGGTCCGCGTGTAG
TGCTGGTCGCTGTAGAACACATCAACCGAATCGCAGTCGGAGACGATGTA
GCCTGCGAGCCCCCACCGGCGGCGGATGGTTCCCCGGAGGAACGCCGCGT
CGGCGCAGGTGGGCACGCCGTTGACCTGGTTGTAGGAGCACATGACGCTG
GCGGCGCGGCCGTCGACGACGCAGGAGCGGAAGGGGACATTGAAGGTGTC
CTCGAGGTCCTGGCGCGTCACGACGGCGTTGAAGTGGAAGCGGTCGGTGC
CGGACCAGTTGTCGAGGTCGTAGGCGGTGAAGTGCTTGCAGCAGGCGGCG
AGCTTGAGGCGGCCGGAGGAGGGTTGCTGCTGCTGGAGGCCGCGGACGTA
GGCGGCGGCGTAGCGGGCGGCGACGGCGGGGTCCTCGCCGGGGGTCTCCT
GGCCGCGGCCCCACCGCGGGTCGCGGAAGATGTTCACGTTGGGGCTCCAG
AACGTCAGCCCCGCCTGACCGCCGTTGTACATCGCGCGACCCTCGTCGGA
CACCGCCTGTGCGCATACGTACACGTACATGAATACAGATATACGTATAC
AGCTGAAGAAATACATGAATTAATAACTCTAATATAAAACACACACATAA
ATACATACATGGATTAATAACAAAAGGAATTTGCTAGATTTCAGACATCT
AAGAATTTATACTATTTTTTCTTGTCACCTGAAGTAAACATTTTGGTATT
TGGTTAGCTTAAAATTGCAATGTACTAACACGTGCCGTTGTATTTCATTT
TGCCTGTAATTTTTTTTTCGAATTACACATTACAACGCACGCACACCCAT
CCCTATGAACGCACGCACATAAACTATTTACGTAAACCCTATCTCTACGA
GCATCTTCGAAGACTGGGTTGCATTATATAGTTTTACTTAATTTTTGTTT
AAGCTTAAATAATTGTATAGTTCTATTAAAAAAAATACTTTGTTATGAAT
ATTTTTTTGACTGAATTATTTTGAATAATTAATAGTAGAGGGGATGAGAA
TGATGAGAAACCTGAAAACCAGATAGTCCTGACTAGTAAAAAAATACTCC
TAAAATATAAAAAGAAGAATCTTTCTATGGATTGTTCATCATGGGCAGGA
TGACAACGAGTCATGGTTTTGATCACAGTGGAGCACGAATCACGAGGCAG
GATCAAATATATAATTGACTCTCCTGCAATCACATGGCCGTGTACCCTAT
CGTGTACTCAACCAAGTTACTATGCAACACTGCATTCGCACGTGAATTCT
CAACCGTGTGCTTGTGCTCACATTCACGCTCGTGATCGAATTCCTCTGCA
AATTTCAGAAGATTTTTTTTTAAAAAAAATGTCTGCAGGTTCTCTATCTC
TTTGGAAACAAGACATGCAGAGATCAGATCAGACACAGGTCCAGCAACTT
GCCCTGAAGGTCCAATTTGTGACCACTGTTTGGGCCTTGAAGGCCTCGAC
TACTCCTAATACAGTACTCTTGTCTTGCTAATCTTGAGAGAGCCATAAAT
GAGGCATCTGAAGATCTTGTTCTGCAAGTATACTACCAACTGCAGCTCTA
CAAACAAGTCAACAACCTATGGATCACATTGTACTGGAGCACTACTGATC
AATTGATCATAGATCCTAGATCGACAAATGGTTTCACTGAATTGTTGAAC
TGCCATACCTACCAATGGGTAATTAGGAGTAAAATGGCCATTATATGAAT
TCACCATGACACGGGGGAGGGCTAGCCCGCCGCTCGGCTCGCCGACGAAA
ACTCCATTAAATTTTTAATATTGTTGAATAATTAAATTGATGATAGAATT
TCTATAGCAAATGATAGTTATAATGAAGTTTGTTTGAGCTAAAAAAAAGT
TTTTCTAGCTTCGCCACTGCCATGATATGAATGGAATTCAATATATATGT
AATAACAAAAAGGCAAAAGGCCAAAAAGGTTTGATCTAAAGCTAAAGTTA
AAGCTTAGCACTGATTATGGTAAACAAAATTCAGTGCAAACAACTTTGCC
AGAATTTTAGTGATGAAGAGAGAAGGACATGCTAAAATGAGAGAATAAAG
GTGGGCAATATGCTATGACTACAATAACAAGAGCAACATATCATAACTCT
ATTCTTATGGACTCTTCTGATGTAAATAGTTGCTAGCTGCCTCCTACACT
TCACCTTGGCCGTTGGTTGCATCTTGCATGGCCACCTTTCAGAATGGGCA
TCACCTTTAATTAAGGTGTACCAACTTTACACATTTACACATTGAAAAAT
ATTTTCTTAATTAGCTAAGATAAGATATCAGAATGGGGCTCAAAAGTTTT
AGATTTGGCTAGGCTGGCTTGCACATGGCTGCACCCCTGTATCTTGCACA
CCATTGGCCAGCACACTATATAGGACACTAGGAATTCCATTATGTCCTTC
CTTTTTGGACTTGGACACACTAGCAAGGTGTGCATCACTCTTGGGTCCTA
AAGTTTTGTCCATTGATGATAATGAACTTCTAAACTAAATTTAAGTGCAT
GTTATTGTTTTGATCAAATATTAGGACATAGTCTTTCTCACCACCAGTTT
TTGGTTATGAAAGGTGCATGATGCATGCATGCTTTTACAGGGCTAACAAT
GGTAAAATAACACAATGATTAAGGTAGAATGTCACATCACAGTTAGCCTA
ATACATGCATGAGATCTAGATATATTCTTCAGTGTAGAGCAGAGCATAGC
ATGTGCATTGCTTGCTTGTCATTTTGCTAAGACAGACCATGTACAAACAC
GGTGCCTTAACTCACAATTAGTGCCTAACATTATGTCTAGACGCAAGCTC
TAATGTCTTATCTACAAAAAGATAAGTACTACACACATATACCATTTGTG
TGAAGCTAAATTAACAAAAAAATAGCTAGTAAATGCATGCAGAGCAAATC
AGTTCACCACTAGTACCAAAAACGCCAGTAAAATCAAACAAACCAGAAAC
AAAGTACCCTTGAAAGGTTAAAAGCAGTCACTTGCAAAAAGGCCAAAAGG
GCATATGGATCATTAGCCTTTTCTTCTTTGTAATCACACATGTTGTAGGC
TCCACACAAAAATAATAATACAACTCCAGTGCTCTATCCATTCCACCAAC
CATGATCCAGCAGATGCTATTGCTGGGCCAGTGTCACAGTGACCCTCTTT
GCTCATGCAGATATTTAGGCCAACTCATAACTGAATAAAAACTTGTTCAT
GTAAAATTTCCACAAACTTTTATCTTGCAAACATTATGTGCTTGAAGTTT
GAGAACTGCCATGCATACAAAAAGGTTTTGTTCACTACATCTTACACTTG
TTCACCAAAAAATAACATTTTCTGTTATAAAGATTGAAAATTTTGTGGAC
ACGCATCATTATTAAGCAAAGTGGTGGCAAGAATGCTAGTGCTCTATCCA
AGTATTATGGACCGTGAGATATGTGCTTTAAGATTCGTACCCAAAATCAT
TGGCACTACCAAGTAAAAAACTACTCATTCTATTCCAAAATAAAAACATT
TCTAGAATAGTGATAAGTCAAATATTTTTAATTTTAACTATTAATAGCAA
AAAATCAAAAAGATCATTCATCTAAAATTGATGTTATTAGATTTACTATT
AAATAAACTATCATAATATGTAACTTTTCATTTAAAATATTTTATTGGTT
AAAGTAGTATTTTAAAGATTGCGTGGAAGATTTATATTTTAGAAGAGAGA
GAGAGAGTATAAACCATAGAAAAAAAATAGAGAAGGACAGAACCTGAGAC
AAGCGCGACGCACAGTAGCGAGTGACACAGACAAGGACGCCATGGCGCGC
ACAGACATGACGAAGAGAGGCATCACATGCACGCATAACAACAAAACCGC
GACAAAAGCAAAAGCGCCGCGCACGCCGCACGCGCGCCGCGGCGTCCCGT
GTCCGCGCCGCGCGCGCGCCACGGCGCCGGCGACGGCGACAATGCCGGCG
ACACAGTGTTAAGTGTGGAACGTACCTGCCCGATGAGCTCCCAGAGGGTG
GCGTTGAACGACGCGGCGGTGCCGATGACCTGCGGGAACGCGGTGGCGCC
GGGGAACGCGCCGCCGAACCTCACCCCGGGCCCCGTGTCGGACACGCCGT
GGAGCGCCTCCGACCACCACTCGTACCCGGCGACGCCCAGCCGCGGCACG
CCGGCGGCGTTGTTCACCAGCAGCCGCACCTTCTCGGCGCGCGTCAGCCG
CGCCACCAGGTCGCGCGCCCGCGCCCGCGCCGGCAGCGACCGCCTGCAGA
ACGGCAGCGTCGCCGCCGGCCCGCCCGCCGCGCACGCGAACGCCGACCGC
GCCGCGACGGGGACGACGCCCCCGCCGACCGCCGCCCCGGCGAGCACCAG
GAGCGGGAGGAGCAGGAGGCGCCGCATTGTGGAAGTGAACTCCTCCTCTG
CAACTGCAAGGTGTTTGTGGAAATGGAGATGGCGAAGGCAGCGTGCTTAT
ATAAACCCAACCGCACAATCTCAGGGGCTCTGCAAGTTGCAACCAACCCC
CAGAGGAGAGGAGCAAGAAAATGGCTAATTTCTTTCTCTCTTTTTTTTAT
ACTTTTTGTTTGCAAAGAAAAGTATATGCTTTTCAATTAAAAATTTACAG
CACGTTTTCAGTATTCCATAAATTATTTGGTTTGCAGAGAAAAGATTAAT
TAAAATTCAATCAATGTCTCGGGTGCCATGAGTTTCTTTCTTCAATTTTG
ATCGTCTGTTTTATTTAATTGTTTTAAAAAAAATAAAAAACATAAGTCAT
GTATAAATTATATTCATGTTTTATAATCTAATAACAATAAAAACACTAGT
AGTAAAAAAATTTTAAATAAAACGGATGATCAAAGTTGGCACGGAAAATT
TATGGCTGCATTTATTTTGGGATGGAAGAAGTAGTAAATTGCAGTCACTG
CTGCTGGCTAGTCCTAGAGAAAACTTAAAAAAAAATCGGTGGCTGACAGT
TTGTGTGCTGCGTGCTGGTGGTGTTTTCATTCTCTTGTGCATGTGAGCAT
GTAACTGTGTGTTTGTACAATGAGAGAAGTAATAAATCATTTTTTCCCTT
TCTTTTTAGTAATGATGTTTGTACTGAATGAAAGTTGGTGGTGATGGATA
TTTGTGATTTGTGCTTCAAAAGTCAGATAAAGAAGTAAAGCGGTTTCAAG
GACAGGGCACGGCTACTTTGGAGCAGGTATTGACGTACTAGGCTCTGTAC
TGTACTGGTGTAAAGACTGCTTTTAGAATTTACAAAGGTAATTACTGCTA
TGATTAACATCTGAACATATCCATTAGCTTTAACTCCCAAAACAAGTACC
TTCAAATCTAGTAGAGATGAAAATAGAGGAACTTTCCCATATGAAAAGCA
CCTAACAACTTTCCCTATCTCCTTTCTTCCTCTATCCCTTTTAACCTGAA
TTTTTTTTGTTGGTTTATCTTGGACCGTCCAATCAAAGAGTCTATGATTT
TATTCTAGAATAGAAACAATGTTGAAACAGAAGATTTAGTTCATTACCAC
ACTAGACAACAAACAAGAATCTATAAGTTCCAATTAAGGCCTATAAATAT
CTCTCAGTGATCACCATGTCATCTTGATCTTTTATTTGTAAATGAGAGCA
TGCTTTTAATCATAATCTGCTTTTTAGCCTCTGTTTGGTTCTGTTTTGGA
TTTATGAGAGCAAAAGAGAGAGGGCCTGCTTGCCTTTAGCATCACATTTG
TGTAAAGATGCATTCATGCCTTGGAAGGACCACCTTGCAGAATGGAAGGA
TATTTCTCCACACATATGTCATCAGACTAATCTGTTCACAGTACTCATGC
AACAACTCTTCCATAAAAACAACGTGGCCTCATTAGCACAAAGCTACATG
TTTCATAAGCAGAAGCACAAGCTCAAATCCTACATCAATCAAAGAATGCG
TTTCAAACAAGCCCAAAATGTTACTGAAAGCATCTTAACGATGTACTTTG
CCAAGTTTCATTTCACACAATATATATTGACTCTTGCACTCACCGTTAAT
CTTGTTGAGCAGTTGGTAATCCAATCTTTTTTATGGTCAGTTTTAGTGAG
CAACCAACTTGGAACGGCGTACTACGTATTTCGCCGGCAAGCAGTTGTTC
AGTACTTCAACGTACAGATCAAAATGTCATGATTTCACCTAACACCTTTA
TACAAACCACAGTCCAGTGAATTACAAATGTTTTTAAATGCAATTTCATC
AGGTTGTACAAAATGTTGAAGAAGTTCATTCTGTCATTAATTAATATATT
TAATGGCGGCGCCTATCATGCACCTGATTTGATCGCCAGCAAGAAGAGGA
TTAGAACTGAGAATAACTTCGCTTGAAGAAATCGGACTAGTAGGTTGATT
TAACAAGCTTTGCTGGAAGAACTAATGACGTGTCAGAATTACTTACCGTT
TAGACCAATGCAAAGGATACGAAAAGCTTCATCAAAATGGTTTCCTTGTA
CGGAGGTATTGTTTGGCAACTTTGCTGACATGGATTGATAAATGAGAGCG
AAATGAGTGTGTCACTGTCAAATCGGATTAGATGAGTAGTTCAGCTGCAA
AGGTTAAAAGCAAGAGGATAAATACGATTTCAGAATTCAGATAGCACCAA
AAAGAGTAACCAAAGTTTGAGTGTTAATAGATCATCTGTGCACAAAACTT
GACGTCTCTTGCAGGTCTGCTTGTGCTTATCCCTTTTCACTCTGTTTAAA
GCTTCTTTTCTTTTTGTGAATTCTTGAATGTTGATGAATGAAAGGTCGAG
CAAACACTTATTCTTATTCGCAACTAAATGCTTCCAAAGAAGAAGCATCA
CTCTATTTTCCCTAATCCCTAGTGATTTCTCCACTACACTGTGCAACCTA
TTTCTGATGGCAAAAGTACTACTATATATTCTAATGACAGGCAGAAAGAC
AACATGCTTATTATTCCTTATTCTTTTCCTTTTCACTTTCATGATGTGTG
ACCAATTGATGGTGAACTGTTAGTGGCTTTCAAAAGCATAGCATGTTATA
CATCACTCTGACACAACTAGGAGAAGGGAGAAAGTGTGATGTCCAGATGC
TAATGGGACATGTACCATTTCACTTCAAGTATTGGCTCCTGTAAATGGTC
CCTTCTACTATCCATTATCCCTTATGCCAATGCCACTATGGCACCACCAT
CCACTAGTAAGGACAGAAGTTAGCTCCAAGAGTTAGTGGTACAATGTATT
TATGGAGTAGTGTTGTGATGTCAAAGCAAGAAAACTACCAGGGTACCCAC
TTCAGTAAGTATATCTGTATATGATCTTCCTCCTGAAAATGCTGAGCAAC
TATTTGTCTGCAACAGTAGAAAAGCTAGGTAATTAGACTCACTGTGAATA
GATATTTTTATGGGTTTAGTCATGTAAATTCTGCATATGTAGCTCCCCAA
ATCTCTGCAGAAAATATGGAGATGATTCCACATTTCCACTTCCCAAGGCT
TTTAGTGGCGTTGTTGCCTCATGTGCATCCACAATTCTGCATCACTTCTG
TTCATGGACATACGCACAAAGGTCAACTTGCAAGCATGCATCACCCAACT
GGAACCGAACTGGATGGCTTCAGCTCATGGAATTCAGCAGCTGTTGATGT
AGGGGTTGGTGCTGAGGCAGTGAGGCTATGCTGCAGAACATGTGGTACTG
ACTGCATGTAGGACAGGATACTGCATATACTCATACAGTTGAAGAAGTAA
TGGGAGCAGGAATGAGTGAATGGATGGATGATAGGAGTACCAGACTGCAG
TGTATCTGTTGGGCAAATTGAGAGTCATGGGCTCTATTGAGTCTCTCTGA
TTGGATGCAGCACATCTTGACTGAATTTTGCATCAGCAATGATTGTGTGC
AAGGCTCTTTCTCCCCCACCAGATGCTGCGAAATGCATGTATATCTTCAG
GAACAGAAAAGAAAATCTTTCCCTCCATTATCCACCCTTGTTTTTTTTTA
TTGAATTCATCATTCTACAATTAAACACTGAACAGAACAGCTTGTGAGTC
ATCAGGATTGGTTCAAGACAGATGTAATGACCAGTGCCTTAGCTTTCCTC
ATTGCTGTCCCATTAAATTCTTCAAATCACCCGTGATCTTGATGCCTTCA
TATGCTCTGCAGGGGATGTTAACCAGTGCTCTTCTTCGATACTTGAACCT
TCCTAATTTTTCACGAGGCTTTTTACAGTCTTTGAGTGAAGGAGGCACCA
TATCCTAGCCGTCCATTCCACTCAATCTAATGGCCTAGGATCTCCCGCAA
AAGCAGGTACCGAATGTTGTTGATGGTGGGAGGGCAATTTTGTACTTTCG
CTTGCAGGAATCAAGTTGGAGCGGAGCACCATCTGTCCGATGCAGTCGTC
TACTCATCGACTCCTCAAATCGAACAGAAACCGTATAGGCGAACACGGGC
ACACGGCGACGAGCCTGAGACAACCGATGCGGTGGTCTTCCGGGCGGCAG
TGACCTCGGGGGAGGTGGGCCGATAGGGAACACCGGCGACTTCGTGGTTC
CCTCCCGTCAGTGCTCCCGCTTCCTCCCTCCTCCCGGTTCGATCCTGACG
GCGCCGCATTCTAGTCCTCCTACCCATTCCACCAGAGCGAGGACGGGCAT
CGCAATTCGCAAGGGCGCCGGCAGCTGCAAGGTCAAATCGCGCCAGGGCG
ATTGGCTGCTACGGGCTACGGCGAGGCCACCAGGAAACTTGAAGCAGACA
AAGCTTTTCACTCGAGAAGCTCATCTAGAGAAGCCAATATAAATCCACGA
ATTTCAGAGGCCTCGTGCCAAGGAGTTAGAAGTCCTGCAAACCAGGCATT
TGTTTGCAAGCCAATTGCATCATTATGCGCTGAACCACAACTAATTACAG
AAAGGTTTACAAAAGAGCCTTTTCAAGAACAATACTCCAACTAAAAAGGA
ACAAGGAGCTTGAAGAACAGTCATCATCAGAAAGTTCTGAATACATGTCT
GACATAAATTCCTAACAAATCCTATATTCCACAAACAAGATCTAAATAAC
CACTGCGTACCACACCAAAGAAGGTTCAGAGTTCCACACTTCCACTTCAT
TTGAGTTTCAGAAGGTTCAGAGTTCCAGGAACTGAACTTGGCACTTCCAC
AATACTGAACACTCATACTTCATGCGAGCTTTGAAGCACGGCATATATAC
TAGCACAAGACAAACCACTATGCATGCTATGGACACGACATGACTGTCAA
AGTGTGGAGCTCTGGTGCTGTGTGGAGTTGGGCAGGGCACGATGATCAAG
AGCAAGGGGGGAGATAGCCGACAGATGAAGGCAACGACGCCCTGTGGCTG
CAGCAGAAAGGACAAAGAATCGGAGACGGCCATGGGAGGGAGCAGGGGCA
CCCTGCCGCGGGGAGGATAGAGACGCTAGCAGAAGAAGCGGGGAGGCTGG
CTTTATGAAGCAGCGACGTCGTGGATCGATGGTCGGCGGCGAGATAGATG
GGTGGAGGCGGCGCTATAGATGGGTGGCCGACGGCATCCTGGAGGAAAGG
AGAGGCCGCGCCATCTAGGGACGTGCGCCGGTGCCAAAGCAAGTGAAGAC
AAAGGATGCGGAGCGGAGGGGAAGAGGACGAAGAAGAAGACGGAGAAGAG
ACGATACCACACGCGCAGACGTGCTATTCCGATCGTATCCTTTGTGAACG
GACGGATGGATGGAGTTGGTACCTCCTCAAAGATAGGAAAAATACTCATT
TTTCACACTGTATTATGTTATACTAGCAATGCCTTCCCTGATTCATAGCT
CGAGTTGTTGTCTCAAGGGATGAAACTGGTTCGGATAGTTTCCGTCCGTC
CGGACCATTTTTCGAATTCGGATAGTTTCGGTCGGAACTATCCGGAAATT
CTCGGATTCGGAAACAAATTTGGATTTTTTTCTCGGAAACGAAAACGAAT
ACAGTAAGGGTACTATCCGTTGGAATCGGAAAACGGTCGGAAACTATCCG
GAATTTTTTCGGATATCCGCAGACATTGAGTAAATTTTAGAAAAAAACAC
GTATATATGCATAACTTTTTCATACGAAATCATATGAAGACAAACTTTAT
ATCAACATTGTAGAGTTCGGTGAGATCTACAACTTTCTTATTGATTATTT
TATTATTTGAGGTCATTTAAGGGTCTAAATATTCATTATAATATACCATA
TTAAGTTTTACAAAATCTCATATCTACAATCCAAACGACATCTGATGGAG
ATGTGTTCCATATCAAAGTTGTAAGCTCAACTGGATCTACCACTTTGTAG
TTTATAACATTTGTATTTGAAAGCATTTAAAGCATAAAATAAATATTGCA
AGTTTCGAAGATATGAAGTAAAATAAACAACATCTCCAATTTATACAATG
GCAAGTAAGTTATACATCTAGTAGAAGGTCTTGAGAATAGAAACTGATAA
TCATATTTGCATATGGATCTCTTAGAGGAACAACCATGAAAATCGATTTT
CACATACGGTTGTGAGACCGTCTATAAAATTGACGATATAAATATTGGAG
ATGTTGAACTAAAATAATAAGTGATATCTCTTCCTTGATCAAGAAACTCA
ATTTGAGGGGCCTTTTATATACCGGTAAATATTCGCTACCGTATTCGTTC
CGTCTCGTATTCGCTCCGTATTTGTATTCGATAATATTTGATTTCATTTC
CGTATCCGACTTTTCGATTCCGATTCCAATTCCGAAAAAAAATTATGAAA
ACAAATATGATAAAGCTAATTTCCGTCCGTTTCCGATTCGTTTTCATCCT
CTCAGACAATTAGATTGGAATCGAGCTTAGTGTTCATTCCTGTACTCTTC
ACTTATTCAGTATTTCAGTTCAGTGTTCTTAGTTTCATCTCAACCATTTC
GATTTTCGGGTACAAATTATTCTTCCCATGCTTGAATGACGCACAAAACA
ATCAACGGTGTTTGGCGAATTTCATCTAACCGGAGCGACGAGAAGGGAAA
TGGAGCGCTCGACCTTGCCCTCCGCGCTCTGCCACCGGTCTTCAGCGCCA
TCGCCGAGGTGGGGGCTCGCTCGATGGCCGGACCAGGTGCTCCGTGCTCG
AGGATTTACCTCACTGGCTGACTGACTCATCGGAGCGCTCGCCATCAACC
TCGCCGCCAGCGCCACCGTCGCCACTCGCCGGAGCGCCGCCGCCGTCGGC
GACCCACGCGCCCTTTTCAACGATAATACGAGATAGTTTGAGGGCTTACT
CGAAAATAATCATCAGATGCTTACGTGGCTTTAATCTCAGCCGGCTGTGT
TAGATCAAACGGGTGTAAAGATGCACATGTACCTTTTTTGGATTCAAAAA
TGGAAATTCTGATAGCTAAAGGACTCGTTCAAAAAATCACCTCCAACAAC
TGGCTAACGTTAATATCGACCGCTAGTGTTCGATCGGACGGTCAGCAGAG
ATAGAGGCCCATCGACAAGGCCCACAATCTCGTCGTGAATATGGGGCCGC
ACGTTGCCTCCGGCCTATGTTGGCTAGAACTCGCCGCAGTACAGCCTAGG
CCCATTAATTGAGGCCCAAATCATCCCTTCACGGCCCATACATTATGGGC
CACAATTTGCTCCTGGCATGTGGTGGCCCACAAATTAATCCCAACAGCTT
GATGGGCCCATACAATATGGGCCTCACGCCGGCAGCAGCTCACCGGCGCA
TCCCGACCAGCCATGGGCCATGGCGCTCCACTCCGGCGACGACTTGGATC
CCGTCGTTTCTTCGACTCTTCGGCGAGCTTCCGGTCTTTCAGTTTCATAT
TTCAGATCAGACAAGTTGAGCGGGTACGGAATTCAAATTTGCAGAGGGAT
ATCAACTAGAAGCAGGAATCCTCGATAGATAAAGGATAATGAAGTTTGTC
AGGTATTTGTTGTCTGTTTGTCAGTATCATTCAAGATTCAGATCAGGTAG
CTCGACAAGGTAAATCTGAGTTCCCCTCAATCGGCTGTGACCCTTTCATA
TTTATAGGGTGGGTGGACAGAGCTTAGCTCTTGTACAAGTCGAATTCATG
ACAAATTCGTTAAGAACACATACTCTCTTTTCGGATACCAAAACAGGATC
ATCCGGTTTAGCAGGACATATTAATTTTAACTGTTACTCTCTCCATTTCA
GGTTATAAAACGTTTTGACTTTAGTAAAAGTCAAACTACTTTAAATTTAA
CTAATTCTATAAAAAAGTAATAATATTTACAACGCTAACATAGATTCATT
AAATCTATAATTGAATAAATTTCATAATATATTTGTCTCGGGTTAAAAAT
ACTAATACTTTCTTTTCTATAAAATTAGTTAAACTAGGAGTAGTTTGACT
TTAACCAAAGTTAAAACGTCATGTAACCTAAAATGGAGGGAGTAACTCCT
TGTAGTGACAATCAATACTTATGTTAATGGTTGGCATGGGCAACGATTGT
GTCCAAGACTCATTCTCCACCCATCAGCCACTGCTTAGGTGGGATGGAAC
CCATGTATATCTTGAGGAAGAGAAAAGTAAATCCAGCTTTGTTTATTACA
TTGAATTCATCTTATCCATTTAAACACTGAAAACAACGGTCTGTCCGCTG
TCATCAGGATTGGTTCAGGAAAAAGCTACGAGAGTGCCCTAACTTTTCTC
CTTGTTATCCCATTACATTGTTTAATGAGAGAATATATTCTATCTCCCTA
AGTTTACTCCAATTCAAGGATTTGCCATCGATTGTCTTCCTCTATAATAT
GTCATCAACTTTGTCAACTTTTTCTACAATATGCTATTGAGGTGGATACT
TTTTCAAATAAAAAAAAAACTAAAATGTCACTCAAGACATGGCTGTTTGG
TTGCCGCCGTAGTTTGCCTCAGTAGCTGTGGCTCACCATGCTTGGCTTGC
CACAGTTGCCTAAGCTTTTTGTGTCTGAATGTGCTTGCCACAACAACAGC
GCCGCAGATGAGGCGATGATTTTCAGCGCCACAGGTGTGGCGTGTTTTTG
TACTGGGAGCAGTAGTGGCAGCCACAGCTTTCACGGGAACCAAACACCAG
CCGCACTCTCGATCTGGCGTGGCGCATGTTGGCAGGAACCAAACACCGGC
CAAGCTCTCCATGGCTGCCGCAGGTGTGGCGTGCCGCGCGGAGGCGGGCA
ACCAAACAACCAAACCGTCGGTGTGCCATCTGCGCCCACGGTAAAGATGT
TATTTTCCAGGCCAGGATTGTCGATCACAACCAAAGCGAGTTTTTGTTCA
GACTTCATACTCTTTGGCATATAGAAACTACTGGAATCTGAAAGCCCAAA
AGCTTTCGTCATTGCAGAGAGGCCACAGTGAGGGGTGAAGAAAGCATGAC
GTTTCTTCTTCGTGTGAAGGGAGTGTCTATGATCATTGTTCGTCTCTACT
ACTAGCATATAAAGTAGTATGCACCTCTTTGGCTCTTTCTTTTTTCTTTT
TTAATCAAAGTGCGCGCCTGCTTTAACATCATGGAATATAATCTTTATAC
TTAAACTAATTATAATCACATCACTAGGCGCTAGCTAATCATTTGATTTA
CTTGGAAATTTTGGTGCATCACCATTAACGAGTTTCTCTATGGCAACCAT
ACTAGATTCTTTAATTGGATCATGCGTAAACAAGTTGCAACGGCTCATTA
CTGAGGAGGCAATACAAATTTTACATGTAAAAGAAGAATTTATTAACAAA
ACAAATTACATATTCTGCCAGGAAACTGTGAGACGAATTTATTAAGCTTA
ATTAATCTGTCATCAACGAATGTTTAATTTATTGTAGCACCACATTGTCA
AATCATGGCGCAATTAGGCTTAAAAGATTCGTCTCGCAATTTCCTGGTGA
ACTGTGTAATTATTTTTTTTTGTTTTTTTTGTCTATATTTAATACTCCAT
GCATGTGTCTAGACATTCAATGTTACAGCGTGAAAAATTTTGTTTGGGAA
CTAAACAGCCCCTAAACAGGGCCTCATAAGAGCAGGTACAATAGCAGGCT
ATAAGCCAGCTGCAAACATATTTTAAGAAGATAAATAAGGAGAGAGAAAA
AGCAGCGGGCTACAGATTTGTAGCCAGATGTAGCACGGACTCCAAGACGC
GGTGTGTGTACGACAGGTGGGACCATATATTAATAGTGTAGTATGCAACT
ATTGTATGAATGGGCTATTAGATTGGCTATAGATGAATTGGAGCTAATAG
TTGGCTATACTATTAAACTTCACAATTTTTGACAATTTGACCCTTTGCAA
AAACTATTTTTACAAATGAACCGCTGCCAAAACTTATTTCAAATCTGACC
CTTGTGCTCAACGCCAAATCATGTGGCGCTGAACTTAAACACCTCAGCGC
CACGTCAGCTGGCGCTGAATGCCGTGCCACGGCGGATGGGAGACTAAGTC
AGCGTGCCAACGTACATTCAGCGCCATGCTATTTAGCGCTGAGGTGTCTA
AATTCAGTGCCACACGATTTGGCGTTGAGCAAAAGGGTCAGATTTAAAAT
AAGTTTTGGCAGTGGTTCATTTGTAAAAATAGTTTTTGCAAAGGGTCAAA
TTGTCAAATTTTGTGATTAAACTTGCTCTAAGAGGACAGGACTATGATGG
TCCATACATGCCATCAAATGCACACTCATAAAGTCTGAGTTGTCAGTGTT
CAAACTGAAAAACATCACATGGCAAGCTGTAAGTTATTGCCTACTTCCTA
CTAGTAGTACTGGTAGTAACTGAAAGCTCCAAGCAGCAACAATCTCATAT
CGATCCTCTAGCTCCCTCGTCAGATTACAGGGGAAACGTTCTTGATCATC
ATCTCCCTCGTCAGCGGCTGCACGCACCAATTAAGGCCTCACTCTGAGGC
GAGTCTTTCTTCCCCACGCACCAACCCTCTAGTTGCTCACAAGCTCTGGT
TCCTTGCGGTATGAGCTGATTGAAACATCGGATTGCTCAGTGGTCGTCAT
CTTGGCGTGCACTGCTGCCATTCCCATCAATCCAGCTCCATTCGGCCTCG
CCTTTCATGTCCAGCTAGTTCACCTTGTATACATGAAGAGAACACCTCAT
CTGTGCTGGTTACTTCGTCTTTTCATTGCCCATTGACCAAAGAAGCTATC
GAAAGGTAACCCCATTAATTCTTCCAATTCTTCAGCTTCAGTATACTAAA
TTACTTGCTCCAAAGACATTGCAAAATAGCTTGTTAGCTAGAGATCGTGC
TCCTGCGTTACATAAAGATGAAACTGAGTAAACTTCTGATCATCTTCAGA
CCATGTTATTATTGTTAATAACTTGGAAATTTTCTTGCATCACCTCCCAT
CATCACTTTATACGTTATATGCATAACTCTCAAAGACAGAAGAAAAACTC
AAGAACATATACAAATGAGAATTTCCAAGATTCTTTTCACGCCAGATGAC
TACTTTATAAGGTAGACTTGCATGTAAGGATGTACTTCAAATCTCTTGTT
CTTCTAGCTGTGATCATTTTATTGTTTTTTTTTCAGGAGGAGAAGGGAGG
GCGGGGGGGGGGGGTCCATAATGTTAGTTACTACAGTTAAATGCGCTAAC
ACAACTCCTAGGCTAGCATGTGCGAAGTAGTTATAGAATAAAATAAGATA
GATATCTTAATGTTACGCCAGCTTTTGGAATCATTTCTGGACTGCATTAA
TTTTTAACTTTCTTCTGGTATTTTTTGTTGAATTCCCTAAAACAGTTTGC
TGGATGGCAACAATAGTGGATACTTTGGTTGGATCATGCATCAATAAGTT
GCAAGCGATCATTACAGACAAGGCAATACTCATTTTAGGGGTAAAAGATG
AGCTTGAAGAACTGCAGCGAAGAACAGATCTCATAAGATCTTCTCTTCAG
GATGCTGAGGCAAGGAGGATGAAAGATTCTGCAGTTCAAAAATGGCTTGA
CCAGCTAAGAGATGTTATGTATGATGTTGATGATATTATTGATTTGGCTA
GATTTAAAGGCAGTGTCCTACTACCTAACTATCCTATGTCATCGTCAAGG
AAATCTACTGCTTGCAGTGGCCTTTCACTTTCATCCTGCTTTTCTAATAT
TCGTATACGTCATGAAGTTGCTGTAAAAATTAGAAGCCTCAACAAAAAGA
TAGATAACATTTCAAAGGATGATGTATTTTTAAAACTCAGCCGCACACAA
CATAATGGAAGTGGTTCAGCATGGACACCTATAGAAAGCTCCAGCCTAGT
TGAACCTAACCTTGTGGGCAAGGAGGTCGTACATGCTTGCAGAGAAGTGG
TGGATTTGGTGCTTGCACACAAGGCAAAGAATGTTTACAAGCTTGCTATT
GTTGGAACAGGGGGAGTTGGCAAGACAACACTAGCTCAGAAAATATTCAA
TGATAAAAAATTAGAAGGGAGATTTGACCATCGTGCCTGGGTTTGTGTCT
CCAAGGAGTATTCTATGGTTTCCCTTTTGACACAAGTTCTTAGTAATATG
AAAATTAATTATGAACAAAATGAATCAGTTGGGAACCTTCAAAGCAAACT
CAAAGCAGGCATTGCAGACAAGAGTTTTTTCCTTGTGTTGGATGATGTAT
GGCACTATAAAGCATGGGAAGATTTACTAAGAACTCCACTAAATGCGGCA
GCCACAGGAATAATTCTAGTAACTACTCGAGATGAAACTATTGCTCGTGT
AATTGGGGTGGACCGGACTCATAGAGTTGATTTGATGTCAGCCGATGTAG
GATGGGAGTTACTTTGGAGGAGCATGAACATCAAAGAAGAGAAACAAGTG
AAAAATCTACGGGACACAGGTATCGAGATTGTCCGCAAATGTGGTGGCCT
ACCTCTTGCAATCAGGGCTATTGCCAAAGTCTTAGCAAGCCTGAGAGATC
AAACAGAGAATGAGTGGAGACAGATATTGGGGAAAAATGCCTGGTCCATG
AGCAAACTTCCTGATGAATTAAATGGTGCTTTATATCTGAGTTATGAAGT
GCTGCCGCACCAGCTGAAGCAATGTTTTCTTTATTGTGCACTTTTCCCTG
AAGATGCAAACATTTTCTGTGGTGATCTTACTAGGATGTGGGTGGCTGAA
GGCTTTATAGATGAGCAAGAAGGCCAATTACTAGAAGACACAGCAGAGAG
GTATTATCATGAGTTGATCCATCGGAACTTGCTCCAACCAGATGGTTTAT
ATTTTGACCACAGCTGGTGCAAGATGCATGATCTCTTAAGGCAACTTGCT
TCTTATTTGTCAAGAGAAGAATGTTTTGTTGGAGACCCAGAGTCACTAGG
GACTAATACTATGTGCAAAGTACGGCGTATTTCAGTTGTCACTGAGAAGG
ACATAGTGGTGTTACCTAGCATGGACAAGGATCAATATAAAGTGAGGTGT
TTTACAAACTTATCTGGGAAGTCAGCAAGAATTGATAATTCACTTTTCGA
GAGACTTGTATGTCTTCGCATTTTGGATTTGTCCGACTCACTTGTACATG
ACATCCCAGGTGCGATTGGAAATTTGATTTATCTGCGGTTGCTCGATCTT
GACAGGACAAATATATGTTCTCTCCCAGAGGCCATTGGCTCCCTTCAAAG
CCTTCAAATATTGAATTTGCAGGGGTGTGAATCTTTGCGCAGACTTCCTT
TGGCAACAACTCAACTATGCAATTTGAGGCGGCTTGGTCTTGCTGGTACT
CCAATAAACCAGGTTCCAAAAGGGATAGGAAGACTGAAATTTCTCAATGA
TTTAGAAGGATTTCCTATCGGTGGTGGAAATGACAATACCAAAATACAAG
ATGGATGGAATTTGGAAGAGTTGGCTCATCTTTCACAGTTGAGGTGTCTT
GATATGATAAAATTGGAGAGAGCTACTCCTTGCAGCACTACAGACCCATT
TCTACTATCAGAGAAAAAGCATCTCAAAGTTCTGGAACTACAGTGCACTG
AACCGACTGATGAAGCATACTCAGAGGAAGGCATTAGCAATGTCGAGATG
ATCTTTGAGGAGCTAAGTCCTCCACGCAATTTAGAAGATCTTATGATTGT
ATTATTCTTTGGGCGAAGGTTCCCCACCTGGCTTAGTACATCCCTTTTAT
CTTCACTGACATATTTGAAACTCAAAGATTGCAAATCTTGTGTGCATCTT
CCACCAATCGGACAGCTACCAAACTTGAAATACCTAAGAATTAATGGAGC
AAGTGCAATCACCAAGATTGGACCCGAATTTGTTGGCTGCTGGGAGGGTA
ATCTCAGATCCACAGAGGCAGTTGCTTTCCCCAAGCTCGAATGGTTGGTC
ATTGAGGAGATGCCCAACTGGGAGGAGTGGTCCTTTGTTGAAGAAGAAGA
AGTGCAGGAGGAGGAAGCAGCTGCAGCAGCCAAGGAAGGGGGAGAGGATG
GAACTGCTGCTTCGAAGCAAAAGGGGGAGGAAGCCCCGTCTCCAACTCCA
AGGTCGTCATGGCTGCTGCCTTGTTTGACGAGGTTGGAACTTGTGGGCTG
CCCCAAGCTGAGGGCTCTCCCACCACAGCTTGGACAGCAGGCCACCAACT
TGAAGGAGCTCGATATAAGAAGAGCAAGATGCTTGAAGACGGTGGAGGAC
CTCCCATTCCTCTCTGGTTGCCATTAAAAGATGTAAAGGCCTTCCCCAAG
TGAGAGAGCTGTTTGTAAATGTCTGCCCCAATTTGAGGCATGTTGAGGAG
TTGGGTGGTTTGGAGCAGCTATTGCTGGATGAAGGTATGCAGGAGATCTC
TCAGCTGTGGGTCCCTGGGCTTCAGGAGCAACACCGCCAGCTCCATGGAG
ATGAGCATGAGCTGGAGGTCATCGAGTGGCTGTGAGACCCAATTAATTTA
GATGGCGCAAGGTATGTACACTAATTGCTTGGGACTTTTCACTGGAATAA
ACTAATCATTGGGTTGTACATTCATGCTGCCCCTCTGCTCTTCAGCTGTA
TATATGCAGCTATTCTAGCATTTGATAGTCTCCTTAGTTGTTCATGTCGT
GTGCATTGACTGATTGTTTAATGATTTATATGATTTAGTTTTATTTTCAT
TTATGCTGCATGTAAGCATTTCATCATGGTCAAGATTTTCATAAAATGGT
GGATATACATTGACAAATTCATTAGTTGTCCATTTCTTTTATCCTCTCGT
GATCTTATTAACATGCGTCCTGTACATACGGTGTATTCTAGATAAATGAA
TTGTCCTATATGTACTACAACATAATCATGTGCAATAGTGTTCCTAGCTC
TGCAGACAAAGATAGAGATTACTTCTACTCCAAAAGAAAATTGTATGGGT
TATATCACCAAACAATGCTATGATGGCATTGCTATATTCACTATATGATA
GTAGTAATATCACAAATGCATATATCCATCCAAGGACTTGGGGACAACAT
AAATGGTTTAGCATTTGGTACACAGGCTGCATAAGTGCACGACTAAACAT
AATGGACTTCGCTAGGCCAAGAGATAAGTAATCCTTAATTCAGCTCTTGA
ATGTGCTAGCTATGATTGGCCGTGTACATCCTTCGGGATGTAGAGGCCGG
GTTTTATTTAATCCATTATTTAAAAATGCGCTATCTATGACGAAGACCAG
CTCACGTGCATTTAGCCTTCAAGTCTGCAAGTGTGTTCTATGTCATATCA
ATGTGCACATTTAGTACTAAGTATCTTATAAAAACACAAATACACATGAA
TTTTCGCAAGACATTAGGCAATAGAGTAGTTTTTTTAGATTTCACAAAAA
ATAGGTCAGGCCCAATGTTACAGATTCCTTGCAGCCTGTGAGCAGGATAT
TGAAGATGGAAGGGTTGTGCCCAACATCTGTTCCTAGTGTAGGGCTCCTA
ATTAAGGTTTGTTTGGTGAAAAAACAAAAGCCACCTAAATGTCTTTGTAT
TGGTTCAAATTGATTAATATTTTTGTTCGTATTACATCTGTTAAAATAAG
CAGAGGATATTGCCGAGCGACATGCCTATGTATAGTCCCTATGTGTCTTT
TCCTTATACTTTTTGTAATTCACGTCTGATGTTTGGTAAGTTCAATTGTA
GAAAATAGATTGTTGCAAAACGGATGTCACTTGTATTTTCTTTTCCTTAA
TTAAGTTATTTAATTACCAAATTGCTTATGAATATACATCCATGATTAAT
TTTTGTGCGCTTATTTGTGTTGTAGGTTAATCTTGAAGAATTTGGGCTGC
AGTCACCTGTAATCTGTACTTTTGTCTTTACCTAGCTACTGGTCTTTGAA
ATATATTAAAAAAATTAAAAAAACAAAAATATCAAAAAATGGGAAAATGT
CAAAAAAAAAAGGTTATATTTTCTTTAGCTCTTGTAAAATACATCGTCAT
GTTTTCTTAGATGTGTGCGTTTCTTTTCTTTTTATTTTTTTTATTGTAGG
TGTGTAGGTAACTCCGCCTATGTCATCTTAGGTTTATCTGAATGACATAG
CCGGTCCCAAGCCCGGAAAAAGGAGGAGGGGATAATCTTGTATAGATGTT
GGTTGAAATGACGCTCTCCTACTATATAGTAGATCATTGGGATTTTTCCG
TACTTTTATCAGATTAATTTCATTTTCAATGATGGAATAGTTATGGAGAC
ACTTCTAGAGACTCATCCAGTCTTATTTTCAATGACGGAATAGTCTACTG
CTACCAGGTCTTTGAAAGTTTTCTTGAAACTGCACCTTTGTCAGGCTACT
GCATTTTTTTTGTGATGGAATAATTATGAAAACACTTTCAGAGACACATA
CACTCTGTTTCTCTGTTGGACGAACCTGAGTTGGAAACCAGTTTAGTTTG
GGCTCATTTCAACCCCTTCTTTCACCAGAAGCAATTGGGTTAAACCCAAG
CACCAATCATTCTCCTGTCAGTCCTTAATGACAAGCCTGCAGGACAAGGA
AATCAATGAAGATCACTGAGGCAAAAATATATTTATCCTCCCATCATGAT
AGAAACTGATTGTGCTTTGTGAATTGTGATCGAGAGGAGAGGAAATGGTG
GATAACCTTCCTAGTCATTCCTTTGTACTGACAATGTTTCAGTACTTGAG
GAAATCTCAGTGATGATACCTCGTATTGACAATCAATACCTGTGTTAATA
GATGGATACAACACATCTTTGACTGAAATTTGCATCGGCAATGATTGTGT
CCAAGGCTCTTTCTCCACCAGCTGCTGCTTATGTGGGATGGAACCCATGT
ATAACTTGAGGAAGAGAAGTAAATCCACCTTTTGTTTATTTCATCGAATT
CATCCTTTTTCCTTTTGAACACTGAAAATAACAGCTTGTATGTCTTTAGG
ATTGGTTCAGGAAAATGTTATTATGACAGTGCACTAGCTTTTCACCTTGT
TATCCCATTACATTGTTAAATTAACCATGGTTTTATTGCCTTCGTATTTT
CTGGACGGGGATGCAAACCAGTGTCTTCTTGGATACTTGCATCTTCCTAA
TGTTCCGTGTAAGCTGATTTCCTTATTTTGCATAGTGTAATGTGTTCTAC
TAGCAACGATAGGGTTTGAGATATTCGGTTTTGACATTTCATTTGATGGC
ATTTGACCATTATGTTCAAAGATGCTCACTACTGATGCTGTAGAGCTCAC
TCCCCCAAATCTGCAACCTTCTCATGGACTCTGAAATTAGAATCGAGGTT
TGTGTTCATTCATGTACACAATTGAGCTATTCAGTTTGAATTTTCATCTG
AATCATTCTGTGTTCATCTACAACGGACAAATTATTCTTATCGTGACTGA
TCAACGCAGCACAAAGCAAAGCACAGCTATAGCGCATCCAGCGATGAGAA
GAGAAAGGGGGAGGAAAACGAGGGGTCCTGTACCTCGGTTGTGCTCGAGG
TTCTCCGGCGCCGGCGACGTGGGACTCGGCGGCGATTTACCTCGTCGGAG
CGCTCGCTCGCTTGCCGTCGTCGCATCAACGGCAATGTAAACATATAATG
TCTCCCTGACTCGTGGGGCCCACTTGAGGGCAAGAACGCAAGAACGACGC
GTGTCTCTCCTGCTTGAGAACTAACCGGCAGCCGCTCGCCGGAGCTCCCT
CCGGAAACCCCAAATCTCGGCGCCCGTATCCAGAGGCGGTTCGTGTCCCG
TTGGTTCTTGGGCTCCTATCCTCGTTCAGATCAGGGAGGCTGTTCAGTTC
TTGTTTATCCAGCGGGGCGCAGCGAAATTTGCAGAGGAATCTCAATCTCC
AAACTGGTAGGAAGAGAGTTTGGTCGATAGAAGTTGAGCTCTTGTTTGTT
CGTTGGTCTGCAGAGTTCACTAGTTCAGATAATCATATCATCAACACCAT
GAATTGAAAGAGATGCTTCACTGCTGTTTATTGTGTTCACTGTTTAATTC
ATAGCATCCATCAAACCTGTATCTGTTTGGGAGAATGTTCGATCAATGCT
ACAGTTGGAATCAAATTCAACTCAGGACCAAATTCGTGTTAGGCAAATAT
TCATGTTCAATCTGTTAATACGTTTAACTGCAGTTCTCAACATCTCTTGA
CGAGGAAGCAGTGGCTGCTGCTGCAATTCGGCCTGCAATTCAAGTGCAGC
AATATGTTGTGTGCAATTTGTGCATTAGTGCACAAGTTGAGAATGGTAAT
ATTATTTCACTCGGAAGAGATGGAACAGTTGCGAAACGCAGAACCACTCG
GTTCAGAGGAGAATAGTCCTGGACAAAAGGACAGAAAATGGTCCAATGGT
GAGCATTGATCATTTTTACAGTGAATGGTGAGCAACTGATCAGCATCGAC
CATGGTGAAGCTGAACCTGATAAGTCGACAGCACTAGGGGTGATGATCCT
AGCCACCCATAAATCCTTTCTTGTATGTTTCCTAACATATATAAGTCAGC
AAGTCAAATGTTCTTATCGTTTTCTTTAGTCGATGGTTCATCGATTCTGA
CATCAAGACAAGAAGCTAACATACTGCTAGCCATGTTCCTTTCCTCTTGG
CTCACATACGGCCATTTGAATGGATTAGATTCAGAAATAATACTATATCT
CGTCTTTCTTTCTTTCTTGAGGATTGCTACAGTCCAGCAGGTTGTACCGG
GCGGTAATGGTACCGCGCGGTACCAAAACACATCTAACCGTTGAATCCGG
GATGGGTAGAATTGGGAGAGAAAAGATGAGCTAGGGTGGATGAGGGAGTA
CCTGTTTCGAGTCGTCGTTCCCGGCGGCGGCGGCGTCCAAGTCGTTGTCG
TTCCCGGCGGCGGCGCAGAGCAACAAGGGAACGCTGGCGGCGTGGGAGAG
GATAAAGTCTGGCGGCGGCGCGAGAGAGAAAAAAGGGAACGGCGGCGGCG
CGGGAGAGGAACAAGTCCGCAGTGGAAGAGGAACACGGCGGCGGTGGCGA
GGAAGAGGAACACGGCGGCAGCGGCGAAAATCATCCAGCTTCGCTAGGGT
TCAAGCCGCTCGATCTCGATCCAGACCCATCTATTGCACGCGAAATTACA
ATACTGCCCTTCTACCGATTATCATCACTCGGTACCGCTTCGGGGACAAA
ACTGGTACCCCGCGGTACCGATCTACGCCAGCCGTTCGATCTGCCTCGAT
CCAACGGTCAATAATCGGTACCGCAAGGTACCGTTGGACTGTAAAAATCC
TCTTCTTACTTACATGAGTTGAAATATTCTTGGCCTTTTTTTCTCTACTT
ACTAGGGCGGAATTAAGATTTTGAAGATGAGCTGCACCCCAATCCTTAAG
GAGATACTAGGAGGTACTCCCTCCATTTCATATTATAAAACGTTCTAACA
TTGCCCACATTCATATAGATATTAATGAATCTAGACACACACACATATAT
ATATATATATATATATCTTGATTCATTAATATATATATGAATATGGGCAA
TACTAGAAAGTCTTATAATATAAAACGGATGAAGTATCATATTTTCTAAT
GTAAAATTTGGTACTTCTCGATACCTTCGGTATTAGGAGGTCTTTCTTTC
TCTATTTACTAGGGTGGAGTACTTTGAATGAATTTCAGTCCAAATATCTT
TCCTGACATGGGAATCTTTTTAGTAGCACGATGGAGAAATTTATATATGC
AGCTGAAACATCTTGTTCATACATCAGACTGCCATTTGCACAATTTGCAG
ACTTGTTCAAACATCTTTCTCTAAGACGGCTTGTCTTGTTCCGTGCAATT
TGCACACTGGAAAACAAACTCCTCATGGACAGTGGGACATAAATGGTGAG
ACGGATAAAAGAGCCATTATACTATTTGAACACTGCATAAGAGAGCCAGC
CCATGCCCATCTAGTCCACGAGACATAATCTCATAATGGGAACTTGCTCG
TTGTCTTCCTTGTGACCGGCGATGCCTCGGCTGCACGCATCAAAGGCCTT
GCTCTCAGGCTCAGCTGAGTTTTCTCTCACAACATAGGGTTTGGACAATT
TTCTGCTTGTCGCGTTAGGAGCTAGCCAATCGAAACGTTGGCTCGCTCGG
TCATCATCTTGCATTCCAGAAGACACCCGCCTGCTCCACTGCCGTTCGCG
TCGATCCGATTCACTTCAGCCTCAGCTCGGCTTTCATACCAAGCAAGTTA
GCTTTGTCAACTTGAGCAAAATTAACACCGCAATTTGAGCCGGTTACTTC
TTTCTCGTTTGCCTGTTGATACAAAGAAGCCACCGAAAGGTAAACCCCTT
AATGATTTCAGTTCTTCAGCTTCAGTAATCAGTATATACTTGTTCAAAAC
AGATTGCAAAATAACTTGCTAGCTACAAAGATACTCTGAAACCAATTCAA
CTTTTGTCCATTTTCAGACGGTATTACTCTTGCATGATTTACTTGGATAT
ATTGCTTACGCCAAAAAAAAAACTTGGATATATTGGAGCATCACCCTCGA
TGAGTTTCTCTATGGCAACCATACTGGATTCTTTGATTGGATCATGTGCT
AAGAAGTTGCAAGAGATCATTACCAAGGAGGCAATACTAATTTTAGGTGT
AAAAGAAGATCTTAGAGAACTGCAGGAAAAAATGGAACAAATACGATGCT
TTATAAGTGATGTGGAGCGAAGGGGCATGGAAGACTCATCAATACGCAAT
TGGATTTCTCGTCTAAAAGGTGCTATGTATGATGCTGATGACATTATCGA
TTTGGCTAGCTTTGAAGGAAGCAAGCTATTAAATGGCCATTCTTGTTCAC
CGAGAAAAACAATTGCATGTAGTGGGCTTTCACTTCTCTCTTGCTTTTCC
AATATTCGGGTTCACCATGAGATTGGTAATAAAATTAGAAGCCTGAACAG
AAAACTAGAAGAAATAGCAAAGGATAAAATATTTGTAACACTTGAGAATA
CACAGTCATCTCATAAAGATTCAACATCAGAATTAAGAAAAAGTTCTCAA
ATTGCTGAATCCAACCTTGTGGGGAAAGAGATATTACATGCTTCTAGAAA
ATTGGTGAGCCAGGTTCTTACACACAAGGAAAAGAAGACTTACAAGCTTG
CTATTATTGGAACAGGGGGAATCGGAAAGACAACACTTGCTCAGAAAGTA
TTCAATGATGAGAAATTAAAACAAAGCTTCGACAAACATGCATGGATCTG
TGTTTCTCAGGACTACTCCCCAGCCTCTGTTTTGGGACAACTACTTAGAA
CCATCGACGCTCAATGCAAACAAGAAGAATCAGTTGGCGAGCTACAAAGC
AAGCTTGAATCGGCTATTAAAGATAAGAGTTATTTTCTTGTGTTGGATGA
TGTATGGCAGTCTGATGTGTGGACCAATCTACTACGAACTCCACTGTATG
CTGCAACCTCGGGAATAGTTTTGATAACTACTAGGCAAGATACTGTCGCT
AGAGAAATTGGGGTTGACGAACCACATCATATCGACCTAATGTCACCGGC
TGTTGGTTGGGAGCTACTCTGGAAGAGCATTAACATTGAGGACGAGAAAG
AAGTGCAAAATCTGCGAGACATAGGGATTGAGATTGTTCAGAAATGTGGT
GGGCTACCTCTTGCAATCAAGGTTATTGCTAGAGTTTTGGCAAGCAAAGA
TAAAACAGAGAACGAATGGAAAAAGATTTTAGCTAATTACGTTTGGTCCA
TGGATAAACTTCCTAAGGAAATAAGAGGTGCTCTATATCTAAGCTAGGAT
GATTTACCACAGCGTTTGAAGCAATGTTTTCTTTATTGTATTGTATATCC
TGAAGACTGCACCATTCGTCGTGATGATCTTATCAGGTTGTGGGTTGCCG
AAGGCTTTGTAGAAGTGCACAAAGATCAACTACTAGAAGATACAGCAGAA
GAATACTACTATGAGCTAATAAGTAGGAATCTCCTCCAACCGGTTGACAC
ATCTTTTGATCAGAGCAAATGCAAAATGCATGATCTCTTAAGACAACTTG
CTTGCCATCCATCAAGAGAAGAATGTTATATTGGAGATCCAACATCATTG
GTGGATAATAACATGTGTAAATTGCGCCGCATTTTAGCTATCACCGAGAA
AGGTATGGTAGTCATACCTAGCATGGGTAAGGAGGAGATTAAGTTGAGAA
CTTTTAGAACCCAACCAAATCCACTGGGAATTGAGAAGACATTTTTCATG
AGATTCACATATCTTCGTGTTTTGGACTTGACTGACTTACTTGTGGAAGA
AATACCAGATTGTGTTGGATATTTAATTCATCTACGTTTACTTGATCTTG
GTGGAACCAACATATCTTGTCTTCCAAACTTATTGGTGCTCTAAAAAACC
TCCAGATGTTAAACTTACAGTGGTGTAAATCTTTGTACGGTTTGCCCAGC
ACGATCACTCGGTTAAGCAATTTAAGGCGGCTTGGTCTTGATTTTACACC
AATAAATCAGGTTCCAAGAGGGATAGGAAGACTTGAATTCCTCAATGATT
TAGAAGGATTTCCTGTTGGAGGTGGAAGTGACAATACTAAAATGCAAGAC
GGATGGAACTTGCAGGAGTTATCTCATGTTTCACAGTTACGCCGGCTTGA
CTTGAACAAATTGGAAAGAGCAACTCCTAGGAGCAGTACAGATGCATTGT
TGCTAACTGACAAAAAGCATCTTAAAAGTCTACATCTATGCTGCACTGAA
CCGACTGATGAAGCATATTCAGAGGAAGCCATTAGCAATGTCGAGATGAT
CTTTGAGCAGCTAAGTACTCCACGCAATTTAGAAGATCTTATGATTGTAT
TATTCTTTGGGCGAAGGTTCCCCACCTGGCTTAGTACTTCCCTTTTATCT
TCACTGGCATATTTGAAACTCAAAGATTGCAAATCCTGTGTGCACCTTCC
ACCAATCGGACAGCTACCAAACTTGAAATACCTAAGAATTAAGGGAGCAA
GTGCAATCACCAAGATTGGACCCGAATTTGTTGGCTGCTGGGAGGGTAAT
CTCAGATCCACAGAGGCAGTTGCTTTCCCCAAGCTCAAATTGCTGGCCAT
CGAGGATATGCCCAACTGGGAAGAGTGGTCCTTTGTTGAAGAAGAAGAAG
AAAAAGAGGTGCAGGAGGAGGAAGCAGCTGCAGCAGCCAAGGAAGGGAGA
GAGGATGGAACTGCTGCTTCGAAGCAAAAGGGGGAGGAAGCCCCGTCTCC
AACTCCAAGGTCGTTGTGGCTGCTGCCTTGTTTGACGAAGTTGCAACTTG
TGGAGTGCCCCAAGCTGAGGGCTCTCCCACCACAGCTTGGACAGCAGGCC
ACCAACTTGAAGGAGCTCGATATAAGAAGAGCAAGATGCTTGAAGACGGT
GGAACACCTCCCATTCCTCTCTGGTATACTTTTTGTTCAAAGTTGTCAAG
GCCTGGAGATAATCTCCAACCTTCCCCAAGTGAGAGAGCTACTTGTAAAT
CATTGCCCGAATTTGAGGCATGTTGAGATGTTGGGTGGTTTGGAGCAGCT
ATGGCTGTCAAAGAATATGCAGAAGATCTCTTCACTGTGGGTCCCAGGGC
TTGAGGAGCAACATCGCCAGCTCCATGGAGATGAGCATAAGTTGGAGGTC
AACGAGTGGTTTTAAGAGCCAATTAATTAGATGGCACAAGGTATGTACAC
TGATTGGTTGGGTTTTTTCACTGGAATAAACTAATCATAGGGTTGTACAT
TCATGCTGCTCCTCAGCTCTTCAGTTGTATGCAGCTATTCTTAGCTTTTG
ATAGTCTCCTTAGATGTTCATGTTGTGTGCATTGACTGATTGTTTGATGA
TCTATATGATTTAGTTCTTTTTTTCATTAGTGTTGCATGTAACCATTTCA
CCGTGGTTAATGTTTTCATAAAATGGTGTATACACATCAACAAATTAATT
AGATGGCCAAATCTTTTATCTTCTCATGATCTTATTAACATGCATCCTGC
ACATACGGTGTATTCCAGATGAATGTATTGTCCTATATGTACTACAACAT
GATCGTATGCAGTAGTGTTCCTAGCTCTGCACACAGAGATAGAGATTACT
GCTACTCCAAAAGAAAATTGTATGGGTTATATTGTCACCAAACAATGCTA
TGATGGCATTGATATATTCACTATATATATGCCAGTAGTTATATCACATA
TGCATATATCCATCCAAGGACTTGGGGACAACATAAATGGTTTAGCATTT
GGTACACAGGCTGCATAAGTTCACGACTAAACATAATGGACTTCGAAGTA
ATCCTTAATTCAGCTCTTGAATGTGCTAGCTATGATTGACTGTGTACATC
CTTCAGGATGTAGAGGTCGGTTTTTATTTAATCCATTATCTAAAAATGTG
CTATATATGATGAAGACCAGCTCACATGCATTTAGCCTTCAATTCTACAA
GTGTGTTCTATGTCATATCAATGTGCGCATTTAGCATTCACTATCTTATA
AAAAAACACAAATACACATGAATTTTCGCAAGACATTAGGCCTATAGAGT
AGTTTTTTAGATTTGACAAAAAAATATGTCAGGCCCAATGTTTCAGATTC
CTTGTAGCCTATGAGCAGGATATTGAATATGGAAGTGTTGTGCCCAACAT
CTGTTCCTAGCGTAGGGCTCCTAATTAAGGTTTGTTTGGTGAAAAACAAA
AGCCACCTAATGTCTTTGTATTGGTTCAAATTGATTGATATTTTTGTTCG
TATTACATCTGTTAAAATAAGCAGTGGATATTGCCAAGCGACATGCCTAT
GCATAGTCCATATGTGTATTTTCCTTATACTTTTTGTAATGCACGTCTGA
TGTTTGGTAAGTTCAATTGCAGAAAATATGATTGTTGTAAAACGGATGTC
ACTTGTATTTTCTTTTCCTTAATTAAGTTATTTAATTACCAAATTGCTTA
TGTATATACATCCATGATTAATTGTGTGCGCTTATTTGTATTGTAGGTTA
ATCTTGAAGGATTTGGGCTGCAGTCACCTGTAATCTATATTTTTGTCTTT
ACCTAGTTACTGGTCTTTAAAATATTAAAAAAATTAAAAAAAATGAAAAA
TTTAAAAAAACAAAAATATCAAAAAATGGGAAAATGCCAAAAAAATGGTT
ATATTTTCTTTAGCTCTTGTAAAATACATTGCCGTGTTTTATTAGGTGTG
TGTTTCTTTTTAAATTTTTTTTTATTGTAGGTGTGTAGGTAACTCCGCCT
ATGTCATCCTAGGTTTAGTAAATGACATAGCCGGTCCCAAGCCCGGAAAA
AGGAGGAGGGGAACATCTTGTTTAGATGTTGGTTGAAATGATGCTCTCCT
TCCACATAGTAGATCATTGGGATATTTCCACACTTTTATTAGATTAATTT
CATTTTCAATGATGGAATAGTTATGGAGACACTTCTGGAGACTCATCCAG
TCTTATTGCTCTGTTGGAAACATCTGATTCAGAACTATTTAAGCTTGACC
AGACCACCAGAGTTGAGAGTTATGTTGCGAATTGAGATAGACAAGTAGGT
AAAGGAAATTCAGTGCCAGACATGACAAGAGACAGGGCACCCCAGACAAG
ATGTGCAACGAGACATTCGAGTCTCAGAGCCCAGATATGCCCGAAGTCCT
AAACAACTTGATACAATTTTGCTACAAGATCAAACCATAACGGCTAGATC
AAGGTACAGTTCTATTTTTATGTCGGTTTGGCCGATCTAGCTAATGAATT
GACAAAATATAAGTACAGTTACAGACGCACTAATCAATAAAGACATCCCA
TGCTAAAACAAGTATGAAAGATGCGCATATCCCTCCGTATCTAAAAGACT
ATAGTTTTAAGTTTTAACCTATAAATGTATCCCACAAAGACTATTTTTAC
AGTGAGGTTCACTAGATCTCTTTAATACTACTTTATATTTTTATTCTTAT
TTTAACCAGCAAATTAACCAGTAATACTCCCTCTTCCTCGTTTTTTCTCC
TCATTAATAGGATACAGTAGTCTTTTAATCTATCTTTGATAGCTTTAACT
ACCTTCTTTTAGAAATGGAGGGAGTATGTGAGTGACAGGTTACAACAATC
ACTGTCTGATGTGTGCTTAGGCTGTGAACTTTATGTGTTGCTTCAGTTTG
TTGTTCCCTATTGTTGTGTTGCTGGCTGCTATTCTTGTCATCAGTTCCTG
TGATGTTAGAACCCTTATCAACAGAACAGCCTCTCGCAACAAGAACACAG
AAATGTGGAACTCGAACTAGATTGATAGATTATCTCACGCTCAACCGAGC
GGAGCCGCCGCCGCCATCGCCACCTTGCCGAGTTCCAAGCCAACCTTCCT
TCTAGCTGTTGCCAGCTTACATATAGTTCTTAGTTACTTCTCTCTCTCTC
GTTACATGAATTTGGGCCGATAACCCACAAAGCTTAGACGGCCCACTCGG
ACCCCTTATACTTCATGTTCACTCGACGATTACGCTTTTCCTTGACGAAG
ACGCCATCTTGACGACCGCCTCCGTCCTGTTCCCCATCCACCGTGTTGCC
GTCATCTCCCGCGTACTGTACCTCTTTAGGGTTGCTCCTGCTAGTCCTAA
CATCCTCCCTTCCTTGAGAGCCGGCTTGCCCCCAAGCCGGTGCGAATGGA
AAACGAGCTAGCGAGCCTTCAGATCTTCTTGGTCCTCCCAAGTCGCATCA
GCAGCTGCAGTACCTGACCAGTGTGTGAGCAATTGAGTTACAACAGCGTT
ACCTTTTTTAGCCACTCGCTGATCCAAGAACTGCATAGGAATTTGCAAGG
ACCCCAAAGAAGATGGCAAGCTATGCTGTAGAGTAGGTTGGAAACCCTTG
GCAGCCTTAAGTTGAGATACATGGACCACAGGATGGATTAAACAGGTATT
GGGAAGAACCAGCTTGTATGCCACTTGACCCACTTTATGCTGAATCTCAA
AAGGACCAAAATACTTGAAAGATAGCTTATGGTTGGCTCTTCTAGCCACT
GATGTTTGAACATAAGGCTGAATCTTCAAGTAAACCCAGTCACCCGGCTG
AAACTCCCGGAAGCTTCTATTTTTATCAGCATAAGCCTTCATCTGTTGCT
GAGCACGATGCAGATGCTGCTGTATAAGCTGATGCATAAATTTTCTGTCC
CTCAGCCATTCCTGTAAATCAGGTACTGCACAATCTTCCATGGTAATACC
AAAATGAGCTGGTTGATGGCCATAAATGACTTCAAAGGGGGTTTGTTTCA
CAGCTGAGTGATAAGCATTGTTGTACCAAAATTCTGCCAAATGCAACCAT
GCTGCCCACTTAGTAGGAGTGGCATGAACAAAACATCTCAAGAACAGCTC
CACACACTGATTAACTCGTTCAGTCTGCCCATCAGATTGGGGGTGGTAGG
CTGAACTCATGTGTAACTCAGTACCAGACTTAGTGAACAAATACTCCCAG
AATTGGCTAGTAAAAATTTTGTCCCTATCAGATACAATCACTCTAGGCAT
ACCATGCAACTTATAGATATTTTTCATGAAAGCAGTGGCTACTGTCTCAG
CAGTGAATGGGTGTGTCAGGGGAACAAAATGTGCATATTTTGAAAATTTA
TCCACCACTACCAAAATGCAATTGTACCTTTCAGACTTTGGAAGACCCTC
AAGGAAATCCATGGTAATCGTCTGCCATGCTCCTTCTGGTACCGGCAAGG
GTTGAAGTAACCCTGGATATTTGACTCTTTCTGGTTTGGCTTGAATGCAA
ACCTGGGAATGTTGAAGCTGACATTTAACTTGCTTTTTCATTCCAGGCCA
AGCAAACAGTCTTTTAATTCTTCTATATGTGACAGGAAAACCCGAGTGCC
CCCCAATGGGATTGTGATGAAGTTCAGCAATTAACTTGTTCTGTAGGTCT
GTATTGTTGCCTATCCAAATCCTTCCTTTGTAACGAATGAGCCCATGCGA
CAATGTATAGTGTTCCTTGGCAATAGAATTGATGGCTAATTCAGCTAGCA
ACTGGCTTGTGTGAGGGTCCTGCTCATATCCTTTTGTTACTTCCTGTAAC
CAAGTAGGGGTACTTACTGAGATGGCTGATAACTGTCCCCCTTCCCCAAC
TTCCCTGCGAGATAGAGCATCAGCCACAGCATTGCTGCTACCCTTCCTGT
AACCGATTTTATACTGTAAGCCCAGTAGCTTAGTAAAAGCCCTCTGCTGC
CAGGGAGTGTGCAATCTTTGATCATCTAAATGAACCAGGCTATGATAGTC
AGTTAGAATCAGAAACTCTTGGTGCTGCAAGTAAGACCTCCAATGGTCGA
CTGCTAACAAAATAGCCATGCACTCCTTCTCATATGTCGACAGTCCCTTG
GACCTTGGCCCCAGGGCCTTGCTGAGATATGCTATTGGGTGTCCTTCCTG
TGACAACACTGCTCCAATACCAGCATCACTGGCGTCTATCTCCACAGTGA
ACTGTTTGGAAAAATCTGGTAACCCAAGTACAGGAGCAGAGGTTAAAGCT
TGCTTACGTTGTTGGAAGGCAGCTTCAGCTTCAGATCCCCACCTAAAAGA
CACTCCCTTCCTTAACAACTGTGTTAAAGGTTTGCTGATGATACCAAAGT
TTTTTACAAACTTTCTATAGTAGACAGCCAATCCCAAAAATCCCCTCAAT
TTCTTAACTGATATAGGAGTCGGCCATGTAAGTACATCCTGAATTTTCTT
TGGTTCAGTGATATGGCCCAAGTAAGACACTTGAGGTTGGGCAAAAGAAC
ACTTGCTCATTTTGACCTGCCAATGATCTTGTCTGAGAAGTTGTAAGACC
TGTTTCAAGTGGGTCAAATGTGACTGCAGATCTGGGCTATACACCAATAT
ATCATCAAAAAACACCAAAGCACATTTCCTTAAAACTGAAGCCAGAGTTT
TGTTCATTACTCCCTGAAATGTAGCTGGAGCCCCAGTTAGTCCAAAGGAC
ATAACTCTGTACTCATAGTGACCAGAATGTGTCTGAAAGGCAGTTTTGTG
CTCCTCCCCTGGTACCATTCTGATTTGGTGGTAACCTGCCCTGAGGTCTA
ATTTTGAAAACCACTTGGCTCCAGACAGTTCATCCAACAGTTCCTCTATT
ATTGGAACTGGGTAATTGCTCTTGATAGTTAAAGCATTCAAGTGTCTGTA
ATCAACACAGAGTCTCCAAGTCCCATCTTTCTTCCTTACCAACAAGGCAG
GTGAAGACCAAGCACTCTGGCTAGGTTGAATGACCCCTGATGACAACATT
TCAGCAACTTGTCTTTCAATCTCATCCTTGAGCTCCGGATTGTATCTATA
AGGCCTCAGGTTAACTGGTTGGGCTCCCTCTATTAAAGGAATTCTATGAT
CACAATATCTGGTAGGGGGCAGGCCACTAGGTTCAGCAAAAACACCTGCA
AATTCTTGTAAAATCTTTTGCACTGGAGCAGGTACATTCTGATGTTCCTC
TGGTCTGCCTTCAGTCAATTGAATCATATACATGATGGAACCCAACTTTG
CCATACCCATTAATTGCTCCCCAGTTATCTCAAAACATTGCTTAGGTTGA
GAAGATATACCCAGCAATCTAATGAGTTGACTATTGTACTGAAACTCCAG
CCACTTCTGACTCCAATCTATTTGCATTGGGCTGTGCTGCACAAGCCAAT
CCATACCCAATATTATATCATAATTGCCCAAGGTTATAAGTGTGAAATCG
TTTCTGAAACTATGCCCCTGCATCCACCATGTGCAACCAGGAATTACTTG
ATTGCACACTATCTGTCCTCCATCAGCTATTTGTACCTTCAAAGGTTGTT
TCAGTATCTCCACTCCAGATAGTTTTCTGCCAATTTGCTCATCTATGAAG
GAATGAGTACTTCCGGAATCCACCAGCATTAGCAATTCTGTACCCTGAAT
CCATCCACTTAGTCGTATGGACTTGCTTGATTCAGTACCATTCAGGGCTT
GTTGAGAAATAGCAAGCAGACTCACTTCTTCCTCAACAGGTGTTTCCACT
TCAGGACTTGCTTCATTATCAATGTTCATAGCTTCCATAAGCTCTTGTAC
TACATGTAGTTGTACTGCATTAGCACACTTATGATCTGTCACACCCTGAT
TTTTCGTTTCAGGGTTTATAAATTATTTAATAAATTAACAAAAGAATTTA
TATTAAATGTTCTTTAATTTACAAGTGAAGTAAAATGTGGGAAATAAAAT
TTCTTAAATATAAAACATGGATGGATTTAATTTTTATTAAATTCTCCATG
ATTAATTATACTCTCTGGAATTTTCTCGGATTTTTCTGAGCTTAATTATT
AATTTTAATCTCACCAAGAGAAGTTCAGCAGTTATTTAAATACTAAATTA
ATCATATAATGATCTAATTATAATTGTTAAGAGTTTTTCTTGTTTAAAAA
TCCTTAAATTATAAATTGTTGTTTAAAAGGAATTATTAGAAATGGTTTTA
AAAGTTTAAAAGAGAAGATCTTTTTTTTTAATTTTCTAAATCTCAATATA
AAAATGAGCTAGATAAAATTTTATTAAATACTTTGCTTGTTCCTCTATTT
TCTAGAATTTTCTGGGAATTATTTGAGTAAGGGAAGTATTTTTAATAAAT
GAAACATCATTTCACGAATTATTTTAATTGAAAAAGTTTTTAAAATCCCC
TCCTAGGCCGTTGGGCCGATTTCGGCCCAACTCCTCTCTCTTTCTCTCTC
TTCCCGCGCGCGGCCCAAGTCGGCCCGAGCCGCCGCCCCCCGCGTCCCTC
CTCTCTCTCAGCCACCGACAGGTGGGGCCCACCTGTCGGGATCGTCTCCC
TCCTCCGGACGCCGCCGCCGCCCGAGTCCGAACCCTAGCCGCTCTTTCTC
CTCTCAAATTCGTCCGAATCCGACCCCGTTTCTTCCAATTGATTGAGGGG
TTTTGTTCCTCTCGTTCTCCTCTTTCTTTCCCCTCAAGAATCAAAGAAAT
CCGTTGTGATTTGGATTCGAATCGAGTTCGTTTGTTCTTATCCCTAAAAA
ACCGAGTCCGAGATCTTCCCGACTCGATTCCTCCCGTTTGGAGCTCGATC
TCTTCAATCCAATGCCATATAAAGCTTCCTCGTGTTCTCCTCTTCCGTTT
GCCCCCTCTCTCGTCCTCTCTCGTGCCCCGTAGCGTCGCCGCCGCGTGCA
CGAAGTCCGCCGCCGCCGCCGGTCGTCTTCGGTCACGTCGCGCCGCCGCT
TCCGTCGTCGCCGCCGGTCGCCGCCACCGCCGTTAGGTGCGTCGTGGTGC
AAGGAAGCTCGGCCGCCCCTCCGTTTTCGCCGCCGACCGCCGGAGCTCCC
TCGTCGTCGTCGAGCAGAACCGCTGCGCCGCCTCTTCACGTCACCGGTCG
CCGTCGTGCATCTTTTCTCGTCGTGGTGAGTACCAACGAGTTCGTCTCGT
TGTCCTCTACGCGTAGGTGGTCTCCAATCCCGTCGCCGATGTTCCTAGCG
CCGGCGAGCTCGTCGACCCGAGCCGGCCGCCGTTGGGTGACGTCATGCCG
ACGTCAACCCTAGGGCTGACGTCATCAGGGTCAGGGCTGACGTCATCGTT
TCCTTTTCTTTTTCTTTTTCCCGATTTTCTAATAGTTTAAATCTTCGGAA
AATCATAACTAAATAACCGTAGATCCGTTTTAGGTGGTTCAAGTTGCTAA
ATTTTTCTAAAATAAAGATCTACATATTAAAATTGTCCATAAATTGAATT
AAATTTATTTAATTCTTTTTAAATGGGCTTTAATTAGATTTGATCTTGTA
AAATTCATAATAAATTCATTTGAAGTCAGAATGAGGCCGTTCAAGTCTCA
TAATTCATAAAAAATTATGATCTACATGTTTGTTTACTTTTTATGTACTG
TTTATTTGGTTTTTATTAGTCTTTTTCTTTGTTTTGCGTGTTAGCTTGTC
GTTTCCGTCGTTGTGAAGGTTCGTGAGTGCGTCGGAAGTGATCAAGAAGA
TTAATTGAAGACCGATTATTGCAAGGCAAGTCACACAGATCCTAAACACA
ATCCTTTGAGCATGTTGATCCTATATTTAAATTCTCTATTTATTTCAACT
ATGCATTTATTTTCGAATGTCACCGGGTGGTGTGAACCTATTCCTTTGTT
ATGGCCAATTTGCATTGAATATCCTATTCCTCGATACCTTGGGTAATAAA
TTGATTAGCTTGAACCTTATGTATTGGTTTGGTTCAGCTAAATGTTATAT
ATATATAATTGCTTAGCAATGCTTAGAAACATTAGCTCATTAATGGGATG
AATTATATATACTACATTATTAATTATGGTTATATTTAATGGTAGCTCAC
GATGGTAAATCGTGTGATGATAATTAATTGATAATTAAAACCTGGTTAAG
GTGGGTTGTGAGCATATGGTTTTGATGGTTGTGCTCATGACAATTAAGGA
CCGGTTCGCGAGCTACTGTTGTGAAACATTAACCGTACCAACCACAAGCC
AGCGTGGGCAACGGCTTTATCTTTTGTATAGCATGATTCATTATAGTGTG
CCAGACTGTGAAGTGGCGAGAAGTCCATGGGGGTCGCTGGGGAGTCCATG
CCTCTGGTTGTAGAGGGGGTGATTATGATCCAGGAATGGTGCACTGTGGT
GAGTTGTGTTATGCAGGGGATAATGTCACAGCCTCTATTCGGGTACTTTC
CAGTATCGCGACGCATGGTTGACATGATGTTGAGGTTGTGTCTTGTGGGT
ACAGTGGTACACCTCTGGCCAGAGTAAAACTATTCGAATAGCCGTGCCCG
CGGTTATGGGCGAGTTGAACAATGTTTTTCGTGATTAGTCTCACACCTTT
CACAATAATTATTGATGATTAACTGGAAATAATTTGCTTAGCTCCTGGTT
TGGAGTTAGATCTGTTCAGCCGGGTATGGTTGTTCAGGATGGTTGGGCCT
GTGCAGCATGGGTGTGCTATTCAGTGTTGATTAAAATTTCTGATTAATTA
CTCCACTGTTTTTTTCTCTTAAATGTTTTGCTAAATGCTGCTTTTGCAAA
TGAGCCTATATTATGCCATCCTTTGGAATCCTTGTGCACTTGCATATTTG
CTGTGTGGCTTGTTGAGTATGTCATATGCTCATTCTTGCAATAATCAATC
AAACCTCAGTTGAAGAAAAAGGATCCAGAAGGAGAAGACGTTTGGCTTAT
ACCCCAGTTGAGCTGCCTGTGGGAGTGGAGCCGGAGCTTCGCTAGATTTT
ATTTTCCGCTGCAGTTTTCTTCATGATGAGGACTAAGTGCCTCATAAGTA
AGTATTTATCGTTTTAGTCAGTTTGATGAATCTGTATATTAAATTGTCAG
TTTGTGTACCTCGGCTGATTCCTGGACGAGGATTTTATGCACAAATAAGT
TCGGAAATTACTAGTGAATTTTCGGGCGTGACAAGTTGGTATCAGAGCCA
TCTCGACTGTAGGATAAGCCAAATGGTCAGACCTTAAGGACTAATTTTCC
GAAAAAATAATTTGTGAAACATTTCTCCTTTCTTCCTTATCTAGAATTCT
TTGCAAATCGTTTTGACGTTCTCTCCTCTTCTCCCTCTTTCAACTTGAGT
AGTTGTTAAACTTGATGGAGAAACTCGAAGGCGTCGATGTTGTCAACTTC
TGCAAGTAAAGTGGATCGAGGAAGAACTGAAGTGCCCAGATGTCAAGATG
GAATGAAGTTGGATCCTACTTTAGAACCTATGCCGCTAAAGTGTCTTTAT
AGAATAGTTAGTAGGGTAGAACGTTTGTTGTTTGCTTTGTGTGTAGGTAT
GGTTGCATTCCCGTCATTGGAGTAGTCCAGTGATGAGTGTGTAACTGTAC
TAGGTTGTTTGCTTAATCAACTTGAACAATATAATGGTTTACACACATCA
GATCAGTGTTAACCTGGTTAAGGTCTTGTCTTTAGTGTAACCTCTCTCCT
CCTACCTTTTCTAATCTGCAACAGATGGTGAACACTCGCGCTAGTGGAAG
TGGAAACAATAACAATGAAGAGAACCCAACCCTTGCTCAAGTGCTGGCTC
AACAGACCCAATTGATCAACATGTTAGTGCAACAGATGCAGAACCAGCAA
GGGAACAACAATGTCAATCCTCCGCCGCCGCAGAACAAGTTAGCTGATTT
TCTTCGTGTGAGGCCGCCTACCTTCTCTAGCACTACCAACCCAGTAGAAG
CAGGTGATTGGCTGCACGCTGTTGAGAAGAAGTTGGAATTGCTCCAGTGT
ACGGATCAGGAGAAAGTTGTTTTCGCTTCACATCAATTGCAAGGATCTGC
TTCAGAATGGTGGGATCATTTCCGGATGAACAGAGCAGAAGGACAACCAA
TCACTTGGGCGGAGTTCACTGAAGCATTCAAGAAGACACACATACCTGCA
GGTGTTGTTGCTTTGAAGAAGCGTGAGTTCCGGGCACTTAAGCAAAAGGA
TCGTACCGTGACGGAATATCTTCATGAGTTCAATCGTCTAGCTCGCTATG
CTCCAGAAGATGTGCGTACTGACGAGGAAAGGTAGGAGAAGTTTTTGGAA
GGCTTAAAGGATGAGCTGTCAGTTATGTTGATCTCTCATGACTATGAGGA
TTTTCAGGAGTTGGTTGATAAAGCAATTCGACTGGAAGACAAGAAGAACA
GGATGGACAACCGTAAGAGAGGAAGGATTGTTTTCCAGGAGGCACAGGAT
AGTAGCCAGAGGCAGCGTATCAAGCCACTCCAAATTGGTGAATCTTCTTC
CGCTGGTCAAGGACAGTCGCAACAGTTAAACATCGCTGGTGAGATCAACT
CAGAGACTAATGCAAGCAATGAAGACAAGGATGAGCAAGCTACTCAATCA
GTGTCATTTCAGCAGGATCAGTCTCAAGAAGATAACAGTAATGGAAGGGA
GCAGCGGGTGTGTTTCAACTGTTATGAGCCAGGTCACTTCGTAAAAGAGT
GTCCGAAGCCGAAGCGTCAACAGCCACAAGGCCGAGTCAACAACATTGTC
CTCACAGGAGCAAATGCAGTGCCGGTTGTGTCTTCAAGTGTTACAGCTCA
GCCACCAGTTTTAAAGCAGCAGTAGTTCTCTTTAAAGCCTTAGAATAATT
ATCGGAGTTATGGAATAAGATAGACTGCAGTTTACCTATGCCCTTTTTTT
TTCTAGCCGTTCCGAATCTCGGGACGAGATTCTTTGTAAGGGGGGTAGAT
TTGTCACACCCTGATTTTTCATTTCAGGGTTTATAAATTATTTAATAAAT
TAATAAAAGAATTTATATTAAATGTTCTTTAATTTACAAGTGAAGTAAAA
TGTGGGAAATAAAATTTCTTAAATATAAAACATGGATGGATTTAATTTTT
ATTAAATTCTCCATGATTAATTATACTCACTGGAATTTTCTCGGATTTTT
CAGAGCTTAATTATTAATTTTAATCTTACCAAGAGAAGTTCAGCAGTTAT
TTAAATACTAAATTAATCATATAATGATCTAATTATAATTGTTAAGAGTT
TTTCTTGTTTAAAAATCCTTAAATTATAAATTGTTGTTTAAAAGGAATTA
TTAGAAATGGTTTTAAAAGTTTAAAAGAGAAGATCTTTTTTTTAATTTTC
TAAATCTCAATATAAAAATGAGCTAGATAAAATTTTATTAAATACTTTGC
TTGTTCCTCTATTTTCTAGAATTTTCTGGGAATTATTTGAGCAAGGGAAG
TATTTTTAATAAATGAAACATCATTTCACGAATTATTTTAATTGAAAAAG
TTTTTAAAATCCGCTCCTAGGCCGTTGGGCCGATTTCTCCTCTCTCTTTC
TCTCTCTTCCCGCGCGCGGCCCAAGTCGGCCCGAGCCGCCGCCTCCCGCG
TCCCTCCTCTCTCTCAGCCACCGACAGGTGGGGCCCACCTGTCGGGATCG
TCTCCCTCCTCCGGACGCCGCCGCCGCCCGAGTCCGAACCCTAGCCGCTC
TTTCTCCTCTCAAATTCGTCCGAATCCGACCCCGTTTCTTCCAATTGATT
GAGGGGTTTTGTTCCTCTCGTTCTCCTCTTTCTTTCCCCTCAAGAATCAA
AGAAATCCGTTGTGATTTGGATTCGAATCGAGTTCGTTTGTTCTTATCCC
TAAAAAACCGAGTCCGAGATCTTCCCGACTCGATTCCTCCCGTTTGGAGC
TCGATCTCTTCAATCCAATGCCATATAAAGCTTCCTCGTGTTCTCCTCTT
CCGTTTGCCCCCTCTCTCGTCCTCTCTCGTGCCCCGTAGCGTCGCCGCCG
TGTGCACGAAGTCCGCCGCCGCCGCCGGTCGTCTTCGGTCACGTCGCGCC
GCCGCTTCCGTCGTCGCCGCCGGTCGCCGCCACCGCCGTTAGGTGCGTCG
TGGTGCAAGGAAGCTCGGCCGCCCCTCCGTTTTCGCCGCCGACCGCCGGA
GCTCCCTCGTCGTCGTTGAGCAGAACCGCTGCGCCGCCTCTTCACGTCAC
CGGTCGCCGTCGTGCATCTTTTCTCGTCGTGGTGAGTACCAACGAGTTCG
TCTCGTTGTCCTCTACGCGTAGGTGGTCTCCAATCCCGTCGCCGATGTTC
CTAGCGCCGGCGAGCTCGTCGACCCGAGCCGGCCGCCGTTGGGTGACGTC
ATGCCGACGTCAACCCTAGGGCTGACGTCATCAGGGTCAGGGCTGACGTC
ATCGTTTCCTTTTCTTTTTCTTTTTCCCGATTTTCTAATAGTTTAAATCT
TCGGAAAATCATAACTAAATAACCGTAGATCCGTTTTAGGTGGTTCAAGT
TGCTAAATTTTTCTAAAATAAAGATCTACATATTAAAATTGTCCATAAAT
TGAATTAAATTTATTTAATTCTTTTTAAATGGGCTTTAATTAGATTTGAT
CTTGTAAAATTCATAATAAATTCATTTGAAGTCAGAATGAGGCCGTTCAA
GTCTCATAATTCATAAAAAATTATGATCTACATGTTTGTTTACTTTTTAT
GTACTGTTTATTTGGTTTTTATTAGTCTTTTTCTTTGTTTTGCGTGTTAG
CTTGTCGTTTCCGTCGTTGTGAAGGTTCGTGAGTGCGTCGGAAGTGATCA
AGAAGATTAATTGAAGACCGATTATTGCAAGGCAAGTCACACAGATCCTA
AACACAATCCTTTGAGCATGTTGATCCTATATTTAAATTCTCTATTTATT
TCAACTATGCATTTATTTTCGAATGTCACCGGGTGGTGTGAACCTATTCC
TTTGTTATGGCCAATTTGCATTGAATATCCTATTCCTCGATACCTTGGGT
AATAAATTGATTAGCTTGAACCTTATGTATTGGTTTGGTTCAGCTAAATG
TTATATATATATAATTGCTTAGCAATGCTTAGAAACATTAGCTCATTAAT
GGGATGAATTATATATACTACATTATTAATTATGGTTATATTTAATGGTA
GCTCACGATGGTAAATCGTGTGATGATAATTAATTGATAATTAAAACCTG
GTTAAGGTGGGTTGTGAGCATATGGTTTTGATGGTTGTGCTCATGACAAT
TAAGGACCGGTTCGCGAGCTACTGTTGTGAAACATTAACCGTACCAACCA
CAAGCCAGCGTGGGCAACGGCTTTATCTTTTGTATAGCATGATTCATTAT
AGTGTGCCAGACTGTGAAGTGGCGAGAAGTCCATGGGGGTCGCTGGGGAG
TCCATGCCTCTGGTTGTAGAGGGGGTGATTATGATCCAGGAATGGTGCAC
TGTGGTGAGTTGTGTTATGCAGGGGATAATGTCACAGCCTCTATTCGGGT
ACTTTCCAGTATCGCGACGCATGGTTGACATGATGTTGAGGTTGTGTCTT
GTGGGTACAGTGGTACACCTCTGGCCAGAGTAAAACTATTCGAATAGCCG
TGCCCGCGGTTATGGGCGAGTTGAACAATGTTTTTCGTGATTAGTCTCAC
ACCTTTCACAATAATTATTGATGATTAACTGGAAATAATTTGCTTAGCTC
CTGGTTTGGAGTTAGATCTGTTCAGCCGGGTATGGTTGTTCAGGATGGTT
GGGCCTGTGCAGCATGGGTGTGCTATTCAGTGTTGATTAAAATTTCTGAT
TAATTACTCCACTGTTTTTTTCTCTTAAATGTTTTGCTAAATGCTGCTTT
TGCAAATGAGCCTATATTATGCCATCCTTTGGAATCCTTGTGCACTTGCA
TATTTGCTGTGTGGCTTGTTGAGTATGTCATATGCTCATTCTTGCAATAA
TCAATCAAACCTCAGTTGAAGAAAAAGGATCCAGAAGGAGAAGACGTTTG
GCTTATACCCCAGTTGAGCTGCCTGTGGGAGTGGAGCCGGAGCTTCGCTA
GATTTTATTTTCCGCTGCAGTTTTCTTCATGATGAGGACTAAGTGCCTCA
TAAGTAAGTATTTATCGTTTTAGTCAGTTTGATGAATCTGTATATTAAAT
TGTCAGTTTGTGTACCTCGGCTGATTCCTGGACGAGGATTTTATGCACAA
ATAAGTTCGGAAATTACTAGTGAATTTTCGGGCGTGACAAGTTGGTATCA
GAGCCATCTCGACTGTAGGATAAGCCAAATGGTCAGACCTTAAGGACTAA
TTTTCCGAAAAAATAATTTGTGAAACATTTCTCCTTTCTTCCTTATCTAG
AATTCTTTGCAAATCGTTTTGACGTTCTCTCCTCTTCTCCCTCTTTCAAC
TTGAGTAGTTGTTAAACTTGATGGAGAAACTCGAAGGCGTCGATGTTGTC
AACTTCTGCAAGTAAAGTGGATCGAGGAAGAACTGAAGTGCCCAGATGTC
AAGATGGAATGAAGTTGGATCCTACTTTAGAACCTATGCCGCTAAAGTGT
CTTTATAGAATAGTTAGTAGGGTAGAACGTTTGTTGTTTGCTTTGTGTGT
AGGTATGGTTGCATTCCCGTCATTGGAGTAGTCCAGTGATGAGTGTGTAA
CTGTACTAGGTTGTTTGCTTAATCAACTTGAACAATATAATGGTTTACAC
ACATCAGATCAGTGTTAACCTGGTTAAGGTCTTGTCTTTAGTGTAACCTC
TCTCCTCCTACCTTTTCTAATCTGCAACAGATGGTGAACACTCGCGCTAG
TGGAAGTGGAAACAATAACAATGAAGAGAACCCAACCCTTGCTCAAGTGC
TGGCTCAACAGACCCAATTGATCAACATGTTAGTGCAACAGATGCAGAAC
CAGCAAGGGAACAACAATGTCAATCCTCCGCCGCCGCAGAACAAGTTAGC
TGATTTTCTTCGTGTGAGGCCGCCTACCTTCTCTAGCACTACCAACCCAG
TAGAAGCAGGTGATTGGCTGCACGCTGTTGAGAAGAAGTTGGAATTGCTC
CAGTGTACGGATCAGGAGAAAGTTGTTTTCGCTTCACATCAATTGCAAGG
ATCTGCTTCAGAATGGTGGGATCATTTCCGGATGAACAGAGCAGAAGGAC
AACCAATCACTTGGGCGGAGTTCACTGAAGCATTCAAGAAGACACACATA
CCTGCAGGTGTTGTTGCTTTGAAGAAGCGTGAGTTCCGGGCACTTAAGCA
AAAGGATCGTACCGTGACGGAATATCTTCATGAGTTCAATCGTCTAGCTC
GCTATGCTCCAGAAGATGTGCGTACTGACGAGGAAAGGTAGGAGAAGTTT
TTGGAAGGCTTAAAGGATGAGCTGTCAGTTATGTTGATCTCTCATGACTA
TGAGGATTTTCAGGAGTTGGTTGATAAAGCAATTCGACTGGAAGACAAGA
AGAACAGGATGGACAACCGTAAGAGAGGAAGGATTGTTTTCCAGGAGGCA
CAGGATAGTAGCCAGAGGCAGCGTATCAAGCCACTCCAAATTGGTGAATC
TTCTTCCGCTGGTCAAGGACAGTCGCAACAGTTAAACATCGCTGGTGAGA
TCAACTCAGAGACTAATGCAAGCAATGAAGACAAGGATGAGCAAGCTACT
CAATCAGTGTCATTTCAGCAGGATCAGTCTCAAGAAGATAACAGTAATGG
AAGGGAGCAGCGGGTGTGTTTCAACTGTTATGAGCCAGGTCACTTCGTAA
AAGAGTGTCCGAAGCCGAAGCGTCAACAGCCACAAGGCCGAGTCAACAAC
ATTGTCCTCACAGGAGCAAATGCAGTGCCGGTTGTGTCTTCAAGTGTTAC
AGCTCAGCCACCAGTTTTAAAGCAGCAGTAGTTCTCTTTAAAGCCTTAGA
ATAATTATCGGAGTTATGGAATAAGATAGACTGCAGTTTACCTATGCCCT
TTTTTTTTCTAGCCGTTCCGAATCTCGGGACGAGATTCTTTGTAAGGGGG
GTAGATTTGTCACACCCTGATTTTTCATTTCAGGGTTTATAAATTATTTA
ATAAATTAATAAAAGAATTTATATTAAATGTTCTTTAATTTACAAGTGAA
GTAAAATGTGGGAAATAAAATTTCTTAAATATAAAACATGGATGGATTTA
ATTTTTATTAAATTCTCCATGATTAATTATACTCACTGGAATTTTCTCGG
ATTTTTCAGAGCTTAATTATTAATTTTAATCTTACCAAGAGAAGTTCAGC
AGTTATTTAAATACTAAATTAATCATATAATGATCTAATTATAATTGTTA
AGAGTTTTTCTTGTTTAAAAATCCTTAAATTATAAATTGTTGTTTAAAAG
GAATTATTAGAAATGGTTTTAAAAGTTTAAAAGAGAAGATCTTTTTTTTA
ATTTTCTAAATCTCAATATAAAAATGAGCTAGATAAAATTTTATTAAATA
CTTTGCTTGTTCCTCTATTTTCTAGAATTTTCTGGGAATTATTTGAGCAA
GGGAAGTATTTTTAATAAATGAAACATCATTTCACGAATTATTTTAATTG
AAAAAGTTTTTAAAATCCGCTCCTAGGCCGTTGGGCCGATTTCTCCTCTC
TCTTTCTCTCTCTTCCCGCGCGCGGCCCAAGTCGGCCCGAGCCGCCGCCT
CCCGCGTCCCTCCTCTCTCTCAGCCACCGACAGGTGGGGCCCACCTGTCG
GGATCGTCTCCCTCCTCCGGACGCCGCCGCCGCCCGAGTCCGAACCCTAG
CCGCTCTTTCTCCTCTCAAATTCGTCCGAATCCGACCCCGTTTCTTCCAA
TTGATTGAGGGGTTTTGTTCCTCTCGTTCTCCTCTTTCTTTCCCCTCAAG
AATCAAAGAAATCCGTTGTGATTTGGATTCGAATCGAGTTCGTTTGTTCT
TATCCCTAAAAAACCGAGTCCGAGATCTTCCCGACTCGATTCCTCCCGTT
TGGAGCTCGATCTCTTCAATCCAATGCCATATAAAGCTTCCTCGTGTTCT
CCTCTTCCGTTTGCCCCCTCTCTCGTCCTCTCTCGTGCCCCGTAGCGTCG
CCGCCGCGTGCACGAAGTCCGCCGCCGCCGCCGGTCGTCTTCGGTCACGT
CGCGCCGCCGCTTCCGTCGTCGCCGCCGGTCGCCGCCACCGCCGTTAGGT
GCGTCGTGGTGCAAGGAAGCTCGGCCGCCCCTCCGTTTTCGCCGCCGACC
GCCGGAGCTCCCTCGTCGTCGTTGAGCAGAACCGCTGCGCCGCCTCTTCA
CGTCACCGGTCGCCGTCGTGCATCTTTTCTCGTCGTGGTGAGTACCAACG
AGTTCGTCTCGTTGTCCTCTACGCGTAGGTGGTCTCCAATCCCGTCGCCG
ATGTTCCTAGCGCCGGCGAGCTCGTCGACCCGAGCCGGCCGCCGTTGGGT
GACGTCATGCCGACGTCAACCCTAGGGCTGACGTCATCAGGGTCAGGGCT
GACGTCATCGTTTCCTTTTCTTTTTCTTTTTCCCGATTTTCTAATAGTTT
AAATCTTCGGAAAATCATAACTAAATAACCGTAGATCCGTTTTAGGTGGT
TCAAGTTGCTAAATTTTTCTAAAATAAAGATCTACATATTAAAATTGTCC
ATAAATTGAATTAAATTTATTTAATTCTTTTTAAATGGGCTTTAATTAGA
TTTGATCTTGTAAAATTCATAATAAATTCATTTGAAGTCAGAATGAGGCC
GTTCAAGTCTCATAATTCATAAAAAATTATGATCTACATGTTTGTTTACT
TTTTATGTACTGTTTATTTGGTTTTTATTAGTCTTTTTCTTTGTTTTGCG
TGTTAGCTTGTCGTTTCCGTCGTTGTGAAGGTTCGTGAGTGCGTCGGAAG
TGATCAAGAAGATTAATTGAAGACCGATTATTGCAAGGCAAGTCACACAG
ATCCTAAACACAATCCTTTGAGCATGTTGATCCTATATTTAAATTCTCTA
TTTATTTCAACTATGCATTTATTTTCGAATGTCACCGGGTGGTGTGAACC
TATTCCTTTGTTATGGCCAATTTGCATTGAATATCCTATTCCTCGATACC
TTGGGTAATAAATTGATTAGCTTGAACCTTATGTATTGGTTTGGTTCAGC
TAAATGTTATATATATATAATTGCTTAGCAATGCTTAGAAACATTAGCTC
ATTAATGGGATGAATTATATATACTACATTATTAATTATGGTTATATTTA
ATGGTAGCTCACGATGGTAAATCGTGTGATGATAATTAATTGATAATTAA
AACCTGGTTAAGGTGGGTTGTGAGCATATGGTTTTGATGGTTGTGCTCAT
GACAATTAAGGACCGGTTCGCGAGCTACTGTTGTGAAACATTAACCGTAC
CAACCACAAGCCAGCGTGGGCAACGGCTTTATCTTTTGTATAGCATGATT
CATTATAGTGTGCCAGACTGTGAAGTGGCGAGAAGTCCATGGGGGTCGCT
GGGGAGTCCATGCCTCTGGTTGTAGAGGGGGTGATTATGATCCAGGAATG
GTGCACTGTGGTGAGTTGTGTTATGCAGGGGATAATGTCACAGCCTCTAT
TCGGGTACTTTCCAGTATCGCGACGCATGGTTGACATGATGTTGAGGTTG
TGTCTTGTGGGTACAGTGGTACACCTCTGGCCAGAGTAAAACTATTCGAA
TAGCCGTGCCCGCGGTTATGGGCGAGTTGAACAATGTTTTTCGTGATTAG
TCTCACACCTTTCACAATAATTATTGATGATTAACTGGAAATAATTTGCT
TAGCTCCTGGTTTGGAGTTAGATCTGTTCAGCCGGGTATGGTTGTTCAGG
ATGGTTGGGCCTGTGCAGCATGGGTGTGCTATTCAGTGTTGATTAAAATT
TCTGATTAATTACTCCACTGTTTTTTTCTCTTAAATGTTTTGCTAAATGC
TGCTTTTGCAAATGAGCCTATATTATGCCATCCTTTGGAATCCTTGTGCA
CTTGCATATTTGCTGTGTGGCTTGTTGAGTATGTCATATGCTCATTCTTG
CAATAATCAATCAAACCTCAGTTGAAGAAAAAGGATCCAGAAGGAGAAGA
CGTTTGGCTTATACCCCAGTTGAGCTGCCTGTGGGAGTGGAGCCGGAGCT
TCGCTAGATTTTATTTTCCGCTGCAGTTTTCTTCATGATGAGGACTAAGT
GCCTCATAAGTAAGTATTTATCGTTTTAGTCAGTTTGATGAATCTGTATA
TTAAATTGTCAGTTTGTGTACCTCGGCTGATTCCTGGACGAGGATTTTAT
GCACAAATAAGTTCGGAAATTACTAGTGAATTTTCGGGCGTGACAAGTTG
GTATCAGAGCCATCTCGACTGTAGGATAAGCCAAATGGTCAGACCTTAAG
GACTAATTTTCCGAAAAAATAATTTGTGAAACATTTCTCCTTTCTTCCTT
ATCTAGAATTCTTTGCAAATCGTTTTGACGTTCTCTCCTCTTCTCCCTCT
TTCAACTTGAGTAGTTGTTAAACTTGATGGAGAAACTCGAAGGCGTCGAT
GTTGTCAACTTCTGCAAGTAAAGTGGATCGAGGAAGAACTGAAGTGCCCA
GATGTCAAGATGGAATGAAGTTGGATCCTACTTTAGAACCTATGCCGCTA
AAGTGTCTTTATAGAATAGTTAGTAGGGTAGAACGTTTGTTGTTTGCTTT
GTGTGTAGGTATGGTTGCATTCCCGTCATTGGAGTAGTCCAGTGATGAGT
GTGTAACTGTACTAGGTTGTTTGCTTAATCAACTTGAACAATATAATGGT
TTACACACATCAGATCAGTGTTAACCTGGTTAAGGTCTTGTCTTTAGTGT
AACCTCTCTCCTCCTACCTTTTCTAATCTGCAACAGATGGTGAACACTCG
CGCTAGTGGAAGTGGAAACAATAACAATGAAGAGAACCCAACCCTTGCTC
AAGTGCTGGCTCAACAGACCCAATTGATCAACATGTTAGTGCAACAGATG
CAGAACCAGCAAGGGAACAACAATGTCAATCCTCCGCCGCCGCAGAACAA
GTTAGCTGATTTTCTTCGTGTGAGGCCGCCTACCTTCTCTAGCACTACCA
ACCCAGTAGAAGCAGGTGATTGGCTGCACGCTGTTGAGAAGAAGTTGGAA
TTGCTCCAGTGTACGGATCAGGAGAAAGTTGTTTTCGCTTCACATCAATT
GCAAGGATCTGCTTCAGAATGGTGGGATCATTTCCGGATGAACAGAGCAG
AAGGACAACCAATCACTTGGGCGGAGTTCACTGAAGCATTCAAGAAGACA
CACATACCTGCAGGTGTTGTTGCTTTGAAGAAGCGTGAGTTCCGGGCACT
TAAGCAAAAGGATCGTACCGTGACGGAATATCTTCATGAGTTCAATCGTC
TAGCTCGCTATGCTCCAGAAGATGTGCGTACTGACGAGGAAAGGTAGGAG
AAGTTTTTGGAAGGCTTAAAGGATGAGCTGTCAGTTATGTTGATCTCTCA
TGACTATGAGGATTTTCAGGAGTTGGTTGATAAAGCAATTCGACTGGAAG
ACAAGAAGAACAGGATGGACAACCGTAAGAGAGGAAGGATTGTTTTCCAG
GAGGCACAGGATAGTAGCCAGAGGCAGCGTATCAAGCCACTCCAAATTGG
TGAATCTTCTTCCGCTGGTCAAGGACAGTCGCAACAGTTAAACATCGCTG
GTGAGATCAACTCAGAGACTAATGCAAGCAATGAAGACAAGGATGAGCAA
GCTACTCAATCAGTGTCATTTCAGCAGGATCAGTCTCAAGAAGATAACAG
TAATGGAAGGGAGCAGCGGGTGTGTTTCAACTGTTATGAGCCAGGTCACT
TCGTAAAAGAGTGTCCGAAGCCGAAGCGTCAACAGCCACAAGGCCGAGTC
AACAACATTGTCCTCACAGGAGCAAATGCAGTGCCGGTTGTGTCTTCAAG
TGTTACAGCTCAGCCACCAGTTTTAAAGCAGCAGTAGTTCTCTTTAAAGC
CTTAGAATAATTATCGGAGTTATGGAATAAGATAGACTGCAGTTTACCTA
TGCCCTTTTTTTTTCTAGCCGTTCCGAATCTCGGGACGAGATTCTTTGTA
AGGGGGGTAGATTTGTCACACCCTGATTTTTCATTTCAGGGTTTATAAAT
TATTTAATAAATTAATAAAAGAATTTATATTAAATGTTCTTTAATTTACA
AGTGAAGTAAAATGTGGGAAATAAAATTTCTTAAATATAAAACATGGATG
GATTTAATTTTTATTAAATTCTCCATGATTAATTATACTCACTGGAATTT
TCTCGGATTTTTCAGAGCTTAATTATTAATTTTAATCTTACCAAGAGAAG
TTCAGCAGTTATTTAAATACTAAATTAATCATATAATGATCTAATTATAA
TTGTTAAGAGTTTTTCTTGTTTAAAAATCCTTAAATTATAAATTGTTGTT
TAAAAGGAATTATTAGAAATGGTTTTAAAAGTTTAAAAGAGAAGATCTTT
TTTTTAATTTTCTAAATCTCAATATAAAAATGAGCTAGATAAAATTTTAT
TAAATACTTTGCTTGTTCCTCTATTTTCTAGAATTTTCTGGGAATTATTT
GAGCAAGGGAAGTATTTTTAATAAATGAAACATCATTTCACGAATTATTT
TAATTGAAAAAGTTTTTAAAATCCGCTCCTAGGCCGTTGGGCCGATTTCT
CCTCTCTCTTTCTCTCTCTTCCCGCGCGCGGCCCAAGTCGGCCCGAGCCG
CCGCCTCCCGCGTCCCTCCTCTCTCTCAGCCACCGACAGGTGGGGCCCAC
CTGTCGGGATCGTCTCCCTCCTCCGGACGCCGCCGCCGCCCGAGTCCGAA
CCCTAGCCGCTCTTTCTCCTCTCAAATTCGTCCGAATCCGACCCCGTTTC
TTCCAATTGATTGAGGGGTTTTGTTCCTCTCGTTCTCCTCTTTCTTTCCC
CTCAAGAATCAAAGAAATCCGTTGTGATTTGGATTCGAATCGAGTTCGTT
TGTTCTTATCCCTAAAAAACCGAGTCCGAGATCTTCCCGACTCGATTCCT
CCCGTTTGGAGCTCGATCTCTTCAATCCAATGCCATATAAAGCTTCCTCG
TGTTCTCCTCTACCGTTTGCCCCCTCTCTCGTCCTCTCTCGTGCCCCGTA
GCGTCGCCGCCGCGTGCACGAAGTCCGCCGCCGCCGCCGGTCGTCTTCGG
TCACGTCGCGCCGCCGCTTCCGTCGTCGCCGCCGGTCGCCGCCACCGCCG
TTAGGTGCGTCGTGGTGCAAGGAAGCTCGGCCGCCCCTCCGTTTTCGCCG
CCGACCGCCGGAGCTCCCTCGTCGTCGTCGAGCAGAACCGCTGCGCCGCC
TCTTCACGTCACCGGTCGCCGTCGTGCATCTTTTCTCGTCGTGGTGAGTA
CCAACGAGTTCGTCTCGTTGTCCTCTACGCGTAGGTGGTCTCCAATCCCG
TCGCCGATGTTCCTAGCGCCGGCGAGCTCGTCGACCCGAGCCGGCCGCCG
TTGGGTGACGTCATGCCGACGTCAACCCTAGGGCTGACGTCATCAGGGTC
AGGGCTGACGTCATCGTTTCCTTTTCTTTTTCTTTTTCCCGATTTTCTAA
TAGTTTAAATCTTCGGAAAATCATAACTAAATAACCGTAGATCCGTTTTA
GGTGGTTCAAGTTGCTAAATTTTTCTAAAATAAAGATCTACATATTAAAA
TTGTCCATAAATTGAATTAAATTTATTTAATTCTTTTTAAATGGGCTTTA
ATTAGATTTGATCTTGTAAAATTCATAATAAATTCATTTGAAGTCAGAAT
GAGGCCGTTCAAGTCTCATAATTCATAAAAAATTATGATCTACATGTTTG
TTTACTTTTTATGTACTGTTTATTTGGTTTTTATTAGTCTTTTTCTTTGT
TTTGCGTGTTAGCTTGTCGTTTCCGTCGTTGTGAAGGTTCGTGAGTGCGT
CGGAAGTGATCAAGAAGATTAATTGAAGACCGATTATTGCAAGGCAAGTC
ACACAGATCCTAAACACAATCCTTTGAGCATGTTGATCCTATATTTAAAT
TCTCTATTTATTTCAACTATGCATTTATTTTCGAATGTCACCGGGTGGTG
TGAACCTATTCCTTTGTTATGGCCAATTTGCATTGAATATCCTATTCCTC
GATACCTTGGGTAATAAATTGATTAGCTTGAACCTTATGTATTGGTTTGG
TTCAGCTAAATGTTATATATATATAATTGCTTAGCAATGCTTAGAAACAT
TAGCTCATTAATGGGATGAATTATATATACTACATTATTAATTATGGTTA
TATTTAATGGTAGCTCACGATGGTAAATCGTGTGATGATAATTAATTGAT
AATTAAAACCTGGTTAAGGTGGGTTGTGAGCATATGGTTTTGATGGTTGT
GCTCATGACAATTAAGGACCGGTTCGCGAGCTACTGTTGTGAAACATTAA
CCGTACCAACCACAAGCCAGCGTGGGCAACGGCTTTATCTTTTGTATAGC
ATGATTCATTATAGTGTGCCAGACTGTGAAGTGGCGAGAAGTCCATGGGG
GTCGCTGGGGAGTCCATGCCTCTGGTTGTAGAGGGGGTGATTATGATCCA
GGAATGGTGCACTGTGGTGAGTTGTGTTATGCAGGGGATAATGTCACAGC
CTCTATTCGGGTACTTTCCAGTATCGCGACGCATGGTTGACATGATGTTG
AGGTTGTGTCTTGTGGGTACAGTGGTACACCTCTGGCCAGAGTAAAACTA
TTCGAATAGCCGTGCCCGCGGTTATGGGCGAGTTGAACAATGTTTTTCGT
GATTAGTCTCACACCTTTCACAATAATTATTGATGATTAACTGGAAATAA
TTTGCTTAGCTCCTGGTTTGGAGTTAGATCTGTTCAGCCGGGTATGGTTG
TTCAGGATGGTTGGGCCTGTGCAGCATGGGTGTGCTATTCAGTGTTGATT
AAAATTTCTGATTAATTACTCCACTGTTTTTTTCTCTTAAATGTTTTGCT
AAATGCTGCTTTTGCAAATGAGCCTATATTATGCCATCCTTTGGAATCCT
TGTGCACTTGCATATTTGCTGTGTGGCTTGTTGAGTATGTCATATGCTCA
TTCTTGCAATAATCAATCAAACCTCAGTTGAAGAAAAAGGATCCAGAAGG
AGAAGACGTTTGGCTTATACCCCAGTTGAGCTGCCTGTGGGAGTGGAGCC
GGAGCTTCGCTAGATTTTATTTTCCGCTGCAGTTTTCTTCATGATGAGGA
CTAAGTGCCTCATAAGTAAGTATTTATCGTTTTAGTCAGTTTGATGAATC
TGTATATTAAATTGTCAGTTTGTGTACCTCGGCTGATTCCTGGACGAGGA
TTTTATGCACAAATAAGTTCGGAAATTACTAGTGAATTTTCGGGCGTGAC
AAGTTGGTATCAGAGCCATCTCGACTGTAGGATAAGCCAAATGGTCAGAC
CTTAAGGACTAATTTTCCGAAAAAATAATTTGTGAAACATTTCTCCTTTC
TTCCTTATCTAGAATTCTTTGCAAATCGTTTTGACGTTCTCTCCTCTTCT
CCCTCTTTCAACTTGAGTAGTTGTTAAACTTGATGGAGAAACTCGAAGGC
ATCGATGTTGTCAACTTCTGCAAGTAAAGTGGATCGAGGAAGAACTGAAG
TGCCCAGATGTCAAGATGGAATGAAGTTGGATCCTACTTTAGAACCTATG
CCGCTAAAGTGTCTTTATAGAATAGTTAGTAGGGTAGAACGTTTGTTGTT
TGCTTTGTGTGTAGGTATGGTTGCATTCCCGTCATTGGAGTAGTCCAGTG
ATGAGTGTGTAACTGTACTAGGTTGTTTGCTTAATCAACTTGAACAATAT
AATGGTTTACACACATCAGATCAGTGTTAACCTGGTTAAGGTCTTGTCTT
TAGTGTAACCTCTCTCCTCCTACCTTTTCTAATCTGCAACAGATGGTGAA
CACTCGCGCTAGTGGAAGTGGAAACAATAACAATGAAGAGAACCCAACCC
TTGCTCAAGTGCTGGCTCAACAGACCCAATTGATCAACATGTTAGTGCAA
CAGATGCAGAACCAGCAAGGGAACAACAATGTCAATCCTCCGCCGCCGCA
GAACAAGTTAGCTGATTTTCTTCGTGTGAGGCCGCCTACCTTCTCTAGCA
CTACCAACCCAGTAGAAGCAGGTGATTGGCTGCACGCTGTTGAGAAGAAG
TTGGAATTGCTCCAGTGTACGGATCAGGAGAAAGTTGTTTTCGCTTCACA
TCAATTGCAAGGATCTGCTTCAGAATGGTGGGATCATTTCCGGATGAACA
GAGCAGAAGGACAACCAATCACTTGGGCGGAGTTCACTGAAGCATTCAAG
AAGACACACATACCTGCAGGTGTTGTTGCTTTGAAGAAGCGTGAGTTCCG
GGCACTTAAGCAAAAGGATCGTACCGTGACGGAATATCTTCATGAGTTCA
ATCGTCTAGCTCGCTATGCTCCAGAAGATGTGCGTACTGACGAGGAAAGG
TAGGAGAAGTTTTTGGAAGGCTTAAAGGATGAGCTGTCAGTTATGTTGAT
CTCTCATGACTATGAGGATTTTCAGGAGTTGGTTGATAAAGCAATTCGAC
TGGAAGACAAGAAGAACAGGATGGACAACCGTAAGAGAGGAAGGATTGTT
TTCCAGGAGGCACAGGATAGTAGCCAGAGGCAGCGTATCAAGCCACTCCA
AATTGGTGAATCTTCTTCCGCTGGTCAAGGACAGTCGCAACAGTTAAACA
TCGCTGGTGAGATCAACTCAGAGACTAATGCAAGCAATGAAGACAAGGAT
GAGCAAGCTACTCAATCAGTGTCATTTCAGCAGGATCAGTCTCAAGAAGA
TAACAGTAATGGAAGGGAGCAGCGGGTGTGTTTCAACTGTTATGAGCCAG
GTCACTTCGTAAAAGAGTGTCCGAAGCCGAAGCGTCAACAGCCACAAGGC
CGAGTCAACAACATTGTCCTCACAGGAGCAAATGCAGTGCCGGTTGTGTC
TTCAAGTGTTACAGCTCAGCCACCAGTTTTAAAGCAGCAGTAGTTCTCTT
TAAAGCCTTAGAATAATTATCGGAGTTATGGAATAAGATAGACTGCAGTT
TACCTATGCCCTTTTTTTTTCTAGCCGTTCCGAATCTCGGGACGAGATTC
TTTGTAAGGGGGGTAGATTTGTCACACCCTGATTTTTCATTTCAGGGTTT
ATAAATTATTTAATAAATTAATAAAAGAATTTATATTAAATGTTCTTTAA
TTTACAAGTGAAGTAAAATGTGGGAAATAAAATTTCTTAAATATAAAACA
TGGATGGATTTAATTTTTATTAAATTCTCCATGATTAATTATACTCACTG
GAATTTTCTCGGATTTTTCAGAGCTTAATTATTAATTTTAATCTTACCAA
GAGAAGTTCAGCAGTTATTTAAATACTAAATTAATCATATAATGATCTAA
TTATAATTGTTAAGAGTTTTTCTTGTTTAAAAATCCTTAAATTATAAATT
GTTGTTTAAAAGGAATTATTAGAAATGGTTTTAAAAGTTTAAAAGAGAAG
ATCTTTTTTTTAATTTTCTAAATCTCAATATAAAAATGAGCTAGATAAAA
TTTTATTAAATACTTTGCTTGTTCCTCTATTTTCTAGAATTTTCTGGGAA
TTATTTGAGCAAGGGAAGTATTTTTAATAAATGAAACATCATTTCACGAA
TTATTTTAATTGAAAAAGTTTTTAAAATCCGCTCCTAGGCCGTTGGGCCG
ATTTCTCCTCTCTCTTTCTCTCTCTTCCCGCGCGCGGCCCAAGTCGGCCC
GAGCCGCCGCCTCCCGCGTCCCTCCTCTCTCTCAGCCACCGACAGGTGGG
GCCCACCTGTCGGGATCGTCTCCCTCCTCCGGACGCCGCCGCCGCCCGAG
TCCGAACCCTAGCCGCTCTTTCTCCTCTCAAATTCGTCCGAATCCGACCC
CGTTTCTTCCAATTGATTGAGGGGTTTTGTTCCTCTCGTTCTCCTCTTTC
TTTCCCCTCAAGAATCAAAGAAATCCGTTGTGATTTGGATTCGAATCGAG
TTCGTTTGTTCTTATCCCTAAAAAACCGAGTCCGAGATCTTCCCGACTCG
ATTCCTCCCGTTTGGAGCTCGATCTCTTCAATCCAATGCCATATAAAGCT
TCCTCGTGTTCTCCTCTTCCGTTTGCCCCCTCTCTCGTCCTCTCTCGTGC
CCCGTAGCGTCGCCGCCGCGTGCACGAAGTCCGCCGCCGCCGCCGGTCGT
CTTCGGTCACGTCGCGCCGCCGCTTCCGTCGTCGCCGCCGGTCGCCGCCA
CCGCCGTTAGGTGCGTCGTGGTGCAAGGAAGCTCGGCCGCCCCTCCGTTT
TCGCCGCCGACCGCCGGAGCTCCCTCGTCGTCGTTGAGCAGAACCGCTGC
GCCGCCTCTTCACGTCACCGGTCGCCGTCGTGCATCTTTTCTCGTCGTGG
TGAGTACCAACGAGTTCGTCTCGTTGTCCTCTACGCGTAGGTGGTCTCCA
ATCCCGTCGCCGATGTTCCTAGCGCCGGCGAGCTCGTCGACCCGAGCCGG
CCGCCGTTGGGTGACGTCATGCCGACGTCAACCCTAGGGCTGACGTCATC
AGGGTCAGGGCTGACGTCATCGTTTCCTTTTCTTTTTCTTTTTCCCGATT
TTCTAATAGTTTAAATCTTCGGAAAATCATAACTAAATAACCGTAGATCC
GTTTTAGGTGGTTCAAGTTGCTAAATTTTTCTAAAATAAAGATCTACATA
TTAAAATTGTCCATAAATTGAATTAAATTTATTTAATTCTTTTTAAATGG
GCTTTAATTAGATTTGATCTTGTAAAATTCATAATAAATTCATTTGAAGT
CAGAATGAGGCCGTTCAAGTCTCATAATTCATAAAAAATTATGATCTACA
TGTTTGTTTACTTTTTATGTACTGTTTATTTGGTTTTTATTAGTCTTTTT
CTTTGTTTTGCGTGTTAGCTTGTCGTTTCCGTCGTTGTGAAGGTTCGTGA
GTGCGTCGGAAGTGATCAAGAAGATTAATTGAAGACCGATTATTGCAAGG
CAAGTCACACAGATCCTAAACACAATCCTTTGAGCATGTTGATCCTATAT
TTAAATTCTCTATTTATTTCAACTATGCATTTATTTTCGAATGTCACCGG
GTGGTGTGAACCTATTCCTTTGTTATGGCCAATTTGCATTGAATATCCTA
TTCCTCGATACCTTGGGTAATAAATTGATTAGCTTGAACCTTATGTATTG
GTTTGGTTCAGCTAAATGTTATATATATATAATTGCTTAGCAATGCTTAG
AAACATTAGCTCATTAATGGGATGAATTATATATACTACATTATTAATTA
TGGTTATATTTAATGGTAGCTCACGATGGTAAATCGTGTGATGATAATTA
ATTGATAATTAAAACCTGGTTAAGGTGGGTTGTGAGCATATGGTTTTGAT
GGTTGTGCTCATGACAATTAAGGACCGGTTCGCGAGCTACTGTTGTGAAA
CATTAACCGTACCAACCACAAGCCAGCGTGGGCAACGGCTTTATCTTTTG
TATAGCATGATTCATTATAGTGTGCCAGACTGTGAAGTGGCGAGAAGTCC
ATGGGGGTCGCTGGGGAGTCCATGCCTCTGGTTGTAGAGGGGGTGATTAT
GATCCAGGAATGGTGCACTGTGGTGAGTTGTGTTATGCAGGGGATAATGT
CACAGCCTCTATTCGGGTACTTTCCAGTATCGCGACGCATGGTTGACATG
ATGTTGAGGTTGTGTCTTGTGGGTACAGTGGTACACCTCTGGCCAGAGTA
AAACTATTCGAATAGCCGTGCCCGCGGTTATGGGCGAGTTGAACAATGTT
TTTCGTGATTAGTCTCACACCTTTCACAATAATTATTGATGATTAACTGG
AAATAATTTGCTTAGCTCCTGGTTTGGAGTTAGATCTGTTCAGCCGGGTA
TGGTTGTTCAGGATGGTTGGGCCTGTGCAGCATGGGTGTGCTATTCAGTG
TTGATTAAAATTTCTGATTAATTACTCCACTGTTTTTTTCTCTTAAATGT
TTTGCTAAATGCTGCTTTTGCAAATGAGCCTATATTATGCCATCCTTTGG
AATCCTTGTGCACTTGCATATTTGCTGTGTGGCTTGTTGAGTATGTCATA
TGCTCATTCTTGCAATAATCAATCAAACCTCAGTTGAAGAAAAAGGATCC
AGAAGGAGAAGACGTTTGGCTTATACCCCAGTTGAGCTGCCTGTGGGAGT
GGAGCCGGAGCTTCGCTAGATTTTATTTTCCGCTGCAGTTTTCTTCATGA
TGAGGACTAAGTGCCTCATAAGTAAGTATTTATCGTTTTAGTCAGTTTGA
TGAATCTGTATATTAAATTGTCAGTTTGTGTACCTCGGCTGATTCCTGGA
CGAGGATTTTATGCACAAATAAGTTCGGAAATTACTAGTGAATTTTCGGG
CGTGACAAGTTGGTATCAGAGCCATCTCGACTGTAGGATAAGCCAAATGG
TCAGACCTTAAGGACTAATTTTCCGAAAAAATAATTTGTGAAACATTTCT
CCTTTCTTCCTTATCTAGAATTCTTTGCAAATCGTTTTGACGTTCTCTCC
TCTTCTCCCTCTTTCAACTTGAGTAGTTGTTAAACTTGATGGAGAAACTC
GAAGGCGTCGATGTTGTCAACTTCTGCAAGTAAAGTGGATCGAGGAAGAA
CTGAAGTGCCCAGATGTCAAGATGGAATGAAGTTGGATCCTACTTTAGAA
CCTATGCCGCTAAAGTGTCTTTATAGAATAGTTAGTAGGGTAGAACGTTT
GTTGTTTGCTTTGTGTGTAGGTATGGTTGCATTCCCGTCATTGGAGTAGT
CCAGTGATGAGTGTGTAACTGTACTAGGTTGTTTGCTTAATCAACTTGAA
CAATATAATGGTTTACACACATCAGATCAGTGTTAACCTGGTTAAGGTCT
TGTCTTTAGTGTAACCTCTCTCCTCCTACCTTTTCTAATCTGCAACAGAT
GGTGAACACTCGCGCTAGTGGAAGTGGAAACAATAACAATGAAGAGAACC
CAACCCTTGCTCAAGTGCTGGCTCAACAGACCCAATTGATCAACATGTTA
GTGCAACAGATGCAGAACCAGCAAGGGAACAACAATGTCAATCCTCCGCC
GCCGCAGAACAAGTTAGCTGATTTTCTTCGTGTGAGGCCGCCTACCTTCT
CTAGCACTACCAACCCAGTAGAAGCAGGTGATTGGCTGCACGCTGTTGAG
AAGAAGTTGGAATTGCTCCAGTGTACGGATCAGGAGAAAGTTGTTTTCGC
TTCACATCAATTGCAAGGATCTGCTTCAGAATGGTGGGATCATTTCCGGA
TGAACAGAGCAGAAGGACAACCAATCACTTGGGCGGAGTTCACTGAAGCA
TTCAAGAAGACACACATACCTGCAGGTGTTGTTGCTTTGAAGAAGCGTGA
GTTCCGGGCACTTAAGCAAAAGGATCGTACCGTGACGGAATATCTTCATG
AGTTCAATCGTCTAGCTCGCTATGCTCCAGAAGATGTGCGTACTGACGAG
GAAAGGTAGGAGAAGTTTTTGGAAGGCTTAAAGGATGAGCTGTCAGTTAT
GTTGATCTCTCATGACTATGAGGATTTTCAGGAGTTGGTTGATAAAGCAA
TTCGACTGGAAGACAAGAAGAACAGGATGGACAACCGTAAGAGAGGAAGG
ATTGTTTTCCAGGAGGCACAGGATAGTAGCCAGAGGCAGCGTATCAAGCC
ACTCCAAATTGGTGAATCTTCTTCCGCTGGTCAAGGACAGTCGCAACAGT
TAAACATCGCTGGTGAGATCAACTCAGAGACTAATGCAAGCAATGAAGAC
AAGGATGAGCAAGCTACTCAATCAGTGTCATTTCAGCAGGATCAGTCTCA
AGAAGATAACAGTAATGGAAGGGAGCAGCGGGTGTGTTTCAACTGTTATG
AGCCAGGTCACTTCGTAAAAGAGTGTCCGAAGCCGAAGCGTCAACAGCCA
CAAGGCCGAGTCAACAACATTGTCCTCACAGGAGCAAATGCAGTGCCGGT
TGTGTCTTCAAGTGTTACAGCTCAGCCACCAGTTTTAAAGCAGCAGTAGT
TCTCTTTAAAGCCTTAGAATAATTATCGGAGTTATGGAATAAGATAGACT
GCAGTTTACCTATGCCCTTTTTTTTTCTAGCCGTTCCGAATCTCGGGACG
AGATTCTTTGTAAGGGGGGTAGATTTGTCACACCCTGATTTTTCATTTCA
GGGTTTATAAATTATTTAATAAATTAATAAAAGAATTTATATTAAATGTT
CTTTAATTTACAAGTGAAGTAAAATGTGGGAAATAAAATTTCTTAAATAT
AAAACATGGATGGATTTAATTTTTATTAAATTCTCCATGATTAATTATAC
TCACTGGAATTTTCTCGGATTTTTCAGAGCTTAATTATTAATTTTAATCT
TACCAAGAGAAGTTCAGCAGTTATTTAAATACTAAATTAATCATATAATG
ATCTAATTATAATTGTTAAGAGTTTTTCTTGTTTAAAAATCCTTAAATTA
TAAATTGTTGTTTAAAAGGAATTATTAGAAATGGTTTTAAAAGTTTAAAA
GAGAAGATCTTTTTTTTAATTTTCTAAATCTCAATATAAAAATGAGCTAG
ATAAAATTTTATTAAATACTTTGCTTGTTCCTCTATTTTCTAGAATTTTC
TGGGAATTATTTGAGCAAGGGAAGTATTTTTAATAAATGAAACATCATTT
CACGAATTATTTTAATTGAAAAAGTTTTTAAAATCCGCTCCTAGGCCGTT
GGGCCGATTTCTCCTCTCTCTTTCTCTCTCTTCCCGCGCGCGGCCCAAGT
CGGCCCGAGCCGCCGCCTCCCGCGTCCCTCCTCTCTCTCAGCCACCGACA
GGTGGGGCCCACCTGTCGGGATCGTCTCCCTCCTCCGGACGCCGCCGCCG
CCCGAGTCCGAACCCTAGCCGCTCTTTCTCCTCTCAAATTCGTCCGAATC
CGACCCCGTTTCTTCCAATTGATTGAGGGGTTTTGTTCCTCTCGTTCTCC
TCTTTCTTTCCCCTCAAGAATCAAAGAAATCCGTTGTGATTTGGATTCGA
ATCGAGTTCGTTTGTTCTTATCCCTAAAAAACCGAGTCCGAGATCTTCCC
GACTCGATTCCTCCCGTTTGGAGCTCGATCTCTTCAATCCAATGCCATAT
AAAGCTTCCTCGTGTTCTCCTCTACCGTTTGCCCCCTCTCTCGTCCTCTC
TCGTGCCCCGTAGCGTCGCCGCCGCGTGCACGAAGTCCGCCGCCGCCGCC
GGTCGTCTTCGGTCACGTCGCGCCGCCGCTTCCGTCGTCGCCGCCGGTCG
CCGCCACCGCCGTTAGGTGCGTCGTGGTGCAAGGAAGCTCGGCCGCCCCT
CCGTTTTCGCCGCCGACCGCCGGAGCTCCCTCGTCGTCGTCGAGCAGAAC
CGCTGCGCCGCCTCTTCACGTCACCGGTCGCCGTCGTGCATCTTTTCTCG
TCGTGGTGAGTACCAACGAGTTCGTCTCGTTGTCCTCTACGCGTAGGTGG
TCTCCAATCCCGTCGCCGATGTTCCTAGCGCCGGCGAGCTCGTCGACCCG
AGCCGGCCGCCGTTGGGTGACGTCATGCCGACGTCAACCCTAGGGCTGAC
GTCATCAGGGTCAGGGCTGACGTCATCGTTTCCTTTTCTTTTTCTTTTTC
CCGATTTTCTAATAGTTTAAATCTTCGGAAAATCATAACTAAATAACCGT
AGATCCGTTTTAGGTGGTTCAAGTTGCTAAATTTTTCTAAAATAAAGATC
TACATATTAAAATTGTCCATAAATTGAATTAAATTTATTTAATTCTTTTT
AAATGGGCTTTAATTAGATTTGATCTTGTAAAATTCATAATAAATTCATT
TGAAGTCAGAATGAGGCCGTTCAAGTCTCATAATTCATAAAAAATTATGA
TCTACATGTTTGTTTACTTTTTATGTACTGTTTATTTGGTTTTTATTAGT
CTTTTTCTTTGTTTTGCGTGTTAGCTTGTCGTTTCCGTCGTTGTGAAGGT
TCGTGAGTGCGTCGGAAGTGATCAAGAAGATTAATTGAAGACCGATTATT
GCAAGGCAAGTCACACAGATCCTAAACACAATCCTTTGAGCATGTTGATC
CTATATTTAAATTCTCTATTTATTTCAACTATGCATTTATTTTCGAATGT
CACCGGGTGGTGTGAACCTATTCCTTTGTTATGGCCAATTTGCATTGAAT
ATCCTATTCCTCGATACCTTGGGTAATAAATTGATTAGCTTGAACCTTAT
GTATTGGTTTGGTTCAGCTAAATGTTATATATATATAATTGCTTAGCAAT
GCTTAGAAACATTAGCTCATTAATGGGATGAATTATATATACTACATTAT
TAATTATGGTTATATTTAATGGTAGCTCACGATGGTAAATCGTGTGATGA
TAATTAATTGATAATTAAAACCTGGTTAAGGTGGGTTGTGAGCATATGGT
TTTGATGGTTGTGCTCATGACAATTAAGGACCGGTTCGCGAGCTACTGTT
GTGAAATATTAACCGTACCAACCACAAGCCAGCGTGGGCAACGGCTTTAT
CTTTTGTATAGCATGATTCATTATAGTGTGCCAGACTGTGAAGTGGCGAG
AAGTCCATGGGGGTCGCTGGGGAGTCCATGCCTCTGGTTGTAGAGGGGGT
GATTATGATCCAGGAATGGTGCACTGTGGTGAGTTGTGTTATGCAGGGGA
TAATGTCACAGCCTCTATTCGGGTACTTTCCAGTATCGCGACGCATGGTT
GACATGATGTTGAGGTTGTGTCTTGTGGGTACAGTGGTACACCTCTGGCC
AGAGTAAAACTATTCGAATAGCCGTGCCCGCGGTTATGGGCGAGTTGAAC
AATGTTTTTCGTGATTAGTCTCACACCTTTCACAATAATTATTGATGATT
AACTGGAAATAATTTGCTTAGCTCCTGGTTTGGAGTTAGATCTGTTTAGC
CGGGTATGGTTGTTCAGGATGGTTGGGCCTGTGCAGCATGGGTGTGCTGT
TCAGTGTTGATTAAAATTTCTGATTAATTACTCCACTGTTTTTTTCTCTT
AAATGTTTTGCTAAATGCTGCTTTTGCAATTGAGCCTATATTATGCCATC
CTTTGGAATCCTTGTGCACTTGCATATTTGCTGTGTGGCTTGTTGAGTAT
GTCATATGCTCATTCTTGCAATAATCAATCAAACCTCAGTTGAAGAAAAA
GGATCCAGAAGGAGAAGACGTTTGGCTTATACCCCAGTTGAGCTGCCTGT
GGGAGTGGAGCCGGAGCTTCGCTAGATTTTATTTTCCGCTGCAGTTTTCT
TCATGATGAGGACTAAGTGCCTCATAAGTAAGTATTTATCGTTTTAGTCA
GTTTGATGAATCTGTATATTAAATTGTCAGTTTGTGTACCTCGGCTGATT
CCTGGACGAGGATTTTATGCACAAATAAGTTCGGAAATTACTAGTGAATT
TTCGGGCGTGACATGATCTCTCCCCCACCATTCCCCACATATAAAACAAA
GACCCTTAGACTTTCTATATGCCTTAAGTGATGCAACCTTGTCTTCCTTA
GCTCTAGTGGCCTCTAGGGCCGCTGATGAGTTGACCTTCTGTGGAGAAGG
AGAGAACAAAGTTGTCTGTGATGTAGACCTCGGTACTAACTTGATATAAT
TTCCCATCTGTTCTGACTTCTTGTAACTTCCAGCCTTCAGTCCTTCCAGA
GCCTCTTCTTGCAGCATAGCTAAGGAACAAGCAGTATCAAGGTCTTGGGG
CCTCTGAACCAAGATAACTGATCGAACCTCTTCCTTTAAGCCATCAATGA
ATTTTGTAACAAAATATTCAATGGGAGCAGAATTTTCATAAGCATTCAGT
TGATGCATGATGCTATCAAACTTCTCAACATACTCTGCAACAGAAGTAGT
CTGCTGAACCCTCAACCATTGCCTAATCAATGCTTGTTGTCGATCTCGAG
TAAATCTGGCACACACCCTTTCACATAAGTCATACCACGTCACCCCTATC
AGTTGATTCCTCACTGATTGTAACCAGAAGGCAGCGTTTCCCACAAAATT
CAGAGTTGCAATCTTAACCCAATTGCTAGGCGGAATTCCATAAACATCAA
AATAAACTTCACAATTAGCTCTCCACATCTGGGGGTTATCTCCATTGAAC
TGCGGGCACGTCATCGGTGGTAAGCTGCTTCCCAAATTTGTCCTTGCACT
ACCCAACCCCGGTGAAGCAATTGGCTCAAACTTGAAATTATTCGCAGAAT
TCAAAGTGGGATCTCGCATACCTTGAATCTGGAACGACAATTGGGGCGTG
AATTGCTCTTCCTTCACATCAGCTGGTTTCTTCTCCATTCTTCCCTGTTT
CAGCAGAGTACCCTCCATGTTTTCGACCTTCGTACTCAAGGATCCGACCA
CCGAAGCGACTTCCTCCACGCGCTTCTCCACTAGCGGCAACCTCGCCTCA
ACCACCTTCTTGAGCTCCGCTAGATCTGCGCGAGTCCGCTCCTCTGCTTC
CGCTCTCTTCCGCTCGTTCTCCTCCATCTTCTTCAACAAGAGATCCAACT
TTGTTTCGTGCGCCATGGTTGACCTTCCCCAAATTTCTCAGCGTGGTTTT
CTGGCGTCCAGATCCCGCGACCGCTCCGAACTCGACCAACCCAATCGAGG
CAAGTTGCCTTTTCGCGAGACACCACCCCAGGAGGTGAGTCTCAATCCCC
GATCGGTGATTCTACGGTCGAATCAAGAGATTAAGGTCGCAAAGCTCTAA
TACCAGATTTTGTTAGAACCCTTATCAACAGAACAGCCTCTCGCAACAAG
AACACAGAAATGTGGAACTCGAACTAGATTGATAGATTATCTCACGCTCA
ACCGAGCGGAGCCGCCGCCGCCATCGCCACCTTGCCGAGTTCCAAGCCAA
CCTTCCTTCTAGCTGTTGCCAGCTTACATATAGTTCTTAGTTACTTCTCT
CTCTCTCGTTACATGAATTTGGGCCGATAACCCACAAAGCTTAGACGGCC
CACTCGGACCCCTTATACTTCATGTTCACTCGACGATTACGCTTTTCCTT
GACGAAGACGCCATCTTGACGACCGCCTCCGTCCTGTTCCCCATCCACCG
TGTTGCCGTCATCTCCCGCGTACTGTACCTCTTTAGGGTTGCTCCTGCTA
GTCCTAACATCCTCCCTTCCTTGAGAGCCGGCTTGCCCCCAAGCCGGTGC
GAATGGAAAACGAGCTAGCGAGCCTTCAGATCTTCTTGGTCCTCCCAAGT
CGCATCAGCAGCTGCAGTACCTGACCAGTGTGTGAGCAATTGAGTTACAA
CAGCGTTACCTTTTTTAGCCACTCGCTGATCCAAGAACTGCATAGGAATT
TGCAAGGACCCCAAAGAAGATGGCAAGCTATGCTGTAGAGTAGGTTGGAA
ACCCTTGGCAGCCTTAAGTTGAGATACATGGACCACAGGATGGATTAAAC
AGGTATTGGGAAGAACCAGCTTGTATGCCACTTGACCCACTTTATGCTGA
ATCTCAAAAGGACCAAAATACTTGAAAGATAGCTTATGGTTGGCTCTTCT
AGCCACTGATGTTTGAACATAAGGCTGAATCTTCAAGTAAACCCAGTCAC
CCGGCTGAAACTCCCGGAAGCTTCTATTTTTATCAGCATAAGCCTTCATC
TGTTGCTGAGCACGATGCAGATGCTGCTGTATAAGCTGATGCATAAATTT
TCTGTCCCTCAGCCATTCCTGTAAATCAGGTACTGCACAATCTTCCATGG
TAATACCAAAATGAGCTGGTTGATGGCCATAAATGACTTCAAAGGGGGTT
TGTTTCACAGCTGAGTGATAAGCATTGTTGTACCAAAATTCTGCCAAATG
CAACCATGCTGCCCACTTAGTAGGAGTGGCATGAACAAAACATCTCAAGA
ACAGCTCCACACACTGATTAACTCGTTCAGTCTGCCCATCAGATTGGGGG
TGGTAGGCTGAACTCATGTGTAACTCAGTACCAGACTTAGTGAACAAATA
CTCCCAGAATTGGCTAGTAAAAATTTTGTCCCTATCAGATACAATCACTC
TAGGCATACCATGCAACTTATAGATATTTTTCATGAAAGCAGTGGCTACT
GTCTCAGCAGTGAATGGGTGTGTCAGGGGAACAAAATGTGCATATTTTGA
AAATTTATCCACCACTACCAAAATGCAATTGTACCTTTCAGACTTTGGAA
GACCCTCAAGGAAATCCATGGTAATCGTCTGCCATGCTCCTTCTGGTACC
GGCAAGGGTTGAAGTAACCCTGGATATTTGACTCTTTCTGGTTTGGCTTG
AATGCAAACCTGGGAATGTTGAAGCTGACATTTAACTTGCTTTTTCATTC
CAGGCCAAGCAAACAGTCTTTTAATTCTTCTATATGTGACAGGAAAACCC
GAGTGCCCCCCAATGGGATTGTGATGAAGTTCAGCAATTAACTTGTTCTG
TAGGTCTGTATTGTTGCCTATCCAAATCCTTCCTTTGTAACGAATGAGCC
CATGCGACAATGTATAGTGTTCCTTGGCAATAGAATTGATGGCTAATTCA
GCTAGCAACTGGCTTGTGTGAGGGTCCTGCTCATATCCTTTTGTTACTTC
CTGTAACCAAGTAGGGGTACTTACTGAGATGGCTGATAACTGTCCCCCTT
CCCCAACTTCCCTGCGAGATAGAGCATCAGCCACAGCATTGCTGCTACCC
TTCCTGTAACCGATTTTATACTGTAAGCCCAGTAGCTTAGTAAAAGCCCT
CTGCTGCCAGGGAGTGTGCAATCTTTGATCATCTAAATGAACCAGGCTAT
GATAGTCAGTTAGAATCAGAAACTCTTGGTGCTGCAAGTAAGACCTCCAA
TGGTCGACTGCTAACAAAATAGCCATGCACTCCTTCTCATATGTCGACAG
TCCCTTGGACCTTGGCCCCAGGGCCTTGCTGAGATATGCTATTGGGTGTC
CTTCCTGTGACAACACTGCTCCAATACCAGCATCACTGGCGTCTATCTCC
ACAGTGAACTGTTTGGAAAAATCTGGTAACCCAAGTACAGGAGCAGAGGT
TAAAGCTTGCTTACGTTGTTGGAAGGCAGCTTCAGCTTCAGATCCCCACC
TAAAAGACACTCCCTTCCTTAACAACTGTGTTAAAGGTTTGCTGATGATA
CCAAAGTTTTTTACAAACTTTCTATAGTAGACAGCCAATCCCAAAAATCC
CCTCAATTTCTTAACTGATATAGGAGTCGGCCATGTAAGTACATCCTGAA
TTTTCTTTGGTTCAGTGATATGGCCCAAGTAAGACACTTGAGGTTGGGCA
AAAGAACACTTGCTCATTTTGACCTGCCAATGATCTTGTCTGAGAAGTTG
TAAGACCTGTTTCAAGTGGGTCAAATGTGACTGCAGATCTGGGCTATACA
CCAATATATCATCAAAAAACACCAAAGCACATTTCCTTAAAACTGAAGCC
AGAGTTTTGTTCATTACTCCCTGAAATGTAGCTGGAGCCCCAGTTAGTCC
AAAGGACATAACTCTGTACTCATAGTGACCAGAATGTGTCTGAAAGGCAG
TTTTGTGCTCCTCCCCTGGTACCATTCTGATTTGGTGGTAACCTGCCCTG
AGGTCTAATTTTGAAAACCACTTGGCTCCAGACAGTTCATCCAACAGTTC
CTCTATTATTGGAACTGGGTAATTGCTCTTGATAGTTAAAGCATTCAAGT
GTCTGTAATCAACACAGAGTCTCCAAGTCCCATCTTTCTTCCTTACCAAC
AAGGCAGGTGAAGACCAAGCACTCTGGCTAGATTGAATGACCCCTGATGA
CAACATTTCAGCAACTTGTCTTTCAATCTCATCCTTGAGCTCCGGATTGT
ATCTATAAGGCCTCAGGTTAACTGGTTGGGCTCCCTCTATTAAAGGAATT
CTATGATCACAATATCTGGTAGGGGGCAGGCCACTAGGTTCAGCAAAAAC
ACCTGCAAATTCTTGTAAAATCTTTTGCACTGGAGCAGGTACATTCTGAT
GTTCCTCTGGTCTGCCTTCAGTCAATTGAATCATATACATGATGGAACCC
AACTTTGCCATACCCATTAATTGCTCCCCAGTTATCTCAAAACATTGCTT
AGGTTGAGAAGATATACCCAGCAATCTAATGAGTTGACTATTGTACTGAA
ACTCCAGCCACTTCTGACTCCAATCTATTTGCATTGGGCTGTGCTGCACA
AGCCAATCCATACCCAATATTATATCATAATTGCCCAAGGTTATAAGTGT
GAAATCGTTTCTGAAACTATCCCCCTGCATCCACCATGTGCAACCAGGAA
TTACTTGATTGCACACTATCTGTCCTCCATCAGCTATTTGTACCTTCAAA
GGTTGTTTCAGTATCTCCACTCCAGATAGTTTTCTGCCAATTTGCTCATC
TATGAAGGAATGAGTACTTCCGGAATCCACCAGCATTAGCAATTCTGTAC
CCTGAATCCATCCACTTAGTCGTATGGACTTGCTTGATTCAGTACCATTC
AGGGCTTGTTGAGAAATAGCAAGCAGACTCACTTCTTCCTCAACAGGTGT
TTCCACTTCAGGACTTGCTTCATTATCAATGTTCATAGCTTCCATAAGCT
CTTGTACTACATGTAGTTGTACTGCATTAGCACACTTATGATCTCTCCCC
CACCATTCCCCACATATAAAACAAAGACCCTTAGACTTTCTATATGCCTT
AAGTGATGCAACCTTGTCTTCCTTAGCTCTAGTGGCCTCTAGGGCCGCTG
ATGAGTTGACCTTCTGTGGAGAAGGAGAGAACAAAGTTGTCTGTGATGTA
GACCTCGGTACTGACTTGATATAATTTCCCATCTGTTCTGACTTCTTGTA
ACTTCCAGCCTTCAGTCCTTCCAGAGCCTCTTCTTGCAGCATAGCTAAGG
AACAAGCAGTATCAAGGTCTTGGGGCCTCTGAACCAAGATAACTGATCGA
ACCTCTTCCTTTAAGCCATCAATGAATTTTGTAACAAAATATTCAATGGG
AGCAGAATTTTCATAAGCATTCAGTTGATGCATGATGCTATCAAACTTCT
CAACATACTCTGCAACAGAAGTAGTCTGCTGAACCCTCAACCATTGCCTA
ATCAATGCTTGTTGTCGATCTCGAGTAAATCTGGCACACACCCTTTCACA
TAAGTCATACCACGTCACCCCTATCAGTTGATTCCTCACTGATTGTAACC
AGAAGGCAGCGTTTCCCACAAAATTCAGAGTTGCAATCTTAACCCAATTG
CTAGGCGGAATTCCATAAACATCAAAATAAACTTCACAATTAGCTCTCCA
CATCTGGGGGTTATCTCCATTGAACTGCGGGCACGTCATCGGTGGCAAGC
TGCTTCCCAAATTTGTCCTTGCACTACCCGACCCCGGTGAAGCAATTGGC
TCAAACTTGAAATTATTCGCAGAATTCAAAGTGGGATCTCGCATACCTTG
AATCTGGAACGACAATTGGGGCGTGAATTGCTCTTCCTTCACATCAGCTG
GTTTCTTCTCCATTCTTCCCTGTTTCAGCAGAGTACCCTCCATGTTTTCG
ACCTTCGTACTCAAGGATCCGACCACCGAAGCGACTTCCTCCACGCGCTT
CTCCACTAGCGGCAACCTCGCCTCAACCACCTTCTTGAGCTCCGCTAGAT
CTGCGCGAGTCCGCTCCTCTGCTTCCGCTCTCTTCCGCTCGTTCTCCTCC
ATCTTCTTCAACAAGAGATCCAACTTTGTTTCGTGCGCCATGGTTGACCT
TCCCCAAATTTCTCAGCGTGGTTTTCTGGCGTCCAGATCCCGCGACCGCT
CCGAACTCGACCAACCCAATCGAGGCAAGTTGCCTTTTCGCGAGACACCA
CCCCAGGAGGTGAGTCTCAATCCCCGATCGGTGATTCTACGGTCGAATCA
AGAGATTAAGGTCGCAAAGCTCTAATACCAGATTTTGTTAGAACCCTTAT
CAACAGAACAGCCTCTCGCAACAAGAACACAGAAATGTGGAACTCGAACT
AGATTGATAGATTATCTCACGCTCAACCGAGCGGAGCCGCCGCCGCCATC
GCCACCTTGCCGAGTTCCAAGCCAACCTTCCTTCTAGCTGTTGCCAGCTT
ACATATAGTTCTTAGTTACTTCTCTCTCTCCCGTTACATGAATTTGGGCC
GATAACCCACAAAGCTTTGATGGCCCACTCGGACCCCTTATACTTCATGT
TCACTCGACGATTACGCTTTTCCTTGACGAAGACGCCATCTTGACGACCG
CCTCCGTCCTGTTCCCCATCCACCGTGTTGCCGTCATCTCCCGCGTACTG
TACCTCTTCAGGGTTGCTCCTGCTGGTCCTAACATGTGATGAACGTGGCG
GTCTGAAACTCTGTAAGCCTGCAGGTCTCACTCTCTGTCTCTCCTCATTC
CTGAGTCCTGACAGCCTATGGCCCATTTCCGCATTTAGTCCTAATTAATG
AATTTACCAAGCCAGTTGACACCATCAGGAGGGAAAAATACTGATGACTC
TGTCAACCCTGCAATCTAGTAGTATACATGTTTATTCAAATGAGCAAATC
TGCAACTCCCTCATGGACTCTGAAATAAGAATCGAGTTTTGCATTCATTT
CTTGTGCTCTTCAGTTATTCAGTTCAGTTCTATATAGTGTCAGGACTATC
ATCTGAACTGTTTTGGGTTCATGAACAATAACTCTTAAGTCCATCTAATA
AGTTCAGTTATTCTTCTTCCCCTGAATGACTAATGCAGCAAAGCAAAGCA
ATGCTGAAAACTATACAGGTACCATGAAACGCTACATCAGTAACAAATTC
ATGTTAATCATGTAGGCAACAGGTGCAACAAATTCACCCTTAACAAACAG
ATAAAAGAACCGCTAATAATTAATTCTTTGGTGATACAAATACAAGTACA
GAGTTAAATACACACTGATCAATGAATACATCATCCATGTCATTTTTACT
CACAGAAGTACGTAGGTGAAAATTGTTCATTTTTGACGGGAAACAACAGC
GGCGCCGGCGACGAGGGTGGCGGCGCCGGCGACGACAATGGCGGCGGCGA
GCAGGGCATGGCGATCACCGACTGTCATGGTTCGGGTTCGGGATGACGGT
GTCCATTGCGGGACAATCGGCAAGTCCCTCTCGCTGTCCCATTCAATGGT
GCAAGATGTCCAGTCCTGACCAGGCAACATGGAATTATCATTAATGTCTC
AGAAATATTTATTTATTTGGAAATGATCATGTTGTAAATAAACCCTTAGA
TAGTTTTCCATGGATATATTGTTACACAGAGCATTTTATAGATAAAAGTC
ATTACTAAGAATTATTTGTTTGTACTATGCTACTAAGACAATAATTGTTT
TAAAAATGATTACCAAAGGACATGTCAAACCAATGTATTGTATGAGGGAG
ATTTGCAATAATGACGCTGCAAACATTAATCTTTGCTATAATAACATTGG
ACCCACATTTCATAGACACATTCAAAACAGCGAAACCCCAATATTTGCAG
TCCCAATATTGCAATTTTCTTATTGTTATGAGGACCATCCTAATGCAGCG
CAACCGACACTAGGGCCAGTCCTAAACTATTGGGGGACTAGGGTGAGACA
AAAATTAGCGGCCAAAATGCAGGCACTAAAATATTTCCTTGATCTTTGTT
TTCATCTCGTCCAAGAGGCCCAATTGTTCATAACTAGCATACAGTGTACT
ATACTGAAATAATAGTAATATATACTTAGTATGTCTCTACATACCTGGCC
TTCTTTTTCAAGACGACAAACTAACTCGACGATTGCTCGCATTCTCTTCA
CATATTCATCACAACCAGTATCACTGCATACAATTCATAACATTAGCTAA
AAATCCAAGATTTTGTAAACATTCTGAGCCCCAACTATTCATTGTAATTA
CATACCTGTCATAGAGCCCAGTGTTAGATCTTATCATATCTTATCATTCT
CTGTATGGATATGCACGGATGCATGTTGGTTCGGATAGATAGAGGATAGG
ACTCTAATCCCTTGTAATTAGGATCACCGAACCAACACATCTGCATGCAT
ATATATCTGTAAACTCAGCGCGTTTTTGCGTATAGTGAATCAACACGAAA
CCCTGCGTCCACTGTGACGCTTTCCTGCATACACCTGAGTTTTATATGGT
ATCAGAGCCTCAAGTCCGGCGTGATGGCAGGTTCCTCGTCAAGCACTGCC
TCCACCAATCCTCTCTTTGGCGTTCAAGTTTCAGAGAAACTGACCAAAGG
AAACTATGCGCTCTGGTCGGCGCAAGTCCTGGCCGCGATACGCGGCGCCC
GTCTTGATGGCCACATCACCGGCGCCACCGCCGCTCCATCCATGGAGATC
GAGAAGACGGCGAGCGACAAGACGACGGAGAAGATCGTCAACCCCGCCTA
CCAGGAGTGGTTTGCCTCGGACCAACAGGTCCTAGGCTTCCTTCTCTCCA
CGCTGTCAAGAGACATTCTCACCCAAGTGGCGACGGCATCCACGGCGGCG
CAGGCATGGCAGCAGGTGTGCGCCATGTTCACTGCACAAACCAAAGCCTG
GTCGCTCAACGTCCGGCTTACTCTCACCAATACCCAGAAAGGTAACATGA
GTATATCTGAGTATTGTGGCAAGATGAAAGCACTAGCAGATGAAATCGCT
AGTTCAGGGAAACCCCTTGATGAGGAAGATTTAGTCGCTTATGTTCTGAA
TGGGCTAGATGATGATTTTGAACCTGTTGTATCTGCTATTGTGGCACGCA
ATGAGTCGACCACAATGGCGGAAGTGTACTCTCAGCTTCTTAACTTTGAG
AACAGGCAAGCTCTTCGGCAAGCTCATGCTTCGGCGAACGCGGCCGCACG
CGGCCGTGGTGGTTTTCAGCGTGGTCGCGGCGGCGGCCATGGCACACGTG
GGCGCAGCAATCCTGCTGCTCCAGGACGTGGGCGCGGCACTGGAGGAAAT
CAGACTCGGGGTGGTAATGACCCCCCATCTGCCAAGTGTGCCTGAAGAGG
GGGCACGTCGCTGCAGAGTGTTGGCATAGGTACGATGAGACCTATGTCCC
TGATGAAAGGAGTGCGGCTGCAGCAGCTGCATATGGCATCGACACCAATT
GGTACCTCGACACAGGGGCAACCGACCACATCACCAACGAACTCGACAAG
TTAGATGTTCGGGAGAAGTACAAGGGAGGAGACAAGATTCACACCGCAAG
CGGTGCAGGTATGGAAATTAAGCACATTGGTGATTCTGTCATTCATACCC
CTACTCGTGAATTACATCTCAAAAATATTTTACATGTTCCTCAAGCGAAA
AAGAACCTTATCTCTGCTCATCGTTTAGCTATGGATAATTTTGCTTTCCT
TGAGGTTCATTCCAATTATTTTTTGATAAAGGATCGAGCCACGAGGAACA
CGATTCTTAAGGGGAGATGCCGCCGTCGCCTCTACTCCCTTCCTACATCA
CCTGCCAAGCAAGTCCATGCCGCCACAACTCCTTCCTTCTCCCAATGGCA
TAGTCGTTTGGGACACCCAGTCGTGCCCATAGTCACTAGAGTTCTTAGCA
AGAATAATTTACCTTGTTCTACCGTAGCAAATAAAGACTCAATTTGTGAT
GCCTGTCAAAAAGGCAAGAGTCATCAGCTTCCCTATCCTAAGTCTTCAAG
TGTGTCAAGTCAACCTCTAGAACTTATTTTTTCTGATGTCTGGGGCCCTG
CTCCTATTTCTGTTGGTGGAAAGAAGTTTTATGTCAGTTTTATTGATGAT
TATAGTAAATTTACTTGGGTTTACCTTCTTAAGCATAAGTCGGAAGTATT
CCAAAAGTTTCAGGAGTTTCAAACTCTTGTTGAGAGATTTTTTGGTCACA
AAATTCTTGCTGTTCAAACAGATTGGGGGGGAGAGTATCAAAAACTCAAC
ACCTTCTTTGCTAAGATAGGTATCTCTCATCATGTTTCCTGTCCTTATGC
TCACCAACAGAACGGTTCAGCTGAACGAAAACATAGACATCTCATTGAGG
TTGCACTCACATTACTAGCACATGCATCTATGCCAATTAAATTTTGGGAC
GAAGCCGTTCTTGCTGCGGCATACCTTATTAACCGCACTCCTAGCAAGGT
TATCAACTTTGCATGTCCTTTAGAACAATTGTTCAAGGAAAAACCAAACT
ATACAGCATTGAGAATATTCGGGTGTGCTGTTTGGCCCAACCTTCGGCCT
TACAATAAACACAAATTAGCTTTCCGTTCCAAGAGATGTGTTTTTCTAGG
CTATAGTAACCTACATAAAGGGTTCAAGTGTCTAGAAATTGCCACAGGCA
GAGTCTATGTCTCCAGGGATGTAACCTTTGATGAAAGCATTTTTCCTTTC
TCCGAACTCCACTCAAATGCCGGCGCACGCCTTAGAGCGGAAATATCTCT
CCTTCCACCATCCTTGGTTCCGCATCTTTCTTCATTAGGGGGAGAACAGA
ATAACCATGTGCTTAATTATCCGCCTAATGTTACTGATCAGTTTGGTGAA
GAAAATGCAGAAATCGGTGAAGAAATTGTAGCAAACGGTGAAGAAAATGC
AGCAGCAGCAGCAGATGAAAATGCAGCAGCAGCAGCAAATGGTGGTGCAC
AGGACGACGTGCATGGTGTGGCATATGATGCGTCGCCGGAGCACTCTTCG
CCTGTGACAGATGATGCGACGGCGTCGGCAGCTGAGCAGCATGGCAATCC
AATTCAGGAGGAGCACCTGGTGCAGGCGTCCCCACAAACAGCGTCGTCCA
CATCGCCATCTGTTGCATCATCGGCTGGCGTGCATGATGATGTGACTACT
GATCAGTCTGATCAAACTGATCAGGCCATGCCAGAAGCTATTGCACCGAT
CAGACCAAAAACACGTCTCCAAAGCGGGATCAGGAAAGAAAAGGTATATA
CTGATGGAACTGTTAAATGGCTAAATTTTACTTCTTCTGGTGAACCACAG
AGTCTGGAAGAAGCAGTGAATAATAAACACTGGAAGGAGGCCATGGATGC
TGAATACATGGCACTGATAGAAAACAAGACATGGCATTTGGTTCCTCCTC
AGAAAGGAAGAAATGTCATAGATTGTAAATGGGTGTATAAGGTCAAAAGG
AAAGCAGATGGCAGTCTAGACAGGTATAAAGCACGGTTGGTTGCAAAAGG
ATTCAAGCAAAGGTATGGCATTGATTATGAGGATACTTTTAGTCCGGTTG
TTAAAGCTGCTACTATCAGAATAGTTTTGTCTCTTGCTGTCTCTAGAGGT
TGGAGTCTTAGACAATTGGATGTTAAAAATGCCTTCCTACATGGAGTCCT
AGAAGAAGAGGTCTATATGAAGCAACCACCAGGGTATGAAAAGAAGTCTA
TGCCTAACTATGTCTGTAAATTAGATAAAGCTCTTTATGGACTTAAACAT
GCGCCTCGAGCTTGGTACTCCAGGTTAAGTACTAAGTTAAGTGAGTTAGG
CTTTGTACCTTCAAAGGCAGACACATCACTGTTCTTCTATAAGAAAGGAC
AGGTTTCTATATTTCTTCTGATATATGTTGATGATATTATTGTGGCCAGT
TATGTACCAGATGCAACTTCAACACTTCTGCAGGAACTAAGCAAGGACTT
TGCTCTTAAGGACCTTGGTGATCTGCACTACTTCTTGGGAATCGAGGTCC
ATAAAGTGAAGGATGGTCTCATGCTTAGTCAAGAGAAGTATGCATCGGAT
CTTCTACGACGGGTTGGTATGTATGAGTGTAAACCGGTTAGTACTCCTCT
GTCAACCTCAGAAAAATTATCAGTAAATGAGGGAACATTGCTTGGACCTC
AGGATTCTACTCAGTATAGGAGTGTAGTTGGTGCTTTACAGTATTTAACT
TTGACAAGACCAGATATTTCTTTTTCGATAAATAAGGTGTGTCAGTTCTT
ACATGCTCTAACTACAACTCATTGGGCAGCTGTAAAAAGGATCTTAAGAT
ATGTTAAATATACAGTTGATACAGGTCTTAAGTTCTGTAGGAATCCCTCT
CTGCTTGTTAGTGGTTTTTCAGATGCAGATTGGGCAGGATCTCCAGATGA
CAGAAGATCAACAGGAGGTTTTGCAGTGTTTTTAGGCCCAAATCTTGTAT
CATGGAGTGCTAGAAAACAAGCTACAGTATCAAGGTCTAGTACTGAAGCT
GAGTATAAAGCTCTGGCTAATGCAACAACAGAAATTATGTGGGTACAGAC
TTTGTTGCAAGAACTGGGAGTAGAATCGCCTCGAGCAGCCAAGCTATGGT
GTGATAATCTTGGAGCTAAGTATCTTTCTGCTAATCCAATCTTTCATGCT
CGTACAAAGCATATAGAAGTTGACTTTCATTTTGTGAGAGAAAGGGTAGC
TAGAAAGTTGCTTGAAATTGCATATATATCTACTAAAGATCAGGTTGCAG
ATGGTTTTACAAAAGCTATACCAGTAAGACAAATGGAGATGTTCAAGAAC
AATCTTAACCTAGAAAGAGTTAGGATTGAGGAGGAGTGTTAGATCTTATC
ATATCTTATCATTCTCTGTATGGATATGCACGGATGCATGTTGGTTCGGA
TAGATAGAGGATAGGACTCTAATCCCTTGTAATTAGGATCACCGAACCAA
CACATCTGCATGCATATATATCTGTAAACTCAGCGCGTTTTTGCGTATAG
TGAATCAACACGAAACCCTGCGTCCACTGTGACGCTTTCCTGCATACACC
TGAGTTTTATACCCAGGATGATTGAAACAAAAAGCTTGGTACATCTGCTT
CAGTTCAGAGTAACCCTTATTGGTCTCGGAGAACGCCACGCCCGCCGCCG
TCGTCGCCGGCAAGACCTGCACGCCGCAGCCACCGGGGGAGAAGGCCGAG
CTTACACAAGCCATGGATGCTGGAGCTCGCCGGCCGATGTTCTTCAGCAG
CCGCATCGCCATGGGGTGGGTGGGTCGAGCCATTTTGGAACGAAATTCAA
GTATATGTGTACGACGAGCTTGTTGATTGTTGATCAGTTGATTAATCGTG
GTTTTGATCAGCTGGTGTCCATATCGAGCTTATATAAGTTGTGAGGAAGA
AGAAGACGACGACGACGATGACGCGGAGGAAGAACCGAAGAAGGAGATAC
AACGCGCATGGATACCGAGTGGAGATCTATGGAAGGAAGACGAGAGGGAA
GGTCTTGGTAGCAGCAACCTAATTAGAGCAAGTTTAATAGTATAGCCCAC
TACTAGCTCCAAATCATCTATAGTCAATGTAATAGCCAATTCATACAATA
GTTACTTACTATACTATTAATATCCGGTCCCACATGTCATACACACATTA
CGTCTTAAAGTCTGTGCTGCAGCTGTCTACAGATCTGTAACCCGTTGCTC
TTTTCTCTCTTCCTTTACCTCTTTAAAATATATTTATAGCTGGCTTAATT
ATAGTCTGCTATTGTACGTGTTCTTAGAATTACTTAGTTAATGCAAAGGT
TAATGGTGGTGGTGGTAGGTTTTGATGACCGATCAGTCGTAGGGTCAATC
TATGCAAGGTCTTAAATTAACTAAAGATGGATGGGTTAGCTAGTGCCAAG
CACGTATGCACGGAAAAGAGAGCACTTTTTCTTCTTTTGAAGACTGAAAA
GATTTTTAAAGAGAGCAAGTTATGAGCACACGATTACACATGACACGACA
ACAAATTGGAATGCAGAGGCATGACTAATTTCTGTCATAAAAATTACCAA
CAAAAATGGTAGCATACCGTACATCGACCGAGATGAACATTGAACAATAT
GCAACAAAAACCTGCAACTATGCAACAGAAACCTAGCTTAGTATATATAT
ATATGTATATTTGTTCAGGATTAGGATAGATGTTATATAGTTTATAAAAA
AAAGATATATAGATGCTATGTACGTTTATAAGAAAAAAAATCGAGAGTGC
ACGTTTTGTGATATTTCCACTCATTGCCTCTCATATTAGTATAACTAAAA
TGGAAATTTAGATAGTTATCAACTTACTATATCATAATGAGTACATATGT
TCATGTATCATGGTGCATTAACTTTTGATGAGGCAGGTAAAACTACTTGT
TTGTTAGATAGTATACATTCTCAAGTGCACCTTCTTTTCTTTTCAGCAAT
CGCTTGTACACTTTGTTTTTTATATTACCCATATGGTAGCCATATGTAGC
GGGAGTATGTTGAATATGAGACAACGCGTTTATTTCCGCGTGCAACCATA
ACCATGTTTACCGAGTCATGCGAGCTATTGAGTTACGAGTAGGCTACAAT
GGCATAAAACAAAAGTTTCTACCGCGTAAACCAGGAACCATGCGAAGAAA
GAGATCATGGATCGTAACCACTCGACGTGACGACCAGTGGAAGAAGAGTC
GGAACAGATTGGTCCAATGTAGAACATGTCGGTGTAGCGGAAGTAGTTGA
CTGCAGCAACCTGATTGTCTCCTCCTCGCACGAGCATCTCCTCCTCATGT
TCCCAAGCCGATCCGTGCCGCAACGCAGCAACGCCTCCACCGGTATCCAG
GAAAGGAACGGCGTGCGTGGTCGTGCTAGCACCTGTGCGTGGCTAGGGTT
AGGGTTTGGCTTGTGATCAGGAATGGTGGCTAGGGTTTCCCACGTGTGAT
GTCGCTTGCTTCGTGTGCTCCTAGAAGTCCAACTTGGATCCTCTTTCGAA
TTGAACCATTATTGGATCTCCATTTAATTATCTTGTTCCAACCAATTAAA
TGTGCAACCCCGTAGGTTCATACAAACTCGTTGCAACCTGAAAATGCATT
TTCGGTCCACGTGTCAACAACGGCTCTTAGCAGAACGTATTGAACCACTG
AGTATACCAAAGATCATATCGACTGAACCACTTTTAGTTTATTTGTGTAT
GTCTTTCTTTTTCATCTTTTTTTAAAAAAAAATATCGAAGTGCTAGTCGA
TCAGGTTTCACATCGTGGAATGTTGAAGTAATTTGATCACATTGTCATGC
CCTAGCTAATCGTGGCAATAGGTGAGTATGATATACTATGAAAAGCCAAG
ACAAAGATTCGTACTAAATCTGTTAGGTCCATTGGCATTAGAGTTTCTAC
TTTCATTTAAAATAGGACTACGTGAGCTGTAAATAAATAAATGCATTTGG
GATTTGTGTACTCTCTTATAGGAGCACTACGGGTGTTCCAACAATATATA
ATTTCTGAAAGATAAAAGCATACAGTGATTAACAAATGACAGAACGGATT
TCAGTCCAAATATTTTTGTAATTCAGACAACAGAGCGCACATCTTTTCCC
ACATGCACAATGGGACACAAGTCAAACAAGCTAGTGACATGCCAACAAAC
AACATCACTAGTGTAGTATCAGTATTCTACTCTTTGCCACTGCATAAGAG
CTAGCCAGCCCATCTATAGTCGTCGCGATTCATGAAATCACCAGGGAATT
GAACTTGCTCATCTTCCTCCTCATGGCTACCGAGATGTCGTGGCTGCACG
CACCAAGAGCCTCGCTCTGGGGTGTCTGGTGAGTCTTCCCTCGCAAACTC
TGAGCCAAGCTCAAAGATGAAGGGACGACACTGGAAGAGGAGCAAGATGG
TCGCTCGGAATCTCGCCGTCAAGTCGGCTTTGGACACCATCAAGTTCAGT
AAGACGATGCAGCGCTGCCGCCTGCGCATCGGCGGTAGTAGCATCGCTTG
ATTGCTTATGGTCACAATTCTCGCACCAAATTCAGAATTTGAACGAAATG
TTCAGTACCAGGTTCGTGTTAGCAGTGAGATGAGGTCATGTTGTCAGTAA
CTTGGGTTAGTTGAGTACTCTTCCATGATTGATGGCATTAGCATTTAGCC
ACTTAATTACCTCTTTGATTGTCTGAGATGCTGCAGCTTATTTGAAAATC
CAGATTGGGGGATTTAGAACAAGAACACACTCTCCTCTTCTGATTATGAA
ATGAAGAATCAATTACAAGCAGAAACAGGAGACTATCTCCAAATGCTGAT
TACACCAAAATATATTGGACACATTTGAATTGGTATAATTTATTTAATAA
TTCATCATCAAGGGCATTTGGTCTAGTGGTATGATTCTCGCTTAGGGTGC
GAGAGGTCCCGAGTTCAATTCTCGGAATGCCCCTATTTTTTTTTCTTTTT
TTTCCACTCTCATTGCTACTAATCAAATAAAAGCTTTGCCAGCAAAATTC
TGAATCTTCTTTTTTTGCGAAATTTCCTGTGCTGATAAAGCTTCCCCACT
CTTACTTATCAAACGACTTTTTTATTATGTGAAATTTAATATGCTGATAA
AAAGCTTCTCCATTCTTATTATTAATCAAACGAAAGTTTCCCTGCAAATT
CTGGGTTTTTTTCCCCTGTTGAAAGAAACAATTTCTGAACAAAATTTGTG
TGTGTGTGTGTGAAACTTTGTTTGCTGATTAATGTTGGCGCCTATAGGAA
ATTCCTCCCCATTGACAAGTTAACTAATCTGATTAACCAAGAATCCCAAG
ATTAAAAAAGGGGATGGATGTCATAATCACAATTCACAATTTCACAAGTC
ATAATAATCAATCATAATGGTACAGATACATAATGCAGTTTCAGCTTTTG
AAACACTCGGTACATACTACATACACTTCAGTTGTTTGTTCAAGACGGTC
AGAGGGAGAAAGACAGAGAGAAAATGAGATGAGTCACTCAATTATGGCGG
AGGCAATGGCGATGGTGTTGCTGGAGAGCTCGGCGAGGATCTTGTCGAGG
TCGCCCATGATCGGCTTGAGCCCCTCGCGCTCGCTGAAGCCGTCCTCGCA
GGTGTCGACGTCGGTGCGCGCGGAGTCGAGCATGGTGTGCGCCGTGTCCT
TGTCCCCCTTCTTGAGCGCCGCGTCCGCCGAGTCCAGGTTGGATTTCATG
TCGTCGTACATCTGGAGGCAGTCGCCCATGGCGTCCTTGGACACCTCGTC
CCCGGAGGCCGCCCCCATCCTGTTCGTCGCCACGCTGATCGCCTCCTGCA
CCTTGGCGCGCAGCGCGTTCATGGAGAGCCTGAGGACGCCGATGTCGTCC
AGCTGCGCCGGCGGCTGCTGCGGCAGCTGCCCGATGGAGGACTCGCACAG
GTCGGCGTGGTCCGTCTTGCCGCACAGCGCCTTCACCACTGGGTTCAGCG
CCTGCATCACCGGCTGCGCGATCATGTCCGGGTCCGGGAGCGACATGGTG
CCCGAGTGGTGCTCATTCTTCGGCGCCGATGTCGATGCCGATGCCGATGC
CGAGCCGCCTTCCTCGTCTTCTTCCTTTGGTTTGGCCGCGGCTTGGCCCT
CGGATTTTGATTTCTTCTCATCTTCTTCGTCGGAGGAGGAGGATTTGCTC
TTGCTTTTGGATTTCTTCTTGGGCTTTTCATCATCTTCCTCATCGGAGCT
CTTGCCCTTGGATTTCTTCTTCTTCTTCTTCTTGGCACCGTCGTTGTCTT
CATCGGAGCTCTTCTTTTTCGATTTCTTCTTGTCATCTTCATCGTCGTCC
GGGTTCTTGGGTTTCTTCTTGGATTTCTTCTTGTCATCTTCATCGTCGTC
CGAGTTCTTCGATTTCTTCTTGGATTTCTTCTCGGCATCATCATCATCAT
CATCGGAGCTCTTGCTTTTGGATTTCTTCTTCTTCTTCTTCTTCTTCTTC
TTTTTCTCCGACTCATCCTCGCCGTCGTCGGTGCCATCTTCCACGGGTTC
TGCTATACTGTCCGCGGGTTCTGCTTGACTATCATCGACGGAGAGGGTAG
TCAAGCCGCCACTGGATTTAGGTTTCTTGCTCTCATTCACGGCGGCGCCA
TCATCGGAGGAGTCCTTCTTGATCTCCGGTACGCTCTCACCGACGGACAT
GGTGGTTAACCCGCCGTTGGAGCCGGGTTTCTTCTCCGGTGAAGCGTGGG
CCGCAGCCGCGCCCGCACCACCGGGTTCCCCCTCCTCGCCTTCGGGTTTG
TTCTTCGCGATGCACTTCGCCGATGCGGGGGTGGTGGCGGCGATGGTGAG
GAGGATGAGGAGGGCGGCGAGGGCGAGGTTCGCCCTCGTCGGGATCCTTG
GAGACATGATTGGGGTAGGGTGGTGTCTGAAAATCTGCAAGGGAGGAAGC
AAGTGAGGAGATGTATTTGAATAGGGAGGGAAAGGAGAGGGCTGACCTTA
TTTGGCGGGAAATGAGAGGTCAAGTTGTTCCCCAGACGTTTTCCCGGCAA
AATAGGGAGCAAAGGTGACCAATGACTTGTAACCAACACCCTTCTGTAAA
AATCATGCGTTTGCCGTGAAGAAAGGATACAACAGAACAGACAGACAGAC
AGATACACCCTCTTTGTATATCTTTGCTTTTGCCATTTGATTGTGCTATT
GACATGTGGGCCCAGACTGCATGTGGCAACTGATTTATGAAAGGGGAAAA
AGATTCACATTTTACTGGGAAGTTGGAATTTTACCACTCGAGCAAATGCA
TATTTGTTGCTCGTCACTCCTCAAAAATGAATCAGATAGTTATAAAGGAT
TCTGAAAAAGGATTCAACATTGATAACTAAGCAACTTAAGGTTTACAGAC
TAGAGAAACTTAAGGTCATCCTCTTGCTGCTCCAGGACAATTGTTGCCAG
TGCTCGTCAGTATGCCGCTGATCTTGCATTCCTAACAAGGACACAGATGT
CTTTGCGCTTCAGATTTTCATGTGTCCATTGCTGCCGCCTCAACACCGCG
AGAAGCTTTGCTTCGCAGAAGGCAATTGCAACAGCATCTCGCCCACTACT
GTAATATGTAAAACAGATTGCAGTTAAGGTTTATTACTCAGAATTGCGCT
GGCATGTAGCGAGGGGGACTGGGGATAGGCAAGATTACCATTTTTCTAGG
CGTTCTTCTTCGTCCTCTTCTGATCTGTTAGATGCATAAACAGGGATGAG
CTTCGTCAATTGATATTCCCAGCACTCATCTCATACAGAAGAATACAGTG
GGATACAGAAAAAAAAGATCTGAACAAATAGCAGAATCTAGCAAATGAAT
ATATTTAAAACTTAAAAGCCAGAATCAACTTAAGAAATTAGATGATAATC
AATCGGACAGCACCATTGATCCAATGTTGTAAAGTCACTTGCAAGTGAAC
CAAAAAATTTACAGCTAAATGAATAATATACCCTCGTCATGAGGTGCTGA
AGAAATAAATTGTGAGTACTGACCTGGTTTTCCGGTTCCAGGCTGAAAGA
TCTGATGGGAGTGGGGCACAAACAACAGCACCCTCTTCAAAAGAACCTTC
CTTAAATGCTCTGATCAGCACCCATACAAGACATAATCTGTTTACAGAGC
ATCCTGTTTTCACATTATCACCAGAAACTAGACTGGACTTATCAGTAACT
GCTTCCATGACAGATGAACCCAAATACTTCTCATGAAATTCTTTCACATG
ATGTCTCAACATATGGATGGTTCTTGGCACGAGTAGTTGGAAGGATGTAG
GAGCATCTATTTGCGATGATTCTGCATCACCAGAGTTGGAATTTACTGGG
AGACTTTCAGATAATGCTGTAGCGACGCTCTTTAAGTCATCTACTTCAAG
AGTGCTCACTATGCCATCTCCTTTACGAAAGTTAGCAATGATACAATGCC
ACAAAGGTGCCACGAAAGTTAGCAATGTTAGTGTGAACGCAAAATATGAT
CTTGCGGCTAAACCTAAAGTCGGCAAAGAGATATTTTGTTTAGGGCGATC
GCTACAGTGATCGATCTCTCATGAACATCCCTGATCGGGGGATAACCGCC
ATACCCTAGTGTCGGTTCCCCCTGTGTGCAGTGGCTATAAATAGAGATCA
ATACCTAAGTATTAAACCTTAAGAGATTTCTCACGCTACCCGATCAAGCA
ACCCACTGAAACACAGGAAAGAACCAAGACACGATTCTCTCTGTGCTTCC
AAACTAGAAGAGAAGAAAGAAGAACAAAGACAGAGAGATGGGAACTCCAG
GAGATCAAGGTATGATCCAATCCCATTTCAATTTGTAGTTCCACTTTGTG
CCAAACCGATCCAAAGCAATCCAACAAGCAATGCATACAATGGCCAACGT
CAAAGGCAACTGATACGTGGGCGAGAGGCATCCCTGCCAACTTGAGACTT
CAGCGGCAACCAACGTAGGCAGTGGCGTCGCTGCTAGTGACAGTGTACGA
GCAGCCTGTCGAACTTATCGTAGGAAGCGATGAGCCGATGAGGCTGTCAA
TTGCCTGTATTGTTGAGAGTCGCTTGCAGGAAGGTAATATCACACAATTG
AATGCATTTCAGAGTTAGACTGAAATCCGCGTACCTTTTTTTCAACTGCG
CATAAGGATTGTGTATCTTTTATATTAAGACTTTAGAAAGTTTGATGACT
TTAGTCTTTAGAAAAAACATAGTGATGGCTAAGGAAGACGCGGGACTGGG
CATCGGCTGCTGATTCCACGAAGCGCAGTGAGGCGGCCAAGACCGACAGT
ATCATCAAAATATATGATTCTCTCGCAGATCAAGCGTCGCAACTACGGAT
GAAGATGGTGAACTTGTAGGCGACGCCCGTCTCCCCTCCGCCCCGGCTGC
GTCGACATCCTTCCCATCTTTTGCTAGGAAACTATTCTAAACTATCGAGA
GGACGTCATCTTGTTGTTTGCATGTTGCTTAAAAAAGTGTGGGGGAGAGA
GAGTGGTATTTTCACATGTGAACTTGTTAAGAGGCTCGCTTAGGAAAATT
GATTTTTTTGCATGCGGTCCTAACGTGCTTGGAGAGCTTTTTTTTTTTGT
AGACGAGAGCAGTTATGACGCACCTGCAACCTAAAAAGGTCTCGTCCAGA
AAAATTATTTATGCAGCAATGAAAGTTGATTTTAGTACATCGAGTTATTT
ACTTCTTATTATTTCTTTATAAATGTGTATCACATCTACAAATAAATTTT
GGATATGCAGCACGGTGCATATCCAAATCTCTACTATTATAAAAATTGAA
GATGTTTTTCCTGGTACTTTGATATGTCATCCGTGTATGAGTCGGTTTTA
AGTCCGTTCGCTTTTGAAAATACAGATCCGTATTTGACTCGGGTTTTAAG
TTCGTTCATTTTTGGAAATACAAAAGTAGTCGTATAAGAAATCTCTTTAA
AAAAATTCGCATACTAACTTAAGATGATCAGACTTTTAATTGTAGTTCAT
AATTTTCTAGAAAAATATATATCCAAGCGAATTCCCTTAACTAAACCGTA
TAACAATAATAAAATTAAAATAACCTTCACCCGTTACAACGCATAGTCAT
TTTTCCTAGTAAAAACTAATTTATCAAACACAGAAAGAAAAAACAGCTTT
TGTTTTCTGAAGGAATACAAGGCTTAATTAGGAGGCCGTCCTATCGATCG
GCTGATGACGGCGGCGCCACGAGCGAAGACAGGACCTCATCGGTGGTTTA
AGCCGCCGGTGAACCCGGCATTCTTCTCCGGTGAAATGTGGGCCGCCGCC
AAGCCCAAGCCCGCGTCCGTGCCACCGGGTTTCTCCGCCTTGCCTTCGGG
TTTGTTCTTCACGGTGCACTTCGCCGATGCGAGGGGCACGGTGGTGGCGG
CGACGGTGAGGAGGATGAGGAGGGCGGCGAGGGTGAGGTTCGCCCTCGTC
GGGATCCTTGAAGACATGTTTGGGGTAGGGGGGTGGTGTTTGAAAATCTG
CAAGGGAGGAAGCAAGTGAAGGAGATGTATTTGAATAGGGAGGGGAAAGG
AGAGGGCTGGCTTTATTTGGCGGGAAATGAGAGGTCAGGTTTTTCCCGGA
CAATTTTCCCGGCAAAATAGGGGGCAATGCTGGCCGGTGACTTGCAAGTT
GCAACCAACACCCCTTCATGCATTTGCCGTGAAGAAAGGAGAGGACACAA
CCAGACATGTGGGCCCAGACTCCATGTGACAACTGATTTATGAAGGGATA
AAAAAGGATTCACATTTTACTGGGGAGTTGGAAGTTTGCCACCCTGTTGC
TTCTCACTCCTCGAACATGAATCAGACAGCTGTAAAAGATTCTGAACAAA
AAATTACAACATTGATAAATAAGCAGCTTAAGGTTTACAGACTAGAGAAA
CTTAAGGTCATCCTCTTGCTGCTCCAGGACAATTGTTGCGAGTGCTCGTC
GGTATGCCGCTGATCTTGCATTCCTTATAAGGACACAGATGTCTTTGCGC
TTCAGACTTTCATGTGTCCTCCATTGCTGCCGCCTCAACACCGCGAGAAG
CTTTGCTTCGCAGAAGGCAACTGCAACAGCATCTTGCCCACTACTGTAAT
ATGTAAAGCGGATTGTTCAGTTAAGGTTTATTACTCAGTATTGCATCGTT
GGCATATAGTGAGGGAGACTGGGTGAGGCAAGATTACCTTCCATGGACAA
AACCCGTCGTGATGAAGCCTATCGGCCATCTGAATGCCTTTCGTGTAGAA
TCGCCGTTTGGCAGCTGGAGATTGCTGGTGCTAGGATCCAGCCAAGAGAA
ATAAGAACTTACATGGGATTGAGGGAGCTGGAGTTCCCATTTTTCTAGAC
ATTCTTCTTCCTCCTCTTCTGATCTGTTAGATGCGTGAACAGGGATGAGC
TTCTTGAATTGATATTTCCCAGCACTCATCTCATACAGAAGAATGCAGTG
GGATACAAAACTAAAATGATTCAAGCCAGAATCAACTTAAGAAATCAGAT
GACAATCAATCGGACAGCAACATTGATCCAATGTTGTAAAGTATCACTTC
AGTTGCATGTGAACTAAAAAATTTACAGCTACATGAATAATATACCCTCA
TCATGAGGTGCTGAAGAAATAAATTGTGAGTACTGACCTGGTCTTCCGGT
TCCAGGCTGAAAGATCTGATGGGAGTGGGGCACAAACAACAGCACCCTCT
TCAAAAGAACCTTCCTTAAATGCTCTAATCAGCACCCTTACAAGACATAA
TCTGTTTATAGAGCATCCCGTTTTCACATTATCACCAGAAACTAGACTGG
ACTTGCCAGTAACTGCTTCCATGTCAGATGAATTCAAATACTTCTCATCA
ATTTTTTTCACATACTGTCTCAACACTTGGATGGTTCTTGGCACAAGTAG
TTGGAAGGATGTAGGAGCACTTGTTGGTGATGATTCTGCATCACCAGAGT
TGGAATTTACCGGGATACTTTCAGATAATACTGTAGCGACGCTCTTTAAG
TCATCTTCAAGATTGCTCAGTATGCCATCTCCTTTACGAAAACTAGCAAT
GACACAATGCCATAAAGGTGGTACAGGAACCCTTGGAGGTCTCATGGAAG
AAGGGCGGCAGTTGGTAGCTTTATCGAGAACAGCAGCCTCTTCAGCCATA
AATAATGAATAGGCTTTGCTGTCTGGATAATCATAAGGGAAGCATGGCAT
CTTGAGCTGCAAATAGAGGGATCAGTGTATTGCTATAGAACAAACTTCTC
ACAATTAACAATAAAACATAAATCAAAGCTGCACAATCCTCAGCTTCCCC
AAGGCTGTAATCTTACTGTTACTTTAACTATATCAACTATTTCATACTAT
TGAATGAATACAGATGGCAATGTTAAACATACTACTGCACCAGGAGGCCA
ATCACCAATAGTAATAACATAATAGATTTGCAAGGATCTAAGATTACATC
ATTAGCTTGTTTTCTGGCGCATTCTATCTTTTTATCAATAACAATACCTT
TGAGGCTATCCACCGTCTCTCTCTTAAGCCAATAGCATGTGCACCATGAG
ATACAAGATAAAACCAGAAAGGTTTTACCCAACTCAAAGGTAGAATAACA
GACCACCTGTGAAGTCAACAAAAATGAAACAAGATAGCTGCACATCAGGA
TGATGACATAACGATAGCATGTAGAGAATCCTAGCTTTTAGGAATATTAT
CGCACAAACCTCTCAAACAAATCATTGCCAGTAAAAAATTATTCACAAAT
GCACCAGAAAGAAAACAGATCATTGTTAGCCAATGTTCAACAAATAATCA
AGCAAAATTAGTGATAACAGATATTGAATAAACTTTTTATAAGAAGCCAA
AGCTAAAATAACTTAAACCAATATGAGCATGATACACTGAGGTAGGTCTA
GTTCTCATGTTAAGACTTATGATGGTTGCACTTCTATTATGGGACCATAT
AAGAGCTAACATAAAAGAGCAGGACAGCAAATGTAACATGATTGAGAAAA
TGGGCCTTACCCTACAGAGATCAGACTGCCTTTTGCATGTTTCAGAAGAA
TAACAGGACAGGATCGACCAATGGAATCCTTCTCTTGACTTGTTTGTCCT
TGATCATTTCCAGAATCAAGGCAGAAAAACTTCATACGTCTGTGGTGTTT
CTCCATACAAAGAATTTTCTCATCCACAGGAGGATTTATCTTAAGGCTGG
AATCCCACAATTCTCTACAGTCTGAAAGGGCCAAATCGTGATTTCCTGGG
TTCAGCCATATCGATGACAAAATATTCCCAATCCCTGATGGTGTCTCATC
AGCATTTGGAACTTGGTATTCCTCCATGAGTTGGTTATTCTGGTCCAGGG
AAACTGTTTTAGAAGAATCTGTTCCCTCGACTGAATTATCTCTGGGGTCA
TGGACTATCATGGATAGTATAGCACCAGACTGAAGAATGTCAGCATTATC
AAAAACAGATCTTTTCAAAAGATGAGAGCCAGTAGAGCAATACAGAGGAT
CAGTTGATGTAGTCACATTATTTTTGTTAACTAGCTTGGTGGATATACTT
GGACTGCATTCATTGAAAAAACATAAATTAGCACAGCTCGACATCATCTT
TTTCTCCAGCCAGGAGTGACCACTATAATTTTCTCAGGGAAAGATGAACT
TACTTGCTAACTGGCTTCAATATACTCTTAAGAGATTGCATAGCATTGCT
TCCCATGACTTCTAACCTTGCCATTTTCCCCTCCAGTGAGCAACAACTGA
TTGTGTCACCAGATTCTTGCATCTGCAATGTAAGAATGACATTACTGCAC
ATAGACGAACAAATGAAGCAATATTTCTAAACAAATGTTTATCTCAAAGC
TCAAAAGCTGGAAGCTACATGTAGCAGAAAAAAAATACAAAGAGGACTAA
CCTGTTGATGACAAGCGGCTCTTAATGTTTCAAGCCCTTCACTGAGAGCA
GAAGGGTGGATCCATATCCATAATTGGCGCCGTAAAGAATTTCTTTCATC
AGATATAATTTGAGAATTGGACAAATCTACATCTTCAGTCTCCAATTCAC
CACCCTCCCTTAAAAATGGACGCCACATGTATGTCACCGGCCCAACAATT
TCGAGGTGAGGACACCCAACACGGCAAAGCTGGAAAATACAATTAAGTCA
CATTTGTCATTCCAAACAATCCTCTACCTATGCTTTCTGTGGTAAATGTA
TAACTACCATAGCATTCTCATAGCAAACACCTCGCATAACTTGACCATGC
AGATGCTTCAAGCCAGGAGTTTTATCTTGAGGAGATGGATGCAGAACCAT
TCTGACAATGGATAACAGGGAGTCCTACGTCAGTTAGCCAGCAACATAAT
TAGTTTCTTTAAGTATAAAAGAAATAGGAGATAAGCAAGGCTAAAAAGGA
ACATAGAGAAACTTGTACCTCTGGACCATCTAGCTCAACTGGAGTGAAGT
AGCTAGCATCATGAACAACTGTTCCATTTTTGAGCCACTTCAGAACAGTT
CTTGAACCCCTTCCTCTGCATGATAGAATGTGAACTGCATTACTCATTTG
AATTTACATATATGATAAACCTTAGCATGAAGGTCATGAAGATAGCGTAA
GATAAACTACATGTAAGACATCAACCTCTACATTTTGTACAAGAATTTAT
TGCACTCTCCTCAAGGTGATGAAACTGATTAAGAATTTATTGCACTTACA
AGACGAATGTTGGTATGAAGAACACTAGCTTAATGCTTTCATAATTTGAT
TGCCCTTCAAATCGGTTTAACTTGCTCTGCTAGAATTCTAGAACTGCCTA
AACAGTGGTGCCCATGTTGGACTATGAACAACCAGAACGAGCATATAACT
CTTGCCTTTAATCCTTTCTCACTAGAGATGAGCTAGTGGAATACAAACTC
ACCAAAAAAATTACAAAATGGGAAGCAAGTGGAATGATGGGAATTTCTTC
TAGTATAAATGAGCCCCGCCAATGCAATGATTACAACCCAGTGAGCTCAT
TTCAAGCTTGTAGTACACTCAGATCAAATACAATCTAACACAGAAATTCA
GTAAAGTTAATTTAACACAGAAAATTCAGTAACGCTGTACTATTTCCCCT
CTCCGTATGAAAGTCAGGTCAGATTATCATCTACTATCAAGGATCTTGTA
ATCGTAAACTGAGGATTCGAGGCGTACCTCCCATGGGCACCGATGGGCAA
GACGAATCCCCACCGCCTCTCCATGGAGAACCTCTTGGCGTGCCACAGGT
GCGTGCGCAGCCGCCGCGCGCCGTCGCCGGCGGCGGAGAACCCCTCCGCG
GGGTTGCCCGCGAGCTCCCGCCGCCGCCTCACCCTCCTCGAGGGCCTTCC
CTCCTCCTCCTCCGTACCGTCGGCCGCCTCGGCATCCCGGCTTCGGCGGC
GGCGGCGCTTGTTGGAGGGGAGGTGGCCCGTGGTGCGGCGGCGCGCGGAG
CGGGGCTGCGTCAAGCGGCCGGCGAGGCGGGCGGATACGGATTCGTGGAG
GGAACGGAGCTCGCCGGCTCGAGCCGCCGCGAAGCGCCGCACGTCGAGCT
GCCGCGGCGGCGGGGGAACGCCGGCCATCGGAGAGGAATTTTCTTTTTCT
TTTTTTTTTTTTGGCTAGCGGGAGAGAGGGTTTTGGAGAGAGATTAAGGG
TTTATTATGGACACTTATGCAATTAGCCCCTTCACTGTTAATAAAATTTC
ATTTTGGCCTCTTTTTCTTAGCAAAATTTTATTCTTTATCATACATGCAC
CTCGTATGCAGACAAGTTTTACACGAGTCTAGAGTCTTAGATTAGTCGCG
CCGGCCGCCACCTCTCTCCCTCTCCCACCACCGCCGTCCCCGCTCCACCA
CTGGCCGCCTCTCTTCCCCTCTGCTGTGCACCAGATCGAGAGAATAAGGA
GAGAAGAGAAGAAAAAAAGAAAAGAAAGGAGAAATATGGGGCCCATACCA
TTTTCTCTCACATACATGTGGGGCTCGTATATTGATTTTAATTATTTTAC
TGACTAGGATGCTACATCAGCGAAACCAGGCATCTATACTGTATCAGGAC
TTTTTTGAACGGTTATATATAGTTTAGTGGTATACATTTATGATATTACG
GTTATAGGACCTCAACAGACTCGGGTAAAAGGACGGCCAGTGAACTTATT
CCTAACGATAACTAGAGGTCTGTGTAAGGTGTAAGTTGCGAAGTACTAGT
ACATATTAGGCCTAATAGAAAGATTGAGGCCCTGGGATGGGCCGGGAACT
ACTAGGCCTGCAAGGAGCATGTAGTTTGGCTTTTCTGACCTATATATTCA
ATAAATATTAAAGACTTGATGTGTTTTCTAACAATGAAAATGGTTTATAT
CTTTGGTATATATCTACCAATAGACACAAAATTAATGAGTCAAAAAATAA
AAAAAAATAAAAATACTACTCAAAGTTTTTTTAAATAATAGAAATGTTTT
ACATCTTATCTTACATATTGTGGTTGTACAACAACTTGCATAAAATGTAA
CATCTCTCTTCTTCTAGCTATAGGGCAAAGGGCATGACGGCTTGTAGCTG
CCGGAGGGGCGATCGATCGATCGACTCAACGACGATATATATAACCCTAG
CTATATCTCGATCTCTGGCTCCGTCGACGTGTATATATACGTTCGCCGAC
GACGGCGAGCGCCGCCGACGAAGTAGGCGTGAAAGATCCGGTCCAGGTGA
GCCGCCGACGTCGCCGAGGCGACGGAGCACGCCAGCTGCCACCACCAACG
GATCTCTGCTGGTAGTACTAGCAGCTGCGCCGGGGAAGAAGAAGAACTCG
CGAGGGTCGCCGTGGCGGTGGGGCAGCAACCGACGGCGGCGCCGTCGTCG
TTTCTCGCCTCAGACGTCGTCGTCGTCATGGAACCAGCTAGCTAGCTGCA
GTGCCCGTACGTCGCCGGTGAGAATCAATTCTAAATTAATTTCTACTAGT
AATCTAGGAGTATCTAGTAGTTAGCTTGGTGTGTCTATTATTCTGGGACT
TGTATACTTTAATCGCAGTTTAATTATGTAGAGGTGAGCCGATCGATATT
TCCTGGGTCTCAGTCTTTGATAGTTAGTGTAGGACTGTGAATCGACGATG
ATATCGATTCCGACTACGTATGTATATACTCGATCGGCCGATGAACGTAT
ATACGTTGAGATATGAACGGGAGGCGAACCTTACCTCCCGCCACCGCGCC
CTCCTCCCTTTCACTCCCTCCCCTCATCGTCATCGGAGCGCATCGCCGGA
GAACTGAGCAGCCAGCTAGGAGGGCGGTGGCGAGGCCAATCCCCCCAGGG
CGCCACGCCTCTGTGCGAGGAGGGCATCGAAGACGATGCAGGGTGGGCGC
GGCGGATCCAACATCGTCGTGGACGGATCCGGTTACGCTGCATGTGGATC
TGCCGCTGCCGCACTAGATCTGGTCGTCGGAGCGGTCGACAGCAAGGACG
TCAGCGTGGCGATGAGGCTGCGAGGGCAAAGGCAGCGAGAGACCCGTGCA
GCTGATGGCAAGGAGGCGCAGCTAGGGTGGCGCGGTGGTCGGGCGGCTAG
CAGCTGGGCATCGACGTCATCTCCGTTGGAGCTGACGGTGGTGGTGGCAC
CGGCACCGGCATAGCTCGAGACCTCGGGCGGCGGCCGGATTCGACGAGGA
AGGCCTGGTGACAGTGCGCAAGAGAGAGGCGGCAGAGGAAAAGGATTGGT
GGCGGTGGTTCGTCTTCCTCATTGCTGGTCGGCACCCTATTCCTTTCTGG
AGCTTCTCCCCTCCTTCGTGAGGAGTTTTTAGGTCGGGTTGAGGCAGTTG
CTGGTCAACGAGGGAAGCTCAAGTTGCCGAACCAATGTCGTTCAGCCTCG
AGTTCTACTTTGGCTGAACATGGCAAGAAGGCTAGCTAGCGGGTGGAGGG
ACGGAGAAGGCCTAGGCCAACTCTTAGGGGAGGAGTGGTAGGATAAAGCG
AGCTAGTGGTAGGGTACTACGGCAAGTTCGGAAGTCGGCCAACGAAGGAA
CGCTGGTGCAGTATGGTGGAGACTACGCACGGCCAATGGGCCCGTTGGGG
ATGGGGAGCAGCCGGATCAGAACCAGACTGGAGTCGGTGTCTGCATGCCT
ATAAACTAAGGCTGATCCAAAATTTGGATCCAAACTTCAGTCCTTTTCCA
TCACATCAACCTGTCATACACACACAACTTTTCAGTCACATCATCTTTAA
TTTCAACCAAAATCCAAACTTCCCCCTCAACTAAACACAGCCTAAACAGA
GTCGGGCTCGCCCGACGCGACTGCATTGATTTTGGACTAGATTTTCACTT
TTGGAGCTAATTTGGGTTACAGGGACAAGAGAGATCGGGATTTGGAGTAA
CGTCAACCTGATTGAGTACGTCTTGCACAAAGCTCTCTTTCGACAATATT
TGCCTTTTCCCATTCATAAGTATTATAGACTTGGTGTGGTTTTTCTAAAA
AATGAAAATGATTTACATCTTCATTATATATCTACCAACAGACACATAAT
TAGGGCTGTCAAAAAGCTCGAGGCTCGCGAGCTGCTCGAGCTCGGCTCGA
GCTCCAGACGAGCCGAGCTTGAGCTTCCAACGAGCTTAGTAATATATAAT
TTTTTTTGTTATTTAATAAATTAGGAGGTCAAATATGTTATTTGTATGTC
TTATATTGATATCATATATTTATTTTATTCTTTTTTCCTCTTCTATTAAT
ATGATGAACTAGAAATTAATTATTTTTTTAAAGATTATCTTTGAAATATA
TATTGTTTTACTTAAGATTCAAGCTCGGTAGCCGAGCTCGAGCCTAGGCA
GACGAGCTCGCTCGAGCTCGGCTCGTTGACAGCCCTACACACAATCAACT
AGTGAGTCGGAGAAAGATAAATAAAAAAGACTCAAAACTTTTTAGATAAT
AGAAATGTTTTACATCTTATATTGTGGTTGCATGGATATAGTATAAGGTT
ACAATGCTTTTCGCGAATGCGCAGAATAATTGCACGTCAATATATTAGAA
GGAAAAGGGTTTTTTTTTCCACAACACAATCCGCCATATAAGCCTATGCC
AAAGGGTGAGAAGAAAAAACGAAAAAACAAAGGCTACAACTCGGTAAAAG
AAAAAAAAAACAACTGCTCCAATCAACGAGAGGGTGGGGACGAAGAACAC
ACTACACTTACAAATGCAACAACACGCATAAATGTAAGCAAATATTCTAG
CTATAGCCCAAATTAAGGGCATGACGGCTAGCTTGTATTCCCTCTGTTTC
AAAATGTTTGACATCGTTGACTTTTTAGTACGTATTTGACCATTCGTCTT
ATTTAAAAAAATTTAAGTAATTATTTATTTTTTTCATATCATTTGATTCA
TTGTTAAATATAATTTCATGTACACATATAGTTTTACATATTTTACAAAT
TTTTTTAAATAAGACGAACGGTCAAATATATGTTAAAAAGTTAACGGTGT
CAAACATTTTGAAACGGAGGGAGTAGCATGGATCAGCTGCCGGAGGGCGA
TCGACGAACGATATAACCCTATATCCGTCTGGCTCCAGCGACGACGTACG
CACGACGGCGACGGCCAGCCGCGCCGGCGTCGAGGATCCGGCCCAGGTGA
TCGCCGCCGACGTCGTCGATGCGACGGAGCACGCGATCCGCCACCACCAA
CGGAACTCCGGTGGTAGTAGCAGCAGCGCGACCTGCGCCGGGGAAGAAGT
ACTCGCGAAGGTCGCCGCCGTGGCGGTGGCGGTGGTGGTGCGGCAACCGA
CGGCGGCGCTGCCGTTTCTCGCCGCGGACGTCGCCGTCGTCGTCATGGAA
CCTGCTAATTAAGCTGCAGTGCCCGTACCGTACGTCGTCGCCGGTGAGAA
TCAATTCTAGTAGTCTAGAGGTAGCTTGTTAATTTGTGTCTATAATATTC
TTTGGAGCTTGTGTTTTAATTACAATTTATGATCCGATAATCGTGGATCC
GAGTCTTAATTTGATAGTTTGTTAGTGTAGGACTCCGAATCGACGATGAT
ATCGACTCCGACTGCGTACGTATATACTGACCGATGACTGGACCAGCTGG
AAGGCTTATCAAAAGGAAAAAGTACACCGAAGGTCCCTCAACTTGTCATC
GAGTTACAAAATAGTCCTTGAACCGCAAAACCGATACAACACGTCCCTCA
ACTTACAAAACCAATGCAAATTACTAGGTCCTTGGCGGTTTTTGACTCCG
GTTTTATCCGACGTGACAACTGACTCAGCGTGGAACCTACGTGGGTCCTA
CATGTCAGCCTCTTCTTCCCCTCCCTTTGTTGGATAGCCTCCATAGACCA
AGTCCACATACCCCTCAGGCCTCGGCCTCTCACTCATGCTGCATAGAGAA
GCACTCAAGCACCAGAGAGAGAGAGTTGACGGGCGACGACAGGGAATAGC
CAGGGGACCACGACCTAGTCGACGGCGGAGGAAGTAGATGGCAGAGGAGA
TCCGGCATCCGGCAGCGTGGTGAGCTTAAGCGACAGCGGCGCCACGAGCC
CGCCGGCTATGGCAGCGAGACAGATTCCCCCGAGCGGCGATGGAGACAGT
GGCGGACCTCTCCCTGGAGCAACGTGAGCGAAGGTGGATGCCGAGGCCGG
CGCAGAGGGGATAGACCGGCGGGAGTCCGCGGTGGTCGGCGTGGAGGAGT
CAGGGACGCGGAGGATGGCGCGGCGGCAACTCGGCAGGACCGGCAAGTGT
GGTGGCCAGGCAGTCACCGGGCACCGGCTGACGGTCTAGGGACGTTGAGG
TCGACCGGCCCGGGGACGTGTGCCACACCTGGGGCGAGGCCGCCCCGACG
TCGCGGCTGGAGTCCAGCCATCGCCGAGTTCCCGTTGATCACATGATCAC
CTCTGCCACCGCGCCGTCACCTTGGGCAGCCTCCGCCGCGCCGCTCCCTG
TCAGCGCTGACCCGCCTCCGCCGGTCGTCTCCGCCACCAGCACTGGGGAT
CAACGAGGAGCCATGGCGGCGGGATTTGGCGCATGCGCCGTCGGCGACGG
TGGTGGCGGCGGCGTGGGGGGAGGCCCTCCTGCTCCCACTCGTCGTCGCC
GCCGCCTCCCCCACCGGCCTCCTCCCCTCACGCCGGCTGGGCTGCCAGTG
AAAAGAAGAGGAGAGAGGAAGAGAGGTGGAGAAGGGAGGGGAAGAAGAGG
CCGACATGCGGGACCCACGTGGGTCCCACGCTGAGTCAGCTGCTACGTCG
GACAAAACCAGAGTCAAAAACCGCCGAGGACCTAGTTTGTACTGGTTTTG
TAAGTTGAGGGATACGTTGTATCCGGTTTTGCGGTTCGAGGACGATTTTG
TAACTCAATAGCAAGTTAAGGGACCTTGGGTGTACTTTTTCCTTATCAAA
ACGGCAAGGCCCAACTACGCGTGGGCTGTACGTGGCCCAGTACTCAAGCT
AAACTCTTTCGAGACTCGATTATCAGCATGGTTTAATTTCTTTCTTCTCT
TATGCTAGCTCTGAATATTTTGGTTTTTATTTTTTGTTGTGAATATAGGT
CTTACGCAATCATTTGATTTTCGTAGATGATCATATTTTGGATAATTATA
TATGTCAGGTTTAATTATCCATCGAAACAACCATATGCATACTTACGCTT
ACTTTTGGCTCTGGGAGATGATCAAATAGATGCTGACATTTGATGCATGT
CTAGATATATAAAGTTTCATCCAGCCGCTAACTATAAACACTTAGTACCT
TTATAAGGTAGATAAGAATATGAGATAAGTACACATAGCGTGTACTTTGG
CTTTGTGTTAGTTAATTGCGTTTACGCGACAGATCATCGGTCATTGTCGA
CTCTCAACTTAATTTTAGTCCGACGAAATTATTGGCAAGTTGCAGCCTGA
TGTCGACATGAGAGGCCAAAACTATATTATTAAACTGGTGGTCAGCAGCT
GTGTGATGTGTTCGTTTTCCAGGGCTTTTATTACGTCGCCCTCACTTTCT
TCACAACAGTTGAACTTTTGTTTGTGTGGCTAATTATTATTAGTATTTCC
TTTAAAATTACAATTATAATGATGGATGATAAACTTGTGGGTCAAAAAGA
CGCCTAAAGTCCACTGTAAATGGAGTAAATATAAATACTAGCTATCAATG
GTTTTTAATAGGTAATTAAATTTCAATTTGTGCTGATAGTGTCTGCTTCA
TATGCTTCCTAGCTAGCTAGTTTTCTCATAATTAGTTTTGCTAGTAGTTT
TATAATTCTTCCTTTTCTGCTTCAGAGGATATACTCCTAAATATTTATGC
TTTCTTTTTAGAACTCACGTGTGGCTGACTAAAGTATCTCCTGTTGACTG
AAAGTGACCTTTTTCTGCTCAAAGAGCATAAATTTCTTTAGAAAAAGGAG
GAGGAATATAATTCTTTTTTTTTGGACCATGGAGGAGGAATATAATTCTT
TTTTTGTGGACCATGGAGGAGGAGGAATATACAGAACTCATTATATATTA
TCTATAACTAAAGTGACTTATATATATTCTGACGTACTTATTATATATGC
AGAGAGAAAGAAATATGGGATTCATATCCATAACTGACATGACTTATGCT
AGCTCTGAGGTACAAATAACAGAAGATTTCGACCTTGCAAGTTGAGAAGA
ATAAGACTTTTCGATCGACTACTGTTTCATATTCCATATGAAAATAGTTA
AGGTTGGGTCAATAATGCTACAAACAAGAGGTTTGAAAACACAAAACGTA
CGAGCACCAAACCATGACTTCTGAGAGACCAAGTTAATTGCATGCTGTAT
GGCCATATTTCAGAGAAACGCACGGACTTTTTAAAAAAAGCACCGGGAAA
ATGTAACAATATCAGAAATATGAATATTTTGATTATACTTAAAATATGGT
CAACAATTTTTATTTCCATTGAGCCTTTGACAATGTCTATTTTGATTAGA
CGCATCATGTTGTTTTCAACATGCAAATTTGACCAATGCTTTTATGTGAA
TTCGCTCACTCAATTAAAAAAATATAAAGTTGATTTATAACAATATATTT
CATTATAATAAATCTAGTATTAAATTTAAAATTTACTAGAAAAAATGCCC
GTGCGTTGCAACGGGTGAAATCTATTTTAATCTTATTATTGTCATATGGT
TTTAGTTAAGATGAAATTCACTGTGAGAGTTCGCTTGGATATATATTTTT
TTAGAAAATCATAAGCTACAGTTAGGAGTCCGATCGTCTCAAGTTAGTAT
GTGAGTTTTTTTAATCAGATTCTTATATGATTCCTTCTGTATTACCAAAA
ATGAACGATCTAAACACCGATTCAAATACGAATATGTATTTCCAAAAGCA
AACGAACTTAAAAACCGGCTCATACACGAATGATATAGTAGAGATATAGC
CATTCTGAATACTTCATATAGGTCAAATTCTAGTATTTTGCATCATCCAT
CCTAAAATACAAACAATTCTGGTATTTTGCATGAAAATTAAGATAAATTG
GTCAAATTAAATTAGAGGTACTTGTGATTGGTTCATATGAAGAAGTAGGA
AAAGAATCTAAATGAGAAATAATTACGATTAGTTAAGATAAAAGAATAGT
TAAAAGAATTACTTGGATATTTTAGACAAATGCCAACACTAAAAGAAGAT
CTATTTTAAGACAAAAGAGAATATATATAGTTTTAAACATTTCTATGCTT
TTTCACTCACACATACAGAAGACAACAAAGTGGCAGACCGCAGGCGAACA
AATCGATCGGTTGGTTATGTGAAAACAAAACGAGAGTCACAGCAACTGCG
CCCGGATTTGCGTGCGTTTGGACAGACAGAAAGATAGACACACGAGATCC
ATCGAGTAGCTGCTGCCGACAGGCAGCCCAATGTACTGTTCATAAGAGCA
AGTTTAATTGCATAGCCAACTAATAGCTCCAATTTATCTATAGCCAACCT
AATAACTTATTTATATAATAGTTATATACTACACTATTAATATCTGGTCT
CACTTATCATACACACAGTATGTTTTGGAGTCCGTGCTACATCTGGCAAC
AAATCTGTAGCCCGCTGCTCTTCTCTCTTATTATTTATCTCTTTAAAATA
TATTTACAGCTGGTTTATAGCCCGCTATTGTAACTTCTCTAAGGTGAGGT
GTCGAGAGGAGAGGAGAAACAAAGTTTTGGGTTCCAAGGAGGAGGCAACT
TGCACTGCAAATCTTCAATGCAGACAAAAAAACACAGTGCCACAGCCACA
GATCCTATTCCTAGACAGAGGGTCAGGTGTATTACAAACATCCATAAAAA
ACAGTTTCGGACTTTTCAGGCCGGATCGAAAATCATAAGCCGTTTATAAT
ATTTAAGTTCACAAAACTCATATTGAATTTTAATACTCTTTTTTTACAAA
GTTTGTCTAATTTTTATTGTTTCTTTTTCGTTTATCAATGATTTTTATGA
AATCTGAATATACAACTCTCCTCGTATTTGCGAGAAAGTGTCTGAATGGT
TGAGCTACAACTAATAAACCATAAAAATATAAATAAAACATTAAAAATTT
TATATGTGTATAATTTATGTTTTAAAAGCTAACGTTGAAAAATATACTAT
TCTGAAAAAAAAGCCCCAAAATCAACTTTCCAAAAATTTCATTTTGGCTA
CAGCTAATAAACCAACAAACATGAAAATGATTTATCATCAATTTTGTATA
TGGAGTTAGTAATATCACACCGAGCGAGTACATATATAACTTAAAACCAA
TATAGTGGATAATGGATATACCAGATACGAGGAGAAAATTCAGATAAGTG
TAGTGTGGTGCAAAGGTGCAGTGAGCATTCAACACAGATGTGGCCTAAAA
AACCGGTCAGAACTCACCAAGTTCCCACCAACACAAGCACATGAAGAAAA
AGGGCAGCCACAGCTGATGCCAATCAACATCACATCCAGCCAAAAAGGAG
CACTTTCTAAATAGGAGTATATACTACCAAGAGCAGCAATAATCTCCAAA
AGATCATCTCTAGGAGTAGTTGAATTCTTCTGAACCCCAATATTCTAATG
CCAAATATTCAGAGGCCACTTAATCAGGCAAGGAGAGTTTAGTCAGGGTG
TGTGTCAATAGATCAACGGCTTTCCCAAGTTGGTGATGGTGACTGCAACA
ATTGGGGCAGATTGATGGAGACAGATGGTGAGAAGGCAGAAGCTATCCCT
GTTTGAGATCATCCCTGCACCAAAAATCCAACTCATAAAGAAATTCATAT
TTTGCAAGTGAAATTGTGGGAACAAAAGGAAAAAAAGCCCAAAGCCAAAA
GCCAAAGCCAAAGGCAAGACAGATTGTGACAGATTCCATATATTGTTTTG
ATTATTTGCTCCTATCTCTAAGGAACTCTCCAACCTGAAAGGATTCCAAC
TTGAAACCAAAGCTTGCTGCTTCTTTTCTCTCATTTGTCTGAAATTCATC
CATTTTTTCAGTAGACAAGGCAAGAAAAGGCAAGTTGTGCAAAGTTTTGT
TCTTCAGATTAGCTTGGAGGCAGGCAAAAGAAAAAAAAAAGGCGCCAAAC
TTTGTGTGCTCCTGGATCATAGGAAGAAATATCCAAGAGATTGGTAAAAA
AAGGCGCCATTTTTTGAGAGAAAGGCGTCTCCTTGCGATCAAGCTGGTGA
TGTGATCGAAGAGTAGAGGCGGCGATGGAGGCGGCGGAGCTGGTGAAGAA
GATACGGGAGCTGGAGGAGGGCCAGGCCGAGCTCAAGCGGGAGATATCCA
GGATCGTGCCGGAGCGCGGCGGCGCGCGGCGGCCGCCGACGCTGCCCGCG
CAGCAGAGGCGCGCCGCGCTCCCGCAGGCGGCGCCGTCGTCGCGGCTCCT
GCAGCGCGTGGGCCGCGCCGGACTCCCCGACCGGCACTACGTCAGGATCC
TGCACTCGCTGGGGCAGGCCGTGCACGTCATCTCCCTCGACGGCAAGCTC
ATGTATTGGTGAGTCTTTGTTGCTTGTTTTCTTGCTCATCAGGTGCTTGA
CGAAATGCTAGACTAGTTTGATGCAGAGGGTTGAAGCGAAATTTACTGAA
ATTAGTTTGACGGCTGAGCTGTAGTTCATGCAATCTTGCTGCTGGGAATG
GTGTATTAGTGCGGTATTCCTGGCTAATGTGATGGTACCTGCATTATGAC
GGTGTATAGAGAAAAATGGAGGTTTAGTGGGATGAACTCTGTTGCTAAAT
TCAGAATGGAGAAATACTTTTCTGTAGATGCCAGGTCTTTAATTTCAGTG
ATATCCTCTAGAGTTTTATTAAATTAGATAATGAGTATGGAAGTAAATTA
ATAGTGGAATAATTGATCAAGTGCCTACTGTGAATAGCTATGAGTGCAAG
CAACTCCAAGTATCTATTCCTTCTTGTATTACTGTACAGAGAATTGCACT
TGTTTTCTGGAAAAACTATTAGAATGTATGGTGCAGGACCTGAAGAGACA
TGTTGCAAGAATAATGGTTGTAGTTTCCTATTTCCTTATATGAATATACA
TCTGGAATACTTTTAAGGTAACTAAATACATAGCATTGTTCAATGCATGT
AACTATATCAGATCTCATGCACAATCTTATCATTAACCTGCCTCAGCAGG
CATGTTTTCTCTAAATTTCATTTTACCACAGTTTGATGCAACAAGTACAA
CATTCCTTACCAGATATTTCTATTTTTACTTCAACCCAGGAACCGGTACG
CGGAGCATCTGTACGGCTATTCTGTTCCTGAAGCAGTTGGTCAGGATGCC
CTTGAATTAATTGTTCATCCTAGTGACTATGGTGCAGCAAACGACATCAT
ACAGAATATATTCATGGGGAAGTGTTGGAGAGGGAAATTTCCAGTTAAAC
ACAAGTCAGGGGAGCGTTTCAACATCGTCGCCAGTAACACGCCTTTGTAT
GATGATGATGGTAGCTTGGTAGGCCTCATCTGTCTCTCAACTGATACGCG
GACATTGGAGGAGATACTTGGCCATTCAACCTCAGGGAAAGTGTATCCGA
GTTCAGCAAAGCCGCGCGTTCAACTCAATGGGTCCAAAAGTGGTTTGCTA
AACAAAGTTTCTTGTGACTCCCAGCAACCTCTTCAATCTGCTATCACCTC
CAGGATAACAAATTTGGTAAGTCATACCTCTGAGCAAACAAAAGAATTGA
CTATAATAGAAAGTCTCTTCTGGTATTTCTTCATGATTTATTTTGTAGTG
TATACTTTGATTTTTAGAGTAACAAACACAGGCTACCAGGGTTACAAATA
GAGTTCGCTCTCGGGTCAAGACGGGTCAGAATTGCGATGATCAGTTCGGT
GGTGCCTGTGAGAGCCATTATTCTGAACATGATGCCAGAGAAGAGCAGAC
ATCTAGTGAAGGAAGCACCCCAAGTGGGGATGTTCTTCATGGGGCCTTTG
TTAGCGAAGACAATTACTCTGGGAAGTCAAGCAAAACAAACAGTGATGAC
TCAGGAGAAGGAAAACTGGGGCTTCACAAAATTCTTAGCTCAACAGCAGA
GGCACTGTGGGCCAACAGGGGAATTCCATGGCCTTGGAGAGGTCATGGAA
ATGATGATGCTGGGAAGAATCGAACGAACTTGCCACAGTTCCATGAAATT
CAAGAGAATGGACAGAGCCATAAGGAAGTTCCAGAGCCAATCATACTACC
AGACTGCCAAGATACTGAATTTGTCCAGGAAGTCAAATATGAGGTTTCAG
GTTCCTGGTGGTCTTTCAATGCCAGCACAAGTAGTATGAGCAGTACTGGA
AGCACTAATAGCAGTGCTATCGAGAGAGCAGATCGTGAAGCAGACTGCCT
GGATTTTGAAATTCTGTGGGAAGACCTGGCAATTGGAGAACAAGTTGGTC
AAGGTAGTTATTTCTCACTTGGTAAATTTTCTGTGTACACATGTAGAAAC
ACATTTACTTCAACACATTTGTACTCAAGCATAATCACTTTAGTTGGTTT
CATGATCTCTCAATGGTCATGGTACCATGACTAGTCTTGCATATCAAGAC
AGGCTACACGGATGGCACTTTGCCTCCATATGGTTTTTTTTCGATAATGG
AAGCTTTATTAAAACTCAGTCAAATACACCAAGATGATACATTTCAACTG
AGCCCACTCCCGGCCTCTGCATAAAATGCACACAACCACACACAAAGAAA
GACCTATGAAGACCCCTCTCACAAAACAGAAATATTAGTGGCTATCAATC
CGTAGACTAGATCGCCAACCATGCTCCTGGGTTAAAAAAACTCCTGTGCC
ACCTGGTCCAAACGTCGCGATACCATCACAATAGTATCCTGAAGACCCGG
TTTGTGGAGGATAGCTCAGGTGCGAAGCCACCGGGTGACTAAAGTAATAA
CCTCTAGATTGTGAATTCCAAGCCCACCTTAATCTTTGGGACGACAAATA
ATGTCCCACTTAGCAAGCCGATATTTTTTCTTATGTCCATCCCCTTGCCA
ATAGAACCTAGATCGAAAGTAGTCAAGTTTCTTACGTACCCCGCTAGGTA
TTGCAAGGAAAGACATCATATACATTTGTTCTCCAAAGAGCAAATGTATA
TAGCCTCCATATGGTTATATCTGAAAGTTAATGGAACTTCCTTTTGTTTA
CTTACGAATTTTCATGTGCATAATTAGAAAAAAAATGAGGGAGAAATAAT
CTATTAATTGCCTGAATTGCCTGCTATATGCATACGGGCGCTGTTCTGTT
TTTCTAATAGATATACTTCTTTCCATGTTTGACCAAACAGGTTCTTGTGG
AACAGTGTATCATGCTCTGTGGTATGGTTCGGTATGTATGCCCCATTATG
TGATTATTGAAGTAACAGTTGACAATAAATCCTGAATATTTATCATGTCC
TTGTAGGATGTGGCAGTTAAAGTATTCTCCAAATATGAATACTCAGAAGA
CATGATACTCACCTTCAGGCAAGAGGTAGATATTTACTGTCCTATTGAGT
CCAATAATTAGGACTGCAATTTCTTTTTCAGATTGCACACACTAGAGTTC
ACAGGGCTCATAGTAGTTATGTCTTTCTTTTTTTCTATGTATTGACACGG
TCATATAGACAAACATGAAAAATAAGGGTGAGCTGCTGAGAGACAGAATA
TTTTTTTTATCTTGTGAATTGTTTTAGGCCGTAATGCCATAGAGATCAAT
AATATGCTCTTAGCTTTGTTTATCCTATTATTATGATTTATAATCTGTAA
TTATATACATAGCCCATATTTCCATCTTTCATTTGTCTAGGTAGCATTGA
TGAAGAAACTACGCCACCCCAATGTGATACTCTTCATGGGTGCAGTTGCG
TCTCTCCAACGACTTTGCATTGTTACGGAGTTTCTGCCACGGTATGCTTC
ATATCTCCTTCGACTGAAAGAATCAAGACACTGTAAAAAATAGTGTACAT
ATTTCCCTCTGGTTGTGAATTTCTTCTTTATTGTTGTAAGAGAGGGTGTG
TATTTTGAAAAAGGTATATGGCTTAATTATGATGATACAGATAACAGCAA
AATTTAAATATTTATTGAGGATTCTCGATGATCTATGTCACAGTATGAAA
TCTAAGTAGTACCCAACATTTGTTTTTTTGTTTCCACTCTTCGCAAGCCA
GGGTGATTTGAAGGACACTTTCCTGTTTAAGAAGTTAACATCTAAGACTG
AACTTTCCTGTATACATATATTTTGAAAAGCTCTGTAAAATTTCCAATCC
ATAGATTATGTACCTGTGAGATGATTGGAGTGGGGCCATAAAATGATGAA
CCTGAAGTCTTGATGGTTACAGACATAGTGATGTATAATGTATTATTAAC
ATTAGTTGTGTAGTAAGTGAACCTTTTCTTTATGGAACTTGAAGTATTAC
TGCGGATTTACTTGTGTTATTCTTATGTAATTGTTTCTATGCTCATAAGA
GGCCAAAGCTTTCTTTCTTCTTTCTTTTTTTTGCCTACCTTTACTTTACA
CCAAAAACTGTACCACATAATGCAGAGGGAGTTTGTTTCGCTTACTTCAA
AAGAATGCTGGCAAGCTGGATCCAAGACGGCGAGTTCACATGGCTATAGA
CATTGTGGGTGCATTTTCTCTTAAAAGCTCGTTCTAAAAATGGCCAGTAC
ATTATGTTCTGCGGAACATCTGTGGCATGAGCAGATTGTAACAAAAACTG
GATGAACATTCTTCACCTGAAGAAATCAAGAGAAGTTTTTTACTGTTATG
GAATTATTTTCACAAATGTGTAGAAAAAAAAGCTGAATTGTGTGTGACTA
AACCATGTCTTTAAGATTCAGCATGTGAAATGATGAAATGCAAAAAATAA
AGTGATATCATATATGTTCCATCTAACAAAGTTGCTTCTTCTATTTCCCC
GCAAAAAAGGCTGCTTGTTCTATATTATACATTCCATTACTATGATTTAA
CTGAGGATTCTATCACTGAAATCCAATCAATAATTGAACTGATATGATTA
TGATGTGAATTATTGTTGTTCCAACCAACTTTTGTATCATTTTTATTCTT
GTTGAGGCTTTGGAACTACAGGAATAATATATTGTGACTCCAAATTTTGT
TCAATAATTACATATTTTGCCTGTGTAGAAACTTCGATTACCATGTTGTG
TTTCAGAACATAACTTATATATTTCTGCAGGCAAGAGGCATGAATTATCT
CCACAATTCCAGCCCACCTATTGTCCATCGTGATTTAAAATCATCAAACC
TTTTGGTCGATAAGAACTGGACTGTTAAGGTAAATCCGAAAGTTAGTTCT
TTCTTCATATCTTTTATGTATTAATTATCTTCTCATTGTTTTTAATTTTA
TCAGGTTGCGGACTTTGGTCTTTCACGTCTCAAACTCGAAACATTTCTGA
CAACAAAAACTGGAAAAGGAACAGTAAGTGCAAGCAAGCTCTACTTAATT
TCACATGGATTCTCCGGACTGACAAGACTTAGATAAATTTTAAATTTGTG
CTAATGTTTTCTGTTTATTGCAAAATATCTTATTTTTGTTTTGATATTCA
GCCACAATGGATGGCTCCAGAGGTATTACGTAATGAACCTTCAAATGAAA
AGTAAGTTCACCGTTCAGAATTGCTCAACATAATTTCTCTGACTATCCAT
AGGTGGTTTGCTCAATTTTGTTTTCCTTTTCATAAAGCATAGGTCTGATG
TGTACAGCTACGGAGTTATCCTATGGGAAATTGCTACTCAGAAGATACCA
TGGGATAATCTCAATACAATGCAGGTACATTTTGGCAATGTATTTGTCTG
TTGGTTAGTTTATTCATCAGAGTTTTTTTATCATATTATTCGTTGAAAAA
CTATGCAGTTGTGAATTCGATAGCATAATTTACTTATAGCATATAAAAAA
AGCAAACCTCAATAATATAATTGTGTACTGGTGGTGATATTAGGACTTAA
CAGCCGTTTGCAAGTTGCAACAACATATATCTTTCATCATGTGTTTGGGT
GCACTGGTCATTGTCTAAATTTATCTGCACATAGTTTTCCTGTTTCAGAC
TATGCTTGTCAGTTTGCTGTTGCTAAAAAAAAAAGACCATATTATCTTGT
CAAAATGGTCCTCATTGTCAGGATAGGATAGGAGAAGTCCATAAATACCA
TCTCTGCAATTTATACATAAGTATTAGCAATGTGTCTAATTGAACTGTTG
GTAAAGCATTACTAGAACATGAAAGATTCCTAACAGTGTGATCCCAAATG
TTGCAGGTTGTTGGAGCAGTGGGGTTCATGGACCACAGGTTGGACATTCC
AAGCGATGTTGATCCTCATTGGGCGTCGATGATCGAGAGTTGCTGGGACA
GGTGCACATACTATATATATTTTTTCGACATTTCAACATACTACTTCTTT
GCAAATTCCGAAGAAACAACTGTTCTCAATGTAAAACAACTGATCCTAGT
ATTCAACAAACCTATCCTTTCTGCGAGCAGTGACCCGCAGCGTCGCCCTT
CGTTCCAAGAACTGCTAGATCAGCTCCGAGATCTGCAGAAGCAATACAAC
TTGCAGGCTCAACTGCAGCGAACTGCAGCTGCCAAGATGAGTGTTGACGA
TTGCTAACTTCAAAATCTGAATGGTCCATGTTCAGCTTGTTGCCAATATG
AGGTCCCAGCAGGCCAGCAAAATGGGATTCGTTAGGAGTCCAGTCTAACC
AAAAAGGGTTCTGAATTCTGAACATTTTGCTACTTTTCTGAAGAAGCTGT
GGCAGCAATTGAGTTTGTGCCAGAAAAAGATGGTGCATTCGATCTGAAGC
CTGAAGCTCTGCAACTGCAATTCAATCAATCTTCCAGCAGTGATGACCGA
TGAAATTTCGGCAGTCATCGAATACAATGCTGTATTCACCCTATTAACCA
TGTACATGATTTTTTTAAAAAGAAAAGGTTGTTGTTGGTATTCTGCAATG
TACTAGTACTTGAGATTATCGCCGAGTTAATCAGTGTCAGAAAAAAAGAA
AAGAAAATTCACAGAGCAAGTGATCAATGCTGTCAATTATAGAGGGAGTA
TGTTACGTGTCAAATACTTTAACATTCGAAATTCTAAACTCTAAGGTATC
CAAAATGATAGGGCACGGGGAATTTACTATCTCGCAATAATTACATATAA
TTACCCTTCAAAAATAACAACAATAAGGGGAAAGCATTGATACGATGGTG
GAGTCGTGGGGTGCATAACTTCTTTCACCAAGTTCAAATCCTGGTGCCTA
TAAATATTACGTACTCTATATAAGTAGACTTTCAATATTGAGAAAATTTG
ATTCATAGCATAGGAACAAAAGCGGTACCAAAAAATAGCACAAGAATTTT
TCGCTTTCGATCAAAAGCACAGGCCACCGTTTTTTCTTTGCCCCATAGCA
CTTCCATCAGGTTTGGAGCTAACAGCGTTAGGTTGAAGTATATAAAAATT
TTATTGGACCCATTTGCCCTTCGTCTTCCTCGCTGTAATCTCCCATCCTG
TGTCATCTCGTCCTCTCGGGTTAGTGCCCACGACGACGGCGTCGGCACCG
TCGCCAATCAGTGACGCAGCGACGATCCCCGTCCCCAGGCGCGCCACCGC
CGTCCCCATCCCCAACCGCACTGCCAAGCCGAACCGCACATCTTCACCAT
TCTCTGTCCCTGCTGGCTCCCGTGGCGATGACTGCAGCAGCTGTAGGAGC
CCTAGCTGGTTTCCATCGGGCCCTACCACCGCGGCCGAGACGAGCTCCGT
GCCACAAAGCAACACAAGTGGCGCTTCCTCCGCCGTTTCCTCCAGCGAGC
ACCAACCGTCCCGCTCTCTGACTTCGTGGACGCGGTTTGGGCTGTCGAGC
AGTGCGCTCGATGTTGCTACAGTGAGAGCACGACCATCTTCGACGGCGAC
GGCGACGGCAATGACTTTGCGGAGATGCTGCTCCTCAACAGCTGCTTTAT
CCTCGAGTTATTGGTGAAAGCTGAGCCGCGCCAATCGAGGGACGAAACAA
CGCGGTCGAGGAACTCTGGATGGCTCATATGAATCAGGACAATATGGTCT
TTCTAACTCTTGACTAACAGCTAAACTGTTCATTGGAACGATGACCACGA
CGAAAGTGCTACGGGGCGAAGAAAAATCGGTGGCCTGTCCTTCTGATCGA
AAGCGAACAATTCTTGTGCTATTTTTTTATTACCGTTTTTCTTCTTCTTG
TGCTATGGATCGAATTTTCTCTTCAATATTCATCTCTTAGCGAATGAGTT
AGGGGACGGACGTGCGATATGTGTTTGCTGTCAACTCGCCAAAAGAAAAT
TAACATCAATAATAATAATTATAGCCCTTAAAAAAATAATAACAGCAACA
ATAATCCCTATGCCAATTGGGGCCCACCAAGAGTCCAGGATACGTATAGC
ATGTGCGGTGTGTGAGTGTGAGCCAAGCTTTGGTACGCGCAGCACTTCTT
CTCATCCCTTCCCCGAACTCACGAACGCACGCCGCCACCACCGCCCACCG
TCGTCTCGTCGGAGATGGCCTCCTCCGCCTCATGGCCGGCGTTCGGAGTG
TAATGTGCCTTCTCCTCCTCCTCCTCTTTCTCAGCTGTACAGGAGCTTGA
TTCGTTATCACGTCGTTTCCTTAGATCGATATAGACCCCCCAACATTTTT
GGTGGCTTGTTGCTTTGGTTGGAATCTCTCGCCTTCGATTTCCTACTTGT
AGATGATGGATAACATGGAGGAATGCTTGTGATTTTGAGGATTTTTTTTA
ATGCCTACTTTGTTTGTCCCCCCTTCCTTATTCTAATGGGTTTTAGGGTT
AAGAATTTGTAGATCTGAACATGATCTTGCATGATTAAAATATGGGTAAA
GTAGCATTGAAGCATTTGTTGCATCTTTGGTGTGGTATATGTGGGCCATG
TGGCATTACATTACTTGGGTTGCAAAACCCTATATTTGTGTGAATTTGTA
GATCTGATTGTTTAGATAGAAAAAAAATGACCTGGATTTGTGAACCTGAA
TGAGTTTTAGTTAATAATTTTCACATCTGGACATGAACAGGAATAATTAA
AATTTGGGCAAAGTAAAAAGTGGTGTCTTTCTACTTTCTAGGGTAGCTTG
AATGGCAGTACATTCCTTGCTGTGGCATAAACCCATCTAAAATCCTAGAT
TTCTGATGTAATGGGGTTTACACCAAGAATGTGTGGATCTGGATGCGAAA
TATCTGATGCTATGAGACTAAAATTCCTTCAGTAATTACCGTTCTTATGA
AAATTATTAGGTTGCTTATATATACTGCACTTGCTCGTAGATCTGTGGGA
TTATAATTGGTTTTAGTTAATAATTTGCAGATTTTGGACATGAATATGAA
TGGTTAAAATTTGGTTTAAGCAACTGATGTATTTTGAGGGTACCACCGAT
GGCAGTATATTCTTTGTGGTAGCATTTTTTGTAGTGAAAAATCTTAGGGG
TGGCATAAATTCACCAAAAGTCTAGATTTCTGATATTCTAATGGGGTTTA
TGTCAAGAATTTATAGATTAGAAACAAAATCTGATGCTAATATTTCACCA
CCGATTGACACACTTAAATTCCTCATCATTCTTGAAAACAGAAAACTATT
CTAACTAGCCTGTACCATTCTTTGATTGCTTACAATTCATTCGCTAGTAA
ATCAATTCCTAACCTGCCTACTCTTGCTTGCTATTATCTCCAGAAGCCCA
GAGGAAGCAGGGAAGGGTAAATGGTACATCGCAACTGCTGCTACCAACCA
CATGACCAATGACAAGAGCCTCATCTCCGACCTCAAGCCTGTCGCCGATG
GCCGTAATATCATTGCTGATGGCAATGGTGCAGGGTTGAAGGTGCAGGGC
AGGGGAGCTGTGAACACAGAAACTGTGGTTCTCCCTGCAGAAGTGTGGTA
TGTGCCGGAGATTGATGAAAACTTGGTTTCTGTTGACCAGCTCAATGAAC
TTGGCCTCAGTATTTCGATTGGCCGAGGTGTATGCACCGTCACTAGAGTT
AGTGATGGATCTGTAGTTGGCAAAGCGCGTAGATCAGGTGGAGTCTATGA
GGTGGAATTCCTCAAGGTTCCCCTTAATTAGCACCAGAAATTCCTTGCTG
CAGTATCAGTTGGGGTAGTCAGACTCGTATGATGATATTGCCTACTATAT
GCAATGCTTGTTGGGTTGTAACTTAAGTTGGATCTTTCAGTAGTTAAGGG
ATCTGGAGTTTTCTCTGAATGTAAAAACTAAAAAGTGAAAGAAGGAGCTG
CCTGTGAGCAGAACTGAGGATTTTACCATGTTGGTTTGACCTTGTCTTTT
ACCACTGTTTTTAAGTTCCTGTAGCCTGTTGAGCTGTTCATATCCATCGA
CTTGCAATTGCCATTTCAGTTTCAGTGTTCCTGCCCTGCTGATTTATTGG
TGATCATTTTCAATCTTGTGCTGTAACCTGTAACTTCAGTATGTCAATGA
TTATCTTTGCAAGGTTCTCTCTTGTCGACCAATTCTCCATGCATGATGTT
ACACGTTACAGCAAAGCTCTTTAGGCTGTGTGTGGAGGTTGGCGCACGCA
AAATGATGGGATAGATTAGCGTATATAATTAATAACAATGGGATAGATTA
GCATATACTTCCTCCGTCAGGGCATTTGCAAATTTGCCACCGTTTTTTTC
AATTTTATAAGGATGCTATTCGAATGACAGTTCTAGTGGTATTTTTGCAA
TTTTCTAATGGCAGTCTTGCAATAACAATTCAAAGTAGTGGTAAATTTGC
AATTGCTCATCCTCCGTTTTATATTATAAGACTTTCTAGCATTGCCCCTG
AATTTTAGAGGTAGTAATTAATTTCATACTTAATTTTTTTTTAAAAAGAA
TTAGTATGAAATTTTAAAAACAACTTTCCTATAAAACATTTTTATAAAAA
ATATACCGTTTGACGGTTTAAGAAATGTGCACGAAAAACGAGAGAAAAAG
TAGGAAACATTGACAAAATAACACAACTTATACCTCCATTCATGACAAAT
TTGGTTCAGAAAAAAAGTAATTACTCTAAAATAATAATAGCAATCTCATA
ATATTTGCCGTTCAAAAAAAACAATAGCAATAATATTAGTAATAATAACC
CTTCAAAACAATTAATAATAGCAATAATACTCCCTATGACAACCGGGGCC
CACCAGGAGTCGACTAGTCGAGGATACTGGATACTCCTACATATATGCGG
TGTGCGAACCAGCTTGTGTGTACACGTAGCAGTTTCTCTCGTCTTCTCCC
CGAGCTCTCGCCGCCTCGCCGCCCTCGGCCTCGCCACCGCCCGCCGACTC
GTCGGAGATGGCCTCCTACCCGGTGTTCCAAGTGTAATGTGCCGTCTTTC
CCCTCCCATCTCCTCCCCCTGCACACGTGCTCTGTACATATGAGTTTGAT
TCCTTGTCGCGCGTGCGTCGTTTCTTTGGATCGATCTGGAGGACCCCATT
CTTTTTTTGGTGGGTTGTGCTTTGTTTCAAGTCTTCCATTTCAGATTTCA
TTTGTTGGAAGATGTTGTGCAAGATGGAGGAATGCTTTGGGATTTGATGA
TTTCTTGGGAATACCTACTACTTTGTTTGTTTCCCCTTTTATATTCTAGT
GGGTTTTATGTTTAAGAATTTGTAGGTTTGGACATGGTCTTACATGATTA
AAATATGGGTAAAGTAGCATGGAAGCATTTGGTATACCTTTGGTGTGGCA
TTGCATTCTTTATAGTAGCACTTCTAAAGTTTCAATTTTTTTTTTTTTGG
GGGGGGGGTGATTGTTGTAGCAAAGCCCTAGATTTGTGAGATTTTTAGGG
GTTTTATGCCACGAATTTGTAGACATGATCATTACCCAGAATCACGAAGC
CCTAGATTTGTGTGTATTGAATGGTCTTTACTTATAAACTTGCAGATCTG
GACATGAACAGGAATAATGAATTTGGGAAAAGTATTGCATTTTTGCCTAT
TTCTATGGTAGCTTGAATGGCAGTGTATTCCTTGCTGTGGCATAAATCCA
TCCATAACCCTAGTTTCAAGTGTTGTATTTTCAGGGTAGCATGAATTGCA
GTACATTCTTTGTTGTATCAAATTGTACGAATGCTCAGAACCTAGTTTCT
GAGATTTAGTGGGGTTTATGCCAAGAATTTGTAGTTCTGGATGCGAAAAA
TCTGATTCTGATGGTTGCGATCTAATCTAAGCTAGCCTTCATCATTCATA
GATTTCTTGCGCTGCATTCGCTCCTAGATTTGTGGGATTTTAATGGGTTT
TTAGTTAATAATTTCGAAATTGAGACATGAACATGATTGAAAATTAGGTA
AAGTAGCAAGTGATGTGCTTTTAGGGTAGCATCAATGGTGTACATTCTTT
GCAATTTCATTTTTAAATCTTGGGAGAGAATAAAGCCACCCATAAGCCTA
GATTTATGAGACTGCAATGGCGTTTATGTCAAGAATCTGTAGATTAAGAA
GTGAAAATCTGATGCTAATGTTTTGCCAACAGTCTAAATTTCCTTCAGTG
ATTAACGATTATTGTTTTTGTGCACTAATGTAGCTAGCCTGTACCTTCTT
GATTGACATTCATTCCTGAATCAAGTCCTAACCTGCTACTGTTGCTTGTT
ACTATCTCCAGAAGCCCAGAGGAAGCAGCGAAGGGTAAATGGTACATGGC
AACTGCTGCTACCAACCACATGACTCGCGACCAGAGCCTCATCTCCGACC
TCAAGCCTGTGACCGGCCGTGTCATTAGCCGTGGCAACGGCGCAGGGTTG
AAGGTGCATGGCAGTGGAGCTGTGAACACAGAGACGGTGGCGATCCCAGA
CGTGTGGCATGTGCCGGGGATCAACGCGAACCTGGTTTCTGTTCCCCAGC
TCTCTCTACTTGGGCTCAACATTTCGTTCGACCGTGGTGGCTGCACTGTC
ACTAGAGCTAGTGATGGATCTGTAGTTGGCAAAGCGCGTAGATCAGGTGC
GATCTATGAGGTGGAATTCCTCAAAGTTCCGCTTAATTAGCACCAGAAAT
TCCTCGCTGCAGTATCAGTTGTGGTAGTCAGACTCATATGGTGGCTAATA
TCGCGTACTGTTTCCAATGCTTGTTGGGTTAGAACTTAAGTGGGATCTTT
CAGTTGTTAGTTAAGGATCTGGAGGATTTTCTGAATGTAAAAAGTGAAAG
AAGGATGATGTTGGTTATGTCGCTGGCTATGAGCAGAACTGATGAGTTTA
CCATGTTGGATTGACCTTGTCTTTTACCACTGTTGTTAAGTTCCTGTAGC
CCGTTGGGCTGTTCATATCCATCGACTTGCAATTGTTATTCCAGTTTCAG
TCTTCCTGCATCGCTGAATTATGTCTGATTATCTTTGCAAGATTCTCTCC
CGTCGACCAAATCTCCATTCATGTTGCATGGTAGTATGGTACATGATAGA
GTTCCATCGGTAGTCCTAAAATGAATAAGCTAAAGCCAAAATTTAAATTT
TAAAATTTAATTTTGAAGTTGGATTTAAGGTATTTTTAACATAATTTTTT
TAGCTTTGGCTTTTAAGTTGCTAAGATTATTTATACATATAAGTTTTAGA
TGCAAAATTACCTTTTTTTTATCTCTAATAAACTGTTACTCCTGTCTCAA
TTCTCCACGTTTGGGGTAAAAATGGGACGTGTATTTTTCGTCCGTCCACC
TATATCAATTATTCAATTCATGGCAAAATTTGGTCAGAGGAAAACACTAA
TTACTCCCAAAAATAAAAGGAATAATAATTGCCCTTCAAAAGTTACTCCG
TAATACTGGAGTAATAGCAATAATAACCCTTCAAAAAAAAATTAATAATA
GCAATAATACTCCCTATGCCAACCGGGGCCCACCAGGAGGAGTCCACGAA
CCACGATACATAGGGACCCGATACATATGTGTGTTGCGGTGTGAACCAGC
TTGTGTGCGCGTAGCACTTTCTCTCGTCTTCTCCCGGAGCTCACGCCCTC
GCCGCCTCGGCCTCGCCACCGCCGCCGACTCGTCGGAGATGGCCTCCTAC
CCGGCATTCCAAGTGTAATGTGCCCTCTCTTCTCCCCCTCCTCCTAGCTC
AACCCCTGCACACGTGCTCTGTACATATGAGCTTGATTCTTTATCGCGTC
GTTTTCTTTGATCGATCTGGACCCATCTTTGTTTGGTGGATTGTGCTCTG
GTTTCATGTTCAATTTCATTTCTTGGAAGATGCTGTGCAAGATGGAGGAA
TGCTTTGGGATTTGAGGATTTCTTGGGATCACCTCCCTACTTTGTTTATT
TCCCCTTCATATTATAATGGGTTTTAGGTTTAAGAATTTTTAGATCTGGA
CATGATCTTATATGATTAAAATATGGGCAAATAGCACAGAAGCATTTGGT
GCATCTTTGTTGTGGCACATGAGGCATTGCATTATTTGTAGTAGCACTTT
CAAGGTTTCAATTTTTAGGGGTAACTACACCATTAAAACCCTAGATTTGT
GATATTTTAAGGCGTTTTATGCCACGAATTTGTAGATCTGATCATTTACA
CAAAACCACATAACCCTAGATCTGTGAGTCTTATTGGGTTTTAGTTAATA
ATTTGAACATCTAGATATGAACAGCAATAATTAAAATTTGGGCAAAGTAG
AAAGTGTTGTACTTTGCCTATTTTTAGGGTAGCTTGAATGGCAGCACATT
CCTTTGGTGTTGCATAAACCCAACCAAAACCATAGATTGCTGATACTCTA
ATGGGGTTCACATCAAGAGTTTTTAGATCTGGATGTGAAAAATCTGATGC
TAATGTTTTGCCAACACCCCTGACCGTTTGACACTAAAATTTCTTCAGTG
GTTACCGTTCTTCTGAAATAATCTAGCTAGCATGTGCCATTCTTAGATTG
CTTACACTGCATTTGCTTGTAGATTTGTCGGATTCTGATGAGCTATGGTT
AATAATTTCTGAATCTGTACATGAACATGAAGGGTTGAAATTTATGTAAA
GTAGCAAGGGATGTATTTTTTGGGCAGCATCAATGGCGGTACATTCTTTG
CGGTAGAATTTATCAAAACGTCAACTCTTAGGAGTGCATAAAGCCACCCA
AAAGCCTATATTTCTGACGCTGTAATGGTGTTTATGTCAACAATTTGTTG
ATTAAGAAGTGAAATCTGATGCTAATGTTTTGCCAACAGTCTACCGATTG
ACACTAAATTCCTTCAGCGATTAACGATCATTGTTTTGCAAACTAATGTA
GCTAAACCTTGTACCTTCTTCATTGGCATTCACTCCTAAATCAAGTCCTA
ACCTGCTACTGTTGCTTTGCTACTATCTCCAGAAGCCCGGAGGAAGCAGC
GAAGGGTAAATGGTACATTGCGACTGCTGCTACCAACCACATGACCCGCG
ACCAGAGCGTCATCTCCAACCTCAAGCCCGTGACTGGCCGTGTCGTTGGT
GGTGGCAACGGCGCAGGATTGCAAGTGCATGGCAGTGGAGCTGTGAACAC
AGAGACGGTGGCGATCCCAGACGTGTGGTATGTGCCGGGGATCAATTGCA
ACTTGGTTTCTGTTGGCCAGCTCTGTCAACTCGGGCTCGAAGTTTCGATT
TTCCGAGGTGTCTGCACCGTCACTAGAGCTAGTGATGGATCGGTAGTTGG
CAAAGCGCATAGATCAGGTGCAGTCTATGAGGTGGAATTCCTCAAAGTTC
CGCTTAATTAGCACTGGAAATTCCTCACTGCCGTATCAGTTGTGGTAGTC
AAGACTCATATGGTGGCTAATATCGCCTACTCTATCGAATGCTTGTTGGG
TTAGAACTTAAATGGCACCTTTCAGTAGTTTGTTGAGAATCTGGAGGTTT
TCTGAATGTAATTGAATGAATGATGCTGGTTATGTTGCTGCCTATGACCA
TGAGCACAGAACTGAAGAAATGCTTACCATGCTGGTTTGACCATGTCTTT
TACCTTCCTATCTTGTTTAAATTGTTACCATATTTGTTCGACCTTATGTT
TTTTACCATCCTTGTTAAGTTCCTGTAGCCTTGTGGGCTGTTTATATCTG
TAGCCTTTTCGACGAGGGAAGATTGCCAACTTTCGAAAGCGCCAAGAAAA
ATAACCTCGTCGGTTTGGACCGACAAAAAATATACCTTCACTTGGCGGCA
ATGAAACCGCAAAGAAAACTTATTCTTGGCAGTTGGAACCCCGCCAAGGA
AATTTCTTATTCTTGGTAGCTAGTTAGAACCGTCAAGAATATTTATAAAC
TTAACGGCAATTTTTTGGCCACCAAAGAAATCACTTTGCCGCCGGTTTTG
TTTTTGTTTTTTGTTTCTTTTTTTTTTTGCTGAATTGAAGTTATTTTCGA
GAGCATATCGTGTACGCTTGTGAACAAATTAAAGCTGAAAAAAGAATGTC
TACCATCAGTTGATTTAAGAGGTTTTAAACCGGAGATCAAAGCGGAATTA
GTTCGGAGGAATGGGATCCAGTAGCAGCAATTAATTTGCTAACGTTGGGC
CGGCCCACCCCACCACCAGGATATATAGATCCTGTATATGCGTCAAACAA
CTAATTTGGAGCGAATTTGGTGGCTAACTCCTTTTTATGAGAACAGCTGA
TCCGAACTAACTCGATCGATCCATCGTTTCGCCGAGATCGATAATGGCAC
CTCGAAAAAGGTCGCATGTTAGAAGGTAATTAACGTGCCTTAATTCTCCT
CCTCAGGGGCGGATCCAACAACAAAAAATTGGAAGGCTCAATTACATAGT
TTCTTTAACCTTCAGTCATTTATGGACCTTTAGTTTATCATTTATGGTGA
AAAAAATGAAGAGGTGATCCGGGGGTATCCATGGGTCTTGTGGGTGTAGG
GCGGACTCCTCTACACCCACGTTGGATCCGCTCCTGCTCCTCCTCCTCCT
CATCTTCATGTTCAAATACATACCTCCTGATGCATATATATGTACGCTGT
ATCTTTAGTGGTAGATTGATTGCATTTAATTTGGGTTTATATTAGATCTC
GGCTACTCATTTGTCTGGAGGATTATTGTGCCTTGGTTCGAATCCTTTTT
GTTCTTCTGTATTTAATTTGTGGTCGAAACGCTAGCTACTTTGTAGCTGA
TTTGTGATTTCTGACATACATGTTGGAAATGCTTGAGATTGGAGGCTTTC
CAGTGAATATACCTAGCTTGTTTGTTTCCTTCCATTTTTTTTCATGTATA
TTTTCAGAACTTGAACACAGAACCCTAGATTTGTGATATTATAATAAGTT
TTAGTCAAGAATTTGTAGATATTGCGCGCCATGGACATGATTGATTGAAA
TAATATGGGTAAAGTAGCAGCTAGGTGGCATATTATTTTTTGGGTGGCAT
CAATGGTACTGCATTCTTTTCGGTAGCATTTCTGCATATGTCAATTATCT
ATCAGTTGTGACATAACCCTTAAAGTCACTTATTCCCTCCGTCCCAAAAA
AACGAATATAGGATTGGATACGACACATTCTGTTGAGATTATAGACATAT
AATGTTTTAATATATTCCATAAATAAATCATGGCATTGCAGATGTATACT
AGAATTAACGCATCATTAGATCTACACATATAAACTAAGCAATAAAACAT
AAACAGATCAAATATGCGCAACATATTGAATACATACCGAGGTGGTAGAA
AGACCGGTTGCTCGGCAGGAACTTTTCGCGATTGTAGGCGTCTATGAAGG
CGCGCAGCACGCGAGCGAAGAGGAAGACGAGCTGTCTCGGACGAACAGGG
AGCAGTCGCGCTAAGCGCTTCCCAAAAACCTTATTGCCGCCTTCTCCCGG
TCAGGATGTCGAAGGCAGAGGTTCCGGAGTCCTGCTCTCCCGATCACCGG
TGCACGCCGGCGAGCGGGATGGAATAATCTATGAGCGACGGCGCAGCACA
GAGTAGGAGGCAAACCCTATATTGATTTTGTGTGTGTTGCGTGAAGACGG
TAGGTCGGTTTATATAGAGAAGGGTCACTTGATCAGGGCGCCCGCACAAT
CTCCACTGCGCGTAACCGAACCGGATAAGTCACACGTAACTTATCCGGAC
TCCACGCCGTTTTCACGCACCGGATTTTTCGGAACGTTTCGAATTTGCAG
CAAAACAAAACTGCAAAAGGAGGCTGCATCTACGCAAGGTGAGGAACCAA
TTTTTGGCGGACCATTCGACGCGTACGTCGTGCACGCGCGCCGCCGGCCC
GGCCAGGCGAGCGAGCGCGCGCGTGTGTTCCCCCTCTTCTCTCCACCACA
CATGCTTCAAGTGGCTAGGAGGGCATCCTCCCTTTTAAAGAGGTCCCCCT
ATTCTAGAATAAGCAAGGTGGTACTAAACTCCATATGCATGCCATCCCAT
GAGGTGGGCTTTTGTGATTTTCCAAATAATTAATCTTCGAGTGGACTAAG
GCCCATCTATTAATTCTAACACATTCTAGTATAACGAATCTGTGTCCAAA
TTTATAGTCCTAGGATGTGTCGCATTCAGTACTAGGTTGGTTTTTTATGG
GACGGAGGGAGTAGACTTTTTTTTGTCAAGAATTCAAAGATTTGGACATG
AAAACCAGATGCAAATATTCCTTCAGTAATTTTAATTTGTTCTTGTAACA
ATTAACCTAATCCAGCCTCTATCATCTCTTGATTGCTACACTGCGTTCAT
TCCAAATCCAAATCCTAACCTGCAACTACTGTCACCTGCCATCATCTCCA
GAAAAAAACCAGAGGAAAGAGCAAATGCCAATGTCAGCAGTCTCAGCAAC
ATCTTCATAAGTGCAGAGCCCGGAGCAACAATGCCTAGATGGTTCATCAC
AGAAGCTGCTACAAACCACATGACCAGCGACAAGAGCATCTTCTCCGACC
TCAAGCCTATGGCCGGCCTTGTCATCGACGGCCGCGCCGGCGCCGGCGCA
GGGTTGCCGATGCACGGCATTGGAGCTGTGTACTCATGGGAGGTGGTGCT
CCAAGATGTGTGGTATGTGCCGGGGATGAGTACCTATATCGGCTTAGTTT
CTGCTGGTCAGCTCACTGCAATTGGTCTCAAAACTGAGATTGCAGGAGAT
GTCTGCACCATCACTAGTGCTGATGGATCTGAAGTTGGCAAAGGGCGTAT
GGTTAGTGATGGAATCTTTCAGGTGGATTTCCTCCGAGTTTCCGTTTAAT
TAGTTCCTGAAATTGCATTCCTTGGAAAAAATAACTTGGAATAGTTTTTA
TGTAGTAATTTTTAGTTTGGAGTAGTTGAAGGATCTGGATGTTTTTCTTC
TGAATGGAATTGAAACAACGATGATGATTTTGTTGCTGAACGAATAAAGT
TATCTAGAATGGTCTTATTTGGCCTCTGTGAGTAGAACTGAAAAACTGTT
TACCATCTTGTTCTGACATGTGTTTTACCATCCTAGCTTGTACTGCAGGC
TGTTATGAAACAATCACTGGTTAATGGCTATCATTTTGCAATTGCTACTC
CAGTTTCAATGTGCCTGCATATCCCCCAGCTATTGATCACCAATTTTCAT
CCTTGTGCTGTAATGGCTATCCTTTCAGAGTTGTAGGCTTCTCTTGTTGA
CAATTCTCAAAACTGTTTGCTTTTCAAAGGGATATGAATAACCAGCAATG
AAAATATGCAATCGGAACACTGACCATTTAGCTTTGCCTAGGATGCAAGG
CCATGTTTAGAAGTTCTTTATAGCACTGTAGATGGTCATGAAAATTTTAA
CAACATTGACGTAAAATTGAAAGAGAGAAATTCAAGCCACTGGCATCTTC
ATATCTCTATTTTTGGAGTTCATTTTAAACATGATTTGTCCTTTTTCTCT
GTTAGTCAACATGACTTTCCACGATAAAAGCAGAGTCCAAGCTAAAAAAA
CAGAGTCTAATAGAAAAGATAACAGGAGGTACCTGAAATCCATTTGGTTG
TTTGGTGTTTATCTTACAGGATATATACCGTGTGATAAATGTGATTTTTA
AAACACCAAAGAAAAAAAGGCAAAAAAACAAAAGTAATTTCAGTTGCTAA
GGGTGCAAAAATGAAAGAATAATAGCGTTAAAAAGATGTATTATGCATGG
ATTTGTATATAGAAAGAAGGGAAATGTTTATCCTGAAGACAAAGAGGTAT
ATGGATGGATTTGTATATAGAAAGGAGGGAAATGTTTATCCTGAAGACGT
ATTGGTACTGAAAACACAGAAAGCAGCTTTGTAGTCATAGTGATGTAGTG
AAAACTAGAAATTATATTTTTTTTGGCACAGTATACCTAATTTTTTCACC
CAAACTGGAACTGAAAAATAGGGAACAACTCATGGGCCATGACAGCCATC
CTAAGCAAACAGATTTTAGAGGTAAGGAAAATTACAGCGCGGAATATCAA
CATTAGGATTGGTACTTTTCATCTGGACCATCATCGATATATATCAAGCA
CACTGGAGTCATTGGAAAGTTCTTCTCTGCTGCCTCTAGTTTGCAATCAT
GGAGTAGTTAACTGGAGTCGAACACTTTGTACAACAATACCGGTACAAGC
CAATGCAGTAACCGCGTTTATTAAAGCAAGTTTAAATTTATAGTCAACTA
CTAGCTCCAAATTATTTATAGTCAATTTAGTAGCAAATTAATATAATAGT
TATCTATAAATATATACTACAATATTAATATCTGGTCCCACCTACCATAG
ACACGTTGTGTCTTGTAGCCCATCCTGTAGCTAGCTATAAATATGTAACC
TGCTGCTTATCTAATTTGCCCTCTTTTTTTGGGGTTAATCTAATGGGCGG
GTGATTGCCGGGAGCGATCAACCCACCCCTCCCCCTATACTCGTCTCTGT
TCTTTCCTTTCATCATAATTTTTTTTAAAAAAACACAAAGTTAGGAAAAA
AATAATATTCTCATTCACGTGCATAGACTTTATACTGTAAACTTTGCACG
CATAAACTTTATGTATAGAATTTTTTTATATATAAAATATTTGAATCCGA
ATTTAAATTTGAATCGGGTATGTAAACTTTTGACTTATAAACATTCGCTC
TACAAACTTTAGGTGGATAAACTTTAGATATGTAAACTTTAGGTGTATAA
ACTTACTAAAAGAGGAAAATATAAAATATTTGAATTCAAATTTGAATTTG
AATCGGGTAGATAAACTTTTGACTTATAAATATTCGCTTTATAAACTTTA
GGTGGATAAACTTACTAAAAAGGAAAAGAAAAAAAAGAAAAAAAAACGTT
CGCTGGCAGCGATCGATCGCCCGTTAGCCTTCTCGTCTTTTTTCATCTTC
TCGATGTGTTTATAGCTAACTTATAGTATGCTATTGTACTTGCTCTTAAC
AAACCAAAATTATGTCTGCATGTTTATTTATTGAGTTGGCACCAAACATA
TCGACGAACTTTACATGGAACATGATTAATTATAACTAATTAAGAAGCGT
ATCGCCGTTTTGATTCTTGACACCACTGGGAACTGATGCTGTGACGTTCA
TACAGCAGCATACCGTAGGGGTGACGCCTGGCTTGCAGTAGTATTCTAAT
CTGTCTCCGCATATCTTCTTGCACGTCTCGTCAGTGGACGCTAAATCTCC
TAGGTCATTGCACGCTTGTGTAGCTGCAAAAACGCAATTCAATTCAACCA
TCCATGATTCATGAGCCACTAATTGCAAATTAAATTAAAAGAGGGGGCAA
AAAAGCATATCATGAACCCCTCAAATTATACAGAGAAAACATATGCAGTG
TAGTTTTGGATATTTTAAAAAAATGCAGAGTAAAATTAATAGCTTTGCTG
CATACATGTTAATGCATAGCAGGATGAGAAGGTGGAAGCTGCCACGATCA
GAAGAAGCATGAAGAAAACCACAGAGATGGAGGACACCATCCTCCTTGCA
ACTGCCATTATTAAGAAGATAATTAAGTTCTCCTATATGTATTTATGATC
TTCCACTCTTCAAGTTCACCGTGCTCGTTGCCATGGCCCTCTGCTCATGT
TTATATATATGCACAACCAACTTAATCTTGGAGATGTACTGATGGTCATG
TTTATATATATGCACAACCAACTTAATCTTGGAGATGTACTGATGGTTTC
TTGCATTTATGCCATCTCCTGCACAATTTATTGTTTTTGTTCTATTTACA
TATTATTATTGTAGTTTTAGATAGATTAGACATCCCAAATCTTTACACAT
TTTATTGTTTTTTCCATTTACATATTATTGTTGTAGTTTTAGATATATGT
TCCAACATTAAATGACATAACTTCCTTAAGAAACATTAGATGACTTTATA
TCTTGTATAATTTATTGCTGTCATATCGTTCTATACATATATTTGTATAC
GACAATAATATTTTTGGTGGATGTGCTAAATCTGCAAAACATTTGTATAT
GTACAAATACATGCTTGCTGCCCTCAAGGTTCCATAAAACTGACAAAAAC
CATTCGGTTTTCACGAAATATTGAGGTTTCAAACCAGCTTGAGTAACAAA
CCGCTTGGTTTTCACAAATCTTTGAGATTTCGAGCCTACTTGGGTTGACA
AACCGCTCAATAAACAGCCAAATTGAAAAAGATTAAATCAAACTAAATTC
CACTTTTTTAAAAAAAATCTATAACTCTGGTTTTCACTTTTTTCGCGAAC
ATATAAAAGAATTGCACGTCAATATATTTAAAGAAAAACAATGTTTTTGT
TACACAACGCAACACAACCGCCCAGACGGCCAGCCCGAGAGCAAGGAAAC
AAGAGAAATGAAAAAAACAAAGACGGCTAGTGTAAAAAGAGCGCTGCTCC
TATATAGAGGGAAGGTGGCGGCTGAGCCCCACAACACTGGAGAAACGCCT
AGGGGTATTCTGGCTAGCTCTACAAGGTGGTGGGCTAGGCGACCTAGGTT
CGAAACCTGACCCTTTCTAATTATTTGATATTAGGTCATTATCTAATATT
CGCATCTTTTTGAGCCCCACTACACTGGTTTTCACAACAACCTACAAAAC
CACTCCGGAGTTGTCGATCAGCCATCGGTATGGGAACCATTCCGCCATGT
TCTAGTCCATCATGTGTGTTGGGCCTGTTAGCTAAATAAATCAATCAAGT
CGTTAATCTGGTCCGATTCCAATTGCTGCCGTATATATGGCGTCTATTTG
TTGTCAAATTCATCTACATTATTGAGAGTTTCAGACTTTCAGTGTGTCCT
CGATTCACACAATGTCAAAAACACAAGCATTCTGCCTGATGTCTTCGCCT
GCTTTCTTCGTTTCTACGTTAATGGAGAACGAGTGGTTATTCCGATGCTG
AATTGCTGGAGATTCAGCACACCACTACACCAGACACAAGACATGTCACA
AACGTGATTTCCTGCATATGCAACAAGGCAATAAAACGTTGCTTGTTTCG
TCAGGTACAGTACGGTACACACAGTTATTCAGACTTTCATGCTCTTCTCT
GCTGCCCCTTAATTGTTTGCAACCATGGAGTAATTACCACGTTTTCATAA
TATAACAAAATCATGAATGTTTATTCATTGAGATAGCATCAAACTAACAA
ATCGATCCGTTACAAATTTGGATGGGAGATGATCAATCAATTTAATTAAT
TAATTACAAGCCCATCGCCGCTTTCATTCTTGACACTACTGGGAGATGAT
GCCGGGGCGTTCTTCATGCAGCAGCATGGCATCTCAGGCGGGCAGTAAGT
ATGACGTTCTCTGCATGTTTTCTTACACTCTTCGCGATGGCGCTGTATTA
TTGCTTCTCGGTCCTTCATATCTTTAGCTGCAAATGCAACACAATTGAAG
CATCATAAGCCACCATTCGCGCAATTCTGTTTTCTTTTTTCAAGAAAAGA
AAGATCATCATGAACCACTCAAATCAAACAACACACATAGCAATTAGTCT
GAATGACAGTAAATTTCTGGGTGAGGAATTGGGATCGATGCTTGCCTGCG
TAGCAGGATGAGAAGGTGGAAGAGATGATCAAAAGAAGCATGAAAACCAC
CGAGATGGAGTAAGCCATCCTCTTGGTAGCTGCCATTAGGAGAGATCACT
GAAGAAACAAGCTCTGAGCTCTTGTTTGTATGTATCTGCCCTCTTCAGTT
TCACTGTGCTCATTGTTGTGCCCCTTTGCTCATGTTTATATAGGGGCACA
ACCAAATCTTATGATGATGTGTCCTTGCATTTATGCCTTCACAAATCTTT
GTATAATTTATTGCTTTTCCATGTGTAAGGTTTATTAATTCCATTTTATA
TCTCCAGCATTAAATGCCTTTTTTTTTTCCTACAATTTATTGTATGCCAT
TTTATTTTGGATATACACCTATTCAAATATGAGAATAAATTTCCTCTTCA
GATGTGCAGGATTTTCTAAAAGGAATGTAGATGTGCAAATTAAATGCGCG
TTGTCTTCCTGAATAAATATATAATGCATCAGATAGTTGGGCCGAATGAA
CTGTTGGGCCGGTATGCAGATCAGTTGCTGGGCCATGCAAGGGAATGTGC
CAGATGGGCCGCATTCAAATTAATAGTCTCATGCCTTCATATACTGAAAA
GGAATAAGTCCACAATGACTCCCTTAAAAGTGACGTGAATCTAATCCGTG
ACCCTCAACCGCAAAACCGGACAGAACGACTCCCTGAACTATTAAAACCG
TGTAATTTGACTCCCTCAGTGGTTTTCGAGTGCGGTTTTGCTGACATGGC
ACTGATGTGGCGGTGTTGACATGGTATTCATTCCACCGTGGCGTCTACGT
GGCATTAGAATTAAAAAATTTCGCTGGGACCCATTTGTCATTCACAAACA
CAAAGTTGTGGACCCCACTGACATGTGGCCTCTCTCTTTCTCTTCTTCCT
CCTCCCCCTTTCTCCCTTCTCTCTCCACATGTCGATCCCCTTTCTCTTCA
CCTCGTGACATAGTGGGCAGGCATGGGCGTTCTTGCGTCGGCGCCATCGA
TCTAGAGATGGTCGGCGGGGAGGGGCATCGCCGTCGTCGCTGCAGAAGGG
GGGGGGAGTCAGAGGTTTCTCGCGGTACGGTCGGCTTGGAGGGGCGTCGG
GGGTGAGCGCCGCCGAGGCTGAGGGCGGGGGCGTCATGGACCCCCGCGGC
GGCAGCGGCGGGCGCTGGACGTTGACGGCGGAGGCGTTCTATGAGCGGGA
GAGGAACTCGACGAGTCGAGCGGCGGCTTCGATGGCGTGTGGTGACCCTG
GTGGCGCGGGCGGGGAAGAGGAGGGGGAAGAGTGCTGAGGCAGGTCGAGC
GGCGGCTCCGGCAGCATGCGGCGACCCCGGAGCGGGGATTGGTCTCACCG
GTCGCCGCGACGCTTCCGTCGGGCGTCAGGCGCCGCCGCTGGTCCCGCCG
ATTGCGGCAACGCTTCTGCCCAGCGCCGAGCTCTGTCCTACTGCCGTCGC
CGTCCACCACCGGTCACCGTCTCGTGCTCCCTCACTGTCCTTCGCGAAGA
AGAAAAGGAGACCGAGGAGAAGACGAGAGAGACAGAGAGCCATCCCCATC
ACTGCCGGCGCCGCTGCCCTAAAGCCCCCTCACCGAGCTCCATCTTGCGG
CTGCCTCCTAGAGCCCCTAGAGCATGGCTTGCTGGCGTCTGCTCCTTCCC
GTCGTCGTCCGGATGCAGCTCCCGCAAGCATGGGGCGGTGCCATCGTCCA
AGGGCAGAAGGCCACAATAGGCGGGCCAACGGGCAAGTCCTAGGTTGCCG
CCGCGCGTGCCTACGGCTCCCTCGAGGTCCGGCTCGTCTCCCCAACGCCG
CTGCCCTCCCGCCCGCCGCCCGCCACCCGCCACTCCGCCGCCTTCCCGCC
CGCAGCACACCACTCCGCCGCTGTGCTGGCCCCCGCTCGCCGAATTGCGG
AAGAGGGGGAAAGAGAGATAGGAGGGAGAGAGAGGGAGGAGGAAGAAGGG
ATAGACCCACATGTCAGTGGGCCCCACAAATTTTTCCTTTGTGTGAATGA
CAAATGGGTCCCACATGTATATTTTTAATTCTAATGCCACCTAAGCGCCA
CGTCAACAGCAGACCGGGTCAACACTGTGTTAACAGTGGTAATCGGCAAA
GACGTCATCGGCTTAGAATCATTATCGGCTGCAGTATCTCGGAATCAGCC
GATGGGAGTTATCTAGTCGCTAATAGTCGGATTCCTGCTATATTCGGTTT
AGGAAATAAATCTACTAAAGGAAGCTTATCCCTAAGTGACCGAGTTTAAA
GAGGATGCGGCATGGCAGTTTATCTATTAATTAGGAATAGTTTGTTAGTT
ACCTTTTATCTTTAGAAAAGTGTGTTTAGTGTCCTATAAGGACTTTATCT
TTTCCTTTTATCTTTAGGAAAATTTCTTTCTTGTCCGACAAGGACTTGTA
TCAACCCATGGGTATAAATATGTACACCCGGGGTTTATGTAATCTATCTC
TACGATCAATACAATTCGGCGCATCGCCACCCTTTTTACTTTTACTTTTG
TTTCTACATTCCGGCGGAACTTGGCACCTGACGCGGGGCTGCATCGGTGT
TCGATCTCCGGCTAAGGGGTAAGTCCAATGTTCCGTCGGCCCAGGCAATT
ATATCGTCTACGTCGGCGTCGTTCAAGGCTGCATCAGGACATTCGACTTC
TTGGATTGCTCTGGTTTGGATGATATACTTGCCTACCTATTTATCATATG
TCTCTGTTAATCTAGTCTTAGCACATCAATTTAGCTCTATCGGCTGCTTC
TCGTTTTAGGGTTTCTGCCGGTATCGGCTAAATCGCCTTGCTAGATTAGA
TTAGCTTAGATATCTACCGCCTTGAAAACTCAGTCAACGGCTTGATTATC
TAGATATTGTGTTTCTTTTCATACTTAGTGCTGCATCAGTTGAGTTTGAT
CTACTAAGTTGTGCTTAGAACCATAATCTCTAGTCTGCTTTTTGACTGCC
AATAAGGGTTTCATCGGGGTTTCAGCCGACGAGTTATCTGGACGTTGCAT
CGGCTTGTAAGGATTGCATATACATACATATTGGATTTAGCCGATCGCAA
CAAAGGTTTTACTGTTGATCTAATCTTGTGGATTTTATGACATCGGACCT
ACGGCCGATGGATGCTTTAACCTTTGGATCAGTGCTTTTTCTATCATACC
ATTATTAGCCGACTGGTTTCTACTGGATTATATTGTTTAATCATATTAAT
TATCATCAGCTGATTGCCTTTATATCATCATCTACATTGGACATATAGCC
GATAGCTCCAAACTCTATCACTATCGGCTGGTATCGGCATCGGCTGGAAC
TACTCCATCGGCTCGTCAGCCGATCGGCTCATTGATCTGCTGTTTGTATA
TCTTGTCAGTTGCAGGATCAAACTGACTGGCACACCCGCATCTCATCAAT
CTTTGGACCTGCACAGGAGTTAAGCAGATCTCCCAGGCCGGTGTGTTCGA
TTTTTTCGTCAACACACTGCCACGTAGACGACATGTCAGCGAAACCGCTC
TCCAAAACCGCCGAGGGAGTCAAATTGCATTGGTTTTAATAATTCGGGGA
GTTATCCTATCCGGTTTTGGGGTTGAGGGTCACGGATTAGATTCGGGTCA
CTTTTAAGGGAGTCAAAGTGAACTTATTCCTACTGAAAGTAACATAGGAC
TTACCTAGCATGCATGAATAACTCAATCAGGGACAAGATGAATTGTTGGG
CCTATGTATGCATATCAGTTGTTGCCTTGTTGGCCGTGTAAGGACATTTG
CCAAATGGAGCTCAATCAAATAGTTTGCATTGAGCGTTCAGTTAAAAGCC
TTGCAGTATTGAGCGTTCAGTTAAAAGACTGTAAAATGATCAAACTCTAT
TTCTGATATTTGAATGCAAAATAATTACACGGGCATAGGAACACACGTAT
TGTGCATGTCTGACCAGTATAGAAACATGAATGGTCCATGCTTTTTTAAA
AAAATTTCTTGTTTTCTTTTTGAGATGGATCGATCGTGTGTATTAGTTAC
TTTCTTTCGATGTTCTATCTTTTCACCCAACACTGCAAAATCTGAGAACA
ACCTCACAGACATAATTTTCCATTGAAAATAACTTTCCATATATCATGCT
AGCAGATGTATGGTTAGAAGTGAGTTATTGGGGTGAAACAAATTTAAATG
GCCTTATCTGATTTTACCTATCAATTTTGTTATACCTCTAACTAGGAATA
GATATGCGGCTGCAACATAATCGGTATCTTCTGCAGCAAAATCATTTAAC
ATTAATTCTATCCCTAATGGATCATCCCATTTTAACCCTATAAAATATAT
TTAACATTGGATAAGATTTGGATATATTTAATACTTGATAAGATTTGGAT
GATGTTCCTGAGTTATCTGCAATCTTCATCCGTCCGTACTCATGTTTGCT
CGACTGTTATTAATTTACCAATTATACTCATACGTATTTCATCCGATTTC
ATGTTTAAATTATAGTTATTTGTATAGGAACCTTTATATATAGAAGTATA
TTTGGATTTCATATATAACTCTTAGTTTTTATATTTGTAAGGTCCAAATT
TTATATACAACTCTTAGATTTCATACACAACTTAAACTTCTATATTTATA
GATATACTAGAAAAAATGCTCATGTGTTGCAACGGGTGAAAATTATTTTA
ATCTTATTATTGTTATATGGTTTAGTTAAGATTAAATTCACTACGGAAAT
TCGCTTAAATATACATGTGTTTTTAGAGAATCATGGGCTGCAATTAGGAA
TCCAATCGTCTCAAGTTAGCATGCTAGTTTTTTAAAGAGATTTCTTGTAC
GACTCCCTCTGTAGTTCCAAAAGTGAACGAATTTAAAAATCGACTCAAAT
ATGAATATGTATTTTCAAAAGTGAACGAAATTAAAAACTGACTTATATAC
GGATGACTAAAGTACCGACAAAAACATCTTTAATTTTTATAATAGTAATG
AATTATACTTTACATACAACTATACCAATTAATCTATGCCATTATAATCC
AATTATAATCCATGCCCAACATGATTTAATGGTAAATTTTTGTTTCCTTT
TTCTCCTATTAATATGGGAATTTCTAATATACGATAAATGTGATGTCTCA
TTTCAAGGTTTTCTTAATAATATATAGATAGATTAGATAAAAGTGACTAC
TATTAACGACAAAGGTAAAATGTTTGATAATTAGTTCTATTCATGAGATA
TACCGGACGAAAAAAAATTGCTAATTAAAGACAAATCACCAGATCTTGTT
AAACTTCCCTACTCGTTAATCTTGGTCTCCTGATTCTCGATCGTGATCTC
GGTCTAGCATTGCGCATCACCAGCTTCGGCGACGACAATGCCCATATGGC
AAGTGTGTGGGCGCCAAAATTTAGTTGGGCTGAGAAGTGCTGGTTGGTCT
TGTAAATGCCTGTATGCATGATCACACAATTTTGTAGCCGAACGCATGAT
GCCATATGATCTACTCATGCATGCATGATCACCAGCATCCCATGGATGTG
CTTGCTGCCTCTGCAAATTAAGCTCTCTGATCCCTCCTAACATCCCAATT
TAGTTGGGCTGGAGAAGTGATCACGTAAGTGTTGAAGGCGGCTCGCCCTC
CTAGCATCGAAGATTCGGAGCGCTGGTTGATTGGGCTTGATATCCAGTCC
AACGCATGTTAATTTCTCTCTTAAACAAGCAGCGAGCTTTCTCTAACCTC
TCTATATATATTATCTTTGACTTAGCTAGCATATTATATGTCTCCATATA
AATATATAAATATGTAAGTATATAATCTAGAGGCAGACAGCTTTACATGA
CATAAAAATAGTGTAAATTGGTTTCAGATAAACATGTGCCTGAGTCAACA
TTGATCTGCACGAGTTTTGAGGTGAAATATTACCCATGCCTGGATTTTTT
AGTTGATCATAGTTGGTATTGGTTATTGTTACATATAAATCCACAAGCGT
AAAGATACCTCACCTTACACTATTTTAAGGGTATCGAATTACAAGAACGT
GTGTATCTAGAAACAATAGATGGTAGGCTGGAAATAATTTTATTTCATTC
ATATAAATAAAATTATTTTATCCTTGCAAAAAATATATTAATTTTATTTG
ATTCATACTACTTCCTAAAAGAATATTGTTGGTTAAAAATACATACAAAA
TAAATTAATATATTAAATATTAAGATATATTTTATATGTATTTTTAATCA
ACAATATTCTTTTAGAAAATATGAATCAAATAAAATTATTTTATACTCAC
AAATTTTTGAAATAAATTTACCTATAACCTTCAGTAAAGTTTAATAAAAA
TGTACTAAACAAATACTCCCTCCATCCTATTTTCAGAGCAACCATGAGTT
TAGATATCCAACTTTAATCGTCCATCTTATTCGATAATTTTTTTTAAAAA
AAATTAAAAATATAAGTCACGCATAAAGTATTATTCATGTTTTATTATCT
AATCTATACCTACTTAAAAAATATGTAAGGCTTCCGGTATGGGTTTTTCG
TCCGTCGTCGGATTCACGAATCCGATTCATATCGACGTTCTTTGCGCGAA
GGATAAAAAGGGATTTATATTGATATTGTCCGTGCGAAGGATAGAAACGA
CTCAAAATCCGCGGGATTTCGTTGGGCTTAACCAAAATTGGTTGAGCGAA
AACGGAGAGGAGATTGAGGGGATTCCATTTTCGCATCCAATTTGGAAGGA
GAAGCAGTGGAGAAATTATATTTGAGAAGGGGATCGACTTTGACCCTGTG
CGGCAACGGGATTTCTATCCCATCTAGAGGAAGACGATGACGCTGCCAGC
GGGCCCGATGCGCCAGTTAGAGAAAGGGAGAAAGGCAACCTGAGCTAGCT
TGATGGGTGTCACGCCCCGAACTAGTACCGACCGGAACTAGCCCGTGACG
CTCCAAATTAACCTGTTAATCGATACCAGTCCCAGAAAACAGTGCTGGTA
TCACAGGAAGACAGAATATCACAGCAACAGAGGTCTTTATTATAGAAGGA
GTACAATCAAGTCGGGCTGCGGACAGATCCCGAGCTCACAACTGCATTAC
AAAAGAGAAGCGGAAGCCAGGACTTGGACCAAACAACACAGGCGCGACTT
GGGAACTAGGCCGAAACCCTAAAACTCATCGTAGCCGGCTTGCTCGTTGA
AGAACTCCTTGTCAGCGGGATCCGCTTCATCTTCTTCAGCAACTGGGGGG
GGATTATTTATATAGAGCAAGGGTGAGTACAGGAGTACTCAGCAAGCCAT
GGGAAATAAGTGTTTAATGCAGGCTTCAAGGAAAGGCTGTTGTTTTTGCA
ATTGATTTTATTTGAACTCTTTTCTGAAAACAACTAAGTGAGTGCTTCTC
AAACGACACGGCTGAGACAGTGCGTCTCGTCCGGTCGGAGTATGTGCAAT
GTATCAGTCTTTAAAATTGATCAAGATTGGCACCCGGCCAACAGCTTTCA
AACGGCCACCCGGGCCAACAACTTTCAAACGGCCACCCGGGCCTAGCTGA
TCCCATCAGCTGCAGATTTTCCAAACATCGAACCCCTTTCCACAACAGCA
ATTTCACAAGGCAGTAGTCAAACAACACTACGCTAGGAATCACCTCACAT
CCGCCCATGACCGTGGGCACGGCTGTTCGAACAGTTTGTTAACCTCTGCA
GAGGGGGTACACTTTACCCACACGACATTACTAACCCGGATCACCCAGCT
CGTGGGGATCAGCCACGTCGGGAGACCTCCAAGCTTTCATGACAAGGCAT
TTCGAAAGCCGACACAGGTTTACCATATGCCGACGAGAGGGGTCCCAGAC
CAACAACAGGTTAGGTCCTAGACCATACTGTGCCAGGAAGCCCAGGGGTC
CTCCCCGCCACCACCCTGGCGAATCCACATGTCTCTCGGCATCAAGGCTC
CCCTGATAAGCTAGTTACTCAGCCAGGGGTGTCCCATTCCACCCATGTGG
TCGTACTTGTCTTATGTTTGGATGAAATTCCAAGGAAATGGTCCTTAAGT
GCAAGAGCGGGAAACCGTACACCCGGTACGTTCCCCGGTCCGCGGTTTTG
GAAAATTCATTTAGTTCGCAAGCACCGACCCAGGTGTCGGGTTTTCCAAG
TCTTTTGTAAAACCCAAGTTTTACCAAGAAGTTTTTCAGATTTTAAGTTT
GAAGGCGACCGTCGATACTCGTGCAGAGTGCACGATTTCCGAGGCGCAAC
TGGGTGGTTACAAGGGAACATGGTATAACAATTAACAAAGGAAGGATCAA
ATGCAACAAACTAGGTAGGTCCGCCAATCTGCCTTGCAGACGGGACAAAC
AGATTAAGTGCGATCCTATCAATGCATAATATTTTTCAAGCAACATAATT
AAATTCAAATATAGGCTCAAGATGTTCAAAGGTGGCTTGCCTTGCTCGAG
ATCTTGAGCTTGATCCTCGAAATCCTCGCACTGCGGGTCTTCGGGCTCCG
AAACTACGCGCAAAACGGGACAACTCAACAAACAGCGAAAATAAAGCCCT
ATTAATGACCTCTAAGCGTGCCATTAGATAGATCTCGAGATTTGAGGAAT
TTTGGAAGTTGAACGGAGTCAAACGGATTTACGGTTGGGAAGATATTGAG
TTTCTAAGATTATTGGATTTTTGGTCTACAGGAAAAGGATTTAATTAAAT
CCTTTTTGAAAAAGAAAAGAAAAGAAAAGAAAAGAGGGAGGGAAATTAGA
CTTCCCTCGGGCGGCTAGGGCACGGCCCGAGAGAAAAGGGTCGGCTCGGC
CGAGCTAAATGGGCCGGCCGGCCCAAGGCGGCCCAAGGCACGCGCGCGCG
GGAGGGGAGGAGAGAGAGCCGGTGGACCGGGTTCACCTTGCGTGGTCCCG
AGTGGGACCCGCTTGTCAGCGGCTCGGCTCATCGTGCGGAGGGAGCACGC
GGCGCGGCGCTAGGATGGGGGAGAGACGCGGTGCACGCGCGCGGTTCGCG
GAGGACGCGGATGCGGCGGGCCCACGCGCAGCCTCACGGCTTGCGGTGGA
CCGCGCGCACTGGGAGGGAGCGGCTAACCGGGGTCGACTCGACCCGGTTT
TGGCCGAGCTGGCACCGACGTGGCGCCTACGTGGCTGCCACGCGGGCCGG
CGGGAGGTAGACGACGACGCCGGCCGGAACGGACGGCGGACGACAGCGGC
GATCGGCGGAGCGAACCACGGCGATACAGGCGAAAGCGAGCACACCGGGT
GGTTGCACAGGACGAGGGGAGACGAGCCAACGGCTCGGATTCACCGGAGG
ATGCCCGACGGCGGCGAATTGCGGCGGCGGCAACCGGCGCCGGGAGAAGG
GGGAAACGGCGACGAGGTCACGAGGGGCCGATTCCCGGCGGCGAGAGCAT
CTACGCGGCTACGGGAATCCGATGCTAGCGTTGGATTGGGCGGAGCTGCG
CCGAGCGAGGCCGGCGACGAGTGGCGCTTCCTAGCTCGGGCGGCGACGGC
GGCGAGCACACGGCGAGCGGCGGCAACGGTCGGGGCGGCGCCGGCTAGCT
ACGGGGAGGCTACTCGTGCTACTACCCGAGTCTAAGGGGAGGAGATGGAG
CGAGGAGGGAGAACGGGGAGATGAACTACCGTGCGGGCGGGCGCAGTGAC
GAGAGGCCGACGGCGCGGGAGTAATCTCTCCGGCCTCGGGCCGGGGAAGA
GGAAGGAGAGGGCGCGCTCGGAGTCCCCTTCCGCGTCCTTGCTCGTGCCG
GCTCCTCCGACACGCGCAACGACGAACGACGACGGCGAACAGAGCACGGG
AGGCGGCGGCAATGGCGTGGAGGCGAATGGGAGAGGAAAGGAAAGGGGGA
AGCTTGGGTTTATAGGATGGCAATGTCGGTTTGGGAACCGACTTAGAGCG
GTCAAAGGAGAGGGCTAGCGCTCGGCGGTCGCGGCCAAAGCGGCGACAGG
GAGGAGGGAGGAGGATGACGCCGGCGGGAGGAAAAAGGGGAAAAGAGGGA
GAGAAAAGGGGGCTTGCCCCCTTGCCTCTTCGGGAAAAGGAGGAGGGAAC
GGGGGCGACGCGGCAGAGGGAGGAGGAGCTCTGCCTCCGTCCCTTGGCAG
CTTGCGCGCGGAGTGGCGGGGGCCAGGCGATGATGATGGCGATGACGGCG
GGGCGGTTTGGAGCGGGGCGACGACACAGGTGGCAGGCGCGGGCAGGCGC
GGCAGAGGCTGACGGCGGCGGCGACCAGGCGGTCGGCCACCACGGCACGC
GCGCGCGGGAAGTAATGGGCGGCGCGGCGGTTTGAGCGGCGCGGCTCGGG
CACGCGCGCTGGCTGGCGGGGCCGAGCGGCTGCGCGGCAGGGCAGCGGGG
CCGGGCGGCGCAGACGGTGCAGGCGCGGCACGGGCGGCGACCACGCGGCT
CTCGCGCACGCGCGGGCAGAGTGAGGGAGTGGCGCTCGGCGCGGCTCTCG
TGCACGCGCGCGCGGCGCGCGGGCAGAGTGGAGGAGGGAGGGAGGGAGAG
AGAGAGAGAGAGTGCCGGGGAGGGAGGGGGAGATGGGCCGAGAGAGATTC
GGCCCATCGAACCCGGGGAGGCAAATTAGACTTTTGTGGAGGAATGGATT
TGGGAAGGATTTGGATTTGGGATTGAACTCGGCGATAGATCGGGGATTTG
AGATCTGAGATGGCACGGACACTAGACAACAAGTAAAGAAACAGATTTCG
TAAATAGAGTTTTTAAGAGATAGTTTTCCCGCTAGGCGCCACGACGGAAC
GGGCGCTACAATGGGCCAGACATATGTTGGGCCGAGGAGGAGAAAGAAGA
GTGGCCCAAATGGATGGGAAAAAGGGAGAGGAGAAGTGGGCTGGCATGTG
AAAAGAAAAAAAGAAAGATGGACCAGAAATGTCCCAAATCTTCATAAGTA
TATGGGAGTACCTATATATCTTTCGAAAGATTTTTATGATCGTATCACAC
AGATTTTTAATCTTTGGATTAAAATCCGATAGATATAATAAAAGGAAAAA
AGCAATTAAGAAACACCATAATGGACACTAAATTACCATATCCTCAAGAA
AAAGACCAAATCCAATACAAAATTTAAAATTTACATGTGAAGATTAAAAA
ATTACAGTGTAACTTACAAAAGTTATATTGTAAGTTTCATAAATTACACT
GTAGATTACAAGAAAATGCACTATAAATTTAAGTGAGAAAATTGAGTGAG
AGATAAGAAAAAATCTTTCGAGTGAGATATAGCAAAATCGTAAGTATATT
TATTATCCCTCCTCTCTTGCCCTTGATCAAATCGCATCCCTTAACCGCAC
AACCGAATATAACATCTCCCCCAATTTCAACAATCAATTCAAATGGACTC
CTTCAGTGGTTTGAAAACAATATTTTTTTTGATGTGGCGGTTCAACTTGC
TCCAGGTATGCTAAAGTGGTAGCCCAATCATCAAAACAATTCTATACCTA
ATTAAAAAATACGCAAGGCTTCCGGTTAATCTTTTGCTCCGTCTCTCTTT
TTATTTTATGATTCATTTTTATTTTCTGTTTTTCGCTACTTTTTTTATCC
GATTTCCTTTTTCCTCCCTTTTTTTATTTGGTTTGTTTTTTCGCTGGTTT
TTCCATCCGGTTTTTATCTCATCGTCGCCGGACCAAACCCGGTTTTTCCA
TCCGGTTTTTATCTCATCGTCGCCGGACCAAACCCTAGTGCTGCCTGCAC
TTCGATCGGTCTCCCCATGTATTTTCTCCTTCAATTGATAAATTTTGCGA
ATTCGATCAGAGAAAAAAATGGAAAGAAGGGATCTTGTGGGGAGGATCAG
CTCTGGTATACAGGCACGGGACTAGGTAGAGGTTGAAGACGACGGAGGGC
CGTGGGAGCATAGGAAAACTAAGAAAGAAAGAATGGGTTTTAGGCCTAAA
ACCAAAGAATAATTTTTATTAACTTTTTTAATCATAATACATAGCGACCA
TAATGTTTCAATTCATTGCTCAGTTTAAAAAAAGTTGTTATCCGGTGCAA
CGTATGGGCATTTTTTCTAGTAACAATAAAAATACTAATCATAAAAAGAT
TAAAAAAGATGAACGATCAAAGTTGGATAAGAAAACTCATGGCTACGCTT
AAAATTGGATGTAGGGAGTAATACAAATATCAAATATTGATAACATTATA
ATACGGTGAGCAGTACGGATAAAGATTCGAATTATTAAACATTCGTTCAT
TAAACTTGAGCAAACTGACGACGAATACATGCGTTTTTTTTTTCGCGAAC
GCGCAAAAGGATTGCACGTCACTGTATTAGAAGAAAAGAGTTATGTTACA
CACAATGCAATTAGCCAGAACGACGAATACATGCGCGATTGACAAAATAA
ATTTGACTTGATTGATTGATCACAAAGACACGAGCACACTTGCGTAAGGA
AAAGCGCACAAGCAGACTGGCACTCGTCCCATGGGGGACGAGGTGGTCGT
CTATCTTATTATTTTTCTTGACTCTTTTCTCCCCATAACAATACTGAAAT
CAAAGTGGAGGAATTGATAAACCACGCCGTCGCCGGCTTATTCAATCGAT
CGTCCACCGTTACGCCATAGCTTGCACGGTGGCTCGATCATTCACTCGCT
GTGTTTTTCAACAGCACGCGTCGCCGGCAGCGCTTCATCATCATGTGCAG
GCAGCTCCGACGAGCCGTATCCATGCAGCTGCTGCTTCCCGGCGCCGGAG
TAGCATCGCCTCAGGTTGCTCGCATGCACGACGGCCTGCACGTATATAAT
AAAATGAGTTCGAATATTCCACGGTGTTATTTATTTTGGGATGAAGGGAG
TAACTCGCTACTTACTACTTCCGTCTCAGGATATCTACTATACTACTTAA
AAAGTAAAACCTGCTTCCGTCTACCGTGAAAAAAAAACGCTGAGAAAAAA
ACGAAAAAAAAGGTCCGACTCCCATTAAAAAAAAAACTTCCGACTCACTT
GGAAATTCCGTTGAAAAAAAGGAAAGAAAAATTACTGTATGAAAAAAAAT
CAAGCGCGAGAAAAGGGCAAAAATTTTGTTCTGCCCAATCCCAAAAAAGG
TGCGACAAAAGAGTTTCCGTCTTCCGTAAAATAAGGAAAATCCATATCTA
TATCTATACCTATTATAAAAATACGTAAGGTTTTTTATTTTTTTTCGTCC
GTCACTTTTTTTTTTGTTATTTTCGTCTTTTTTTTCCGTTTTTACCGTTC
CTCCATTTTTTTTTTGCCTTCGCTTCTTTTTTCCTTTTTTTCACCCGCCG
TTTTTTCCTCCTTTTCCCGTTCTCTTTTTTTTCCTTTTTCTCCGCATTCC
TTCCTTCAATTGGTCGTAAAAAATCAATTCCCCACTACTCCCTCATTATT
TTCCCCATAATTTTTCCTTTCAATTCCACTTTAGTTTATCGGATCTAATC
TCTATTTAAAAGTCAGCGTTTATATCTTGAGTTTTATAGATTCGCTTAGA
TTTTGATAAAAACAAAAGAGTAAATCAAGTGCATCAGAAACCCTTAACCA
ATTAGGGGAGATCGATAAAGATTCGATACGATTTAATGGGAGATCGAGAA
AGGTTCGATACGATTTGATGGGGAGGGTGGCCTATAGCTTCACTTCTAGG
GTAGGTCAAAGCTAGGCCAAAGAGACTCAGGCCAAGTAGAGAGAGGTAGC
GGGCTGGGCTGGAACATAAATGGAACGAAGAAATAATCTTTTGGCCCAAA
AAGAGTAAATGTATACGATCAAAAATAATTTTACCTGTTGCAATGCACGG
ACATTTTTTCTATAGAAACATATATATAACTAGATGAAACATTTCCTAAT
ACTACAAATTTAGATAGGCCATCTATCTGTCTATATTCTAGGGAATGCCA
TATTCGGTTATAGGTTCTTATATTTTGAGATGATGGAGTACATATTCTAG
GAAATGTCTTGTTCGGTCATAGGTTCAAGACGGAGGAGTATAGATTCTAG
GAAATGTCCTTGTTCGGTCATAGGTTCATATATATTTTGAGACGGAGGAG
TAGCTAGTAAGGTGGGTACGTGTAATCGTACGTACCAGGTACATGTCGTG
GTGCATGGCACGGTTGATGGCATCGAGCGACGCCTCGCGGAAAACGGCGG
TGAGGTGGTGCGACTCGGCGTCCTCGGACGGCTGGAACATGAGCGGCGCC
TCGCGCTTGAGGTTGGACCAGAGCTCCAGCCGGCGGTCGATCCTGTCCTG
AAGGCCCACGACGCAGCCGCAGTCCGCCGTCGCGTCGATCTCGGTCGTCT
CTACCCCGGGCTGGATGCCGCATGCGTCGAACTCCGCGTCGACGGCCACC
TGCTTCATGTACCGGCCGGCGGCGACGACGCCATGGTGGTGGCCTGCTGC
GTCTGGTGGCTCGCCAGCCACGAGTAGAGGTACAGCACGCCGTCGTGCTC
CTCCTTGGTCAGGCTCCTGCGCATATCCTCGACGTGATGCTTGGGAAGCT
TCTCCTTGAGGCGCTCCGCTGCGTCCTTCCCGGCTGGGGTCTCCTTGATG
AACTTGTCCCATTCCTCCATGAGATCCTTGGCCATCTGCTTCTGGTCCGG
CTCCTCGTCGTGCTCGTGCTTCTTCAACACCTCCTTCACGATGCTGACCA
CCTTGACCCTCACCATCTCCACCATGACCGCCTCCGACCACGTCACGAGA
TGATCGCCGGTTTTCGTTGCGCCGCCCGCAGCCGCAGGCCTCTCGACTTG
TACGCTGGACTCCTCCATATTCTCCACCTTCCGTCCGCCAGCCGGTGTGC
TATACTCACCGGCCACCGTTAGCAGCAGCTGCGGCGGCTTCGCCTGAGCG
TTCTCCAGCTTTGGCACATCGAGGTAGACGATGAACTTCTTGTCCTCCTC
AGCGGACAAGACGCCGACGTTGATGGTGCCCTTGGACGACGCCTTCCCGT
TCCCGCTCTCGATCGTCTTGTCGTAGGCTCCGGAGTCGATCTTGTTGATG
AGCACGCCGGAGTTGTCGGCGACGTGCAGTTGGACGCGCGCGTTGACGGC
GACGGCGGACGTGATTCCGCTGAGGAAGACGGCGAGCGCTTGCGCGACGT
TGGAGAGTTTGTCGTCGATGGGGTGGTAGCTCCCTTTGGTGCCGGTGGCA
ATGTGCACCATCGACTTGGGGTTGCACCGGCTCTGGCACATGCCGAAAGT
GTGTGCTGGGTACCGGACGCCGCCCAGCTTGTCGTCAAGGACGCCGTTGT
CCTGGCCGTCGGAGAGCAGGAAGATGAAGCCTGGCCGGTACTGCTTGTCG
CCGGCGGGACGGCTGTCCAGGAGGCCCGAGGCATGCTTCAGGGCTGGCAG
GAACTTGGTGTCGCCACCGGCCTTGAGCTGGTTCACCTTCGCATTGGCAT
CCGCGCGGCCTTTCGTGGTCATCTCCATCAGCCGCGTCGCGCCGGCGGCG
ACGACCTTGCCGTTGAACGGCACGATGGCGAGGCGGTCACCGGCGCCGAG
CTTGTTGGTGACCATCTTCATGGCGCCCTTAACCAGGTCCAGCCTCGTCC
ACCCGTGCATCGACGTCGCCTTCGTCATGCTGCCGCTCACGTCCAGCACC
GCCACCAGGTCGATGGGGAAACGCTCCGTTTTCGCCGGCGCCACCACGTG
CACCAGGACAGGCCATTCCTTGCGCTCTTCGTTACTCGGGATCGCCTTCT
CCTTTGGTTCGCGGGCGCAGCGTCACCTTCCCAGCAGCCTATATATACAT
CACAACGGTAGGGTGCTGATTTATTTAAGCCTTTCTTGAACATCTATTAT
ATTATTAAACAGTTAATAATGTTCATTTGAATACGTATTCATATGTAAAA
CGAAACATACTTCCTTCTTTTCCTAATTATAATATGTATATATGTAAGCA
ATGTATGGCATTTCAGAAAGAAGAGACAGTAAACAAGCATATTTTTTAAG
CGGGAAACATATGCATGCATCAATTTGACCGTTAATAAATCCAAATGCAT
TTAAGTTGTTTCACGGAAAAGAAATTAAATTTCTCATATGTAGTGTCTTC
ATTTTTTTTTCAAAAAGAATATAAATTTAGAGCAATTTTACAGTCATTGA
GGAGATAACATGAGAAAATTTTGTACCTCCTAATACCTACTCCCTCTGTT
CAAAAAAAACCCAATATAATCCTACAAATGAAGACACTGTCTAGATTCAA
ACTTAGGATTGGATTTTTTTTGGACGGAGGGAGTAGGTATCAAGAAGTAT
CAAATTTACATTAGAAAAAGTGATATACCTCATCAAGGACTATAAATTTG
CTCCAAATTTAAGTGTCTTTATAGTAGGCAGTAACCAATAATTTCATAGA
CATATATTAATTTACACAGAATCTGAAGGTGGGATAGGTCTCACTGGTCA
CTTTGGGCCATGTCCTAAGGCCTGAATGTGAAAGCCCATCATCTCAAGTT
TAACTATAGTATCCCCGCAAAAAAAATGTTTATCCATAGTAGCTAATCTA
CCCTAGTATAGTAGGGGTAGTACTGCAGTATATATATGCCGTGTTTAGTT
CCTCCTCCAAATTATTTTTAAGTATATAGACACACATTTGAAGTATTAAA
TATAGACTAATAACAAAACAAATTATAGATTCCACCTGTAAACTACGAGA
CGGATTTATTAAGCCTAATTAATCCATCATTAGCAAATGTTTACTCTATC
ACCATATTATCAAATCATGGCGTAATTAGGCTCAAAAGATCCGTCTCATA
ATTTACATGCAAACTGTACAATTGATTTTTTTCATTCACATTTAATGCTC
CATGCATGTGTCCAAACATTTAATGTGATGGAATTTTTAAAAGTTGAAGG
GAACTAAACACAACCACACAACCATAGGTTGGTCGGCTGGTCCAGAAGGA
GTTGAGCCAATCCGACGTCCGCCCTTGATCAGACAAACTAGTATATTAAG
TTGCGCATTTGCACAACTCTCTTTCTTTTAAATGTGTCTATAGATTCTGG
TAGTAATAATAAGCTTAAATTTATAATGATGATTAATCATAAAATCTTTA
GATGGGTGCATAGTTGATAGTTACATTAGTATATCACACACATATGCTCA
TCACTAATATACGTAACTTCAAATGGTATAAATTTAAGTAATTATTAATT
ATTTTTCTATCATTTGATTAATACATGTTTAAAAGAGTTAACGGCGTCAA
ATATTTTGGGATGGAGGGAGTATATGTCAGTGAATATAGAGGAGGGAAGG
TGAAACCAAAACGTTAGACCAGAATGTATAGAACAGAGAGAGTAACAAAA
TCACTCGATCACCCATATATTATGATAGGATAAGAGAGTATCACCTGCGT
CGGCGCCATTATGTATATAGCAGGAACAAGGGAGATTACCAAGTTCTCAC
TAGCTTTCTGCAGTAGGTGTGTAGGATGAACGTGATGCTCATAGCTCGTA
TATGACTCATCCCTTTATATAGACTAGCTTAGGAACTTGTCGCATGGATC
TAGAGGCTCGTGATACCGAGAAATTACATAATGATTGGCCCATAGGTGCC
CAATTGCTAATTGTTTTGGTTCAGTTTCCTCTACCAGGCTATCAGCAGCC
TTAATTAATTAAGCAGCATAAATAAAGACATGTCATTAGGCACGTCTTAG
TTTAGAGCGTTCCCAATAGATTCCTAGCTAGTCTTGTTTGTACAGGCTAC
AAATCATCACTATTTCTCTGTTAGGAAGAGGAGATAGAGAGACGACTCTT
TTGGATAGAGACGAAAGAAATCATGTTTTTTCAGCACAAAGTACTCCCTC
CGTTTCTAAATATTTGACGCCGTTAACTTTTTTAAATATGTTTAACCGTT
CATCGTATTCAAAAAATTTAATTAATTATTAATTCTTTTCCTATCATTTG
ATTCATTGTTAAATATACTTATATGTGTACATATAGTTTTACATATTTCA
CAAAAGTTTTTAAATAAGACGAACGGTCAAATATATGCTAAAAAGTCGGT
GTCAAATATTTAGAAACGAAGTGAGAACTATTATTACTATAAGGTTACCC
TACGCCTTCTCGCGGATTTTTCAGAAATAGGTAGTATATATATTATCAAG
GAAGAGAAATTAGGTCCATCATATACAAACTATTGATAAAGACACATGCT
CCCTCCTCCCCTAAGATATAAAGGATTTAGGATGAATTGGAGTATGGAAT
ATATTATACTATAAATTTGGACAAACTATCTATTCAGATTTATACGAGGA
TATGTCCCATGCCCGACGATGAGCGACATGGGATACCTGGTTCGCATACT
ATATTCTTTCGGAGAGGTGCCAGGGCTCCGAACCAACATGCCAAAAAGAC
AAATTGTGCCCATCCGTTGCAATGGGAGAGACCTCCAGGGCATCCTACAG
GCCTTCCATGCAAACATCACTAGCTTCCCAATGAAGTAACATAGCCTACT
GCTTGCGATCGATCTCCAAGCTTAAAATGGTCCATGTTCAACCACTCCTT
GGTAAATGTCGCACGCGGCTAGCTCCTTGGCAAGGCGCGCAAACTGATGT
CGGCGGCAGGCAGAACGACCCTGACCAAGTTAGTCCTTACGGTGCAATCC
ATCTACCTCTTGAGGAGGTACCACTTTTTCTATTATAAATTTGGTATCTC
TTGGTACCAAGGTACCATGAGGTACCAAATTTTATACTGAATTTTTGGTA
CCTCATAGTACCTCCTCAAGGACCGTAGATTTGCTCCCTCACGGCAATAA
AGAACTCGGACGGGGTCCTGCACTCCCTCGAAAGACGAGACGCAAATTCC
TTTGGGCAGGAGGTGAGGAAATTTCAGGGGGAAAAAAATGCAGAGTTAGC
TGGGACAAGGTCTGTAGACCCAAAGATTTGGGTGGACTAGGGGTGTTTGA
TCTCGATCGTTTCGCTAGGGCTCTGAGAATTATATGGCTGTGGTACGAGT
GGACCGATCCAGACAACCATGGAGTGGCACCACGGTCCCCTGTGACCAAG
AGGATAGAGATCTCTTTGCAGCAGCAACGACCATCACTTTGGGGGACGGT
AATATGGCAAGATTTCGGCACTCACATTGGTTGGAAGATAAGACCCGAAA
CAAATTGGCGCCGGCCATCTTCGCAGCCTCCAAGCGCAAGAATATATCAG
TGCACAACAGTCCATCTATGCCAATTTGTCTAACTGTGGACAATGATCCA
GTGCATGGCTCCTCTCAACGCGCAACGGGATACCATCACTTGGAAGTTTA
TGGCTAATGGAGTCTACTCAAGTAATTTGGCTTATAGAATGCAATTCATG
GGGGCAGCATGAACAATCTTCAACCAATCAATAAGGAAATGTTGGGAGCC
GCCAAAGTGCAAAGTCTTCTCATGGCTCGTAATCAAAAATAGAGTTTCGA
CGGTAGACAGGCTGTAGAAGAGGGGATGGACGAACCACCACTTTTTCCCA
CTCTGCTGTGCCTCGCTAGAATCGGCTCTTCATCTTCTCGCCAACCGTAG
GATTTCAAAGAGAATCTGGAGCACACTATAGAGTTGGACAAAAATCGATC
TCCGCATAAACAAATGGAAAGCCTACGCCAACGAAGAAGATTGGTGGTAC
AAAGTTTCAAACACGCCATACGTCATGCGGAAAGCGTTAAAGTTGGTGAT
CATCCTCGTGACTTGGGAGCTCTGGTGCGAGCGTAATGCCAGAATTTTTC
GGCGCCTAGCCACAACGCCAGCCATGATCGTGGCCAAAATCAAGGAGGAG
GCGAGAACCTGGATCATGACGAGAGCTGTTAGGCTTACAGAGACCATTCC
CTGTGGAGAGTAGTGTCCTACCTCGATTTCGCCCTATAAATATTACTCCA
TCCATTCTTTTTCGTTTGACGTTTAATTTGTTAGCTCAAAATTGTACTAG
CCAACGTCAAACATTTGTACAAGGAGGTAGTACTTAGCTTGTTATGACTT
TACTCTTATCTATCAATATAAAATGACAAAGCTTTTGCCTCTTAAAAGAA
AATGTCACCCTCTCTCTTTGCAATTGAAACAAGTTAACATTAAATAACAA
TTATTGCAGAGATAAAAAACGAAGAAGTTTTGTCCCTGGCCGAAAGACTG
ACCCTCGTGAACTCTTTGTCCTCTCGTCAATCTTAACATAGCACCTAAGG
CCATGTTCCAATTGGCTAGCCAATTGAGCCAATTGGTCAGAGAAAATAAA
ATGGATGGAATTGAATAAGAAGGCAACGGACGTAAACGGCAGACAATATC
CACGTATACGACGAAGACACTGGCTATTGTATATGAATGGATGTGGAGGG
ATACAAACACCGTAGATCGAACTGGAATTCCTTGTTTTCAACCCTGGCAG
ATCAGTGATGAATTGTCTGTATCTCCATGGTTTGGCATATACGCAAATGG
AGATTTGCTCCGGTCCAACAAAAACTATCTCGAGGTACAAGTATCTCGCG
ATACCAAATTGTTTCCAATTGTTGGATCTAACAATGCCATTCTGCCCAGC
TGGATTTAAGGATCGGAAACGATTTAATACCATGAGGATCGTACCTCGAT
ATATTTTTTGCTGGATCGAAGTAAATCTCCCGCAAATGGGCATAGAAGCT
TCGGGGGCAAACATTTGGTATCAATTTTCTTTTAAAATCACAAGGGGGTC
AATTAGATGGAGGACAGCTAAACCACAGTTGTTGCTAGATGGAAGAATGT
GCATTATAAACAACAAGACGAATTGTGTTATAGTTATCATCACTGGTGGA
GAAACCGTCTTTGGTCGGTCGCCCGAAATCCACAATAATCTCGGTTCCAC
TAAAAACCGGGACTAAAAATGATCTTAAGTCCCGGTTGGTGGCCACAGCG
GGCATATTTGATCTTTAGTCCCGGTTGGTATTACCAACCGGGACTAAAAA
TGATCTTTAGTCCCGGTTCTAAATCTGTCAGGTCTTGTTAGGCCCCCCGA
GAGCCAACCGGGACTAAAGATAGGGATCTTTAGTCCCGGTTGGTGTTACC
AACCGGGAAAAAAGATCAACATAAGCTTTACTCCCGGTTGGAGTTACTAA
CCGGGACTAAAGATGTATTTTTAGTCCCGGTTGGTAACACCAACCGGGAG
TAAAGATTCCCATGCGCCAACGGCCAGCAGCACCTCGTCCTCTCCGCCCT
ATCTTATCCCTTCTCCTTCCCACTTCTCCTCCTCCTCTTTCTCACTTCTC
CTTCTCCTCCTCCTTCTCCTCTCCTCTCAACCCTCTCCCCCCCCTCATTC
TCTCCCCCCTCCCCTCCCCTCCGGCTCCCCTCCGGCGGCGGGAAGCGGCC
AGGCGGCGGCGGTGGCCTCCCCTTCGTCGGATCCGGGAGGGGAGGCGGCC
GGGTGGCGGTGGCGGAGGGCGGCGGCCGTCGCGTGCGGAGGGCCGCCCCA
AGCGGCGGGGGCGGAGGCTAGCGCGGCGGCGGCGGCGGAGGCCAGCGCGG
AGGGCTGGCCGCAAGGCGGCGGGCGGTGGTGGCCGGGCGCAAGGCGGTGG
GTGGCGGCGGTGACCTGCGCGGCAGTCAGGCGCAAGGCGGCCGGCGGCCC
ACGGCCGGGCGGCGGCGACTGCGAATTTTTTTGAATGATTTGTATATTTT
GGTGGAGCATTTTGTTGGTTGATTTAGGGATGATTTTGTGATTAATTTGT
GGATTGTGACTGATTTGTGGATTGTGGATGTGGATGTATTGTCGATGTAT
TTTGTTATGCTTGATGTAATTTTTTTTTTGAGATTTTGTGATGTATTTGA
GTATTTGAGATGATCGATTGTGGATTTGGAGGCAATTTGAGGATGATTGA
TTTGGGATTTTGGGGACGGGATGGGGTGAAATCAATATATATTAAAAACA
ATGAAGAAAAGAAAATAATAAAGAGCAACCGGATCTAGTCTTTTTAGTCC
CGGTTGGTAAGATAGATAATCTTTAGTCCCGGTTGGTAACACCAACCGGG
ACTAAAAATGGATTTTTACTCCCGGTTTTTTTACCCGGGACTAAAGATAA
CGATCTTTAGTCCCGGATTCGTAGTCCCGGTTGGAAAACCGGGACTACAT
GGGGTTACGAACCGGGAGTAAAAACCCCTTCTCCACCAGGGCATACTAGC
TAGTACATAGATACAATGTAATCACACGATGCAAGTAGAGAGAAAATTAA
AAGGTAGCCCGTTCACATTGGCAGATACCTATTTATGTGTGGATGCATTT
TTATTGAATTATTTTTTACTCTATTCTAAATATAATTTTCTGAACTAAAA
TTACTCGAAATCACGCAGTTTTAAATCTATGAGAAAATATAGTGTCGCAC
TAATAGAGTTGTTTCTACGAAACTATATATCATTTGTATTGTATTTGTTT
ATTTTTTAGAATATTTAGCATATCTTATTTTTGGAGTTTCTAACTTTAAG
TAACATCTTTTTCTTATATACTGTATACATATGTCTTTCTATATTTTAGG
ATATATTGGTTGGTGATATTTTCTATTAAAAATATGCTTAATAGCACTAC
TTCATCTAACGAAAGATAAACTTATATTTACTTATATTTCCTCCATCCCA
TAAATCTGAGTATTCAAATTTTATAAAAAAAACAGGGATTTTAGAGCACT
ACCTATCCCATCCAACTATCTCTTATTTATTTTTTTACCCAATCATACTC
CAACCACCTTCCCACTCTCAACACAACAGACCTTTAATTTAATAAGGGGT
GTTATAGTATTTTTCCTTCCTCCTTAATTTTAGGATCCTTAAATTAATAT
TTTTTAAACGGTCAAGCTATTACCGACGTTTTATATTTAGAAGAAGATGC
ATGTCCCATTTTAAGAAGTAAACGAGACCAAATCTTACAGTGCCTAGTTA
ATTTGGGAAAACTAAGCGAAAACCACAATTATAACACCACACCAACAGCT
AACCTAACCTAAGGTACCACGATGGAGCCCGACACAAGACTCTGGCCAAG
CTTAACATAGAGTTGACACAATAGCCCACACATGTTATCGTTGCCAAGCT
TGCCACCCAAGCAACACAGCAGCTTCGACTTCACTGCGATGCTACCCCAA
TTCCAAAAGGAGCAAACATAAACGATATCGATGAAGGACATCAGCCTAAG
CTACCAAGGAACCAGTTCCTGCACGCAGCTAGCATCAACAATCCTATAAA
AAGATTGGAGTGTGTCACCGTTGCCAAGTTTTGTCGCACCCCTACAACGA
AGCAGCTCCGACTCTACCCAGCAGTACACAAATAAGAATGATGAACACCT
GCCGTAGAGCAAGGAACAGAACCAAGGCAGCGAAGGCCTCGTCAAACACC
CTAGGCTTGTAGGGGATCAGAGGCATTGCAGGAGTCCACCAATGCTATCG
TTGCACGCGGAAGGTTCTTGCTGCTACGAGAGGTCAATGTCAGAACGACG
CCTCCAAGAAGGGAAACGACACCTAATGGCGTCGTCGTAGTCATGCTGGC
CCATGGCCTAGCAAGGCTTTCACCAATGATTCCCAATCAAAACCCCACAC
AACCATCATGCACAACAACCATCGTTGGACCACCACCGCTAGCACCCGAG
TGACCAAGCGCGAGTCACGCTAGCGTCCTCCTCATGTAGACCACCACTGG
CCATGTCCATGCGTCGCTCTGGTCAAAGCCACGCTCATGCTTCGCCGGCC
GCCACCTCGCACACCACCGGCTGCTGCCTCACCCTCCTGTTTCGTACCCG
TCCTACACGCGGTGCAGCCGCGCTCAAGGACGATGACGAAGCTGGGCCGA
CACCAGGCCAGGGCAGAGAGAGAGAGAGAGAGACCGGATCTGGCCAAAGG
GACACTGGCCGCACACCGCCTGCACGGCCCCTTCCCCGCCGCCTGTGCCA
TCCATCACCGCTCCAGCCTACCCTGCGGCGCCGTCCTCCCATTGCTGATG
TCATCGCCGATGCTGTCGCGCCGTCATCGACTAGTTCCATGCCGAGGCCA
GACCTGGAGTCAGATCTGGCGCGACTGTGTCGGATCCGCGTCCTCCACCA
CCACCGCCATGAAGCCATCACCATCAATGCCGCCGCCGACCACCCGTCGC
ATGCGTCCTCCTCGACGCCACCCGCCGTCCAGCCACGGCCTCTCCCCTCT
CGTCGCAGCCCCTCACCGGATCTGGCCGTGTGACCCGGCCGCGAGCCGTC
GCCTTGCTCCCAAGCGTCGGCCTTCTCTGCCCAAAGCTGAAGCGTCGCCG
CCGACCTCTAACTTGAGATCCGCCCGTCTAGATCTGGAGAGGTGGGAGCT
GTGAGCCCCGCCGCCGTAGTCCTGATGAGCCTCCAGCTTTGCCGGCACCT
CGCTCGAGCAGCGGCGAGGCGAGGGGCGAAATAAAGTGAGTGCGACGTGA
TAGCCAACTATACGATCGAGTCAACGTTCACCGGTGGAAAAATGCGTTTT
ACTCCCGGTTCAGAACCCTTTGTAGTCCCGGTTTTCCAACCGGGACTACG
AATCCGGGACTAAAGATAGCGATCTTTAGTCCTGGTTGGTAACACCAACC
GGGAGTAAAGAGGGGGAATCTTTAGTCCCGGTTGGTGTGTTACCAACCGG
GAGTAAAGAGGGGAAGCGACAGTTCCTCGATATCCTTTTTTTTATTTTAT
TGTTGATTTGCTAATGGCTAGTGTTAATCCCTGTATTTTCTCCCGAATCA
AATGGGATGCACATCCCCAAATCAACATCCCAAATATTAACTTACTTATA
CATACATATAAATCAAATACATCATAAATTCTACACATAGATCAAATACA
TCACAAATCCTAAAAAACTACACACAAATTAAATACATCACAAATCCTAA
AAAACTACACACAAATTAAATACATCACAGATTATACAAATTATACATCT
ATGCAATGAATCACAAAATCTAAAAAAATATACATCTAGTGAAACACAAA
TTAAAAAAAAAAGAAGCAAACGAGCCGCCGCCGGCCGCCGGCCCGCTGCT
GCCGCCCGCCGGCCGCCTGCCCGCGCGCGTCCACCGCCTGCCTCCACGCG
CGCGGCCGCGCCGTCACCACCCGCCGCCCGCCTGCCCGCCGAATGGAAGA
GTGAGTAGAGGGGAGGAGGAAGGGCCGGCTGATGGGAGGGAGGAGAGGGG
AGGAGGAGAAGAGGAAGGGGAGGAGGAGAAGAGAGGGGAGGGGAGGAGGA
AGAGGATTGGATCTGAGAAGAGGAAGAGAGGGGATGTTCCAATCTTATCT
AAATATCTGTCTAGGACTTAACCGATCAGATGTGGGAGAGAAATATTTAC
TCCCGATTGATAACTCCAACCGGGACTAAAGATTAATCTTTAGTATCTTT
AGTCCCGGTTGGTAACCGGGACTAAAGTGGTAATCTTTAATCTCGGTTGG
TAGTATAAACCGGGACTAAAGACCCCCTGACATACATCTGACAGGGGATG
AACCGGGACTAAAAATCATCTTTAGTCGCGGTTGGTGTTACCAACCGGGA
CTAAAGATCAAAATTTTTTTAACCGGGACTAAAAATCGTTTTTAGTCCCG
GTTTTTAATGGAACCGGGACTATTGTGGGATTTGGTCGACCGACCAAAGA
TGGTTTCTCCACCAGTGGTTACAAGATCCATTACACCCAAATACTACACA
TAAACAAGGTGATGTCACGATCCCAAACATGTAAACATGTAGTTTCGCCA
ACACCAAATTCTTAGGTTCCGTTCAAGCTAGCAGAATAGCGAGAATTTTA
TGTGAAATGAGAAAAACTATTAGCATATAATTAATTGAGTATTAATTAAA
GCACATATTTATTTGACTTTTTGAAGAAACATATGTATTTTTTTACACAA
AACATACAATTTAACAGTTTGGAAAATATGGTCACAGAGAACGAAAAGGT
AGCTCCCTTCCAAAACGCAGAAAAGAATGTAGCCTTAGTGCTTGTGTCGA
TTTTGATGATTCTCCACCGTTATCGGTTGCGTGCAAAGCACAGACATTTT
TCCAGTGTATAGAAACACCAATAAATATATGATTTTATTAAAGTACTCCA
TCCGTTTCACAATGCAAGTCATTCTAGTTTTTCCCACATTTATATTGACT
TGCATTGTAAAACGGATGAAGTATTTTTTAAGAGTAATTTGTATACGTAC
ATACGTACATACATATTTCTAACTCAAATATATTTTAGTCGTTATTAATA
GTGAAAGTTTAGAAATAGACCTTGGCCACAACGTATATTATCAACCGGAA
GGGAGCACATAGTAGGCTAGATAATTAATGTGGATAGATGATGGTAGTAA
TCGTCCTTGCTGAGATTCTTCCTTGCGGCATGAGTGCATATATGTGGCTG
GCATGGCAGCTCGCTAGTACTTGCTCAGGCTCCGGGCTTGCTCGACGGCC
TACACACAAAGTCAGGTTAAGCTATATATGAAAGATACTACTACTATGGA
TTGCGTAGTACTTCCTCGGTCCTAAAAAATGAAAGCCAACCTATTATTAG
ACATGACACATCTCGATACAAGTGAATATGGACATACTAATCTATGTCTA
GATTCATTGTCACATCCTAGTACTAGATTGGTTTTTTAGACAGAAAGAGT
ACATGCTATATCCATTTCAGAATACTTGTTTTTCTAGATTATTTAGCATG
CATTAAGGTTCAAAGAAAAGAACTATAGTACTCTTAATAAATAGCCCGCG
CAGATGCGCGGGCATCTAATTTATTGTTTTATGATTTATGAAATAATGCT
AAAAGATGTCATGTCTCATTTTTTTTATGCTGTGAGATAAACTGACTTTA
ATATACTTAGTAAATGATAAGAATGTCTCCAAGATTAAAAGAAAATCAGT
CTGTCCCGATTACTTATAAATTCTCCTATTGTCACCACAACTTATTATTA
CTGTTTTAAAAGTTATGTATCTATAAATAGATAAAACTGGATATGTACCA
ATAAAATAAGCCTAATACATCATTGATACACTAAAATATTCACTACTTAT
CTAAGTGTTCATGTTTTACTTATTTCCGAATCAATATATAAATATTTTAA
AAATACCACTTATACCAATTAATGAAATAACACCGTTAAAGATAAACATG
AATGCCCCTCTAACGGGTGAAGCCCATCGTAACCACCAAGACTTTCTTTC
TCTGTTGAGTTTTCTAAAAAGTTGAAAATAAAATTTTTGATAAATTAATC
CAAAAAATTAAAACTAAATCGGATTTACTTAAAAAATAGACTAAATTGTG
TTTTTATCATTTTTTACATTTGTAGATTTAAATTAGTGTTGTATATTTAT
CAAGTGATATTAGAAATCCTAAAATATAATGTGAAACTATTTAAAAATTA
CCACAACATTAATTATTATATGTTGGTCACATGTGTCATGATGTATTTAG
GACCATAATATACCTTTTATAAGACATAAGTATTTCATTTAATTAAAGCA
TGAAACTAATCACAAATTGAATATAAATATAAATTAAAAAGATGAATGTT
TAAAGACCGTTGATTTGATATTTGATATTTATATTATAGATCTAGCTATA
TTTGCTTATATTTGTGAAGTAATATATTTTATTTTATATTATAGAAACAT
CTGTTTTAAAATCCGTCGATATTTTTCCCATTGGTACTCCGTACATTTTT
TTTGCCTTTATCTTTTTTATCCTAAGTACGTGCGTATATTTTTCTTTGTA
AGCTCTAACTTTTTTTTAATCATACGTACACTACTTATGCTTTTCTGCAA
CAGTTAACTATGTACATGTAGATTTGATCTAATGTCCTAAGAGCAAGTTT
AATAGTATAGCTCACTATTAGCTCCAATTCATCTATAGTCAATCTAATAG
CCAATTCATACAATAGTTGCTTACTATATTATTAATATATGGTCCCACCT
GTCATACGCACATTGCGTCTTGTAGTCCGTGTTGCAGCTGGCTACAAATC
TGTAGTCCGCTGCTCTTCTCTCTCATCGTTTATCTCATTAAAATATGTTT
GTAGCTGGCTAATAGCTTGCTATTTTACTTGCTCTAAGATAACAGTCCTA
CCAATTTAAATAAAAATTAATGATGAGATTAGACAAAGTCACATGGTGGC
CTACAAGTGTTGGTAGAAATGGCACATAAGATAAAATATGATATAGTAGT
AAAAATATAGCTAATATAGCTCTGGAATTAGTGATTTAATTAAAAAAATC
TACAGCTGCTAAAGTGTATGCGTAGATCGTCTATAAAAATAATTGTTTAT
TTACAACACCAAATCACTTCTATTGTAAATTCCTAGCGTTTGCGCATTCA
CACTCAGATTACTCTCTATGAAAAAACTGATCTAATAATTTATGATAATA
AATTATGATGTACATGTATCATGTAATTTGGAAAAAAGAAGAAAAAAAGG
AGAATTAGGATCTGGATGGCATCAATCGAGCTCGCCGAGGCAGATCAGTC
TCCATGAAAATGATAACAAATTATGATGCACATGTATTGTGTAATTAGGA
AAAAAAAGGAGAGAGGGAGAATCCAGATATGGATGGCATCGAGCTAACAG
AAGCATAAGTATGTACGTACGTACTTATGGGTCCGGAGAGAAAGGGTGAG
AAAGATTTAGTTTTGATCCAACGGTTAATATTATTGGGTCCACCACTTTA
AATGAAAACTTACGGTCAGATATTTTTCTTTTTCTCAGAATATTATTTAA
ATTATTAGAGCGCCATGTGGCGACGTAGGAGCATTTATATATAGGAGTCT
CACGTGGCAGCTTGAGAGCATTCGTAGAAAGTTTAATGAACTTTTAGTAT
ATAAATAATAGATAGATAGATTTAGGATTTTCTCTAATTTGCTAGAACGC
CACGTGGCGGCCTAGGATCGTTATTGGTCCAAATAATATGTAATTTACTT
ATTTATATAAATAATATGTAATTTAGAAGTATACTTATTCAATATTTATT
GTTGCAGAACATAGTAAAGAGAGGACGGGGAGGAAAAGAAACGGAGAGGA
GGTACTCATACATGACGCACGGCAGGATTCCTTCTTTGTTTTTTTTAGAA
AGTAAGAGAATAAACCAATCTAATCTAACGGCTTGGAGTAATGGGCCCAC
TAATTTTAATGAAAATCAATGGCTAGATGTTTTGCTTTTTTTTATAGAAT
TTCTAGTATTTTTTCTAATTTATTAGAACGCCATGTGGCGTCGTAGGAGC
GTTTGTAGAAAGTTTAATGGACTTTTAGTATATAATAGATAGATAGATAG
ATAGATAGATAGATAGATAGATGTATAGTTAGATATGGGATGGTGGTTGA
GAGTAGAATATATAGGAAGAAATTTGAATTGAAAATGGTATCTTTTAATG
CTAGAAAGACAGGTACCGTGGGACACGGAGGAATTACCTGGCACACGCTC
TGATACATGGCTTGGTTGATGGCTCCGAGCGACAGGTCATGGAAGCATGC
CACGCCGTGGCGGAGCCCTGCGGCGGCTTCCGCGTCGTCTAGCACGCGCA
GCAGGTCGCGTTTCACGTTGGACCAGTAAGCGAGGTGCTCGGCGACAAAG
TCCAACTCCACGCACTGCGGGCACCTCAAGCTAATTTCCTCTGAACAGCT
TGGAGGGACGACCACATGAGCTGGTAGATCGACTTGTTTAGAAGAAAGTA
CCGGAGGCTGAATCGGAGCTAGATCTTCAGAAGGCAGGACCACCGGACGT
GGATTCTGACCAGAATTCGGATAATCAGCTGGTTTTTCATCAGGACGTGG
AGAATATTGTTTGATAGGAGTGGGAGCCGGATGAGCCGGAGCTGGATTTG
GATCAGCTGAAGAAGGTGTAGTCTTGGTACTGGTAGGCGTGCTGGGCTCA
CCCTCAACGATCTTCTCCTCCAGTGGCTTTTTCACCTCCTCCACTATTGT
CTTCATCGCCGGCGTCGCGAACTCGGCCGGCCACCACCTTGTTGGGCGAG
CCCATGGTGTTGGCGCGCTGCATCTCCTGGCTCGACACCCACGAGTTGAC
ATAGGCTGGCCCTTCTCCTTTCTCAACGTGGTCCGCAATCTCTTTCACCT
GTTCGTCGATGCGTCGCCTCGTGCCCACATCCAGGTCTGTCCAGGCATCG
GAGCGCCTTATCTCGTCCATGTTCCGCTGCAGCAGCTGCACGGCCACCTT
GGTATTCTTCACGCCCTTGTGATCATCTTCTCTACGCTGCTGGAACGTCT
TGGGTACCATGTCCAGCAGCTTGAACACCACCACCTGCTCCACGACCTGT
GGTGCTGGCCGGAGGTCGGCCTGGTCGACGACCTCTGGCGGCCTCCGGAT
GGCCAGTTTGTGTTCCTTAATGCGGACTGTCTTCCCGTCCACCGAGTTGG
CGTCGCCGTCGGCTGTGAGAATCTCCTGCTGGTTATTGACGGTGGTGGCC
GACACCTTGGGCACCTTCAGGTGGACGATGAACTTCTTCACCTCGTCGAC
GTAGAGTACCGGGATGAGGATCTTGCCGGAGGTTCCGCCGCCGATGACTT
GACTCTCATAGCCCCCAGAATCGATGCTCTTGATGAGCACCGGCTGCTGC
TGCTGCTGCTTATCACTGCTTTTGGGCTTGAGATCGACGCGGATTTCGGC
GGCGACGACCGTGCGGAGGCCTCCTAGGCAGCGGGCCAAGGCCTCTGTGA
TGTTGTCGAGGTTCTTGCAGACGAAGGAGTAGAGGCCGTCTGTCTCAGTG
GCACGGGGTCGTGGGACGCGCTGAAGCCGAACGTGTGCACCGCGTACTTG
CGGAGCATGGCGCCAACTTCGGAGTGGTCGACGTCGGTGCTCTTCGCCAC
CTTCTCCCAATTGATCCTCGAGTATTGGAACTGATCCACTCCGTCGGACA
GGAAGAGGATGAATCCCACGCGCTTCTTCTTCTCCTCCTTGCCGCGACCA
TCCAGGATCTGCGTGCATGCAGGCAACTACACATTGTATATGGCTGTGTT
TACAATTTTACATCCAGAGATGAAAAGTTTTGGCGTATCACATCATATAT
ATGGACACATGCACATTTAAAATATTAAACGTAGTCTAATAACAAAACAA
ATTGCAAATTCCGTCTATAAATTGCGAGATGAATTTACTAAGACTAATTA
ATCCATCATTAGCAAATATTTACTGTAGCACCACATTGTTAAATTATAGC
GTAATTAGGCTTAAAAGATTCGTCTTGTATTTTACACCTTTTTTTATATT
TAATACTCCATGTGTCCAAACATTCAATGTGGCAGGATAAAAGGTTTTTG
CGTGGGAACTAAACAGGGCCTATACTAGTCAGTATTCAGCAAGCTAGCTA
TGAGTAGTAGTCGCTACTACAGATTCGGACATCCACAATCCTTCACGAGT
AACTCATCTTTAAAGGATTGAGAAATAGCCGATTAAAATATGGCTACGGA
GAATGCTAAGTTTCCTTCAACAAATAGTTTCCTTTTATAAATGCTATGAG
TCGATGTCAAGCCATTATCTTTCTGTCTTTTCCATGTAAGCAAACTTACC
CTCTTAACAACTCTAAGAAATCTCTATTTTTTTAGGACACTACGCCAGAT
CCTCACACATGTGACGGCATATCTGTGACGGGCTTAAGTGTTGGTCAGTG
ATGAGGGTCACCTTTGACGGGTTCTGCGGGATGCCGTCATCGGTGAGCCA
TCCGGCGACGACCCGTCACAAGTAACTAGTCACCTGTGACGGTCCAAAAA
TAGAACCCGTCAAAGGTGAGGTAAAGTCACCTCTGACGGGCCAAAAATAT
TTAGCCCGTCACAGGTAACTAGTCACCTGTGACGGTCCAAAAATAGAACC
CGTCAAAGGTGAGCTAAAGTAACCTGTGACAGGTCAAATTTTGTGTGCCC
GTTAAAGATCACAAAAAAAAATTCACTCTCCTCACCCTTATCCTCTTCTT
CTCCCTACTGCTGAGTCCATCCTTATCCTCTTCTTCTTTCTCCCTCCCCT
CTCTTTCTCTCCTTCCGGGCGCCTCCCCCACAGCAGCGAGAGATCGAGCG
ATGAGAGTTGGGCAGCGAGGCAGCCGCAGGCCGCTCGTCGCCGCCGGATG
GCGCCCTCCCTCCTCGCAGCCGCAGCCCCAGATGGCGCCCTCCCTCCTCG
ACGCCGCCTCGCCCTTCCTCCTCTACGGCACCGCCGCCGCCGGTGGCAGC
AGCAGGCTGCTCGCCGCCGCCACCACCGGTCACCGTGCCGCCTCCTCTTT
CCTCGTCGGCGCCCTCAAGTACTGCCGGATCTACAAGCCCTACCACCGGA
TCTAGAAGCCCCGGAGCTCTGGTCGCTGCCTCCTTCACCCTCCGCCCCAG
GTCGCCGGTCGCCTCATCTCCACCATCTCGAGCTCCTGGGCACCAGATCC
GGTCTCTATGTGGTTGGGGACCACCGGATCTGGTCACCCCCATGCTCCGG
CCACCGCCTTCTTCGTCTACTCCGCCGCCATCGTCTCTTCGTCTACTCCG
CCACCGAGCTCGGGTCGCCGTCGCCTCCATCCACGTAGTGCTGACCGCCG
TTTCTTCGTCTTCTCCGCACCCAAGCTGATGGCAGGTGGAGGCCCATTGT
TCTGTTCATGATGGACGATTATGCTTGCCTTCCTTGTGTTGTTCATGTTG
CTACTGTGATTGATGATTCTGCTTCTTGTTGCGATTGTGATTCCTGTGAT
TTGTAATTGGGACAAATGTAATGGAGACGAGAAGAATTGCGATGATTTTT
TTGATTTGTGAATGTCAGATGTGATTTGTGATTGTCCAAATGAATTTGAT
GGTAACCTAGGAGGATGGTGTTTTTTTTTTCTTTTTTCCCCACTTTTCAC
ACCAGTGAAATTTATGGCACTATATTTTAGTAGTAGCTATATTTATGGCG
CTATATTTTAGTAGTAGCTATATTTATGGCGCTATATTTTTTACCAAAAA
ATAGTCACCATGTATTTACATTGTAAATTCATATAAATTACATATGTAAT
TTTAGCTTATTAACAATGTAGGTCCCAAAATTACATATGTATTTTAGTGT
ATTAAAAATGTAAGTCCTAAAATTACATATGTAAATCATATGGAAGTGAT
GGGTAAGTTAGACAAAATGAGTTAGTTGCTCGCATGGTAAGCGTCTTGGT
TTGTAATGCTCAGGGCATGAGTATAATTCTGCTCGTCTCTTGGATCTCTT
ATTCTTTTTTTTTTATGTATTGCACGAATCTTAACATATACCGTATGGTC
TATGAATCGACATATTCTTTCTACAAAATATGTAGCCACTTTTTTAGCAA
CTCCGTTTTTTTATCATTGTGCATATCCTCTAATACGGTTTTTTTTTTAA
GAACTAGGGCACAAGGCCCCCCTTTCCATTAACGGAACGGCATAATTGTC
TTACAGATTCTAAACAAGAAACAGAAAGCCCAGAAAGAGGGTTCCCACAA
AAAGACCAGCAAAACAACTGGTTGAGGGAGAATATCCTCTAATACAGTTA
GAATAATATATATGATCAAGCTAATATTCGGAATTGTCTTTTTTCCTCTT
CTTAATCCCATCGGCCATAAGTGGTTAGATCTATGTTCTTCTTCCCTCAT
CTTGGTCTCCAACTCTATTCTTAACCCATACCCAGTAATATAGGCCGGTA
TAGTCCTTCCCTCATCTTTATTTTCAATCCTATTCTTATCAACCCATACC
CAATTATATAGGCAAGTATAGTCCATCCTAATCATATAGACCCGTTGCAA
TTAATGTGTGGGCATGTTACTGGTGTATAGAAAGATAAAGATATACTGTA
GAAATGAAGAGTTGTTTTAATTAAGGTCTTCTGACCTATAGGGTGGTAAG
AGCAAACAATTGAATTTTCATTTGTTTCACCAATAAAAAATCGGAATTGC
TAAATATTTGTTGACAGATTTTTGATGGCTAAATCTTTCACTTTCTAAAC
CGTTGGATGTGTCCTAGATTCATGCTAACAGTTTAATACGCATCAAGATA
TGTGCTTTTAGGAAGAAAAACAAAATCATATTTAGGGATCAATCCTGTGA
CCTCATGGGATGAAGGCGTGACTGCCCCATTGGGCTACTATATTTTTATG
ATCCAGTTTGAACTTATATCTTACTTATACTATAATTACATGCGAGTTAC
ATGCAAGTTACATATGTAATTATAGTGCAAATATAGTGTAATTATGAAAA
TTACATATGTAATTATAGTATAAATATAGTTTAATTATAAAAATTACATT
GTAATTATGTTACAAGACTAATTTTCAGTCGAATGTTGTATAGATAGTCC
CATAAAAAATATTATTTTTTAATTTCGGATCAATAAATCGATCACAGCAA
AAAGGAAATCACCAAGGTCCATAATTACCCTATCTAAATTTAAGCATATG
CATCCATACAAGAAATTAATGCTCCGGTACGGTTAAAGACGCAAACTTTA
TACCGGCCATTTGAACTGCTCGTGAATTCGAATATTTTTGTTTGGTTATA
TCATAAATACTACAAGACGGGCAACCGTCTGGACGGGATAACTAAAAGAG
GAATTTTATAGGACTTGAAAAAAAATTTTGGTACTTGAGGTACCAAATTT
TATATTAGAAAATGTGGTACCTCTAAATACATTCTCAAGAATAGTAAAAT
TACCCTAATTAAAAATATCTAGCGCTCTACAGATTCACTCTATACTCTCT
ACCTCTCTCTCTGTGACTACCATCCCCATGAGCACGGAGGCAACAATGAT
GGCTGGCCGTGTGGGTGGTTCATCCGACGCAGCCATTGCCGGTGGTGTGT
TGGGCGTGGAAGGAGCCACCGTCATAGGCGCCGCTGGTGGTGATGGTGGA
GGTGTGGGTGGAGTAGAGGAGGAGAGTGTGGAGTTGTTTGTGTGGCAGGT
GCCCAAGCACATGATGGAACACAGAGCTGCTTGCCATTTTCTATAGGAGG
TGGCCATCGTCGATAAGGTCACCGTCATCAAGGACAAGGCTTCTCAAGGT
GCGGATCCTACATCCAGATCTGGGCTTGTGACCCTGTGCTCTTGCATTGT
TTGTTTTGGAGTTTGATTATGGGGTGTTCTACATGTTCTATGGGTGTTTC
TACATCCATAGCAACTTTTTCCTGGAATTGATTTTTTTTAGCTCTCTCTT
GATGATCATATGATTTGTTGTTCTTATTGCAATGATATTTTAGTTGTATC
ATAATACTTTGGTACAGTACATATAGGTCTTGAATCTAGTACCTATAGGT
ATCAATCTAGTAGCGAAATATTATGGCTGGTACATAGAGGTATATATCGT
ACTTGGTACCTATAAAATACCAGACCTAGTATACAGGTATCATGTTCGAT
ACCAATAGGTATTACACATGGTACCACAGACGTATATAGTGATGGCATCA
TTGACGTGTTATCTAGGATATCAGACATAGTACTTAGGTATCATGTTCGG
TACTAATAGGTATTACACATGGTACCACGGACGTATATAGTGATGGTATC
ATTGACGTGTTATCTAGGATATCAGACATGGTACTTAGGTATCATGTTCG
GTACTAATAGGTACCACACATGCATGGTACCGAACTGTACGTATATAGTG
ACATTAACATTGGTGTTGATACGACATCATCAAGTATCTAGTCCGGACAG
GATACCGTTCTCTAGCAGTCCGTTATTTGAATTCGCTACCAATAAAAGTT
CTACAAAAACTAGTAGTACGGAAAGAAACTGAAATGCATCAAAACGAATT
TGTACTTTAAAATATCAAATTCTGGGTGTTAAAATAAAATTAAGTACTGT
CCGGTTTCAAAATACTTGAAAGTTGTTATAAGCACTTGAATTCTTTATAT
TCTGAATGTTCATGTCCTAATATCAAATTTTCTGTGGGATTTTATCATAA
AATTAATTTAAATTTCTCATATGTACAAATATGCGAAGTTCAGAAATTCT
TTTGTATATTGTTAATCGAATTTAAAAAATATAGCAAGTGATGTTATTGG
ATTAATTGCTTGATTTTTTTTACGGTGAGCATATGCTAAGCTTGTTTACA
CCGTCTAGTTAGTACTACAGGTTAATCCAATGGATCGAGTAGTCTTACCT
CATCGGAGGATATACTCCCTCCGTCCCATGATACAAGAGATTTTAACGTT
TTGCTTATACTGTTTGTTCACTTATCTTATTCAAAAAATTTGTGCAAATA
TTAAAAATGAAAAGTTGTGCTTAAAATACTTTAGATAATAAAGTAAGTCA
TAAAGATAAATAATAATTTCAAATTTTCTTTGAATAAGATAAATGGTCAA
ACAGTGTAAGGAAAATGTCAAAATACTTTATATTAGAGGACGGAGGGAGT
AGTAAGCAATTAAAAGAGTTAAATTTTGCGTACGCACACGCACCTCCGCT
GCCTTCTTCAAGGCAGGTCTGAAAGCGGTATTGCCGCTGGCCTTGAGCTT
GTCTACCAAATTTTCCAGCTTCTTCCGGCTGTCCGCTGAATTTCTTGTCA
GCCCGTACTCGCTGACGACCGCGTGGTTGAAGGACACGATGGCCAGCCGG
TCGGCGTCGCGAACCAACTTGATGATGTACTTCATGGCGATCTTGAGAAG
ATCCAGCCTCGACGACATGTGCTTTCCCCGGACAAACTCCTCCTTGTTCA
CGCTCCCGCTGACGTCCAGCACCGCGACCAGGTCTATGGGGGCGCGCTTC
TCCGGCGCCACCACCTTGGGCGCCTCCACCGTCACCAGCACCTCGAAGTC
GTCCTTCCGTTGGTCCCGTGCGATCGCCGCCCGGATCGGGGTGGTGCTCA
CTCGCACCTCTTGCCGGTCAATAGCCGCCTTCGACGTTGCCTGCACTAGC
TAGCTAGCTCATCATTAATCTGATCAGCGTTGGGAAGACGAAAAGTAGTG
TACTACAGTATTAGATAGCTATATATGTTATCTAGCTGTGTACTGTATTT
GCCATCAATTCGATGAACATTCAACCAGAATCCACTCTTGATCGATTTGA
AAGAATTATTACAATTTTTTTCCCGAAATTAAGTTTTTTTAATAAGTCCC
CAATTTAATTTCGTTGCAACCTACAGATACTGCAGATCAGCCAACCAATG
TACATGTATAGATATATAGCTCCTTACTTGCAGCAAGCACAACACAGAGA
ATAATGGCCAACAACAAATTAAAAACAACTAACAACAACTAATTTAATCA
AAGATATAGAACAGCCATATAGATCGATCAGATCATAACCTCCATCTTCG
TCTTCCCAGCGCTGGACGATGCCATGGCTCAGGTCGATCCAGAATACCGT
ACAATCTTAATCACTCTCCCTAGCTAGCTCTCAATTGGATTAGCGCGTTG
AGTGCAGATCGAGAGCTGGTATGATCAGCTTAAGCTAAATGAGAATACGG
AGTTGCAGACAGGAACAAATAGATATGTATATATGTTGTGTGTTTGGAGC
CGAGCGAACGCCCGTGAGGCCGTGATCATACGACAATTACTAAAAGGCAC
ATCCTTGATAAACAATGACGCGACCCTCATCAGTCTTAATCTTATCAATG
GAAATTAATTAATCAGCCAGTCTTAATCTTATCAATGGAAATTAATTAAT
ATTGTAGACTAGCTCGTGACCGGCAATGCAAATTACCAAGCGCTTAATGT
GGAAATGGGATAAGGGCAGGGTTTTCAATTTCGAAATTAAATATTATGCT
GGGGGGTTACCGAAATTTTGGAAATTTTGAGCCAAAATTATTTGAAAATT
TGATTGTATTTGAATAAAATTTGACCAAATTCAAAAACATTGCAAAAAAC
CAAAAATTTTGGGCGAGATTTGAGCATGCCGGTGGGGGGCTGAAATTTCA
GAAATTTCGAACCGAAATTTCAAACCCTATATAAGGGCGAGGCGCCCATG
TTTTCTTCCGCATCGGGCACCCGTTGGGAAGTGTTTTGACATTCGATCAG
GACACCAGTCATGAGAAGTGACACAAATGTGAGAAGAAATTTAGAGGGAA
ACATATACTATATACACAAGTTTTTCATGCACACCAACTAACAAATGCCA
CTAAAAATTTTAGAAAAAATTAGACACATACTTTAAATAGTATTGCATCT
ATATGTGAAATCTGATATTTAAATTTATTTTTAGTCGTAACAAAAGAGAC
AAAATTTTGACATATTTTTACTCTTAAAACTGCCAGATTGTTCACTTTTT
TATTACATTGTTTTGCGATAGTGCTGTAATATTTCTTGGTCCATCGTTTC
TTTAGCTGCAATTCTGCAAATGCAACGCAATTGAAGCATCATGAACCACT
CAAATTAAACAGCACGCACAGAGAAAACGCACATGCAGTGTTAGGGTAAA
CAATCAGTTTAAATGTTTGAAAAATTCTGGGTAGGATAGCTTTCGTTGGG
TTCAATGCTTACCTGCGTAGCAGGAGAAGGTGAAGGTGGAGGACATGATC
AGAAGAAGCATCAAAACCGCCGCGATGGAGTAGGACATCCTCTTGGTAGC
TGCCATTAGGAGATTAATGAAGAAACAGGCTCCGATCGAGCTGTTATTGT
ACAGTATACAGTGTGTGTGTCTATATATATATATATATATATGTATGTAT
GTATGTATGTATGTATGTATGTATGTATGTATGTATGTATGTATGCCTCC
TCTGTTTCGCAATGCGCTCATTGTTGTGCACCTTTGCTCATGTTTTTAGA
TGAGTTCTTGCATTTATGCCTTCAGAAATCTCTAGTGTACAATTAATTGC
TTTTCCATGTGTAAGGCTGTGTTTAGATCCAAAGTTTAGATCTAAACTTC
AGTCATTTTTCATCACATCAACCTGTCATACACACATAATTTTTCAGTCA
CATTATCTCCAATTTCAACCAAAATCTAAACTTTGTGTTGAACTAAACAC
AGCCTAAGGTTTCTTTGCTGTCATTTCAAATGTTCCAGCATTAAATGCCC
CTTATATCTTTGTACAGTTAATTGTTGTCATTTTTGTTTTGGATATACAC
GTATTTATATATGACAATAGATCTCTTCAGATGTGCAAAATTTTGAACAG
AAAAAAGTTTAATTGGGCCGACAAGCGTTGGCTTGTCCTGTTAGGCCTGC
AAGCATTATGTATGGGGATCGTTATGTATGCATGATCGGTTCATGACTAC
TCGCCCATGGAAGGAGTATGCATGCTTCCCCAATGTTTCGGTATAAATAG
ATCAGTGAATATAAGGTAACTATGCTATGTTAATTAAGAAATGTACGCTC
TGACTTTAATAATTTTATGCGAGATATGTGACGTCTTATATGTATATGGC
GAGAGATTGGAGTGAAACAAATTATAGGAACTATACAATGCTAGCAAGGT
ATCATGTATCAACAGTTAATTTGCTAACAGTTAACTTAGAATAGAAAATA
GTAACATAAGTATAGAATCTGGCACTCGTAATTATATTCCAAGTTACAAC
AACCTCTAATTCTTCCTGTTGTTTTCAGCCAGCACAGTTTCCCACCAAGC
GAACAGATATGCTCGCATGAGCTTGTTCAACTTTTGCTAAATATTATGAA
AATTTATTATTCGGGGTTATATGTGTTCTAATAAATTATATAGCACTTTG
CAAATTTATTCATAGTAAGTCATGTAGTATATATACTAACCTAATTTTAT
GATTCTTAATTATAAGATGTAAGAGGGAATCTTTAGTCTAGGCTTAGGCT
CTTACAAACAAAAAAAATCATAGAGATTAATCCTTCAAAATCCAAATCCT
TTGTTTTTACTCCAAACCGAATAACTCCAAAAGTTTATCATTGTTTACAT
GTCCTGCAGCTATAGATTAATTACCCAATTTTAGAGATGAATCATCAATT
GAAGCTTAAATAATATAACACTATATATATTCTAAAACAAAGCAGTTTCA
TTGAGAACAATCCAACTTAATTCCTTTATTAATTTCCCTTTAATATAGCA
TTATATCTGTTCATGCATCACTGCAAAATCTAAGAACAACCTCAGACATT
ATTTTCCATTCAAAATAACCGTATGAAGTTTCTTGATTATGTTAACTCTT
AATTAAACCTCAGACATTATTTTCCATTCAAAATAACCGTATGAAGTTTC
TTATTTACGTTAACTCTTAATTATTCCACCCAGCTGTACCAATTTAATTG
GGCCAGAGCAGTATCACAAATATGTGGGCGGCCAAATTTAGTTGAGCGGA
GAAACGCTGGCTGATCTTGTCATGTCTCTATTTCTAATCTATGGATTATT
TGGGCCGCAAGGGAATACGGTTGTCAAAGCATGTTTGCACGTGTAACGTC
GCGCTTTTAGCCAGACGTTAGAAACTAATTCGGCAAAATCATAATTTCAA
AAATTTGGTTCTTTGTGTGCGAGTCTAAGTCGTGCCGTGGATCTCAATTC
AAATTCCGTTGTTCCCTCTCATCGCCATCAAAATCCCCCTCCTCAAAATG
TCAATTCTGATTCAACTCCCAATGTCAAACACCGAAATTCAATCCCGTCC
TTGAACTCCTTGCCAATATTTCTCTTGGTTCTGAGAATACCAAATCCCCG
TTTGGAATTCCTTCGTCAACTCCTCCCTCTCATCCAAATCCCAAATCCCG
AAGTCCAAATATCAAATTTGAAATTCAAACCTAAACTCCAATACTCTCCA
AATTCAATCTCTGTCAAAGTCTATTTCGCCTCCCTTGTCAATGGGCTGTT
CCTCTCTCCCGGCCCATCCCCTCCTCTTGGCCCAGCTCTCTCCTGCGCGT
GCGCCGGACGTGCTCGGAGCGAGCGAGAGAGCGCTGTCTTCTCTTTCCCC
TCTGTCTCGCTCGTTCTCTCTCCTCTCTCACCGGCGCCGATTTCCCGCCA
CCGCCATCCGAACCTCCACCGCCTTCATCACTCCGGCACCAAATCCCCCG
CCCGTCGCCATTCAATTTTTGGCCGCGCCAGCCGCTCCTCGCATGCGCGC
CATGCCGCCTGGTCGCCGCCGCGTCAGCCCTGATGCCGCCCATGCCCTGT
TGCCGCGTCGTCGGTTGTATTCGTGGGCTGTTCTGAGCTGCAACCTAAGT
TAAGGTAAATAAGTCCTCTATTTATTTTAAGGATTGCGATGAATCATAAT
TGTCACCGTGGGTACCAGCGTTATGTCCTGGGACTGGTACTGAGATCATG
GTTTCGTAGGAAGCGGTTCGCACTGTTTTTCCTACGACACGCTCCTGTCA
GGTACCGTTGTACGGCGGTATCAGATTGGGTGTGACAGCACGATCACACA
ATTTTGTAGCAGAATGCATGATATGATGATCTATACATGCTTGATTAAAT
AACCGGTTCACTCCTAACACACAAATGGGATGAAGGGAAGAATGCATGCT
TCTCCCAAAATCTCAGTATAAATACGTTAAGGAATGTAGAGTAGCTATTG
TATGTCACAATTACCTTATATGTAAGATTATTAAATAAGGACTAACCCAA
GCAGTCACGTGTGCGGTCGGGAGTGAGATATTGGGGTAGAACAAAATTAA
ATGGCCATGTCTATCCTTAATTATTGATTAGATCATACTTATAACTTAGA
ACAAACATAATTGTTGTGAAATAATCAATATCTTTTAGAAATAATTATCC
ATACACTCGCATGTATTCTATTCCTGATGGATCTATCACATTTAACACTA
GAAAATTTATTTAATTCTATAGAAGATATGATCAATGATGCCATGTCAGT
TACAATCTTCATCTGGTCTTATGTTTGTGTACCACAATTATTAATTATAC
TTATTTGTGTTACAAAGCACTTAATTTGAATATGAAATCAACTACATGCA
CACATTTTACTTGGGCTAGAATGGTGTCATGACACATATGTGGGCGCCAA
AATTTAGTTGGGCTGAGAAGCGCTGACAGGTCTTGTTACACTTCTAGTAG
TTCTCTAAGTATTGGGCTGCAAGGGATCGGAACATCACTGTAAATGCATG
TATGCATGATCACACAATTTTGTAGCCGAATGCATGATCCCATGATCTAA
TCATGCATGCATGATCACCAGCATCCCATGGATGTGCTTGCTGCCTCTGC
AAATTAAGCTCTGCTCCCTCCTAACATCCAAATTTAGTTGGGCCGGAAAA
GTGATAACACAAGTGTTGAAGGCTCCCTCTTAACATCGAAGCGCTGGTTG
ATTGATATGCAGTTCTACACATGTTAGGCTAGAATGGGATTGGTTGCATC
CTGACCTGATGGCCGATACACTACTCCTAAAGAAGCAGATCGTTCTTCTT
TTGACCTTTATCGATAGATATTAGCTTAGCTAGCATATTATATCTCTCCA
TATAAATACGTAAGTATATAATCATAGAAAGCTCTACATGACACCAAAAT
AGTGTAAATTGGTTTTAATTAAACATGTGTCTGCCCCGCAAAAAAAAATT
AAACATGTGTCTGAGTAATATTGTTTTGAGGTGAAATATTAGAGTGAAAC
ATATTAGGATACCCATGTCTAGGTTTTGTAGTTGGTTATTATTGGTATTT
GTTACAGTTACCAATAAATCCAAGTGTACGAATACCGCTGCAACACTCCA
CCTAACAGTATTTCAAGGATATCGAATAATAGATGTGTATATCTACAAAC
ATGATTCTACCGTACAAATGGTAGGCTTAAACTAGAGGGGATTCCTATGA
ATTAATTAACTAAGCTTAAACTAAATAAAAATCTATCAATTGGTGTCCAG
TTCATCCCTGGTCTACCAAGAGATCTATGTAAGTAAACGTGGGGATAGAA
GGGATGATGGACATGGTTGTCACACCTGCTGTCTATCATACTTTCCGTGG
AGAGTCACGTAGATATTAATTTAAGTGCCTACCTTACTATAAATTTGGCG
TCTATGTGGCACCTTCTGTCTACCGTACTTACTTTCCATTGAGAGCCACG
TAGCTATTAATTTAACTGCCTACCTCACTATAAATTTGGCGTCTATGTGA
CATTGTTCATCGTGCTATATGTCTATGAGAGTATGATTAGAAAAATAAAT
AAAAGAACTCGACAGAACCCACATGTTATGATTAGCTTAAATAAAAATAA
TATTGTAGGACCTAGTAGGCCAGCGGCAGAGGGTAATCGATCACTTGAGC
ACCGCCGTGGGATGTTGCTTCCCCATTATCGCACCACTAGCCTACTGACC
GCATCGCTAAAACTGTCCTCTATGCCGAGCTCGAGACAGTAAGAGCTCGA
GCCTTAGCCAACGTAGGTGAGGACGCGGCGACAATGATGGGGACGATGGT
GGATGACCACCGTTGTCATCGCGCGAGCCGATGATAGAGCAGGACTAGCC
ACCTCTAGGGCTAGGCTGGCCAGCACTAAGCTAAGGTGCCCTCCTTGCTC
TCTCCCGTTGTGTCATTGCCAGCTGGTCATGCACGTGCCAGAAGGCATAG
CAGCTCCGATCCCTCATCATCGCCGATCACTCTGGCCAGGTCAGGCGGTG
ATCTCGGTGGAGGGTGCATCACTCTTGTTCTCGTATTACCTCTTAGCAAA
AGTGTACTGAAGCATCTAGGTGCATAAGGACGACTGCCCAACCATGCAAT
TGACCCAGTAGCTCTTGAATTAACTAGAACTTACGTCGATGACACGTTAG
CACAGGTTTTCTGGTCACAAAGGGCAAAACTACCATTCAATCTATCGGGG
GAGATAAATTGGTCTGGTTTCGATAGCGGAGGGAGTCTCCCTATCTGATT
TTAGGGTTGAGAAATGTGATTTAAACTGGGGCTATAGGTGAGAAAGGTAA
AATGGACGGTTTCCTTTGCAGAGGCAGCGATCAAATACAAGCGGCAAACT
CAATCTCTCTCATTTTCTTTTTCCCAAGAGAACACGGTCCGCCTCGGTTT
CCAAATTTAGTTGGGCCGGAATGGTGAAATAGTGAACGCGTGCGGGCGCT
GGGCCCTAAAATCTTACTTGGGCCGACGTTCAGTGGGACACAGAGGCCGC
ATGAAAGTCCGGCTGATCTGGTTGGGCCTGTAGTCGTACGGCCCATTATG
AGTTGCATTGGGTCGAAACGAGATTTGCAAACCAATTCTCCATTTAATTA
ACCCTTTTTTTTGTGTTCTCTCCGAAGGAAGTAATAAAAGAGGAAGAGAA
GAAAATTTTGATATTCGTTGCAGTTCTGTTCAGAGTAAATGGAAGAGACA
AAATCGATGCAGATCCTGAATGTGATTTCAGCTATATCATCCCTGTTTTG
CACTGTTTTCTTTTCTTATTTTGAATCTTTTCTGAATACGCATGCAAATC
AACCTTTGCGACCAGCTCGCGTGATACACAAACACACGATTACAATGTTA
GGAAACTTGTTCTCAAGGCGCAAAACTTACCGTGACAGAATTGCATGATG
GAGAGATGCTACTTAATTTGATGTCTAAATCGAAACCTCTTACACAACAA
TCTTGCTCTACTAGCTAGTGTATTATATATAGAACATGTTGGTGAGAGAA
TTTTATGTTTGCTATCAGTATGTAATACTCTTGGGAGATTCGAGGAAAAC
AAAATATGCATCTCGTACTCTAAACCTCACTATTGCATTGTTCTCCACTT
ATATTATTCATGTAGTAACATCTGATATGTTATTTACCACAGCGAAATTC
TCTTTTCAAGTCAGTGATGTAAAAACATCTAATCTGTTAGTTGCCACGGC
GGAATTCTCTTATAAAGTTGACTAGGAAAAATACCCGTGCGTTACAATGG
GTGTTGACTAGGAAAAATGGCCGTGCGTTGCAACGGGTAAAGACGTTTCT
TCAATGATACAACATATATGAGTAGTTGAGCAGTAAATTAAAACATTAGG
GTCACTATACATTATAATTAAAACTAAGGATAAACGGCCAGCCGGCCATC
ATCAACGATGAAGATTAAATCTAGTAAATTAAAGCTGAATTGAAAAGAGA
AATCGTGAAAAAAATAATGAGGAAAAACTAATCCACTTTTGCAATTAATT
GGAGGAGAAAACGCACGGAAAGACATATTGATGTGGCAGCGGGACATATT
GACGTGGCAGCGGTGCTAAGATTTGGCCCGGTGATGGCGGGAGGCTCGCA
CACGGATGGGAAAATAAACGAAGCGTGATTGGAACAAATATCCAACCAAA
ACAAGGACAAAAAAAATCCAACCCATTCTAAGGAAACAAAAACACCATAT
ACCATGTCTGCACAATTAAATTCTCTTGGAACATCTCCCCTTGCCTAAGC
AAAGAGGGAAACATGAGTTTGACTGATCTTACATTTTCAAACAAACAACG
GTGATAACCTCTTTAATTTCATCATAAACCCCGAGATAAGGACTGCATAT
GAATCACATTTTGCATGCATATGCAACATGTTTTTCTCCGAAAATGTCAA
TCTATAACAGGAGCATGGCATCGTCCCTTCAGTTCAGATCTTCAAATATT
ATCTGAATTCAATCCTCGATCTGATAAGTAGTGTTTGTATCCCATAAGCA
AAGCCTGCATAATACCGACAAATCAAAAGATCAACACAAGCTAGCTATCT
TCTTGCAGCAATTTCAGACCTGCTGTAGCAACCAGCAGCCTGACCATTGA
CCAACCTGACAAACGAAGGGTATATGAACTGAAATGCCTGAATTTCAAGC
AAAATTCGTCTTTAATCCCCTCAAGGAACCTGATATATATGTTCTGGTCT
TTGCAATTTTTTTTTGTCCTTCACTTCACATCATCCATCAAGTAGCTTGA
TGAATCATGAGTCAAACACACTTTTAGCTAGCTAGCTAGTTGCTTCCAGA
TTACCTATCATATCCGTTGATTTTTTTTGAGCAGGCTGGAGAAATCCTGA
TTCAACTCTGCCACAGCACATAGCACTTAATTACTGCCTGATTGTCCAAT
CAACCTCATGTAAAAAACCTAGCTTTCCACTTGCAAGAATATCAGCAGAT
ACTCGTGTCATCGAGGCGCTAATCGTGCACTGACTGATGCGTCGCTTCAG
AGGAAGAAAACTGCAAAGCTCGTGCTTGCCTGCCTGCATGTCAAGGCGAC
ACATCTTAATATGGACCTTATCGTTTTATCACAATTCACAATCCTATCAT
TTTGACAATGGGAAAGTTTTCTTTTTCTGAGGGAATGTACCCTCGCTTTT
TGTATTTTATATACTACGATTTTTTTAGAAAAAATAACAACATTTAAATT
AATATGTGACATACCACTCGATAAACAATTTCAAATTTAACTTTACAGAT
TATAACAAATAATAATAAATATAAATTTGAATGCCCATACTAACTCTGGG
CCTGTTCGGTGGCTGCAGCCGCTGCAACAGTACACACGTTGTTCAGATCA
CTATGATGCAGCGGCAGTGCTGCGTTGCAGCCGCAGCCACGGGCTGCCGA
ACACAGCCTCTATTTGTTCCTTTTATTACAACCCATCGAAGTTAAATTTA
ATCTTAATATGTTTATGCAATTATATATCTCATATTAATTTATCTTAACA
TTTGAAAAAGTTAGTAACTACTCTTTTGAGTCGTCGTGAAAGGCAGCAAC
AACCTAACAGTGACGTACGTGCAAAACCACGGTACAGTTATCAGCTATAG
CAACGAAAGAAACCAAAACCCCTGCAGCTGAAAAGGACCATAATATTTTG
CAGAAGATTCGCAGGTTTCTGTCAAACTATTTGGTGTTGAATTGACACAC
AGTACACGAAGTCATTATGCAAGCATACCACCATTGACTTGACCACAGAT
AGAGATGCATAGCTTAGATTTTAATATTATATAACAGAATTATTTTTTGA
AACTTTGATCAGAAATATTTTGTTAAATTATTTAGTAACGTGAAGTAAAA
AAATATTATCACATTGTCATGCTAATTTAAAACGTGTATGCTTGTTTGTT
TTCTTAAATATTTTTTAGAAAAACGAATGGTCAAACAAACTATAAAAATT
AACTGTATTATATATTAAAAAAATATGTATTGGAAAACATGGTAGTAATA
TACTCCTTTTGTTCGATGTTGTGACGTTGGTTAGCTCAAAATTGAACTAA
CAGTGCGTATTAAATGTTTGGAAATGGAAGGAGTATTAGGTTCGGACAAA
ATTAGGTTGTGCTCAGGGACAAGACGGTCCCAATCGCTGGGAGGAAATTT
AACGGTGCTCCGGCTTTGAAATGTGTGCATATATATATGTTGGTCGATGA
CGTGGCGTACGTGCAAAGTTGCTTCTCTGCCGAATTAACCGGCATGTTAG
GCAGCCGTTGTGGCGCCACCTTGGCCGGCCATGTTGGTGCCGTGCTGCTC
CGACAATATAGTTGCTTATGTAAATTTGGTTCAAATTGCTTGTGGGATAT
GAAAACTTATAACCCCTAATTAAACTACCACTAGTGGTAAGCGTGCACGT
GCAAGACACGTCATACTTCTCATCGTCTGCTTTGTTAACTTATTGTCATA
TAGCTTATACTCGTTTCGGTTTCAAATTAATTATTATCATATTTTAGATT
TGTCTGATCAGATCATTATTTCTTAGGAATGTATGTATACTTTAACAACA
TATTATTTATGTATTGTTATGAAGGTATTTCTTACAATGAAGCTAAAAGT
ATAAAATTTTGTAATATTAGACCATACGAGTGTATAGAAATTAATGGTCA
AAGATTGAAATATTTGATTCAAAACAAATTAACCTAGAATGCAAGTAATC
TGAATTAGATGGAGTACTCAAATTTTGAAATTTAATTAATATAAATTTGA
TTTTACTTTCCTTTTTTTTCATCATATTCTATTTTTTCGTAACTGTAGCT
TATAAGTCGAGTACATGAATTCCTCACGATAGCTTATAAGTCAGCAACAT
ATTATAGTTGAATTGATAAAAATAATTTTAGGGTACCACAAAATTATCAC
CGTTGAGGATTTTATATTTACATATTCTTAGCTGTTCTAAAGCCAAACCT
GCGAGTGAAAAGAAAACTTTGAATTAAATTCTAAAATGATGGGGACGTAT
TGAGGGTGGTCGACTGAACTTGGATCTCATTAATTTGCATGCATGCCTAA
TTATTGGACAGTTATATGTCCGACCAACATTTTACTGATGTACTAGGCGT
GCTACAAAGAGTTGTGGCTGATCATGTAGTTAATTGATGGCTTAATATTT
GGCTTTAATATGAAGGAGAAATGGTACAATAATTCTTCGTCCGAAACATA
TATCAAATGAAATTTGCTGAGCAGAGATTAAATCAATAATCATGCCTGGC
ATGTTTTACTGCAATTATTATGATACTTCTTTTCTTTCTTCTTACAGGTC
GTTTGATTTTTTTTCTTAGTCAAACTATAAGTTTATAGAAAAATATAGTA
ATAGTTTCAATAAAAAGTATATTATTAAAATATTTAACATTAACTTAATA
AAACTAATTTGGTGTTGTAAATATTATTATTATTTTTCAATAAATTTAAT
CGAATTAAAAAAATTAAATAAGAAAAAATCAAACGACGTATAATATGAAA
CATATAATATGAAACATATAGTACTTAATTATTCTTCTTTACAGGAAACA
CAGAAGGAGATACTCCTACCCTGATGCATTGCAAAAGACAGAGAGTGTTT
ACGAGAGACTGTAGGGTACTTAATTATGTCCAACAGCCACCTACCAACAC
AAGGGGGTTAAATCACTGACGCATACGCAACGTACTGTTTGCATTTCTTA
AAGTATAAACAGTACTGCTTCAATTAGCACCGCTGTTTCTTGAATCTTAC
AGGCACTGTCACTGTGTAGTACTCCATAATGAAAATTAAGAAGTTTGGTG
TCAGTTAACAAAGCAAGTTCAACGTTTAATTAATTTCCTGCGACGAGCCA
AAGCAAAGTAAGTACAAAAGCAAACTAAGTATATTTAATTTTTTTCACCA
CACATATCGGATGTGCCACAAATTAAAGCGGATAAACTGCACTAGGGCAA
GCGCGGAGACTGAAAACATAATTCTTTTCTATCTATACGAATAGCTCGAA
AAAAAATACCCATATTCGCTTTGTACGTCTAAAATTACTCGGCATCAGTC
ATTCAATTTTTTTCCTCTGTGGACCGTGGAGAAAGCTGGAGAAAAATATA
TTGTAAACCATTAGACAGATTTTGATGAAACCAAATTATAACAGTGTAAA
TCGATAATAAGAGTTGTATACAAAATATAATTATGTATATATAGAATTAG
AGTTGTATATTAAATTTAAACTTAGTTTTAATATATGTTGTAAGTAGACA
CATCTAAATAGACGTATAACAAGTGCAATCTTACAATCTCACGCGAAATT
ACGCAGAAAATTCCCCTAATTATTTTTCATTATAAACAATTTAGCAAATG
AACTTCTTTACTGCTTGATCTTCTTATTCTGCATGGAAAAATTCTACTAT
ATCATTAGTCAGCTCGACTTATCGTGAGTGTTTGTGATTATATCTGAAAT
GATATGGTTGATCTCGTCAGCGATAGATTCATGCTTGTTGCATGTATGCA
GTCTCCATCTCTTTCTTGTGGTACTCATACATTTTTCTTCCAAGCACGCT
AACAAACTCCTTTGGCTGCATGCTGCATCTATCTCAAGTTCTCAACCCAA
AAATGCCAACTTTGGCACGCAAATCACGCACAAATCATTGGCCACCACCG
TGTAGAATGATTATTTAGTTATATGCAGTGTAGAAACACCCACATAATTC
CAGATGACACGTGGTATACGCCCTGAAGAAAAGTTCAGGTTAAGTTATTC
AGAGGAAAAAAGTTCAAGCAGTACCTGCTCTGTTGTTTCACATGTACCAA
TCAGAGACCAAACCTGCTGCGATTTCTCCCAATTCGGCAGCTGTTGATCG
TGCCTACTGCCTAGATCGATAGACCTTAACATCTTAACGGTATTTTGACC
TGTATGTGCTGGCCTAATCAATAGCATTCATCCATCAACTGAAGAACAAA
GAGGCCATTCATGGCTCAGAGTTCAGACTGAACCTGCAGGCCAGGTAGCT
AGTACTAATGTACAAGAGTACTTGTACATGTGAGAAGCTGGTATACCGAC
TGCTTGTACATGTGGCGACAATGTAATTAACCGTCAGATTGAACAAGAAT
TGAAGCCGATCACACCTACTGTAGTTCTACAGTCCCTTTCTTCCCTGCCA
TGAATATACATGTACTATGGCTACTAGCTCATGCTGGACGGCTCTCAATG
AGATCAAGACATCTAGTGTGTGATCTATGACCAAAAATATCTAACATGCT
ATCCTGAATAAGAAAGTAACTGTGGATTATTTATTTCAGAGTTTGTTACT
AAAGGAGAAGGACAGCCATGTAGGCATGCATGCCATGCATGGTCCCTGAA
AATTAAGTACTAGTAATAAGTATGGAACTTTCACCTATCTATCTATCTAG
CTCTTTCATGCATGATCAGGCAGGAAATCCAAGTGTTGTCTTGTCCTATA
AAAGAAGGGACCATTGATCTACCTCTCCACAATTCAATCCATTTCTTCCT
CTACCATACTATACCTAGCTTGCCACCAACAACAGTACACCATGCCCAAG
AAGAAGCTGTCACATAGGCTGTTCTCTGCCTTGGTATCCCTACTCCTTCA
TGGGAAGCCTATCTCTAGATCATCATCCAACACCAACACCACATTGCCAC
ACCCTTCCTTGCTGCACAAGTCCTCCTCAAGCTCCCCTCCCATGGAGAAG
CTCGCCATGAAAACCCTAGTCCTCGACGTCGAAGGCGGTTTGCTTAGATC
ATCCTCCTTGTTCCCCTACTTCATGCTTGTGGCACTAGAGGCAGGAGGGT
TCTTGAGGGGCCTTGTGCTCCTCCTCCTCTACCCATTGCTATGTGTCATG
GGCAGTGACATGGCTTTGAAGGTCATGGCAATGGTGTCCTTCTGCGGTTT
ACGGGCAAGCCGGTTTCGGGCGGGGCGAGCCGTGCTTCCCAAGTGGTTCC
TTGAGGATGTTGGGGAGGAAGGGTTTGATGTGATGAGGAGTGCCATGAGG
AGGGTGTGTGTGACAAAGATGCCTAGGATCATGGTTGAAGGGTTCTTGAA
GGAGTACTTGGAGGTTGAGGTTGTTTTGGGTAGGGAGATGAAGGTGATTT
GGGGGTTCTTCACTGGCATCATGGAGGAGGAAGAAGAAGGTGGTGATCAA
GAGGAGGTGTTGCTTGAGGAGAAGAAAATGTTGGTTGATGTTGTGGGCTT
CTCTACCTCCTTGGAGTTCCTCCAACATCATCTCTCACATTGTTGCAAGG
TATAATATGTCATAAGTAATTAATTCAACATGTAAAATTTGAATGTTTGT
GTTAATTCTTATACTTTGTTATATATATATATTTGACTTAACTTGCATGT
GAGTTTAGATCACCTAGCTAAGGTAGCTAGTTTTACATGTATAAACTCCC
GTTTTTGGTTTGTGTGATTTAGCTAGTTCAGGTATTAGACATGCATGTAA
TACGCGTGATTGGATTGAAACAACATATATAATATCTGCATATATTTACA
CCTGAAAGTAAAATTAGATGTAATAATTAATTACGTGCACGACGTCTTTT
CAACGGCCGGTCTCATGCTGATCGTGCAATCATTGATCATATATACATAC
TTTTTTTTCCTCTTTTTATGTATTCTTTTTGTATCTCATCATGTGAGACC
AACAAAAGCATAATATCTGTTACTGTTAGACGGCCACTCATTAATTTTCC
TAGAAAGAATGTGACCTTTACCATCAAGTCACAGGTTTTACCCCTTTACC
ATCAAGCACTTTCCCGTGTAAAATTAAATTTAAGAATATTTTGATAGTGC
TCCAAAAACAAAACAGAGAATATTTTGATAGAAATAGAGAATTTTCCTCA
TGTGAATTAGTACTGTACAGTGTATACACAACATTTCGTCAAATCTCTAA
TTAATCTGAGACCATTTTAATCACACATGCAACAGTTTCGTTCCCACGTT
AATAAATTTGAGATCTGAATTACTGTGTATGCATTTCATCTTGTCAAATC
TGTAATTAATTCGACCATTTAATTATACAACAGTTTCGTGTTCCCACGTT
AATTAAATTTGATCAGAACAATTCGATACAACAAATACTACTATTTTCAA
AAGTAATTCCCCTCATGTGCATTACTGTATGCATTCCATCTTGTCAAATC
TGTAATTAAATTAACCATTTAATCACACAACAGTTCCATTCCCCACGTTA
ATTAAATTTGAGAACAATTTGAGATACAACCAATACCACTATTTTCAAAT
TAATTTCCCTCATGGTAATTACTGTATGCATTCCATTCCATTTCATTTCC
CCAACCACTTTTGGGATTTGCTAGCCCCCAAAAGTATGGTGCCACCCCCC
CCCCTCTTGTTTGTTCGAGTAGTTTTTCTTTTTTCTTTTCGCAGTAGTCA
TTTTCTTTTCACAATTGGTTTGTTGAAGTTGTTTTTTTTACTCCCTTTCA
GCATAGGCCTGTCTAGCCGATTGTGTTGTGTATCAAAACCTTTATTTCTT
ATTAATATATTGACGTGCAATTCTTTTGCACTTTCAAAAAAAATCTGTAA
TTAATTTGACAAATTAATTAATTAATTACACCACACCACACAGGAGGTGT
ACTTGGTGACACGTGAGGAGAAGGCGAGGTGGTCGGCGCTGCCGCGGGAC
AAGTACCCGAAGCCGATGGTGTTCCACGACGGCCGCCTCGCGTTCCGGCC
AGCCGCCGGCGACACGCTCGCCATGTTCACGTGGCTCCCCTTCGGCGCCG
CCCTCGCCGTCGCCCGCCTCGCCGTCGCGCTCGCCGTGCCGTACAGGTAC
TCGACGCCGATCCTGGCCGCCACGGGCTTGTCGTGGCGCCTCAAGGGCGA
GGCCCCCGCGCCGCTCGCCGCCGGCGCCGGCGACGGCGCGCGCCGCCGGC
GCCGCGGGCAGCTGTTCGTGTGCAACCACCGGACGCTGATCGACCCGGTG
TACGTGTCGGTGGCGCTGGACCGCCCCGTGCGCGCCGTGTCGTACAGCCT
GAGCCGGCTGTCGGAGCTGATCTCGCCGATCGGGCGGACGGTGCGGCTGA
CGCGGGACCGCGACAGCGACGGGCGCGCCATGGCGCGGCTCCTCGACGGC
GGCGACCTCGTCGTCGTCTGCCCCGAGGGGACGACGTGCCGGGAGCCGTG
CCTGCTCCGGTTCAGCCCGCTGTTCGCGGAGCTGAGCGACGACGTGGTCC
CCGTCGGGATCGCCGTCGACACGGCGATGTTCTACGCGACGACGGCCGGC
GGGCTCAAGTGCCTGGACCCGCTCTACTACATCGCCAACCCGAGGACGTG
CTACGCCGTGCAGTTCCTGGAGAGGGTGGACACGTCGCCGGCGAGGGAGC
GGAGGGCGCCGTCCACCGACGTGGCCAACCTCGTGCAGAGGAGGATGGGC
GACGCGCTCGGCTACCGCTGCACCATGCTCACCAGGAAGGACAAGTACCT
CATGCTCGCCGGCAACGATGGCGTCGTCAACACCACCCAAGACAACCACT
CTGCTCCGGGGAAGAAGAAGATGCAATAATCATGAATTAGATTAGCCAAA
AAAGTTCTCAAAAAAGTTCTAGATAGATTTCGGTTGTTCTTTTATCTTTT
TAATTATTTTTTTATGTTGCTGGGTAGTTTAATTTGGTGTGTGTTTATAC
TGTATTTCATTCTTGCTTCAGTTTGGCTGGTGTGTTCATCAGGTTGATTT
CTTCTGTGTGTGTTTTAATCAAATTAATGATTGTATAGAAACAACAAGAA
GCTGGCACCATCAAGGAGCTTGTAGAGAAAGTACTACTACTTGTGTGAAT
TAATTAGTGCATTTAATTTGTTAGGTATGCTCGACCATTGTTGCAATTTG
CTTGTTTTAAAAAAAATCTATGTATATTTTCTTAGGGGCCACCTATTCTG
CAGTCGATTGCAATTTTTTTATTTGATCAGTCAACTTTGTGCACCATTAG
ATATGTATCTAACGGTAAACCTCAAAAAATCAACACGTGACGTGCAAAAA
ACAATCACAGCCTGATGCAGATGTTTGGGCCCAAAAACTAACAAAAAGCC
CAAAGCCCAAAGTTGTTTAAAACACACTTTTGGGTCCAAAAAGCCCAATG
TTTGGGCCCCAGTTTTTTGGGCTGTGTTATGGGCCAGCGAAAGTGTGGCC
CCGAGTCTTTTTTGGGCTGTAGTTCAGTGAGTCTGGATTTTCAGTTTTTT
AGCTGTGATTTGGGCTTTTTTTCAACAAAACAAATGGGCTCTCACATGAT
ACCCGTTTTTGGGCTTTTTAGCTCCGATTTGGGCTTTTTCTGTCACAAAA
ATGGTCCACTCCCTAGGTTTCTTAAAAAAAATGTCTTGTGCTTCAAGATA
GAAACTCAGATCCAAAAGAAAAACGAGAGGAGAGATCGAAACTCAGATTG
GAAAAGCAAAAAAGGAGAGAGGAGAGAAAGAACACGAAAAAGGAGAAGAA
CGTGTGCTGGGGTGGACAGGAAGAACCTGAGAAAATTTTACTTAATGGAG
GTTTTTCTCTTTGCTCTTTGTTCCCACCTCCCTCCTTTTTTTCTCTTTGC
TCTTTGTTCCCACCTCCCTCCTTTTCACCTCTTCCTCCCATCTTTTGATT
TTTTTTTTGCTTTTCTTCCCTTTCCACCACCCCCTTCCTCTGAAGAAGAA
CATGTGTTGAGGAAAGAACAGGAAGAACTTGGGGGAAAATTCACTTGATG
GAGGGTTCTTTTGTTCTGTGTTCCCCCTCTCTAGTTTAACCTCTTCTTCC
TTTCTGTTTTTTTTTTTTTGCTTTTCTTCCCTTTCCACTATCCCTGAGTT
TTCTGTTGCTTCCCTGCACAAAACTTTATTATATAAAAACTCATAAGCAA
CACAACATTAATCTGGTCTATTTTTTTCATGTGGTTGTAATGCAAAAATA
CTGCAAAAAAAACTGCTCTCAACTATAGCAAATCTTGTGCAGAGTGTCTG
CTTTTCCTTATGCCCAACTGGGTGACTGAATTTCTAAATAGTGCACAACT
CAGAAATATCTTGATTCGCTAACTGTTAAAACTGCACATTTGTTCTCTTG
CAGTCATTCTTTGAATTATGGGAGCTCTCAGTTCATGCAAATGCCATTAC
ATTGTACAGAAAAAAGGATATAATGCCATTTTTTTCATCTATCCAAATGT
GCAGGGCACAGAGGCAGAATCAAATGAAGACTATGGGATGTTATTCAGAT
TATCACAGGAGGGAGGCATCACCTATACAAATTTAATCCAGCAAGTCTCT
GTCTCACCTAATGCAAATCTTGCTGGTGCTGAGGTGGTAGTGAGTAGAAA
AAATAAAACACATATTAAATGAAATATTTAACTAAAACTTTATGTGCACA
GTCATAACTCCCACACTGTCTTTTTTTTTTTTTTTTTTTTTTTGCAAAAC
AGGGTGGTCTTCCTCTGCTCCAAAACACTTATGGCAGTTTCATGCAGCTA
TTGCAAGCTCCTATTGAATCAGAGGTGTGTTCCCTTTTGTTTATTTGATT
TGTGCTGTGCCATCCCATTATTTGATTAAAAAACATATTCATGATTGGTG
TGGATATAGCTAATCTGGTTAAAAAGTTCAAATCAAAATAGAACTATAAA
AAAGATCTCTTTATTAGAATTTTTTTTCTTACCACTGCAGAGTGCTCTAT
ATTTGACATCCAATAGATTTGAGTATGACAACACCTTTTGGGGTTTTGAT
CCTCACAATGGTTATCAACAAAATGACCTGCAAAATGCACAAACAGACAC
CTCTCAGATGTGCAACTCTTTGCCACAAAGTGTAGCTGTGCATCCTCCTG
TGGCATCACTGGACATGCTATATGATGAAATGCAGAAATCAAGCGCTGAT
GTTGATAATCAAGCTGAGATGTGCAGGCCAACAGTACAATTGAAAGCATC
ATCTGTAGAAGTGATTTATAATGAAATGCAGACTCAAACTATTGAGGCTG
ATGCCTGTTTTGACCAGCACTTTGAGCAAGCAACAGAAGAGGATTTATTG
TCTGATCATGCAATAGTTACATTTCAGCAAGTTGAGGAAATAGAACAAGA
TAAAAGTGCAGAAAATCCAGATCAAAATTTTAGTGAGGAAGATATAAACA
TATTTCTGGAGAATGAAAGTGTAGCAGTTGTTCAGAGAGGTGGTCAGGAT
GCTAACAGTGCACATGTGCCGTCAATCAACAAAGTTTTTGCTGATGAGAA
TGAAGCTTTTGACTTCTACAATGGTTATGCTTATATGGTTGGTTTCTCTA
CATGCAAAGCTAGCAATTACCATAGCAGAAAAACCGATGTTGTGACAAGG
CACACGTTCAAATGCAACAGGTGGAGGAAACCAAGTGATCCAAAGGAGAA
GGACCTGCCTGAGGTTGATGAAGTTGAGAATTGTTTGCAAACAAACACAA
CAAATCCATTGGTAAAAAAAAGAAAACAGAACAAAGTGGTTTACACAAAT
TGCAAAGCTGAGATGGTGATAACATTGAAGAGGGGCTTTTGATACATTAC
AAGGCTCAATCTAGAGCACAATCATCCGCTATCTCCACCAGAAGAAAGAA
AATTCCTAAGGTCTCACAAACATATGACAGACCAGAAGAAACTTTTGATA
AGAACTTTGAACAAAATCAATGTGCCCACAAGGATGATTATGTCTGTTTT
GTCATATGTTAGGGGTGGCTTGTCTGCAGTTCCTTACACAAAAAAGGCTG
TGAGCAATTATAGAGATTTTGTTAGAAGAGAAAGTGGGAAAAATGACATG
ATGCAGTGTTTGGATTTTTTTGAGAAGAAAAGATCAGAGAATCCATTGTT
TTATTTCAGATTCAGAACTGATGAGAACAATGTTGTGAAGAGTCTGTTTT
GGTCCGATGGGAACAGCAGAAAATTTTATGAGATGTTTGGTGACATAGTT
AGTTTTGACACGACATACAAGACAAATAGGTATGATTTGCCCTTTGCTCC
ATTTGTAGGGATAACTAGTCATGGTGACAATTGCCTATTTGGTTATGCAT
TCCTACAAGATGAAACAAGTGAGACTTTTCAGTGGTTGTTCAATACGTTC
CTTGATTGTATGGGTGGCAAGCTTCCTGCTACTATTATAACTGATCAAGA
CTTGGCAATGAAGGCTGCTATTGCCATAGTTTTTCCAGACACTGTTCATA
GGAATTGCCTGTTCCATATGTTATCAAATGCAAGGGACAAAACAGGAAGG
ACATTCAATTCAGAGGATGAAGAAGTTTACAAGGATTTCCATGATATTGT
TACAAAATCACAGACAGAGGCTGAATTTGAATATTTGTGGAAAGATTTCA
TAAGAAGGAACAATCTGTATAATGTTAGGTATTTTCAGCTTATGTGGGTC
ACTAGAAAGAGATGGGCACCAGTTTACTTCAAAAGCAATTGGTGCCCTTT
GATTCAGACAACAGCAAGGAGTGAGGGGACAAATTCAAGGTACAAAGCTG
ACATTTGTTCATCTCATAGTGTTTCTGCATTCCTAGCACAGTATGAAAGG
ATTGCAGAAACAATTTATGAGTGCTTCAAAGAACAGGAATCGCTGACTAG
GAATACTGTTCCAGATACTTGGTCAGAATATCAATTTGAGAAGCAAGCTG
CAAAACTGTATACTAGGAAGATATTTTGGGCATTTCAGCGTATCTTGCAA
AGCTATACCAAGTATGATGTGACCGTGAAAGTGCGTGATTCTATTTTTGA
GGTGTACAAATCAGAGATTCATGCACTACAGGATTTCAGAAAAAGAAAGT
ATATTGTGGTTGTTGATACTATATCTAAAGAATATGAATGTATCTGTTCA
AGATTTAAGAAGGATGGTATTTTGTGTGTTCATGTGCTCAAAGTACTCAT
TCACTTGAACATAACAAAACTACCTGAGAAATATTTTATTGAAAGATGGA
GGCTGAAAGACAAAAACCAAGAATTATCTGTGCCAAACACATTGATGTCT
GCTAATGTTCTTGAAAGCAACCCTTTACTCAGGTTCAACATCTTGTCACA
GAAAATGATTAAGTTGGCTTCAGATGCATCAATTGATGTTAAGTCATTGT
TAAGCTTAGAGCAAGTTTAATAGTATAGCCAGCTACTAGCTCCAAATCAT
CTATAGTCAATTTAATAGTTAATTCATACAATAGTTACCTATGAATATAT
ATACTATATTATTAATACCTGGTCCCACCTGTCATACAAACATTGTCATC
TTGGAGTTAGTGCTACAGCTGGCTATAAATCTGTAGTCCACTGCTCACCT
CTCTCCTCATTTATCTCTCGAAATGTGTTTATAGTTTTGGCTTATAGTCC
GCTATTGTACCTGCTCTTAGTATGTTTCTCTCTCTCTCCTTCCTCCTCTT
TTTTCTACTACCTATGTTCTAAAATGAGTTCATTTTTTTATCCATCACAC
ACATATCAATACAAAAGAAAAGGACTAGAATACACCTACTTTATCAAATC
CTAATGTAACCATTCATCATTTTATCCACCTCTAAATACAATTATTTTCT
ACATTTACAAATTACGATGCATTGATTACTCTAAAAATGAACTTAATGTG
GGACAGAGTAAGTATATCAGCAAACTTACCTTGTTACCTACTCAAAGAAC
CTGCTATTAATTATTGTACATACTCTGACATCCTATTAAATGAAAGTGAA
TATGGGAATCATAGACTTGCTGTCTCTCTGAAGAAAATCCCAAAAGGAGA
AAATGGAGCATCTTGGACTTGTAGTACCACAAATTTTGGGTAAACATATA
ATGGAAAGTGATCTAGGAGTACCATTTATCAACTATTTATTGTTCATTAT
GAAGACTGGCATATCCTAGCTGAAAGATAAAATTTTTGGAAGTTTGAACA
TTACTCCTGTCTGTTGGAAGAAATATGCAATCGATCATGGGTCCATTCCA
TGAAGATGACATAATAGAGAAGCAACAATGCAATCCACATGCCACTATCT
CATTTAATAAAACATTTATACTAGAATATGTAAACCAGCACAAAACATAA
TAAACTGTCGCTCTTAATTTTGAAAGGATCATAATCTTCTGTACTGTCTA
AATTGAAGACATGAAAATTCCATTATGTATTTTATTCAAGTATTTAAAAT
GGCCATCATGAACTTAAAAAGGAATCAGAAAAGGCTTTCATGATCTTCTA
TACGGTCTAAATTAAAGACATGAAAAGACCATTATGTATTTTATTCAAGT
ATTTTAAATAGCCAGGATGAACTTTAAAAGGAATCAGAAAAGCTGAAAAG
GCTTCAGGCAAGTGAAAAAGTGTCTAAATTAAAGACATGAAAAGACCATT
ATGTATTTTATTCAAGTATTTAAAATGAACAGGATGAACTTTAAAAGGAA
TCAGAAAAGGTTTCAGGCAAGTGAAAAAGGAAGAACCATGCAAATAATTG
CGTTTGCCGGGAGTCGAACCCGGGTCTATTGCTTGGAAGGCAATTATCCT
AACCGTTGGACTACAAACGCTATTTGTCAGTTATTAATCAAATTTATTAA
TGTTCAAAGCTAAGCACAACGTGTGACACTACTAATCATTGTCAGGCAAT
TATCTATGGTGCCTAACAAAAAGACGGTGGAAGCGATTAATGGATCATAA
CTTCATAAGGATCGTTGCACAATCATTTTCTAGCATAAAACTAATTAATC
AAGAACCTCTCACTGTCATGACATTCATGCATAGATTGACGCCTATCTCA
GAGGGAAAGGAAGTAAATGTATCACACTCTATCTCAAGCTGCAAAACAAC
GACCCCAATGAAAACAGCGGCCATCGACCCATGCATTCGACGTCGATCGT
CGACCTGCAATGCACACTAATCTGCTTTGCTTGGTTGCATTCATGTCGGC
TCACAGTTCATCAGCCTACGATGCTTGAGCTTCCTGATCATGGTGGACTC
TGCCTGCCGCTGCTAATTCCGGTGACCACGTAGTACAACGAACAGGAGTC
TACTTGACTTGTAGTAGTAGTGCTGTGCATTCAAAGTTCAGTAGTTGAGG
TGAGCATTTCAGCACCAGCCATCATATCTCCATTAGCCCATACGCTGCAA
AGCAATCTATCATCATGGGCCATGAATCTATAATCATGGACCATGATCTA
TGAACAAAGTGGTAGTTACGTACCAGTAGTACTGTATTAATGCACCGCCG
AGTTGTACGCACTTAAGAGGGGAGAGAACAAAAATGTGATGTTATGTTTA
ATTCGTCTACATCTTGGTCGCCGTCTGATCTCCTCATGATCTGAAAAAAA
AAAGCTGGTGATCAGGATTGGAGTGAATAAATCACATGCTACCTACCAAC
AGAACAAAGGTTCAGCACAGGAACGGACCCCCACAAGAGAGGCCCTGATC
GAATTCTGAACCAGGGGAACAGTTATGTTCAGTACCATGTTATTACTGTT
GCAGCACGAGCTCCTTCGATCCCCAAATGTACTTATGTACTAGTATACAT
GTGTGCTCAGCTTGCGTGCCCACACTGAACTGGTAGAATCAGATCTCCAA
AACTTGTAGTCTAGTGTAATGGACAGACCAAATCTGAGTAGCAAACCTTT
GATGAAACCAGTTGTTTCTTGCTCGTACTGTCTCCTTTCGGTGATTGAAC
TGCCAGGACCACCACGGCGCTCGTCCAGGATAATTGAACTGCCGTGCTTC
TGCTGCGACCCTGCTTGAAAAAGCAAAATGTTTTGTACTGAATCAGTAAT
TACGGTGAGTTGTACCGTGGAAACTTTAACTGCAGACTTAACACTAATTA
AGTTCAGATTTTTAGTTTCAGATTTCCATAACATAGCCAGGAAGAGCATC
CACAAGATCAGCTCTTTGGTGTAGTAGTAACAGATTTAATCATTTTTCTA
GGAACACATGGAAGACTTTGCATATAATTGCATTAATTTTCTCAAGGAGA
GAATAGGAGGAAAAAAACATGGAGAAGTCATAAAAACAATCGAGTTCTTT
GTTCAAGCCACCCGTCAGATTGCCAAGGGATCATGATAGCCTGGAGGATT
TGAATTTCATATCCCAAGTGCCAGACGCAAATGTAGAAGAGAGCAGAAAT
TAAACAAGATGTGTGGGATGCAAGGAACAAGGCTAGCTAAGACACAATGA
TTTAATCATGGACAACAAGCATTCTGTTGAATTCCCTGGGCAACTGCTCC
CAGGACAGACTCAATTAAGTTGCAAGGAAATGTAGTTGAGATCTGGATAG
GAATGGCACGGTTCATGTCAATTATTGATCAGTTCCTTCATTTTAGTGTA
TCCGTGGAGTAGTATGCAAGTTGCAGCCGCAGCAAGCCATCTCAACAGTA
GATGAGAATAAGGTGGTTCGAACTGTGACATTCTTGTGAGGACAAATTTC
AAAATCAGGCCACACAGTTTCTCAAGCAATTTGATTATACGCATTAATTT
AGCTGTCCATCTCCTCTTATTCACTGTATGCAAATCCCATCAAGCATATA
TAGGACGGGGATTCGGATCAGCTGCAGTACAACTATACTGCAGATACAGC
CTGCCAATACTGCAGACACAGCCTGCCACAGAATCACTGTCCATGGCCAC
TGTATATATAGGATGACTTCCAACAACCCAACAAGTAAATGAAGACATAT
ATGTGAGCTCTAAAAAAAATTGAATTAGTTGTGCTAATATGTTTACTTGA
TTATATTAACAACTGATAGTCATTACATAAGCAACAAAAGGTGGCTGAGA
CATACTTACAGTGATCACCAAAGAGATGATTATACTATATATCAGAGCTG
TCACGCAGTGATGCAAATAATCCAGTGGTTTCATCCAGCTGCGTCTCACC
TCAGAGCTATGGTCAGAAATCAAATTAACATAATCTTGATCTATGTGTCA
GTTAATACTTCCCCAGGATATAAGTTGTGCACATCCTAAAAGGATTCGTG
CGGCCTATTATGTACCATCGAAGGATCCAAACAAGCATCAATGATACTAG
AGGTGTTAACTGCTGATCCTTGCTGCAGACGAAAAAAAGAACAGATTAGT
CTCAGAAATACTTTCTGAGGCTATAGAGAATTGAGAGTCACCAACCACAA
CATGAAAAGAAGACCAGTATGACACCATGAATCAGTGTGACAACATTGAC
CAAAAGCCATAGACGTGGTTGACGGATGTGGTCAACATTACCCCATTGTT
GTCATTGCACCGACTCTACCATGAAATCTGACAAAGACACCAACTGTGGA
AAAGAACCGTGCAATCAGCTGATCAATTTCTCCCATCTGACACTACTTGT
CAATGCACCAAGTATGGAACATAAAATTCAATGTACTGGAAAGTGGAAAC
AGAACTAAAGGCACTCACATATGCACAGTAATGACAATCACTGTTCCCAT
GCAAAGGGAGATATGACTTTATTTCTCATATTTACCATTTTTTGTTCTGT
GTCCTTTGGGGTGTGGAAGGATCTTCTGTAGGCATGCTCAAACTTAAACA
TTGAACCAACAGCCATTTGTGGACGACTATCTCACCAAAAATCTGAACAA
GAACATGATCCTACTTTGAAGTGGTGAAACCTATATGGGTCTCTCAGCAC
AATTTCCCTATTAAAAACCATGCTAACCAGCTTAAATACCAGATGACAGT
CTGAACAGACTCTGAGATTCTTGAATATTCTTACTGTAGATCCTTCTGGG
ACAACGATAAGGCCATATGCCAACGCGAGTTTCTCACTATGGTTCCAAAG
GTTTTGCTCCTTCTGCTCTTCATCTGTGTCATGCAGTGCAGATGATGTGT
CAGCAATATAACCTACTTCCCTGAGTTTCAGCAACATTTCATCTAACTTT
GCGTAGATCTTCTCTGAATGCTTATGACCCCGGTCACCAATACCAAAGGT
GCTTACTTCATTCTTCAGCTTAAGCCAACTGCAAGCTGGTCTTTTGTTTA
TATTGATGGTTTTCATGTGACTTCGTAATTTGTCAACATCCACCCATCTT
GCATTTGTAGCATATAAGTTTGACAGAAGAACATAAGCTGAATCATCGAA
TGGATCCAATTCAAGAAGCTTTTTGGCGGCTTTCCTCCCAATTTCAAGAT
TTTTGTGGGTTCTACTAGAGGACAACAAACTCCGCCATATCAGATCATTT
GGTAAGACTGGCATTTCTTCAATAAATCTCTCTGCCTCTGCAAACCGACC
TAAGCGTCCGAGAAGATCCACTATGCATACACAATGTTTTATTCCAGGGG
AAACACCAAAGGAAGAAGCCATAGAGTTATAATAATCTATACCCTTGTCT
ACTAGACCAGCATGACTACAAGCTGAGAGTAGAGCAACAAACGTTACATA
GTCTGGCTTTCTACCCATTGCAACCATTTGCTTAAATGTTTCCTCAGCTT
CCTTGAAATACCCATATTTTGCATAACCAGATATCAGCGTATTCCAGCAT
TGTTGAGGTCGAATGGCTTGGTCAGGAACCATTTGCAACATTTCATCCAT
CTTTCCACATTTCCCATACATATCCATTGCAGCATTAACAACGTATGAGT
CTGAATCCAGCCCAGATTTCATACCAAGACCATGTAGCTGCATGCCTTCT
TCTAATGATGCGAGGCTTGCACAGGATGACAGACATTCAGCTAGGCAAAC
ACGATCAAGTTTGTTTCCAGCATGCTGCATATCAATGAAGAGCTTTAGAG
CTTCCTCTCCATGGCCAAGTTGGACATTTGCTGATATTATGGCATTCCAT
GAAACAATGTTTTTGTTGGTGATACTATTGAATATATTAGTGCTTGACTC
TAAATTGCCACATTTTGCATACATTGTGATTAGAGAGTTAGCAACATACT
CATCTGACAAAAATCCAGTGCGTATTATGTATGCATGTAAGGGCCTTCCA
TAATTATGCAGATCATTTGAAGATGTGAAAGAACCATGGATATTTATCAT
TGTAATGTAATTTGGCTTTATCCCTGCACTTCTCATCCAAGAAAATACTT
GCATTGCCTTTGTACCATCCTCAAGTACTGCGTAGCCACCAATAAGTACA
TTGTAGCTGACAACATCATGAGTCGGCATCGACTGAAAAACTTTCTCAGC
ATCTTCCATAGAATTGCATTTCCCATACATCGTGATGAGAGAATTACCAA
CCAGTAGATTTCTCTGAAGACTCAACTGCAATACGATGGCATGAACCATT
TTGCCATCTATCAAGGCTCCTGGACTTGAACATGCTCCTAGAGCACTGGA
AAATGTCAGGTGATTTGGGATTTCATTTGTATGAAATAACTGACCTAGTG
TCTTCAACGCGTCGGTGCTATTACAGTTCTGCACATAGGATGAAATCATA
GTGTTCCATGATATTAGGTCCCTTCTACTCATGTTCCAGAACAGAAACTC
AGCATCACTCAATTTTCCAGCAGCAGAGTACATATTAACCAGAGCATTAA
TGACTGTTACTGATGAATCCAGACTGCTCCTGAGACACAGGGAATGAATT
CCACTTCCATGGCTGAAATGATCTGAGGAGGCACAGACAGACATCAAGCT
GCACAGGGTTGTTGCATCAGGCCTTAATCCATGATGACGCATATCTGAAA
ACACCAGAAAACATTTGCTGCAGATTCCTTGATGTGAGTACATCGATATC
ATCGCGTTCCATGAAATAGTATCATGTTCCTCCATTCGATCAAAGAGCTT
CTCAGCATCCTGCACCCTTCCCAAGTTGCCAAACATGGTAATCAACGAAT
TCGCCACAGAGACCTGGTTTTGGAGTCCAGAGACAATGACATGGGAAGCA
ACCTGAAGCCCAGGCACCTCATTCTCGAGGGATCCACACAAGCTGACCAC
TGTCGCGAACGCGTTTGCATTGCACGGGACCCCATCCCTCCTCATCTGAC
GGTAAGCTCTCAATGCCTCTTCCAGGTAACCATTGGATGACAATGCCACC
ATCAGCGCTGTCCACGACACGACATTCCTCTCGGGCATCTCCCAGAACAA
CCTCTGCGCATCGGACACGATCCCACGGGAGCCATACAGGTGCAGGAGCG
CCGTGCCGATGTAGACGTTGCCCATGAGCCCGGCACTGTGGGTGAGCGCG
TGGATGGCGGCGCCGCACGCGATGCCCTCGTCCCGGCCACGGCGCTCGCA
CGCGGTGACGAGGCTGGCGAGCGCGAACCCGCTGAGCGGGACGCCACACT
CCCGCATGCCGCGGAGCAGCTCGAAGGCCGCGCCGTCGCGGCCGCACCGG
ACGCAGCCGGAGACGGCGGTGTACCAGGACGACGGGGTCCGGTCGGGCAT
TTCGTCGAACAGGTGGAGCGCGGCGGCGGCGGCACCCCGTTGGCGGAAGT
AAAAGGCGAGGAGGGTGTTGCGGTGGAAGGCGCTGAGCGGGAGCGCGAGG
CGGACGGCGAGGCCGTGGATGGCGCGGGCGAGGAGGGGGTGGTCGCCGAG
GCGGGAGAAGCCGGCGCGCGGGAACTCCGCGACGGCGGGGTTGGGGTGGT
CGGCGAGCAGGGCGAGAGTAGATGGAGCGCATTGTTGCGTGGAGGCGGTA
GTGGATACGCGGCGGGAGGAGGAGGAGGCGGCGGCGAGGAGGGGACGCGG
CGGCGGCCGGTGGAAGCGACGGCGGTGGATGGCCGACGGCCGGGTGCGGC
GAGGAAGGAGAGAGAGAAACAGCATCCAGCTTCACGGCGGCGAATTTGCG
GCCCATCAAATAAGTAGAATACTGAGTAATAGCCCAAAAGAATTAGCCCA
TCAAGGCCCATGAAGCTTTGGGTCACAATTTGGTCATACGGCCTAGCCGT
TCAAGCCCTAGTAGGCATAGGTATTGGAGTTAATTGTGAAAATCAAGCCC
TAGTATGCATAGGCTATGCATGATCACCAAATTCCTCTTATGCGTAATTT
GGTGGTGTACTGACCGGATAAAAAGCCATAAGAATCGCATTTGGTTGTTT
GTCGATGTCGTGGTAGTAGGTGCCAGTGATAGGATCACCGTGCGGTAGTA
GAGATGGAGTTCGCCCTTCATTCCCCTTCAACACACGTTAATATCAATAG
TCTGAGAGTTTGGTTTTGGCTAAGCCGTAAGTCGATTGTCACCAACGAAC
GTGTAGCGTTCCCTTTATATGTGTGTGCATTGAGAGGATTGGGGATGAGT
CCGTTACGTAGATAGCGTGTCCAGTCATCGCGCGTGAGAGAGCAACGTGA
GCTCGAGACCGAGGGAATCGGTGCTCGATGTTAGGTGCGCGTGGGTGTGG
GGTGGGCCAAGTCCATTGGCACAATTATCTGACTTGGTGGCCAGAGATCA
ATCTAACAATAGGTACTAATTGGATCACAATTATGTGATCCTTAGGCTGC
TTTCGATCCTTTGCAAAAGAGAAATATTTTTAGTGCACACAAAATAAGAA
AGCTCATTAGCATATGATTAATTAAGTATTAATAATTATAAACTTGAAAA
ATGGATTTACTTGAATTTTTTAAAGAACTTATATATAGAATTTTTTTTTA
TAAAATACGTATCCTTTTACAGTTTGAAAACGAGGAAGTTCAAGTTTAAA
GTTGAAGAATAGAACTAAGCTTATTGGCTCATCAAGTCTTAGTAGGATCA
CAAAAAATAAAACAAAATTGTAGTCTCAATATATACAGGTACGGAACCAT
GCATCGTGCACCACCGCCAATGGTAAAAACAGGCGATTCCTCCGGCAATA
GCCATATGGGTTTTCCTATCAATTAACGTACCTCTCGATCCCGTCATTCT
CACTGAATGCGGAAGACGATGGCGTACGTACGTTTGATGGGTTTAGCAGA
CCGGTTCTTGCTGGTTTCCGCGTTTCTCCTGTCTATATTACGCAGCTCAG
AATGTCAGATCCTGTTGTTTCTTCTCATCATCGTTTTGCCAAAGAAAAAG
ATCGATTTAGCGTTCTTCTTTGTCCTCTTTCACCTAGAACACTAGAGGCA
AGCCTTGAACCTGCACTAGAGTTAAGCAAATCTTCCAGAGCACCGTGTTT
TTACATCAACAATAATATAACAAAACAACAATATAATCTAATAGAAACCA
ATTGGCTAGCAATGATACGATAGAATAAGCACCGATCCGAAGGTTAAAGC
ATACATCAGCCGGAGGTCCAATGTCATAAAATCTAAACGATTAGATAAAC
AATGAAACATGCATTTATGTCACAATCGGCTAAATCCAATTTGTATGTAG
TCATTATAAGCTGATATGACTTACATACCTCATCGGCTAAAACCCTGATA
AAACCATTATTGGCAATCAAAAGGTAGGCTAGGGATTATGGTTCTAAGCA
CGACTTAGTAGATTAAACTTAACTGATGCAGCACTAAGTATAAAAAGAAA
TATAATATCTAGACAATCAAGCCCTTGACTGATTTTCAGGATGGTGGATA
CCTTAACTAATCTAATCTGGTAAAGTAATTTAGTCGATACCAGCGTAAAC
CCTAAAGCGTATCTCAGCCGATACAAATAAATCGAACTACCAAGCTAGAT
TAACTAACATATATGATAGATAGGTCCTTACATTGACAAGATCAAAGTGT
CGAAGCCCTAGCCCCACCGATGCAAACAACCATAACAAGTCTTACTACTA
GTCGGAGCATGAACTCGTCGAAAAGATAGAAAAGTAAAAGGGGTGGCGAT
GCGCCGAATTTGTATTGATCATAGAGATAGTTTACAATGATCCCGTGTGC
ACATATTTATACCCATGGGTAGATACAAGTCCTTATTTGTCACGCCCGGA
AATTCACTAATAATTTCCGAACTCATTTGTGCATAAAATCCTCGTCCAGG
AATCAGCCGAGGTACACAAACTGACAATTTAATATACAGATTCATCAAAT
TAACTAAAACGATAAATACTTACTTAAGAGGCACTTAGTCCTCACCATGA
AGAAAACTGCAGCGGAAAATAAAATCTAGCGAAGCTCCGGCTCCACTCCC
ACAGGCAGCTCAACTGGGGTATAAGCCAAACGTCTTCTCCTTCTGGATCC
TTTTTCTTCAACTGAGGTTGATTGATTATTGCAAGGTGAGCATATGACAT
ACTCAGCAAGCCACACAGCAAATATGCAAGTGCACAAGGATACCAAAGGA
TGGCATAATATAGGCTCATTTGCAAAAGCAGCATTTAGCAAAACATTTAA
GAGAAGTAAAACAGTGGAGTAATTGATCAGAAATTTTAATCAACACTGAA
CAGCATACCCATGCTGCACAGGCCCAACCATCCTGAACAACCATACCCGG
CTGAACAGATCTAACTCCAAACCAGGAGCTAAGCAAATTATTACCAGGTA
TAACATCCATAATTATTGTGAGAGGTGTGAGACTAATCACGAAAAACATT
GCTCAACTCGCCCATAACCGCGGGCACGGCTATTCGAATAGTTTTACTCT
GGCCAGAGGTGTACCACTGTACCCACAAGACACAGCCTCAACATCATGTC
TACCATGCGTCGCGATACTGGAAAGTACCCGAATAGAGGCTGTGACAATA
CCCTCTGCATAACACAACTCACCACAGTGCACCATTCCTGGATCATAATC
ACCCCCTTATAAAACAAGGCATGGACTCCCCAGCGACCCCCGTGGGCTTA
TCTCCGCCACTTCTCAGTCTGGTGCTCCGTAATGAATCATGTTATACAAA
AGGTAAAGCCGTTGCCCACGCTGGCTTGTGGTTGGCACGGTTAATGTTTC
ACAACAGTAGCTCGTGAACCGGTCCTTAATTGTCATGAGCACGACTCTCA
AAACCATGTGCTCACAACCCACCATTAATCATATTTTAATTACCAATTAA
TTATCATAACACGATTAACCATCGTGAGCTACCATTAAATATAACCATAA
ATAATAATGTAGTACATATGATTCATCCCATTAGTGAGCTAATGTTTCTA
AGCATGGCTAAGCAATTATATCTAACATCTAGTTGAATCAATATATATAA
AGCTCAACTAGTCAAATTAAAATATCCCAAGGTATCAAGGAATAGAGTAA
TCAATGCAAACAGGCCATAACAAAGGAATAGGTTCACACCACCCGGTGAC
ATTCGAAAATAAATGCACAGTTGAAATAAATAGAGAATTTAAATATAGGA
TCAACATGCTCAAAGGATTGTGTTTAGTATCTGTGTGACTTGCCTTGCAA
TAATCGGTCTTCAATTAATCTTCTTGAACACTTCCGACGCACTCGCAAAC
CTTCGCAACGACGGAAACGACAAGCTATCACGCAAAATGAGGAAAAAGAC
TAATAAAAACCAAATAAACAGTACATAAAAAGTAAACAAACATGTAGATC
ATAATTTTAGATGAATTATGAGACTTGAACGGCCTTATTCTGACTTCAAA
TGAATTTATTATGAATTTTACAAGATTAAATCTAATTAAAGCCCATTTAA
AAAGAATTAAATAAATTTAATTCAATTTATGGATAATTTTAATATGTAGA
TCTTTATTTTACACAATTTTTGCAACTTGAACCACATTAAACTGAGTTAA
GATGAATTAGTTATGAATTTTTAAAGATTAAATCGGATTAAAACCTTTAT
ATCGGTTTAAATTGAATTATGACGCAATAATGAATTATTTTTGAAAAGGA
AAAGGAGGATTATTGCGTCAGCGGCTAGGGTTTGCGGTGGACCGGGTGCA
CGGCAGCGGTTCACGGAAACGAACGGCCGAGATCAACCCTATCCAAAACG
GACGGCCGAGATCGATCGGTCCACGACCGGCTCACGGCGAACGGCTCCGA
TGACGTCAGCGATGACGGCAGCGATGACGTCAGCACCGGCGGCGACTCGG
GCGGCTCGGGCGCGCATGCTCGTCGGCGAACGACGGCGCGGCGACGCGAA
CGGAGGGCACCAACGGGTAGAGGGCGGCGCGGCGAACTCACCGGTGACCA
AAGAAGCGGCGGAGGAACAACGGACAGCGACGGCGACGAGGAAGAAGCGG
CGGCGGAGATCGGGTCGACGACGGCGATGGCGTTCCGGCGGTCTTCGGCG
GCGGCGAAGCGGTGGACGGGGACGGCGACGACCTTGCGAACCCGATGGTG
GCGACGGCGACCGACGACGGCGGCTGCAACGGCGGCGCGACGCGGCTGAA
CCGACGGCAACGACGGCGGCGACTAGGGCTACGCGGAGGCGGTGCTAGAC
GCGACGGCAGGCTAAGGCAAAGGAGGCGACGGGTAGAGGAGAGCTCGGGG
GTCCTTTTAAAGGAGCAAGGAGGCGGCGGCGAAGGCCCACGGCTGCCGGC
GACGAGAAGGAAAGATCGGGGAAAACAAATCCGAAGCAAACTCGAATCCG
CCTATTTCCAAAGGAAATTAGACAAAGATTCCAAAAGAGAAAAGGTAGAG
GAGATCGAGAAGATCATTTCCCCTCTATCAATTCGGCCGGAGAAGGAAAG
ACGCGGCCGAATTTGGAAGGAGACGGCGGCGGCTTGCGCTAGGGTTTCGG
GCGGCGGCGGCGCGAGGAGGACGACGGGTCCGACAGACGGGCCCCAGCTG
TCAGCGGCTGAGAGAGAGAGGAGAGCGGCGGCTCGGCGGACTGGGCCGGC
TGGGCCGACTGGGCCGGGGAGGGAGAGAGAAAGAGAGCGGGTTTTGGGCC
GACTTTCGGCCCAAAGCCAAAAGAGACTTTTAAAACCTTTTTCAATTTAA
ATTATTCATGAAATGCAATTCCATTTATTAAAAATACTTCCTTAGCTCAA
ATAAATCCCAGAAAAATCTAGGAATTATAGAATTAAGCAAAGTATTTAAC
AAAATTTTATCTAGCCCAATTTTATGTTGAGATTTAGCAAATTAAAATTA
GATCTTCTCTTTTAAGCTTTTAAAATTATTTCTAATAATTCCTTTTAAAC
AACAATTTATAATTTAAGGATTTTTAAACAAGAAAAGCTCTTAACAAATA
TAATTAGATCATTAATGATCAAATAATTACTGAACTGTTCTTTGTATTAT
TTAAGAATTGAGCTCTGAAAAATTCGAGAAAATTTCAGAGAGTTGACTTA
ATCATGGAGAATTTAATAAAAATTAAATCCATCCATGCTTTATATTTAGG
AAATTTTATTTCCCACATTTAACTTCACTTGTAAATTAAAGAACACTTAA
TATAAATTCTATTATTAATTTATTAAATTATTTATAAATCCTGAAACAAA
AATCAGGATGTGACATTATTGGAAAAGAAAGAAACTTTCCTAAAGATAAA
AAGAAAACATAAAGTCATTATCGGACACTAAACACCACTTCCTTAAATAT
AAAAGGAAACTAATAAACTTTTCCTAATTGCTACCTCTGTCCCAGAATAT
AAGCATTTTTAGAGGTAGACACAGTTATTAAGAAAGTTGGTAGAAGTGAA
TGATGGAGGGTTGTGATTGGTTGAATAGTGGAGGTAGATGGGAAAAGTGA
ATGGTGGAGGGTTGTGATTGGTTGGGAAGAGGATGTTGGTGGAGAAGTTG
TTATATTTTGGGACAAATCTTGAGGGCTAAAAGTTGTTATATTTTGGGAC
GGAGGGAGTAATAGATAACTTGCCATGCCGCATCCTCATTGAACTCGGTC
TTTTCTAGATAAGCTTCCTGGAATAGATTAATTTCCTTAACCGAATCCTC
CAAGAATCCGACTGTTAGCGACTTGATAACTCCCATCGGCCGGTTCTAAT
ACTCTGAAGCCGATATTGAAAAAAATTACCAAATTTCACTGTTAACAATA
TGATAAATAGGTAGGCAAGTATACCAACCGAACCAGAGTGATCCAAGAGG
TCGAAGCGATGCAGCCTTGGACAACACCAATGTAGTCGATACAATTGCCA
GGGCCGGTGAAACGTAGGACTTACCCCTTCGCCGGAGATCGAAAGCCGAT
GCAGCCCCGTATTAGGTGCCAAGTTCCGCCGGTGATAAATAAAAACCTTG
GAAAAGAGGGTGGCGATGCGCCGAGAGTAGTTGTATTGATCTGTGAGATA
GTTTACAACGACCCCGGGTGTACATATTTATACCCATGGGTAGATACTAG
TCTTTGTTAGACAAGAAAAAAATACTTTTCTAAAGATAATAGGAAAATAT
AAAGTCCTTATCGGACACTAAACACATTTTCTTAAAAATAAAAGGAAACT
AACAGACTATTCCTAATTAATAGATAAACTGTCATGCCGCATCCTCCTTG
AACTCGGTCTCTTCTAGATAAACTTCCTTTAGTAGATTAATTTCCTTAAC
CGAATATAGCAAGAATCCGACTATTGGCGACTTGATAATTCCCATTGGCC
GATTCCAGGACTTTGAAGCCGATAATGACTCTAGGCCGATGATGATGTGG
CGTCCCCAAACCTCGTGGGTCCGGAGGCCACGATACTGTACCTGTGTAAC
ATGTACCAGTCCCAGGATACACAAGCCGGTACACACAGAACATCGGTGAT
CCAAAGCAGTCTAATAATATTACATCACTGCGAATGGCCTTACATAAGTT
GCCATTGTGGACAGAACCGAGATGGATAACGACACGACATGAAACACGAT
AACAAAAGCAATGACAACAGAGCGGTAATGAACAGCGGAATGCGACTTAA
CGATTAAGTGCTAGGCTAGTGTTGGCATTTGATACGGTTAGAGATAAAAA
TCCGCAAGCGCATAGCACTTCCCCTACGGAGTATTCCAAGGGTATCGAAT
CTAAGGGAATGTGTGTGATCAGAGCTTCCTCCAGTTTATCCAAGGACACC
AAGCAAAAGATAGGCCAGGATAGAGAGGATTTACTAGTGAGAAACAATGT
CTAGGGAAAGCTTAATTTTAATTCTAACGCAGTACTTCAGGCACTGGCAA
CCCGTTGTTCCCAGATGTCGCTCTACTACGTACCCGGACAGGGAGGTCTT
AAGTGCTCTCGAGGGCTGTCACCACCTCTACACCCACCTCAATGTACTGT
GGGATATGCAGCAATTACTAGATAATAATTACCTAAACACCACGTCTAAG
CAATTAATATCTACTTTAGTGTTAATAATTCACCAAAGTAATAACTATAT
TTTAGTTGATTATAGTGAACAATAATCCCGTATGCTAATTAGGAAATAAC
CAAGAGGTAATTCTCACAAGATAAATCTAAATTACTCAAGAAGAATATTA
TATTGAATTCGGAGTAATAAACAGAATAAAAGAAATAGGAGAAGATTACC
GACAACTCCGGAATTCTTCCGACTCCTTCTACTCTATTCTCTTCCTATTC
TAGTATACAATATAGTACAATAGAGCCTCTTATAATTTAGCTCAAGCTTG
CAAGTGTGTGTATGAAGTGAGGAGATGAAGCCTTTATATAGAGGTAGGTA
TGACGGTTATACTATGCGAATTGTCGGAAATGCCCCGCAACCGCCATCAG
GAATGCATCAGGAGCGTCCATGCAAAACCTGGGATCAACAGTGATCACTA
GGGTTCGGCCGAACCTGGGCTGGGCCCTCCTGGCTTGGCCTTCGGTCGGT
GGACTCCCTGGACCTTCCTCTATCCATTTCTTGGAGTTTTGGGTTGATTT
ACTAATGTTTCGATGAAGTTCACAACCCATCATTGTATGGATGCATAATT
CTCCTCACTTTAGTCTGATTTCCCCCCCAATACCGGGATTTATCATCTGC
ATACAAATATACACCAACACTTGTGGAATATGTGAGATTAAACACTTATC
ACTATGTTGGATGTTTTATTATCTGATCTTTATGCAGATGTTGGCGGTAT
AGAATCGGCATTTAACAGCCGCCAACAGCTAGGCACCTAAGCGACTAACT
TATTCCACGGGCACAGTTTGGGAACTAGGCCCGAAACCCTAAAAGTCTTC
ACAGTTGGCATGCTTCTGAAGATACTCCTCAGCGGTTGGATCATATCCTC
CTTCTTCATCTTCAAAGCCTAATATAATTATATATAGAGCAAGGGTGAGT
ACTTTCGCACTCAGCAAGCCATAGGAAAGATGACATGTGCGGCTACCAAA
GAGGCGGAAGGTTTTGTTTGCGAATGCTAGCCGTTGCTCAAAAGGTTTAT
TTTTGCAAAACTCTGGTGTGTCAACTTTTAGTTATCGGAAAGAGGCTCAC
GCCTCAATCCATTCCACAAGTTGCTCTACAACAACTTGTCACAAGTAATT
AGTGAATATGTATACTTATACCAACACCTTATACTATAATTAGTTCTCCA
CAAGTTTCTCCAACTCCTGCACTTATCTCCAATTTACTTCTCCATGAGCC
ATCTCAGCTCAAAACACCACGATCCATCTCAGCTCAAAGCACCACGAGCC
ATCTCAGTTCAAATCACCTCCTGACTTAACAGTCCAGCTCCTGCACACAC
TATGATGCCAACCGACATCCCAGATCACACAGATCTATTCCCAACCACTC
AGGTTTTCCGTCTGCCACACATACTGACTCTGGAAACGATTCCCATCCCA
CAAACTAATTTCACAAAGCATTTACCCACACGACACCGGAAGTCCGTTGC
AAGGCCTTTCCAAAGTTAGTCCATTGAAAATCCCATGCCACATAGTCGGT
CGAGTCGCACGACAAGCATCAGGTAGTCTCAGCCCTATCGTCTACTCAGG
GTACACTAGGGATGCTCCTACACCTATCGGTACCGTATCGCCACAATAGA
GGCGGGGCCACACATGGCCAAAGATCTCATCAACACACACAACTTCATCT
CCTCATCCCCAGTGTCCCACTATTACTGGCATGCAAGATAATCATGGACT
AACTAAGTACTTTTCTAGGGGTATCCCATAATACCCATGTGGTCGCACTG
TAAGATAATCATGGACCCATCGGTCCTTAACGACAATACATAGCCAGCCA
CACATGCCCAGCCTACATATCACCAGGGTTCGCAAACTAGTTTTACTTCG
CAAACATACCGACACTGAGCATCGGGTTTTGAATAGTTGAATGGAAATCC
ATGTTTCCCACACAACAATACAATCGTGGCATGCCTAAGCAGAACTACCT
CGACGTTCAGACATGTAGGGTAAGACGTAGGAGCGTAATATGTGGAGCTA
CCAAGCTTGGTATTCAATATCCTATAGAATATAAGTGCGACTAATAGGTA
GGTCCATCGGATGCGTTCGCAAACCGAGGCCAAATAGTTTAACATGTAAC
CTAAGCATGCACATTTACAAACAACATAATTTTGCACATATAGGAAGCAA
TATGGTCAAAGGTGGCTTGCCTTGGTCCTGCGAAGGTTCTTCCTCGTCGA
GAACAGCTTCTGGATCGACCTCGGGATCAGCAACTATACGCGAAAAAGAG
AAAATCAACACAAGAGCTAATAAAGTAGTTCAAACAGTAAGATATTATAC
TGCTATTAGATAGATCTCATTTTTAGAAAAATTATGGAAGCCCGAGCGGA
GGGAGAGCCGGCACGGCGAGGCAGCCGACGGAGGGCGGCGGAACGGCGGT
CAGTGCGACGACGGCGGCCAGCGTGGCGACGAAGGAAGGCAACCGGCAGG
GGAGATGTGAGGAGGAGTTGACGCTAGTCGACTGTCGGTGCGGCAATGGC
AACGGCAGCCGGCGCGGTGACTGAAGAAGGCGGCGAGGGCAGTGGAAGGT
GGGGCCGATGTGGCTGGTGGATGGCGGAGGCGGCCACGGCGCGAACAATG
ACGGCCGGGGCGACGCGACGACGATGGCCGGGGGGGGGGGGGCGACGCCG
GCTTGGGGGAGAATGAAGACGAGGGCTTTAGTGGCGGAGGCGGAGGTGGT
AGTGGGTCGCGGAGGCTGCGCCCTTGCTGTGGCTAGGCCACCCTCGGTTG
CGGCGCTCGCGGCGGTAGGTGGAGGGTGTGGGTGGGTGAGGTGTCTGGTG
GTTTTTGGGGCGAATTTCCTCGCGGTGGCTTCGAGGAGAAGGAAGCAGCA
AGGCTTCCAGGGGAAGGAAGGAGGAGGCGGCACTGTGGCACAAGGACAGC
GGCCGCGCGGCGCACGCTTTCGGCATGGACGCGCGACCGTGGAAGCTGGA
ACTCGAGGTGGCAAGGCCGTGCACCGAGTGCATCGGTGTTGGCACGACAT
GGAGAGGCTTCGAGGAGAAGGGAACAGAAGGCGGCACAGTGGCGGAGACA
GTGGCGGCGCAGTGGCGTGGACGCGGCTCACGCGGGCGGCGTGGACATGT
AACTGCGACGATGGTGAGCGAGGACGCAAGGGCGTGGACGCGAGCGCCAA
CCCGACAATGTCAGTCACAGTGGCTGGAGCTTCTAGGGGAAGGATGAGCG
CGTCTGGGATTGGTAGAGGAATGGCTCGACACGACGCGGCACTGTGCAGC
ATGACTCGGGCAGTGCACGGTGCTGTGCGGAGGGTGTGGGGCGGCTCGGT
GTTGACGGTCGTTAGCGATCAGTTTTGACCGTCAAGATTACTAAAATAGA
GGAGAACTAGTTATGCTTGCAATGCATATTTGTGTTAGAATAATAATATT
CCACTCGTATTAGGTTTACTAACCTTTTGCACAACCATAAAGTGGTGGAG
AATCAACATCAAATCAGATGATAAATCAATCGGATGATGTCGAGAATCAG
ACTTATGCATGAATGGGCCAAGAACTTAGAATTGACACAATGAATTGGGC
CAAAATTCACAAGTCTGCGAAGAGAAACAACAGAGAAGGCCGCTAGCCAA
AACCTAGGCTAGTTGGGCCGGCCCCTGGTTCGGCCGAACCAGGGAACCCC
CCTTGGCACCGTTGGATGCAGGGTTGCGGCTGGATGGTGTGGATTAGCTC
CCAATGACGGTTGGAGGGTATTTCCGACCATTCCAACTATCACAACTGTC
ATTGGGAGGCTATATAAACCTCTCACTCTCTTCACTTCACACGCACACCT
CAAGCAAAGCTCTCTTATATTCTCTCAAGTTTAGGTTAGTGTTCTTAAGC
TAGTGGAGTAGGAATATAGTAGAAATCGGAGTCCGGAAGCCTCCGAAAGA
TTTCGGGTATGGCTCTAGTAGCTTTCCTTTCCTCTTTTGTAAGCTTTGTA
CTTTTATTAGAATACTTTTCTTTATACATTAATGGTATTGAAATGCTTTC
CGAGTATATGAATGCGAACTTTACATTATGTTCATGTTATACTGATTATA
CTGCTAGCTTATCCGGGAGATGCATAGGTACGGGTATAATGTTTGCTTAT
GCAATTACTCTATGTCATGACGATGATATTAGAGTAGTATCTGGTAGTTT
AGGCGTGGTGTCTAGATTACGGGATATCATTATTTGGGGTTATATGACGC
GTATGAGAGGTGGGCCGCTGATGGTTATAGCTCAGTATGGGTATTCCTCT
GCGCGTGTATATAGTCCTAAGTTAATTTCCTTGGGTCGATACTCCTCTGT
ATTTAGCCCCGGTTGTATGGTCATGACGGACTGTCGTAAGGAACTCGGTA
GTCAGGGGTGGCTTCTCGAAGTACTAGGTGTTGGTATTTCTTAGTGACAC
TACTGGAAATATAATTCCCAGCAATAGCACTAGAAATAATCTTGGTATAT
TATGGTTACAGATATGATCCGTAAGCGCACGGATATACCATTGTAGCATT
[truncated: 1,498,955 more chars]
