# Supplementary material for: Evolutionary dynamics and impacts of chromosome regions carrying R-gene clusters in rice
Source: Sci Rep. 2020 Jan 21;10:872. doi: 10.1038/s41598-020-57729-w (PMC6972905; doi:10.1038/s41598-020-57729-w)
Supplement: Supplementary file 6 — Dataset 5. [file 41598_2020_57729_MOESM6_ESM.txt]

>Glaberrima_Chr11_Rgege_Cluster_whole_region 1,289,503bp
TTGACATTTTCTCTCCTGTTTCCTTTTTCCAGCAAATAAAAATAGTGACA
CTCCAAAATTGAAAGATGACGTATACCGTTTAAAGGGAATTTCAAAGAAG
GGAACTCGCTTCAATTGGCTTAAACATAATGGGATCAACACTGTGGAGGA
TATGTTAAAGGCTTTAAATAAGAACGAAAAGAAGATTCGCACTGTAAGGC
CTCTGGGATTCCCCAATCATTCTAGTATTTCTCAAGCACACAAAAATTAG
GCCCTTAGCTGCTTTGCGTGTTTATGCAAATTAGAACCTTTCTTTGTATT
TCAGGACAGCAAGCAATTTACCTTTCAATATCATGAAATAGTAGAAACAT
AAGTAAATTAATGTCTCAACTCCAATTCTAAAATGATATGTCCCGGCGAA
AAAAAATTCTAAAATGATATGTTTATCATGCAGTAAATATTCGTTTTGAC
AAAATGGAATTATCTTATGCATTTCTCGGCATTCAGGAGTGCTTCAAGCT
AAAGAAGAGCAGCAAGGATTGGAAAGAAATAGTTAAACATGCTAGAAAGT
GTGATCTCGAAGGCAATTGCAACCTGAAATCTTATGGAGTTGAAGAGAAA
CATGTTGTACTCTTCTTTAACTGCGTACATGATCTCGTTGGAGCACAATT
TCATGATGGCTATGTTACAAAGGACAATTTCAATTCAGATCAGCAGGTAT
ACATTGGTATCTGCATTCTTCTACCGATCCAAACTTTGATGGGTGAACTC
AGAACAGTACGTGCAATTTCTATTTCAGGATGCCGTGAATTGTTTGAAAA
AACAAGCGTATGATGCTCTGGATGACATTGCCTTCGATGACAAAATGAAA
GACAACTATCCAGTATCTTTGTCTTCAGCTATGAACACAAGCATTACTGA
TGGTGATGTTTCCATTCCCTTAATAGACAGAGCAGGAACAAATCCTCCAG
ATCTCCATGTTACATCTCAAGGTAGGTCAATGGTCTTCTTCTCTTGTCTT
TGATCTCAGACATAACGCGTGATGATTTACTGTTTGGTGTTGCAGCAGTT
GGGAATTCTCATCATGCTGAGATTTATCAAGAACCTGAACTGCTTCAAGC
ATTACTGAACTATAATAGTGCCTGTGAGATAGAACCAAGTATGGTAGAAT
TAATTCCAACAGAAGAATACTGCAGGATTTATTTGAAGAATATTTTTGTT
TTGATGATGATGAGATCTGTAAAAAATTTCAGATGAAGGTTATCGAGCAG
GTGCTGTGGCTCAGATCTTCGGTGGATTTTCTGAAGTTGACATCCCTATT
GGGTGCTATACTGGTCAGGCATCTGAAGTAAGTGTTGTTTCTGTTCAATC
GACTCAGTATGTAACATTCTCACTTTCTAGAAAATGGATTAAAAGCCAGC
CTCTACATCGAAACCAGACATACACAGCCAACTGTAACATTCTTACTGGA
ACAGAGATGAAATTATTGTCGATTTGTCATGCTACTAGCTGAACATAACT
CCTGAAATCATCCAATCGCTAGCTTTTTCATCCCAATATAAGTTATAAGT
TATTTTTCCTGATGCCAATAAGGTTTACAGCTTGAACATATGTAATGCAT
GCCCATGAATATGAGTATGTCTCTAAGTATTATTATTTTTTTAACGAACC
GGCACGAGATCGTGCCATTTTCATTGAATAGAGAAGAAAACAGTTGCATC
CCCAAGGATCCATGAGTATCAATCTATTCGTGATAGACTGTGTCTGTCTC
TTATTATTGAGATTTTTTTTGACGCAACTTATTATTGAGATCACTGCATT
TCTGCATCTTTCTCCTATCACGCCCACACTCATTGCATGCTAACGAGTCT
TCTTTTTTTGTAGGGTACTTCTTCTGGAGGCAATGCCTTGATCGGACTGA
TGAATATGTCACAGAATGGCAGCGATGGCAGCAATATTGCAGAACTGATT
GACAACGACATTGATCCTTATCAGTACATCATTTAACTGAACCAGAACAG
GGGAGCATGCTCACAACTCTGAATAATGAGAAGCTTCGTCGCTCTGCATA
TCCAGGACCGGTTTTACTGAAGTCTGAAGGATCTGTTTCTAGCCAGTACG
CTTGCTGGCTATTTATCTTCTCCCTGTTATTTACCCTAATGAACAGCGGG
TGTATTAGCATATTTATATATACACCTTGAACTGTAATTTTATGACAATG
GTTTCAGAAATTAAATTGTTAGTCATCGCTGGAACTTTTTAAGCACCTGT
AAGCATATTACAAAGTATTTCTTCCGTTCTTCTCTGCACATGGTTGCCTT
GCCTCCATCATCTTATATTGAATCACTGGAGATGGCTCAATCTCGCTTAT
ACTTATGCTTATCCGAACAGCTTACTGCAACCAAACATGATTTGGGGGTA
AAACCTTTAGCAATTTAAAAGCAAATGCTATAAAATAAACTACAACGGAA
AATCCAAAAAAAAAACTCCAAAATTAAGTTTTAAATTTAAATTTTGGCTT
ATAAGCATACGCATTGTTGTGTGTTGGGTTTTGCAGTATGTAAATTTGAT
CGTCTCAAAGTTAGGTTTTCAACAAGCAAGCATTATTTCATAATGCTATG
CATTCATATTTATTTATTTATTTGAAAACCGAAGCCAGCAAAGCTGGTGT
TATATGAAGTAGGGGAGAAAAAAAATATTTACAAGATAACCAAAACGGTG
AAAGAGAGAAAGAGAGAGGAAGAAGAAGCTACTTCCTCCGTCCCATGATA
TAAACATTTTCAGTATAGTGCCAAATCAAATATTTATAAATTTGATTATT
AATAGAAAAAAAAAAGATCATTCATGTAAAATTGATGTTAGATTTATCAT
TAAACAAACTATCACAATATACAACTCTTTTTATTTGAAACATTTTACTT
TTATAGATATCATTAGTCAAAGTAGCGTCTCGAAGATCGTGTCGAATTTC
AAAAGTATTTATATTTTGGAACGGAGGGGTCTAAAAAGGAAATTAATATT
CAGAATTAGGGCCCCACATCAGAGTTCAGAGCCTTCGTTTTGGCGCTCAG
GCGATTGTTTTCCTTTTCTAACGGCTAGGATGACAAAATCCGACTTTGAA
CCTCTGGTGGGCCGCATCCTTTGCTTGGGCCTACTTGTCGCCATCACACA
ATTGGGCCTCCACATTGGAGCCCAACCGTTCGTTTCCTTGGTTAGTGTAA
ATTATGGACACGTGTCTCTCAGTCACAGAGAGAGAGAGAGAGAGAGAGAG
AGAGAGAGTTCATAGCTGCCGGGATTGTCGCCGGCGGCGGCCGGAGCTCG
CCGCCCGCCGAACAGCCAAAACATTCTGCGCCCACCACGAGAACGCCCTT
GAGGTTTCCGTGCGATTTTCCTTTCCTACTCCTACTTTCGAGTATCGCCG
GGAAGGTGGAGGAGCCGCGCGCCCTGGTGGTGCGGTGACGGTGTCTACCC
TCGTCACGAGGTACTGTTTGTGGAATTGTCCGTAAGCGCGCGGTCTCTTC
CCCGCGAAGCAAGGATGTGGATGTTCCTTTTGCAGAAAAAGGATCTGGCC
CGTCGCCTTTTCTGTGTGCATATGGGACACGAGCGGAAGGTGTTCGTGCA
AATGCGGCAGACAGCACAGGAAGGCAGTTCTTGCTTTGGATGTGGTGGGA
TCGGAGTACTGGATTTCACACAAGTTTGATGATGCCGCACGATTGCAGTC
AGCAAGGTCATTTTACTAGATCTCTGTCTCAACAATATGGGAATACAGAG
TTCTCCCTGTAACTGAAATCTAGCGGTTAAAGATGCTGATGATCCTAAAA
TCAAGTCAAATGCGGTTGTTGTATCTACTTTCTCAGGTAACTCCTTCCCT
CAAATGCATAAACATGGAATCTTTCCCATGAAGTTAAAACTATACGTGTC
TCCCAAAAGGCAGCCCCTCCCATGGAGATTTAATATATACTTATAAGTAG
TTCAAGCATGAACTAGCAGGAGTGCAAGACATTAATTAGTGGGTGCATTG
TTGGCATCACCTCGAAGTGTCATTTAGCTTACCACTTTTTCAATCTTCTT
ATTGCTGCTCCTTTTTCTTTTATTTTTTTTGAAGACAAAGACAATGGGCG
CCTGGACCTGGATAGTCTTGAACTCTTGATGGCAAGGTTTTTCTTTTGGT
CCTAGTTCATCAACACATCAGCATATATTTTTTCTTGTTGTGAACTCGTG
ACGATTGTGCGGGCAGTTCAGACCTTCAAGCAGCTTGTCATCCATGTGGC
AGATAATTGGTGACCTGCTGAGAAGCTGCGGGCCTGAGAAATGAAGCAAC
AACCAGATATCAGGGAACAAACTGAACAAACAAAATTCTTTAACCTGTTC
CGGTGGGAAACAACTAGGATTCATCATATCATATGGCGTTAGTTGAGATA
TCAAGGTCAGAGTGATCAAAATTCTATCAAATAAATTTTATTCTACGTGT
GTTAACACATCACAAGAAGAAATTGGAGCTGCTAATTGATGGCTGCATGT
CGTTTCAGCTGGACTGGCTCCAAAACTAGTTAATTAAAATAATCCACAAG
GCAAGTTAATTCACTTAATTCTTCTTCTCTCTTGTTTTATACAAGACCTG
GACCTTGATAGTCTTGATGCCAGGTCTTTGTTTTTTAGGTCCCCCTTCCT
CAGATCAACACCTCATCTATATAATGCTGAAACCAGCGTTGGCTGAGGTG
AGTGGATCATCAAATATCCTTCATCCTTCCTAAGTTGCTGCTGCCAGAGT
AAACTGATCAAAGGCTTGTCAAAGTAAGTTGGAGTGGCAAAAAGAAGCTG
AGCTAGCTAGAAATTAAGGCTTGAGTTTTCTTTTCTGATCCATATGTGAT
GATGTAATGTAATATGTAGTTATGCACTGTCATTCGTATACATATAATAC
GTATCTAGCTAGGATATGATTTGCATGTTCTGTAATCTGACAGGACCTTC
TTGTTCTGTTCACACATGAATCATGATCGTGGTATATTGGCATGCAGGAA
ATTAATCAGGTATGGTTATAGAGGTGTGTTGCTGCCTGGGGCTGGCTGCG
AATGTAGCGCAGCTGGCTGGCCTGGACGTCATCACGCTGGTCAAGGTAAT
CAAGAGTCGCGTCGAGACAGTCTGCCAGAACAAGGAGGACTGTGAGCTGC
TCGCCGAACGCGCAGACATGATCCTTGATCTGCTACGGCGGGTTCAGGCA
TCCAAGGTCATTGAGGACCCTGACATGTGGAAGCCGACAGAAGGGCTCAA
GTCGACACTTTGCAGGGCAGGTGCACTCGTGAAATCCTGTCAGGAGGAGT
GGAGCTATGCGTACCGTTTCTGCAAGGGCGGACGCATCGCCAGAGAGCTG
CGCAAGGTACTCAAGGATCTCAAGTTTTACATCCTCCACCTGATAGGAAT
GATCACCATCATCAACCACGATCAAAACACTCGTTACTATTATATCCCGG
AGACTGATGTTGTTAAGCCGCAGGTACGTACCTGCATACCTACAACATCT
CATTAAGAGCTAATTCTTTTTGCTAATTAATTTCTGTGCAAACTGCTAAA
ACCTCCATTTCATGATTCTGAAGTTTGTTCTAACAATATGAGAGGTAATG
TATGTAAGTGGACAAATGCCTGCTTAATTACTCACTTGAGCCTAACTTTG
GTATTTCAGGATGCTACAGCTTCCAACGCTGGAAAGCCTGTTGCTCTAGA
AGAAACAGGTAGGAGTAATAGTGAATGATTTATAATATTCCCAAAATTAG
CATGTAAAACAAGGCCTTCTTTTCCAATTCCCTTTGTAATGCTGACACGA
AGTTTGAAGGCAATAATCAATTGTCCATGTTACTTAAAATAACAGGCCTT
AAAAAGTTCACTTTGTCTGAGTTGGAGGTTGCTACAGATAATCTCTCTGG
AAAAACAAATCGGTATAGGTGCTTTCAGCATCGTGTACAAGGTAATGCTT
TGCTCTTGGCCGACTTTTGCATTCAACAGAATGGTTAATGTTTAGGCAGT
GAAGTCGTTTGAAACATCTTCTCTTGTACTCAGAAAAATATTAGATTTTG
TTTTTTTTCTGTAAGTACCATGATCGATTTGCATTTGGTGTTTACTTCTT
CCAGGGCCAACTAAATGAAATGCCCGAAGTTGCTGTGAAAAGAGCATCGT
ATGTTAACAGAATTCCATTTGACCAGCTCGAAAATGAGGCTAAAATAATT
TCAAAGCTTCAGCATACAAATATAGTTAAACTTCTAGGATATTGCAGCCA
AGAGAGAGAGAAGATACTGGTCTTCGAGTATATGCCAAGCAGAAGCTTAG
ATTCATTCATAACTGGTAGGGGGTTCAATTCAACTAGCTTTATGCCTTTA
TCTACTCAGTTTCGAGACCAAATTCTATTGTTCATGTTCACTCAATGATG
CAGTACATACATGTTTGTCGCATTTGATTACAGGTGAGCGAGCAGAAGAG
TTGCCTTTGGACTGGTCTAAGCGCTCCCAAATAGTTAAAAGGTATAGCTG
ATGGAGCTGTATATCTACACAAGCAATGTGAGCCACGTATTATTCATGGC
GATCTGAAACCAGGCAACATACTCCTGGATGCTGCCTTGAAACCCAAGAT
TTGTGACTTTGGTACATCGAAAGCACTTAGGCCAGGTCAGGATATGGACT
GCACCGGCATTGTGGTGGGATCACGGTAAGACTGAGTTTTTCACTGCAAA
ATGTTTATCCATCCACCTCCTGCGTCACGTTTGATCTGTTGATATTTAAA
TTTTGTTTTCATCTTCTCAGTGGATATATGGCCCCTGAATATAAACAGGG
AGGGTGTGTCTCTCTCAAGACAGATGTGTACAGCTTTGGCGCTACGCTTC
TCGAGATCATTAGAGGAAGTCGCATCCCTCCATCTACACTGGAGCTCTCT
GATGAATCGCGCGATTTTGGGCCTCTAAATAAGTGGGTAAGTGCGCACCT
CTCTGAACTTCACAGGCAACCATAATATATTCAGAGTTGGTCACTAATTA
ACCAGTAGCAATTTTCCTTTGCTCAGGCGTGGGAATTGTGGAGAGGGGGA
AACCTGATGGAGTTCATCGATCCTTCGCTGCGCGGCGAGACTCATTCTGC
AGCCGAGATACAGAGGTGGGTTCAGATAGCGCTGCTGTGCGTTCAGCGTG
GTCCAGAAGAGCGGCCGGACATGTGGGATGTTGTTCTGATGCTGAGCACG
GACAGTACTGTCATCTTACCAAAGCCCAGCCGACCAGCTTACTACTGAAA
CGTGATACTGATATATAAGTATGGGATGGCACTCATAGGCAGTTCTCCCA
GCTTGTAAGTATAATAAGCTGGCCCAGTTCATAGACAGAAGTTCAATTCA
TCCATGAAATTTCTTTTGTTTGGTTGCTGCATTGTGTGTTAATTCCTTCA
GTGTACTACAAGCAGCTAAATAAAGAGACTTCTGCGGATGTCTCTTCCTT
TATGGATCTTAGCAGTGTATAAAGTACAGCTACAGTGTTTCACAGTTTCA
GCAATAGATTTGCTATTTGTCAAAAACTATGATGTCTTGCATAACTGTGT
TGACTATTGTTGACTTGTATCGAGGGATAGTAGTAGTAGTATCAAACGAT
ACTGTAGCAATTGGCATAGTGGCCTAGTGGGCCTTTGATATCTGCTGGCC
CATTCGGTTGACGGATGCCTCATTTGGGCTGGACCAAGAACTACCGTTGA
CTTCGGTTGGGCCACATCTTCAGAGGTCAACCACAAGTGACCTGTGGCAC
ATGCATCCGTGGCATTGCATTGCATACTTATCCTACAAATGCAGCATGCC
AGCATCATTAACCAAAACAACGCGGTTCAAGCAAGTGGATTTGGGAAGGC
AATACTGAAACATAATGATACTAATGATAATTGAGGATTTGAGGTGGCCA
AATGAAGTACTTCCCTGATTTATTTTTTCGCGGAGCTTTTCTAGCGGACG
ACTTTGCGGAGCCCATTTTTTTGGCTGAATCCTACTGCAAATCATATGCG
TTTGAGAGGATTAGGTAGGAGATCAGAAGGTTTCATTTTCACTTTTGTTT
GCTAGTTGCTACTCCACTATTTGTAAGAAAAATTATACTACTCCTGTACT
ATTTTTCTCGTTTGCCGTGTCACCGCGTGAGTTGCGCGGGGTGGAGAGTG
GAGTCGACTTGGCTCCCAAGTCCACTTCCCTCCATAAAGCGAGCTCGGAG
CGCAGCCACAGCAGTATAGAGCGCAAGCACAGCGACGGCGAGCAACCGCG
GTGACCGGAGAAGCGTACTACGTGTATACCGGCGTCGGTCGATCGACGGC
AATCGGCCGGATTCCGGTGTGATCGGCTCACCGGCGATATGCACACGAAG
CGTCCGCTGCCGGCACAGGCGCCACCAGCTGGGCTCGTCCTGGTGCCCGC
GCCCAAGCGCCCGCATGTGGATGCTGCTGCCGGCGGCGGCGTGGCGTCGC
CGCGGGGGAAGCGGCAGCTTCGCTCCGGCATGCTCGTCCTCTTCTTCGTC
GCGCAAGTGTATGGCCTCGATCCATTCGCCTTTGGCTTGATTTCTTTCTT
TCTGGGCGCCAATATGGACTCCGGTCCAATAAAAATATCTTGAGGTATCG
GTTCCTGACAATACCAAATCGTTTTTTATCATTGGATTTAATAATGTTCA
TCCTGTACAGTTATATCCAACGATCAGAGACGATTTGGTAGTCTCGAGCA
ACTCTCTTGTCTGATCTGTATTCGTTGATGGGTCTAATTTCTGAATAATC
TGTTGCGTGTTCCTCCATTCCTGATGCAGCAAGGAGGAGATGAGATACAA
CCAGCGACTTCGTCGAGTGGTGAGCAGAGCAGCTCTGCATCTCTCCATCC
GTGATCTGTCTCACCACCACAGCGTCGTCTTGAATCGATCTAAATCATTT
TCCCCATCATTTTATACTACGATCTTTTTGGTAGCTCATTGCATAGTTAT
GTGTTTGTCTACTGTAGATACGTGGAGAGAATGCTATTTCCCAGCAAAGG
GCAATCCAAGCATTTGATTGTGTCTTTCAGAAAGCATTTGACAATGCCTT
CCAGAAGCATCTTGATCCGATTTACCGGTAAGCAAGATTGATCTCTCACT
CCCTGCAACTTGGACTGAAGAATTACATACTTCCATTCATGGACTAGTAG
AGTGGTTAAATATGATTACAGATTAACAGTTTACCTGTCTTCTTGCTCAG
ATAATATATCTTTCCACTCCTTTCTAACTTTGTTAAATCCAGAAAACCAA
AACCAAGAGCACGCGCTTGAAATTTGATTTAGGATCCTAATATAGTTATT
TTTTTATGATACTCCCTTGTTCTTGTAACTTTTTTTTTGTTGCTAGTAGG
TATGCAAATTTCCTGTTTAATAACACTCCTTAAAAATTTCATGCTTAATA
CTCCTTCCGGTAAAAAAAAAGCGTTTAGGACAAGATTAATTCGGTCAAAC
TTTTGGAACTTTAACCATCATATTTATATTAGAATATGTTTATAAAATTT
AATAATTTTATGATATTACGATGGTACTTTTCAAGACGAATCTATGCATA
CTCTTGACCATCATTCTCTTGTTTTTAAAGTGAACACTTGAGAAGTAGTT
AATGGATACATTTAGAAATCGTGTCTTAAATATTAAATATTTATGACTAG
AGGGATACCTCTAAATCAGACAAATTGCTCTAAACATGGGCAACTACTAA
TTTGATCATTTATAGCTCTTCTATGTTGTTATGTTAACGTTGAGATGAAA
TATTCATGTTGTTAGACCATACATGACAGAAATATGAACTACGAAGGTGC
TATGAAATATAGTAAATTGAATCAAACTTATTCCATTAATCTTGAAGTCT
CCAATTTTGTGTGTTCACCGGTATCTTATCTTTCTATTTGTAAGAGAATG
ATGAAGTTCGTTATCTATTTAAACTAACCTTTTTTTCCACTTCTTTGGAT
TTAAACTAACCCTTTTCCTTCCACTTCTTTGGCTGCAGCTCCCTTCAATC
CCTTAACAAGCGCACTGATATTCTCAGCCATGAAGTGGTTAGATTTCAAA
TGTTCCACTGCTTCTTTACAGTTCAACACTTCAAACCCTTTTCTAATAAG
GGAGTTCCTTTTATCGAGTTTCATTGCAAGAAGTTACTTGGTTGAATGCA
ACTCAAACTAAAAAGTTTTATCCTATTTATTTTTTTCTAAAAAAAACAAT
AGGTGTTTGCCTGACAAACTTCAATTGTTAGCTCATAATGATTATTCACC
CAACTTGCAGGAACAAATCAAACATTCAAATTCTAACCATCATGCTAATC
AGCAATACAGGTATGATATTTGAAATTATCAAAAATATGCATAGATGACT
TCTATTATTTCTAGTACCAATGTTTCACAGACTCTGGTTCTTCATATTGT
TTTTCTTTTTTCGGCAACCAGTTCTTATCAATCACTTCAAATGACTTGTG
AACTACCATGTATCCATGGTTCACTATCTATTTATGGAGCTTCCCTAAAC
AACTTTATGATGTTCTTTTCATGCTGTTGTGAGTCTGTGACTTGTGATGT
ACTAAAGTTGTGATTTTTGGAAAATTGGAAGTACTGTCAGATGTTCAAAT
GACACTAGAATTAATACATAGGGGTGTTTCATACTTTTTTTTTAAAAGAG
AGCAAAAGCTTTGCCTCCTATATGTTGATAGAGAAGGGGTTTCATACTAT
TTGTGTATGCATTGTAGATCAAAGGTAAATCAAGAGTCTGCTGCCATCAC
TGAGGAAGTGAATCAAGAACAAACAGCTGCTAGATTTGTCGCGCGTGAAG
CTCAGGAGGGGCAAAGAGTTGAGTTGAGGTTCCTCAATAAGTTGAACCCT
CTCGTTTTTACAAAGGAAAAAATTACAGCGGAGGATGGTACAACTATCAA
AATTGCCATAGTTAGGGATAATCAGATAATTACATCTGGTCCACTTTCTT
CTGCAAGAATTGAAATTTTGGCTCTCCATGGTAACTTTTATGATGTTGTG
CCTGATAATTGGACCGAATCTGAGTTTGATCACCGCATAGTAAGTAGTTC
ACAAGGGCCCGCGTTAGGAGGAGTATGTCAAGTCAAGCTGAAGAATGGGG
AGGCCTCTCCTTCTGATGTATTTTTCAATATACCATCTTCGAAGACTGAA
AGTGGAAGGCTCATTCTGGCAGCAAAAGTTCATACAAGTGACAATGGTGG
GCTTCGAATTAAGGAAGCTGTGATGATGAATCCTGTTGTGGTGCAGGTTT
ACCGAAACAAACGTAAGTTTTCCTTCAGGATTGCAAGCTGGTTATTCTGT
AGTTTGCATCATTTTTTTTTGGTCGGGTCAGCCAAAAATCGACCAACCTA
ATTGTATTAAGAAGAGAGAAATGTGCCAGCTACAAAACGACATTATACTG
TCGCAGGGCATAAGCCCCCCCCCCCCCCCCCCAAAAAAAAAAAAGAGGGA
AAAATACATATAGTTTGCATCATGTATTTATTATGTAAGTTTTGTAGTGT
ACATTTATTTTTGATGTAGAGGCCGGTTTAATCTATTATTATTATGTAAG
TATTCTCCACATGGCCTGTTGATACCTCCTAGTGACCGTACAAAATATAT
TCTTTCATAGGATTTACTTTGAAATTACAGATTGCATAATCTTCACGATA
TGATCTATTGTCATTTACTTTGTTTCCTTTTCCCCAGTAAATAGAAGTAG
TGACCGTCCGAAGCTAAAAGATGAAGTACATCGTTTAAAGGGAATTTCAG
GAAAGGGATGCCGCACCAAATGGCTTAAAGATAATCAAATCAACACTGTG
GAAGAGTTTGTAAAGGCTTTAAATAAGGATGAAGAAAAGATCCGCAATGT
AAGGCCTCTGGGATTCCAATTCTCTCTCATATGTGCACGAATTAAATCCT
TACAGAAATTCTGTGTTTATGTTAATTAGAGCCTATTACTCATTTCTTCG
TATATCAGAGCAAATTTACCTTTCAATGCCATGAAACAGTACAAGCATAA
GTAAAATATTATTTTTGACAAAACGAACTATAACATATGCATTCCTTGGA
GTTCAGGAGTGTTTCAAACTAAAGAAGGATAATAAGCTTTGGAAAGATAC
CATTAAACATGCTAAAGAGTGTGATCTCGAAGGGAATTGCAAGCTGAAAT
TATATAGAGCTGAAGAGCAGCATGTTGTACTCTTCTTTAACTGCGTGCAT
GACCTCGTTGGTGCGAAATTTCGTGATCACTATGTTGCAAAGGACAATTT
CAGTTCAGATCAACAGGTATGCGTTGATATTGGCATTCTTCTACAGATGC
AAACCTTTGATGAGAACTTAGAAGATTACACTTCTTTTTTGTTTTCTCAG
GATGCAGTGAATCGTTTGAAGAAACAAGCATATGATGAGCTGGATAGCAT
TGGCTTTGATCATGAAATGAAAAATGACTATCCGGTGATGACGCTCAGTG
ATGATGCTTACATTCCCTTCACTGACACAGCACAAAATCCTCCAGATTTG
CATGTTACATTTCAAGGTAAGGCATTGGTTTTGTTCTCTTGTCTTTCATC
AGACTCAACTCCTGACAATTTGTTTATTTGGATTTGACAGTTCAAGGTAT
TGCAGCAGCTGAGATTTATCATGCACATGAACTGCCTCAAGCATTTCCTA
ACAACAATAATGATTTTGGACAACACTTTTTACATGGCTTTCAAGGTTGG
TTCTGCATTTTTTTTTCTGCTTCTGCTGGTTTTGTTTTGAGGAATACTTT
TGTGTTGGAACTAAAGTAATCAAGCAGGTGCTCTGACTCAGATGGACCAT
GACTATGCCCAATTTGGCATTGCTGATATGCAGTGTTATACTGCACAGGC
ACCTGAAGTAAGTGGAGTTTCTTTTCCGTTGGCTCAGTTTGTAAGAACAC
GGATGAACTTATAAGCCCATGTTAAAATTTGAATTTTAAAACCTATCTTT
TTTACCTCTTTCATCATAGTTTTTCTACCATTAGCTTTTAAATCGGTAAG
AATACAGATGTAAAAGTTTTACCCACAAATTTTTTTGTTATTATTTTTTA
GATAATGGAATAGAATCTAGGTCTTTGCTCAAAGAGTTATAGCCAATTAT
TACACCAATTCAAGCAAACACAAACGCACCTCAACAAGTCATAAAAACAT
AGTTCTAATAAAACAGGAGCACACACAAACTACTAAACGCAACACAAGAA
AAAAAAATCAAAAGACTATTGAATTCTATTTGTGAATCTCCATCCGAAGT
TGACGAAAAGCTGCATAACCGTTGACTCAAGATTGCAATATGCAGCTTTA
ACAACAGTTAACCAATTGTATGTACGCCAAGAATACAAGACTGCCTCTGA
TTGTTCAGATCATAGTATCTAGTATCTTTGTCTTGTTCCACACTCCTTGA
ATGCTAACGGGTCATTCTTTCTTCAGGGTACCTCTTATGGAGGCAACAAC
ATGATCGGACCAGCAAATGTACCGCAGAATGTTATTGGTGACGGCTCTAT
GGACATGTTTGACTGTTATGCATACATCTTTCCGGACAATGAGAACCAGA
ATGAGAGGCCTCATAGCTCTGCATATCCAGGACCAGTTTAACTGAAGGCT
TTGTTGCCAGCTAGTAATCTATCATGATTTCTGATTAATTTCATTCTTTA
TTTAGATAATGGATATTTTATTGTTTTATTCTTGATGGATGTATTACTTT
CAAGAAATATTCTTGCTGTATGTATTAGCATTTGTTGATGCAGAAAATTG
AACTGTACTAGTACTTATGTTTCAGAAAAAAAAAACATCGACTGTTATGT
TACATAATTCAACTGTTGTATCACACTACGGTTTCAGAACTCCTTCTAGT
ACTATTATTTACTAGTTAGCGTGCATGTTCACGGCATCGCAACATATCCA
ATGGAGTACATAATCTTATATTATTGTTTATAGTAACAATGGAAAGAAGC
ACTACCAATTCACGAAAAAAAATTTGAAACTCAACTTCTGCAATGTCGTA
AACACTACCAATTGTGTTGAAAGGTAACAACGAAAATTAACAATGTGGTA
AACATCTTCTTCTGACCGTTGGATTTGCTTCATGTTTTATCTGACCGTTC
GATTCTTTTTTTTTTCTGGCTGTTAGATGTGCTTCTAGATATGTCCGCGT
CCTGAAAGGGCATGTAGCCTACTACTTGCAGTGACCTGAGTAGCACCCGA
AGGTCCTGAGTTCAAATCTCCATAGGAGCGAATTTCAGATTGGGTTATTT
GAGGGCTAAATTCCCTGTTTGATAAGCTAAGTTTCTAATTTAAAATGGCA
GTATATATCCGATTGAATATAGAGGCCGGGTAAAAAATATCCTTCTCTAA
AAAAGAAAAAGATATGTCCGCGTTGTTGGGCCTGGTGGTATGCATGTTTG
GTAACGGATTTGCTCCTCTAGCCCGTTAACTTTGTGTGGGCTACTGGGCT
TCTTTCTCTCGTCGTAGCTGAACCCGAAGCACCGCTTGTCCGCTTCACCT
CCTCGAGGTCGCGTCGGTGAGACTCGGCGAGCGTTCCAGCCGGCCGCCGC
CGCCAGGCTTTGGCCTCGGGTCTCCTACTACCAACCATCCATGGCGCAGG
TCTTGCGGGCGCGGCGGCGAGGCGGAGGCGGCAGGGAGGAGCCGATCGCC
CTGGTGGTGCGGTGACGGTGTCTACCCCTCGTCAGCACGAGGCGTTCGTG
GAATTGTCCGTAAGCGCGCGGTCTCTTCCCCGCGAAGCAAGGATGTGGAT
GTTCTTTTTGCAGAAAAAGGATCTGGCCCGCCGCCTTTTCTGTGTGCATA
TGGGACACGAGCGGAAGGTGTTCGTGCAAATGCGGCAGACAGCACAGGCA
GACAGTTCTTGTTTTGGATGTGTTGGGATCAGAGTACTGGCGTTTTACAA
GTTTTCTGATGCCGCACGATTGCAGTCAACAAGGTCATTTCACTGGATTT
TTGTCTCAACAATATCGGGATACTGAGTTCTCCTTATCACTGAAATTTTA
GCAGTTCAAGATGCTGAGCCTAAAAGCGAATCAGAAGCGGCTGTTGTAGT
ACTCTCTGATGAGGTAACTCCTTCCCTCAAATCAATGAACATGGAATCTT
GTCCATGAAGTTAAAACTATGTGTCTCCCGAAAGGCAGCCCCTCTCATGG
AGATATGATATATAGGAGTACTATGCAAGTATGCAGAAGCATCACGTTTT
ATTGTAATATTAGCACTTAAATAGTTGAAGTATGAGCTAGGAGGAGTGGA
AGACATTAATTAGTGGGCGCATTGTTGGCATCAGTTAAAAATGGGATTTA
GCTACTTTCTTACTTCATTTTCAATCTTCTTGTTTCTGCTACTTTTTCTT
TCTTTTTGAAAAGTAAGATATCGTTTAAAAAAAGAAAAGTAAGAATAAGA
CAATGGGGGCCTGGACCTGAATAGTCTTGATGGCAAGATTTTATTGGTTT
CTTATTCATCACCACCTCATATATATAATTGTCTTGTCGCGAATCGTGAT
GATTGAGCAGGTAGTTTGGATGGATTGGCTCCACAACTATTTAAAAGAAT
CCACCAGTTAATTCACTTAAGTCCTCTCTGTTTTACAACAAGACCTGGAC
CTTGATAGTCTTGATGCCCAGGTGTTTGTATTTTAGGCCCTTCCTCTTTC
ACCTCATATATATAATGCTGCAACCGGAGTAGGCTGGGGTGAGGTGCATC
ATCAGATATCTCCTCATCCTTGCTGAATTCCTGACTGCGCAAGCTGATTT
GAAGGTCTGTCAAAGTAAGCTAGAGTTGGGGGAAAAGTGAAATTAAGAAG
CTAGCTATCTCCTGCTAATTATTTAATGGCATGCATGCTTGAGTTTTCTT
TCTGATCCATATGATCATTTAGTATATATTGTGCTGCATATATGTACATA
GCTAGCTAGGATATGAATTACATGTTCTTGTTTAGAAAGGTTTACAAGTT
CTGTTCTGACATGCACCTTCCTCTGTCTGCACATGTCATGGCATGCAGGG
AATCAATCAGATATGATTATAGAGGTGTGTTGCTGCCTGGGGTTTGCTGC
GAATGTAGCGCAGCTGGTTGGCCTGGACGTGGCCAGTCTGGTCAAGGAAA
TCAAGGAGCGTGTCCAGACAGTGAGCCAGAACAAGGAGGACTGTGAGCTG
CTCGCCGAACGTGCGGAATTGATCCTTGATCTGCTCGGTCGGCTGCAGAA
ATCCAAGGTCATAGAGGACCCTGACATGTGGAAACCAACAGAGAGGCTCA
GGTCAACTCTTCGTAGGGCATGCGAGGTCATCGAATTCTGTCGGGAGAGG
AGCTGCACATACCGTTTCTGCAAGAGCGACCATACCGCCAAAGAGTTGCG
CAAGGTGCTCAAGGCTCTGAAATTTTGTGTTACCCACTTGACGGCACTCG
TCACCATCATCAATGGTGATCAAACCACACGTTACTTTCTGGTCCAGCAG
ACTCCAGATGTTGTTCAGCTGCAGGTACATCCATGCTACGCTGTTACTAC
AAGTCTACAACAGCTAAGATCGATCTTCATTTGCTAAATTACAGTGTACT
GTGCAACACAAATCTTTTGTGCATTCCCTAAACATACACTCTAACGTGCA
ACTGCCAAATGCCTAAAATAGGATAATTCAAACAATCTATCCATTTTGTA
ATTCTGAAGTTTGTTCCAACAATATGAGAGGAAGTGTATGTGTTCTGATA
AATGCCTGCTTAATCGGTTGAGCCTAACTTAAGTTGTTATTTCAGGATGG
CGTACTAGCACCTGCTCTAGGGTTGCCTGCTCAACACTTCAAATATAATG
ACCGGTGAGATACTGATCACAGTATGTATGTGTATCTAAAGGCTTGATAT
TAGGTTATTGATGTACATTTTTGAAAAAATCTCAAAAGTTAATTATGCTA
TTATATTTGAATTTTATTTTTTTGAGTTTTCCCCCCCAATGCATGCAGCA
ATGATAGGGGAGAAACACTGGGTATTTCAGGGAAAGCTCAACTGGTAACA
GAGCCTTCCTCTGTTAACGAGCCAGGTACTTCATTTTTATGGGCCAATCT
ACATATCATGGATAAGTACCTGTAGGTGCTTTTCTTGATTTCTATAATTT
TCATTTGCCCTTTTTTTTTGTCATGATCCTAAAATTACCCTCCATGGGAA
AAAATGAAGAAATAAACCTCGGTTTCTGGTAATCCTATTTCATATGAATT
CTTATATTTCTGCAAAATTTCCCAGCAAGGGTTATTTTCACAAACGAAAA
CAGGCTAAATGAACAAAAAACTTTCTTTTCTTGAGTGCTGTTCTATGTTC
TTAAAATATTGATGCATTTAGCACAGTAAACTTGAATCACCGTTTTCTAC
AGTCCTACATAATATTGTTGAAGAAACATCAGCAGAAAAGAAGTTATCAA
GATGCTGTTGGTGGCATCCCTGGAAGAGCATTGCTACCTCTTCCAACACT
GGCATGCTTGTTGCCCAAAAAGAAATAGGTAATGATGAATGATCAATAAT
CCAAAACTTAGTATTGTAAAATCATGACTGCGTTTCCAATTCGGCAATTC
CATTTGTAATGCCAAGGGAAGTTTCGAAATACTAAATAATACATGTTTGT
CTAAATGACAGGCCTTAAAAGGTTCGCTTTCTCTCAATTGGAGGTTGCTA
CAGACAACTTCTCTCTGGAAAACCAAATCGGTGTAGGTGCTTTTAGCATT
GTTTACCAGGTAAGGATTTGCATATGCTTTGCTCTTTGCTGGCTTCTGCA
TTCAGCAAAATGATTCATCTTTAGCGAAGTCGTTTGAAACATCTTCTCTT
GTACTAAGATATTAGATTCTCTTTCTATGATGAATTTTACCATTATTGAC
TTGCATTTGGCGTTTACTCCTAGGGGCAACTAAATGAAGGACTTGAAGTT
GCCGTGAAAAGAGCATCATATGTTGACAAAATTCCATTTCACCAGCTTGA
GAATGAGCTTGATCTAATCCCAAAGCTTCAGCATACAAATATGAGAGTTT
TTACAGTCCTTGAAGAAAGGAGGTACCAAATCCAAGTCGTCCATTACGCA
CCATCCAACGGCTGCAAAGGCTTGGTACGTCGCGGTACCGCGTCTCTAGG
AAAGCAGGTACCGAGTAATTTTCAACGGTGGAAGGGCAGAGTAGTACTTT
CGCATATGAATTGGAAGGGAACATCGCACTGCTTGCTATCGCCGCCACAA
ATCAACCAACCCGATGCGGCAGTCGGCCTCCCGGCGGCGGTGACCACGGG
GGAGGTGGTCCTATATGGGGATGCGGGCAGAGTACTACCCTATCTCCTCC
CTCGTCCTCAGCGCTAGTACAGCGGAGGCGGCGGCCGTGGGAGCAGACGA
CGGTGGTAGAGACCTCTCGGATGGTGGCCGTTGTTCCTCATTGTGCTAAG
AGGCCGATGCAGACCGAGGCACCGAGATGAGCTTCGCCGCCGCAGCAACT
GTCGCAGTTGTGCATGGAAGAGGAGGTGGACGCTGCCCCTGCATCATGGT
ATGAAGCCAAGGCCACCAGCAGGCAGCAGCTACGCGTCCAGGGCAAGACG
ATGGAGCCATAGTTTTTTTTTTAAGACTGGTGATGGAGCCATGGGTGAAA
ACAACGTTCTGAATAATTGAAATTTCTAGTTGATAGATAAATTGGCTTAT
TGAACAGGAAACATGCATACATACTATATCTATATCAATATCAAGAACTT
CAGATGTTTGGTTTCTCTCATCCAGATTTTTCAACAAGGATGAACACTTA
GGCAGATTTGCCCAGGTTAAATTCATTGGTGAAGTTATTGTGGAAACAGA
ACATCACGGAGTTGCAAAGAAGGAGCTCCAAGCACCAGCCAGTTCGAGTG
CACCGACGGACAGAGGTTGAAGAATCGGAGCGAGCTCGACGGGCCGGCGG
ACAAGCTTGATGATTTAGAGCGATCTCGAGGGCGGTGAATTGGAACGAGA
ACAGAGCGGGCGAGAGCTGGCGGCGAGGGCACAAGCATGAAGGTCACGAA
CCCTGCGGACATTCCCGGGGGTGGCCTCGATGCGACGGCGGCGGCGTGAC
AGCCTAGATGTGCGACGGCGGCGCGGCGTAGATGGCCAGCACAAACGACG
TGATGCGGCAGATGGGAGAGGGGAGAAGAGGGCGGCTCAGAGGATGTCGC
TATTTTGTTAGCCCAATCATACCCCTGCTAAACCAACGGTTAGATTAGAT
TGGTACCTCATGGTAACTCGTACCTCATAGTACCTCGTGGTACCTCTTCA
AGGATGGGAAATATGCTCTACAAATATAGTTAAGCTTCTAGGATATTTGT
AGCGCCCGTTCCGTCTTGGCGCCTAGCGGGAAAACTAGCTCTTAAAAATC
CTATTTGCGAAATCCGTTTCTTTGCTTGTTGTCTAGTGCCCGTGCCATCT
CAGGTCTCAAGTCCCCGATCCATCGTCGAGTTCAATCCCGAATCCAAATC
CTTCCCAAATCAAATCCCTCCGCAAAAGTCTATTTTGCCTCCCTAGGGTT
CGATGGGCCGAATCCCCCTCGGCCCATCTCCCCCTCCCTCCCCGGCTCGC
TCTCTCTCTCTCTCTCTCTCTCTCTCCCTCTCCCCCGCTCTACCCGAGCG
CTGCTCGCGCGAGCGCGCGAGCCGCGCCGAGCCCTCCCTCCTGCTCCCGC
TGCCGTTCCCGCCGACGCCGCCCAAATAGCCGCGGCTCCCCGCGCGCGCG
CGCCATGGTGGCCGACCGCCTGGTCGCCGCCGCCGTCAGGCTCTGCCCGC
GCCTGCCCGCGCCTGCCGCCCGTGTCGCCGCTCCGCTCCAAGCCGGTCCG
CCGTCATCGCCGTCGTCACAACCCGGCCCCGCCACTCCGCGAGCTAGCCT
CCAAGGGCCGGAGGCAGAGCCCTCCGCCCTCTCTGCCGCGTCGCCCTCTC
TCCCTCCTCCTTTTCCCGAAATGGAAAGGAGGCAAGCCTCCTTTCCCTCT
TCCTTTCTCCCTTTTCCTCCCATCGCCGGCGTCATCCTCCCCTCCCCCCC
TCTGTCGCCGTTTTGGCTGCGAGCGCCGAGCGCCAGCTCGCGCCTTGACC
GCCCAAGGTCGGTTTCCAAACCGTCATTGCCGCCCTTTAAAGCCCAGGTG
CCCTCCCTCCCTTTCTCTTCTCGTTTTGTCCCATCGTCTCCACTCCATTG
TCGCCGCCTCCCGTGCTCTGTTCGCCGTCGCCGTTCGCCGTCGCCGTTCG
CCGTCGCGCGTGTCGGAGGAGCCGGCACGAGCGAGGACACGGAAGGGGAC
TCCGGGCGCACCCTCTCCTTCCTCTTCCCCGGCCCGAGGCCGGAGAGATC
GCTCCCGTGCCGTCGGCCTCTCGTCACTGCGCCCCTTCACCCCGCACGGT
AGTGTCGCCCTCCGTTCTCCCTCCTCGTTCCATCTCCTCCCCTTAGACTC
GGGTAGTAGCACGAGTAGCCTCCCCGTAGCTAGCTGGCGCCGCCCCGACC
GTTGCCGCCGCCCGCCGTGTGCTCGCCGCCGTCGCCGCCCGAGCTCGGAA
GCGCCGCTCGTCGCCGGCCCCGCTCGGCATAGCTCCGCCCAATCCGTCGC
TAGCAACGGATTCCCGTAGCCGCGTAGATGCTCTCACCGCCGGGAATCGA
CCCCTCGTGACCTCATCGCCGTTTCCCCCTTCTCCTGCCGCCGGTTGCCG
CCGCCGCAATCCGCCGCCGTCGAGCATCCCCCGGCGAATCCGAGCCGTTG
GCTCGTCTCCTCTCGTCCCGTGCAACCTCCCGGTGTGCTCGCTTTCGCCT
GTATCGCCGTGGTTCGCTCCGCCGCTCGCCGCCGCCGCCCGCCGTCCGTT
TCGGCCGACGTCGTCGTCTACCTCCCGCCGGCCCGCGTGGCAGCCACGTA
GGCGCCACGTCGGCGCCACCTCGGCCACGACCGGATCGGCTGACCCGGCC
AGCCGCCCCCTCCGTTTCTCTCCCCGTGCGCGCGGTCCACCGCGAGCCGT
GAGGCTGCGCGTGGGCCCGTCGCACCGCGTCCTCCGCGAACCGCGCGCAT
GCGCCGCGCCCCCCTCCCCAAACCCTAGCACGCCCGCATGCACCTCGCTC
ACGGTGAGCCGAGCCGCCGACAAGCGGGTCCCACTCGGGACCACGCGGAA
TGGACCCGGCCCACCGGCTCTTTCTCTCCCCTCCCCGCTCGCGCGCGCCA
TGGGCCGCCTTCTTGGGCCGGCCGGCCCATTAAGCTCGGCCGAGCCGCCC
CTTTCTCTCGGGCCGCGCCCTACCCGCCCGAGGGAAGTCTAATTTCCCTC
CCTCTTTCTTTTTCTTTTCTTTTCTTTTTCAAAAAGGGTTTAAATAAATC
CTTTTCCTTTAGACCAAAAATCCAATAATCTTAGAAATTCAATATCTTCC
CAACCGTAAGTCCGTTTGACTCCGTTCAACTTCCAAAATTCCTCAAATCT
CGAGATCTATCTAAAGGCACGCTTAGAGGTCAATAATAGGGCTTTATTTT
TTGCCGTTTGTTGAGTTGCCCCGTTTCGCGTGTAGTGTCGGAGCCCGAAG
ATCCGCAGTGCGAGGATTTCGAGGATCAAGCTCCAAATCTCGAGCAAGGC
AAGCCACCTTTGAACATCTTGAGCCTATATTTGAACTTAATTAATTTGCT
TGCAAAATATTATGCATTGATAGGATTGCACTTGATCTGTTTGCCCCGTC
TGCAAGGCAGACCGGTGGGCCTACCCAACTTGTTGCATCTGATCCCTCCA
CTGTTAATTGTTATACCATGTTCCCTTGTAACCACCTAGTCGCGCCTCGA
TATTCGTGCACTCTGTGCGAGTATCGACGGTCGCCTTCAAACTTAAAATC
TGAGTAAGTTCTTGGGTAAAACTTGGATTTTTACAAAAGACTTGGAAAAC
CCGACACCTGGGTCGGTGCTTGCGAACTAAATGAATTTCCAAAACCGCGG
ACCGGGGAACGTACCGGGAGTACGGTTTCCCGCTCTTGCACTTAAGGACC
GTTTCCTTGGAATTTCATCCGAACATAAGACAAGTACGACCACATGGGTG
GAATGGGACACCCCTGGCTGAGTAATTAGCCAATCGGGGGAGCCTTGATG
CCAAGAGACATGTGGATTCGCCGGGGTGGTGTCGGGGAGGACCCCTGGGC
TTCCTGGCACAGTATGGTCTGGGACCTAATCTGGTGTTGGTCTGGGACCC
CTCTCGTTGGCATATGGTGAACCTGTGTCGGCTTTCGAAATGCCTTGTCA
TGAAAGCCTTAAGGTCTCTAGTCGTGGCCGTTCTGCACGGGCTGGATGAT
CCGGGTTAGTAATGTCGTGTGGGTAAAGTGTACCCCCTCTGCAGAGGTTA
TTAAACTGTCCGAACAGCCGTGCCCACGGTCATGGGCGGATGTGAGGTGA
TTCCTAGCGTAGTTTTGTTTGACTACTGCCTTGTGAAATTTTGCTGTTGT
GAAATGGGTTTGATGTTTGGAAAATCTGCGGCTGATGGGACCAGCCAGGC
CCGGGTGGCCGTTTGAAAGCTATTGGCCGGGTGCCAATCTTGATCAATTC
AAAAGACTGATACATTGCACAAACTCCGACCGGACGAGACGCACATTCTC
ATCCGTGTCGTTTGAGAAGCACTCACTTAGTTGTTTCAGGAAAGAGTTCA
AATAAAATCAATTGCAAAAACAACAGCCCTTCTTTGAAGCCTGCATTAAA
CACTTATTTCCCATGGCTTGCTGAGTACTCTCGTACTCACCCTTGCTCCT
TATAAATTATTTCCCCCCCCCCCCCAGTTGCTGAAGAAGATGAAGCGGAT
CCCGCTGACGAGGAGTTCCTTCAGGAGCAAGCCGGCTACGATGAGTTTTA
GGGTTTCGGCCTAGTTCCCAAGTCGCGCCTGTGATGTGTGGTCCAAGTCT
TGGCTTCCGCATTCCTTTTGTAATGCAGTTGTGAGCTCGGGATCTGTCCG
CAGCCCAACATGACTGTACCCCTACTCTACAATAAAGAGACCTCTGTTGC
TGTGATATTCTGTCTTCCTGTTATACCAGCACTGTTTCCTGGGACTGGTA
TCAATTAACAGGTTAATTTGGAGCGTCACGAGCTAGTTCCGCTCGGGACT
AGTTCGGGGCGTGACAATATTGCACGAGAAAGAGGGAGAGGATACTAGTC
TTCGAATATATGCCTAACAGAAGCTTGGATTCATTCATAACTGGTAGGAT
TCAGTTCAATTAGCACTATCAATCTCAGTTTTGAGACCAAATTATCCTGT
TGATATTGATGTAGGAGTACCCTCCTATTCATTTTCACTTATATCCATAC
TTGCTTCTCGCATTTACAGGTGAAAGAGCAACAAAAGAACCATTGGATTG
GCCTAAGCGCTCCCAAATAGTTAGAGGAATAGCTCAGGGAGCTGTATATC
TACACAAGCTATGCGAGCCACGTATTATTCACGGGGGTTTGAAACCAGGC
AACATACTCCTGGATGCTTCTCTGAAACCGAAGATTTGTGACTTTGGCAT
TTCAAAAGCACTTAAGGCAGATGCGGATAAAGACTGCACTGGCGTCGTGG
TGGGCTCACGGTAAGGCTGTTTTGTACAGCACAATCTTCAATGGTTATAC
TTTGGAGTGGTTTTACAGTCCTCAGATTAGGTGCCATAGGTTTTAGTGTT
AATTTGTGGTGCTTCTTTGTACATTAATACTGAGGTGTTACCAAAAGGCA
AAATTCACTAGAAAAAAATGCAGTACATCGTTTAGGACCTTAAAATACTC
TAATATTTAACCCTGTTTGATCTGCTTTTAGTTGTGATTGATTAATTTTT
CATCTTTTTCAGTGGGTTTATGGCCCCTGAATATAAACAGGGAGGCTGTC
TCTCTCTCCAGACAGATGTGTATAGCTTTGGCGCTACGCTTCTTCAGATC
ATTAGAGGAAAACACATCTCTCCATCTTCACTGGCGCTTTCTGATGAATC
ACGCAACTACGGGCCTCTAAATAAGTGGGTAAGTGAACCTTTCCGAGTGC
TACTCCTGAAGAGGAACTGAAGGGTATGCAAGCCTGACACATTATTCAGA
GTTGATCACTCATTAACCAGCAGCAATTTTTCTACTCAGGCTTGGAACTT
GTGGAAAGATGGAAACCTGATGGAGTTGATCGATCCGTCGCTGCACGATG
AGACCCATGCTGCTGAGCTGAAGAGATGGGTTCAGATAGCGCTGCTGTGC
GTTCAGCAGAGTCCCGAGGAGCGGCCAAGCATGTGGGATGTTCTTCTGAT
GCTGAGCTGCGACAGTGTAATCTTACCAGAACCAAAACTACCAGCTTACT
ACTGCTAAAACGTACTCCTACAATGATAACACACATTGCAGCATGGGGTG
TGCTAGAGAAATTTCAGGTCGCTGAAGCCTGCAAACTGCCTCGGTGTTGC
AGCATCATGTGTGTTACGCTCATTGTTCAAGTCATCAAGTGTACCTAAAT
AACGAGAATGGATCCTAGAGAAGCTACAATGTCTACCCGTTGTACTCCCT
CCGTTTCAAAATATTTGACATAATTGACTTTTTAACACATGTTTGACTGT
TCGTCTTATTAAAAGAATTATGAATTATGTAAAACTATGTGTACAAGAAA
GTATATTTAACAATGAATCAAATGATATGTTAAAAATAAATAATTACTTA
AATTTTTTTTAATAAGACAAACGGTCAAATATATGCTAAAAAGTCAACGG
TGTCAAATATTTTGATACGGAGGGAGTATTTGCAATTTGTCAAAACTGCG
ATTTCTGCAGAGCTGTGTTGACTACTGTTTGACTTATTGAGTTACATCAG
ACGGTACTGTAGCAGTTGGCATAATGGGCCTTGATATGTACAGCCCATTC
GATCGACGTGTGCTTATTTGGGCTGATCAATAACTCCCGTTGACCTTGGT
TGGGCCACATTTTCAGGTCAAGCACCACAAATCAACCGAGACCTGCCGCA
CCTGCATTTTTTAAAATAATAAAAATAAATCCCAGACTTTACTCTAAAAA
AAATACAACCACTTATTACAAAATTCTCTCAAAGTTAGCAAAACAATTCG
GCCACATCAAAGCAAAACCAACACATGAGTAAACAATTATTGAAGTCTAC
GTGCTGCACCTGCATGCTTTGGCAAACAAATACTATATAAATATTTCTGA
TACATAGGCACCTTCATGAACTTTGGCACTGTAAAGTAGTGTTTAAATCA
AATGCAGCCTATTTGTATTGGGGTCCAAATCCACGCGGTTTCAGCCAGTT
GATTTCTCTCCGTTGAATTTGGGAGGTGATGCCAAGACATTTTAATTGAA
CTAGGCAAATGCAAGAAGCAAGAGGGAATTTTAGCAACCAACCGGCGAGG
AGAACAGGCCGGGACTATTGCCTGAATTTTCCGGAGCTTGTGGAGCCCGT
TTAATTTTGGGGAAAATCTCTACTGCAAACCATGCGTTTCCAAAGGATAT
GTGGTTACGTACGAAGGTTCTCGTTTTTCACTTTTATTTGCTGTTTGCAT
TCTTGTCATTCAGTCACCAAAACTTGCATATAATAATGTATATGGCTGCG
TTCGGATGGACAGGTGATAACGCGCATGTACCTTTATATTTGTACAGTTT
CTAATCTATCAAAGTGCAATTATTTAATTTCAAGTTCAAAGTTAGCTGTT
TCATCCTAAAGAACAAAGAGATAAATAGCCAAAATGAGATTTTGGGGGAC
GGATGTATTAAATTGTAAAATATTGATCTAGTAATTGAACGAAGGAATAG
ATGTTACTGGGGAATGTCAATTTACAACCTAGATACACATGCACTCATCT
CTTGCATATCATTTGCATGAATCATGCATGATCATGAAATTTTATGAAAA
ATGTGACTTTATATGTAAAGTTATGTGATATTAACTTTAATTTACATAAT
TTAAAACAAAATTTGGCTGGACATTAGTGTAAACACCCTTTTATGACCAG
ATTTGTCTCTGTGTTTCTTTTCTTGATGCTGTGTAGATTGATTCTGGACT
TGAAATTTTGCAAGATTTGAATTCCTTTCATAGTTTGTGACATTTCATAT
TATAAGTTATTTTGACTTATTTTCTAGTTAAGTTATTTTAGGTTTGGCCA
AATCTTATATACAAATATAGTAAAATATTCAAACTAAAAAATAATGACTA
GGAAAAAAAAGTAAAAACGACTTACAATACGTGGAGAGAGTATTTAGGAA
GTGAGAAACAATTGAGTGTGCGTTAATTCACTTGAGCAAGTTTAATAGTA
TAGCTAATTACTAGCTCTAAATCATTTATTGTCAATTCATACACTAGATA
TCTATAAACATATACCACACTATTAATACATGTTCCTCACCTGCCATACA
CACATTATATCTTGAAGTCCGTGCTATAGCTGGCTACAAATATGTAACCC
GTTGCTTCTCTATCTCCTATTTTATCTACTAGACATATGTATATGTTTAT
AGCTAGCTTATAGCTTGTTATTGTATCTGCTTGCTCTTGTAATAATCCAA
ATCCAAATCCATGCATGTTCCAGTTTATTTTTCTCACTAACCGCGTGAGC
TAGACTTCGTGCTCGGCCGAGTCCACTCCACTCGCCGCTCGACGACACGA
CCACCATAAAAGCTCGTCGTCGAGGTGGAGTGGAGGGGCCGGGGCGGCAC
AGCGAGCGCTCGACGACGACCGGAGAAGCGACGACGAAGCTACCTACCGT
CGTCGGGGAGGAGTAACGAGAGCTCTGCGGCATCGGCGACAATCCATCCA
TCCCGATTTCAGGTGGCGCGCGCGGCCGGCGAGCGACGAGCCGACGGCAT
GAACCCGAAACGTGCGCCGCCGCCGGCACCGGCGCACGGCGCGCCGCCGC
CGAAGCGCCTGCAGATCGACGCGTTCCGGAGCGGCGCCGAGGCGTTCGCG
CAACGGGCGCCGACGTCGTCTCCGGTGATGCGGCAGCTCCGGCGGGGCAT
GCTCGTGCTCTTCTTCGTGTCCGTCGCGCAAGTGTACGCCGGGTCGCCCG
CCTCCTGTTTGATTTAATCCTCCGTGGGAAGCTCGTTGTCTGACCCGCGT
GCTTTGCGGATGCGCAGGAAGGAAGAGCGGAGGAACAAGAACAAGAACAA
CGCGCGCCCTGCTCGAGTGGCGGTGAGCAGCTATGCATCGATCTCTCGTT
CTGGAACTGAATCAAACTAAATCTTTTCTCCCATCATTTTTGCTACTCTT
TTGGTAGTTCATTTCAGTGTCCTGTGATTAATTGTGTAGATACATGAAGA
GAGTTCTACTTCACAGAGAAAGGCACCCGAGGATGATGCCTTTCAGAGAG
GCATTATGAAAGCATTTGATAATGCCCTTCAGAAACATCTTAATCCTATC
TATTGGTAAGATCTCTCAGTCGGGATGAAAGTAGAATTGGAGTTGAAGAA
GTTATAAAATCGATCCTTGAACTAGCAGAGTGGTCAAATAGGAGTTTTTT
TTGGGGAATACGCAAGGAGCGCATTTTTTCTATTAAGAGAAATAAAAGTT
ATTTACAAGGATAAAAGGAAAACAAGCAGGGGACCGATACAGGACGCTAT
GGAAAACTATAGGAATATCTCGCGCTAAATTTGGCTACCACGACCTTGTA
AAGGCCAAACAGCGGGGATCCCGTGATTAGCCGACTTCCAAAGCATGGCC
TCCTCCGCCATTGCTTTCGCCACTTTGGTCCAAGACCTTTGTTGTTGATT
GAAGATTCGGTTGTTCCGTTCCTTCCAAATTGTCCAAGCCACCAGTGTCA
CGATAGTGTCGAAGCCTCGACGATGCCGGTCCCCAATCTTCATTCGGCTC
TCACAGAGCCAATTGTGGAAGGATGGCTCGTTGACAGGTAAGCAGTTCGG
ACTCTTTATTGCCTGAAGCGTCCACCACCATAATTGCCTCGATTCAGGGC
ATTACTTGGTCAAATAGGAGTAGGACCACAAATTTACCTCTCTAGCTAGT
TGCTTAGATAAATCCTTTTCTTTATTGAGATTGCTCATTTGCAGTTTTTT
TTAGTAAGCATCGAACGTGTAAATTCCCTGTTTAATACCTCTAAAATACT
TGTTTGGACAACTAATGATTTGATCATTTAAAGTTCCTCTATGATGTTTT
TATGTTAACTGTCAAGCTGATCATCAAACTTTAATGCTGATATAACACAT
GCAACAAATCTGATCTATGCAGATGCTACGAAATTAAATCACACTTATTC
CATTGATCTTAAAATGTCCAGTTTTATGTATTAATCAATATCTTATATCT
TTCTCTATGTCCTAGAAATACGATTTTTTAATAAAAAAATAAACTAGCCT
TTTTTCTTCCACTTTTTTGATTGCAGCTCTCTTCAACACCTTACCAAGCA
GACTGGGACTCTTTCTGAGCGAATTGATACTCTCAGCCATGAAGTGGTTA
GATTTCGGATACTTAATTTATTACAAGGACACTACTTTATACTAGTTTAA
TTAACCCCTTTCTGATGAGAGAGCTTCTTTTATTGTGTTTTATCAGGAAG
TTACTTGGTCGAGTAAAATTAAAACTGCAAAGTGTTTGCTTACATTTTAT
TATGATGAAAAAAATGTTTGCCTGAGACAACTTATGTTCCTATGGCATAT
TGATTCTCCTCTCAACTTGCAGGGACAAATAAAAAGGTTAATTTCTAACC
GTGATACTAATGAGCGCTACAGGTATGGTCTTTGTAACTATTGAGAATAT
GCATCTCTGACTTCTGTTATTTCCAGTATGCAATCTTACATATCAATGTC
TCACACACACTTAGGTTCTTCCTATTGTGCTGATCAGTTCTTATCAATCA
CTTGAAGTGACTTCTGAATTACTGTCAACCATGTATTGATGGCACTATAT
ATTTATAGCGATGTTCGTTTCATGCTGTTGTGCATTACAGTTGTGAATTT
CAGACAATTTAAAGTACCGCCAGATGTTCATATGACACTATAATTAATAC
ACAATGGTGTTTCATACTATTTATGTCTGTATTGTAGATCAGAGGCAAAT
CAAGAGAATGCTGCTGTCACTGAGGAAGTGAATCAAGAACAAACAGCTCT
CAGATTTGCCGCAAATGAAGTTCACGAGGGTCAAGGAGTTGAGTTGAGGT
TCCTCAATAAGATGAAAGACCATCTTGTTTATACAAATGACAAAATTACA
GCAGAGGATGGTACAGCTATCAAAATTGCCATATTTAGGGATAGTAAGAT
AGTTACTGCCGGCCAACTTTCTTCAGCAAGAATTGAAATTTTGGTTCTTC
ATGATAAGTTTTATGATGCTGCCCCTGATAACTGGACTGCATGTGAGTTT
GATGCCCACATAGTAAGTAGTTCAAAAGGGGCGGTGTTAGGAGGAGTTCT
TCGAGTGAAGCTTAAGAATGGGGAGGCCTCCCTATCTGACGTCTCTTTCA
ATATGCCATCTTCGAAGACTGGAAGTAAAAAGCTCATTCTGGCAGCAAGG
GTTCTTAGCAGCGACAAAGCTGGGCTTCAGATTAAGGAAGCCGTGATGAA
TCAGCCTGTCGAGGTGCAGGTTAATCGAAACAAATGTAAGTTTTTCTTCA
GAATTGCAGCTGGTGTATTCAGTAGATTGTTTGCATGATGTTTCTATTTT
GCAAGTATTCTCCACATTGTTTCTCGGTACCTCCCAAGTGCCAATGACTA
TATAAAAAGTCTTCCTTCGTAGGATTATCTTTGAAATTACAGGTTGCATA
CTCGAATCAACTGGATTTGTATGTTCTGTTGGCATTTATCTCTCTTGTTT
CCTTTTTGTCCAGCAAACAAAAAGAGTAACTGTCCAAAGCTGAAAGATGA
AGTGCATCGTTTAAAGGGAATTTCAGGGAAGGGAGAGCGTGCTAAATGGC
TTAAAAATAATGGCATCCATACCGTGGCAGACTTCAAAAAGGCTTTAAAC
AAGGATGAAGAAAAGATCTGCACTGTAAAGCTCCTGGACTCCCAACTAAT
CTCTCTCTCTCTCTCTCTCTCTCTCTCTCTCTCTTACATGCAATGTACTC
CCTCCGTCCCAAAAAAAAGACAAACCCTGATTTCCGTGCCCAACATTTGA
CCGTCCGTCTTATTTGAAAAAATTTTATGAAAAAAATTAAAAAGACAAGT
CACGCATAAAATATTAATCATGTTTTATCATCTAACAACAATGAAAATAC
GAATTATAAAAAAATTTCATATAAGACGGACAATCAAAGTTGGACACGGA
AACTCAGGGTTTGCCTTTTTTTTGGGACGGAGGGAGTAGGCCCTTTCATT
AATATGTAGGACCCCCAAAATATTAGGTGCCTCTTTGGTATGTTGCCCTT
GCATGCAACGTTAATTTTTTTAATGATAATTTTTGCATTTAATTTGGGAT
GTGAAATATTAATGAAAGGAGCACATAGTTTTTTTATTCAATATAATAAA
TCATGAATAATCAACAGTTAGGATGACTAGTATACCTCTTACCTCTATAG
TAGTAGTGCAAAATTTGCTACAGGACTGAAAATTTGCAGCATTTGCTGTG
AGACACCCAAAGAACATGTATCTTTTTGTGGACACCGTAAAAATATGGTA
ATTAGCTGTTGGACACTGCTCGTATTATTTTATTATATTAGGTCAAGATG
GAGAGAGAAAGGACATTGAAAGTACCATTTTGCCCCTCGGCTCGTTTGGC
TTGTAAAGGCGAGTGCCACCATCTCTCTGCTTGATTCTTCCTTCGCTGCC
CGAATAGCCGCTTGATTCCACCACCACACCCCACTGCTCAAATCCGCCGC
CCTGCTCTACCTTAATCCGAAAGCGTCGCTATAATCCGCCGTCAGCATAG
CTTGCTTGTCACACCCCAATCTGGCACCGCCGTACAACGGCACCTGACAG
GAGCGTGTCGTGGGAAAAACGGCGCGAACCGCTTCCTACGAAACCGCGAT
CTCAGTACCAGTCCCAGGACATAGCGCTGGTACCCACGATGACAAATATG
AATCATTGCAATCCTTAAAATAAATAGAGGACTTATTTACCTTAACTTAG
GTTGCAGCTCAGAACAGCCCGAGATTGCAACCGACGACACGGACGAGGAA
ACACCAACAACAGCAGTAGTAGCGGAACCAACGGACTAACACCCAGCACC
ACAGGCAACGGCTGGGAACCAGGACGAAACCCTAATCTTCACTTTACTTC
ATCTTCAACTTCTGGGCGGAGGAACTATATATATTTATATAGAGCAAGGG
TGAGTACTTTCATACTCAGCAAGTCACGGGAATTTAGGTGTTTAATGCAA
GCTTGGAAGAGAGGCAAGGTTGTTTTTGCAAATCTTTTGTTTTGAAATCA
TTTTGAAATCACAAAGTGATTTATTTCTTTCTAAGTTTGGGCCGAAAAGA
GACTTGCGTCTCGATTCGACCTTAAGAGATGTTTTTCAACAGCTCATTTG
GTAATGTACCGACCTCCCGGGTCAGATCATTACTTCTCGGCTCCCAGAGC
CATTCCACTTGATTAATCGGCTCCCAGAGCCTTTTACATTTTCTCGGACT
CCCAGAGTCTAGCTGCCCAGCAGCACAACAATCCGCTTCCACTCGGGAAG
CCTAGTCTATGATGCCGGTAGACATCCCGAATCACGCAGATTCGTTTCTT
GACCACTCAGGTCATCCATCTGCCACATAGGCTGATTCTGGTAACGATTA
CCACACCACAACAACTTTTCACAAAGCACAGGCAAACAAATCTACGCTAT
AGGAAACACCTCACATCCACCCATGACCGCGGGCACGGCTGTTCGAACAG
TTAGTTAACCTCTGTAGAGGGGGTACACTTTACCCACACGACATTACTAA
CCCGGATCACCCAGCCCGTGAGATCAGCCACGTCAGGAGACCCTAAGGCT
TTCATGACAAGGCATTTCGAAAGCCGATACAGGTTTACCATATGCCAACG
AGAGGGGTCCCAGACCAACACCAGGTTAGGTCCCAGACCATACTGTGCCA
GGAAGCCCGAGGGTTCTCCCCGACACCACCCCGTTGAATCCACATGTCTC
TTGGCATCATGGCTCCCCCGATTAGCTAATTACTCAGCCAGGGGCATCCC
ATTGCACCCGTGTGGTCGCACTTATTATATGCTCGGATGAATTTCCCACA
GGAATCGGTCCTTATATGCGAATACAGGACAGTACCACATAGGCACAACC
CCCGCATCGCGAGTTTTCACAATCTATTTTGTTTTCAAACACACCGACGC
CACATGTCGGGTTTTCAAGGCTTCTCAAACCCATTTCCCAAATTATCGAC
AAACAACGGTGTATGTGGAATAGTTGGTATAAGTGCTCAGAGAGCACGGA
TACCGAAGTACCACAAGGGTGGAGCGACAAGGAATCAGGGTAATACGACC
TACAGGAATTAGTGCGACTACTGGGTAGGTCCGTCGGTTTGGCACGCAAA
CCGAGGCCAAGCATGTTAAGTGTGTGATTCTAATAATGTGAGCTGCAATC
AAAATAATAATGATTTTCCAATTATAGGAGCAATTGGTCAAAGGGTGACT
TGCCTCGCTCAAGGTCTTCACGGAGCTTCACAAATCTTCGAGAAAACCCG
CGATCGACGAAAATCCGATAACCGCAACTTTACGCAAACAAACAAAAACC
TAAAGAAAAGACCAAGAAAAAGACCCTATTTAGACTAAATAATAGTGCCA
TTAAATAGATCTCAATTTTATGGAATTACTAGAAGTTGAACGAAGTCAAT
CGGGTGAGTGGTTGAGAAGATATGGATTTTCTAAAGATTATTTGATTTTC
TGTCTAAAGGAAAAGGAATTATTGATTCCCTTGGAAAAGAAAAGGAAGGA
GGGATCGGATTTAGACTTCCTCGGGCGACTTAGGCGTAGCCCGAGGGATT
CACAAGGCTTGACCGGCCATTGGGTCGAGCGCGGCCACGGGGAGGCGGCC
CATTAGGGGGCGCGGGGAGAGAGGGAGGCCCAACGGGGTGGGCGCGGTCC
GCCGCGCGGGGTCCCGAGATGGGCCCGCATGGCGGCGGTCGAGTGTATGG
TGGGGAGGGCGCACGCGGGGACGGGCGAGACGGATCGGTGGATTGGGTGC
GGATGCGGTGCGCCGGTCGACAAGGAGGTGGCGGGCCCACGTGCAGCCTC
ATGGCTCACCGGGGTCCGCACGCACGGGGATGAAGGGGCGAGGGCGAGCG
GCTGACCGGCTTGACTGGGTCAAGCCGACGTGGCACCTATGCCAGGCCAC
GTGGGCGGCGAGAGGAGGAAGAAGGGGGATGCCGAGATGGACGGCAGACG
GTGGCCGAGTTCACCGGAGTTTAATGCGGAGGTCTAGGGCCAAGGGGAGC
ACACCGGAACGATGGCTAGGATAAGAGGGAGTGAGCCTCCTGCTCGGATT
CGCCGGGGGGGATTCGATGGTGAGGATTTCGACGGTGGCGGCGATCAAAA
GGGGAAATCGCGGCGGGGCGACGAGAGGTCGATTCAAGGAGGAGAGAGCA
TCTCCGGGGCGCGGGGAACTCATTTCCGGCACCGGATGGGGCAAAGGACT
GCCGAGGAGGGCTGACGACGGCGGCGGCCTCCGGGAGCGGGCGGCAACGG
CGGCAAGCCTATGGCGGGCGGCGGCGAGACCTGGGGCGGCGTCCATGCGT
GTTCGGGGGGCTAGCCGAGCTACCACGCGAGCTAGGGAGGGAGAGGGCGA
GCGAGAAGGGAGAACGGAGGGTGGCACTACCAAGCCGGGACGGGCGCAGT
GACGAGCGGCCGACGGCTCGGGAGCGAGCTCTCCGGCCTCGGGCCGGGGA
AGGGGAAGAAGAGGGATGGCCGGAGTCCTCGTCTCGCGTCCACGCACGCA
CCAGCCTCCGACGCGTGCGACGGCGAAGAGACGAAGGCAAGCGGTGGGAG
CGGCGGCAAGGCGTCAACAATGGCGCGGTGAGTGTGAGGCGAGCGAAAAC
GAGAGAGGAAGGGGTTTGGGGGCGGCTTGGGTTTTATAGTGGAGGCGATG
TCGGTTTGGGGAGGGAGGGAAACCGACCTTGGTGGCGGTCAAGGAGAGCG
AGCTGGCGGTGAGCTGGTGCTGTCGCACGACCAGCGTCCGCGCTTTGGCC
GCGAGCGGCTGGGACCATGGATGACATCGGCGGTGGTCGGGAAAAAAGGG
GAAAGGAAGAGGGAAAGGAGGGCTTGACCCTTGCCGAAACGGGAAAAGGA
GGAGGGAGAGGGGAGTGAGACAGGGGCTGCCTCTCTCGGCCTTGGAAGCT
AGCGGCGTGGAGCGGCGGAGCGGCAGCGCGGCAGGGCACGACGCAGGCGG
CGCCAGGGTTTGACGCAGCGGCGACCGGGGCGTTGGCCACGCGCGAACCC
GCGCGGGAAGGGCGAAGGCGGTGGGAGCGGCGTCCTTGCCGGTCGGCCAT
GCGCGAGCGCGCGGGAAATGGTGACGCGGCCGGAATTTTGGGGCGGCGTC
GGCAGGAAGCGACGCCGAGAGAGAGAGAGAAAGGAGACGGCGCTGTCTCT
CGCTCCCGAACACGTGTGACGCATGAGCGAGAGAGCTGGGCCGAGATGAG
GGGATGGGCCGGGAGAGAGAGGAATCAGCCCATCGACAAGGGAGGCAAAA
TAGACTTTTGCTGAAAGATTTTGATTTGGAGAGATTTGGAGTTTGGGTTT
TGAATCTAAATTTGATACTTTGTAAACAAGGGTTCAAGGAGTCAAGGAAG
GAAACAAAATGGGAGTTTGGACATTTTGGGATTCGGAAATGTATTTGGCG
AGGATTCAAAGGAAGGGATTGACTTTCGGAATCAGATTTCGGAGACTTGA
ATTGGAAGAGGAAATTTGAGGCGGAGGATTTTGATTTCGATGAGAGGGAA
CAATGGGATTTGAAACCGAGATCCATGGCACGACTTAGACTCGCCCTCAA
AGGACAAAATTTTTCACAATTAGGATTTGCCGAATTAGTTTTTAACGTCT
CACGAGAAGCGGAGCGTTACATTGCTGCTTCAATCCGCCACTACACTGAG
CAAAGCAAACCACCCTCCTCGCCGCTCGTCGCCGCACCTAAACCTAGGGT
TAGGGTTTGGAGGAGAGGGGATCGTGAGAATGAACCACCCTCCTCGCCAC
TCGTCGCCGCACCTAAACCTAGGGTTAGGGTTTGGAGGAGAGGGGATCGT
GAGAATGAACGAGCGAATGGTTCTGATTCGAACGTGTTTTGGTCGTCTTA
AACAGCGCCTAAGGGCAATCTTGCCTTTTTCTTAAGTTTCTCTCTTCATC
TTGACCGGATATAATAAAATAATGCAAGTGGTATCCAGCAGCTAATTACC
ACATTTTTTCAATGTCCACAATATTCTTTGGGTGTCTCACAGCAACGGCC
ACAAACTTTCGGTGTCCTGTAGCAAATCTTGCCCTAGTAGTAAGACAGAG
CACCTTAATTAAAAGATCTCTCTATCTAGTAGTTTTGACAAATGAATTCA
CTTATGCATTTCGTGGAGTTCAGGAGTGTTTCAACATGAAGAAGGACAAC
ATGCTTTGGAAAGCTACGGTTGAACATGCTGAACAGTGTGATCTCGAAGG
CAATTGCAAACTGAAATCATATGGAGTTGAAGAGAAAGATGTTATACTCT
TCTTTAACTGTGTACACGACCTCGTTGGAGCAAAATTTTGTGGTCGCTAT
GTTGCAAAGGACAATTTCAATTCAGATGAGCAGGTACATGTTGATAATTG
ATACCATCATTGTTCTCCATTCCAAACCTAGCTTGATGTGAACTTTGAAC
TGTATACACATTTTTTTTTTGGCAGGATGAAGTGAATCGTTTGAAAATAC
AAGCATACGATGAACTGGATAACATTGTCTTTGATCACGAAATGAAAGAC
AATTATCCAGTACCTTTGTCTTCAACTCTGAACACAGGACTAAATCCTCC
CGATTTGCATGTTACATGTCAAGGTAAGGCATTGGTCTTGTCCTCTTGTC
TTCCATCAGACACAATGAATGATGATTGAATTTGTTGTTTGCATTTGACA
GTTCAAGATACAGCTGCAGTTGAGACTGCTCATCATGCTACGTTTGCAGA
TGCAAATCAACTGCCTCAAACATTTCTTAACAACAATAGTGCTTGTGGGT
TCATTATAGGATCAGAACAAATTCCTGTTGATCCATCATTCTTCAATGGC
TATCGAGGTTGGTGCTGCATTTGTTTTGGCTTTTATTTGTTTTGGAGAAC
ATACTTGTCTTAACGCTGAAGATATCTATCTATTATATACTAAAAGTCCA
TTAAACTCCCTACAAACGCTCTCAAACTGCCACGTGTCTCCCTCAAAACA
CTCTCAAGTTGCCACGTGGCGTAACGAGAGGAATTCAGCACCTCGTAGGG
CCCGCACATTATTTCCATAAATATATGTACGTGTACACAGGGCAAGATTT
GAAATCTATCTAAAAGCAAAACATGTACTTGTCGTGAACGAACATAGATT
AGTTCCATATTTGTGTGTGAAAACATTCCAAATCTCAAAAAGCAAAATTT
AGATCACTAGGAAAGATTATTAATTGCAAGAAGGATTAGTTCCATATACA
TGAGACAATATTCGTAAGGCTTGCATACATATATATACACCCCGCCAGCA
TGCGACATTAGTCGATTCCGGAAGAAGTCGATTCCGACGACGGAGCAGAA
GAAGTCGATTCCGGCGGACGGAGCAGAAGAAGTCTGCGGCACCTTGCGAA
TCATCTTTGGCATAAGAAGGTATATCACGCACCCACAAAAGAACACAATC
ATGACATCATCTAATCATGATCTTGCAGCTAGGAAATAACATATGCATCT
ATACAGTTTTGTCATCATATTTTCAGCAGAAGAAACTAACATTGCACCTA
CAAAAGAACACAATTACGATATCCTGTATTAGTTAGAGGTACATTATGTT
GCATCTATGTATACAATTTTGTCATTTTTTTTTCCAGCACAAAAAAAGTA
ACCTTGCACCTATCAAAGAACACAATTATGAGAGTTTGTATTAATTAGTT
CTATAAAATAACATAAACATGTATACGACTCTCTGTCAAATTTGTTTAGT
AACTATATGCAGTACTACTCATTTGCAGATAACATGGCACCTAGCAATTT
GATTACTGCATTAACACCAAAGAACGATAGGTGGAGAATCAAAGTAAAAG
TTATTAGGCTATGGGATGCGGTTAATCCTACAATGGTTGATGAGTTCTAT
GGTATACAGATGATTGTACTAGATGCAGAGGTATGATTGTTGTAAACATG
TGATTTAATATATTGTTCTATTATGTAAATACTATTTTTTTGGTGCAGGG
CAACTCAATACATGTCTCTATCTCAAAGCAATTGGCGAACCACTTCAGGC
CAAAAATTAAGATTAACTCAATATATACTTTTAAAAATTTCAAAGTTATG
GAACATGATAAATACCGTGTCCTAAAAAACAATCTGAAAATCCTTTTTTA
TCATGATACCATAGTAAAAGAGGTAAAATCAAAAAGACAATGTTTCTTGG
ACTATTACTTCGAGTTTACAGACAGGAAAACATTAAGGAGTAGGTTGAAT
AAAGATCAACAGTTATCAGGTATGTGCATAATCTTACTTCTTTTAAACAT
TGTTATTTGTACTAAAGACCTGTTTGTATTTAGATGTGATTGGCTTACTT
AGCGGGATGAAGCCGATCGAGCAAAGAATGCTAGGAAAAAACACAAGCAG
GGAGAGGGTTTGCAACATGCGTGAAATTGAACTCCTTTTATTAGAGTAAG
ATTGTTGTCTGCAAATTTAAACCAGCACTAATACTTTCTATGTGGTATAT
TTTACATGACTTTATTGCATTTGCAGGGGAGAAAAAGTTAAAATTACTCT
ATGGGGAGATATTTTAGCAAATATGGTTGACGACGATTTGCTTGGGAAGC
AAACTGTGTTCATCGCCACTGGACTTCTGGTTAAAGAATATGAAAGTGAG
GATGTTATTTTTTTCTAATTTAACGTACTTATAGTTTTAGTAAACTAACG
ACATTGATCATTTAGAATTATTATCATTTGGAGTAACAAGTTCGACAGAA
GTTTTTTTGGATATGGAAATTCCTGCAAGCATGGAAATATTGAGCAGGTG
TGCAGTAGTAGCATTTAAATTCATATATATTTGTTGATTTGTCTAAAATT
ATCTGATGGATTATATTGCATTTTATTTATAGGCATAATGCTGAAAAGGT
TTTGCCCACAATGATTGAAGTGGACGCAAGCACTCAAGGAACCATTGAAG
AGCAAATGTTCTACAATAGAAAGACATTGAAAGAAATAACAGAATTGCGA
TATAGTAATATACAACAGAAGGTACATATCCATTCCTATGTTACGTTTAT
TTTTCATTTGTGTATTTAATGTTGGGAAAAATCTACTTGATGGCTGATGT
AATGAGCATTACCTAAATTAAGTGGTACGTTTAGTCGTGAAGTCATCTTT
ATTCACTCTTTCAAGCTGATTAGTTAACCAACATTAATTTGTTTTTTATT
TAGGAATTTATATGCACAGTCAAAGCTAAAATTGAGGAGATTAAATCAAG
AAATTGGTGGTATATGTCTTGCGATAAGTGCTTTTGTGGAACAAGAAAGG
AATCAAATGTATACATTTGCAATTCATGCGGAAAGGAAGCAGTGAACCCA
AAACCACGGTAAGCATGCTCTTCAAATTTTATTTGACATATTGTAGCAGG
TATATTTACCATTAACGGCACATTGTACCAGGTATGTAATAAACCTTGAG
ATAAGTGACCACACTACTAGGACGACATGTACAATATTTAATGAGGAAGC
AGAAAGAATATTTGGTCATAAGTCTGTGTCCACCATGCTGGAGGAACAGA
ATGGACAAATTGATATGATTCCTGATACAATACGTCAAATATGTGGAAGA
ATATTGATATTCAGATTCAAGTTGACTAAAAGGAATTTAGAAGAGTGTAA
GGAAGACTACAAAGTGAATTACACTTTTACACCTAATGAAAAGCTTGAGA
TGAATTATGTAAATGACAAGGCAGAAGAGGTATGACTATTTGCATTATTC
TTTTTTATACATGTTATAGATCTTATATTACAATATAAATATTAATTTGC
AGTCAATGTTGAAGTACAATGGTGATTATGGCTTCACTGATTTGCAAAAA
TCAGAAAATGAGGTAATATATATAACAAATAAAAAAAAATTTTGTAATGC
ATATGATATATATATAATAATTTATTGGATGTTCTGTAGTTTGGGCAGCA
CAATTTTCAGGTAAAAGAAGAGCGAAAAAATGAAAGTAGTGATGATTATG
AAAAGAACAATCATCGCAAAACAAAGAAAGAGAGATCAAACATGAGATCT
ACAAAAAGATCAAAGAAGGTATGTATAATTGCTTTCTTACATAACAATTC
GTAAAGTTGTTTATAGTAGTACACTAATAATGATGTTTTATAGGAACCAT
ACATTACCGATTCTGATGGGAAAACAAATGAAAAGGCAATCACAATCGAT
GATGATTCCGAAGAATCACTTGATGATTATTTTGATGAAGAATACAATAA
AAAGGTTACCCAGGAGAGTACAAAGACAAATCCTTCTAAAAGAAGAGTTA
CAAGACGCTTTAAAATAGCTAACAAGGTACTTCATTTATTTACTTTCCAA
ATTCACTCAATTTAGTTTTCACATAAATTATTTACCATTTCAATATGGCA
CTATGATATAGGCTAAGAAAGATCTTATATTACAATATAAATATTAATTT
GCAGTCAATGTTGAAGTGCAATGATGATTATGGCTTCACTGATTTGCAAA
AATCAGAAGATGAGGTAATATATAACAAATAAAAAATATTTTTACAATAT
ATATATTATATATAATTATTTATTGGATGTTCTGTAGTTTGGGCAGCACA
ATTTTCAGGTAAAAGAAGAGCCAAAAAATGAAAGTAGTGATGATTATGAA
ATGAACAATCATCGCAAAACAAAGAAAGAGAGATCAGACATGAGATCTAC
AAAAAGATCAAACAAGGTATGTATAATTGCTTTCTTATATAACAATTCGT
AAAGTTATTTATAGTACTACACTAATAATGATGTTTTATAGGAACCATAC
ATTACTGATTTTGATGGGAAAACAAATGAAAAGGCAATTACAATTGATGA
TGATTGTGAAGAATCACTTGATGATTATTTTGATGAAGAATACAATGAAA
AGGTTACACAGGAGAGTACAAAGACGAATCCTTCTAAAAGAAGAGTTACA
AGACGTTTTAAAACATCTAACAAGGTACTTCATTTATTTTACTTTCCAAA
TTCACTCAATTTAGTTTTCACATAAATTATTTACCATTTCAATATGGCAC
TATGATATAGGCTAAGAAAGGAAAATGTTCTGAAATGAAAACTCAGAGAA
ATAAGGTACAATTCTTACTTTTCTTTCATATACAAAACGATTTGTCAAAC
TATTACTGACATGTTATATACAATTGATGGGTATTAATAGGAACCATATA
CTACTGATTGTGAGAAGATAGCAAATGACAAACCAATTTCGCTTGATGAT
GATTTTGATGAAGAATATAATAAAAATATGGTCATGGCGGACACCAGTAC
TTCTAAAAGAAAAGTCAGACACTACATAGGACAAACTAACATTGTACTTC
ATTGAGTTTTACTTTCTATTTAATGTTACCTTTCATGTTTGTCCATTAAT
GTCAATATGCTATTGTGCAGGTAAGGGGAAAAGGTTGTGGAAAGAAGAGT
ACAAATATGGGAACTTGCACAAAAAGTGCAATTGAAAATACAATTCAAGA
TGATGAAGTATTTGATAAATTTGTTAAATAAATCATGTATTTTAACATAA
AACTTTTTTAATTAACTAACTAAGAACACAAAATTTAGGTGCATGACGGA
AAAATTGCTTCAGGAACTGCTAAAAGACCATCAAGGAAATTTATAATTTC
AGATAGTGAGGTACTGCATGAGACAATTCATCAAGTTATTAATTAATATT
TTTTTTTGTAACAACTAATTTTTTTTCCATAGGATGAGCACAGCAGTAAT
ACAAAGGTGACTGGGGACAGCACCAGCTGTAATAGTAGTAAGGAAGATAT
AAACAAAGGTCGATGCAATTATAATATTGAGAACATTAAAGTTGACATGA
ATGAGCAGTCCAGTCGATGCAGATCAACAAGGATTAGAAGACCACCCACC
CGATACTCATATTAGGTACAACATATTACTTCCGGGAAAATGTTGGTTGC
TTTAGATTTGGTTTGATTAGTAAATTATAATAATATGGTCTTTCGTCTGC
AGGTAATTTATCGTCAAGAAGGCCCAAAAGAACCAATTAAAAGGAGGGTT
CAGCCAATACTTTTTATTGAAGAATAGTATTATATATGTTCCTATTAATT
TTTATGTTCATTAGATATTGTCAGATGTAACGTACAACTTGCACTTGCCA
AAGGAATCCTTGGATTACTTTGTTTATTTCTAAGATAGAGAGTTAATAAC
ATTCAATATAAATGCATGCATGTACCTTCAGTACATGTATATGAGTCGAT
CCCTGCTTGCTTCCTCTACCGTTGATATCCTAAAAGCATATAAAACAAGA
TCAGTTGATTTAATAATTCTTAATTAATACAAATCCCCAAGCAAGAAACT
TAATGATTAAAAAAACTTGATTATGTAAAATGGAAATCAATCAAGAAAGA
TGAGCTCTCGGGGCTACCTTCGCTCTCAGCCATGCTTGATGTTGCTGCAC
CTGCTATCCGCACTGCCCCAACACCTGCCATCCCCACTGCCCCATTTCCT
ACAAATAACACCTCCCATACCAGAGCCAACTAACCGATGGCTAACACTGC
TCCTGATCTAGACATCCTGCGGTGGATCTACCAAGGCACTGACTTGGATG
CCCTATGGTGGATCTAGCCAACCAGTCTTTCAGCCGTTGCTACCACAAGG
CATTCCCTCTCAAATCGGCTCCGATGGATGAGTAGTGGAGGAGAAGGTAG
TGATGAGTGAGCTAGATAGATTGGAGAAGAATATATGTTCAGATTCTCCG
CCGCCTGGCCTTCGCCCTCATGTGGCCATTCGGGACAGGAAGACAAACGC
GACCGCAGCGCAGATATGTGGCCAGGAAGGGCTTGGGAGGAGATAACGAT
GTGCCTGCAATTTTACACTTTGGTCCTGCAGTGGATTTTAATTTATAAAT
GAGCCCTCAGTCTATTATCAGTACTTCAGTAATGAAACGTGTTTAGTATT
TACCAAAATATAATGAATCTCCTTAGGATGATTGTAAACCTTTGGATGTT
CTAAATAAAACCGCATCAAAGGAACTTTCCAAATGTGTAATATTTAAATG
GATTTCACAATAATTTAATTAACTTCTGTAAAAATCAGGCAAAAAATATC
TAATTAGAAATTTGACAATATATATATGCAATCTATTTTCAAGTACAATA
AAAAAAATATACCATCTATTCAGCTTATCATCCGTACCAATAATTTCAAT
TTTAAAACTGCCAAAAAAAGCCACATTGTTTTTTATATAACCGTACTAAA
AGTATTGCAAAATAGAGTTGACCGTACACAGTATTAAGGAATTACATCTT
ATACATAGAATGGAAACGATACCATTAAAAAGAATGGAAGACAATTGTTC
AAGTATAGTAATAATATGGATGGAGTACTAATCCACGACACATAGGTTCA
TGGAAACTCCACGGACTCTATATTCCTATATAAATTAATCTTACAACAAT
GCTGCAATAAACAATCTACTCTTCCTTTCTTCCGGAGACACCAGTCAGGT
CCCTATCAGTTCTCTCCATCATCTTCCATCACAGTGCAACTTATAGATTT
ATATTGACAAACACTCACATATGCAGTTGATACTTTATATTTTTTGACAT
TTGATTCGCAGTTGATACTTGCACAACAAAAATATAGGAAAACACGATGC
AGAGTGGAAATCACCCTACGGATGATGGCAGTCCAACACAGGACAGGTAA
GAATCACCCTAAATACCTTAATCGTTTGTGATTGACTCCTGCAAACTGCG
ACAATTATGAACTGATTTTCATATCCAATTTTAACAGTTCAAACTTGACT
GCTCGAGCCAATTCAAAGGAATTATCGCGGTTAGCAAGATCGAAAAGGAA
AAGAAAACTAGACCTGAGAAGGAGCGGATCTCCATCGACCAAAAATTACT
CCAGTGCGGATGAAACAAATGCTCTTCAAAGGTAAACACTCAAGTTATCA
TCACAATTACTAAAAAGGAAATGTGTCATATTTAACAAGGATATGCCAAA
ATTTACCAGGAAAAGAAAACTTGATGAAAAAAGGACTGGGTTTCAAATGA
GCAACAATGAGTCAAGCGCAGATACAGGAAATCCCCTGCAAAGGTAAAAT
TATAGGCGAAGAATACAATTACCTATGAAGGTCCTGTATTTAATAACAAT
TTATTTCAACCGCAACAATTATGAACTGATTTTCAGATCCAAGTTTAACA
GTTCAAGCGTATGTATTTAATAACAATTAATTTCCGAATAGGTACAATAC
ATCAGAATCAGTCAAAAAAAGTAGTTATCTCCCTATTTTGACATCCAAAC
ATCCATTCTATCCAAACATCCATTCTATTCCATACTATATTTTAAACATT
CATTTCTATCATATTTATATACCATTTTCTTTTCTTTTCTCAAAATCATT
TATATACCATTTTCTATTCTTTTCTAAAAATCCTGTGTTACAAAGGAAAC
CTAAATTCTTTCTAATAACAACAAAAATTATGATAGTTTAAATAATATGC
CCGCGCAACTGCGCGGGCTACCTTCCTAGTTTGGATAATTTTCAAATGAA
GGTAATTATCAAGCTGGTACTACGAGACAGATTGACATGACTGCTATTGG
GTACTGTATTGCTCAATCATCTGAGGCTGTAATAGCTGAAGTAAGTGAAC
TTAGTGAAGTTTCTGTTCAGTCATCGGCTCGGCCTGTAACATTCTTACTG
GAACAGAGACGAAAATATTGCCATGTTACAAGCTCAACATAACTCCCAAA
CTAGTCAAACCGTTGATCTTTTCATGCCAAGAATATTGCAGCTATAACAT
ATTGTATGCATGCCACGAATATGAGACTGCCTCTGATCATTGAGATCACT
GCATTGTGCATCTTTCTCCTATATATATATATATATATATCCCACTCACA
CTGATTGCATGTTAATGAGTCTTCTTTTTTGTAGACTACTTCTGGAGGCA
ATAACTTGACTGGACTAATGAATATGGACGAGAATGTCAGCGATGACAGT
GTTGATGCTTTCGCGTTGGTTAACAGCTGGATAAATTCCTCTCCTCCGTC
GTTTAAATGAACCAAAACGGGGAGGCCTCGTTCCTCTGCATATTCTGAAA
TCTGAATAATTTAACTGAAGGCTCTGTTGGTAGCCAGTAGGCTTGCTGGC
TAACTATCTTGTTATTATTTTTCTGCCTAAATGAAAGATGGGTGTATTAG
TCAGTAGAGAGAACTAAATTTATGTTTCAAAAAAAAAACTTGGACTGTAC
TATGTATATTATGGTTTCGGAACTTACGTTGCTGATCAGATCATCGTTGA
AACTTATGAAGTTATGAGCACCTGTAAGCACAAATGCACAATGCAAATTA
AGTACTTACTGTACTAGTACTTCTGTTCTTTTCTATTTAATGTTTTAGGG
CTCTAAAATGTTGAAGTTATGAGCGCCTCAAATAATACTTACTCACTCCG
TACTCGTAAAGGAAATAGTTTAGGACAATATTTAAGTCAAATCTTAAGAA
TATAAATCATGAATAACTCTCAAGTTATTGAGTTTGAAAATGTAAAAATT
ATATAAATAGATTTGTCTTGAAAAATACTTTCATGAAAGTATACATATAT
CATTTTTTTAATAAATATTTCAATAAATATTTTGGAGACCGTGTCGCTTT
TTAAAACGACTTTCTTTAGGAGTACGAAGGGAGTATTGATTAAGTATTTG
AGTGTGTGAAGGATGCATTGAATATTTGAGTGTTAGTGTGCAATTAGGCC
AAACAGCGTGGGCCTTGTACGAAGCTGAGAGGAACAGACGGCCCGGCCCA
TCAGATCACCCTGAAAAGGAAAAACCGCCGGAGTTGCCGGCTGCCCGCCG
TCCGCCGCCGCCGCCGCCGCCGCCGACGAGCAACCGACAAGGCATCGCCG
CCGCAGAATCAATCAGGAATCGACAAGGTGCTCGCTCTTCCTGTCGCCGG
GGAAGTTGCCGCGGGATTCGACTTCCCAGGAACCCACGAATAGGAAATGG
TACCCTTCCTTATCTCCGTGAACGCAAGGTGCTCGACGAAATTCTCCTCC
CCGTCCGCGAAGCAGTGGTGTCGGCGCAAGGGCGGGAGGGCGTTGAGCGG
GACATGTTTGTCGGCTGTCGCGATGCCACGACCAGTGGGAGCCCTACCTG
TGTCGAGGCGTGGACTCTCTCGGCGGGAGCTCGATCTCGTCGAAGCCCTT
TTGTCTTGAGTTGAACAAATTTGGGGGCGGAGACATGGAGTCTCTGATCT
CTGTCGTCTAGCAGACTAGCATGACAAGTCGTCAACTAAAGATTGGATTG
GAGGAGACACGCTTTGGTTCAACGGTTGGCTTATCTTCTCCACTTCATCG
TGTAATTTTCCATTGGTAAGAAGCCAAGAGTGCATCGTACATGTCGATAT
CCGTTTTTTTCTTCCAATTTTTACTAACATGTGGTGCAAAAAACTCTCTT
GTGCAGTTTGGGTGTGGGTTTCGATGGCATCCGTCGGCATGAGTACAGGC
GAGCAGAAGGTGTTTGTTGAAATGTCAAGCCGAAATGAGCACCGCAAAGG
CTTCCGGAATCGAGAGCCTGGATGCCTGGTCTCTCATGTCATGTGTGAAC
AACCTGCACACACAAGAATGATTTATGATTTCTACCTAGTTTCAAAAAGG
TCACGATCATTACTTTGGCCTCAGCTTATCTGTAGGACCCCTTTTGGACG
ACTGACTGACTGACTGACTGAGTGTATTACCTTTTTATCTGGACTGGTAT
CTGAATACTTCCGTGCATACACAAAAGATTTGCATATGTTTGTATTAAGA
AGGCAAAAGCATGTCAGGTATACAAGCAGCGCCTGAGGGAAATGATGCAT
AGACCAATAATAGAAGGAAAGGACAGGGAAAAAGGAGAGAAGCTGATCTA
AATTCTCGGAAAAGAGGATTACGACCTAATATAACTGTTCAAGGGTACAA
GCTGCTAGGTGACCAATCCAATCAGTCAATAAGTCTTTGCTTACTGGGCA
GTGTTCTTTGGCCAACTCCCTCCAGGTTCGTTTGTTTCTCTTTCCAGATC
GTCCAAGTTACTATGGCCAGCAGTGTCGTGGTTTCTTTGCCACGGTTTGG
GTATGAGGGCTTCAACTTGCTTCTCTTTGTCTGATAGGATTAGGGATCCA
TTAGATGATGGATATTATTGTTAACATCTACTTGGCTGGAAATTGATTCA
TCCACCTAACTGGCTGGAACTTGTTTCACAAAAATTGCTCTTGTTATACT
AGGATGGCACATCTCTAGCAGCAACAGTCTGACCTGGTCACTAGTCCTGA
AAGTGAGCAGCCAAGCAGAGAGAATGGATCTCGCGCATCTTGCAGGGTTG
GATGCGGTTAAGCTTGTCAGGATGATTGTGCAGGCAGCTCAGAAGGTTCG
CCATAACAAGAAGATCTGCCAGCAGCTTGTCCATCATGTGCAGATAGTCG
GTGACCTTCTGAAAAAGCTTCAGACTTCAGAGATGATGCAACAACCAGAG
ATCAGGGATGGACTAAACGAGCTCAAAGAGATCTTGCGTGAGGCGTACAT
GCTTGTCACATCCTGCGAAAGCAGCAGCTACATATACCACTTCTTCATGG
GTGGTCAGCTGGCTGATCAGTTTCGTGTTCTTCAGAGTAGAATAGACTCC
TGTCTCCAAGTTTTCCCACTCATCAGCCACATCGACACCTCAGATCGCCT
AGACCAAATTCTGGAAATCATACAGCCTCGACGCCCACAGGTATAGTAAT
TGGTTTATCTATGGAGACAAATCTGATGATTGCATCGACCATGTTTAGTG
GATGAAATATAATTATTTGTTCCATTAAGGGCATGGATTAGTAAGGATGA
AACATTGAAAAACTAGTTGTGTAGAAGCATGAAGGTAATGAAAGCTCCTG
TAGGGTGTTATTTTCCTAACATATGCTTGAGACATGGTTAAAACTTGAAA
ACAACAAATCTGGTTGCCCCATCATTCCTCTTTTTTCCTAACAGGAAAAA
AAAAACCTCATAATTTTCATCATTACTTTCATGCCTACACATTTCCAAGA
AAAATAATGTAGACCTTCCAGAAATAAGAAAGGAGAACAAATGAAAACAG
TGCATTTTTTTTTTTTTGGGGGGGGGGGGCAGCTTTTTTCTATATATGGT
GTGATTACATTATTTCAAAGAATAATTCTTCCCCATAGCTGTAATTTCCA
ATGAAGCATGGTGTAGTAATCTAGTACTACTCGACTTATCCATGGATCCA
TATCCTTAGAATCGGCACACTGATATGATAAAGGTTATTAATACACCTTT
TCTGCTATTAAGAAACTTCAGGCTGTAAAAGGGGGGCCAAGGCTGTTTAA
TGTTTGTGCAACATCTAGTTCTACTGGTTGCTTGAGCTTCCCTCCTGATG
CCAGGTGAGATTTGTGAACACATTTCTTGTTGCCATTTTTTCTCAGTGGG
ATGTGGCATTCCTTGAATTTAAAGCTCCAATGGTAGTTTACATCCATGGT
GAGACTTCAGATTCTCTGGTCCACAATAGCTACATAATAATTATAGTCTG
TCACATAATTCAGAATTTTGTTAAATGGTTTCCAGTGTCCTACTTAAGAG
AAATTGTTCAGTGAAAGATCCATGTAAAAATTTTATGCCATCTATAACCC
TTTCGACACGGATCTTTAATATCCAAAGGCTACATTTTCTTCCGTAAATA
GTCATAATAGTGTTGCCACCGCAGGATTGAAGCACATTGTGAAGTTGAAA
GGTGCTCACTGCAATCGTGTTGTACAGGTATGTCCCATTAAACAGTAGAA
TGAAGGGAGACAATAGAGTTCGATGGGTGCCAAATAGAATGATTTTGTGT
CCCAAAACTCTCTTTCATTTCATAACAGGGTCTGTCAAGTTCTATTTGTC
CCAGTTAGTTGATGCTACAGAAAACTTCTCCGACGGAAATAAAATTGGAC
AAGGTAGCTTTGGCTGTGTTTACAAGGTACTCTCTTCAATAGAAAAAAAT
GTGTCATCCTAGATTGCGTTCAATCAGCTTCTATTCATTTTAGTGAGACA
TATATCTAGAATATGTAATTTGGATTTACCAAAATAACATGATTATTTTT
TTTCATATACATCTTCAATGAAGACAAGCCAAGAAAAGTTAATTGGTTGA
AGTGACTTCTTATTAACTTTGCAAAGTAAAAAAGAAACCACCTTATCTTC
TCCGGAGGAGTAATGAATATGCTTGCTTCACAAAATTCGGTTTCCATACT
TTGATATCATAATGAATACTGTGATTGAATTCATCCTAATTAATCTGAGG
ATATATGGCAAAAATCATAGCTATCAAACGACAATGGAATGTGTTGTAAC
TTTAGAAACTTCATTATTATATAATTGGTTCCTTCTTTAGGTCAACTGCA
CTTTTTGTTTGCATTCAGGGTCAACTGCACGATGGGCTTGAGGTAGCTGT
TAAAAGATGTTTTGAGTTACCTTCTTCACGTAATCAAATGGATTTCCAAG
ATTTGGAGTTCCAAAATGAGATTTGCTTCCTTGGGAAGCTTCAGCACATC
AATGTAGTTAAGCTTCTGGGATACTGTATTCAGGGAACAGAGAGGATTTT
GGTCTATGAGTATATGCTGAATAGAAGCGTTGATACCTTCATCTTTGGCA
TGTGTTCAGTATTACTTCACCTCAAATTTGGATCAAAGGTTCTGTGCAGA
CTGTGCTTAATTAATGATCTCATTTGTGTTACCATTTTATAGGTGCAAGA
ACAAGAAGGTTGCATCTGGACTGGTCTACACGCTCTCGGATAATTCATGG
GATAGCTGAGGGTCTGCTTTATCTCCATAAGCACTGTGGACTACATATTG
TACATGGAGATCTGAAGCCAAGCAACATTCTTTTGGACTCCAACATGAAT
CCCAAGATCTCTGATTTTGGCCTGGCTAGAAGGTATAGTCCAGGTGTAGA
TGAAGAGTACGCCGATCGCATACTGGGGTCAATGTAAGATCTTATCAGAT
CGATATCACAATTTTTTATATCCCAGCGGGCTCTTTTTTCCTTCTTATTG
TTTAAGCTCTTAATTTTTGTTTCCACATTTTAGTGGTTTTATTGCTCCCG
AATGTCGGGAAAGACGACTTTTCTCAACGAAGTCTGATGTGTATGGCTTT
GGAGCATTGGTTCTCGAGATCATTAGTGGAAAGCGATGCTTTTCACTTGC
GAGTGGAGATTCTGGAGACGACTATGGATTTCTGAACAAGAGGGTGCGTA
GAATTTTTGAAATTTGTCTTGAATTTTGAATATTAATGGTGCCCCTGCCA
TCTTTTATTAACTTGAACTACCAAGTGCTAATTTAATGGCCAATCTATCT
GAGAATTTTTGTTTTTCTTACCCACTTCCTCAGGCGTGGTACTTATGGAG
AACAGGAAGATTGATCAAGCTTGTCGATTCGCCCTCAGGTGATGAATTGG
AGACTAGAGAGATACTAAGATGCATTCACATAGCACTGCTGTGTGTGGAG
GAGAACCCTGCCAACCGGCCCACCATGCAGGAGGTTGTTCTGATGTTAAG
CTGCCGGACTGCTCTGCTGCCTAAACCTCGTCGTCCAGCTTACCTAAGGG
CAGAAATTGTGTCGACACATCCATAGCAGTATAGCACAGATTTTACCACA
ATGACGACTTTATGGAGCTTAGGATTCATGTGCATATGATTCTTGAGATC
TGTTCGTCATATTCTTGAGCTTTTGCCTACAAACTCAAATGGATAAAACA
TGGAAAGAGTCCATATTTTTGGAAGCTTCTTCAAGATCGTGTTTGCTTTC
CCTATAGGGATTGAGACTCCTGTTCTATCACTCTGAATTTATGGGCAAAA
CCTCAACAATATGACGAACAGATCTGCATTCCATCCTTACCACCTTTGTA
CGTATTATGTAGGAGTATGTGTGTCAAGAGGTGAACGGTGTACCATAATG
TTTTACCAGCATTCCATCCTTACCACCTTTGTATTATGTAGGAGTATGTG
TCAAGAGGTGAACAATCTACCGTAATGTTTTACCAGAATGGTAAAAGCAT
AAGCATGAATGAATGCTCACGCTTCTCGTATGGAACAAAATTCAGCTGAC
TGCTTTGTTATTTTCAATCATACCACGAGTCTCTTACTGCCTGCCAGGTG
AACCACTCGCTGGTCTTTCTAACCAACTAACTGGGCTCTGTAATAATCTT
TGCTCAGTGGTGTGTCGGTGCCTGTTTGGATATATATTGATTATACTATT
AATTTGGTATCTCTTGGTATCTAGGTATTATGAGGTATCATGAGATACCA
AATTTTATACTAAATTTTTGGTACCTCCTCAAGGACCGTAGAATTACTTT
TTTGATAGAGCAATTTTACAGTTCTTGAGGAGGTACCATGAGGTACTATT
TTTTCTACTGTAAATTTGGTATCTCTTAGTACCTAGGTATCATGAGATAC
CAAATTTTACACTAAATTTTTAGTACCTCCTTAAGGACCGTAGAATTACT
CTACTGTGCTGCGTTTTACCGTGTTTATTACTAAGGAAAACAGGATACGG
TGGTTTCACATTCTCTGTTGCCGAACATGATCCTTCAGATATGGCCCATC
TGCTGTCACATCGCTGGAACTTTCTTGGATGTTTCCTATCCAGAAGAAAA
CAATATATCTTGCTCATGTAGGGTCCTAGAGCTACTGGAAGATCCTTTGA
AATTTCAACAGCACTAATGGACCGCTCCATTTTCCGTGCATAGAAGATGA
GTTCCCAACCCAAATCAACAAACACAGCTTTAGGCTTGTCTTCAACTTCA
ATGGTGTAGTTCCTCTTGTTAGTTCCTCTTCAACTTCAATGGTCAAAGTT
ATATAGTCTTGTCTTTTTTTGACGTTGATATAGTCTTGTCTTCAAGGAAA
GAAAATGTTACTTCCTCTGTTTCACAATGTAAGTCATTTTAGCATTTTCC
ACATTCATATTGGTATTAATGAATCAAGATATATAGATATATATGTCTAG
ATTCATTAATATCAATATGAATACGGGAAATACTAGAATGACTTACATTG
TGAAACCGAGGGAGTATCTTCTATGCAGAAGAGAATACTGAAGAATTCTA
GCTATGTAGATAGTGGCTGCTTGTGTTCAAGCAAGGAACAAACAGAGAGA
AGTATGGCGCTATGGAATGGCTTGGGTCAGGTGGCCAACATTGCGCAGCT
TGCCGGGGTAGATGCATATGGGCTCATCAAGATGATCGTGGAGGCTGCGC
AGACAGCTAAAAGGAACCAGGAGACCTGCCAGAAGCTAGCACGGCATGTG
AAGATGATCGGCGACCTGCTGCAGCGACTCCAAAGCACAGAGCTTATGCA
GCATCAAGAAACGAGGAACCCGGTGGAGCAGCTGGAGGAGACGCTCCGAC
ACACCTACATGCTCATCTTGTCCTGTCAGGACAGCAGCTACCTGCACAGC
TGCTTCATGGGAGGGAAGCAGGCTCACCAGCTGCGCGAGGTGCAGAGTGA
TATCACCTTCTACCTCCAGCTCTTCCCTCTTGTCAGCTTCGTTGACACGA
CCCGTACCTGGGAGCGGCTTCTGAGAAGAGCTCAACCTTCTTGCACTGAG
GTACATGGTTTGTCTTTCTTTTCTCTCCTTCAAGCAAGTCAGTGGAAAGG
GGATTAAAATGTATAAGTTCGATGATGCATGTTAATCAAAGATTCCATTT
AATAGGAGACATCCTCAGATTAGTTATGATGCCACTACTGAGAATGAGAA
GCAGAGAAAGAACTCTGGTTCTAGAGATGCAGTGAAATGTGATAGTTCCT
CTTAATGTCAAAGTTCATACCAGCTCCTTGCTGGAAAATGTTTCTTATCA
TGACAGTTCCTTGCTCTAATTTGTTTTGATTATCTTCTTAATTATCTATT
CAAGAGAAACTTTGTCGCGGGGATCTTGTTCTTATCTTTATTAATTTTTG
GTTACTCTCACAGGATACTGCAGATGAGTTACAAAAAGTACATCATTCAG
ATCATAGAATTAGGTACGTTATATCAATACTGCACCCATTTTATGCCAAG
CTCATGTTGCATTCGATTTTCCTGTGCTTTTAAGACATCATACACCAACT
TTTTTTCCCTCATTATTTCATTCAAGATGTAGATGAATGATGAACAAAAT
ACTCACAGCGTGAAAAAAGAACTATTGGGCAACATGCTCTCCTCGAATTA
TCGCCGATCAGGGATTTTGTGATGATTACTTTAATTATATCATCCTTATG
GCTTATGTTCCTTTGCAGAACTTGCCATAGTACTACAGCGGTTGATCCAA
ACCTACTTGTGAATTATGATATAGTAATAAGGTGTTCTTGCTAATGTTTA
CAAGGAACCATGTACAGGACTATGCACACAAATACATTAAGCTGATTGAG
TTACATTGGCAATTTATATTCAGGTACCAACATAGATGTCATGGTGGATG
CACTAGTTACTCTAGGGTGTTACAAATGAATGGCAGCATCTTTATATCCA
TTTATAGGTGTATCATTTTGACATATTAATTTGGTACTATATGATCAGAT
TCAACACAGAAATTCTCAACGCGACTGAATTTGGTGATCAGAGTGTAACT
CAATGTCCAGAAGTTTTTGAGGAAAAACGAAGTGAACAAGCATCAAGTAT
GTCAATTCGCAACAATTTTGTTTTATTTTTGTCTATTAGTATTGACAAGA
TATAGTTTTTTAATCAATCAGTCAGAAGCCTGAACCTGGATCAACTAGTT
GTTAATGATATTGGAAAAGGAGCAGTGTTGACTTTTTCACAGATATTGGC
TGCTACAAACAATTTTTCAGGGAGATCCTTAATTGGACAAGGTGGATTTG
GGCCTGTTTACAAGGTACTCCGTAGTTCTCTTCAAAAGTAAACCTTAGGA
GTTAGGATGAAGAAAATCCTGAACTTTTGAAGAAATAGTAATATTAGAAT
TCTAAATTTGCAGTTCTTACACTCGCTGGATCAAATGAAAAATTTTTCAG
CCAATAATTTTAATCTCACCCACATAACTAATCTTTCTATAATATTTTTT
TTCCATAACAGCAGTACATAAATAATGCGGATAGGATATTTTGAAAAATT
TCAGCTCCTCCCATGATCTTGCTTTAGAACATGTTGTCATGTCAGCTTCT
TGTAACATGTATAACATCCAGGAATGCTTTTTATGGCATTATCTAGAAAA
TCTATGAATGCTTTGAATATGCGCATATCTGAATATTTTGATTTACAATG
CTTAGATGTGCTTTATTAATCTGAATTTAAACTTTCTCAGGGAAAACTTC
CCAATGGACTTGAGATTGCTGTCAAAAGGCATGATACTTCTTCACATCAA
GGTGAAGAAGAGTTCATGGCTGAGATTGACGTCATACCAAAACTTCGACG
AAAAAATATAATTGAGCTGATTGGGTTTTGTGTTCAAGGCAAAGAATATA
TTCTTGTCTATGAATACATTCCAAATGGAAGTTTGGCTTCTATCATTAGC
GGCAAGTTTTCTATTTTGACTAAGACCAATGCCTCCACTTTTTTTTCTCT
AAATGATATCTGGTATTTTGTAGATGAAACAAAAAGGATATTGCTACATT
GGTCTAAGCGCCTTAAAATAATTGAAGGAATCTCAGATGGTCTTCTTTAC
CTACACAACCATTCTCCCAAGTGCATTGTCCATAGGGACATAAAAGCAAG
TAATATCCTCTTAGATTATGAAATGAATGCTAAGATTTCTGATTTTGGTC
TGGCCATAAAATTAGCTCCGAAAGCAACTACGGAGGTGCTTGTTCGTGGC
ACATGGTAGATACTCTCCCAGTCTCCCTATACTGTAAACTAGTTAGAGAT
GCAACTCTCATCTTTCCCTTGATAAGTGTAGCTACAGGTGCACTGCTGTG
ACGATCTACTGTCATCTTTCAGGGGTTATGCCGATCCTGAATATGTTGCT
ACTGGAGTAATCTCGGAGAAAACCGACGTTTATAGCTTTGGCATTGTACT
GCTTGAGATAATAAGTGGAAAGTTGTGTGTATCTGGATATAATGTGAAGA
GCAGATCTCGACGAACAATATTTCCTGAATTTGTAAGTATTCCATAACTG
CACCTCTATTTTTATCAATGTTCTAAGGGTGAATGGTGGTATCTTCTTAT
TAGAAAATGTGAAAATGGTACTACTCTCTGGTAGTGTGGTTGATAAATTC
CAACCTGTTCATGCAAACTTTCCTCAGTTCCTGCCTGAACTGCCTTTTTT
TTTATGTTTCTGTAAGATTAAGATATTTTAAATTTTCATATGTTGCTCTT
TAATATTCTGATAATCTTTTCAGGCACTGAAGAACAGAAAAAAGTTGCAC
AAGCTTATTGATCCATCATTAGGTGCTAAGAAACATGAGCGAGCTCAAAT
TATGCAATGTCTTAGGGTGGCGATGTTGTGCGTTCGGGATCGCGCTGAAC
ATCGGCCTACCATGTCTGAAGTTGTTACTATGCTTCCTAGCATCAAGACA
CCGAAAGACAGAAAGGTACAAGCACTGTTTCTGTCCAAGTTATGCTTGGA
TTGCACATGAAAATACTGAATGGCATTTGCTCTCTTTCTGTTTGTTAATT
AGGACGCTCTATTTCTTTGCAGACCTACTTATCTACTGGTTGGGAACGGA
CTTGGATGCATGGTTGTTTAGGCTGTTAAAACAGTTGTCTACCGTCATGT
GTCAATGTGTGTACCGTTAATCCCAGAGACGACAGACATATGTAGCTACT
GTTAAGCTTGATGTTTAACTCTGATGCTCATGTGTACGTTAAGCCGTTTA
GGCAGTTGTCAACGTGCGCTTTTGATGCACAAATTGACCATTAGGTGCTC
CAGGGACGAGATATAAGATACATATGCTTGAAGACAACATTGGAATCACA
TATAAAGTTTTGCAAGAAAAAAATGAAAGAGAGAACTCATGGCCCATGAA
TGCATTGTGCAACAACTAATTAATTTCCCCTCTCTTATTCAGGGATGAAA
AAGCCCATCTGCATAGGGCTCTGGCCTCTGGAAATTGCTCAACCGTCTAT
CACTCATATGATATTTGAATATTTCTACCCTGATGGATGCCGACAAGAAG
TAGTATGCAGGGAGAGATTGTTGTTGAGAAGACTTCTCTGGATTTCTCAA
ATTTGTCAGAATTGATTTCATCAAACCGAAAATCGGCTGGGAGCTCAAAA
TTTGCAAAAATTTCATAAGCAAACCATATTCTAGAGTCCTTTGGAAATCC
ATCATAGAAGTTGCCGAACCAATCCTTAAAGAGTTCATCCGATAACTTGG
ATCCGGCGTATGTAGATGCTGCCTCTCCAAAAGACATACATCGGCGAGTT
GTGATCTCTTGGCCATCCTCATCTATGATCGGCTGGGATCTTGGGAATTC
AGCCTTAGTCAGTGCTGGTCTATCAACCACCCTCATGGTATGCAAATTCA
AAGTTTGTAACAACCACCATGGGCCACCAGTATTGATAGCAGAGCCTGAA
GCAATTCTTGCTGATGCCAAATTTAGGGTCTGGTACAGATATCCTAGCAA
GAATTTACCCAAAGGAAATTGTTTCTTCTCTTCAAGGGCTTCGACTACAT
GTTGCCAGTTTGTTGTGGGACCATAGCTTGGGCCACAAAACAGAAATTTT
TCTGACCACATTAGCAAGAAGGCTGTGTGCTCCCTGAAAGTTACAGGACA
TGTACCCATATTTATGGAGATAAAACATGTCCAGCCACCAATACTTCTAG
TCTTGAAGGAGAACTTGTTCTTGACATTCATGTTAACTGGATTAGCCGAT
GAGGTGATATGAAGGGTTGGTGTCATTGGTCCTTGGTTAAACAGAAAGGC
ATTCAAGGTGTTGGACCAAAAGTAGGAGGCTGCCGACATCATGGGCTCGT
CCTTAGCCATATCGGCTACAGTCAAGGCTAAGCTCTTAGCTATCCCAAGT
TCTTCCCAGTGTGTTTGCTTACTAGCCGATACCCTATTGTACCACTCTGG
CCAGTTTTTGTCAGCCGTTGGCCAAGATTTGAAGGTGTTTGTCCAGTGGT
TTAAGCTAGGGTTGGCTAATCTGAAGGGAACCCTGTTGGTTTCGGCATCA
ATAAACTCAGTGGGATCCGGATTGCCGATTGGACCAAGAAAATACTGATT
TGGATGAGCTAGACTTGGGATTGCTATCTGATGAGAAAGATGCTACAACA
GAAAGAAGAAAAAGGGAAAATTACGAAGGAGAAAAACCAATCTACCGCAA
GGAGAAGAAATTTTTGCCAAGGGAAAGAGAGGAGATTGGAGGAAGAATAA
ATACCAAACCCAGACATTATACTCTTATTAGAATCTCAGGTACACCGTTT
TGCAAGTTGAGGGACTCATCATATTTGGTATTGCAGTTCGAGGATGATAT
TCGAACTCGGCGATGATCTAAACTGAACTTGTTCCAATTTAAAAAGTTGT
ATACACTTTCTGGGCCTTACAAAGTAGACGGGCCAGAGCCCCACCAGCGT
CAGCGGGCGAGGCCCAATAAGCCCCGTGGCAAACAACGGCACGTCATTGC
CTCACACTGTCTACCACACTAATGTGAACTTATTCCATTTAAATTTCGTT
GTGGATCAGACATTTGGTGGGCCTTATTCGGATTCCAGCCCAGCAAATGA
TGGGCCCCGCAGTGGATTGACTGGGGCCCAAACATCATCGCCTCTTGCCG
TCGTCTCGTCTTTTCCTCTGCGGCTGAACTAGTTGCTGATCCAAGGCCGT
CGTCCACTCGCCATCCCACCGGCCACCGCCTCCGCCGCCTCTCACCGGCG
CCACCGCCTCCGCCGCCTCTTACCAGCGTCACCGCTGCTCTGCCTCCACC
GCCTTCTTCCTCTCCACAAGCCCCGGTCGCCCAGTACGCATCCCACCCGT
CGCCGTCGACCTAGCTGCCTGGTGGAGGTGGAGGCGAGGGGGATTGACTC
GGCTCCGGTGCTCCGATTGAGCCCGCAGGCGACCGATCTGGAGACGGTCC
GCTCCGCTTCTCGCCGGAGGCTGTCGCGAACCCAGGTAACATCCCCGCCC
TAACCTCTGCTGCTTGCGCTATGTTCGATCGATTAGAAGTTTAGAACACA
TGCAGAACTCAGGCCACATCGAATCGATCGCTGTTCACGAGATGTGCTAA
TTAATTCCATCGGATTTTTATGGGACTGCAGCCAATTTATACTAGGAAGC
ATGAGGAGGCGACCGGGAATCGCGGGTTTACAGAACGCGGCGGCTACTCG
CGTATGTGGACATCATCTTGCTTGGATAGCTTATAATGTTTTTTCTTTTC
CTGTGGATCCTGAGATAGTGAGATGAGTGTGCTCTTGGAAAATTTAAGGA
CCAATTCCGGCTGGTTGGGGAAAATGTGGCCAAGGTCAGGACCGATGTAA
TGAAGGAGCAGCTTGCCACATTTCGGACACAACTCGAAGAATTTGCACTC
AAGCATAAGGTGATTCTTACTCCTGTATTCTAGTTGAGTTTGACAGAAAA
TCTTATCATCGCTATTTGTATGTCCCAAATTGAATTACACATAGCATGCT
TTCATGATCTTCTTAATCTTGGGGATTAGAATATATCAGTTGTTCTCGCA
TCTTTTTTCGACTGACTGAATTCTTACATTTTTTTTTCAACTGCCCCGCG
CAAATGAAATGAATGTTCTAACAAACATGCAAACAACGAAGTTACTGCTA
CTCACTTGATTAAAGTTGCTTATCGAACTGGGAAATAGGGAGCCTAAATA
GCATACGAGTCCACGGTCAAGTGCTCAAGATATACCAAAACTGAGGAATG
GTGGTTAAAGATGGAAAATGTAACAGAAAAAGGTTTTGGAGTTACCTAGG
TGCCAATTGATAATTATTTCTTGTGATACATTTCACTTGTCCCATGGCAT
CTAGTTCCAGCAGGGGTGACATTTGCAATATTATACTGATGTTCTAGGTG
TTCACAATAGAGCTCAAATGGCACAGCATATTCCAACTCTTAGGTAACTT
TGTGTATATGGTGTACTAGTGCAGAATGATATCCGTAAAAATCCACTATT
TAGACAACAGTTCCATGAGATGTGTGCAAAAGTTGGAGTAGACCCTCTGG
CTTCGAATAAAGGAGCTTGGGCAGAACTTCTAGGGATTGGTGACTTCTAC
TATGAATTGGGTTGGTAACTTAATTTAAGTTATCTTATATATTTTGATCC
TGGAAGTTTCTTTCTTTTATTATTGGACCATTTATGTTCTGCTTAGCATC
TGTGTCTATTGCACCAGGAGTTCAGATTGTTGACATATGCATAGCAACCA
GAGCGACCAACGGTGGCTTGATTGACTTGCTAGATCTCCGTAAACTCCTG
TGTCAGAAGAGGAAAGCTGATCTTGGATCCTTAACATCAGATGATTGTTT
GCGTGCGATAAGTAAGCTGAAGGCAAGTATTTTAAGGAATTCTACAGCTA
CATATTTTTTTGGAATCTTATAATTGCATTCATGCCAGTTTTACAAGATC
GCACTCGAATCGATTAATTCTTGGACAGATCTGTTAATTCTTCTGATCCT
TCGCTTGTGAACTCTCAGGTCCTTGGTAGTGGTTTTGAAGTAATTTCTGT
TGGGAAGAAAAAGCTTGTACGTTCTGTTCCTACAGAACTGAATAAAGATC
ACAATGGGATACTTGAGCTAGCTCAGGTTTGTAATCACAGCTTTTAATAG
TGTATAATACTGCAGTACACTTAACAAGTATGTGGATGCTGTCATAACCT
TATCATGCTTGCACCGAACAAGTACGTGGATGGTGTATAACCTTTGGTTG
GAAGTCGTAAAGCCCTATATATTCCACATAAACACTTGTTTTATCATGCT
TATTTCAGTCAACATGGAGACATAGCACAAAACTATGTTAAGCCAAAGCT
TTCAAATTGCTGCCTTGCTCAATCTGTCACCTTGCCACAATATGACCATA
CCTGTCCAGTTATAACATCATTCACATGCAGGCTGAAGGTTTTGTCACAG
TAGAACAAGTCGAGAGAAAGTTCTCGTGGTCAACTGGCCGTGCCATCGAT
GTCCTTGAAACTTTGCTCAAGGTAAATCCTGCTCCTGCATTTCCACTCTT
TAAGCAACCTTTGTGCTTCATTTCTGTGCCCAAAGAAAAGAAAACTGACT
TCCTTTGATGCAAGTTATGTATTGGTGATTAGAATTCTCTCTGTTGAATC
CACGCTTAAGCCATTGCAGGATTACCTTCTTTTTGAGCTACCATGTATAA
ATTAAGTACTTTTCTATTGACACTTGTTATGAACGTCTTTGGCATCTATA
TGCAACTCTGATCTCTATTACACAAACAGGAAGGGCTTGCTATGATCGAC
GATGGGCACAGGGATGGCAAGCGCAGATACTGGTTCCCGTGCGCCACTCT
CAGTTCTGACTCGATTGGTGCCGATGCCAAGTCATGACCTGTGCCACTCC
ATTGTTGTCACCTGTATCCTTTTTTCCATTGGTTCATTTCTGTACAGCTC
TGGAAGAATCACGAGATACTTTCAGTGCTGGGCTGCCGGCAAAAATGTTA
CATTGTGATTCGTGCATCAGGCAGGATTCTGAACGTATTTGTACTAGTGG
TCTATACTATACTAGTTCTTTGACGACACGAAATTCTACTCGTAATCGTA
AATTTTCAATGCTAATGGCCTCATATTTTCGCTTATGTTTATGCCATCAG
CTAGAATTTGAATTTTCAACTTTAAATTTAGAGTTGATTTTGAGGCTTTT
TTCATTGAAGTTTATTTCCAGCCATGTATATAAAAAATTTATTTATAAAT
TATTTTTTGTTTGTAAATATGGGTATTCCACGCCGTAAGTTGCTAATGTG
AGCAAGAGAAATGCTCGCAATAAAAATGATTAATAAAAACCATATTCATT
CGGCCCACGGGCCTCAGCCCTCAAGGCTTCAACCAATGACAATTGACAGC
CGGACAGGAGTAATTGGCAAGAAGAAATAAAAGGGAAAAAAGAGGCGGGA
ATTCATTTTTGGGAAATGGCCACCACAGAGGCGAAGCGCCGGCGCCACCA
CTCACCGCCGGCGGCGATTCCTCCTCCCCTACTCCGGCGGCCATTGCCGA
CTCGTCGTCACCGTCGCTGGATCTCATCCCTGACATAGCCCGCCGCCTGA
CGTCCCTGGAGGATTTCTTCTCCCTGCGCGCCTCCTACCGCGCGCTCCTC
CCGGAGTTGCGCCGCCTCCTCGCCGAGGCGCTCTTCCACCTGCGCCTCCG
CCGCCTCCACTGCTTCCGCCTCCCTCCCATGGGGGCACCACCTGCCCCCC
TCACGCTACACCCTCCTCACCGCCACCACCGCCGCCAACAACTACCCACC
AAGGCTCCTCCTCCTCCTCCACCTCTTCACCGGCGAGCAGCTCTGCCTCC
CCAAGGTCTTCGCGCCCTTCTCCCGCGTCATCCTCACGGCGGACCTCCTC
GTCGTCATCTTCTTGTCCGGCCGGGCCACCGTCCAGCACTGCCACGCACC
CCACGTGTTCGACGATTTGATCTCTGTCAACGGCACCCTCTACGCGCTGG
TTGGCCTCCGTCTTGCCACGCTCGAGCCGTCGGAGAGTTCACTGGAGCTG
TCATTTCTGGGGGGAGAGCATGATGACGCGAATAGGCCGGAGGGGGATCG
GTTCATGCTCGGGGAGTGTGCGTGGAGCATGAGGAGAGGGTTGTGTACCG
CGTGTTCCGTTGGGTGTCTGAGAAAAGGATGTGGGAGATGATCACCAACT
TGGGCGGGCGGTCGCTGTTTCTTGGCTTGGATGGATTTGCAGCTTGCGTT
GATGAAGATCATACAGGGGTTCGAGGGGATTCCTTGGCTGAGTATTCCTT
GGCTGATGGAACCTGTGATGTCTGCAATGCTGACTATCCAGGCTCACCAC
CCCTGAACTGAACAAACAGTTCACTCATCAGACCATCAGTTTGGATCTTC
CCCAGCTTGTGTTGATGCAAGCCTGAGAAGGGTTCATCCTAGATCAATGT
TGAAGTCCTATTGCTCAGTTGCTCACAAGAGAAAAAAGAATGGTAATGCT
TGATCATTAGCTTGCTTACTAGGTCATTTATGTAAACAATATATTCATAC
GGCGATCAGTACTTGCATCTTATTCGACCAGTCAATTGTTGTTTTGGTCG
ATATAGTGAAATACTTTTCCTTAGGATTTTGACCACAGGAGCAAAATAAT
TTTGTTCCCTGAATGCTGACAGCATTGCTTTATGTGCTATGCAACTTGTT
GAGATATTATGAAGCTTCTTTTGCGTTTATTTTCCTTTGATACTGCAGTA
ATAGTGAGTAAATCACATAATATATCAAGGAATATGCTAGTACCATAATG
TTAATTGGTTATATTTGACTATGTCCCTGTGCAGAATCTGGAAGTTGCAT
GATTGTAACTTTTGTAGGGTAGGCAGTAGCTGAATTCTTAACCCTGTTTG
TTTTGTGATTTATACAATGCTGCAAATCCTGCGGAGTTGTCACAGTTATT
TCAGTGATAGTGAGAAATAAGACCAGGAATAACACACGTCCAATGGACAA
TATCATAAATTATAGTTGATCATGTTTTTTATTTGTACGTACTAGTCGTA
GACGGTGGGGCCGTGGGGGAGTTGGGCTGGGGGCGGTCGAAGAGGTTGGC
GCCGAGGCTCTTGGTGGCAAGGTTGCTCCCCGGGTGGAAGACGCTCCTCG
ATCCACACGTTGCTGCCCCGCGGCGTCGTCGGAGACGAAGACGACGGCGT
CACCGGCGTCGTCGGGGTCGTCGGCAATGACTGCGTCCGCTTGTACGCTC
CCCCGCTCGCCTCGCCGTCACCATCTAAATATCCAGGTTCAGTGATGGGA
TTCAGAAATTGCTAAAAAACAGTCTAAGGTAAAGATTAACTAATGAGGTG
TACTGTTAGATTTGTACGAAATTTACATAGTAATTTAAATTTTTAAAAAA
ACATTATTTACAAATGGAACAATCCAGCCGGCCAGAGTCCAGATCTTAAC
ACTCATTAATACTCCCCCTGTTTCTAAATATTTGTTGCTGTTGACTTTTT
TAAACATGGTTGACCATTCGTCTTATTTAAAAAAAACTCTCAAAAACTAA
ACTAAACTCTTAAAAACTCTCAAAAACTCTTAAAACTACCAGCTGACAAC
TATCAGCTAATCCCAGCTCTATGTGTCCTCGAGCTTCTTGTCCTAGACTT
CAGCTGCTCTGCTAACATGATCCAACAGTCCTACCTCCTCAGCGTGTCCT
AATATCTTCCGCTGCAAAAGGTGAGAAACAATTTGAAAATAAGGGAGCAT
TAGTGGTTAGTAAACCAATTTAGATCTAAAGATCATATTATTCCTAGTAG
TCCAGAGGACCCAACATACAGCTTCCCCTCTCATATTCAGGGATGGAAAG
ACACATCTGCGGGGATTCTGGCATCTGGAAATTGCTCAACCGTCTATCAC
TCTGAGACAAGAAATGGGCACACATCAGCCACATTTGAGATTTGGCACAC
CTCAACTTTTTTGTAAAGCAGGCAATCATAGTGAAAGCAGCAGGCCAACC
ACTCCTAGTATCCAATTAGAGTTCACCAAGGAGTGAGACAAAGAGAGTGA
TCTAGAGGGTGCATGCAAGACCATAAGAGGAGGTGAACCAGTATAGAAAG
AATCAGCCAGATCAGAAACCAAAGAGCCTTGGAAACAAAAATGAGTGGTG
ATAAGAGTTCTAGCTAACTAGGATCATCGTCTTCATTATACAGTTCCAAA
TCCACATCCACCAAATTCATTTCATGTATAGACACTCTAGAAATTAGAGA
GCCAGAGATGATCACCACCTACATGGCGATTTAGACACACAATTTCATGT
ACAAACAAAGCTGGGAGATCCATGGCTGAGCTGGTAGTAGGTTACGGCGC
CTCCAGCGCGAGGGGACTGATCAAGATGATCATGGCCGCCGTGCAGACGG
CGAAGCGGAACAAGAAGCAGTGCCGGGAGCTGGAGGAGCGCGTGAGGATG
GTCTCCGCCGTGCTGAGCCGCCACCGCCGCCATGATCAGCCGGAGCCGAG
CACGACGACGATGGCGGCGCGAGGGCTGCCGCCGGGCGCGAGGGAGGCGG
TGGACGGGCTGGACGGCGTGCTCCGGGAGGCGCACGAGCTCGCCGTCGCG
TTCAGCCAGAGCGGCGGCGGCGGCGGCAAGAAGACGGTGCGGCGGCGCCT
CGTCTGCTGGGCGCGGCGGGTGGCCGGCGCCCGGCGGGACGCCGAGAGGC
TCGCCGGCGTCCTGAGCAAGATCGACTTCTACCTCTCGCTCTACCCTGCC
ATTGCCCACGCAGACACGGCATGTCGTCAGGACCGGCTGCTGTGGACGAC
CACCGTGAATGTCGTCGTCTCCGCCGCCGTCGCCTTCGCTGGGTTTGTTG
TTGTCTCCATCTCCATGGTTTCACGCAAGAAATAATCTGATCGACGGACA
GTAGTGCAAACCCTGGCTGATATGTATTGATACGTATGTGTGTGCAAAAG
AACTTTCAGTGTAGTCGCTTTACCGCGAGTTGCATGTGCAGTTATGGGAA
TATCTATATATATTTCCCTTTTTTTACTAGGATATGATAATGCCAATAGT
TCTAATGAGCATCTCCAAGAGAGATAGTCAGCCGTGGCGATGAGATCGAT
AATGATGATAAGGATGTTGTGGACCTCGTCTCGTACACTCATCATCAAAC
AGGTAAGGGCGGAACATGACCAGAATATAAGACCAAGCATAATGAAGGCG
GTTGAAGAGATCCGAGGAGGTAGCACTACGAACAACGCAGCCGATGCGCA
TGGGGATCGCGGATATGCCACGCCAGGGAAAAGCCGGTGAGCATTGTGTG
ACGCCATGAATGTGCATGGCCAAGGACGACAAGGTCATGAACGGTGATTA
TAAGGGTTGCGACTGTGGTGTATGCAAATACACGTACAATACGTGCGAAG
TATGACTATATATGCACAAGCAGTATACATGTGGGGCCAGCAATTAGAGG
TTGGGTGGCCTAACACATGGGGCCAATTGGCCCCCCTTAGGTTAATTGGC
CACCCCTTTGCTCTGCCGGCCATCCTGCCATCCATTAATACGGTTGTGAC
TTCAGACGGCTTGGCTTAACTCTTGACGTGGATTGGATAGTCGGTTTGAA
CAAATGGTCAGGGCCGGCTGGACAAGAGATGGGCCGTTAGCCTGCGCAGT
GTGGTTAGCCAGCCTAAGCGGCTAGCAGGGGCGAATCTAGCATGAGGTGA
CAGGACTCAAGCCTCCACTATTGACAATAGGACCATGGTAGGTCCCGTGA
AGCACTTACTAGTACTTTTTGTCATATAAGGAGATCTAATTTATTCAGAC
TTCTTATTATTTTGCCAGTATGAGTGGTGACATCTTATGGGAATTAGCTT
GGATGCATTAACTTGTTAAAACAATTGTCTACCATCCAGAACGTGTTTTT
ATTTTTTTTTAGAATTACACAGTACATTTATTCAGACTTCTTATTATTTT
GCCAGTATGAGTGGTGACACCTAATGGGAATTAGCTTGGATGCATTAATT
TGTTAAAACAATTGTCTACCATCCAGAACGTGTTTTTATTTTTTTTGAGA
ATTACACATTACAACGCAAACACTTACAACATACGTGTACTTACCCCTAT
GAACACACGCACGCAAACCCTACCCTTATAAGCATCTTCGAAGACTGGGC
CGGCAAATCCTGGAGAGATTGACGAAGTCACCACAGGCGCCTCGTTGTCG
ACGGGTACGTCGCCTACCACTGAAAGCACAACGCCGTTAAATCCTGGAAA
ATTTGCTCCCATGGGGAGTCGAACCCAGGACCTCAGGTGCTACTGAGGCT
CTTGTAACCACCAGGCTACAGGCCCTTTCGCGACCAGAACATGTTTTTAA
TCCCCGAGATAGAAATGTTTGCTATGATAAAGTACTCGTAGGATGCAAAT
ACGCAATCATACAACCCGCATAGCAACCTGCTTACTAGTTTATTTTCTAT
TTTCTACTATAAAGTTTAGAAGGAAAAAAAGTAACTAAAATTATGATAAG
CGGTAAAGAAAAAAAAAACGCTTCGCCACGCTTGCTTCCGTACGGTCATA
CTGTACTTTGTGATTATAAACTCTGATGGTGACATGTTAAGCCGTTGAAA
CAGTTGTGTACAGTAGGGGGTAGCCCCGAAATAATGCGAAACAATTTATG
AAAAAGGAAAGAAGAGAGTTGGGCCATGTTGAGCCAGTGGGCTTGGGCTG
CTTTGGTTGGCACAGCTAGCTAGCAGGTGGATCATGCGTGCATGCAGCAG
CCGGCCTTTTGCCTTGGCCCATTTCGCCGGCAGCAGCAGTAGCAAAGCAA
TCAGCAGCAGGAAACGGATTTTTTTTATATATTTATTTTTTAAAAGGTTT
CAAAAATAAATTCTCATTTTAAAGTTTTACTTAAATATAAATCTCCTACA
ATAGGACAATTTATATGTCGTGGCACCTCACGGGGGAAGCGTGCCGTGGA
ACAGGTAGCCCCTTCTCACCTTCTTGTAGGAGGATTTATCATCGGAAGGG
AGCCACCTTCAAAATTATCATGGCGCGTCCCATACATCACCAACTAAACT
GCACTATAGGAGGACGAGAAAGGACCGCATGCAAAATTGCTAGTATATCA
CATGGCCTGTCCTACCGTAGGACGATTTACATTCCTCATCATAGGTCACA
TAACCTACCCTACCGTAGGACAATTTATATACCCAATCCTAGGGTACAGC
GGGAGTATATTTTTTTTTAAAACGGTAATTTATATTCATAAATCTTTTTA
AAAATCAATATAAAAATAGAAAATTCATCGAGCAACACCAGAGCAGCAAC
AACATCGTGCTGTGATATTTGTTTTTAGACCGTGGGAGTAGTTCCCTAGT
CACGGTCACCCTCAGTCTGAAAAGGAAGAGGTCACGATCACGGACGTTGA
ATGTTCAAGGGGGTTATGGCACCTGTCACTCTGACTTATCACTTCACTTC
TCATTTCTCTTATTTTTTTAAAGATAATTTCTCATTTCTCTTATTGTCAG
CATAAATATGAACTCTCTCCGTTCCAAAAATATAACATGGATTATCTTAT
ATTTTAGGACGAATAAGTATCTTAGAAGAATTGCAAAATATTGCAACCAA
GAAGAAATATCTCAAGCTGGTATTGGTATTATCACATCAAAGGTAATTAA
ACGCTGAAAGTAGGGAAACACACGGCAGTATTTACACATGGAAGATGTTT
ACACACAAACACACTTCTTTGGGTTGTCGCTAGCCCTTGATAGGAGCCAG
CAGGCTAGCTGACACGTACCGGTCTCTGGTAGTACTAACAGAGACAGCAA
GCTACTAGGAACAGAGTAACAAGATAAAATAGCAACATACTAGATAATTA
ATTACGTATTAGATAACCACAAGGACCAGCAAACATGGCGTGACAGAGAG
ATCGACCAGCCTCCGATCAATGGGATTATTCAGTTCAGCGATGGCTGCTC
CTGGTCTCGTCGCTGTACAGCCTGGATGATGAGAAGATGAACAGATCAAT
ATGATGATTCAGTTCAATTTACCAATCATATATATGGAGATATAGATCGA
TGCAGCTGTGGAATATATGGAGTATTAGTTTTTTTTTTTGTGAATTTTGA
CAATATTTGTTCAAAAATTTCGATGAGATCTGATCAAATCGGCTAAACCG
AAAGGATTAACCCTGTGCAGCTGTGGATGAGCAAATTATAAGCAAAGCGA
TGGATACCAGTCGTAGACGGTGGGGGAGTTGGGCTGCGGGCGGTCGAAGA
GGTTGGCGCCGAGGCTCTTGGTGGCGAGGTTGCTCCCCGGGTGGAACACG
CTCCTCCACACGTTGCTGCCCCGCGGCGTCGTCGTCGTCGCCGTCGTCGG
GGACGAAGACGACGGCGTCACCGGCGTCGTCGGGGTCGTCGGCATCGACT
GCGTCCGCTTGTACGCCGCCCCGCTCGCCTCGCCGTCGCCATCTAAATAT
TCAGAGGTTCAGTGATTGATGGGAGTCAGAAATTGCTAAAGACAGTCTTA
AGATAAAACTTAACTAGTAAGGTGTTAGATTTCTACGAAATTTACATAGT
AATTTAAAATAAAAAAACATGATTTTGAAGGTACAAATGGAACACTCCGG
CCGTCCAGAGTCCAGATCTTAACACTCGTTAATATATATATAAGCAATAT
TTCTGGTTACGACGCTCTTTTAAATTTGTTGCAGTCCCTGTTTGTTTGCT
TAATAAAGGTAATATTTTCTCTGTTTCATGTTATGAGACCGTTCTTTATT
TTGAATATCTTATATATAGTCCAAATTTATATTGATGTTAATCAATCTAA
ATGAACGACGAAACGACCAAAACGCCTCATAATTTGGAACGAAATTATAT
TAGCTTGTTAGTTAGGAGTAGTAAGCATCTGTACAACGACGTAAGCTACC
TTTGTTGATGACAAGGGGGCGGGTTGTAGCGGCCTTGCGGAGCTTCTCCA
GGCCGGTCTCCGGTCGAGGCCCGGCCACCACGTCGTCCCACAGCTTCTCC
AGCATCTTCCTGATCTCTGCTTCCACGCACTCAACAACTGATCTCTCTCT
TGCAACTTTACAACAACTCACTGCCTCCCAAGTAATTGAGCTGAGTGTGT
GTGCCCCCTCCTTAAATCATTTGAGTGGATATGACCAGGCATCACCGCAC
CGGCTGGTCGTCTTACCGCAACAATCACACCCAGTACCTTCCACACGATT
TTGGCCGTATACATCGGATTGGATGTAGAGGCTAAATTTATCTTATTTTT
TTTAGAAAAATAACCTTTCACATTTCAAGTATAACCATATTTGTAATCTT
CTCTTCATGTACTAATTATGATCACACGATAACTATAAAGAAGCTATTAT
GTATTATCTTCGTCCTAAATATAAAATGTTTTACGGTTAAATATAGTTAT
TAAAAAGTAAATAGAACTAAATGTTAAATGTAAAATGGTTGTGGTTGAGC
TAGAAGTGAATGTAACTAGATAGATGGGCAAATTGAATGGTGGATGATGA
TAATTGTGATTGGCTGGAAAAAAATTTGGTGGAGAAATTGCTATATTTTA
AGATAAATTCTAAATGCTAAAAATTGTTATGTTTTAGGATAGATGATGTA
ATTTTTTTTATACATTTAGGTGTATATATTGATTTCCAATTTAGATGGGG
AAAATAGATAACACTGCTTTCAGAATGCTGTATATACCAGTGTGTTGGCT
TAGAGCAAGTTAGTAGTACAGCTCACTACTAGCTCCAATTCATCTATAGC
CAATATAATAACCAATACATACGATAGTTGCTTACTATACTATTAATATA
TGGTTCCACCTATTATATACACAGTGTGTCTTGAAGTTCGTGCTACAGCT
GTCTACAGATCTGTAGCCCGCTACTCTTCTCTCTCATTGTTTATCTCATC
AAAATATAGTTATAGTTGGCTAATAGCCTGCTATTATACCTGCTCTCATT
ACCCATTGAAAGAGACTAATGATGGGGCTACTACTGTGGAAGTGTGGAGT
GGCCACTGTCCTTTGGAAGTTTGTTAATCACTGTCAATGTGGTTAGCTGC
ACCGACGGTGAGCAGACCGAAAGCACATCTTCAATGATGACTCATCGTTA
ACGGATAAGGATGAAGCTTTTGGGTCCCACCCCATGGGGATGGCCCACGG
CCCGAGAGTGATGTTTCCGATCTGACGAAAAATATCTAAACTGAAGATTC
AGTATTTCTTCCGGCTCAAAATATGGCAACATAATAATTACGCAGATTTG
TACTGGTACGACTTATCGCATCTAGTACTCACGGTTGATAATATCGTTTA
AACTTATCATTTTAGAGAAATGCACGATCTAGAAAAAATAAATTTGATCA
TTATATTTTATTACAATATATATAGAAATATTAAATTATTGATGTACTTT
ATAAGACTAACCTATGCATTTGGTCACTATATTTCTAACCAATTTTTTTA
AAAAATAATAGTAATAAAAATAATTAAGTGGTAAATATGGGTTTAAAATT
AGAGAAATAGGAAGGACACTCTTTCCTGGAGTGTTCAGAGGTGGACGTTG
TTACGTTGCTACGGCATCCACATGCGGACGTCCACCGTGATTTCGGCCGG
CTAGCATAGCGAGCTTACTTTAGTTGAAAATGGTCACAGAAATTTCCGAT
TGAACGAGCGCCGTTTTCATATAAGGGGTACTGTTTTCGATTGTATCGTT
TTTAGCTATTTATAAATTTTATTTTTTTCTACTATATTGAGTAATTTAAA
CGATAAATATGATCAATTACCGATCAATCGAACGTCGTTTACGAAGAGAT
GCTACCGATTCCGACCGTTTTCACCCGTAGCTGCGGATGTTTTTTGCAAA
AACTGATAGTATCGGACTGATAATTGTCTGATCGTGCTAGAAAGGGAATC
AAATTCGAATAATTTCTCTTGGAAACATATAAACAAATACATACTAGTAA
GGCTGTGTTCGGAAGGAGGGGTTGGGTCCCCGGCACGCAAAACAAAACAC
CTATTATTGTATGATTAATTAAATATTTACTATTTTTTTTCCAAAAATGA
ATTAATATGAGTTTTTTAAGCAACTTTCATATAGAATTTTTTTAAAAAAA
CACACCGTTTAACAGTTTAAAAAGCGTGCGTGCGAAAATCGAGGGAGGGA
GGTTGGGAAAGTTAGATAGCGAACGGAGCCTTAAGTATGGTATCCGGTGA
ACACTGGAATCAGTCTAGTTGAAGTTAGATCAACAAGATTGACCAAATTT
GTGATTCCACTGTCCATCGGATACATCACAAATTACAGATGTATCTGTTA
GATCAACAAGAATCACAATTTTTATCTAACTTGTTGAAGTTTTTCTTTTT
TTTTTTTCATAATCAATTAGATGACAATTTAGAATCCACTCCCATCGCAT
CACACCTTTCATTCCATAAATCGTTGTTGCCCAAGCCAATGGCGACGATC
CGGATTTTGGTCTAGTAGGGGTCGTCGGTACCATTGTCCGGAGACAAGCT
AAGACCGTCGTCGCTCGCTGAGCTCCACGACATGCTCCGGCGAGCATGGC
GCGCGAGCTCGTCGAGCTCTCGAATTGTGCAGAAACGGGCCTCTCATCTG
ATCTGATCATCTCGTGTGTTGCGCTGGGCCGCGCGCGCCCTAAGCGACGC
AACGATGATGGCGACCTCTTGCTGCGTGCCACATCGATCACCAGTCACCA
GATGGCGTGTGCGTACGCGCGCGCTCGACGTGTTTGCGGAAATGCCAGGC
CGGCGCGCGCCGCGGCGCGGCCGGGGTAGCAAGCACGTACGCGTCTTATG
CTACGCGCTAGCTTAGGAGCTAGGTGCATCAGGAAATTACGTACAAAACG
CAGCACTGCGGCTACTCTAATACTCGATCCAATCAATTTCATAATTCAGG
AAATTTAATTATATCGATTTCCAGGACAGGTTTTTCACAAGGACACAGGG
GGCGTACACGTATGCGATCAGAGTATATATACGCGCGTTTTAGCATCTGC
TTAATCAGGTCAGCCATTTTCCTTCTGTTTACGACCATTTCTTTTGCATA
ATAGTTAATCAGTTTCTATACGCGCGTTTTCCATTTCTTTTATTTTGCTA
CCACGTCGTGCGTGGACGATGCCATCATAGTGTCGTCTTGGAGCTAGTCA
ACCTGTTTGTGTCACCGCTATACATGTATTATACCAGTTAATTAGATTCA
CGATGTATTTTCTATGTGACCGAACAATTATAATAATGAAGTTTATACGC
TCCCCGCAAAAAAAAAAAAAAAAGAAGTTTCACTTTCACGCGTAAAATAT
TTCAACACACTTCTCCAGGATGGCTTAGCTTAATTCCGAATTATCCTGAG
TGATCATCGGAAATAAGAGAGAACTATTTCTTGCAAGATACTACAATCAC
TGGTTCTAGCAAATTACCAAGAAACAACATAACGCTTTCCTTGCCTCAAC
AATCGCGTATCGCTACATACATACATATACACATATATGACAAATGTTTC
TGTTCATGTGTAAATAGTTGTTCCGGCAATTTAACCTGTTTGAAATCAAG
TCTCGAGAATTTGATTAGGATCAACAAATTAAGCCAGAAATTAAGTTTGT
TTTGATCAATGGAGACCCTTAGCCTGATAAGCGGCGTGACCACCATCGTC
AAGCTGGCGAACGACATCGACGGCGCGGTCAAGGCGGCGAGCCGGAGCAA
GAAGAGCTGCGAGAAGCTCGCCGAGCGCGTGGCCGACATCGGCGACCTCC
TCAAGGGGGTAGACACCTCCTCGCCGTCGACGGCGGCGGTGGCCACGAGG
AGGCTGGTGGGCAGGCTGGAGAGGGCGCTCCGCCGCGCGCTGCTGCTCGT
CACCTCCTGCCAGTCCACCAGCCGCATCTACAGCCTCGTCGCCGGCGGGT
GGCAAGCCGAGCAGTTCGACAAGGTGAACGCCGAGATCGACCGGTGTCTC
CTCGACCTCAGCCTCTCCAGCCTCGCCCTCGTCTCCACCATTGATCACAA
GCTCAACGCCGCCGCCGCCGCCGCCGGCGGTGAAACAAACACCGAGGTCG
CGCCGCCCCTGCCGCCGGTGCTGTGCAGTCACGGTCATGATCAGGATGAC
GGCGAGGACAAGATGGCGGCCGGCGGCGCGGCTGAGAAGAATGGCGAGCT
TATCTGCTACGGCGGCGAGCAAGACGGCAAGACTGAGACGGACGCCGGCG
AGGTGGTCACCACCATCGGTGTGCCGGCGGCCACGGCGGCATACATGCAC
TACCAGCTGTCGCCGCCGCCACCGCCGCCGTGTTACGGATGCCACTTGCA
TTATTGCCACTGCACCCATGGCCACTGTCACTGCGCCGGCGGCCGCCACT
ACTCGCCGTCGTACTACTCCGACGACAGCGCTGACCTCAGGCTCCGGCAT
ATGTTCAGCGATGAAAATCCCAACGCTTGCTCCATCATGTGACTGTGATC
GATCTCTCAAATGTGATAGGCCAATTAGTCAGAAAATTGCAGCTGTGTGG
GTCATTTTGAGTCCCAATATAGTTGTTTTTTTTTCTTTTTGAACGAATTT
ATGTAGTTGTAACTGAGGATATGTTTATTGATTTGTAAGGTTGGTGCTAT
TATTAACTAATTGTTCTGCATGCTGAATAATTTTATTAGTGCCTAGTTGG
TTTTATGTTACTATGGGTAGTACTTTGGTGGCGATCCAATGCCAATTAAG
TGATCAAAATTGCAATTTCATTTACCACACTTTCACATTAGAAAGTTATA
TTTCAGATCCACCACGACTATAAAACTGAGCAGGATCCACTAGAAAACTC
TTACTGCTCAAAATTTGTTGCGAAGACACTGGCCGTGCAATTGGATCTGT
TGTTTATGCACAAGCGCCTTTAAAGACACTAATCATCTGTTTAGCGAATG
CCCTTTCCTCAAGTAAGTTTGGTCTCTAGTTAGTTCCTGGCAACATTTAC
CTACAAACAATGTTGGCCTTATGTCGTCGGAACCTCAGATTGGTGGGCTC
AAATTGATTGTGTGGGATCAAAGGAGCAAAAGAAGACGATGAGAGGAGCT
CTGCTTATCAGAGTCAATGACATGTGGGTCAGGGTGGCATATCACAAATT
TTGTAAAATTTGTGTGGCATGGTTCAAATTGTCCCTAGAAATCTAAGAAA
CAGAAGAGTTTTCAACAATATTTTAATCTCAGAGAGAGCAATGGCATATA
TCGTAAAGCAAGATCTTGATCTCCGTAGTTCGGCTTTAGGCCCCCACAAG
TATTTTGTTCATGCTGTTTATTGTTGTATCGTTTTCAATTCCTATTTTCT
GGACTGAACCATTTTGTACTGTTTTCTCCTTCTAATTAAATTCCGGCAGA
TCTCCTGCCGTTGTTCTCCTAAGAAAAATAAAACCGAGCAGGACAACATG
GTCTTATAAATCATAAGCCACAATCACAAATACCATAATGCAAACCACAA
GATTGTATAAGTATCTAACGACCCCTCATTTTGATGAACACCCCTCCCCC
ATGAGATACGGTAAGAGTATTATTGGCTCAGATATAACCATACTTATGTT
ACACATCAAGTTAAATGTGCATATGTTCTATGTTAGGTTTACTTATTGTA
AGTTCGAACAAATACTGCACCATAAGTTCTGTATCTTCTCGTTTGCTGAA
ATACTTACGTGGGTGAAGTAAAGGAGAGCAGACTCACGAAGTATTTGAAT
GATCAAAGAAGTTCTACACGTTTTGGATTTGATTTCAAATCTCTTATGAT
AGTATCAACTCCAAAAAAACCTAACTCCTGATCTAGAAGAAATCTTAGGA
CCCATGACATGTCATGGCCAGCGTGGTGTCGGACAGTAGTACCTCTAAGC
AGTGTTTGAAATTTCGGAAATTTCCCCCCCCCCCCCCCCACCGAAATGTT
AACATCTCGCCTGAAAATTTCGGTTTTTTGCAAATTTTTTTTGTGAATTT
GGTCAAATTTTATTCAAGACCCATTAAAAATTTAAAAAATTTCGGAAATT
TCGGTTCTATCGCATAGCAGCGGCAGAACTGCTGCTTTTGAAATTTAAAA
CCCTGCCTCTATGTACAGTTAATTCGTAGTTTCATAATCGTAGAGACTAG
CTAGCTCCGGGACTGGAGGCCGGGGCAGCTGCTTGATTAATCAGAGAACC
ACAAGCAGCTCCAGCCATTTAATTTCCTTCTGTTTGCGACGTTTTCTTTA
ATTTGCTGCTTAATCAGTCTGTAACTCTCTACGTCTATGCGCGTGTTTTT
CTCTTTTTGTACCACGTCGCGTTTTGACGATGCCATCACAGTCTGTCTTG
GAGCTAGTCAACCTCTCTCGTCTCACCGCCATATATACATGTTTATTAGA
TTTACGATGTATTATCTATATGACCGAACAAATAATATGCGTAAAATTTC
AACACACACTCGTTGTAGATGACTTAATTCCGAATATGTTGAATTAACCT
TACTGATCCAGCGAATAACTCTTTGTTGCAAAATACTACAGTACTCTATA
TATATATATATGCCAATAACCCTGTTTCTTGCTCAGTACTGTACACATCA
ACTGTACGTGTTCCTTCAAATTAACATGTTGGAGTTCTCAAATCTCAAGT
ATCAGGAATTAAGTTAGGATATCAGCAAATTAAGCAAATCAATCAATGGA
GGCCCTGAGCTTGGTAAGCAACGTGACCAGCATCGTCAGCATCGCGGCCG
ACATCGCCGGCGCGGCGAAGACGGCGAGGCAGAACAAGAAGAGATGCCAG
AGGCTCGCCGAGCGCGTCGGTGACATCGGCGAGCTCATCAAGGACCTCGC
CGTCGACGGCGGCGGCTCATCCTCATCCTCATCCTCGCCGCCGCCGTCGA
CGGCGACGAGGAGGCTGGTGATGAAGCTGGAGGAGGCACTCGGCAGCGCT
CTACTGCTCGTCCGCTCCTGCCAGGCCAGCAGCCGCCGCACCTACTACAG
CCTCGTCGCCGGCGGCTGGCAGTACGCCGAGCAGTTCGACGAGGTGAACG
CCGAGATCGACCGCTGCCTCCGCGACCTCACCGTCGCCATCGTCTCCCGC
ATTGACCGCAAGCTCAACGCCGCCGGCGACACGAACACCGACATCGTCGT
CGACGTCGACATCGTCCCCGCCGACGCGAACATCGTCGGGACTCATGACG
ACGGCGCAGATCAGGCTGACGACAAGGACATCAATGGCGATCTTATTATC
AACCACGGCGAGCAAGACGGCAAGTCCAACTCAGGCGATGACGTCGTCGG
CGTGCACCACCAGCTCTCGCCGCCGCCGCCGCCGCCGCCGCCGTATTATG
GCTACTACTTGTATTATTGGCAGTGTACCGACGGCCTCGCCGGCGGTTAC
CACCAGCAGCGGGGTGGGCATTATTGTCACTGCGCCGCCGGCGACGGCCA
CGGCCACTACTACTCGCCGTCGTCGTGCCCGTGGCACTCGGACAGAGTTG
ACAGTATTCGTCAAATGTTCAGCGACGATAACCCCAACTCTTGCTCCATC
GCGTGACCGTGAGCTCTCAAATGTAGTCAAATGTATACGTTCTTGTTTCT
ACATGCATGCTGAATCGAGATATGCTATAATAAAATGTTCTCTCTTTTTT
TTAAGGGGATATGCTACAAACTTCAGTGTACAAACTTTAGATTGTAAATT
TGAGGTGTACAAATTTTAGGTGTATAAACTTACTAAAACAGTAAAGTAAT
GCGGTGCCTAAAAAGAAAACTATGTGGGGAGGGGGACCGCGATCAATCGC
TGTTAGGATTTTCGGCCATGGAGGCTATATATAGGCCCCAACAAAAGTTG
GATGAAAATTTGGATATTCGTGGCACGCTTTTCAAACTGCTGCGAAAACT
TTCAATATGGAAGTTGCTCTAAAATATCAGATAAATATATTTTTCAAGTT
TGTAATAATTAAAACCCAATTAATCATATGTTAATACCACCTTGTTTTAC
GTAAAGCATTTAATCTTTATCTTCATATACATGAGTTTCAAACACCACCA
TAGTGTGTACCTGCATGGGTTGTGATGGACTTGGGCCGTTTGGTCTTCTG
GCTTGTCCAACCCCCCCCCCCCCCTCCTACCCCCCCACCCCTCTCCGACC
ACATGGACGACGGATCTAGTGACTGGCAGTCGAGGGATGGAGACCGTAGC
TACCAACGCATTAGGATGGAAGAGGTTGTGCCTATAGTTTAGATCCACAA
ACCTTGTGGAGGCTCGATCCGACGGCCAATGGTCGGAGGAGCGTCCGGTT
GGGCCGGAGGGGAAGGAGGGCTCGTGGGAGATGGCGCCCGTCGATTGGAG
GCACATTTGATGGGCACACAAATTTTACACACGTCACGAGATACCTCATC
TATGATGGGTCTCGGCCGATGGCCTCACTTGTTACGGTCTCCTAATGATC
TTGTCAAAGATGAGATCATCCGTAACAAAGCATTACAGTCCTTCACTGGT
GAACTGGACCGATCTGACCTAGTGAATGGGGATAATTGAATGGGTCATCC
TTAGTCATTTCATTAAGTGCTGCAGAAGTTCATATACTTGGACCTTAAAA
TTCCCAAGGAAACCATTTGTTACCTTTGAACAGAAAGCGACAGCGTCCAT
ATAATCATTTCTTACATTTGATATAGTCTCATGAAATAAATTCATCTTTG
ATTAGTGTGGCTAGTTTGTTACCAATGGTCCAAATCAAAAGTACAAAATT
ACGAAATCCATCCAGGAGAGCGAGGTCATAAACAGTGGTCAAAACTCACT
CAAGAAGCAAAAACTCACTTCTTGATTGACTAACGCTCTCTTCTTCTCCA
CCTCCGGCCAGCCACACCGCCGGCGAGCCGTGCGCGTGACACACCGATGG
CTAGCGAGGCGGTGTCCATGGCCGCGAACATCGCGCAGCTCACCGGCGTG
GACGCGCTGGGGCTGATCACGATGATCGTGGAGGCGGCGAAGGCGGCTCG
CCGGAACAAGCGGACGTGCCTGGAGCTGGCCCGGCTGGTGGAGCAGGTCG
GCGACCTGCTCCGCGCCCTGCAGGAGCAGCCCGGGGTGACGGTGATGGAG
CGGCCGGAGACGAGCGCGCCGCTGAGGGAGCTGCAGGAGACGCTCCGGCG
AGCGCACGAGCTCGTCGAGTCCTGCCGGCGGCGGGGCAGCTACCCTCGCC
GGCTCTTCGCCGGGAAGGAGCAGGGCGAGAGCCTCCGCGAGGTGCGGAGC
AAGATCAGCATCTACCTCCAGCTCTTCCCGATCATCTGCCACATCGACGG
CACACGCCTCCTCGTCCGCGTCATCGCCGACGGCGCCGCCGCCGCCGCTC
GCTCTCCACGCCCCGAGGTATTTATACTGTATACATGCATGCGTGTATAA
AATTGTATGTATATACATGTGTAGATTGTGAATACGTGTACAAAATTACA
AATATTTGGGTTAAATTTGTGAATTCAAAAAGGATGAAGAAGATGAAGTG
CTCATGTCGCTCACCAATCGCCCAAATCCTCAAGCTAGGTCTCTCTCTCT
GTCTTTTGTGTGTGTTAGTATGATTATGTGATGGAAGTATGGCAGTATGA
AATCACAAGTGTTTAGTGTTTTCTCTCACTGAATTCAGGTTTGAGAAATT
CAGTTATTCTCAGCTTGTGCATGCTACAAATGACTTTTCACTTGACAGTC
AACTGGAACAAGGCACCTTGGCCACTTTATACAAGGTAAAGATAAAAAAA
GTAGTTAGGTATCTTCTTTGTTTCATATTATAATAAGGTTTGATTTTTGT
TTTAAGTCAAATTTATTTATGATCGACAAGTTTATAGAAAAAAAACATAG
TAATATTTCTAACACGAAATAAACATACTATAAAATACAAGGTAGATTTA
ATAAAATTAATTTGGTGTTATAGACGGTGCATTAATTGACATTCTGCCTC
AAATCTGTGCTTCATCAACTGTAGGCTATCTTCTGAAGATTTTCTAGCCG
AGAGAATCATTTATTAACTTGTACATGTGTATACACATTTTCAGGGTAAA
CTTCATGGGAATGATGTTACTATCAAGAGACTTTCAGTTCTAACTTCTGG
GCAGAGGTTACCAGAATGTATGAGTGAGAATGAGCTATTCAAAAACGAAA
TCAAGATTCTTCCAGAACTTCAGCACAAAAATGTAGCCAAACTTGTGGGA
TTTTGCACCGAACGACGCGAAAGGACTACTGTCTACGAATGCATGCAGAA
CGGGAGCTTGGAAAACGTCATATTTGGCATGTCTTTTCACTAAATTTCAG
TTAATTTCAAGTTCATTTGTGGACAGATTTTGTTGATGAACTGATTGTTG
CCATCCTGCAAACATTTGCAGGAGCAGCGACAGCAAGGTCGATACTTGAT
TGGCCGACACGGTTCAGAATAATTGAAGGGATAGCACAGGGTTTAGCTTA
TTTACACAATTATTCAAGGGTACGTATTATTCATAGAGATCTGAAGCCAA
GCAACATTCTTTTGGATTCAGATATGAACCCAAAAATATCCAATTTTGAG
TTGGCTGAAATGCTAAGTTCAGGCACTGACGAACAGAAAACAGATAACGT
GGTAGGCTCAATGTAAGATGAACTAGTGTTAATTTTATTGCATTTCAAAT
ATTTCATTGCATTCAACTTCACTTCACTCATTTATATTTCTAACGGTTTT
TAAATTGCTTTTTCTTTCCTGACCTAGAGGATTCAGTGCTCCAGAGTATA
TGCATAAAGGTATTTTCTCAGTCAAAACCGATGTGTATAGCTTCGGTGTG
ATGGTTCTGGAGATCATAAGCGGAAAAAGATGGACTCAACCAAATCACAG
ACGGTTCCACAAAGATTTATTAACATGGGTATGTTGAAACCATCCACACA
CACATTGCTTGTATTTGACTATGATCCATCTAAAAAAACAAAATTTATGT
TTTGCATTTGAGAAAAAACCGAAGTATTCTGTCACTAGAAAATCAGTCAA
TGTGTGCACCTAGTAAACATGTTATCAAATCAGTCAATGTGTGCACCTAG
TAAACATATTTGCCAGTCTTTTCTAGCTATGAAACACATTAATCATGCCA
AATAGATGGACATCTACGGATTTTCTTTTCTATAAAGAAAGCTTTTATTG
ATCTTCGACTATTAAATCAAGTTGATAGAATATTCACAGCCTCTGCACAT
TTAAACTAGGATGCACACAATCGAAACATACACACGCCCAAAAAAAGTTT
ATAACATGCGAAAGAAATGGAAAAAATCTAGGAAGCACCAATCTTCAGAC
TATACCACCACCCGCTCTAAGCACTGACACGCCATAGCAACCAAATCCTA
TGAATCAGGCTTGTACGGATGTACATAGGTAGAAAATTATGGACTTGTTC
AGATTGATGTTATTTCAAACCATACTATTTTTTTTTAGGGTTATCAAATA
TATGCATCCATTTAGTTTCTTGTCAAACTTTGGTAAATATATAAGAAATC
CTATTAAAATTTGGTAAGGTTTATTTTTGCTACAATCTGAACACAGCCCC
TATACTTTATCATGCATTTAGATGCAGTAAGTAAAAGCCTGAATTTTTCA
GATGCAGAAAGTCTGAACTTCCATGTATGTATCCATGTCCTTGCGTGCAG
GCATGGGTGAGATCGTCGTGCTGCGGCGCGCGCGTGGCGCGGAGGCTGAA
GGAGCTGGTCGACCCGCCGCTGCACGCCGCGTCGTTCCGCGGCGGGGCGC
CGCCGCGCTGCCTCTCGCTCCCGGCGAGGCGGCGCGCGCTGTCGCAGCAG
CGGGAGATGCGGCGGTGCGTCCGGGCGGCGCTGCTCTGCATCCAGGAGAG
CCCCAAGCGGCGACCCGACATGCCGGAGGTCGTCCACATGCTGCGCCCCA
GGGGGAAGGCCACGCCGCCGCTGCCCGGCCGGTCTCGATTCACCGCGGCG
AGGGCGAGCTCGCTCCACGGCGGCGAGAAGAGCAGCTGATTGATGGATTG
TTCATCATTGGAAGAGAGCAATTTGTAGTATTCATGAACTGAAAACAGTT
CAGAGTTTTTCAGACGAACACAAGAGCACTGAACTGAATAGCTGAAGAGG
TTCAGGAATGATCAAATCCTGATATATGGAAACATTTTGGTGGGTTTTCA
CTCATTTTCACTGGTGTAAACTAATGCCGTCAGGTGAAATGCTGATACGA
AATGAAATCCTTTTGTAGTTGCAGCAATGAATTCCTTTTTACCATGTAAA
GATTTGCACATTGCAAACGTTTCAAGTACAACAAGAGACTTAAAATCCTG
ATCTGCAACAAGAGATTTATTTGTAAGGATTGTGCATCTTTTGTATTAAG
ATTTTAGAAGGTTCAACAACACTAATTTTCCCAAGAAACAACGTCTAAAC
AACTAATAGGAGGGGCACCGTGTCGACCTACTTCTCACCACAGAATGGCG
TCGTCGGTTGGCACCTTTGCAATGCAGGAGACAGGGTTGATTGGCTGGCT
GTCTCTGAAAACAAAAATGCAGGTTCAAGTGTCCAATTTAGAACCAGACA
ATTTAGTATCATCCAGCAAAAACAAAAATATTTACAGATCATTGATTGGC
TGACACGCTTCTGAATAATTGAAGAGATATAACAGGGTGTAGCTTATTTA
TACACTTATTCCAGGGTACGAATTATTGATAGGGATCTGAAGCTGAGCAA
CATTCTTTTTAGGATTCCAATATGAATCCAATGATATCCAATTTTTAGTT
TGGCTGAAATGCTAGGTTCAGGATCAGACAAACAGAAAACAGACAATGTG
GTAGGCTCAATGTTAATATGATCGATGGACATCTACCTAGGTTAAAAAAA
CTTTTTAAACGTACTTTCTCATGCAGGCAGATGCAGCTATATATCCATGA
GAAAAATCTGAACTTTCAGTTGCAGACAAGCAGTGACTGAAATCGTGTGC
TGGTACGGCCCATCTTTACTGGGCCAGAATACTAGTCGGTCTGGAACAGT
TTCTATTTTGTGTGGCCCAAGAATGGGAGTGGGCCTTACTTGAGCAGAGA
TTTCGGCTTACGTGCGATCCAGTTAGGAATAATTAGGCCGTAGCAGTATT
GTGACTCACGTGTGGTCTATACTAATTTGGGCCGGCACGGGATTTCAATC
ACGTGCGCCCAAGAATGGGCTTGGGCCTGATGTCAGCCCATTAACTGGAA
GAACAATTTGTACTTGTTAGATGAACTTGCAATTCATGAGCTCAAACACA
GTTCAGATAAACGGAGCACTAAAAAGAATAACTGAAGAGTATAGGAATGA
TCACAAAGCTCAGTTATAATTTCAGAGTCTATGATAAGGTTAAAAGATTT
GGGGAGTGAACTCAAAAACATCAGAAGTGGACATCTCTGAACATAATAAT
CAAATGCTATCAGATGAACTGTATGCTGTTAAGTGTCTGAATCTGGAAGT
AGGAACTAGAACTTTTAAGTGTACAGCTACAACAAAAGATCTTTCTCCTG
TATGGAAAACCTGTAAATTGCAAATCTACAAGAACTCTACATGTCTCTTA
AATGACCATTCCCGTCTAGGTTCAATAAGAAACTAAAATCCGTGGTCCAA
CATAGAACTAGTCAGATCCTCCATGGTCACAAAGTACCATGGAGCAAGAA
AACAAAAACAGCTGTGTAGATGCTCACTTTTGACAGATACAACTCCTGCA
TATAAGCATGAAGTTTCCTGGAACTCGCCTGATTCCGCCCCCCATCCTAA
TGTTTGTTCAAACGTCAATAATGGGGACCTGTAAACAATTAGGCATAGCC
CACCACCTCCTAAGCAATTTAGCCAAAACCAGTCACATCATGCCAGATGC
TCCAAAGATATTAATGATGAGTGATTGACGTTTTCTGCTCTGCAGAATCA
CTGCATTTTTATAAGCAGCTCATCTAGTAGCCGCTTCTTGCATTCTTGTT
CTTCTCCTAGGACACTGCCATCCAACGAACGCAAGATGGCTCTGGTTGCT
CAGGCCTCCACCATCGCGCAGTTCGCCGGAGTGGACGCCTACGGCCTGAT
CAAGATGATCGCCGAGGCGGCGCAGACGGTGCGGCGCAACAGGGCGACGT
GCCTGCAGCTCGCGCGGCGCGTCAAGATGATCGGAGACCTTCTCAAGCAG
CTCCACGGCGCGCAGCTGATGCAGCAGCCGGAGACGAGGAACCCGGTGGA
GCAGCTGGAGGAGACGCTCCGGCGAGCGTACCTGCTCGTCCGGTCATGCC
AGGGCCGGAGCTACGTGTACCGCTGCTTCATGGGAGGCCGGCACGCCGAC
GAGCTCAGGGAAGTGCAGAGTGAGATCACCTTCTACCTCCAGCTCTTCCC
TCTCGTCAGCTATGTCGATGCTACGCTCAACTGGGTGAGGCATCTGAACA
AAGCCGATCCATCCTGCAAAGAGGTACAGCAAGTTCAAAACTAATTCTGT
TTCTTTCTGAAATTTACAAGCAGAAACAAACCAATTTTTGAGTTTTGGAA
TCTGGGGTCAACAGAGATAATAACAGCTTAATCTGTGTTCATAAATTTGC
TGGATTTTGCATTACTCTGAGAAAAAAAAAAAGAGATGTGAATATTGTCT
GAATATTTCTGATGGTGATTATTTTTGTGGAGGAACTTATGCTTTGTCAT
GTGTTTGTTTGTACAGGCACCTTTGGTAAGACCATATTTTGTGCCATTTG
TGATTCTCTCATGGGATGGATCGTGCTTAGCAGTTGTTCAGAAAGTACAC
CTTGGTATAGTGTACACATGGTTATATATCTCTTACCTTAATATCTACTC
AACTATCTGCAGATCTTTCATATGTGTCTGCAGGAGTTAAATTGTTGCCT
AGCTGACATTTACTTTTTGCAATAATTTCATTCAAACGATCGATCGACAG
GCATCTAGCTAGTACACTAATTCTGAAAGTGCTAGCTAGTACACTATTGT
GATTCTTTTTTACCAGCTAAGTACTTTTGCCTGTGGAGAATTTGACCTAG
AGTAAAAGTTCAGGTGTGCACTTGATCCGAAGTACAAACTGTAAGTCAAT
CATTGATGTGTCCTGGATAGGTATGTTTTGTTATCTTGTTTTAGCATGGA
AGAACAGACCAGATCTGATTACTGTAACTGACCAAACTCTTGGATATTCC
CTTCTATCATCCAAGTTTCTCTCAAGATCTCTAGTTTGCATCCAAAGCTT
ACATTTCAGTTTATCAGGATTATAAAGTTCCAGGGTCGGCGAGGCAGTTG
CCGATACAGTTGAATCAGTCCATGAGCTCTACACCAGTGAGCGACAACGA
GTAGGAAGATATCTAGATGCTTAAGTCATTCAGGTTCCAGAGCTAGGTTT
GTGCATTTTCTCAAATAACTTTACTTAAAGGCTCTCTTATGTTCGCATTA
TAAAGGATAGTTTATTTGTAAATATTAAGCAATAATATAGGGGATCTTCA
TTTAATTGATAATAGCATAGTGCAATTGTATTTCTTTACACTTATAGTCC
ATGAGGAAATGAGTTATCTTACAGAAATATGTACTTGCATGTATTGCAAA
CTTATCGTTTTTTAATCATTCATCACCCTCTGAACCTTCAGATTTATCAA
TAATCATTATGGAGGTGAAAAGCACCAGCATGACTCAAGTTCAAAGCGCT
TCAGATTTATCAATAATCATTATGGAGGTGAAAAGCACCAGCATGACTCA
AGTTCAGCTCGCTTTGACTGTTCAAGTCAAGAGTTAAAAAGATACCCAGA
GTTCTTACCTGAATAGAGAAAATGTAAAAACCATGAGTCTAAGTGAAGAG
GCTCAAATCCATCTCGCTAAATTCAGGTGGGGAAGCTCTCCGCTCCAGTG
ATTTCTCAAATAAAAATCTCGTTGAGCTGCTTCAGATTCAGAGTTATATG
AGCAGTAGGGCTCTAGTTCTGCTCAATTTTCTGCTTCATATTCAGAGTTA
AATATTACAAGATAGTTGAACCAGAATCCTACCAAATTTCTAGGTTTTGC
CGGGATACAACTGATAATCTCATGGAATCATTGTCAACATTTTTTGAGCT
ATTTTTTGAGTGAGTTCAGAGATAATAGCAGTGATGTTTCTATGCATTTT
TCTGCATCATATATGCAGTGATGTTTCTATGCATATTTCTGCATCATATA
TGCAGGATTGGTTGTCGTTTGATGTACCTGAGTTTTGATTTGTTGAATTC
TACCACTATTCATTGTATTCCTTCTTAGTGCTTTCATTGGATATCATACA
CATGTTTTAACCACACAAAGTTATTTATCTAAACTTTGTATGATCCTGCA
TTCTCAAGGAATTAATTATATGATCTGTTCATACTATTGTTTCTTTACTA
CAGAATATATATCATTTTCAAGGAATTAATTAATAGTATAGGGCAAAAGA
AATTATATTACATGAACAACTCCACTCTACAACCTTCCTTCCTCAATTAG
ATGAACGCCTACGTGAAAATGGAAATATAATTGAAAGTGTTTAAAATTGA
TTCTAAACACTGTCGATTTATTTTTCTCCAAACTCTCAAATTCTTTAACT
TTTTACATTCAAACATACACCTCATCCTTCTACATATAAACTGAGAAGAG
AAATCTTTAAGTCTCAAGATCAGAATGTTTACTCTCATCGGTCTTACTTT
TGTATATGCCCGAAGCTTGCCATTTTATATTGGTTTGGATCATAACGCTC
TCCTATTCATCCCCATCCCGTGGTCCGTTTAGTCGTTTACTACATGATGA
ATGAGAGAGAGAGGAGAGCAGCATAATAGCGTGACATAGCAGGTGGTTAA
TTTGATGGCATTTGGAACATGAGGAAACCCTATCGGAATAACCGGCCGGT
GGAGCGAGGAGGACGAAGCTGAGATCGATCTGCATGCAGTTTCGATTCAT
CAGTTCACAAGCTCTACGCCGGTGAGGGACGACGAGAGTAGGAAGATATC
TCTACATGTTTGAGTCATTATGTTCAGGTTCTGGAGCAAGGTTTGTGTAT
TTTCTATTCATCCCCATTGTGTGTTTCCTTTACTGGGCGAGAGAGCGAAG
GAAAATAGCATGACACCCGGATACTAATGCAAACCTCAATGCTAAACTTC
AGGTATGGATTATTAAATTGCAGCTCTTGAATTCATGCATGTAAACTGAA
GAGATGTTTCAGTTTTAATATAGGATCTGCAGCTTTTCCCTTGAGAATCA
CAAGGCCATGATGTCAATTCGGACTTTCGTATCTTTTTAGAAAGAAACTC
TATCAGTTGAGTTGATGCTCTTATGGGATAAGATCAATACTATACGGAAC
TAGGCATGGCAAGATCAATACTATACGGAACTAGGCATGACAAAGAATTC
ATATTCAGAAATAAACTTTTTTTTTCGAGTGCTCAATCACCACAGCGAAA
AACTTGTCAAACAACACATCACAAGATCACGCAGCAGAAACCGATCCATA
TGTTTGTTGTCATGACTCATGACTCATGAATACATCATACAACAGAGTTT
ACTCAACTCCAACAAAATATTCCCTTGGTGATCAACTGATCTTTCCCAAT
CGCTTTTCTGGCCCCTATTCTATCTATGTACATTACCAAAAATTGATTGA
ATGAATGAATGATAAAACAATGAGCCAGCAACCTTTGAAGAGGACTGACA
TGTTTGTCTGCCTAGTATACTTCATCTCCAATAGGATCAACATAAAGGCG
AAGATGGTCACAACAAGAGTAAAGCTCCCCTGGATTGCTTACTTCTTGGC
GCTCACTTTACCATTGGGAGCTCTCTTTCCATCAGCCGCACTCAAACTCG
ACTGTTTTCCGTTCTTGATTGACGCCGATGGAGGTCCGTTTATCTTTTTT
TGTAATGGTGCTGCCCTTTTCGCAGGATTCGTGCTTCTGAAGTAATTCAA
ACCCAGCATAGGTCAGGACAACAATGCACAAAATCTGATAATTACTAGAA
CAATTTCAAAAATAGCAATTGACATACCTGATGTCTGTGCTTTTTGCACC
CTTGGGTTGGGCCTTCCTTGCAATTGAGGCACTCCCATTTGCAGAACCTG
GAGCTTTTGGTGCACTTGTTGGACGCACCATATCTTGTTCTGACGAGCAA
CTGGTTGTGACCTCAAAGTCATCAGAATCCTCTGTTGCGACAGACCCAGC
CCAACTCCATTGCGGCTCAGGACTGTTTCTTTGATAGAAGACTACATATT
GTGTAGCATCAGGTCCCAATTCTAGTAGGGAATTGCTGCTACCAAATTGG
GAGTTGTTAACCCATTCTCCCAAGGCTGCTTCCTTCTGAGAACTAGTATC
AAGCCATGAAGATGTATCATTCTCTACATCTGGCAATTCGAAGTTTCGTT
TCTTCTGTCTGGGAGTGCCATTGCTTCTGGTCTTTTAAATTAAAATGCAC
AAAATTAGATTGATCCAACCATGTAACAGAGTTTTGCTGTATCTTTTAAG
GCATATGAATACAGTATATTTTACAAATGAAAACATATAAAGTTCTAAGA
AACATCCCCAGTCAAATAAGGAATAATTATTTTTCTGTCTTCCATATAAT
ATGTTATGAATTTCATCTTGGGAAAGGAAATACCTCTAGATTTCCAACTT
CTTCCATTGGGTTCCTGAATGCAGGAGGTGCGCTGCCCATCCTCATTCTA
TATATATCTGGGCTTGATTGTGTGCTTCGTATGCTTTCAGTTTCGCCATC
TTTCTTAGCCAATGCTGCCTTGAGGCAAGCTATCTGCAATAAGAGATACA
TAAACAAAATTTGCCCAAGTTAAGAAAATGAAAAGGTGGAGCTGGTATAA
GAACCTGTTCTTTGAGCTCTTTGACTTCTCCCCCTTCCTTGTTTGACTTA
GCTGCTCCAAGCTCAACAGTAGCAACTCGTTCTGCAAACTTCAAAGTGCT
TATTGACTCACCAATAGCATCTGGTTCTGGGGCTATGTGAACAAACATTA
ATGTTTTTGCTTGTCCTCCTAACCATGGAAAAATAGAAAAACTTACTCCA
CATGCTTCCAGTTTTAACAAGGTGAAAACAAGGATGTAGAGTTTTAGAGA
TACCAAGAGAATCCTGCAATAACTGAGTAAGTTTGCTATTTCTGTAAGGA
ACATGTGCATTTTTCTGAGCAAGGGATGCGATCACATCGCCTAGTGCTGC
TAATGACTTGTTTATGTGTTGTGCCTCCTTCAGCCTATCACCTACAACCT
CAGATTTATCAACTCTTTCACTACCAGCTAAATCCACAAGATGCATACAG
CCTCTTAGAACTGTCCGGGATGTCAAATCTCTTCCCTGAACATGAACTGT
TAGACAGCTGCAAAATACAATCCCCAGTCATCAGCCAGAAATAATTTGTT
CAGAATTTTGTTTGGTATGAAAGATGCCATTGATTTGTTTGAAAAAGGGT
AGCATTGCAGAATCATACCTATGGGAGCGGCTACTACGGTCATTCATGGC
TGTTGAGCATACTGCACGGTTCTTTTGGCCAAGATTCATTAAATCAATCA
CATCGGATGTTGAAGTGACTGGTACTATGTTTGCATCAGGAACTGCTATA
CCTTTCTGCGAACTATTTTTAATGTCCACTGTTTCTTGAGGTTAAGGAGA
ATAAATATGTCACAGAAGAGCAATATTCACTTGTGCATCACAAAAATTTA
AGAATTTATGATAACTAATGATAAATCAATATCTAATTTAGTAAGAAATA
GGAAAGGATATTTCTTGTTTCCACCATTCTGAAGGAGATCTCTCACTTGT
TCATTGTAGATCTCAATCATCTGCACAGAAATTTCATAACAAAATGTATC
TTTCCTCTGTGCTTGAATGTTGAATAGGTCATTTAATGCTCTATAGTTGA
CACCAAGTCCTTCTTCCGTCAATACTTTAGGACCACTCTGCAAAATTAGC
AGAATGATATTCTGATATTCCAAGACTATTGAATGTGAAAAACATCGGAC
AAGTTAGGCACCATTGTAAAGGTCTTCCCTGACCCGGTTTGTCCATATGC
AAATATACAAACATTGTATCCATCGAGCACAGAACGGATTAAAGGTTGCA
TGTCTGCAAAGACCTGTTCTGCACTAATCAAAAGATTGTCCATCATTTAA
TTGACAACAGCCATATTCTATTTGAAAGAAATAGTGCAGTATCACAGATT
GTATGTACAACCTTGCGTGGCTAATGGTCCAAAAACCCTATTGAAAGTAA
AAGATTTCCGGGCATCTTTTCCATGTTTTGATGGAGTCATGACAGTGATA
GTTCTATCTTCAAGTCCAGCGACACTGCTTGAGGAACTTACCTTTCCAGG
TAAGAAAGGTCGTACTCGACAATATACTCTAATATTCCCTGGCAAAGAAG
AAACAAGATGTATTAGCATGTAGTGTTGCCCCATGAAAGATGCATGTACA
TTGTACAATCCTCCATTACTTATTATATCATAAGGAACAAAAAAGGGTAC
CTCTAAGATCTTGTATTTGGTTGTATAGCTTACGGTTTTCCTCAAGAACT
TTATGATACCCAGAAGCCGCATGAGAAAGAGTGTGCACATGCTTCCCTGA
TACAGAAAAGAAAGAATATGTGATGCCCTGAAAGATTTCGAGAGAATTGT
GGAAAATATTATGGATATTTGGAACTCAGAATTCAGTTTACCAAGCTTAT
CAAGGTCTTCAGAGTACTGCAGTTTGATGTGCTCCATCCCAGACTTCATA
GTTGCAAGATTACTTTTCAAGTCCTGCAGAAAATGTCAACAAACATTCAA
ATGTAGTATGGATGCAGAGTTAAATTCAAAAGAGAACATCTGCTATTATA
AATACCTTGATATGTTTCTGTTGCTGATCAAAATATTTATCTGTTTGCTT
TGCCTGTATATGCTCGACCACATTTTCACCATTCACTAGTACAGCAGTGC
TGACTTCTTCCTTCATACTCACAGAAGTATGGTCTTCTTCATCCATCTTC
ACAAGGTGAACAATTTATAACAGTGAGTTAGATACTTTTGTAAGAAAATG
TTAGATATGTCTAATTGGTAATGGACTAATGGTTATTCACTGGAGCACAT
TGAGAACTAACAGTGACAAAAAGTACATACATTCCCTGTACTGCATGTAC
AAGTTGACTCCATTTCTGGTGGTGTATCTGCTCTGGATAACAACTTATCA
TCATTAGGATCCAAAGCATGTTTCACCTGTAAAGAATTCTCAGTTAGTGG
ATCTACGCATGTAGTTAGTACAGCCAAAACGAAAAGGTCACTAAAACAAT
GCAGAATTTGCAAGACTGCAGAATTTGCAAGACTGATGAATTGAAACATA
CCGATTCATTCTGGTTTGCAGTACGACGCTCAAATTCGTGAATAACTCTG
CTCAACAGTGATTCTACAAGCTGCAAATCACCAGAGTCAAAAAAAAATAT
TTATTTCATCAATCACATCGCTCAAAAGAGTCAACTAAGCAATAGGCTTA
CCGACGGTATTTCTTCTGGCTTTTTATCTGAGAGCATTGTTTGGACAAGC
ATTCTGATGGAGTCTGGAGTAGTCTACAATCAAGAAGGTAAAGATTACTA
CGAAGTAAAGAAATTTACCTACAAAGAAAGAAGATCTATAGACAGAGACA
TACTCTTTCCACATGCTCTAGTGAAAAATCAAGACCTAAGCTTTGCTCTA
GTGATACGCCATCTCTGAGTAACTCTGCTGAGTAGCTTCTCACCATCGTC
TTTACAAAAGGCTCAGAGTTCTTGCGGATGAAGTGCTTTCCAGACATTGA
AGGCTTTAGAATGCCACCATATTTTAATGGAGCTGATCTTCCTACTTGCT
TACTTTCACTGAATGACCTCAGAGAAAGAACACAGTCTACAACTCGAACT
CCTTTTCCACCCTGTAGATGAAAACATTAAGTTCACTCAGTCTATAGAAG
CTAAATTACTGATTTTTTTTATAGAAGCAGCATCCTGCATCCCTTTTAAA
ATGTCATGTGCTACAATATAACATCAGTAAATTGTGCCAAAAGCTTTAGT
GTTGAACTGTTAAGAAGGAAAAGGAATGTCACTAGAAGTCTACGACTAAA
TGATAATGGCAGTGTCACCTTTTCTAGATCGGATGCCTCAAATGTTGGGA
GACCCAAATCTTGTAGGCCAATGAGGAAATTCCTCACATTCTCGAAGTAC
TGATATGCACAGAGAGCTGCACCATCTGCAGAGTCCGAGGGGGCCTCCAC
AACCTAAAGGGATCATACTCGGAATGTAAAATTAGCTAACATAAACAAGA
CTATATTGAATACCTGAAGGAGAGAAGTTTAACCTTGGGCACGCTACCAG
GTTGAACCTTATTGAGTGCATTGCAAAGAACAATGCCATTCCTCAGGCCA
AGCCGGAATTCCTCCTCGGAGGGCTCTTCTGCAAGGTCCTTTCCACACAC
TACCCCAACTACCCTTCGCAACCAGTTGGCTGCTTCGTATCTTCTTATTG
CTGCATTTCTCAAACAAAATGAAGCACCGGTTCATATAACCCCAGTATGT
TAAAAACTACAATAGAGTATCTGTACTATTCGAATGTCGACATAAAAATG
TACTGTGAAATAGGATGATTCCAATTCTAGAAACCAGTCCAAATCAAACC
CATCGGTTGCTCATCAAGAGATTGAAGTAGTAACCTACAAAATACACTAA
AATCCCAGTGTTGATTGCTTCCAAACACCTAAGGAATTATTTCAGCCAGC
TTTTTTTTTTACCGAACATTGCAGCTAAATTTAGACACTGAATGCCTAAG
GTACCGTGGTTAATAAAAGTGTCATTGATAACTATAAAAAGGATACTCTT
ATATAAATTTTAGCTGGATTCCTGAGGGTTTATGGGATGCTACAACTTTT
CTTTCACCAGGCTGGTTCAGAACGTCAGCCCAAATTTTATTAAGATGTAG
AGAACTGCAAAGTAAGCTTAATCAGGGATTTTAAGTGCCTAAGTTTGATA
AAATCATAACCTAGTCCATCTTTATTGATTTACTCTTATAATTGTACCAA
GTAGGGGATAATAAGAAATTTGCAAATGAAGGGGCTAAAGATGAAACACA
CAGTTCAACTAGCATCGATGAGACTAGAGAAAACATCAACAACATTTAGC
ACACGGCACTCTGACTATTTCTTTGATTACCTTTTCTTTTTGTTTCTTAC
CAAATTAAAAACAATTTCTCCTAAATTGCTACAGCAGTAAGTAGTAGAAG
CAAAACGAAAGTACTAGTATTTGTTTGTTCACCACAGCATTAACAGATGG
AACCAACCTATATATCTGGGAATCTTGAATTATGTCAGAATGGCACAGCA
TACACATTCTAACCTCTGAATCAAACAGCACTAATCTATGCAATACAAAG
AAAAAGCACTACTGAATCGCAGAAAATTTAATCCACCGAGGACGCATCCC
ATCGATCGATTCGAAACATCATCAGCTCATGCATTTCACAATAGCTGAAG
CCACGATCCACCAAAAAAACAAAGAAAATTAACTGATATCAAATCAATTG
CTAGCTAAAAAAATTTTATGTGGTTTAACGCTAGTCAATAATAAAGGAGA
GTCGGGGATTTGTCCCATCACCTTATTTCTCATTTTGATTTACTTTTATC
TTATCTTTTTATTACTATTAAACTTATGGCTGTGTGTCTTATGACAGAAG
CCGGAGATGTAATCCATTTCCATTATCTAAAAAAAAAATCAAGAACAACA
ACTCACCTGCCTCCTCAGCCTTGCGCCATTCCATGTCGATGCTCCTCCCG
ACCCCAACCACCTCCCCAACCCCACCTCCCCCACCATCCCCGTTCCCCCG
CAGCACGTCCTCCACGACGGCCGCCGTGGCCACCACCGCCTCCTCCCCCT
CCGGCGACCCCATGAAACCCGGATCACCCCCAAATCCGGCGACCCGACCA
CCACTGCTCCGCCCGGAAAGATCCCGCAACACGGGGATGGGAGGATGAGC
CGCGGATTGGAGGAGAGATCGGTGGTGGTGGAGGGGGGGAGCTCTTCTTG
GAGCTCTTGCTCCTCCTCCTCCAAATGGCGGGGTTGATTGTTTTTTGAGG
CGGGTGGTGAGGAGAGGAGTGGAAATAGGAGGATTTTGAAGGGGTGGATT
GCATATATTGGTAGGAGAGATTTAGTGAGACTAAAAATGGTGGGTTTTAT
ATGAGAGGGCTATTTTTGGGAGCATTTGGAATTTAATTCTTGGATGGGTT
GTCAATGTGCTGTTTCCAGTTTCCACATGTTTTTCCCATGTTTGGAATGG
TAGAAATGACTTTGTGATCTTGAAGATTTTAATCTGATTAAGTCGTCGGT
TTTTTTTAGCGCAGAGTTCATGGTTTGGGTTTTACAATATAATTTTTTTT
CATGGAGATGTCAGGTTTCAATTCTATAAATCAACGAAGTGACCTTTAAT
TTTTGTTTATTAAAATGTGAATTATACCGGTAAATTAGACTTGCGGTAGA
GATATGAATTAGAGGAGGGTTGTTTGTTTAAGGGATACATACGAGAACCG
CATATCTTTGTATTGATAGGATAAATAATGCGGTATTAAGAGAACGTATA
AAAGGTAAAAAACCAGATACGCGATAAATGATCCTGCAAGAAAAATCAAA
ATATGGGGTTGGCCTAAGCTACTAGCTAGCATGGTATTGGCATTTTGACA
GCTGTAAGCTATTTCTGGGTTGTCAATGATCATTGGCTGGTGCTAAGTTT
AACAGTTCAGCAAGACTTAATTTCTTGTTTGGAGTGTTGCAGTTGCAGGA
GAAAAAATGTGACACTTTTACTTGCAGTCTGGTTCAGTAAAATACTGTGG
TCAAAATAAAGACTTGCATAGTTGCATTGGTAATTCGATATACTACATTT
ATAGCCTAGCTAACAAAGTAAGACAGAGGTGTATTCCACTGTATTTAAGC
ATAGTATACAAGGGATGAAGGGACTAATGGTAACCCAAAACATGTTTGTT
TGTAATAGTTCACACTTCAAGTTCAAGAAATATGTGAGAGCATAGTTACT
GGCATTTTATTTGGAGTACTAATGAACCACCTTCGAACTTAATGTCCTCT
TGACTCTTGTTCAGTCTTAAGTGCAAATTAACCATCATCAAGAGATGAGG
ACTCGAACACTGTTATGATGCATATTATCAAGTTGTTGTAGGAGAATCTT
TACTTTCATCCTAATTATTTAACCAGGAGTGACTTGTCTGACTACAAAAT
CATACCAAATTCATGAATTTTTATGTGCATTAATATCATTATTCTGTGAA
ACGAGTTTTTGAGGTGCGTCATTGTAAATATGAAACCTGTTGAATTATAT
GCGAGTTCCTCAGGTGTTCTTCTCATTCTTCCTCTAATCTTGTCATCATC
TTTAAAAAAATCAGCCGGCTTATGTTTAATTATCATTGTCCAAGACAAAC
AAATTATTATAAAAAATGAACAAAGAAAATCATGGCTGCCACGAACAGCG
TGCCATTCAAATCTGTAAGAAATTGCAGGCCATGTCAACTCCTGAAGAAT
ATACGCGATACAAGTTCATTGTAACAATTTTTTTTAGACAATGGAAATGC
AGTGTAACAACTAACAAGTGACACTTGTCCTTCACACTATTATTATACAT
TGGAAAAATTACAAATTTTGCATAGCATGAAAACACGCTACTTAATCACA
CCATGAAAACATTACATGTACTACATGTTCTATTCATCATCAGTACACTA
CAATAAACTAGTACTACCTCCATATTTTAATGTATGACACTGTTGACTTT
TTATCCAACGTTTGACCATTCGTCTTATTCAAAAAATTTATGCAATTGTC
ATTTATTTTATTGTAACTAGATTCATCATCAAATGTTATTTAAGCATGAT
ATAAATATTTTCATATTTGCACAAAAATTTTGAATAAAACGAATGGTCAA
ACGTTAGTCGAAAAGTCAATGGCGTCATACATTAAAATACGGAGGGAGTA
ATAAAACTCCACATCAGAGACACCATTCTTGTCCTGCTTCCAGGACACAT
CAACCATCAGTTTCCCGCCATTTTCCCATTCAAATGCATCCTCAAAGCCA
TCCACCAAACAACTCTGAGGAGGCCTCACACTAGAGAACACCAAAAGCCT
CCCTGCCCCCTCTACCTTCATATTCACCTCACTCCCATTTCCATCTCTGC
ACTCCACATCAACAATTGTGCCACAACAGTTGAGCATGTTGGCAAGCCCG
ATCTGCGCAAACCTCACACCGACATCGCCGACTGTCGTGATCGGCGTGAA
TGCGAATAGCTCAAATGAGGATGGCTGGAGGGTGAACTGGATAGGCTGTG
ATTGTGGTGTCATCAGGAGCAGTTCTTCAGATTGGCACCTGTAGACTGCA
TACTCTGCAGCATTGGCCATTTCAGAGGTGTCCTCCCTCTGAGCCCTCTT
TGAAAGTAGTTTCCATGTGAGATGTTTTTATTTACCTTGTTCTAGTTCCA
GTAGAGATATAAATAAACTTGTTCTGATTCTACTGACGATCATGAACAAT
TTGCTATCCACTACTACAAACGCATCAACATAAAGTTTCTTAAGGACCTT
CCAAAGACAAAATTAAATTTAATTGTTTTGAGCACTAGTGTATCTGTGTA
TGTAATTCTCTAGATGCAGCTCATTTTCCATTGGACTCATCTGCAAAGTG
CAAGCCATTACACAAAAGACGCTGACGAAGCGTATTCTCAAAACGACGTA
CAAGAGCATCGATTAAACTAGCATTAGTGGGCCATGTCATCCACTAACTA
TACTTCACAACAACTTATTAAGAGAAACTCTTCAGATTAAAAGAACTTAA
GAGAATGTTTCATGGATAGTTCTGTAATTAGGAGTACTGGAGTACTTTAA
ATCTCCTTTTCTCCTATAAAAGTAGTCCGTTTTACTCTTTTTTAAGTGGA
AGACTCTCAGATCCAACATCTCAAAGGCTCTTCTTATACTGTACTTTGCT
TCATGCTCTTCTTATACTGTACTTTTGAATGCTTTCTCCTAAATTTTTGT
TACAGTGAGAATCAAAGGTTCCATGCAATATATTATTATCAAGACTGGAA
GCTCCTAGAGTGCATGGATGGCCCTACTCAGGTTGGAAGACAAATATTTC
CAACCTGAGCCGAATTATGTGATGCAATGGCTCTGCAAGATCTCAGACGC
TATTTGCAGCTTAATAAATTTTAGAGTTCAATATTTGATTGCAGTTGAAG
CTAAATACTCAATCCACACTATACATCGAAATTTTATCCATTCTCAAAAT
AGGCACTGAGGCCTGTTTAGATCCATTGGCAAAATTTTTCACCCTGTCAC
ATTGAATGTTTGGACACATGCATAGAGTATTAAATATAAAAAATAACTAA
TTATACAAATTGCGTGTAAATTGCGAGACGATTTTTTTAAGCCTAATTGC
TCCATGATTTGACAATCTAGTGCTACAATAAATATTTGCTAACGACGGAT
TAATTAGGCTTAATAAATTCGTATCGCAGTTTACAGATGGATTCTGTAAT
TTGTTTTGTTATTAATCTACGTTTAATACTTCGAATATGTATCTGTATAT
CCGATGTGACACGCCAAAACTTTACACCCATGGATCTAAACACCCCGTGA
GTAGAATAGGAAGGTACCTCAAATTATGGACTTGATGAACCTTGACATTT
CCTTGATCTCTTCAGAAACAACAGAATAAGGCATGAACACAAGAAGCAAG
AAAATGCAATGTAATGAAGACTTCTCATGCAAATAGTAATGATTTCTCTC
GTGCGCAATGTCTGCAGGATAAAAATGTCAAGCATCTTACAACAAGGACA
GCATTTGCTTTCATTCAGGCAGTACTTCCGGTGCTAAGGCCAAATCATAA
GTAAGAAAGGCTCTCAGGAAGTGACCTTCTACCAAGACCATATATGTCAG
CACACAGCAGTAGGTTTGGAAGAGGTTCTCTCAAGAGGGAATCTTTATGC
AGTTGTCGCAAGGGCTACAACCATGTTTGCACCTTTGCCTGTCATACTGC
TCACCGAAGTGGCCAAGAAGAGTTTGCCTCCGGCATTCTGTCTGCAGGGA
AATTCATTCATCAAGTCGTTGCGATGCAGCATTTTGAATTATACAATAAC
ATTAGTTGGAAGAATTAAATCATAGAGTTACCTTCAGCTCGCAATATGTT
TGCATTTTCTTTGCTTGCTCCATTGCAACCTTGAAGCTCTCACTCTTGAA
GTTCCCTGAATTCCTCAGCATGCATACAATTCGACCGAGGTCCTTTTTCT
GATATAACACAATGCAATGTGCCGGAAGATTGTCTCTTCCTGCTCTCCCT
GACTCCTGATAGTAGCTTTCTATCGATTTTGACATGGTGTTGTGGATAAC
AAAGCGCTGCATGATGAAATATCCAAATCAAAGCTTTGCACCTACCAGCA
AAAGAATGGAATTATATCCCAACATAGACTGATATATACCACATCAGGTT
TGTCTATGCCCATGCCAAATGCTATGGTTGCACAAATGACTTTGACCTCC
CCGCTGTGCCATTTTCCTTGTACATTGGATCGTTGACGAGCAGCCAAGCC
AGCGTGGTAATGTGCGCATTTTATCTTGTACTTCTCCCTCAAGAACTTGG
CAGTGTCAGCACATTCATTTTTGGACAGACAGTACACGATACCAGACATG
TTCATGAAACGCTCTTTTAGGAGATCACCCAGCTGCTTCTGTGGAGTTTT
TGTCTTGCCAATCACCTCATAATTCAGGTTTATTCTGTCAAAGCTCCTCT
TGAGTACTGTTGCATTAGGGATCCTCAAGGTACTTAGTATGTCCTGCAGA
GTACATCCAAATTACAGCTATTAATTTCCATCCAAGCAGTAGTGCAGGAA
CAGGACCAGCGTAACTAGTACCTTGCAGACAGATGCAGTTGCTGTAGCTG
TTAAAGCCATAATTGGCACTCGAGGGAAGTTCTGTTTGAGGCATCCCAGG
CCTCGATAATCTGGGCGGAAGTCATGTCCCCATTGACTGGTTTAAAATGG
AAATCAGTACCATTGTCAGGAAAAATGCTACTTCTTATACAACTATCACA
AACGTGGAGTTTAAACATTACCTTACACAATGGGCCTCATCAATCACAAA
TCTTGCCAGTAAACCCTATTGAAAAATGCAGTTTAACATACACTTCCTCA
GATAAACTAAAGGTTAAGTTAACAAACAAAGTAACAATTAAAAAAATGTA
ATATGATATTTGTACCCTCTGGTGTAAACCTATGAGGATCCCAATAAATG
AGCTGTTTCCAGCCATTCTTTCAGGAGTGACGTAGAGGAGTTTGAATGAC
GGTTTACCACTTCTGCAATGAGATGAGAATATGGGATGAGGAGCTAAAGT
AATGTGATATGTTTAAGAAGCATTATGCAAGTTACAACACAAAATTCTAT
TAGATATGCTAGAGATCTAATCAAATGCTTACCTAAGCTCTTGGATTACT
GCAGATGACTGTGAAGGTGTCTGCTGAGAATTCAAAAATGCGGCTGGTAT
AGCAAACTTGAAGTTTAATGCCACAATCTGATCCTCAATAAGTGACAATA
GAGGGCATACAACAACCGTAACACCTGGGTGCAGTGTTGCAGGTAGCTGC
AAGAGCAAGACAAGTAATTCGAGGTGGAGTTTCTAAGTCTCGACGTCATG
CGTACTGAAAGGTCAACACTAGATGAAAATGCAGAATTTACGGACCTGAT
AACACAAGCTTTTCCCACCACCTGTTGGCATAAGCACAAAGGTGTCCATG
TTGCTTACTGCAGCCCTACAGGCCTCATACTGCAGGGGCCTAAAGCTTTT
GTTGCCAAAGATGACAAGGTTTGCGAAATTGATGTCATCTAGGCTATACA
GCTGCTGATAACTTAGAGTTTCTCTGTTTGAAGTTGAAGTGGATGACTCA
CATCTATTGTTTCCTCTGTTAACCTTCAAAAGAAAATATGGAGTTTGAAA
CATAAAGATCAATGAATATGAGATTAGCAGCAGAAAAGCAAATATTTGAA
ACTGGAAAAACATGGAAGTCCAATATTGGTAAATCAGGATAGATAGCTTA
TAGATTAATTCGAGATTCTATTGTGCAGATCATACCTTCTTCTGGGTACT
GACTGAACGATCACAATGGGACTCCAATGTTTCAAAGTCATCATCTGAGG
AGAACCCGAAGGAGTCCAGATTGTTGCGAGTCTGTCGATCAGAGGATTCT
GCCTGTCTGAACAAAGGAGTTCTCACCTCAACTTCTTTATCATCAATTAC
ACCGTGCTTCATCATGCCATTCAAATTGCCACAAGCTTCATTCTCTATAG
CATTGAGATCATCCCAATCATCATTATTGTTTGTTGCATCAGCCAATGCG
CCAAGGAAATCGTCTCCGCAGTTCTCCACGGTAATAAAACCTTGTCCGCC
CTCTCCTGTACCAGAACATTCAATTATAATCTAGTGACCAAACAATCTTA
CCTTTCTAGATAATATCAAACAATCTGAATAGTCAGCTAAGCACCAAAAA
TTTTATAGACTGAAAAGCAAAATTATATTGCAGCAAAAGCAAGCGCTTGA
TGTGGACTATGGATACTATAATATGATATAAAAGAATATCATAACTCCAT
AGACAGTGCATACTTAAAAGGTTGTAAGAGGTTCCCTATAAAGTTAAGAA
ACGGAACTAAAACCCACCAAAATTTAGCACAGATATATGTAACAATAAAC
TTTCTCCAGTACTTGGAAATTAAGACAACCGTTGATCAATTATAATCTAA
TAATGGTTAGCACAAGGTACCTATGAAAAGTTACCTAAAAAGGTAGGCGA
AATTTTAGCTTAGAGGTTGGCTGAAAGGTTAGATAGGAAATTTTGTCCAT
GGTATCATATTAGATGCTAAAGACAAATCAGTAAAGGAAGTTTAGTTCTT
CTTGATGAATTTGCTGCTTTGGATCATGGGGCAGTTCTCTATGGTGGGTG
GCACCGTGGCAGCCGGACCTATTATGAAGTTCCCAATTTCGATTATATGG
TGTCTGTGATTGATAGCAGAACATAGTGTCATGTAATTTTAAGTTTCAGC
AGTTCATGATTAGAAGCTAGGGCTGGCGCCAGATGGAGTGAGCCATTAGA
GACAAGGAAGTGAGCCACCGGCATGCTCTGCCAGGAAGAATCATGCATTT
GGAGGTGGAAAGGGAAGACCGATCGTACATATTGAAAAAAACTATATAAT
TGATCAATAATCCTAAACTGTGTAAAGGCCGATAAAACTAGGTAGTTGAT
CAATAATCGCACACCATGTAACTGATGATAAAACTAAGTAATTTACCAAT
AGTTGTCCCCACATACCTACACTTAGATTCCCATTTACAAGTAGGCAACT
CATCAAATTGGTTTAGTTATACAACATGACTTGCTAAATATAAATTTGCA
AGAAATGTAATGGTACCTAAATGCTATGTAACTGACTAATAAAGAACATA
ATACCAGAACAACGCGATTGACTGTCATGGCGTTTACTGATGATTCTGAA
ATAAAGCAGGATTAAAGTATCTCTTCCTTTCACACAAATGGGTTACAAGA
GAACGATTCTGAAAAGTCATTTTTTTTATAACAACCATCAGGAGGAAGGA
GAAAGTGGATTTGGCTCAGTGGTGGCAGAAGGCTCTGTAGGATGCAGCGA
TGCAATGGATGTGAAAAATAGTAATGGGAGCAGCAGCTAGAAATGAAAAT
TACTGAATTGTACATAAATGTTATGCTGTGTTTACTGCTGATTATGAAAT
AAAGCAGGATTGAATGTCTCCTCCTTTCGCACAAATAGATTACAAGAAAA
CGATTCTGAAAAGTCATTCTCTTTTATAACAACCATTAGAGGGAAGAAGA
AACTGGATTTGGTTTAGTGGTGGCAGAAGCCTGAGTAGGTGGCAGCGATG
CAATGGATGAAAAATATAGTGATGTCTTGTGACCTTTACTCTAAAGGTAA
AAAAACATAAAATTACTGAATAGTGATGGGAGCAGCTGGAATTTAAAATT
ACTGAATTAGCCTGACAAACTAATGGCTAAAATTTGTTGCATTTTTTCAG
TCAAAAGAAGATCCATAGCATTTCGAGCCTTCGAGGGATCCCAAAACTAA
AAAAATCCCCAACTCAAAACCCCAATTAACTACCGAGAAATCCTCCTGCA
TTATCGGTAGAGGAAACCGTCGGCAGCGGAGGCTAGAGGGGGAGGGGTAC
GAGGTCGAGCGGCGGTTACCGTAGAGGCGGACGATCCTGTCGAGGCAGTC
GGCGGCGAGGTCGCGCTCGAAGCCGGAGTCAGCGGCCAGGTCGAGCAGCC
GCTTCTTCTCCCTCTCGTACCCCGCCATCTCCGGCGAGCGCGCCCCACCT
CCGCCCCGCCGAATGGAGGAAACCCTAGCGCCGGTCGCCGGAGAGAGGAG
CAAAAAAAGAGCGCGGGAAACTGTCGCGGTGGTGGCGCGCGCCTCCGCTT
CTGAGCTTTTTGGCGCCGGGAGTTGTGGATCTCGTGGGCCGTGGCACTCT
CTTGGGCTAAAATTTGGGCTGAAATAAGATTCGGCCCAACATGACACTCG
GTCCAGTATATGCACAGCAAAAGCCCAACAGTAAACCTATGGCCCTGGAG
ACGGCCCAACCACTGGAAACCTACATAATAAAAGTTAAATTACACAACTT
GATTTCAAATATAAGTTATATTCTAGGCTTATGCATAATAATAAGAAAAT
GAACGGAAAAAACTTTGTTGAGAGACTGAAAAGTACGGAACTGTGACGTT
TGATTTTATTACAGTGCAATGTTGTACTATTAGAAAGAAGCTGCAAGTAC
TCGTAATAAACCATTTGGTAGTAAAGTTGGGAGTAATTGCATCAAACAGG
GTACAAGAGTAAACAGGGTTTATACTACAAATCAAAGTACACAGGGTGCA
TGTAAGGTTTAGATAGCTACTCGAATGGGTACACTCTTTGATCTGTCCGT
ATGATTGAGTAAAACCATGGATGTTGTGCTATGAGGAGTAGGATTCACAA
AACTGATGAAAATTGTTCGATTCTTACGAAATTTCGTGGTTACGAGCCTA
CTTAGCTGACAAACTATGAGGTAAAGCAAATTTGAAAAAAAACAAAGTAA
ATTTTTGAATTTCAATGAAATTTGATATTTACAAGTTTATAGACTGTTTT
CAGTAGGTGAACGATTATGTGAACCCTAACAAGGATTCGAGGAATCGAGG
GCTCGAGGCTAAACCGCTAAAGGCAAGCACAATGTAGTTTTATTTGCTTG
GTGCCAACAATAACATAAAGACGTAGTAGTTGTTATTATTGTTGGTCTGT
TGGCAAAGTTTAACATTGAAACAATTGTTTGATACTTCTGAAAAAATATA
GGTTTTATAGTTTTTAGCTTATAGTTTATTTTTTAGATTTTATAGCTACA
TATTCTTATAATTTAGATGAAAATTTATATGATTTGAAGTGAGTAGGAGA
TGTTAGAAGAAGCTACGTTTGAAACTCGGCTGAGTTTGTTAGGACTAGTT
GGGAACCAGTATCCTGTGTACGGAAAACGGAGCGGTCTATTAACACGTGA
TTAATTAAGTATTAGCTATTTTTTTAAAAAAAATGGATTAATATAATTTT
TAAGTAACTTTCGTATAGAAACTTTTTTTAAAAAAATACACCGTTTAGCA
GTTTGAAAAGCGTACGCGTGGAACACGAGAGAGAAGTTGAAAAAACTGGC
TGCCGAACATAGCCTAAATAGAGCCATTATCTCTTTCTACAATGCTTCTC
GCGGGACTATGGTGATACTGGATACCAGATTATTGATACTGGAGTAACTT
TGCTACTCCTACTATAGTATCACATTTGTGTGGTCGCACTAAGAGAGGTT
TGTGATGCTTATGCTTATATATACTTATCAACCAAAATTTAAATTTTTAA
ATTTGGAGCTGATTTTAGGGATTTCTCATTAAAGTTTATTTTTTGGCCTT
TGCTTTTAGATTATTGAGAACACGTATATAAAAATTTTATTCATAAATTA
TTTTTTATTTGTAAATATACCGTTTGACTTATTCCACGAATAAGCGAAAT
GATAGGGCTGGCAATAGTGATCGAGATGGGCTGAGTGCAATTGTGATCGC
GTTGAGGGGGGGAGCAATACGGCCACGCACGACTCCACACGTTCCGTGCG
TACGAGATGCAGATGCACGCACGGTTGCAGCAAAGGGAAGGAGGAAGCAA
ACATACTATTCGACCGTTCCAATACTGTTTTAACGAAGGCGCTGACGTGG
CCATGCCTTCGTGCCGTCCTACTGTCCCATAGATTATTGATGCGCGTACC
ATCGAGTGGTAGGCGTAGAGTAGAGATATCTTTTAACTAGAGTACTTGTA
TCCTGTATTCCAAAATAAATTACGGCTATGGGTGTTTAGTTCACGCTAAA
ATTAAAAGTTTGGTTGAAATTGGAATGATGTGATGGAAAAATTGAAAGTT
TGTGTGTGTAGGAAAGTTTTGATGCGATGGAAAAGTTGGAAGTTTGAAGA
AAAAGTTTGGAACTAAACGTGGCCTATGTTTAGATCGATGGGTGAAAATT
TTTGGCGTGTCACATCGGATATACGGACATACATTTAAAATATTAAACGT
GGATTAATAACAAAACAAATTACATAATTCACATGTAAACTGCTACACAA
ATTTATTAAGCCTAATTAATCCATCATCAAATGTTTATTGTAGCACCACA
TTGTCAGATCATGGCGCAATTAGGTTTAAAATATTTGTCTGGCAATTTAC
ACGCAAACTATGTAATTACTTTTTTTATCTATATTTAATACTCCGTACAT
GTGTTAAAACGTTCGATGTGACGGGGCAAAAAAATTACCAGTGGATCTAA
ACACCCCCTAACTTGTAAAGATTAAATTTTATTTGAAATAAACCAACTTT
TATCCTCTTTTATCCTCTTGCTTACCATCGGTCCATAAATCATGAATTTT
ATTCACTCAATATCTCTCAACTACTCCCTCCATCCGAAAACAAATTAGTA
TTGTATGAATCTGGGATGATACTATATCATATTCCCTCTATCCCATAAAA
AATCAATCTAATATTGAATGAGATATTTTCTAGTACAACGAATCTAGATA
GACTCCCTTTTATCAAGATTCATTATATTATAAAATAGCACATTCAATAC
TAGATTGTTTTCTTTTAATGGAGGAAGTATGCCATAATAAATTAACTTAT
TTTGGAACAGGGTTAGTGCCCGCCTAGCACACAATTTTCTTATTAATGGA
GGATATTTTAGACTTTTATTTTTCCTTTTGTGTACTGCCTGAATGCCACG
CAACATTATGGGAGATGGTAAGCGCGCAGCCACGATAATGATGACCCCAT
GGAAAGTTATAGCCTACTCTATGGAGTACGTACCAGTACATAGCCACACA
GACAGCGTACGTGCACGCTCTAGCTCTAGTAGGCTGGGATGGGAGAGTAG
GAGGAGCATGGCCGGTGGTAAGCCCCTACTACTACTGGCAGGCGACTTTA
CTCACCTATACAGGTATTCTACCAGTACGTAGAATACAATACTACGGAGT
ACTGTATATCTGTATCTATTCAATTCACTCTCCCCTACTCCCCCGTCCCT
AAAAATCCATCTTATAAAGGTCCCTTTAAATTAGGGGCTTTTAACTATTT
GCCACTTTTAGGGCCCCTTTAAATCGCAGGATTAAGAAAACGTAGGAATA
GGAAAAACGTAGGATTTTGATAGGAATGTAAGTGTAAAACAGATGATTGC
AAAACGCAGGAATGATCGTTTGATTGAACCACAGGAAAAACATAGGAATT
GGATGAGAGATATAGATTCAAAGGAAAGTTAGCAAGAGGTTGAAGCTCTT
GCTAAATTTCCTCCAAAATCTCTATAGGATTGTCCATTCCATAGGAATTT
CGAAGGATTAGATATGATTCAATCCTTTGTTTCAAATGGCTTCATAGGAA
ATTTTCTTATAGGATTAAAATCCTTTAAAATTCCTATGTTTTTCCTCCAA
ATCAAAGGGGCCCTTAGATTTGGCAAATAACTATTTGCCACCCCTATCTC
AATGACATGTGGGTTCACATGTGTCTATGACATGTGGGTCCAGTGGCAAA
AGGTTAATTGCCACATCTAAATGTGGCAAATGGTTAAATATCTCTTTAAA
TTATAGGAATGTAAAAACAGAGAAATAAAAAAAATAGGATTCTGACAAGA
ATACAGGTGTTGGAATAGAAAAAATATAGGATCTTGATAGGAAAGTAAGT
GTAAAACAGAGGATTGCAAAACGCAGGAAAAAAACTGAATGTCCATTTGA
TTGAACCGCAGGAAGAACGCAGAAAAAAAACATGAATGTCTATTTGATTG
AACAGCATGAAAAACGTAAGAATTGGATGAGAGAGATAGACTCAAAGAAA
AGTTAACAAGAGGTTGAAACTCTTACTAAATATTCTTCAAAATCTATATA
GGATTGTCCATTCTATAGGAATTTCAAAGGATTGGATAAGATTTGATCCT
TTGTTTCAAATGGCTTCATAGAAAATTTTTTTATATGATTAAAATCCTCC
ATAATTCCTATGTTTTTCCTCCAAATCAAAAGGGTCTTACAAGTGTAAAA
CAATGGATTGGAAAAATACATAAATGACCGTTTGATTGGACTACAGAAAA
AACATAGGAATCGGACAAGAGAAATAGACTCAAAGTAATTTTTCAAGAGG
TTGAACCTCTTGCTAACTTTCCTCTAGGATTACCCATTCGGGCCCTTTGA
ATCGTAGGACTGAGAAAACAGAGGAATAGAAAAAAAAACACATGATTATG
ATAGGAATGCAATTGTAAAATAGAGAATTACAAAACACAGAAAAAACACA
TGAGAGATAGACTCAAGGGAAGTTTTCCAAGAGGTTAGAGTGGATGTTAA
ATTTTCTTCATTTTTCCTCTAGAATTGTAGGAATAGGAAAGTTTAAACAC
ATGAAAGATAGACTTAAGGGAAGTTTTCCAAGAGATTAGAGTGGATGTTA
AATTTTCTTTGTTTTTCCTCTAGAATTGTAGGAATAGAAAAGTTTTCTAC
GTTTTTCCTTTTCTCATTCCTATGAATCAAAGACATAAATAGTGTAGGAT
TTTATTTTTTTATTTTTCCTTCATTTACCCTCCAATTCAAAGGAGATCTT
CGTATGTATTTTAAAGGATATGATATGTTTCTAAGGCCGAGTCCTCAAAC
TTTCAACTTTTCTATCACATCAAAACTTTATTACACACATAAACTTTTAA
TTTTTCCATCACATCGTTTCAATTTCAACCAAACTTTCAATTTTAGCGTG
AACTAAGGCCGTGGTTAGTTTTCCCTCTGTTCCCAACTTTCCATCACATT
ATATCACATAAAAACTTTCATACACACATAATTTTTCAACTTTTTTTTCA
AACTCCCAACTTTCTTCAAACTTCTAATTTTTTTTTTTAGGAAAACACAC
CCTGAGATGGATGGCCGGGCGGGGGCGGCGCATCGCATCCGTCTCATGCA
TGGAAACGAGCTCGAGCAGCAGCTACAGATGCACATAGCAGAGCTGCCAG
AGCAGAGGGTGGCGCCGTGCAGCGCAGGGCAACGCAACGCAAAGCGCAAC
TCTTCCTCCTCCTGACACAATTCACGCACTACTCCTACTCTACTCGTAGC
TCAGTTTAGCCACACCCACACGCACCTCTTTATTAGTACTGTGCGCCGCA
TCACCCGTCCGATCCCACCCATGGTCCCCTATCTGGGGGGCCCACCGATC
GGTTGGGACCCACATGTCATAGACGGCAACACCGCCCCTGTGCTAACAAC
TGTGCACTCACGGAGCTTTACCTCATCAGTCTCAGCTGAGCAGGACACGT
GGATGGATCACATCTACTCCCGCTGTCCAGCTCCTTAATTTGGCCTGCTA
CAGCACAGATCCGCCTTTAATGACGACTCTAATCACATCCCACCATCGAA
TCAACGTGCTGTTAAAGTGTTAATTAGACGATGGGTGAGCTTCTGCAAAC
AATGCTACATTGCTACTAGTGTCGTCAGTGAGTAGTACACACAACAAAAT
CTCCTCTTCTGATGCTCGGCTGACGACGACAGGAGAGGAGAAGAATTGGA
AAGCACACACCACTGCACTGCTCCTGCCATCTCCGAAACGAAGAGAGCAG
TGTATGATGATGATCTGACCATGGATGTGACTAGCAACGGCACGGCAAGG
AGAGGAATAAACGCGATCAGAGACACACACGCAGAGACAAGCAGCACCAG
CTCGCGTCTTGAAATGGATGGAATGATAGACAGGTGGACACTGGACAGAT
AGACATGTGGCTGTCTTTAATTTAGCGCAAAGTTTAAATTTTGGTTAAAA
TTGAAGATGATGTGACTGAAAAATTATGAGTATATAACAGGTTGATGTGA
TGAAAAAGGACTGAAGTTTGGATCTAAACACAGCCACAGGTGCACACTTT
GCATTGCACATACGGAGTACTGTAGGTGGAGTAGAGAAGAAAGCCAAGGT
TGGCAATGTCGCCTCAACCGCGGGAGTTTGCCTCCCGTGTCGGGCACACC
GCTGGCTCCTGTTCCGCTCCCTGCTCCGCCGGATTCGGACTTCGGACTCG
GCGAAAGCGCGCACTGGTGGTGGCTAACTGCTCCACTTCAGGTTTGGAAT
TTGGATTGCCTGACATGAGCCCAAACCGTCCCATTTCCAGTTTATTATTA
TTGCCACTCCTGCAACAAGGCTCAAAATCTGTGAATCACTGCTCGTATCA
AACTGACACTGAACAGAAGAACAAATTCTTAAAAAAAAGATAGGAAAAAT
CATTTACAGGTTTTCACAGGATTTCAAGGAAAAAAATTGGTTATAAAATA
GGAGTACAGTGTAGAGAATTTCCTGTTGTGTAAAATCAATACGGCAATAC
TAGAGATTTCCTCTAGATAGGACGATGCGACCCGGGCCCACCTGTCAGAG
GGATCGAATAACACGGCTTTTCCAGCACACCACAAAAGAGGACGATCCTG
CAATTACGCAATCCAAGAGGGTTCAGATCTGATCACCGGGATAATTACAT
TACCACCCCACCCCCCCAAAACTTACCCCTAATCACCTTACAACCCCTCA
ACTCCACTAACACGCAGAAACCCCGTAATTTGTGTTTAACCAAGGGGCTG
AATCGCAAAAACTCCGAGCAGTTAAAAACTCCCACCGTCCCACTCCTCAC
TCCCACCACTTCGCTCGCCGCACCAAGCCACCACCCCCAGCCATGGCGGC
CGCCGACGACCACGCAGCCACCGCCATTGCCATCCCCGGCGACCCCGTAG
ACAGCGCCTGCTCCACCCCGTTCGTCAGCGCGCCGTCCAGCCCGTCGCGG
GAGCACCACTTCGCTTCTTCCCACGGCGCGCCGTGCTTCTTCAGCGCGCC
GGCGAGCCCCACCCGCGGCGGCGGCGGCGGCGGCGGCGGGTGCCTCGGTG
ACTTCGACTTCGACTTCTCGTCGCGGTTCCCGTCTCCCTCCGCGGCGGCG
ATGTCGTCGGCGGATGAGCTCTTCCACAACGGCCAGATCCGCGCTGTCCG
TCTCTCCGCGATGCTCCTCCAGCCTCAGCCTCTGGCTCCGCTCGTCGACG
GCGACGGCCACGCGTCGCATCTGGCGGAGGAGGAGGATGCGGCGGCGGTG
GAGGAGGATGGTGCGGAGGCGGACGAGCGCGGGCGCATCCGGAGCCGGTC
GGTTCGACGGAAGGCGCGGTCGATGTCCCCGTTCCGCACGCGCTGGAGGG
CGCCTTCTCCCGCGCCGGCGCCGGAGTCCGCCGAGGAGGTCGAGGCAGTC
GCCACGCCGGCGGCGTCTCGCTCGTCGTCGTCCTCGTCGACGGCTTCCTC
CGCTTCGTCCACCTCCTCGCGAGGCTCCCGCCGGTGGGCGTTCTTGAAGG
ATCTCCTCCACCGGAGCAAGTCGGACGGCGGCAAGAACCACCACCACCAC
CACGACACCGCCGCGCCACCGCCGCCACCCCAGTCGAACACCACCACCGC
GCCAAAGAGGAGCCCGTCTCCGTCTCCGGCGGCGGCGAGCGCGAGAGGAG
GGAGAGGGGCAGCAACGGGGAGGAGGAGCAGGAGGAGATCGGCGCACGAG
AGGATGTACGAGGCGAGGAGGGCGGAGGCGGAGGAGATGCGGCGGCGGAC
GTACCTGCCGTACCGGCAGGGGCTCCTCCTCTTCGGCTGCATCGGCCTCG
GCTCCCGCGGCTACGGCGCCGTCCACGGCCTCGCCCGGGGTCTCAACGCC
GCCGCCGCCGTCTCTTCGAGGTCATGACTCGTGACCTCCATTGCTGCTCC
CGCCATGGATGCTGCTGTTCTCGGAGCTCCGATGCGTGCTGCTCTGCTTG
CAGTGTGGAAAAACCTGCAAAAAATTGCATAGAAAATAGTAGTAGCTAGT
ACTAGAAGTTTGCTTTTGCCTTAATACTAGTTTCTTGTATGGATTTTGGT
GATGTAAACAAAGCTTGTTCATCTGGTGATGGTGATAACCACTTAACAAT
GGCAAAATGGTGTTCTTTTACTACAGTACTTATTACAACTATACTTGTAT
TAACTGGAAATCAACTGATTATCTTATCCTTTTGCTATTGTAGAACATGA
AACATTGTAGATTTGAGAGCATTTGTAGTTCACTTGTAACAGTTGGTGTC
CGGACAGAGCTAGATCTCCGAACAAAATGTCTGCGTTTGCAATAGTAGTA
ATAACTATTGCTAGTAACATCCTCCCTTTGTTCACTGTAAAATTATCCTT
CACAGATCTTTGGCTTCCATCACAATCTTCTCCAAAGCCTTTTGTAGTAT
CAAATGAGTTCTTTTTGTAGGAACCAAGAAAGCTAACAAAGGTGAGTTTC
TAGGGGAAAGATGTCGACTCTGAAAACCAAACCAAACAGTACAGAGATCA
AGAACAGCTTTTTCTAATGTTAAGAAATTTTTACATCAAAATTATTGCTC
AAACAGAATCAAAACTATTACTCGGAAAAAAGGGCTGGATTATTCTCTTC
CGCTGGTTTTGCTTAGTAACAGTGGGGTAACATCATCTTTTATTCTCGAT
TATTATATGTCATGCATTCGAGCTGGGACGACAGGCTCAAGTACATGATG
TACATCTCACGTGACAGATGACATGTCGTTTATCTTTTGTGCCTCGGGCT
CAGTAATTTTATCACGGACAGAACAACGAGCTGTGGTTAATCTATGATAA
ACTACTGTTTACTTTGCGGTGATTATCTACCTAACCAAGGTAACCGAATA
AACGGCCTTTCACCGTCCTGGCGCGACTTGTCCCTAATCGAGACCCTATT
CTTTTAGTACTAGCAATAACAAAAGGAACTCACAAAGTCACAGTTACTAG
TAAGTCACTAGCTATAAGTCTAAACATCAGTACAACACTGCAACCAAAGC
TAATAGCACCAGGAGCAAATTCCAAACAGAAACATACTAAATTTTATCGA
GTTTGTTTTACCTTAACTTGTTAGGCCTAACCCAAGATAAGTCACCTCTT
TCACTTTTTGTTGGAAGCATGCACTTTGGATGCTTGTACCATAAGTTGTT
CAGCGCTGTATGCGTGTGCTGCAAAAAGTCACACGCTTTGTGTCGAGATC
TGTCAAACCCAACGCAACAATGGTGCATTTCTTTACTCTTAACAGATTAA
CCGACTAATAACCATCTGTACTGTGTTGATTCTTCATTCTAGTAGGAGTA
CTACCGTACTCCTAATAGTATTTGAATCCATTTCAACGAAAAAGAGAAAG
GGAAATATTTTTTGGGAGAGGCAGCAACCATACCACTTTGAAGTTGAGTT
GACAACATGATAAAGGTCACAGTTGCATGGCAACTTCACCCGGACAGTCA
CCAGCAACACGCAGCAACTGCGCTCTCCAGCACAAGGAAAGCTGAAGGGG
AAAAAGATTACGAAGTGAGAATTCAGGCATGTGGATGTGACAATACCAGC
CTCCCATCCATATGTGTTCCTTTCCGAAGCAAGCATGTCACCGTACCTCA
AGGCAAACCACAATAAATATAGTCCGATGCAGGGATGAAACGAAAGGCGC
CATGCCTTGCTGTGTTCTTTCGCTGGGAGCATAGTATGTCCTGGTTCATG
CAGGGGTAGGGCCATCAAAATGCCAGCTTTGAAAGGGATGAAAATAGAGT
TTTGTACAGTAGTTGGAAGAATTTAAGAATGTAGTAATGACTAGTAACTC
TGACAGTCGACATGGATCTGGAAATTGATTGTTTGATCTACTTGTAGAAA
TATTACGATCATAAATGAAATTTTTTTTAAAGGTAACTGGAAAAAGAGAC
ATCACTGATTATATTCTTTAATTCTTAGATGGTGTTCGTTTCTATCGAAG
ATGAAGATGAAGTTAGGGTACGGAAAACAAGAAAACCATTAATACATAAT
TAATTAGGTTTTAATTATTATAAACTTAAAAAAAGATTTATATAATATTT
TAAAATAATTTCTATATAGAAAAGAACGGAGCCAGGCCCATTCTAACCTG
CAGAGACTTAAGACTTTCACTAACCGTGTGGACTTTGAGGCTTTGAAGCT
TTGACTAGAAAAGGAAGTTCATTTTCATACTCTCACATATAAATGATGGA
TGGCATCTCCAGATACCTTAAATCAAACTTGGTCTGAGGTAGGAGTACTT
GCCAGCAACCTTTCCTCCCTGATATTTATTTTCCAGAGTCGCACAGATAT
GCAGCTGTTTCGCACATCACAGCACTGCAAAAAAAAGATTCAGGGAAAGC
GTAAATGCCTATCATCACGATCACACTAAAATAAGGAATCCATAAAGCCT
TTCAGATTCTTATGGATAAAGCTTGCAAAGAAAAGCTTTGCTGACCTCCA
ATAGCAAAGACACTCGTGCGCCGAGATGCAATAAGGTCGCCAGGACACTG
AAATAACCATGAATAGAAAATGCCGGTAGTACTTCATCATTGGAGCGCCA
CATCACTAAACATTTCATTCCCCTCTTTTCGAAGCACATAAGAATTATAA
GTTACATTGAATGATTGTTCCTAGTTTAATCGACCTTATGATACTTGCGA
GAAATTAAGAATCGAAGTGGGACGAAAATATGCACCGGTTTAGGATACAG
CAGCATGCATATCTTCTGCTGGATTCACTATATGGCCGCTGTTGAAAGAC
CATATTGCTTGGGGATTATGCTTGCTCCCCTGGACCACTGGCATTTAGCA
GCGGGGTCAATTGCTGTTGCGCCTCCCACCGGTGTCACCGCCGGCCTACA
CCGCGCAACCGGCTCGTCGATCCCCAGACGGAGGAGGAGCCAATGTGGCC
CCTTCAGTGTGTGGCAACACGGGGCCATAGAGTTCCTGAGAATAAAGAAG
TTGTTAGCAACTTGAGGGGCCTCATGGGCAGTAGATAAAACAAGAAATGC
CAGTGCCTTCCCCTTACATGTTTGTGGGGACCTGAATGCATCAAAATGAG
AGCAGATTAGAGAGAATCCAAAGGTGGGCTGCATGTGAATGTGATTGTGC
AAACAAAGAGTATCACTTATTATACATCTAAAGAAAACAAGAGTATCTCT
TTATCTCCCCATTGGAAGAAATTAGGAAGGATAACACATGGGTCATTGGC
TCATTGACACTAATCTGTACAGGAATATTCATGCAGTCCTTTGCATCTAT
TATCTGGTGAGGCCGAATTTTTGCAGAAGCAAGATCATTGGATAAATTAT
CTCATGCAGAAACATATAAGACATTTTAAAAGAAGAATTCAAAATTTTCT
AATATGTGCCCAACCAAGCCTTACATGCTGTTCTATCTGATTTCATTCCC
AGCAAGAAACTAAGCAAACGTGGAGTAGCTCAACGGCCTGGGTTCGATCC
CTGGTTCCTCACCCTCCCTCTCTCTTAAATACATTAATACTAAGTCCCTC
CTTAGTATCCCACAAGAAACTAAGCAAACATGCTATTACTGTCTGTCGTA
TGCATTACAAAGAATTGATCTTTCTAGATTGAAGTACTAACTTGGCTCAA
CTCTTGAAACAAGTTCAAGTCAGCTTGATAAGTATAGAATATCCTGACAG
ATCTTTCTGTTGCTTATTTTAATTAGAAAGAATTACAGATCTAACTAGAA
CATCTTACCTCAAGAACACACAATTGTATGGGATTTCAGGTTAGACATAG
ATCCATATGTCAGCAAAACCAATGCATAAATATGCACAATGCAATCATAA
GATATCAGGTTTGTCAAAATAAATGCATAAATATATACTAGCTAAATGCA
AGAGCTTACAGGTTCCTTTCCCTTTTGCATCTTCCATGCCTTTTTGCGGT
TTTTAAGATGAGAGTGGGGCAACAACTTACAGGGAGCAGTAAAAAATGAA
GACAGGACAAAAATCACAAGGCCCAACACGGAAATTTCTCATGCTTCTAG
GCAGCATCCTTTTTATTTGTTTTCTTTTTCTTGGGAAGCTAGTTACACCA
TTTTGAGTTGTCCATGTTAGAGGAGCCCACAAAAGGAAAATGCCAAAGTT
GGTGCCGGGGCCAATATGAGTATAGGTCCCTGTGTTAAATTTTGTTTCCG
TATGTTTGCTAGCATTCTGTACGTGTTACAGCGTCGGATTACCTTTTATA
TGACGACAGCATGATATAGCCTCTCTCTAGTAGTCTAGTTCCTTTCAGTA
CCCCTTTTGTGCCCAGCCCAAGTAATAATGCTAAAAGAGTGAACAGCCTG
CTGTCTGCATAGACAACATAAACTGTAAATTCAGAACTATGAAAGTTCCC
TACTCTCGAATTGTCAGAAGTCTCTGATCTTTAGACAATGTTTTATTTTT
CAACTCCTTAGCTGTAGTAAGGGTGTGTTTAGTTCACGCCAAAATTAGAA
GTTTGGTTGAAATTGGAACGATGTGACAGAAAAGTTGAAAGTTTATGTGT
GTAGAAAAGTTTTGATGTGATGTAAAAGTTGGAAGTTTGAAGAAAAAGTG
GGAACTAAACCAGGCCTAAAACTAACTGTTGGCACTTGGCAGAGCAATTG
TTATGACTTGTGTTAAAAGAAAATGATTAACGGTTATGCTACTATTTATA
GATATTATGACTATAAGTATTTTTCATTTTAGAGAAAAAGTAAGTATTTA
TTTATAATAATGCATATGCAAGATGTCAGGAACTAAATGTGTCAAGCCTC
TACTAACATGTAATAATGTAAATTCTGCAAGGAAGATATCTGCTACATTA
GAGAGAACCATGTTCTAAAAACACTTCTATTACTAGATATATCACCAACA
TGCATAGATTATATAGATATTATAGGTGACAATTAAGCTTTGTTGGAAGT
TTACAATATCTGAACTAATCGAGGAATATGAATCGCATGTGCGGAACTAA
TAACCAAAACTATCACAAAATTTATAGCAATCATGCTATAGCTGAATTTT
AATTGCAGAAAAGGTTACCTTTCCCGTATGTCATATTATCATGTGGGAAT
TGACATTTGACATATGCATAATAAACTAATACATATCTGTTCATATTTAG
AGTAATAATAAACTTTACTAATATATGCACATACCTCGTTGTTCTGAGGG
CTAGAGGCATAGTCACAAAGTTCCTGGGTCGATGGGATCGAGGAACGGGG
TCGAGGAACGTGATACGCTACTTGCGAGAGGTTTTTACAAGGTGGGGACG
AAAATGACCCCGCGTTTTTGGGACGGGGACGACGTTCCCGGGTCGAGGAT
CGCTGCCACCGACCCCGTTTCCTGTGACTATGGGCTAGAGGTTCTAAAAT
ATGCATGTACTTAGTACTTAATTCTTATTAGCGTGCTGTTCCTTGTGGTG
CATTATAAAACAAAGGAGTAAAATCATTAAATCGGTCCAAAGAACGCAGA
ATTCATGACTCTCATATCCAATTTTCCATTAGAAGTTTGAAAACTTCACT
GTAACTTTCAGGATGGCCACTAGCAATAGGATTTCCCAGAAAATATTTTT
TTGTCACAACTATCTTGTTCCAAGCAGGTAATGATAAAACCTTTAATGTC
TAATTTTCAGAAAAGGGGTTTGATTAAAATAACTTTGCAAGGTATGGATA
GTAGCGTATTTGATCAATAAAAAAATAGAAATCTGTATGGAGGCTTTTAT
CTTTGTTGCCAGTTAATAGGTTTGATTAAAATAACTTTGCAAGGTATGGA
TAGTAGCATACTTGATCAATAATAATAATAAAAAGAAATCTGTATGGAGG
CTTTTATCTTTGTTGCCAGTTAACATTGTAATGAGTACGATCTCCATAGA
CCCATGAAACATTAAATAACCTATATTGACTATAGTAGAAGTCGAACATT
ACATCTCGTTGCTTCAACTACTGTAACTATTAAGGTATCTAGTGCATCCA
TAGGCCATAGCTCCCAAATTAATCATGAATTACATCCATTACTGGGCATT
AAGTCCTTAGTAAAAGATTATTGAGTAAAGCTATTGCCTATTCAGTTCAC
CATTCTAAAATAAATGTTAAGAGAATACAAAATGCATAAAGACCAGGAAC
AGTTACCTGAAATGACCAGCCTTTGTAGACTTCCACATTTTGGCCCTCTG
GGGTTGTGTACTTCCACATAGTTCACTGACAATTATATCATATATTTGTG
AACTGAAACTCGGTTTCTTCGATTAAGCTCTGCCCTGGAGCCTTTTGCAC
ACTCATCCTCCTCATCAGTCTCCTCGCATCCCCTGCATCCTCCCATCGTC
CTGTTTCCGCATAAAGATTGGCCAACAGCACATAGTTCCCTGAGTTCCAT
GGTTCAAGGTTAATAAGTTCTTTCAGTGCCACCTCAGCTATGCTAATCCC
AGAATGAGCATGGCATGCGCTTAGCAGTGCACCCCATATCGCAGCATTAG
GTCTCATTGGCATCCCTTGAATCATTGCATATGCCTCCTCAAGAAGGCCA
GATCTTCCAAGTAAATCTACCATACAACCATAATGCTCAATTACTGGCTC
AATACCATGCTCTAGCTGCATGCTCTGGAAGATGTCCCTCCCAACATCCA
CAGCCCCAGCATGCGCACAGCAGCCAAGCACCCCCAGAAATGTCACTTCA
TTGGGCATCTCACCGTGTGTCCTCATCTCCCGGTAAAGCTCAATGCCCTC
AATCCCATGGCCATTCAATGAAAATCCTGAAATCATGGTGTTCCAGCTCA
CCACACTCCGCTGTCGCATTCCCTTGAATACCTCCCTTGCACTATGGACA
TCACCACACTTGCAATACATATCCATCACTGCATTTGCAACATGTACTTT
CCTGTCTAGCAACCCACTCTTACGTGCATGCTCATGTGCCCATCTCCCCA
CCCCGACATTCCCCAACCTCCCACAGACCGGCAGCACAGCAGCAAGGGTC
CCATCATCTGGTGCCACCTCCCCCTCCCTGACCATCCTCTCAAAGCACAA
GATCGCAATATCATCCTTCTTGCACCAAGCACACCCCGCGATCATAACAT
TCCAAGAAACCACGCTCCTCCTGGAGCGCTTGTATCTCTGCATTTCGTCA
AACAGGTGGCGTGCGGCACCAAGATCATCAGCTCGGAAACAGGCCGTGAT
GAGTGTGTTGTAGGCGACGGTGCACTTGTTCCTCTGCGGCATTTCGTCAA
ACAGGACGCGGGCGTAGTGGAGAGGATATGGCTTGAGGAGCGCGAGAGAG
ATGGCGTGATGTGAAAGGAAGCCGAGGCGGAGAAGAAGCGCGTGGACTGC
GGAGAGGGCAGAAAGGGACGATACGCAACCTAGGAGGGGCAGGAACGAGA
GGCGGTCGGGCGCGTGGAGGCGGCGGAGGGAGGAGAGGAGCCGGAACGCG
AGCGGCGGCGAGGAGGCCGAGAGGGCCCTGATGGCGGCGTTGAGGAGAGG
CAGCGGAGGCGGCGCGTGAGGCGGGACGAGGCGGAGGAGCGGGAGAGCCG
GCGGCGGCGGGGAGGAGAGGAGCAGCAGCGCGGCGAGGGAGTGGTGGTGC
GGGGACGGCGGCGACGACGGGAGGCAGTGGCGGACGGCGAAGGCGAGGAG
CTCGAGCGGTCGCCGCCGCGCGGGAGGGGAGTGGTGCAGGAGGTGGAGGA
GGCGCCGCTCCGCCGTGCGCGGGTGCCACCCGTCCGGCGTCGTCACCGCG
GCGGACAGCGCCGTCGGCGGCGGAGGCGTGGGCGGCTCGCCGTCGCCGGC
CATCGGCGGCGCGCGGCGGAGGTCTGAACCGCGCGGCCCCCGCGTTTCGC
GCCGTGATTCGTGCAACCCCGTGATGTTCCAATTCGAAGTGGACCACTTA
CGAAATTTCTAATGGGCCGGAAAGGAATTTGCATGCTCTGTGCGGCCTAT
ATATGTGGGCCGTAACAAAATTACGAGCTCGTTGCGGCCCATTATATATG
GGCTTGTAAGTGTTGTGAGCTCAGTGCGGCCCATCCAGTTGGGCTGGAAC
GGGCTGAGGTGAGCAAGCGGGCCGTATTATACATGGGCCGGAAAGAGACT
GCGGTGAGTGCAGCCATATAAAAGTGGACAGTTCGGCCTTCTTCCAAGCC
ATTTTCCTCTTCAAAATACCGGCTCAATTTATCAGCGAGAAAGCTATTTC
CCGCGTGGTATTTGTGATGCATTGAAACAAATAAAAAAAACACCCAGCGA
TCTGTACATTATTTCTCCAAATTATTGCAAAGTTTTTTACTACAAGTTCC
TTTATCAGTTTATCTGTTACATAAACCTAGTATACAACTTTTGATCAGCA
GCTAACGGCAACAAACTTCATAACTCAGAGTCACACAACATTGAGCCATG
GGAGAAGCAGTGGTGATGATGCTCGTCAGATCTGGAGCTTGCTGGCAAGG
TACCAGGAGTGCATTGCAAGGCTACCGAACGCCATGATGTTGGCCAGAGA
CGACAGGCCATGGATCATCCCGAACTTCTTGTTCATGGCCGCCAGCGTCG
GGCTTGTCTTCGCCACCTCCGCGTTCTTCGAAAACCCGACCTCGCTGCCA
ATGCCGAGGTCTTTCTCGATCTTGTGCCGCCTCATCATCATCTGCAGAAA
GAAGGCCTAAGTCAAAACTGTATACTGATAGGTGCTACAAAAGAGCACCC
TGAAGTGAAGCAATGTTGGGGCTACAGGATGTTTGTTTTCAGCAATCAGC
ATTCGGTGCAACTTGTCAAGAGCATAACAGAAGACATATGCTGAGCACTG
AATGATGGCTCACAAGGTAGGAGCAATCCAAACTCAAATTCAATTGAAGA
ATGAAGGTATATATCTTACTGTTCTGTAGTAACACCCTGCGAACTGCCGC
CTCACACAAATGATTCAAGACTATGCAACCGTAAGGCCAAAAACATGGTG
CTTAACTACATTAAGCCAGAAACTTCTCTAATTTAGAACTATAATGGTTT
ACTTACTTTCCCAATTCCCAAAGCTATATTGCTAAGCTGATTGGAAACTA
ACAAGATAAGAGCAAGTGCCCCTGTGTCAAGCACTTGCATAGTTGCATGT
TTATTTAGCTGGTGCTAGTGCGTGCTACCTATGGAAACCACTACCAAGTT
AGTACTACATATGTTCATTCCTGAAAATAAAATGCAGCAAAAAAATCATT
TATTCTTTAGGCCTCATTGTCGCAACTCAGTCGTACTTTTTAATCAGCAT
GAATTGATCCACCTATACTTTATCGCCTTCAAAAAAAAATCTACATTGTA
TGGACATTCACTTATCAAGCTTAAATTGCATGCAATGCAAGTAGAATTCG
GTGAAAAGCAAAAATCGTAACATAAATAAAGAAGAAAAATGGTAAGAATG
ATTTACCTCGGTGGTCATGGGAGTGAAAACCAGAAGGTTGGAAAGGTCAA
AACCAAGGGCAGAGATCAAGAATCCAAGCTGATAACGCTCAATGGTAGAT
GCCGTCTTCCAAGGATGTAGATATGCAAAAGCTGCCACTGATATAGCCGA
GCATACTGATATCAACATGAAGTAGGCTGGGAACATTTTCCCTTGTAGAC
TCCCAAACTGGTGCCTTGGCAAATACCTTAAAGAATACATCGACAAAGCA
ATGTCAGTAGCCTTATTCTGAAGAAATATTTTGGAGTAAACAACTTGCAC
TTGGTGGGAGCAAAACCAAAATAGATGCTGCATTTCTGGTTTTAGGTGAT
ATCTTTTCTGCAAAATCACAAAGCAACATGTACCATGTGGGTATAATAAT
ACAACACTGAAGGCACATTTGAACAACTGAACAGATGAGTGCGCTTTCTG
AAATGCACACTACGTATTACTCAGAAACACGCAGCTTACACAATAACCCA
ACTTGCTTGCAAAAGGCACCATGAACATTGGTGAAACTGTGAAAGAGTTC
TGAAAAGTTCTACAGGCCAAATGCCAAAATGGTGAGCTCAAGCATGACAG
TCACAGCAGGTTTACAGTTTTAATAGGAAAATTTAACATCTCAAATCTCT
CCAGAATCCATATGACCAAATATACAGTAATTCCAAGTTAGAAATTAGTG
TTCCATCCCTACAGGTTGTAAATTGTACCAGAGGATGGGTTTCTGTGCTT
ACAAGCATATAAACATGCAATCTTTACTAAAATGAAAAAAAAAATCCTAG
AACCAAAAGTAAAAAAATGGATGAACGTTTGGGCAAGGCTACTATTCTAG
GGTCAAACCCAAACTGCTAGGAACAAACAAATTCGCATTTTGAGCATGGC
GAAGACTATGTAAGCTCTCCGCTTAAATTTGACAAAATCTGAAACTGTTT
ACATCATGGTAACACTTATTAAAATCTAACAGCAACAATAATCGATGTGA
AAACCCAAAATTCCACTAAAATGGAGCTGATAGAGAGGGAAGCGATTAGA
GAGCTCTGTACTTGAACATGACGATGCCGCCGATGAAGGTGACCCAGAGC
GCGGCGCCCCAGGCGGTGGCGAAGCAGAGCACGTGCGCCAGCCTCGCCGC
CGCGACTCCGGCGCCGGACCGGCCGGAGCCGCCGAGGAGCGCGTCCGGCG
CGAAGAGCACGCCGGCGGCGAGGAAGGACACCGCCGTGAGGAACCGCGCC
GCCCACCCCATCGTGCCCCCACCCTACCAGGCTAGGGTTCGGATTCCGAG
AGATTGGATGGAGGAAGAAGAAGAAGAGAGCAAATCTGTGTGCTTGGAAA
TGAAATTGAGCTCAACTTAAGCACAGGAGTGTGAACTGTGAAGTGAAAGA
CTAGTCAATGGAGTACTAGTGCTTGCTTGCAAGGAAAGTTCTGGAAGCTT
ATCTAGAACGCATTAAGTTATAATATTCCCTCATTAATTTTATAGGAAGC
AATTTAAGTTAATTGATTGATTCTCATAATCCACACAAATTAACAACAAA
GAAACAGAGCTTTACTTGTACAGTACTATTTCTACTCAATGGCAATTCTC
TGAAGTCTGAAGTTCACAGAGAGGAGTCAGGAGAGGAGAACTTGTGTTAC
ATGTGACAGAACACAGAAGACTTGACCTTTTTAAACTCCTTTTAGAAATG
ATGAGTTGAATGAACACTGTATTAGGCAGGAATTTGCTCAGCTGAATCTC
ATTTGTTTGTCTGGTTTGTCATGACCAAACAAACCTATGGGCTATGGGCT
TTAGAAAAATTTCTACCAGAAACCTGTGGGCAGTTGGGCCTAGAAAAAAG
AGCAACACACGGTTATGGACCAAACAAAAGAAATCAAAGATTCAGAACTG
CACAAGATTTGGAGTACGACAAGTATAAACAGTGAACAGCACTAGCAAAA
GAACTGACCCTGTTCGCAGTAGAACATGAGGTCAGACATGCAGTACTTTG
GATAACATTACAGATCACAGTACTTACAATGCAGGTAGTCCATCTGCCAA
AATCAACTGTAAAAATGGAGTGTATTTTGGACAACAGAAGAAGAACAAGT
AATGAATGATCTTATGTATTTCTTCAGTTCAATTTATTATATACTAAAAG
TCCATGAAACTTCCTACAAACGCTCTTAAGCCGCCACGTGGCGTTCTAAT
AAAATAGAGAAAATCCTAGAAATTCTACGAAAAAAGCAAAACATCCGACC
ATTGATTTTCATTTAAATTGGTGGACCCATTATTTTACACCATTAGATTT
ATCTCAAGAAAAAAACAACCAAATCCACCTCTTTCCATCGTTAGATTAGA
TCTGTTGAGACTCACGGTCAAGCACACCTCGCCTCTTTCCGTGCATGCGA
CGCACTGTACGCACACTTCCTCTCCTCTCTTTTGCTGCCCCTCCCCTCCT
ATTCTCTTTTCTATTTGTAAGCAATCTTTTTTTTATCAAGAAATCAACAG
TTCGATGTGTTCAAAATAATTACTATAGTTTTAATTTATTTTGTAAGCAA
ACTATCAGACCAAGAAAATCCTCCGTCGATATATGGAGCAGTTCTACCCA
GTGTTGTAACAATATAAATAAATTTCTTGAAGCTTTTGGAAAATAAATTA
ATTTATTTTAGGCATTTGGGTTATCAGGTGGTTTTTAAGAGAGCGTGCCC
TACCTCTTCCTACGTATGTGCCTCCCTACTCTTACACGCTAATAAGTCTT
AATTTATACAATTAAAAACTCAGTTTTGAATATATTTTAAATCATAAAAA
TATAATTTTGCGGGAACATTATATTATATTATATTATACACTAAAAGTAT
ATTAAACTCTCTACAAACGTTCTCAAACGGTCACGTGACACAGTGGCTTA
GATAGGATTTAGAGTAAAGATGGTCCATCTATTTGTAACAGGTCAATTAA
AAGGGTGGTCCACTATATAATTTTTATTATATTAACTAGCACATATACTA
TAGTTTTAATCTTGATCAATCTTTTAGGTGGTCCATGGCCCACAGTGCCA
CCTAGCTAGCTACGCCTCTGACATGACGTTCTACAAACGCTTCTAGGATG
TCATGTGGCGCTTTAATAAATTTAAAAATAAATCATGCAAATTCTAATTA
AAAAGAAAAAAATTTTAAACATTGATTTTCTTTAAATAGGTGGACCCAAT
AATTTTAATCTTAAAAATAAATCCGATAACCCCACCTTCACCCCCACCGT
ATGTGATCACACATGCAAGTACTCCTCCACCCTCCTTCTCTCCTCTGGGA
TCCCACTCTCCTCTCTATTTTCTAGCTAACTTTCCTATTTTCTAGCTAAC
ACAAAATATATAAAAAAAACAATAGCTAAATGATCATGACTCTCAAGTTA
CATGTACTTTTCTCAATCTATTTGCTTTCTTGTGTTATTGTATAATTAAA
TGCATAATCCAAGATCCATATTGCCCATATTTACTATATAAAAGTTATAT
AATTTGGTCGTTCTAACTACAAATATTTGAGCAAAATAGCATTTTGAAAA
TGATGGATGGATTCAAATATGTACGTCTAAAGTCCAGGTTCAATAACCAC
CAAGGAGCTTGGAACCATAATACATCCTTTGAACCCGATGGACACCGACG
GCAGCAGTAGCATTGACTTCCACGAGTTCCTGAGCCTAATAGCATGCTAA
AGGACAAGTACTGATAGGAGGGGCAGAGGGAGATGTTCCGCTTCTTCAGC
AAGGAGTAGAAAATTGCTTCATCTCTAACACCAAGCCCTGCCATGTCATG
TCCAATGTATCAGGAGAGGCTCACTAATGAGGAGGTCGACGAGATGATCC
ATGAGACCGATGGTAGCAAGCGGATCAACTATAACGAGTTCGTAAGTAAA
TTCATAAAAAAAATAAAACAAGCAATTTGATTAAAATATACATTAAACCA
TAAAAAATCATTAAAAGTATAAAAAAACAACATGATTCCATGTAGAATAT
AAAATATCAAGAATTCGTATGAAAGTATGAGTTATAAATAGATAAAATTG
GGAATAATAAAATAAGTATCGAAAGAAAAGTCCAAACACAACACGATACG
AGATTAAGTACAATTTAAAATCCTGAAAAGACAATTTAGAATAAAGCAAT
AATTTGATCTGAACACAATTCGAAATTAGACTCGATCACTAAATTCAAAA
TACATTAAACATTTTTCAAAGAACTTTTCTATGTTGATTCACATGCATAA
CGGATTGCATATATATGAAGCAATTAAATAAAGGGTTAGCAGGGTGGGAA
AAATACATTTATTATAGTTTGTCGATATTTCTTCAGAAAAAAGATACAAT
GAACATTCAATTAAAAATAGAAAATGCCTTACTTTAATTTCAATTTATTT
TTTAAACTATTTTCAAAACAAACTAATATGCATGCCCGCGCGAATGCGCG
GGCTATCTTTCTAGTTGTTTGAACCTGAATACTTGATCAATTCCAAATTT
CCAATAGCAATGTGATGCCTTTCCAATTGCTACCTCTACCTTTGTAGAGA
CAGTGGCACCAACAATAACAAATCCCCAAATCATCATCAACACCCAAAAG
ATACAATTAATTCCAAATCTTGTTGAATAATCCTATGCTTTTGATTGATG
AGAGTGGCTTTCTTTCTATAACCCTAGCTGCTCGAGGGCGATGGTGACGG
TGTGCGTGAGCTCGCCGATGATGAGGCTGCGCTCGCCGACGGGGATCCTT
CGGACCCCGTTCCGGTCGGCGACGCTGAGCCCGTCGCACACGTCGATGCC
CATCTCCACCCTCGCCGTCCCGCCGGCGGCCACGTGCACCTTCTCGAACG
CCACCAGCTGCCGCACCGGCGCGCCGCTGCCGTCGCGGGCCTCCGACGGC
GGCGCCGCGGCGGCGTACACGAGCACCGTGTGCGCGCCGTCTCGTTCTCC
CACGTTCTTGACGTCGACGTGCACCGGCATCCTCAGCTCCTCGCACCGCG
CGTGCGCGACGCGCACGGCGGCGCGGGGGTGTCTGGCCGCCGCCGACGTG
GCGTTGAGCGAGGTGGAGGTGGAGGCGGCGGCGGCGGAGAGGCGGACGGT
GAGCTGCGACGGCGCGTGGGCGATGGAGTGGGTGAAGGAGGTGTAGCTGA
GGCCATGGCCGAAGGGGTGGATGGTCGGGCCGGTGTAGAAGCGGTAGGTC
CGGCCGGGGTAGCCCTTGGCCGGATTGGCACGCATCGCCATGTTCGTCAT
CGGCACCTTCTGCAGGTAATCTTGCGGGTACCATGTCACCGGCAGCTTCC
CTCCTGCAACACAAAACAAACCAAATTCCAAATTAACTTGATTAGTAAGA
TACATATATAAGATATTTCCTCGATTTTCGTTACCACGCTTTTTAAACTT
TTAAACGTATATTTCGTGCAAAAACATTTGTTATATAAGTTGTTTTAAAG
TATGAGATAATTTCATTTTTCAAATTTACAATAATAAAAAAACTTAATTA
ATCACGTATTAATGGATTTCTCATTTTAGGTGCCATCACTTAATTTTTAT
CTTGATTAGATTCAAACGAGACCTAATCTCCTTTTTGTTGAAAAGATTAG
TCAAATTTCACAATCAATCTCCTTTTCGTTGGAAAGATTAGAAAATTTTG
ATATTTTTGAAGCATTCTGAATGAAAATGAAATGAAATCTTGTTTGGATT
ATGTACTACCTGGGTTGTGGTGGCCGAAGATGACGTCAGCGATGGCCTGC
CCGCCGGCCTGGCCGGGGTACCCAGCCCACAGGATTCCGGCGATCTTCGG
GTCGTTCTGCGCGAACCCGATGTCGATGGGGCCACCGGACATGAGCACCA
GGATCACCGGCCCTTTCGACGCCTTCGCCACCGACGAGATGAGCTCGGCT
TGCCGGCCAGGGAGGAGGAGGCTCGCGCGGTCCAGCCCCTCCGCCTCGAT
CTTCTGGTCGAGCCCGGCGACGACAATGGTCGCGTCAGCGCGGCGAGCGG
CGTCGACGGCCGCCGCGATCGGCTGGGCGCCGCCCGCGCACGCCACGTCG
GTGCAGCCCGGCTGGTGCGCGGCCCGCGCGGCGTACCGGGCGACGCCCTG
CAGCGGCGTGGTGTACCTGCACGGCTTCCCGGCGTAGTTCCCAATCATCG
CCACCGTCGCCTCGGCGTGCGGGCCCACGACGGCGACGGCGCGGCGCGCC
GTCGCCTGCGACAGCGGCAGCGCCCGCCCGTCGTTCTTGAGGAGGACGAT
CCCCTGCCGCGCCGCCTCCACCGCGAGCTCCTGGTGCGCCGCCGTGCACA
CGTGCTGCGGGCCCAGGTGCCCGAACGGCTGCGCCGCCGGGTCGCCGTCG
AACATCCCGAGCCGCATCTGCACCGTGACGGTGTTCGTCACCGCTGCATC
AATGTCGCCATCGCCGACCTTCCCCTGCGCGACGGCGCCCTCGGTGTACT
GCGCCAGGAACGGGCCGCAGTCGAGGTCGAGCCCCGCCCGGAGCGTCGCC
GCGACGGCGTCCTCCCTGGTCCGCGTGTAGTGCTGGTCACTGTAGAACAC
GTCAACCGAATCGCAGTCGGAGACGATGTACCCGGCGAGCCCCCACCGGC
GGCGGATGGTGCCGCGGAGGAACGCCGCGTCGGCGCAGGTGGGCACGCCG
TTGACCTGGTTGTAGGAGCACATGACGCTGGCGGCGCCGCCGTCGACGAC
GCAGGAGCGGAAGGGGACATTGAAGGTGTCCTCGAGGTCCTGGCGCGTGA
CGACGGCGTTGAAGTGGAAGCGGTCGGTGCCGGACCAGTTGTCGAGGTCG
TAGGCGGTGAAGTGCTTGCAGCAGGCGGCGAGCTTGAGGCGGCCGGAGGA
GGGTTGCTGCTGCTGGAGGCCGCGGACGTAGGCGGCGGCGTAGCGGGCGG
CGACGGCGGGGTCCTCGCCGGGGGTCTCCTGGCCGCGGCCCCACCGCGGG
TCGCGGAAGATGTTCACGTTGGGGCTCCAGAACGTCAGCCCCGCCTGACC
GCCATTGTACATGGCGCGACCCTCGTCGGACACCGCCTGCACATACATAC
ACGTACATGAATACACGAATACGTATATAGCTGAACAAATACATGAATTA
ATAACAAAAGAGGAATGCTACAATACGGTATTCCATTATGACAGGATGAT
ACCTCTGGGATATCGCCTTATACATGCACATCGTACATGAATACATAGAC
ATATACAGCTGAAGAAATGCATGGATTACTAACTACTTCCTCCGTTTAAG
GTCATAAGATGTTTTGAATTTGGTCAAAGTTAAACTGTTTTAGGTTTGAC
AAAATTTATAGAAAAATATAGTAATATTTTCGACCAAGATAAATTTATTA
TAAAAATATATTTAATTATTAATTTAATAAAACTTATTTGGTAATGTAAT
TATTACTATATTTGCCTATAAACTTAGTCAAACTTAAAACAGTCAAAACA
TCTTATAACCTGAAGCAGAGGGAGTAAAATATTTCCCAAAATATAAAATA
CACACATAAATACATGGTTTAATAATAAAAGGAATTTGCTAGATTTCTCT
AAGAATTTATATTTTTTTTCTGTCACATGAATTACACATTTTGGTATTTG
GTTAGCTTAAAAATTGCAATGTACGAACATGTGCAGTTGTATTTCATTTT
TGAGTGTAATTTTGTTGTTGCACTATATGGTTTTACTTTATTTTTTGTTT
AAGCTTAAAAATATATACTCCAGTTCTATAAAAAAATATTTGTTTTGATT
TCTTTTTGACTGAATTGTTTTTCTATAATTAATAGTAGAGTGGATGAGAA
TGATGAGAAACCTGAAAACCAGATAGTCCTGACTAGTAAAAAATACTCCT
AAAATATAAAAAGAAGAATCTTTCTATGGATTGTTCATCATGGGCAGGAT
GGACAACGAGTCATGGTTTTGATCACAGTGGAGCACGAATCACGAGGCAG
GATCAAATATATAATTGCCTCTCCTGCAAATCTGCAATCACATGGCCGTG
TACCCTCGTGAACTCAACCAAGTTAATACTTACATGCAACACTGCATTCG
CACGTGAATTCTCAACCGTGTGCTTGTGCTCACATTCACACTCGTGATCG
AATTCCTCTGCAAATTTCAGAAGATATATATATATTTTTAAAAAAATGTC
TGCAGGTTCTCTATCTCTTTGGAAACAAGACATGCAGAGATCAGATCAGA
CACAGGTCCAGCAACTTGCCCTGAAGGTCCAATTTGTGACCACTGTTTGG
GCCTTGAAGGCCTCAACTACTCCTAATACAGTACTCTTGTCTTGCTAATC
TTGAGAGAGCCATAAATGAGGCATCTGAAGATCTTGTTCTGCAAGTATAC
TACCAACTGCAGCTCTACAAACAAGTCAAGAACAAATGGCTACATGTGTA
CTACTGATGGTTTCACTGAATTGTTGAACTGCCATACCTACCAATAGGTA
ACTAGGAGTAAAATGACCATTTTATGAATTCATCATGACATGAATGGAAT
TCAGTATACATGTCATACCATAACAAAAAGGCAAGAGGCCAAAAAAACTT
TGATCTAAAGCTAAAGCTTAGCACTGATTATGGTAAACAAAATTCAGTGC
AAACAACTTTGCCAGAATTTTAGTGATGAAGAGAGAAGGACATGCCAAAA
TGAGAGAATAAAGATGGCAATATGCTATGACTACAATAACAAGAGCAACA
TATCATAACTCTATCCTAGTGGGCTTTTGTGATGTAAATAGTTGCTAGCT
GCCTCCTACACTTCACCTTGGCCGTTGGTTGCATCTTGCATGGCCACCTT
TCAGAATGGGCATCACCTTTAATTAAGGTGTACCAACTTTACACATTTAC
ACATTGAAAAATATTTTCTTAATTAGCTAAGATAAGATATCAGAATGGGG
CTCAAAAGTTTTAGATTTGGCTAGGCTGGCTTGCACATGGCTGCACCCCT
ATATCTTGCACACCATTGGCCAGCACACTATATAGGACACTAGGAATTCC
ATTATGTCCTTCCTTTTTGGACTTGGACACACTAGCAAGGTGTGCATCAC
TCTTGGGTCCTAAAGTTTTGTCCATTGATGATAATGAACTTCTAAACTAA
ATTTAAGTGCATGTTATTGTTTTGATCAAATATTAGGACATAGTCTATTT
CTCACCACCAGTTTTTGGTTATGAAAGGTGCATGATGCATGCATGCTTTT
ACAGGGCTAACAATGGTAAAATAACACAATGATTAAGGTAGAATGTCACA
TCACAGTTAGCCTAATACATGCATGAGATCTAGATATATTCTTCAGTGTA
GAGCAGAGCATAGCATGTGCATTGCTTGCTTGTCATTTTGCTAAGACAGA
CCATGTACAAACACGGTGCCTTAACTCACAATTAGTGCCTAACATTATGT
CTAGACGCAAGCTCTAATGTCTTATCTACAAAAAGATAAGTACTACACAC
ATATACCATTTGTGTGAAGCTAAATTAACAAAAAAATAGCTAGTAAATGC
ATGCAGAGCAAATCAGTTCACCACTAGTACCAAAAACGCCAGTAAAATCA
AACAAACCAGAAACAAAGTACCCTTGAAAGGTTAAAAGCAGTCACTTGCA
AAAAGGCCAAAAGGGCATATGGATCATTAGCCTTTTCTTCTTTGTAATCA
CACATGTTGTAGGCTCCACACAAAAATAATAATACAACTCCAGTGCTCTA
TCCATTCCACCAACCATGATCCAGCAGATGCTATTGCTGGGCCAGTGTCA
CAGTGACCCTCTTTGCTCATGCAGATATTTAGGCCAACTCATAACTGAAT
AAAAACTTGTTCATGTAAAATTTCCACAAACTTTTATCTTGCAAACATTA
TGTGCTTGAAGTTTGAGAACTGCCATGCATACAAAAAGGTTTTGTTCACT
ACATCTTACACTTGTTCACCAAAAAATAACATTTTCTGTTATAAAGATTG
AAAATTTTGTGGACACGCATCATTATTAAGCAAAGTGGTGGCAAGAATGC
TAGTGCTCTATCCAAGTATTATGGACCGTGAGATATGTGCTTTAAGATTC
GTACCCAAAACCATTGGCACTACCAAGTAAAAAACTACTCATTCTATTCC
AAAATAAAAACATTTCCAGAATAGTGATAAGTCAAATATTTTTAATTTTA
ACTATTAATAGCAAAAAATTAAAAAGATCATTCATCTAAAATTGATGTTA
TTAGATTTACTATTAAATAAACTATCATAATATGTAACTTTCCATTTAAA
ATATTTTATTGGTCAAAGTAGTATTTTAAAGATTGCGCGGAAGATTTATA
TTTTAGAAGAGAGAGAGAGTATAAACCATAGAAAAAAAATAGAGACAAGG
ACAGAACCCGAGACAAGCGCGACGCACAGTAGCGAGTGACACAGACAAGG
ACGCCATGGCGCGCACAGACATGACGAAGAGAGGCATCACATGCACGCAT
AACAACAAAACCGCGACAAAAGCAAAAGCGCCGCGCACGCCGCACGCGCG
CCGCGGCGTCCCGTGTCCGCGCCGCGCGCGCGCCACGGCGCCGGCGACGG
CGACAATGCCGGCGACACAGTGTTAAGTGTGGAACGTACCTGCCCGATGA
GCTCCCAGAGGGTGGCGTTGAACGACGCGGCGGTGCCGATGACCTGCGGG
AACGCGGTGGCGCCGGGGAACGCGCCGCCGAACCTCACCCCGGGCCCCGT
GTCGGACACGCCGTGGAGCGCCTCCGACCACCACTCGTACCCGGCGACGC
CCAGCCGCGGCACGCCGGCGGCGTTGTTCACCAGCAGCCGCACCTTCTCG
GCGCGCGTCAGCCGCGCCACCAGGTCGCGCGCCCGCGCCCGCGCCGGCAG
CGACCGCCTGCAGAACGGCAGCGTCGCCGCCGGCCCGCCCGCCGCGCACG
CGAACGCCGACCGCGCCGCGACGGGGACGACGCCCCCGCCGGCCGCCGCC
CCGGCGAGCACCAGGAGCGGGAGGAGCAGGAGGCGCCGCATTGTCTGCAA
CTGCAAGGTGTTTGTGGAAATGGAGATGGCGAAGGCAGCGTGCTTATATA
AACCCAACCGCACAATCTCAGGGGCTCTGCAAGTTGCAACCACCCCCCAG
AGGAGAGGAGCAAGAAAATGGCTAATTTCTTTCTCTCTTTTTTTTATACT
TTTTGTTTGCAAAGAAAAGTATATGCTTTTCAATTAAAAATTTACAGCAC
GTTTTCAGTATTCCATAAATTATTTGGTTTGCAGAGAAAAGATTAATTAA
AATTCAATCAATGTCTTGGGTGCCATGAGTTTCTTTCTTCAACTTTGATC
GTCTGTTTTATTTAATTGTTTTGAAAAAAATAAAAAACATAAGCCATGCA
TAAACTATATTCATGTTTCATAATCTAAATACAATAAAAACACTAGTAGT
AAAAATTTTTTAAATAAAACGGATGATCAAAGTTGGCACGGAAAACTTAT
GGCTGCACTTATTTTGAGACGGAAAAAGTAGTAAATTGCAGTCACTGCTG
CTGGCTAGTCCTAGGGAAAACTTAAAAAAAAAAAAATCGGTGGCTGACAG
TTTGTGTGCTGCGTGCTGGTGGTGTTTTCATTCTCTTGTGCATGTGAGCA
TGTAACTGTGTGTTTGTACAATGAGAGAAGTAATAAATCATTTTTTTTCC
TTTCTTTTTAGTAATGGTGTTTGTACTGAATGAAAGTTGGTGGTGATGGA
TATTTGTGATTTGTGCTTCAAAAGTCAGATAAAGAAGTAAAGCGGTTTCA
AGGACAGGGCACGGCTACTTTGGAGCAGGTATTGACGTACTAGGCTCTGT
ACTGTACTGGTGTAAAGACTGCTTTTAGAATTTACAAAGGTAATTACTGC
TAAGATTAACATCTGAACATAGTCATTAGCTTTAACTCCCAAAACAAGTA
CCTTCAAATCTAGTAGAGATGAAAATAGAGGAACTTTCCCATATGAAAAG
CACCTAACAACTTTCCCTATCTCCTTTCTTCCTCTATCCCTTTTAACCTG
AATTTTTTTTGTTGGTTTATCTTGGACCGTCCAATCAAAAAGTCTATGAT
TTTATTCTAGAATAGAAGCAATGTTGAAACAGAGGGTTTAGTTCATTACC
ACACTAGACAACAAACAAGAATCTATAAGTTCCAATTAAGGCCTATAAAT
GTCTCTCAGTGATCACCATGTCATCTTGATCTTTTATTTGTATATGAGAG
CATGCTTTTAATCATAATCTGCTTTTTAGCCTCTGTTTGGTTCTGTTTTG
GATTTATGGTAGCAAAAGAGAGAGGGCCTTCTTGCCTTTAGCATCACATT
TGTGTAAAGATGCATTCATGCCTTGGAAGGACCACCTTGCAGAATGGAAG
GATATTTCTCCACACATATGTCATCAGACTAATCTGTTCACAGTACTCAT
GCAACAACTCTGCCATAAGAACAACGTGGCCTCATTAGCACAAAGCTACA
TGTTTCATAAGCAGAAGCACAAGCTCAAATCCTACATCAATCAAAGAATG
CGTTTCAAACAAGCCCAAAATGTTACTGAAAGCATCTTAACGATGTACTT
TGCCAAGTTCCATTTCACACAATATATATTGACTCTTGCACTCACCGTTA
ATCTTGTTGAGCAGTTGGTAATCCAATCTTTTTTATGGTCAGTTTTAGCG
AGCAACCAACTTGGAACGGCGTACTACGTATTTCGCCGGCAAGCAGTTGT
TCAGTACTTCAACGTACAGATCAAAATGTCATGATTTCACCTAACACCTT
TATACAAACCACAGTCCAGTGAATTACAAATGTTTTTAAATGCAATTTCA
TCAGGTTGTACAAAATGTTGAAGAAGTTCATTCTATCATTAATTAATATA
TTTAATGGCGGCGCTTATCATGCACCTGATTTGATCGCCAGCAAGAAGAG
GATTAGAACTGAGAATAACTTCGCTTGAAGAAATCGGACTAGTAGGTTGA
TTTAACAAGCTTTACTAGAAGAACTAATGACGTATCAGAATTACTTACCG
TTTAGACCAATGCAAAGGATACGAAAAGCTTCATCAAAATGGTTTCCTTG
TACGGAGGTATTGTTTGCAACTTTGCTGACATGGATTGATAAATGAGAGC
GAAATGAGTGTGTCACTGTCAAATCGGATTAGATGAGTAGTTCAGCTGCA
AAGGTTAAAAGCAAGAGGATAAATACGATTTCAGAATTCAGATAGCACCA
AAAAGAGTAACCAAAGTTTGAGTGTTAATAGATCATCTGTGCACAAAACT
TGACGTCTCTTGCAAGTCTGCTTGTGCTTATCCCTTTTCACTCTGTTTAA
AGCTTCTTTTCTTTTTGTGAATTCTTGAATGTTGATGAATGAAAGGTCGA
GCAAACACTTATTCTTATTCGCAACTAAATGCTTCCAAAGAAGACGCATC
ACTCTATTTTCCCTAATCCCTAGTGATATCTCCACTACACTATGCAACCT
ATTTCTGATGGCAAAAGTACTACTATATATCTAATGACAGGCAGAAAGAC
AACATGCTTATTAGTCCTTATTCTTTTCTTTTTCACTTTCATGATGTGTG
ACCAATTGATGGTGAACTGTTAGTGGCTTTCAAAAGCATAGCATGTTATA
CATCACTCTGACACAACTAGGAGAAGGGAGAAAGTGTGATGTCCAGATGC
TAATGGGACATGTACCATTTCACTTCAAGTCTTGGCTCCTGTAAATGGTC
CCTTCTACTATCCATTATCCCTTATGCCAATGCCACTATGGCACCACCAT
CCACTAGTAAGGACAGAAGTTAGCTCCAAGAGTTAGTGGTACAATGTATT
TATGGAGTAGTGTTGTGATGTCAAAGCAAGAGAACTACCAGGGTACCCAC
TTCAGTAAGTCAGTATATCTGTATATGATCTTCCTCCTGAAAATGCTGAG
CAACTATTTGTCTGCAACAGTAGAAAAGCTATAGGTAGTTAGACTCACTG
TGAATAGATATTTTTATGGGTTTAGTCATGTAAATTCTGCATATGTAGCT
CCCCAAATCTCTGCAGAAAATATGGAGATGATTCCACAATTCCACTTCCC
AAGGCTTCTAGTTGCGTTGTTGCCTCATGTGCATCCACAATTCTGCATCA
CTTCTGTTCATGGACATACGCACAAAGGCCAACTTGCAAGCGTGCATCAC
CCAACTGGAACCGAACTGGATGGCTTCAGCTCATGGAATTCAGCAGCTGT
TGATGTAGGGGTTGGTGCTGAGGCAGTGAGGCTATGCTGCAGAACATGTG
GTACTGACTGCATGTAGGACAGGATACTGTATATACTCATACAGTTGAAG
AAGTAATGGGAGCAGGAATGAGTGAATGGATGGATGATAGGAGTACCAGA
CTGACAGTGTATCTGTTGGGCAAATTGAGTCATGGGCTCTATTGAGTCTC
TCTGATTGGATGCAGCACATCTTGACTGAATTTTGCATCAGCAATGATTG
TGTGCAAGGCTCTTTCTCCTCCACCAGATGCTGCGAAATGCATGTATATC
TTCAGGAACAGAAAGGAAAATCTTTTCCTCCATTATCCACCTTTGTTTTT
CTATTGAATTCATCATTCTACATTTAAACACTGAACAGATTAGCTTGTGA
GTCATCAGGATTGGTTCAAGACAGATGTAATGGCCAGTGCCTTAGCTTTC
CTCATAGCTGTCCCATTAATTCTTCAAATCACCCGTGATTTTGATGCCTT
CATATGCTCTGCAGGGGATGTTAACCAGTGCTCTTCTTAGATACTTGAAC
CTTCCTAATTTTTCCCACTGTATTCTGTTCTACTAGTAATCCCTTCCCTA
TACAGGATTCATAGCTCGAGTTCTTGCCTCCAAACGATTTCTGTACACAA
CTGCGGGTACAATTGTAGTAAGCTTTGAAGGCCAACAGAGATTAATTGCA
TATTGAGTTGCTGATGGAGGTGTAATAGGGCTCTTGTATTGTATACTGAT
GAAGAGTGGTGTGGCTTTGTTAGAAGTTCTAATTCTACTTCCAGTTTCAG
ATACTTATCTCTTATCAGCGTTTCACCTGATGGAACTTGATCATTATGTT
CAGAAATGTTCAATTCTGATGCTTTAAAGTTCACTCCCCAAATCTTTAAC
CCTCCAATGGCATACGAAATTATAATTGAGTTCACTATTCATTTTGGTAC
TCTTCAGTATTCAGTATTTTCGTTCAATGCTCTACTTTCATCTCAACTGC
TTTGGTCATGACCAACGCAGCACAAAACAAACAATGGTTTCTGGCAATAT
GATGAACATAAGAAGAAGTATAGGTTAGCAAGATGGAGTGTACTGTGCAA
ACGAAAGGAATGCGGTGGCTTGGATATACAAAATCTAGAGATACAAAACA
AATGCTTGTTTAGCAAATGGTTGTACAAACTCATCAATGAAAAAGGGGTT
TGGCAAGATATTCTTAGGAATAAATACTTGACTAAGAAAACCATCGCACA
AGTTGAGAACGTCTTGGAGGTTCACATTATTTACTACTATTCCATATTTC
CAGGACGTTGATTGTTAAACCGTTGTTTAATTATTTATGTGTGAAATATG
GAATAGTAGCAGATAATGCGACTTCGTACATAAATAACTAAACACCTAAT
GACCTATGATTGAAATATGGCCTAACAAATCATTCATGTTGCCTTTTTGG
TCTCCAAGCTCCCCACATTTCAATCACTAGCAGTTGGCAATTTGGGGATG
GAGAATTACGTAGCTTGGCTGGGGGGCTAGATGTGGGCTTGTGGCCTATT
TTTTAAGTAAGTTGAAAGCATGTGGCCTATTTTCCTGTCTGCTTGGCCCA
ACTGCGTTTGACAACTCAATTGGACAGTCTTTTCAATCTCCAGCCATCTA
GAGACTTTCAGCACCCCTATCCTATCATCCATGGCGGAAAATTTGAAGGG
GCGACTCGGGGGGGGGGGGGGGGGGATCCATGGGTCCGGGGAGGGTAAGG
GGGACTCAAGGTCCCCATGCACCCACTTTGAATTCTCAATTGCTTGCAAG
CTCCTAATTAAATCACAGGAGTTCACCCAGGTGCTCTAGGACATCACTTG
CGACCTGACATTGCCCCACACCAAGTCCGTCCGGTGTGCCGCCTGTGGCC
ACGGCGAAGCTGTCTTCTTCCAGGTCAGGATTATCGATCAGAAACAAACC
AACTAGTTTGTTCAGAGTTTAAACTTACATAGCAACTACTAAAATGCTTT
TGTTGTTGCAGGCCACAGCGAAGGGCGAGGAAGGCATGATGCTCCTCTTT
GTGTGCTGCAACCCCAGCTGCGGTCATAGATGGAGGGAGTGGCATGTGAT
GCTACAAGCAAAAAAGACTAGTTCTTTTATGTATACAAATTGAAGTGCTA
CCTCTATTTTTTTAAACAGATGACACTGTTATTTTTTGGAATAACGTTTG
ACCATTCGTCTTATTAAAAAAATCACTGTAAATATGCTAAAGTATAATTC
ATATACTCATAGTTTCTTTAATGATAAAACAAGTCACAACAAACTAGCAT
ATGATAAAACAAGTCACAACAATAAGTCATATAATCATAGTTTCTTTAAT
GATAAATGACATCACTGTGACATGAGTAGCACCCCAAGGTTCTGAGTTTA
AATCTCCATAGAAACGAATTTCAAATTGGGTTATTTGAGAGCTAAATTCC
CTGTTTGATATGTTATGTTCCTAATTTTAAAAAAAAGCCGCATATATCCA
GTTGAATGTAGAGGCCGGGTAAAAAAATACCCTTCTCTTAAGAAAATCTA
AAAAAATAATAAGAAAATGACATCACTTGAATACATGTACAACTTGTGTT
GGTCGGGAAAAGGAGCCACTGATTATAACGATCGATCGAGCTGTCGTGAT
GCCCCTTTCGATCCAGCTAAATCCAGATTTTTTTTTTCAATGTTGCTCCA
AGACTAGCATTTTTGTGTAATTCCTTTTCTAAAATCTATAGTTCTTTCGT
AACTTCATTACTAAATATACAGTTTTGTGGTACAATGCTTTAAATTTAAA
TTTGTAGTTCCGTGATAAATTTCATGCTAATTTGTAGTTTTGTGATACAC
ATTCTTAAATATGTAGTTCCGTGATAGTTTGGTCAAAGTATGTGTAGTTT
TGTGAAATTTACTCTTCTAAAATCCATAAAGGCATCTATAGTATATGAGA
AAAATAGTTACTTAATTAAAGTTTAGAAAAACAAAAAATATATATGCTAA
ATATTCTAAAAAAGAAGCACACATGGTATAAATGAGATATAGTTTTATGG
GAACCAACTCAATTGTTCCGTCACAATATTTTGCCATAAATTTTAAACCA
CATGGTTTTAACTAATTTTAGTTTATGATTTATATGCAGCAAGGATTATT
AGAAGAAAATCACAGCCAATGTTCGAGACAAACCCAAACAAATTATTGAC
AAAAACAAATCAGATTTAGAATAGAGTAAAAAATATTTCAATGAAAATTC
AGGAACACCAATAAAATTTCAAACACATTAAATAAGGTAGCCCATGCATG
CCAAAAGTCAACACAGCCATGCCAAAACACATTAAATGAGACATGCTATT
TTTTTAGTAAGGTGAATGGTGAAACGTCATGTCAAAAGTTAATGGTATCA
TCTATTAAAAAAGATTGAGTGAATAATTTTTTTGCATTATGTAATGAACT
GATCGTTGTTCACTTATTCAAGTTGAGGGATGGCAAACGAGTAATATATG
ATCGCTGTTCATTATCTGGTCTCTACTAGCTAGCGAGCTTGTATTAGCAA
TAGTTTTTTCCCCTTAAATTCTACCACACACACACAGTCTTGAAAACTTT
ACACATGTATCACCTCAAGGTTCCTTGCATTGGGATATTTAACTTTGGAA
CACTTTTAAGATGTGGCAATCAATTATTTGCCACGCGCTGTCTATGACAT
ATGGGTCCTCATGTGTTTATGACATGTGGGTCCAGTGACAAATCAATTAT
CACCATCCGTAAGAGTAGCAAATAATTAATTAATCCTCTTGCATCGGTAC
ATATAATATCTGAAGCAATGCAATGCTTTCTCTGGAGTACATTCCATATA
CCTGCCTTGTATACAGAAAACCATGCATGTTGGACTCCACCAAGTAAAGC
ATAATTGATTTGATTGCTATGTGAATTGTGAAGGCAGAAGAAAAGGGTGC
ACGAATGGCATATAGTATGGGGTGACCCGACGGCTCAGTCGGTGGGCTTG
CATTCGAAGAAGAACAAAGTGGAAGGAGAATAGAAGAAAAGAATAATAAA
AGGAAAAGAGAAAGGAGAAAGTGTGTATCCTTCTGTCCCCGGGTGGAGTG
TTGGGGCTTGTTTGGATGGATTCCAAAATTGATTTTATCAAAAATTTTGG
TAGTAGTACTAATAAATTTGATCAATATTTATTCGGTTAATTTGCTAGCA
AAACTTCAGTAGCATCGCTTCATCTGATGGCGAAAATTTGGCGATGCACA
TTAGCTGTGACTTTATACAATGTTCTTTTTTGGCTTATTAGAGAGAGCTA
CTTCCTTGTTTATCATGAGCACACTTCCTAAAATATTGAAAAGGTATTCT
TTTTTTTTTTTGCAAAAACTTCTTATATAGAAATTTCTTTAGAAAATTAA
ATATTGAAATGAGCCAGCCTCTATATCAAACCAAATCTTAGCAACTCTAC
TAAAATCATGATCTAAAATTAAAAATTAAGTGGTCAAACAAGCAAGTGCA
ATTCTAAAGATGTTTAGATTGAATGAGAGCGATAAAGATGTAATTCTAAA
CTGGATTAGGATGTTGTAATCTTTTTTGTTTCTTTTTTTACTTTATTATT
AATATATTTTTTACAGCGGAGGCCTCCCCTGCCGTGTTCCTTAAAAATAA
AAGCAAGTGCAATAGTAGCACCATATTATAGGAAAGAAAAAAAAAAGATA
AAAAGTGGTCCTGTGGTTGTCTGGTCTTCTGAATGTTCAACTATGCAAGC
AAGGGGCTATGTGTTCAGCTATATATGCGATAAAAGCAAGGGTTATATAC
CACCTTCCCTAAACAGTTCCTCCATTGTTGCGTTCCGGAACGCGTCATCC
TACTACATTTCTATCAGCTGTGGGTAAGCTCAAAACATATAGTTGAACTT
GTTTCTTTTACCCCCTTAAAGTTAAGTTAATTAATTTGCAAATGCTCATC
TTGACCACAGGTACAGGAAGTTTCTCAAGGATTAATTGTGTTCATTTCTG
TTTGCCCTCTGAATGATCGATGAGATCCTCAATGTAGCAGTGAAAAATCG
TTCATCTAAGTAAACCCATATATATCTGCTATAGGTTCTCCTTGCAGCAT
TGCTGCTCTCTCTGATGGGTGAATGTCAACAGATGTATCTATAATCTATA
TATGTTTCAGGTACTACGTACCCATCAATTCTTCTAGCTAGTTAATCACC
TTAATTTTGAACCATTTTGTTACTGCATTGATCTATATAACGAGCATACA
CTTCATTTTGTCTTTTCTCCCCACTTCTTTTGCAGTTGTAGCACGCATGC
TATCTGCTGTTTTCTCTTAACGACCTTCTGATATCTATTCTATACTCTGG
CTTATACATTCAGTTACTTTTGATCTCTAATTCCACATTAATCTCAGTGT
CTGTTGAGATCTTAAGTAGATGGGTTGGTCATCGGAGCAAACTGCTTCTG
CGAGATGATCTCAAATATATGTACTATTGATCCTTATTGTCAACTTAATT
GAATTTTTGTCCATTTTTCAGATCGTGTGATTCTCATAAGAAATTTACTT
GGAAATTTTGGTGCATCACCATCAAGAGTTTCTCTATGGCAACCATACTG
GATTCTTTGATTGGATCATGCGTAAACAAGTTGCAAGGGATCATTACAGA
GGAAGCAATACTAATTTTAGGTGTAGAAGAAGAACTCAGAAAACTGCAGG
AAAGAATGAAACAAATACAGTGCTTTATCAGTGATGCTGAGCGAAGGGGC
ATGGAAGACTCAGCAGTACACAATTGGGTTTCTTGGCTAAAAGATGCTAT
GTATGATGCTGATGACATTATCGATTTGGCTAGCTTTGAAGGAAGCAAGC
TATTAAATGGCCATTCTTCTTCACCAAGAAAATCATTTGCATGCAGTGGG
CTTTCATTTCTCTCTTGCTTTTCCAATATCCGGGTTCGCCATAAGATTGG
TGATAAAATTAGAAGCCTGAACCAAAAATTAGAGGAAATAGCAAAGGATA
AAATATTTGCAACACTTGAGAATACAAAGTCATCTCATAAAGTTTCAACA
TCAGAATTGAGAAAAAGTTCTCAAATTGTTGAGCCCAACCTTGTCGGAAA
GAGATATTACATGCTTGTAGAAAATTGGTGAGGCAGGTGCTTACACACAA
GGAAAAGAAGGCTTACAAGCTTGCTATTATTGGAACAGGGGGAATCGGAA
AGACAACACTTGCTCAGAAAGTATTCAATGATCAGAAATTAAAACGAAGC
TTCGACAAACATGCATGGATCTGTGTTTCTCAGGACTACTCCCCAGCCTC
TATTTTGGGACAACTACTTAGAACCATCGACGTTCAATACAAACAAGAAG
AATCAGTTGGCGAGCTACAAAGCAAGATTGAATCGGCTATTAAAGATAAG
AGTTATTTTCTTGTGTTGGATGATGTATGGCAGTCTGATGTATGGACCAA
TCTGCTACGAACTCCACTGTATGCTGCAACCTCAGGAATAATTTTGATAA
CTACTCGGAAAGATACTGTCGCTAGAGAAATTGGGGTTGAGGAACCACAT
CGTGTCGACCTAATGTCACCAGCTGTTGGCTGGGAGCTACTCTGGAAGAG
CATTAACATTGAGGACGATAAAGAAGTGCAAAATCTCCGAGACATAGGGA
TTGAGATTGTTCAGAAATGTGGTGGGCTACCTCTTGCAATCAAGGTCATT
GCTAAAGTTTTGGCAAGCAAAGATAAAACAGAGAATGAATGGAAAAAGAT
TTTAGCTAATAACGTTTGGTCCATGGCTAAACTTCCTAAGGAAATAACAG
GTGCTCTATATCTAAGCTATGATGACTTACCACAACATTTAAAGCAATGT
TTTCTTTATTGTATTGTATATCCTGAAGACTGGACCATTCACCGTGATTA
CCTCATCAGGATGTGGGTTGCCGAAGGCTTTGTAGAAGTGCACAAAGATC
AACTACTAGAAGATACGGGAGAAGAATACTACTATGAGCTTATAAGTAGG
AATCTCCTCCAACCAGTTGTCGGATCTTTTGATCAGAGGGAATGCAAAAT
GCATGATCTCTTAAGGCAACTTGCTTGTTATATATCAAGAGAAGAATGTT
ATATTGGAGATCCAACATCAATGGTGGATAATAACATGCGTAAACTGCGA
CGCATTTTAGTTATCACCGAGAAAGATATGGTTGTCATACCTAGCATGGG
TAAGGAGGAGATTAAGCTGAGAACTTTTAGAACCCAACAAAATCCACTGG
GAATTGAGAAGACATTTTTCATGAGATTTATGTATCTTTGTGTTTTGGAT
TTGACTGACTTACTTGTGGAAAAAATACCAGATTGTCTTGGAAATTTAAT
TCATCTACATTTACTTGATCTTGATGGAACCCTCATATCCAGTGTTCCAG
AGTCTATTGGTGCTCTAAAAAATCTCCAGATGTTACACTTACAGAGGTGT
AAATCTTTGCACAGTTTGCCTAGTGCAATCACTCGGTTATGCAATTTAAG
GCGGCTTGGTATTGATTTTACACCAATAAATAAGGTTCCAAGAGGGATAG
GAAGACTGCAATTCCTCAATGATTTAGAAGGATTTCCTGTTGGTGGTGGA
AGTGACAATACTAAAATGCAAGACGGATGGAACTTGCAGGAGTTAGCTCA
TCTTTCACAGTTGCGCCAGCTTGACTTAAACAAATTGGAAAGAGCAACTC
CTAGGAGCAGTACAGATGCATTGTTGCTAACTGACAAAAAACATCTGAAA
AAACTAAATCTATGCTGCACTGCACCGACTGATGAAGCATATTCAGAGGA
AGGCATTGGCAATGTTGAGATGATCTTTGAGCAGTTAACTCCTCCACGCA
ATTTAGAAAATCTTATGATTGTATCATTCTTTGGGCAAAGGTTCCCCACC
TGGCTTGGTACTGCCCATTTGTCTTCAGTAAAATACGTGATCCTCACAGA
TTGCCAATCCTGCGTGCACCTTCCACCAATAGGGCAGCTACCAAACTTGA
AATACCTGAGAATTGAGGGAGCAAGTGCAATCACCAAGATTGGACCCGAA
TTCGTTGGCTGCTGGGAGGGTAATCTCAGATCCACAGAGGCAGTTGCTTT
CCCCAAGCTCGAAATGTTGATCATCAAGGATATGCCCAAGTGGGAGGAGT
GGTCCTTTGTTGAAGAAGAAGAGGTGCAGGAGGAGGAAGCAGCTGCAGCA
GCCCAGGAAGGGGGAGAGGATGGAACTGCTGCTTCGAAGCAAAAGGGGGA
GGAAGCCCCGTCTCCAACTCCAAGGTCGTCGTGGCTGCTGCCTTGTTTGA
ATGAGTTGGAACTTATGGGCTGCCCCAAGCTGAGGGGTCTCCCACCACAG
CTTGGACAGCAGGCCACCAACTTGAAGGAGCTCTTTATAAGAGAGGCAAA
ATGCTTGAAGACGGTGGAGGACCTCCCATTCCTCTCTGGTTTCCTTCAAG
TTGAAGGATGTGAAGGACTGGAGAGGGTCTCCAACCTTCCCCAAGTGAGA
GAGCTATTTGTAAATCATTGCCTGAATTTGAGGCATGTTGAGGAGTTGGG
CGGTTTGGAGCAGCTATGGCTGGACGAGGATATGCAGGAGATCTCTCAGC
TGTGGGTCCCTGGGCTTCAGGAGCAGCACCGCCAGCTCCATGGAGATGAG
CATGAGCTGGAGGTCATCGAGTGGCTCTGAGACTCAATTAATTTAGATGG
CACAAGGTATGTACACTAATTGCTTGGGATTTTTCAACTGGAATAAACTA
ATCATTGGGTTGTACATTCATCCTGCCCCTCTGCTCTTCAGTTGTATGCA
GCTAATCTAGCGTTTGATAGTTTCCTTAGTTGTTCATGTTGTGTGCATTG
ACTGATTGTTTAATGACCTATATGATTTTGTTTTTTTTTTCATTAGTGCT
GCATGTAACCATTTCAGTATGGTCAAGATTTTCATAAAATGATGGATATC
CATCCAAGGACTTGAGGTAGTTAGGGAGAATCATTTTTTCACCTTTGGTA
CACAAACTGCATAAGTAAAGGAGATATATGGGCCAACAAATAAATATCAT
TTAGTTCAGATGCAGAACAGTTTACTTGCATTTAGCCCTCAATGACCCAA
GTGTGTTTTGTATCGAGACTATGCATGTACATAGGAGACATTGAAGGGAG
CACATATTATCTTGTAAAAACAAGTAGAGACATCAATTTTTCATGAAATA
TTTCAACTGTGCAAAATATTAGGCATATACAACGGTCATTTTAGACTTGC
AAGCGATACAACGCCCAATTCTATAGATTTTCGGCCTGCAGCCTGTTGGC
AGCAGGACATTGAACACAAAAGGGGCAGCGCCCAACATCTGCTCCTAGGC
CACTAAGGTTTGTTTGGAAAATAAAAGCTGCCTAAATGCCTTTGTATTTG
TTCCAATTGATTAATATTTTAGTTATATCCCTAACAAAAAAAAAATAAGC
AGGGTACATTGCCCTGCCTACATGCTTATGTGTAGTTCATATGTGGCTTT
TTCTTAGACTATTTTTTTTCTTGATGTCTGGTAGGTTTAACTCCAGAAAA
CATGATTGTTGCAAAAACTGACCACACTTGTATTTTATTTTCCTTAACTA
AGTTATTGAAGTACCAAATTGCTTATATATAGCGATGCTTAATTTGTGTG
TGCTTGTTTATATTGTAGGTTGCTAATCTCGAAGATTTGGGCAGTGCAGG
CACTTTCTTATTTATTTGTTATCTTTACCTAGTTACCGATCTATGGAAGA
TTTAAGAAATCCAAAAAAAAGAAAGAAAAAGAAAAATCCAAAAAAAGGGA
AAACTAAGCAAAAAAAAAAAGAAAAAAAACAGGGGTATTTGCTTTACCTC
ATGAAATGTATTTCATGTTTTTTTTTTATGATTTGTGTGTGTTTCTTCTT
CTTCTTCTTCTTGTAGCTGTGTAGGTAACTCCGCCTATGTCACTTTAGGT
GTGATTTTAATGACATAGCCGGTCCCAAGCCCGGAAAAGGAGGAGGGGAT
AATCTTGTATATATACTTATCTAGTGAAACGATGCTGTGCTGCTAGGTGG
ATCATTGAAAATTTTCTTGAAATTTGCTGCATTCTTGTCAAGTTATTTGT
ATATTCAATTATTAGAGGCACATCCACTCTGCTGCTCGCCTGCTCTATTG
GACAAATTTGATTCTAAACTATTTTAGCTCAACCTCATTACAATCCAGTT
TTCAAGTAAAAGCAATTGAACACATGCACCAATTCATTCTCCTCCCAGTA
CCCTGTTTGAGAGTTGAGAATTGAGATACTGAGATATTTTCATTAGTGAT
ATCTACTGCACTGTGCAACCTCATTACAATCACAGGCAGAAAGATGATAT
GTCTATTAGTACTCCTTGTTCTTTATTTTTTCACTTTCATGATGTCTGAC
CAACTGATGGTGAACCAATTCCTTCTACTTTCACTTTTCACTTAGTGGCT
TTCAAAAGCATAGCCCAGATGCTATTGGGACATGTTACATGTACCGTTTC
ACTTCAATTCTTGGTTCGTGTAAATGGTCCCTTCTCCTATGCCACTATGG
CACCATCCACTAGTAAGGACAGAAGTTAGCTCCAAGAAAACTACTAGTGG
TACTATGTATTTATGGAGCAGTGTTGTAATGCCAAAGCAAGAAAACTACT
AGGGTGCCCACTGCCCACTTCTGTGAATCAGTATATGATCTTCCTACTGA
AAATACTGAACAACTATTTGTCTGCAACAGCTAAAGAAGTAAGGTAGGTA
CTTGGGTAGTGTTGTCCTATGTCAATGTAAGTTAATAATTTTATGCTTCA
ATACTGTAAATTTTGCACCCAAACTGCAGAAAACATGGAGATGATTCCAC
AATTCCACTTCCCAAGGTTCCTAGTAGCAGTGTGTTGCCTCATGTCATCA
TGTATGAATCCACCGTTCTGCATCACTTCTGTCCATGGCCATAAGCACAA
AAAGGCCACTTGCAAGCATGCACCACTCAAGTGGAACCAAACTGGATGGC
TTCAGCTCATGGAATTCAGCAGCTGTAGATATAGTGTCTGCATGTAGGAC
AGGATACTGTATATGCTCAAACAGTTGGTGAAGTAATGGGAGCAGGAATG
AATGGAGGGATGATAGGAGTACCAGACTGACAGTGTATCTGTTGGGCAAA
TTGAGTCATGGGCTATATTGAGTCTCTGATTGGATACATCACACCTTGAC
TGAATTTTGCAGCTGCAATGATTGTCTGCAAGGCTCTGTCTCCCCCACCA
TGCTGCCAAATGCATGTATATCTTCAGAAACAGAAAAGAAAATCTTTCCT
TTGCGAACGCCCAAAAGATTGCACGTCAATATATTAGCAGGAAAAGAGTT
TTTGTTACACAACGCAATCAGCCAGACTGTTTTATGCCCCGGGGGGGGGG
GGTAGAGGCAAAACAAAAAACCCGTAGTTAGGAACTACTACGACGGTTAA
AACACAACTCCAAAACAACGGGAGGGGCAAAGCCACGTTACACTCCCAAG
AATCCCCAAAAGCGGGAGGGAAATATCCGTTATCCACCTTTGGGTTTTTA
TTGAATTCATCATTCTACATTTAAACACTGAACAGAACAGCTTGTGAGTC
ATCAGAATTGGTTCAGGACAGACGTGATGACAAGTGCCTTAGCTTTCCTC
ATAGCTGTCCCACTAAATTCTTCAAATTAACCATAATTTTGATGCCTTCA
TATGGTCTGCAGGGGATGTTAACCAGTGCTCTTCTTCGATACTTGAACCT
TCCTAATTTTTCACACTGTATTATGTTCTACTGGCAATGCCTTCCCTGAT
TCATAGCTCGAGTTATTGTCTCAAACTGATTTTTGTAAGTGTACACATAA
TTCTGGGTAAAATTATAAGTTTTCCAGGGCCATCAGAGATTAATAGCAGT
TGAGAGTTGGTGATGGAGTAATACGGCTCTTGTATTATATACTGATGAAG
ACTGAAGAGTAGTGTGGGTGTGGCTCGTCAGAAGTTGTAATTCTACTTCC
AGTTTCAGACACTTATCTCTTATCAACGTTTCACCTGATGGCATCTGATC
ATTACAGTATGTTCATAGATGCTCAATTCTGACGCTTAAAAGTTCACGCC
CCAAATCTTCAACCTCTCATGGGCTATTAAATTGGAATCGAGCTTAGTGT
TCATTCCTGTACTCTTCACTTATTCAGCTCGAGCTTGCCCTCAACCTCCG
TCTGGCCACCCACTCTTCACTCCTCAGCTGCTCGCTCGACGGCCGAACCA
GGTGCTCCATGCTCGAGGATTTACCTCACTGGCTGACTAACTCATCAGAG
CGCTCGCCCGCAGCAAAGGCAGCTCCCTTCTCCCCATCAACCTCGCCACC
AGCGCCACCGTCGCCACTCGCCGGAGCTCCGCCGCCGACAGCGACCCACG
CGCCCTTTTCAACGATAATACGAGATAGTTTGAGGGCTTACTCGAAAATA
ATCATCAGATGCTTACGTGGCTTTAATCTCAGCCGGCTGTGTTAGATCAA
ACGGGTTTAAAGATGCACATGTACCTTTTTTGGATTCAAAAATGGAAATT
CTGATAGCTAAAGGACTCATTCAAAAAATCACCTCCAACAACTGGCCAAC
GTTAATATCGACCGCTACTCCGCTAGTGTTCGATCGGACGGTCAGCAGAG
ACAGAGGCCCATCGACAAGGCCCACAATCTCGTAGCGAATATGGGCCGCA
CGTTGCCATGGCCTAGGGAAAAGTTCACTTTGACTCCCTTAAAGGTAGGC
CGAATATAATTCGTACCCCTTAACTAGAAAACCGGGTAAAACGACTCCTT
CAAATATTAAAACCAGTATAATTTGACTCCATTTAATAGCCTGACTTAGT
ATGTGGGACACACATGCAATGTTTTTCTTCTTCCCTCTTTCTTTTCTCTT
TCTTGTCCTCTTTCTAGCCTGATAGTGTGAGGCGGCTGGCGAGTCGGTGG
GGCGCCTCCACATCATCGCCAAGGTCGACAACGGCATGGCGTTCATGCAC
GATGCTCTGCGCGGCAACGACGATGCAGCAACAGTCGCGACGAGCCCCCG
TCACCAAGTCCACCACCGAAACTTCCCGCGCGCAAGAGTAGCATGGCTAT
GGCCACTGCAATCATGGAGCTAGTCGCCGAGGCACCCGCGGCGATTAAGA
GCATGGCGTGGAAGGCGGGAGGACAGAGTCACCAGCGTGCGGAGTTGGGT
GTCAGCCGATGGCAGCAGAGAAGCTCGAGCTCGATCCGACATGGGTTGCG
GGACCCGGGGATGGAATGGAAGGGGGAAGATGTCTATGGTGAGAGAAGAA
AAGACGCGCGCTGCCTTGAACACGTCGTCTCCCCCGCCGGCTTCCGCAAC
CTCCACCGCCCGTCCACCCCTATCGACTTCGACTCAGCGGGATGAGGAGC
ACCTCCTAGATCTATGCTCCAGGGTGGCCCTGTCCCCGTCCGATGGTCTG
GGCCACCGCCGACTAGCTCCTCTTCGCGTCGCTGGGCCACCCCTCCAACT
CCACCACTCGAGAGAGAGGAGTCGGCCTCTCCACCTCTGGATGTCGATGT
CGCCTCCCTCCGCCCCAGTCTCAACGACATCCGGGGTGTGACATCCCGGC
CTAGAGCTTAATAGGGTTAATAGAATACTCATATCAACAAGTTGCAACTT
CTTTTCCGGAAGCCGATCTCAAAAGAACTCTGAGGTTAAGCGTGCTTGGC
TCGGAGCAATTTCGAGATGCCCTATGGCCTATAAGAGCTGCCAGATGTAA
GCGGGCCTGGCCTGGGAGATGCGGGAAGTTACACGGGGAGGTAGTCTATG
GCCTATAAAAGCTGCCAGATGTAAGCGGGCCTGGTCTGGGAGATGCGGGA
CGTTACACGGGGAGGTATGTAAATCGTGGATTCGCGACAACAACCGCTGC
TTTTGCCCGGCCTTGCTTTGTTGCCGCCTCCAGATGTAAGCGGGCCCGGC
CTTGCTTTGTTGCCGCCTCCAGATGTAAGCGGGCCCGCCCTGGGAGAGGC
AGGACGTTACACGGGGAGGTCTGTAAATCGTGGATTCGCGACAACGACCG
CTGCTTTTGCTTTGTTGTCGCCTCCTCTCCCCTCTCCCCTACACGAAGAT
GAGCAGGAGGCCGACACAGCGTCCCTTGAGGCTACGTCGTCGCTATCCAT
CGGTGCCACCCAGTTGTCGCTCCTCTTTGTACCGCGCCTCCGTTCATCCC
CATCTGCGTCACCGACTCGCTGTGAGACCGTGGGAAAAAGAATGAAGAAA
ATGTGACCAAGACATGTGGGTCCCACATGCTGAGTCAGCCGGTTGGATTG
GGTCAAAGCATCACATCAGTGAAACCACCCTCCGAAACCACTAAGGGAGT
CAAATTACACCGGTTTCAATAGTTGGGGGAGGCGTACTATCCAGTATGAA
TGAGATTCGGCCTAGTTTTTATAAAGGAGGCCCAGTGGACTTTTCCTACG
GCCTATGTTGGCTAGAACGTTGCCGCAGTACGGCCCAAGCCCATTAATTA
CGGCCCACATGTCAGCCCCAAATCTTCCCTTGACGGTCCATACAATATGG
GCCAAATTTGCTTCTGGCATGTGGCAGCCCACAAATTAATTCCAACCGCT
TGATGGGCCTATACAATATGGGCCTCACGCCGCTCCCGGATGAGAATTCG
CCGCCATGGTAGCAGCTCGCCGGCGCATCCCGACCAGCCATGGCGCTCCA
CTCCGGCGACGACTTGGATCCCGTCGATTCTTCGATTCTTCGGTGAGCTT
TGGGTCTTTCCGTTTCCTGTTTCAGATCAGACAAGTTGAGCGGGTACGGA
ATTCAAATTTGCAGAGGAATCTCAACTAGAAACAGGAATCCTCGATGGAT
AAAGGATGATGAAGTTTGTCAGGTATTTGTTGTTCTGTTTGTCAATATCA
TTCAAGATTCAGATCAGGTAGCTCGACAAGGTAAATCTGAGTTCCCCTCA
ATCGGCTGTGACCCTTTCATATTTATAGGGTGGGTGGACAGAGCTTAGCT
CTTGTACAAGTCGAATTCATGACAAATTCGTTAAGAACACAGACTCTCTT
TTCGGATACCAAAACAGGATCATCCGGTTTAGCAGCACATGTTAATTTTA
ACTGTAATACTCCTTGTAGTGACAATCAATACTTATGTTAATGGTTGGCA
TGGGCAACGATTGTGTCCAAGACTCTTTCTCCATCAGCCGCTGCTTAGGT
GGGATGGAACCCATGTATATCTTGAGGAAGAGAAAAGTAAATCCAGCTTT
GTTTATTACATTGAATTCATCCTTTTCCATTTAAACACTGAAAACAACAG
CCTGTCCGCTGTCATGAGGACTGGTTTAGGGAAAAGCTATGAGAGTGCCC
TAACTTTTCTCCTTGTTATCCCATTACATTGTTTAATGAGAGAATATATT
CTATCTCCCTCAGTTTACTCCAATTCAAGGATTTACCATCGATTGTCTTC
TCTATAATATTTCATCGACTTTATCAAATTTTTTTACAAATTTGCCATTG
AGGTGGATACTTTTTCAAAAGAGTACCTAAAATGCCATTCAAGACATAAC
CTAAAAGTACATACTACGAGTATCGAAAAAATATGAAAATTTTTACATAA
CTTCTTACGTGATACGAAGTGTGTATATTTTAATATTTTCGATTTGCATG
TATTAATTGTTTTGAAAATATAATCTATATTTTATTTGTTAATAGAATAC
TCTTGCGTTGATTTTCTTCTATGTAAATCATATTTGATACGCTACACAAA
ACTATCTTTCTAATCCGGTGATGTTTATGTATGTAATTCCTCTTTCGTAT
GCCACAACAAAATATTTAAAAAAAATATGAAAGAAAATCTTAAAATATAC
ACACAAATAACTTCTATATTGTGTAAGGAGGCTACAAAAAACTTCCATAT
TTTTGCAAAACTTCTAATGAGTCGATCAATTGGCAACCCGTGTATGGCTT
GAAAGGGCATTTTAGGATTTTATTTTTTTGAAAAGTATCCATCCCTGGTG
TTATATTGTAAAAAAAATTGATAAACTGAGTGGCATACTATAGAAAGTGA
TAAGTTGATGGTAAATCATTAAACTACTAAACTTAGGGGCATAAATAGAT
TATCTCTTGTTTAATTAACCCCTATAACTAGTTAAGTGGTTTCAGGTTCA
TTCTTGAGCTAAATTGTTTCTGAATCGCAGGGACAGCTGATAGAGGACAG
GGTTGTTTTATTTCACAGTTTTGTATCCATTACAGATGTATATCTTCAGG
ATTGTTTTATTTCACGGTTTTGTATGGCAATAGGATCGGAGTATCTCACT
ACTACGAGCATCTATGTGCCGTCCCCCATTAAGAATTGTGTAGTAGTGGT
GGTGCACCATACAGTTTACCCAGGTGGTCCATGACATCGCCAACGACCTG
ACCTTACCCCGCACTAAGTCCGTCGGTGTGCCGTCTGCGCCCACGGTAAA
GCTGTTATCTTCCAGGTCAGGATTTTCGATCGCAACCAAACACTACTACA
GAAAATATTTTTGCAGACGGCCGAAACACATTTTCACATACGGTTAACCC
ACCCGCATATGTGAAAAGGTCTACGAAGATACCTATCTTTGCATGCGGCC
GTGCCAACAGTGTGAAGGAGTGACTATGATCATTGTTCTTCTCTGCTACT
AGCATATAAAGTAGTAGTAGTATGATTCCATGATGGAGAAAACAAGACTT
AATCATGTAAACCTCTTTGGCTCTTTCTTTTTCTTTTTTAATCAAAGTGC
GCGCCTGCTTTAACATCATGGAATATAATCTTTACACTTACACTAATTAT
AATCACATACCAGGCGCTAGGTGGAAATAAAACTCGAAACTCATGAGCTA
GCTCAACTCGTGTAAAACTCGGCTCGACTCGAGCAGTTAATGAGTCGAGT
TGAGTTTGAACTTTTACTTGTATGCTTAATGAGCCAACTCGAGCTAGCTC
ATGAGTTGCTCGGTTAGCTCGTTGAGCTCATGATGTATTAAGATAGAGTT
AATTGTTCATATTTTGTAGGTGTAAAAGTCGTAAACTCATAATTATACAT
TGTAGCACAATCTTGTGAGTTATGATACATAGCATGTCAATCATAATCTT
TGGTCACAGAATCACAAATTATATTCATATGAATTTTAAACCATGTATTT
CGGTGTAATGAGTTTAATGAGTCACCTCGGACTTTTTAATGAGTTGAGTC
GAGTTACATTTTTAACTCGTTATGTTAACTAGTCGAGCCAAACTAGTTCG
TTAACTTAACGAGTTTTTACGAGTCGAGCTCGTTAGCCACGCGCTAGCTA
ATCGTAGCAATACCTGAGTATAATATAGCTATGAAGAGCAACACACAAAG
GTAGTGTTTGAATCTCCTGAAAATGAAGATTAAGTGTTTCACGCAAAGCG
AGGTGGTAATAGCATGTGATTAATTAAGTTTTAATTATTACAAACTTGAA
AAATAGATTAATCTGATATTTTAGAACAACTTTCATATAGAAAGTTTTCG
CAAGGCCCTGTTCGAATCGTGATAAACTTTTAGATATTCGTGGCACGCTT
TTTAAACTGCTAAATGCTGTGTTTCATGCGAAAAGATTCATACTAATCTG
TTGGGTCTACTAGCATTAGAATTCCTACTTTGTTCTTTGAGTAAATTTCA
TGAAACTACAAATACTATAACCGAACTATCACAAAACTACATATTTAACC
TGGTGCATATGGTACAAATCTACATATTTAATATCAAATTTATCACAAAG
CTACAAAATTAAGATGAGCTGTCACAAATCTATAACAAACTATTATAAAA
CTATAAGTTTAGAATCAATATAGTCACAAAACTATAATCTTTAAAGCTCC
AACATAACAATGGTGCTAGGATTTAAACTCTAAAATCTATAGTTTTGTGT
TAATAAGTGCAATATTAAATAATGTAGTTTAACAATACTTGGTATTAAAT
ATGAAGTATTATGATAAATTTAGTGCTAAATCTATAATTTTGTGATATAA
CATCTTAAATATATATAGTTTTGTGTAGTTGATCGAAATACATGTAATTA
CATGAAATTTACTCTTACTTTAAAGTAGGACTACATGAGCGGTAAAGACA
TAACATCGGAAGCCATAAAAGAATTTGCGACTGGCTTTCTCAAATATATA
TTTTTTTTCTTGTTTTGGCTCGTGGGTTGTTTCTTCATTATTGTTATTTA
AGTACACTCTCAAGAGCCTCAGCATTTGCATTGTAACCAACCTCACGTTC
GTCAAAGGGCAAAGTATATGACACGTGTTCCCATGGTGTTACTACAACAA
AATTAGCTACTACAACACGTGTTCACAAGGTACTGTGTGAATTAGCTATT
TTAAAATTAAAATTTTCTTACAAAATTACTTGCTTGTTGTTATTTTCTAT
ATTACAGATTAAAGATATTTTATACACAGAATGTTAGTTATACTAGAGCA
TATATATAGAAAAGTGAGCAATGAATTGAAATTAATTAGATCAGAGATGG
TAGGGAAAATAATTTGACAAAGAATATTTTTCACCTGTTTTATAGGAATA
TACATGTTTAAAAAGAATCGGCAAAAAAAAAAAAAACGTCTTGCTATAAG
GTTGCAAACTCGCTGCCGCGCGAGGCTGGCAGCTTAATCAACGGGTTAGG
CCCTCTTTTATTAGGCTTATAAGTCAACTTATAAATTGAAAAATCTAAGC
CTAAATAAACATGCAATTTATTACTTATAAATTGAAAAATCTAAGCCTAA
ATAAACATGCAATTTATTTGTTTGGCTTTTTTAGTCATAAGCCACTCTAA
CACTATTAAGCCAAAAGTTAGGTTGGAGAAGCTTTTTTTTCCTTATGTGA
GGTAGATGTATAACTCCACCACTAAACTTAGGACATTAAATCCATCGGCT
TATAAATCATGTGAGCCAATAAGCTAACTTAAAAGTCTAAGCCAATAAAC
CTAATCCTAAAAAAAAAGCCTGTGTTAGTTAATTAATTTCGTTGGAGCAT
TAATTAGTCAATAATTAATTAATTACTAATGAAGCTAATTAATTACCCTC
TTCGTCCTAAATTATACTACATATATTCTTTTACATGGTCTTCAATGATG
AATATAAAATTAGTATAACATAAAAATACTTTGAAATTAAATATAAATCT
AATAATATAACATGCATAATAATACTTTGTATAGATATAGTTAGTATGAC
TATTAATTGGTCAAAATTTACCGAGTTTAATTTTTCTAAAGAAAAGGATG
CCATATAATTTTGGACGGAGGACGGAGTGAGTAATTAATTGATTAAAGTG
AAACACCGTGCGTGCAAGTTCACTCCGCAGGAGCGAACTCGCCAACTCGT
CACGAGTTCACACCATAGGTATGCAAACTCGCTGCAAGTTCGCTTTTCTT
TTTGCAAAGTCCGCACTCACCGTGCGAACTTGGGATGACATCATGAAACC
ATCACGAGTTTGCTTAATCACCGTGCATCCCTTTCCACGACAAAAGTATA
TTTATGCTAATTCCTTCTAAACATGCATATTGCTGTGAAATCGGTGATAA
AAAAAAATATTTTCAATTTTTTTTAGATAGTAGTACCATGGTAAAGAGAA
AAGAAGAATGGTCCCACGGTTGTTTAATCTGAAAATGTTCAGCTATATAT
ATGGATTCAAGGTGTCCTAAACCACTCATTGTAGCGTTGCTTTATTCCAG
TGTGCAGCATTATACTCCATTCCTACCCAGCCGTGGGTAAGCTCAAGACA
TATGAACTTGTTTCCTTTGTTTTCCATTTAAGCTAATATGCAATTGCTTA
TTTGGACTGTAGTCATGATGATTCTGAAGGATCAGCAGCTCCCCTTTCTG
TCTGCCTTCTGAATTCTGATTGATTGAGATGAGATCTACTAGGATGGAAG
ACCTCCTTCATGATTCATCTGAGTAAGCCCATATATATATACTGCATGCC
AACACATGTACCTGTAAATCTGGTACTATCCGATTGAGTTTTCTAGTTAA
CTTTCTCAATCATTCTAGTTCGACATGCATTTACATAATGTGCATACATC
TTACTGCTTCTTATAATTTCTTCTCTCCCTTTTCTTGCAGTTGTAGCACT
GCAGTCTGGGTTCTCTCCTGATGACCGGATCGTCGTAGTGTTCTTCTACA
GAGCCGTTCTGTACTTTGGCTTATCCAATCAGTTGCTTTTGGTCTCTATT
AATATCAATCTGGCAAGAATTTAAGTAGATATGTTGGTCATTGGAGCAAA
TGGCTGCTTGTGCAAGATGATAGCTGCTATACTATTGATTGTTGATACAT
ATGCCGTATGTTCTTTTCATGCTGAATGATCGCTCTGTAAGGTAAGAGAT
TTACATCTAGTTCAAGTGTTCTACTCTTCTTTTGGTGATATTTTCATAAC
TGTGAGATGACGTGGCTCATCCTAATCAAGTTTTGAGATTAATTTTTCAC
TTATAGATAGAGATGTGGAATGTCGTTATTGCAAAAAATATTCTGAAATA
CATTCTACACTGGCGTATCAACTCAGTTGCTTTTGATCTTCACTAGCTAA
TCTGCGTCTGCCGAGTATCCCAAGTAGATGGGTCAGAGCAAACTTCTAGC
CTGTGCAAGATGAATGCTACTATACTATTGACCCTTGTTACGTAACATTA
ACATACGTCTTTTCATGCTGAACTATCACTCCATAAGGTAAGATTTGCAA
GCAATAGCTTTGCACTCCGTGATGCCCACACACGGCGGCTCCGGGCAAAA
CCCTAGCCGCCAGCCACCGCCCACCGCTATTCCCACCCTCCTCTCCACCT
CTCCGCTGCTGGTGCTCGCCTCCTAGAAAACCGAGTGGCAGGCTGGGATG
GTGGCGGCGGGGCCAAAACCTGACAATGCTTTGTCTCCGCCTGGGGGTGA
AGATGCGGAGATTCAGAAGCCATCGGCAATCTCTAGCATGGAGGCGGCGG
ATCCGGTGCTTCCCCGACCATATCCGGTGTCCCCGCGGCTAGATCTGGCT
GGGGTTGGGCAGCCGACGCAATAGGCGGCAGGAGGAGGCGGCCTTGGCGC
GGCTGGCCTTGTCGCGGCTACATACAGCGGACGACACCTGGGGGCCGGCG
CAGATGACGCCGGCAGCTTCGGTAGCGGGGCGGCGGCACCGCACGGGAGG
GCAGTGGCTGCAGCGGTCGAGCGACGACCACGGAGCAGGGCGGGTCGTGG
CGACGGCTAGATCCATCCCTTCCCGGCCAGATCCGGCGTCCTGGCGGCTC
TTCCGCCAGGGTTGAGAAGGGGAGCGGATGACGGAGTGTGTGGCGAAGAG
GAGTGAGGCTGGGGAAATGGTATGGTGGCACGCGGCCATGGAGATGACGC
GACACACGACTGTGGAGGTGTCAACCAGCGCGGTTGGCGATGACAGGACA
ACAGTGAGATGGCAACCGTGGGCAGCCCAACGTGGCGTGAGGAGGTGTGG
CCGTTGGCGAGAGAGGCCGGCGCTACGCGTGGAGGCGCAGTCGGCGGTGG
CGGGAGGCTGGTATGGAGCCTGGAGGCGCAACCGGCAGCGTGGAGATCGG
CATAGCACGTGGAGGAACGGTTGGCGGTAGCGGAAGGCTGTCGTGACGCA
TGGAGGCGCGGCTGGCAATGGTGGGAGGCCGCAACGTCGCATGGAGGCAC
GGCCGGCAATGGCGGGAGGCCGCAACGCCGCATGGTGGTGCGACCGCTGG
CGGCGGGAGGCCGTCGCGATGCGTGTAGGCACGGCTGGCGTGATGGGGAG
GTACAGCCAACGTTTGTGTGAGGCTGCTCGGCGTAGCGGTCTCCACGCGC
CGATGGAGGTTTGGCCGGTGGCGGAGCATTGAAGCACTACTTGTGGGTCA
GTACGGGGACGGTTGACTGGATTCCCTCTTGGGGGCGTTGTCGAGCTGTC
CTCTCCCTCTGGTAGGGATGCTAGGTGAAAACCTTATCTTGTTTCTCCTT
GAGACCTCGACTGACAGCGGCGACGGTGCTCATCGTCGCTCTTCTTCTTG
GAGACGCCGCCTAGGAAGCCCTCTTGCCAAAACTTATCTCCAGCAGTTGG
TGTATGCTCGCTCTAGATGCCTTGTCCTCTTGCTGCAGCACCCTAGCTTA
TGCAAGTTTGGCGGGCCTTTGGGGGGAGAGTGGTCCCCCTCAATCCAAAA
AAACATGGATAGAGCTGAGTTTGGTGGCCGGTTGTTAGGGCTTGGTTTTG
GGCGGTCTCGGCTGTAGCTTCCTTATTGGTCTAGCGGCGGTTAGTCGGTG
CTAGCCTTCCCCTTGCTGTGTGTAGGCGCTGTCGGTGCGTGGTGGTAGTG
GTGGGATTTTTTTTTTATATTTTTCCTAGCTACTACCTTCCAGGGCACTA
GTCTTGTAATTTTTTCCTACTCTATTCAATAAATCATCACGCTGTCTGCT
GCTGATTGTTGAAAAAAAAAAAGGTTTGCATGCAATATATATACTTGAGT
AAAACCCTTCAACTTGTTGCCGGTTACTTCTTTCTCCTCGTTTACCTTTA
ACCCAAGAAGCTCACCGAAATGTAACCCCATTATTCCAGTTTTTTAGCTT
CAGTACGCTAACTTGCTCATAACACATGGCAAAAAAAACTTATTAAAAAA
CTTACCGAAATGTAACACCATTATTTCAGTCCTTTACCGAGATGTGCCCC
TCTATTACAAAGATACCCTGAAACTGATTGAACTTTTGTTCATTTTCAGA
TCGTGTAATTCTTATAAGTAATTTACTTGGAAATTTTGGTGGATCACCAT
CAACAAGTTTCTCCATGGCAACCATAATGGGCTCTTTGATTGGATCATGC
GTAAACAAGTTGCAAGGGATCATTACAGAGGAGGCAATATTAATTTTAGG
TGTAGAAGAAGAACTCAGAAAACTACAGAATAGAATGAAACAAATACAAT
GTTTTATCAGTGATGCTGAGCGAAGGGGCATGGAAGACTCAGCAGTACAC
AATTGGATTTCTCGGCTAAAAGATGCTATGTATGATGCTGATGACATTAT
CGATTTGGCTAGTTTTGAAGGAAGGAAGCGATTGAATGATCATTCTTGTT
CACCAAGAAAATCAACTGCATGCAGTGGGCTTTCACTTCTCTCTTGCTTT
TCCAATATTCCAGTTCGCCATGAGATTGGTGATAAAATTAGAAGCCTAAA
CAAGAAATTAGAGGAAATAGCAAAGGATAGAATATTTGCAACACTTGAGA
ATACACAGCCAGCTGATAAAGGTTCAACATCAGAACTGAGAAAAACATCT
CACATTGTTGAACCCAACCTTGTGGGCAAAGAGATAGTGCATGCCTGTAG
AAAATTGGTGAGCCTGGTGGTTGCACACAAGGAAGAGAAGGCCTATAAGC
TCGCTATTGTTGGAACAGGGGGAGTTGGAAAGACAACACTAGCTCAGAAA
GTATTCAATGATCAGAAATTAAAAGGAACCTTCAACAAACATGCTTGGAT
TTGTGTTTCTCAGGACTACACCCCAGTCTCTGTTTTGAAACAACTACTTA
GAACCATGGAGATTCAACACAAACAAGAAGAATCAGTTGGAGAGCTCCAA
AGCAAGCTTGAATCAGCTATTAAAGACAAGGGTTTTTTCCTTGTGTTGGA
TGATCTATGGCATTCCGATGTATGGACCAATGTACTACGAACTCCATTGC
ATGCTGCAACCTCAGGAATAATTTTGATAACTACTCGGCAAGATACTGTC
GCTAGGGAAATTGGGGTTGAGGAAGCACATCGTGTTGACCTAATGTCACC
AGCTGTTGGTTGGGAGCTACTCTGGAAAAGCATGAACATTCAGGACGAGA
AAGAAGTGAAAAATCTGCGAGACATAGGGATTGAGATTGTTCAGAAATGT
GGTGGGCTACCTCTTGCAATCAAGGTTACTGCTAGAGTTTTGGCAAGCAA
AGATAAAACAGAGAACGAATGGAATACGATTTTAGCTAAAAACGTTTGGT
CCAGGGCAAAACTCCCTAAGGAAATAAGTGGTGCTCTATATCTAAGTTAT
GATGATTTACCACAGCATTTGAAGCAATGTTTTCTTTATTGTATCTTATT
TCCTGAAGACTGGTTCTTGAGACGTGATGAGCTTATCATGATGTGGGTTG
CTGAAGGTTTTGTAGAAGTGCACAAAGATCAACTACTAGAAGATACAGCA
AAAGAATACTACTATGAGCTAATAAGTAGGAATCTCCTCCAACCAGTTGA
CACATCTTTTGATCAGAGTATATGCAAAATGCATGATCTCATAAGGCAAC
TTGCTTGTTATCTATCAAGGGAAGAATGTTATATTGGAGATCTAAAACCA
TTAGTAGACAATACTATATGTAAACTGCGACGCATGTTAGTTGTCGGAGA
GAAAGACACGGTGGTCATACCTTGCACAGGTAAGGAGGAAATTAAGTTGA
GAACTTTTACAACTGATCATAAGTTACAGGGAGTTGATAACACATTTTTC
ATGAGATTAAGTTATCTTCGTGTTTTGGATCTAAGTGACTCACTTGTGCA
AACAATACCAGATTATATTGGAAATTTAATACATTTACGTTTGTTTGATC
TTGATGGAACCAACATATCTTGTTTCCCAGAGTCCATTGGTTCCCTTCAA
AACCTTCTAATGTTGAACTTGAAGAGGTGTAAATATTTACACAGCCTTCC
TTTGGCAACCACTCAGTTATGCAACTTAAGGCGGCTTGGTCTTGCTGGTA
CTCCAATAAACCAGGTTCCAAAAGGGATAGGAAGACTGAAATTTCTCAAT
GATTTAGATGGATTTCCTATCGGTGGTGGAAGTGACAATACTAAAATGCA
AGACGGATGGAACTTGCAGGAGTTAGCTCATCTTTCATAGTTGCGCCGGC
TTGACTTGAACAAATTGGAAAGAGCAACTCCTTGGAGCAGTACAGATGCA
TTGTTGCTAACTGACAAAAAGCATCTGAAAGAACTAAATCTATGCTGCAC
CAAACCCACTGATGAAGAATATTCAGAGAAAGGCATTAGCAATGTTGAGA
TGATCTTTGAGCAGTTAACTCCTCCACGCAATTTAGAAGATCTTATGATT
GTATCATTCTTTGGGCGAAGGTTCCCCACCTGGCTTGGTATTACCCGTTT
GCCTTCAGTGAAAATCATGATCCTTTCAGATTGCAAATCCTGCTTGCAGC
TTCCACCAATCGGACAGCTACCAAACTTGAAATACCTGAAAATTAAGGGA
GCAAGTGCAATCACCAAGATTGGACCCGAATTTGTTGGCTGCTGGGAGGG
TAATCTCAGATCCACAGAGGCAGTTGCTTTCCCCAAGCTCGAATGGTTGG
TCATCAAGGATATGCCCAAGTGGGAGGAGTGGTCCTTTGTTGAAGAAGAA
GAAGTGCAGGAGGAGGAAGCAGCTGCAGCAGCCCAGGAAGGGGGAGAGGA
TGGAACTGCTGCTTCGAAGCAAAAGGGGGAGGAAGCCCCGTCTCCAACTC
CAAGGTCGTCGTGGCTGCTGCCTTGTTTGAATGAGTTGGAACTTATGGGC
TGCCCCAAGCTGAGGGGTCTCCCACCACAGCTTGGACAGCAGGCCACCAA
CTTGAAGGAGCTCTTTATAAGAGAGGCAAAATGCTTGAAGACGGTGGAGG
ACCTCCCATTCCTCTCTGGTTTCCTTCAAGTTGAAGGATGTGAAGGACTG
GAGAGGGTCTCCAACCTTCCCCAAGTGAGAGAGCTGTTTGTAAATCATTG
CCTGAATTTGAGGCATGTTGAGGAGTTGGGCGGTTTGGAGCAGCTATGGC
TGTACAAGGGTATGCAGGAGATCTCTCAGCTATGGGTCCCTGGGCTTCAA
GAGCAACACCGCCAGCTCCATGGAGATGAGCATGAGTTGGAGGTCAAAGA
GTGGCTCTGAGACCCAATTAATTTAGATGGCGCAAGGTATGTATACTAAT
TGCTTGGGATTTTTCACTGGAATAAACTAATCATTGGGTTGTACATTCAT
CCTGCCCCTCTGCTCTTCAGTTGTATGCAGCTAATCTAGCGTTTGATAGT
TTCCTTAGTTGTTCATGTTGTGTGCATTGACTGATTGTTTAATGACCTAT
ATGATTTTGTTTTTTTTTTCATTAGTGCTGCATGTAACCATTTCAGTGTG
GTCAAGATTTTCATAAAATGATGGATATCCATCCAAGGACTTGAGGTAGT
TAGGGAGAATCATTTTTTCACCTTTGGTACACAAACTGCATAAGTAAAGG
AGATATATGGGCCAAGAAATAAATATCATTTAGTTCAGATGCAGAACAGA
TTACTTGCATTTAGCCCTCAATGACCCAAGTGTGTTTTGTATCGAGATTA
TGCATGTACATAGGAGACATTGAAGGGAGCACATATTATCTTCTAAAAAC
AAGTAGAGACGTCAATTTTTCATGAAATATTTCAACTGTGAAATATATTA
GGCCTATAGAACGGTCATTTTAGACTTGCAAGCGATACAACGCCCAATTC
TACAGATTTTCGGCCTGCAGCCTGTTGGCAGCAGGACATTGAACACAAAA
GGGGCAGCACCCAACATCTGCTCCTAGGCCACTAAGGTTTGTTTGGAAAA
TAAAAGCTGCCTAAATGCCTTTGTATTTGTTCCAATTGATTAATATTTTA
GTTATATCCCTAACAAATAAAATAAGCAGGGTACATTGCCCTGCCTACAT
GCTTATGTGTAGTTCATATGTGGCTTTTTCTTAGACTATTTTTTTTCTTG
ATGTCTGGTAGGTTTAACTCCAGAAAACATGATTGTTGCAAAAACTGATC
ACACTTGTATTTTATTTTCCTTAACTAAGTTATTGAAGTACCAAATTGCT
TATATATAGCGATGCTTAATTTGTGTGTGCTTGTTTATTTTGTAGGTTGC
TAATCTCGAAGATTTGGGCAGTGCAGGCACTTTCTTATTTATTTATTGTT
ATCTTTACCTAGTTACCGATCTATGGAAGATTTAAGAAATCCAAAAAAAA
GAAAGAAAAAGAAAAATCCAAAAAAAAGGGAAAACTAAGCAAAAAAAAAA
GAAAAAAAACAGGGGCATTTGCTTTACCTCATGAAATGTATTTCATTTTT
TTTTATGATTTGTGTGTGTTTCTTCTTCTTCTTCTTCTTCTTCTTGTAGC
TGTGTAGGTAACTTCGCCTATGTCACTTGAGGTGTGATTTTAATGACATA
GCTGGTCCCAAGCCCGGAAAAGGAGGAGGGGATAATCTTGTATATATACT
TGTCTAGTGAAACGATGCTGTGCTGCTAGGTGGATCATTGAAAATTTTCT
TGAAATTTGCTGCATTCTTGTCAAGTTATTTGTATATTCAATTATTAGAG
GCACATCCAATCTGCTGCTCGCCTGCTCTATTGGACAAATTTGATTCTAA
ACTATTTTAGCTCAACCTCATTACAATCCAGTTTTCAAGTAAAAGCAATT
GAACACATGCACCAATTCATTCTCCTCCCAGTCCCCTGTTTGAGAGTTGA
GAATTGAGATACTGAGATATTTTCATTAGTGATTTCTACTGCACTGTGCA
ACCTCATTACAATCACAGGCAGAAAGATGATATGTCTATTAGTACTCGTT
ATTCTTTATTTTTTCACTTTCATGATGTGTGACCAACTGATGGTGAACTA
ATTCCTTCTACTTTCACTTTTCACTTAGTGGCTTTCAAAAGCATAGCCCA
GATGCTATTGGGACATGTTACATGTACCGTTTCACTTCAATTCTTGGTTC
GTGTAAATGGTCCCTTCTCCTATGCCACTATGGCACCATCCACTAGTAAG
GACAGAAGTTAGCTCCAAGAAAACTACAAGTGGTACTATGTATTTATGGA
GCAGTGTTGTAATGTCAAAGCAAGAAAACTACTAGGGTGCCACTTCTGTA
AATCAGTATTGATCTTCCTACTGAAAATGCTGAACAACTATTTGTCTGCA
ACAGCGAAAGAAGCAAGGTAGGTACTTGGGTAGTGTTGTCCTATGTCAAT
GCAAGTTAATAATTTTATGCTTAAGACCGATTCCCCCGCGTCGCTCTCGC
GCGGGCGGCTCGGGGGGCGAAAAAACCCTAGCCGCCAGCACCTCCACTTC
CTCTCCGTTGCCTCGCCGTCGCCGGAGCTCGCCGGCGGCAAGCAGGGAAG
GCGGCGGCGAGGCTCTCCCTCTTCTTGGCGTATCCCACCCCGGCGCGACG
TGGACGGGGCGCAGCCGACGAAGACCCTCACCGCGGCCAGAGGTGTGACG
GTGGGATGGTGTGGGGAGGCGGTCGCCAAGGCTGGATCTGGCCACCCCGC
GCACGGATCTAGCGCGGCGGCGCGCGGCGGCTGGGGGGCGGCGGCGGCGG
CTGGGAGCGGCGACGGCGCGGCAGCCCAGGCGTGGCGGCCGCGGCTCGAC
GGCTGGGAGCGGCAGCGGCAGCTCGGCGGCGGCGCGGGGCGGCCGGCGGC
TCGGCGCGGCTGCCCGAGCGGCGGCGGCACGGCAGCCCGCAGCTCGGCGC
GGCAGCCCGTGCAACGGCAGGGCGACAGCCCAGGGCGGCCGCATGCCCCC
ATGGCGGCCCTGCAAGTCCTCGCTTCCGGGGTGCCGCCGCGGTGCCCTTC
GCGATCAGGTGGGCGGCAGGGCGCGGTAGTTGGACGACGGAGGCGTTGAC
GGGTTGCGCCAGAGCCAGAGTAGCAGTAGCGTCACCGGTGTCGGTGCAAG
CCTAGATGGCAGTGTAAAGGGAGCTGGCGGCAGTGGGTCGTCTTCCTCGT
TGCCGGTCGGCACCCTCGCCCTTCCTGGAGCTCCTCCCCTTCTTTGCGGG
GAGTTTCTAGGTTGGATTGAGGCGGCAGCTCGTAAGCGGGGGAAGCTCAG
GCTGCCGAAGCAATGCCACCTAGTCCTGGGTTCTCCTTCGGCCAAAACTG
GCGAGGCGGCCGGTGGGTGGTGGAACGGAGGCGTCCTAGGCTAGCTCTCA
GGGGTGGTGGTTCGATGAAGTCAGCCGACGTAGGGGCGTCGGTGCGGTGT
GGTGGATGCTGCGTGCTGCCATCTGTCTGTGTGGGGGTTCTAAGTTGGTG
GACGGCGATCCGCAGTCAAGGGTGTAGGGTATCAAGCGAAAGCCTAGTCC
AGTGGTTCACCGGGCTGGCAGTGGCTACGTCTTCGGGCGTCGTAACCTCC
TTGGGGCGTTGTCGAGGGTTACCCTCTCCTTTGCTCGACGAGCTTCTCTG
AGTGAAAACCACATCTTTTTTAGATGGGCGATGGCGGTATCCTTGGATGT
CGTGAGCACCGTGGTGGCATTGTTTTCGGAGCCTCGTCTGTGTGGTGTTG
CCGTAGGCCTAGCGGCGTTCGGCCACGCTTAGCGGGGGTCGTTTGGTGCT
AGGCTTCACCCTAGCGGTTTGTGCTTGGGTGGTAGCGCGTGGTGTATGGC
AATGCACCTTGGTGCATTTTGATGTTTTTTCTTGTAACTTTTACTCCTTC
TTAATATACTCGGTTGGCCTCCTTCAGCCTTCCCGGCGAAAAAAATAATT
TTATGCTTCAATCCTGTAAATTTTGCACCCAAACTGCAGAAAACATGGAG
ATGATTCCACAATTCCACTTCCCAAGGTTCCTAGTAGCAGTGTGTTGCCT
CATGTCATCATGTATGAATCCACCGTTCTGCATTACTTCTGTCCATGGCC
ATAAGCACAAAAAGGCCACTTGCAAGCATGCACCACTCAAGTGGAACCAA
ACTGGATGGCTTCAGCTCATGGAATTCAGCAGCTGTAGATGTAGGTTTGA
AGCTGAGGCTACACTGCACAACATGTGGTACTGACTGCATGTAGAACAGG
ATACTGTATATGCTCAAACAGTTGGTGAAGTAATGGGAGCAGGAATGAAT
GGAGGGATGATAGGAGTACCAGACTGACAGTGTATCTGTTAGGCAAATTG
AGTCATGGACTATATTGAGTCTCTCTGATTAGATACAGCACATCTTGACT
GAATTTTGCATCTGTAATGATTGTCTGCAAGGCTTTTTCTCCCCCACCAT
GCTGCGAAATGCATGTATATCTTCAGAAACAGAAAACAAAATCTTTCCCT
CCGTTATCCACCTTTGTTTTTTTATTGAATTCATCATTCTACATTTAAAC
ACTGAACAGAACAACTTGTGAGTCATCAGAATTGGTTCAGGACAGATGTG
ATGACCAGTGCCTTAGCTTTCCTCATAGCTGTCCCACTAAATTCTTCAAT
TTAACCGTAATTTTGATGCCTTCATATGGTCTGCAGGGGATGTTAACCAG
TGCTCTTCTTCGATACTTGAACCTTCCTAATTTTTCACACTGTATTCTGT
TCTACTAGCAATGCCTTCCCTGATTCATAGCTCGAGTTGTTGTCTCAAAC
TGATTTCTATACAGTGTACACATAATTCTAGGTAAAATTATAAGGGCCAT
CAGAGATTAATAGCAGTTGAGAGTAGCTGATGGAGGTGTAATATGGCTCT
TGTATTGTATCTGAAGAGCAGTGTGGCTTGTCAGAAGTTCTAATTGCACT
TCCAGTTTCACTCACTTATCTCTTATCAACGTTTTACCTGATGGCATTTG
ATCACTACAGTATGTTCATAGACGTTCAATTCTGACGCTTAAAACTTCAC
TCCCCAAATCTTCAACCTCTCATGGACTATTAAATTGGAATCTAGCTTAG
TGTTCATTCTTGTACTCTTCACTTATTCAGTATTTCAGTTCACTAGTTCA
GTGCTCTAGTTTCATCTCAACCATTTCGATTTTCGGGTACAAATTATTCT
TCCCATGCATGACTGGCGCATAAAACAATCAACGGTGTTTGGCGAATTTC
ATCTAACCTGAGCGACGAGAAGCGAAGGAACGGCGACGACTTGGGGTAGG
TTCTTCGAGTCTTCTGCGGGCTTAGGGTCTTTCCATCTCCTCTTTCAGAT
CGAACAAGTTCAGCGGGTACCAAGTGCGAATTTGCAGAGGCATCCCAATC
GATAGAGGATGAGTTCGTCAGTCTGTTCCAATTTGTTTGTCTGTAGCATT
CACAGATTCAGATCAGATAATATCTTCAAGGTACCACAGTACCTGGTGCA
AACCTGAGAAATTTTTTTGGGAATACGCAAGGAGCGCATTTTTTCCATTA
AGAGAAATATGAGTTATTTACAATGAAATGAACAACAGCAGGGGACTGAG
ACAGGATACAAAGCACAAAATCAAAGGCCTATGTCTCGCGGTCTGTTTTG
GCTACCGAAATCTCTTCTGAAGATCAGAGCAGGGACGGCTGAGTTCGCTT
GACGCCAGAGTGTCGCCTCTGCCGCCATTCCCTTCAAGATGTCCACCCAG
CAAACCTGAAAAATTTGCAGAGGGATCGTAAAGTCCAAACTGGAAGAAAG
GTTTCCAAGAAGACTGAGTTGTTAAATGTTCAGTTTGTGCTTGTTTGTTT
GTCTGTAGCATTCAAAAATTCAGATTATGTCCTGAGCTTGACTTAAAATG
TACTAACGTAGTGTTCTCCTTTGCAATGGATTGGGCTAGCACTATTTGGG
GATTGAGAAGCACTCTACAAATATACTTTACTGAACTTGACGATCCCATG
TCAGACGCTTGCCGATGTTTTGTAAGCTATGGTGTTCTGCACATAACTTA
TTTATTCAGATGACAGAATTCAGTTTTATACTCTGTCCCATTTATGGTGT
ATTTAACTGAGTCTTAATAAAGCTTCCATTATCTAAAAAAATACTCTGTC
CCATTTTAAGTGCAGTTGTGGATTTCCGTGTACAATGTTTGACCATCTGT
CTTATTTGAAAAATTTAAAAATAATTCACTCATAAAGTACTATTCATGTT
TTGTCATCTAATAATAATAAAAACACTACTCATAAAAAAATTCAAATAAG
ACGGACACACAAATCCACAACTGCACTTAAAATAAGATGGAGGTAGTACT
GAATGCAGGATGCTACGGAAACAAGGATTAACATGGTTTATGAGAACAAA
ATTTCGAAGAAACCGTCTACACTGATCAATAAAATTTTCTCTTTGTATAT
CCCGAAATGGAGATCACTGCCCAGCAGCTCAAGGAGTGCTACAGCCGGAC
AGCCAGAACATGAGGAGCTGTGGTGCCGCCCCTTAGTAAAGTTTGTAGTT
CTAAACTTGATTTGACCTTTTCAGAACGGGTATATAAGGTTATATTCAGT
TTAAAAATGATTCAGTTTTCAGAATGTTCTATAGTCGACCTGTAACTCGT
TTTTTTAGGAAAGGTCAAACTTTAACTGAAATCTTAGAAAGGGAATCGTC
ATGTGGTTTCTGGCCGATGTTAGTGAACGGTCAACTTCTGAACCAGCACA
TAAGATTCCAGTAATCAGTCTAGGGACAAGGATGCAATAGTAACGTATAC
GAGTCTACCTTAATTTTCTATATCTGCAGCTATCGTGTGAGGACAATAAG
CCATTGTCTCGTCACAACCAGAAAGTAACATAAGCATACTTATATTCTTA
TGCTAGAAAAGAAACAAGAGGATCGAGGCACATGGTACTATAGTAGCAGC
AGAAACTCATCGCTGCTGCAAGCTTTTTTTTTTTTTTTTGAACAAACCGG
CAAGCTGCCAATTTCATTGAATAGAGAAGGAGCATCGCTGCTGCAAGCTC
AATTCATGGCTTCATACAAGGTATAATAAGTTGCTCCCTTTGTCTGGTAT
TGCTACTTTACTTCTCTGTGTTGTGTAATTTTTGTTTCCGTAAGTTCTCC
ACCGGCTTCCCTCAATTTACCACTGGTCTCAGTGCTAGCTTTGCCCTGAT
CCATCCATGGCGGGCTTGCCGGCAGAAGCAACTGCAACAAAGGTGGCGAT
GCTCGCTGTACTCAGGCCAGCGTCTCCACCACCTTCAGTCTCATAGAATT
TGTTCTGCTTCTAATTCTTACACTCCAATTGTTGCTTTGTTTCTGCTACC
GTTTTATGCCAAACTGAAGTGAACATGTGAGTATTGTTTGCTGTTAATTA
GTTAGTCTTATTCTCACCAGTCCTATATACAATTATGTAATTGTAAAAGA
TGCACCATTCTTTAGTTGTAGTCCCATTTTAAGAGTAGATACACTACACT
ACACAGAAAAAAAAAACATACTTCTATGAATACCTCACATGATAAGAATG
TAGTAATACTTTTTAGTGTTGGTTATGTACCTCATACTGTGCATGATTTG
TCCCTAGAACTTTAGTTTAAGTATGATAAGCTAATTATTGTATTAATATA
AATGGCAATTCAGTAGTTATACCCATGGATGTCTATTTTATCAATACAAA
AGTTTTAGTGAACATTATATATTTTTCAGATCATGCTAACAGATATCGTG
CATTCCTTGCCAACCTACAATGCTGTCACTTTCTGAAACGTTAAAAGTGG
ATCTCCCTTGCTGATTTTTCCTATGGCAACCATATTAGATTCTTTGGTTG
GATCATGTGCCAATAAGTTGAAAGAGATTATTACTGAAGAGGTGATACTT
ATTCTAGGGATACAAGAAGAGCTCGCAGAGTTGCAGCGGAAGACTGAACT
CATACATTGTTGTATTAGTGATGCTGAGGCAAGGAGGATGGAAGAGTCAG
CAGTTGACAATTGGCTTGGTCAGCTAAGAGAAGTTCTATATGATGTTGAT
GATATTATTGACTTGGCTAGATTTAAGGGAAGCATTCTACTAACTGATCA
TCCTTCATCGTCATCAAGGAAGTCAATTGCTTGCACTGGCCTGTCAATTT
CCACTTGCTTTTCTAATGTTCAAGCAAGTCATGAGGTTGCTGTGAAGATT
AGAAGTCTCAACAGGAAGATAGAAAACATTTCGAAGGACAGAGTATTTTT
GACACTCAAGAGTACGGTTCCTACTGGAAGCAGTTCGGTATTGAGAGTGA
GAAAAAGTTCCCACCTACTTGAGCCCAACATTGTTGGCAAGGAGATCATA
CATGCCTGCAGAAAAATGGTAGATTTAGTGCTTGAACATAAGGGGAGAAA
ACTTTATAAGCTTGCAATTGTTGGGACTGGGGGAGTTGGTAAGACAACAT
TAGCTCAGAAAATATACAATGATAGAAAAATAAAAGGAAGTTTCAACAAA
AAAGCCTGGGTTTGTGTTTCCAAAGTGTACTCTGAAGCTTCTCTTTTGAG
AGAACTTCTTCGAATTATGGAAGTTCATCATGATCAAGATGAATCAATTG
GAGAGCTCCAGAGCAAGCTTGAAATAGCAATTAAGGAGACAAATTTTTTA
CTTGTGTTGGATGACATGTGGCAATCTGACGCATGGGAAAATTTATTAAG
AATTCCATTGCATGCTGCCGAAACGGGAACAATTCTCATAACAACTAGAA
ATAATATTGTTGCCTTAGAAATTGGAGTGGACCATACTTATCGAGTTGAT
TTGATGTCAACCGATGTAGGATGGGAGCTACTTTGGAAGAGCATGAATAT
CAGTGAAAGCATAGAATTGCAAACTCTGCAGGATGTTGGGATTGAGATCG
TTCGCAAATGTGGTTGCCTTCCTCTTGCAATCAAGGTTATTGCTAGAGTG
TTAGCGAGTAAAGAACAAACAGAGAACGAATGGAAAAAAATATTGAGCAA
AAATGCTTGGTTCATGAACAACCTTCCTAATGATTTGAGAGGTGCTTTAT
ATCTGAGTTACGATGAGTTACCACGTCATTTGAAGCAATGCTTTCTTTAT
TGTAGTGTATATCCTGAAGATGCAAACATTTACCGTGATGATCTTACAAG
GATGTGGATCGCTGAAGGCTTTATAGAGGACCACGGAGGTCAACTACTAG
AAGAAACAGCAGACGAGTATTACTATGAGCTGATCCACCGGAACCTTCTT
CAACCCGATGGTTTATATTATGACCACAGCAGCTGCAAAATGCATGATCT
TTTAAGGCAGCTTGCTTGTTATTTGTCAAGGGAAGAAAGTTTTGTTGGAA
ACCCAGAATCATTGGTAGGTAACACTGTGTCTAAACTTCGACGTGTTTCA
GTCGTCACAGATAAGAACATGGCAATGTTACCTAGCATGGACAAGGTGCA
ATGTAAAGTAAGGACTTGGAAAACTTCTTATGAGAAAACACTCAGAGTTG
ATAACTCATTTTTCAAGAGATTTCCTTATCTTCGCGTCTTAGATTTGACT
GATTCATTTGTACCAAGCATCCCACGTTGCATCGGGAATTTGATCCATCT
ACGTTTGCTTGATCTTGATGGTACCAATGTATCTTGTCTTCCAGAGTCTA
TTGGCAACCTAAAAAATCTTCAAATATTGAACAGTCTTCCTTCAGCGATC
ACCCAACTGTGCAATTTAAGGCGCCTTGGCCTCAATTATTCACCGATAGA
TCAAGTTCCGAAAGGGATTGGCAAATTGGAATTTCTCAATGATGTAGAAG
GGTTTCCAGTCTATGGTGGCAGTAGTAATACTAAAATGCAAGATGGATGG
AACTTGGAAGAGTTGGCTCATCTTTACCAGCTAAGGCGGCTTCATATGAT
TAAATTGGAAAGAGCAGCTTACAGTACTACTTACCCACTGCTAACAGACA
AAGGGTTTCTGAAATTTTTGTATCTATGGTGTACTGAACGTACAGATGAA
CCATACACAGAAAAAGATTTCGGCAATATTGAGAAGATCTTTGAGCAGCT
AATTCCGCCATGCAACCAGGAAGATCTTGCTATTGTTAAATTCTTCGGTC
GCCAGTATCCCTTCTGGATAGATTCTACCCATTTGGCTTATGTAAAATCC
TTGCACCTCTTCAAGTGCAAATTCTGTATGCATCTTCCACCAGTTGGGCA
GCTACCCAATTTGAAATATCTAAAAATTGAGGGAGCAGCTGCAGTTACCA
TTATTGGACCCGAATTTGCTGGCCGCAGGGTGAGTAATCTTGGACGAACA
GTTGCTTTCCCCAAGCTTGAAGAGTTGCTCATACGAGATATGCCCAACTG
GGAAGAGTGGTTCTTTATTGATGAAGCAACGTCAACTGCTAAGGAAAGGG
TTGATGATGGAGATTCTGCAATGCCAAAAGAGAAAACCTTACCTCCAAGG
ATGCAGATACTGTCACGGTTGAGGAGGTTGGAACTTTCTGGCTGCCCAAA
GCTGAAGGCTCTTCCACGGCAGCTTGCACAGATTAACAGTCTGAAGGAGA
TAGAGCTAAGATGGGTAAGCAGCCTGAAGGTGGTGGAGAACTTCCCCCTC
CTCTCTGAGACGCTTTTGATTGCGACATGTCAAGCCCTGGAGAAAGTCTC
TAACCTTCCTCAAGTGCGAGAGCTGCGCGTGCAAGATTGTCCAAACTTGA
GACTTGTTGAGGAGTTGGGCACTTTGGAGCAGTTGTGGCTTTATGAGGAT
ATGCATGAGGTCTCTACATTGTGGGTGCAAGGGCTTCAACAGCAGTGCCG
GCAATGTCATGGAGAGGATCTTGATGTCTACAATTGGACATAGTGATAAT
GTATGGATGCCAAAATTATTTGGACACTTCGGTTGTTTGATGCAAGGTAT
GTGATTTTATATACTCTGGATTCAGATTGCGCCCATTTTTTGGCATGCTA
TTGTGTACATAGATATATATCTTTTGCTTTACTAGATCTCGGTCTTGAGG
ATGAAAGGATCTAGTACTTTGTAATATCGGATATTACAGATATGACAATA
ATCCCAAAGAAATGGCAGTATAAGAACTACATAACTGTACTTTTAGTTTG
TTCCGGTAATCTTCTATTAGGTTCTGCAACTTCCATGCAGCTCATTATCA
GCACATCAACCTTATATTGAGCAGGAATCAATGAATGGATCAATGGGTAG
ATGGTAGGAGTACCAGACTGACTGTGTGTATATTCAGCAAATTTAGTCTC
CCTGATGGTTACAGCCTACCTTAACTGAATTTCACATCAGCAATGATTGC
GTGCAAGGCCCTTTTTCCTCCACCAGATGATGCTTAAGGACCACAAAATC
CATGTATATCTTGATGAACAGAAAAGAAAATCAGTCCTTCCATTATCCAA
CATCGTTTTTTATCGGGTCCATCCTTTTCCATTTAAACACTGAACAGAAC
AGCTTGTTACTCTGTCATCAGGAGAGATATTATGACCAATACCCAAGCTT
TTTCCCTTGTTATTCCATATTGTTGAATTAACTGTAGTTTTGATGCATTC
ATGTGTTATGCAGGGGGATGCTGACCAGTATCCCTTTTGGATACTTCAAC
CTTCCTAATGTTCCATGTAAGCTGTTTTCCTAATTTTTCCCATTGCAATC
TGCTCTAATAGCAATGGCTTGTCTGCTACATCTCCTGTACAGGATTCAGA
ACTCGAGTTCTTGCCACAAAATGGTTTCTGTACACATAAATATGGCTAAA
ATTGTAAATGCAAAATTTCAAATGCCAACTGCGATTAACAGCAGATTGAG
TTGCTGGTGGAGGTGAAAACTCTTCTATGCTTTAGAGTTCACTCCCAAAT
CATCAACCCTCTTATGGACTCTGAAATCAGAATCGAGTTTTGTGTCCAGT
TATTTCAGTTCAGTGCTCTAGTTTCATATCATCTGTTCCGGGTAATTAAC
AACTGAAGTAGAAATTATCCTTCCCCTGAACTGAATCGCAAATGCATCGC
AACGCAATCAAAGCTGTGGCGAAATTCATCTATCCAGCGACGAGAAGAGA
GGAAGGGAGGGAGGCGTCACGTACCTGGGTTGAACTCGAGGAAGAGGAAG
AGGCCGCGCCGTTGACCCCGGGCGCCGTGGCGGCCAAGGGGCCCATGGAG
CGCTCCAACTTCTCCTCCGTCGGCATATCAGGCGCCATCGCCGCTCTCCA
TCTCCGCCTCCGCTCTCCATCTCCGCCTCCATCTCCGCCTCCGCTCCCCG
GCGCCATCGCCGAGGTGGGGGGTTGGACGGCCGTACCAGGTGCTCCACGA
TGTACCTCACTCGCTGACTCATCGGAGAGCTCGCCCGCAGCAACGGCAGC
TCCATTCTCCACCATCAACCTCGCCACTCGCCGGAGCGCCGCCGTCGCCG
TCGGCGGCCCACGCGCCCTTTTTCCAACGACAATACGAGATAATCCGAGG
GCTTATTCGAAAATGATCCTCCAATGCTTAGGCGTCCTTCAGATATCCCG
GCCCATTAATTAGAGCCCACACGTTAATCGCAAACCCCTTGATGGCCCAT
AAAATAGTTCACTTGCAGCACGATGGGCTGTGAAAGGGTCCAAAGTCCAA
ATATCGCCCCCTTTGACAGCCCATACACTTTGGGCCTCACTTTGCTCCTG
CCCTGTGCTGACGGGCCGCATGTCCCCGTAGTATCGTCCCGGCCCATAAA
TTAACTGGAATGCCTTGATGGCCCATATAATACGGGCCTACGTTGCTTCC
GGCCGCCATGGCAGCCGCTCGCCGGAGCTCCGCGATATTATATACTCCCT
CCGTTTCATAATATAAGTCATTCTAACATTTCCCACATTTATATTGATGT
TAATGAATCTAGATAGATATATGTCTAAAATTATTAACATCAATATAAAT
GTGGAAAATGCTAGAATGATTTACATTGTGAAACGGATGAAGTATCTAAT
ATGTTTGATGGTTGGCTTTTGGGGGTTAGACAAGAAGACGAGGAAACTCA
TACTTGTAGCAGCATCTGCTATATGTTGGGCTCTGTGGTTGAGTAGGAAT
GATATGGTTTTTGATAAATCACCATCTATCTCATATATGCAGGTAATATT
CAAGACAACATATTGGCTCCGGTTTTGGGCGTAGCTGTAAAAGTGTGAAG
ATGATGGAGAGCTTATAAAGGTTGCATGTCGTAAACTTGAGACAACGGTT
ATGCAACTCTTTGCAAACTATGGATGGAGATTCACAAACAGACTTAAATA
AATGTGTACTCCTTATCTTGGTTTGCTCTTTTTATTTTGTTGGGTGTGTT
TATTTCTATTTGTACTACGCCCTTTGTTTGAGTGAGACTTTGTAATAATT
GGCTGTAGCTCTGATGAGCAAAGGCCGGGATGTTTATTCCATTATCAAAA
AAAATGAATTGGTATATGTTTACTTTGTCAACAAGAGTATGAGATGCCAT
AATCCCATGACAGAGAGGAAACAAAACTGAAGCATGTGTGTCCTTCCTTC
TCTATCTGTTTTTTTTTTCTAATTCAAGGGCGCAGCTAGTTGACTAGTTC
CACATCATGGAATCTTGAAGCCAACAGTAAAGTAATCACATACTCTCTCC
GTCCAAAAAAAAAAAAAAAAGACAAACCCTGGTTTCCGTGCCCAACGTTT
GACCGTCTGTCTTATTTGAAAAAATTATGAATAAAATTAAAAAGACAAGT
CACGCATAAAATATTAATCATGTTTTATCATCTACAACAATGAAAATACG
AATTATAAAAAAATTTCATATAAGATGAACAGTCAAAGTTGGACACGCAA
ACCCAGGGTTTGTCTTTTTTTGGGACGGAGGGAGTAGAAGTAAACTGTAG
ATCAATCACATGGAAGTAAACTGTGAACTAATCACATCGACTAGACAAGT
GGACATGCACAAAAACGTTGGGTTGTGGAGCATAGACAAGTGGACAATAA
CTCAAAATTGGGTCAGCGGTATTAACGTGGGAAAGATAAAAGAAAAGAGT
GGTTCAGCACTTGTCTAGTCTGAATGTTCAGCTAGCTATGCAATATATGC
AAGGTCTTACCACTCCCTCCTGCAGTACTGTTGCTTTGTTCCACTGTTGT
GTGTGTGGCATTCTTGTACTGCATTTCTACCAGCTGTGGGTAAGCTCAAG
ACATATAGCTGAATTTACTTCCTTTGTTTCCTTAAGATAATCTGTAAATG
CTCGTTTTGATTGCAGGCACGGTGTTTGATCAGGATCAGTCGCGTCTATT
TCTGTCTGCACTGTGATCGATTGAGACGAGGTCTGCTAGGAAGGAAAATC
TGCTTCATCTGAATAAACACATATATACTGATATCTCCTTGTAGCAGACA
CTCTCCCGTCGGTGGATGTCAACACATCACCTGTATTTTTGGTATTATCC
CATTGATCCTTCTAGTTAACCTTCTGAATCATTCAAGTTCTACATCGGTA
TAATTAGCATACTATACACTTCACCTGTTATTTTCATCTCTCCCCTTTCT
GCAGTTGTAGCAGCACAATCAGTGGTTCTCTCTTGATGACTGGCTTATAA
TGTTCTGAAATCCTTTCTACACTTGGCGTATCCACTCAGTTTCTTTTGAT
CTTCACTAATCTGAGTCTGTCGAGTATCTAAAGCAGATGGGACAGAGCAA
ACTTCTGTTACGTGACTTATGTCTTTTCATGCTGAATTATCACTCCATAA
GGTAAGATTTGCATGCAATATACTTGAGTAAAACCCCTCAACTTGTTTCC
GGTTACTTCTTTCTCCTCGTTTACCTTTAACCCAAGAAGCTTACCCGAAA
TGTAACCCCATTATTCCAGGTCTTTAGCTTCAGTATGCTAACTGGCTCAA
AACTCATGGCAAAACAACTTATTAAAAACCTTACCGAAATGTAACCCCAT
TATTCCAGATACTCTGAAACTGATTGAACTTTTGTCCATTTTCAGATCGT
GTAATTCTCATAAGTAATTTACTTAGAAATTTTGGTGCATCACCATCAAC
GAGTTTCTCTATGGCAACCATATTGGGTTCTTTGATTGGATCATGCGTAA
ACAAGTTGCAAGGCATCATTACAGAGGAGGCAATCCTAATTTTAGGTGTA
GAAGAAGAACTCAGAAAACTGCAGAAAAGAATGAAACAAATACAGTGCTT
TATCAGTGATGCTGAGCGAAGGGGCATGGAAGACTCAGCAGTACACAATT
GGGTTTCTTGGCTAAAAGATGCTATGTATGACGCTGATGACATTATCGAT
TTGGCTAGTTTTGAAGGAAGCAAGCTATTAAATGGCCATTCTTCTTCACC
AAGAAAAACAACTGCATGCGGTGGGCTTTCACCTCTCTCATGCTTTTCCA
ATATTCGGGTTCGCCATGAGATTGGTGATAAAATTAGAAGCCTGAACCGA
AAATTAGAGGAAATAGCAAAGGATAAAATATTTGCAACACTTGAGAATAC
ACAGTCATCTCATACAGTTTCAACATCAGAATTGAGAAAAAGTTCTCAAA
TTGTTGAACCCAACCTTGTGGGGAAAGAGATATTACACGCTTCTAGAAAA
TTGGTGAGCCAGGTGCTTACACACAAGGAAAAGAAGGCTTACAAGCTTGC
TATTATTGGAACAGGGGGAATCGGAAAGACAACACTTGCTCAGAAAGTAT
TCAATGATCAGAAATTAAAACGAAGCTTCGACAAACATGCATGGATCTGT
GTTTCTCAGGACTACTCCCCAGCCTCTGTTTTGGGACAACTACTTAGAAC
CATCGACGTTCAATACAAACAAGAAGAATCAGTTGGCGAGCTATAAAGCA
AGATTGAATCGGCCATTAAAGACAAGAGTTATTTTCTTGTGTTGGATGAT
GTATGGCAGTCTGATGTATGGACCAATCTACTACGAATTCCACTATATGC
TGCAACCTCAGGAATAATTTTGATAACTACTCGGCAAGATATTGTCGCTA
GAGAAATTGGGGTTGAGGAACCCCATTGTGTCGACTTAATGTCACCAGCT
GTTGGTTGGGAGCTACTCTGGAAGAGCATTAACATTGAGGACGAGAAAGA
AGTGCAAAATCTGCGAGACACAGGGATTGAGATTGTTCAGAAATGTGGTG
GGCTACCTCTTGCAATCAAGGTTATTGCTAGAGTTTTAGCAAGCAAAGAT
AAAACGGAGAACGAATGGAGAAGGATTTTAGCTAATAACATTTGGTCCAT
GGCTAAACTTCCTAAGGAAATAAGAGGTGCTCTGTATCTGAGCTATGATG
ATTTACCACAGCATTTAAAGCAATGCTTTCTTTATTGTATTGTATATCCT
GAAGACTGGACCATTCACCGTGATTACCTTATCAGGATGTGGGTTGCCGA
AGGCTTTGTAGAAGTGCACAAAGATCGATTACTAGAAGATACAGCAGAAG
AATACTACTATGAGCTAATAAATAGAAATCTCCTCCAACCAGTTGACACA
TCTTTTGATCAGAGTATATGCAAAATGCATGATCTCTTAAGGCAACTTGC
TTGTTATATATCAAGAGAAGAATGTTATATTGGAGATCCAACATCATTGG
TGGATAATAACATGTGTAAACTGCGACGCATTTTAGTTGTCACCGAGAAA
GATATGGTTGTCATACCTAGCATGGGTAAGGAGGAGATTAAGTTGAGAAC
TTTTAGAACCCAACAAAACCCACTGGGAATTGAGAAGACATTTTTCATGA
GATTTGTGTATCTTCGTGTTTTGGATCTGACTGACTTACTTGTGGAAAAA
ATACCAGATTGTCTTGGAAATTTAATTCATCTACGTTTACTTGATCTTGA
TGGAACCCTCATATCCAGTGTTCCAGAGTCTATTGGTGCTCTAAAAAATC
TCCAGATGTTACACTTACAGAGGTGTAAATCTTTGCACAGTTTGCCTAGT
GCAATCACTCGGTTATGCAATTTAAGGCGGCTTGGTATTGATTTTACATC
AATAAATAAGGTTCCAAGAGGGATAGGAAGACTACAATTCCTCAATGATT
TAGAAGGATTTCCTATTGGTGGTGGAAGTGACAATACTAAAATGCAAGAC
GGATGGAACTTGCAGGAGTTATCTCATCTTTCACAGTTACGCCGGCTTGA
CTTGAACAAATTGGAAAGAGCAACTCCTAGGAGCAGTACAGATGCATTGT
TGCTAACTGACAAAAAGCATTTGAAAAAACTAAATCTATGCTGCACTGCA
CCGACTGATGAAGCATATTCAGAGGAAGGCATTGGCAATGTTGAGATGAT
CTTTGAGCAGTTAACTCCTCCACGCAATTTAGAAGATCTTATGATTGAAT
CATTCTTTGGGCGAAAGTTCCCCACCTGGCTTAGTACTTCCCAATTATCT
TCACTGACATATTTGAAACTCATAGATTGCAAATCCTGCTTGCAGCTTCC
ACCAATCGGACAGCTACCAAACTTGAAATACCTGAAAATTGTTGGAGCAA
GTGCAATCACCAAGATTGGACCCGAATTCGTTGGCTGCTGGGAGGGCAAT
CTCAGATCCACAGAGGCAGTTGCTTTCCCTAAGCTCGAAGTGTTGATCAT
CAACAATATGCCCAACTGGGAGGAGTGGTCCTTTGTTGAAGAAGAAGAAG
AAGAAGAAGAGGTGCAGGAGGAGGAAGCATCTGCAGCAGCCAAGGAAGGG
GGAGAGGATGGAATTGCTGCTTCGAAGCAAAAGGGGGAGGAAGCCCCGTC
TCCAACTCCAAGGTCGTCGTGGCTGCTGCCTTGTCTGGAGGAGTTGCAAC
TTTTGGGCTGCCCCAAGCTGAGGGCTCTCCCACCACAGCTTGGACAGCAG
GCCACCAACTTGAAGAGACTCTTTATAAGAGACGCAAGATGCTTGAAGAC
GGTGGAGGACCTCCCGTTCCTCTCTGGTTACCTTCGAGTTGATGGATGTG
AAGGACTGGAGAGGGTCTCCAACCTTCCCCAAGTGAGAGAGCTGTTTGTA
AATGAATGCCCGAATTTGAGGCATGTCGAGGAGTTGGGTGGTTTGGAGGA
GCTATGGCTGGATGAAGGTATGCTGGAGATCTCTTCACTGTGGGTCCCAA
GGCTTCTGGAGCAACACCGCCAGCTCCATGGAGATGAGCATGAGCTGGAG
GCCATCGAGTGGCTCTGAGACTCAATTAATTTAGATGGCACAAGGTATGT
ACACTAATTGCTTGGGATTTTTCAACTGGAATAAACTAATCATTGGGTTG
TACGTTCATCCTGCCCCTCTGTTCTTCAGTTGTATGCAGCTAATCTAGCG
TTTGATAGTTTCCTTAGTTGTTCATGTTGTGTGCATTGACTGATTGTTTA
ATGACCTATATGATTTTGTTTTTTTTCACTAGTGCTGCATGTAACCATTT
CAGTGTGGTCAAGATTTTCATAAAATGATGGATATCCATCCAAGGACTTG
AGGTAGTTAGGGAGAATCATTTTTTCACCTTTGGTACACAAACTGCATAA
GTAAAGGAGATATATGGGCCAAGAAATAAATATCATTTAGTTCAGATGCA
GAACAGTTTACTTGCATTCAGCCCTCAATGACCCAAGTGTGTTTTGTATC
GAGATTATGCATGTACAAAGGAGACATTGAAGGGAGCACATATTATCTTG
TAAAAACAAGTAGAGACGTCAATTTTTCATGAAATATTTCAACTGTGCAA
TATATTAGGCATATACAACGGTCATTTTAGACTTGCAAGCGATACAACGC
CCAATTCTACAGATTTTCGGCCTGCAGCCTGTTGGCAGCAGGACATTGAA
CACAAAAGGGGCAGCGCCCAACATCTGCTCCTAGGCCACTAAGGTTTGTT
TGGAAAATAAAAAGCTGCCTAAATGCCTTTGTATTTGTTCCAATTGATTA
ATATTTTAGTTATATCCCTAAGAAATAAAATAAACGGGGTATATTGCCCT
ACCTACATGCTTATGTGTAGTTCATATGTGGCTTTTTCTTAGACTTTTTT
TTTCTTGTGTCTAGTAGGTTTAACTCCAGAAAACTTGTTTTTTTTTTGCA
AAAACTGATCAACCTTGTATTTTATTTTCCTTAACTAAGTTATTGAAGTA
CCAAATTGCTTATATATAGCGATGCTTAATTTGTGTGTGCTTGTTTATTT
TGTAGGTTGCTAATCTCGAAGATTTGGGCAGTGCAGGCACTTTCTTATTT
GTTTGTTATCTTTACCTAGTTACTGATCTATGGAAGATTTAAGAAATCCA
AAAAAAAAAAGAAAGAAAAATAAAAATAAAAAAAAGGTAAAACTAAGCAA
AAAAAAAGAAAAAAAAAGCGGGCATTTGCTTTACCTCATGAAATGTATTT
CATGTTTTTTTTTTATGATTTGTGTGTTTCTTCTTCTTCTTCTTCTTCTT
CTTCTCGTAGGTGTGTAGGTAACTCCGCCTATGTCACTTGAGGTGTGATT
TTAATGACATAGCCGGTCCCAAGCCCGGAAAAGGAGGAGGGGATAATCTT
GTATATATACTTGTCTAGTGAAACGATGCTGTGCTGCTAGGTGGATCATT
GAAAATTTTCTTGAAATTTGCTGCATTCTTGTCTATTCAATTATTAGAGG
CACATCCACTCTGCTGCTCGCCTGCTCTATTGGACAAATTTGATTCTAAA
CTATTTTAGGTCAACCTCATTACAATCCAGTTTTCAAGTAAAAGCAATTG
AACACATGCACCAATTCATTCTCCTCCCAGTCCCCTGTTTGGGAGCACGC
ACAAGCTGCAGGATGGGCGACTGTCTGGCTGACAAAGCCGAATTTGGTCG
ACAAGAAGATATCGGGCAGCGAGCAGGTGGCTGACGAGCAAGTGGTGACG
GTAGCGGATGGTGATATGGTTTTGTCGGCGCAGCCTGAAAAGGAGATGAC
CGCGGCAATGCTTCTTAAGTCTTCGGGACACACTGGTTCGCACTATCCAG
TGACCGGCAGCAATGAAGCAGTGGCTGTCGGGCTTGCGCCGCACATGACA
CCAATACGCCGCAGTGATCGTTCCAACTCCGAGACAGCCCTCGGCATCGC
TTCGGCCGATGATGACTCTCTGTTGAAAGCGATGAAGAGGAAAGCAGCCA
TCAATCTGGATGATCAATTTGCCCCTTATGGGGCAAGGCTGGCCTTGTTG
GCTTCCCCTCAAGGTACACCTAATGAGCCTTTTACAAGTTCTTGTTCCGC
TTCTCAACTTAGTTTTTGTTCGTCTTTAAACCGTATTGGGGTCTCTTTGG
GAAATAATTCTGCTGAGGTTGATTTTTCTATTAAAGCCCTTAAGCACATC
AATGTTGACAAATTGAAAGTAATCCCTAAAGCAAACTCTTCATTTTCCCT
AAACCAATGCCGCCATGGATGAGCTTGGAGTTAAGGGGTGCAGGGATGGC
AAAGGCTGTGAGAGGGAAGGGAAGAGCAAATTGAGTGGCGGGAGATCATG
TTCAGATATTTACCGACGACGGTTGGGTTTAACCGGGGGTGAAGACGAGC
GGCGGTGAGCTGGCGTCCTCCCGGGCTCGACGCGCGGCGGCGGCGAGGGG
TAAAATAGCTGGTTCGGCGGCGTTCGGTTCGAGTTGAGAGAGGGAAAGTT
ACTTACACCTTTTGTGTTTAAATGAGCGGCGAATTTGGAGGGTTTCATCC
TCGGTAGAGCCGAAGTCAGCTTCGGCGTCGACATCGGGTGGGCGCGCATG
GCGGCAGACGGCGGCGAGCTGTGGCGGTGGCCGTCCCGGATTTGTCTTGA
CAAGATTGGTGCGACGACGGTTGGTTGAGGCGCACCGGACAGATGGATGG
CGCGCCAAGGCGGCCGGGCACGCGCGGGCGGTCGTGGAGCCGACACGCGG
CGGCTGCTGCGGCGCGACGCGCAGGGCACCAAGGCAGCGTGGCAAGGGGT
GGAAAGGCAAAGAAAGGCCACGGTTTTGGATGGGTGTGGTCCCCCAAGGA
TCAATTCTAGACTTTGCAAATATTTTGGTGGATGCTGGGCTGCTAGGGCC
GGACTAGGCATTTCATCGAGCAGCTCATGTGCAATGAACAGTGAAATTCA
GAAATTTGACAAATTTGCCTAAGGAGAAAAGAATTTCTCTTGGGGTTTTT
GAAGGGTTTTTGCTAGGGTTTTTTACTATAACTAAGTCTCACAAATATAA
GGGTAATTTAAAGAAGGTTTCTAGATTTAAAATTTTGAAAGAAATTTGCT
AAACTCACTAGAGTTTAGGGTAGGGGAGTAATTAGAATATTTTTGGGTAC
GATGGTATAGGGTAGGTTTAAAGGAATTTTAAAGGGGTAATACTTGAACC
AAAAATGAAGATTAAAAAGGATTTTGATTTTGCTAAATTAAGATTAATTC
AAGTCAAAAGCCAGCATGATGCAGTCAAATTTTAGATTAAAATTTGAGGA
TATTACATTGGAGCAGGCAGCGCGGTTCATGGACCCCGCCGAGGTGACCG
CGCCCGCTGCCGAGGGGCAGCACGGGGGTGCCATTTAGAAGCTCTGGGGC
AACGCCGACGAGGTCGTGCTCCTCGCCGGCGCCGCCACCTTCCGCGCGCG
CTCGTCCATGTCCCACGCCTCCCGGACATGGGCGCGCTCTTTGACTCCAT
CAGGGGCTGCCTCTCCCCGCACATTGACCAAGCCAAGGTGTACTACAAGC
TGAAGTGGCTCAAGGGCAAGTACCTGCACGCGGCGCCCGGTGCGTTCGCA
GGACCGCACGAACGCTGCGTGCACGACCTCTGCACGAGCGTGTGGGGCGC
CGACCTCGAGCCCCTTGTTGGCGACGATGAAGGGGCCGCCACCGCCGCCG
CCGACCAACCACGCATTGTCCCGGACGCCGCCGCCATGCTGCATGAGCTG
CATGCCGCCTCTCAGCTCCATCGCCGCCCCTCTGCGCCGCCCGCTGCCGC
TCGCCATTCTCAAGGGAGAGAGAGAGGGAGGGATAGAGAGAAGAAGGAGA
GAGAGGATAGAGAGAAGGGGTAGTGAGGATGATAGGTGGGGTCCACGTGG
GCCCCACCATTTTTTTATTATTGTGTGTGTGAAACCGACATGTGGCTCTC
ATAGGTTTTATTGTTTTTTGGATCGAATTGCCATGTAAGCGCCACGTCAA
TGCCACGTCAGATGAAGATCGAGTCAAATTAGCCATGTAGGTGCCACCTC
AGCCAAAACCGGGGTCAAATACTACCGAGGGACCTTATTTAAACAGTTCG
TAAGTTGGGGGACCTGTCGTACCCACTTTTGCAATTAAGGGATGAAAATC
AGACTAGGCGACAAATAGAGGGAACCAAAGTGAACTTATTCACAGCGAAT
CCCCTTGATGGGCCATACAATATGGGCCAAACGTTGCATCCGGCCGTAGC
AGCCCACGATCTCCCCGGGCGGCCGCTCGCCAAGCCCTCGCCGTCGCCGG
CCGCCCGCCGCCGTCGCTTTCCTCGTCTGAGACGGCGAACCCCTGCCCAC
CACACCGCCATGTTCGCTGCGAGCCCGGCCGGACCGCCATGTGCGGGCGC
GCACGATCGAGCATCCCCAACTCTGCCTGAACACACAACATGAATAATAC
ATGCAAGTTTCAGTCACTGCTACTCACTGCTTGTCTGCATCTGAAAGTTC
AGACTTTTACTTACGGATTCTATTAGTATTACTGCATCTGCACGCATGAG
AAAGTATTTCTTTTATAAAAAATATTTTCTTAAAAAGTTTTTAACCTAGG
TGCCCATGGATTTGATTTTTGACATGCTTAATGTGTGCTCATAGCTATCT
AAGATTTGGAAACCTGTGAATTGTGCATGGACTGATTTTTTAGGGCAACC
CTCCGGTGCATTCTACTTGCAGTATTCTACTACAAGTAAAATTAATCTCG
GCCCTTTATTTTAAAAGGTAGATTAGTAATCTTTTAATACAGCTTAGAGG
TAATTTTGGCTTGGGATTATTTCTTTTTCTCATCTTTTCGCCTTAGGTCC
GTCGAAACGCATATCGCCCGCGCCCCTGCGCCCCCGACGCAGGCACCGCT
TCGGTCATCGCAGGCGGCGGCGCGGCGAAAATCGCTGTCGGCTCCGGATC
AGGATCGCCGGCGAACTTCCTCCTCCGGCCCCCACCTCCGTCGCCACTCC
GCCCTCCTATCTACTCCACCGGCGGCTTGCCGACCCCGAAGCCCCCCTCC
CCCCCCCCCCCCCCCAGCCCCTGACGCAGGCGTCCGCATCAGTCATCGAA
GGCGGCGGCGCGGCGAAAATTGCCGTCGGCGCGGGCCGGCGGCTCTGCCA
GCATCAGGTCCGACACAAAAGCTCCCGACTCGCAGGCACCGCATCGCCGC
ATAACTGATGACCACTTTTTCCTCTGCTTTGCATTCAGGTACTGCCCATG
CTGCAAAAAGCATCAACAAGCGATGAAGAAATTAGATCTGTGGAGGCTAC
CGGAAGTTCTGGTCATTCATCTCAAAAGGTTCTCGTACACCCAATTCACA
AGAAATAAGCTTGAGACTATCTTTTTCAATGTCTTGATAATGAGCAAGGC
TGGTTGGTTTCTGCAGCATGAAGAAGGGAAGGGATGGTACAAGTTTGATG
ACGAGTGCGTGAGACCTAGAACTGAAGACAGTATAAAGACACCTGCTGCT
TATGTGCTGTTCTACACACGAGAATGATCAAGATACAGCTGCAATACATC
AAATATTTTTTCGGGATGTTTTGCCAAGTCTAGATCTTCCTACATATTCA
ACATATGGGGCACTTGAATCTCTCAAGTCACTAACCTATACAACAGCATG
TACAGATTCAATTGCTGACAGGACAACAAAAGACCTAGCCAGATTCTTTT
TGTACATGGCTTGGGGGTCCTACAATGTAATAGCCTGCTAGTGATTAGCC
TTGGTTCTACAAAATTCTTTTTGTCAACGAATTGTTGCGAATAATTTTAA
AACGATGTAACCTCTCCTTTTAAATTAACTCGTGTGATTGATCTGTTCCT
GTCGCGAGTACGACGCCATAGCTACTCCTGTGTTGCTCCATCCATGAATG
GCTCTTTGCCAATTCCTGAGAGTCAGATGACACTGACATGATGATCATTG
AAGGTCTGAAATCCCCATTCTGTAGCTTTGCTTTATGGACCAGGAAAATA
TATCCATGGTGATTTCTGATTTTGTCCTATCTCCAGAACTCTGCTGTTTG
ACAAATAACAGAAGATTATTTCTGCCCTCAGTTCTGTTTGGCCTGATTGC
CTTGGACAAATATTCTGACATATCTCAAGAACATCTTTTCTGCCTCGACA
TATCACAGGACCAGACCAGGTTGGATGGGCATCAGAGCTTTATGTGCAAC
AGTATGTTGATTGCAATTGTCATAAATAAGAACAATAAAAAAAATAAGTC
TAACTACTCATTAAAAACATCCCATACCAGAGTTTGATTAAAATCATCTA
AATGTCTAACTACTCATCTGTCATCTTATATCATTGACAAGAGTGAACTA
TCAGACTGCCACTGTCGCTTCCTTCTAAACCCATCAATTTGTTCCTATGT
AAAACCTTTGTCCAGCAGATCCCCATTCCAGTGCTCCATACGCTTGAGCA
TAAATAAGCCAGAAGACAGACGGCGATGGAGGGAGTGGAGAAGGCGGCGA
GGGCGGGGGAGTCGGACGGCGACGGAGGGGGGCGGAGAAAGCGACGCGGG
CGAGGGGATACGGATGGCGACGGAGGCGGCGAGGGTGGGGGAGGCAGACA
GCGACGGAGGGGGGCAGAGAAGGCGACACGGAGGGGGGCGGAGAAGGCGA
CACGGACGGGGAAGACGGACAGCGACGGAGGAGGCGGAGAAGGCAACGAG
GCCGGGGGAGGCGATGGCGCTGGAGGGGAAGGAGATGCCGATGGCGCTGG
AGGCGACGGAGGTGGCGAGGGAGATGGACGGTGATGGAGGCAGCGAGGGA
GGGGAACTGGCTACGGAGAGGGATGATGGGGAATGGCATCGTCGATTAGG
ATAGAGAGAGAGTGAAGAGTTAGATAAAGACAAATTACGATAATACCCAT
ACTCGAATTATCACCTTGGACAAATATACCCCTCCACATTTCTACTCCTA
TAAAATATGGTGGGAGTAGAATTAGATCTCAACCCTACGATTAAATACGA
TTAACGGTTCGGATTAATTTCTACTACAAGTAGAAAGCACCAGAGTGAGA
CTCGATTTTTTACGGGCACAGTGCTACGCTACTTGACTATGACTTCCCCG
AATGCAAAATAGACCTTTTGTTTTCTGGATTGCTCATAAGCATCGTCTAT
GTAGATGTTTTCAACATAAAAGTACCCATGGATCTGGTTGAGCCAACAAA
TGAAAGAATAACATCGTTACAAACAAATACTACTAATCACTAATCAGCCG
GTCAGAATCGCACAATATATATGCATGATGTTATATAACAAAGGCACTGT
TGATCCAACAAAACCTGGAAATAGTAGCACCCAAGGAGGAAGGTGGTGAT
CTTAAATCAATGGACAATAATGAATATCTGAATCTTCTCATTCGGTTATT
AGTTTCGACATTGTTGGTTGCTCTTTGATGTTCTTGCATATTTAACTCAA
GACCAAATTCATGTAGATGTAGGCAAATATTCATGTTCAATCTGTTGAAG
CATATAATTGCAGTTCTGAACATCTCTTGGCTAGAAAGCTGCGGCTGCCC
TGCAATTCCGCTGGCAGAGGAGAGGACTACAAGTGCAGCAATATGTTGTG
TGCAATTGTGCATGAGTGCACAAGTTGAAAAAAGGTAATATTATTTCATT
CCGAAAAGATAGAACAACCGTGAAAATAACGTTCAAACCAGTCAGTTCAG
AGGAGAATACGGTGATGGACAGAAGGCCAGAAAACAACCCAATGGTGAGA
ATCGATCATTTTTCTAGACAATGAATGGTGAGCAATTGATCTTGGTGAAG
CTGAACCAGATAAGTTGACAGCGTTACTGTTAGTGGTGATCAGCCCAGCC
ATCCGTAAATCCTTTCTTGCATTTTGCCCAATACAAGTCAGCAAGTCAAG
ATGTTCTTATCGTTTCAGAATAAGTGGACACTGGAATCTGTTCTTTTCAC
ATCCACACTGGGACACATACAGAAAAGCTAAATGGACATACCACCTAACA
GCAATATCTCTTGTCTTCCACTCTTTGTCACTGCATAAGAGCCAGCCCAT
CTGGATGATCCACGCAATCACCGGGGAACTTGCTCGTCATCTTCCTCGCA
ATAGGCGATCGATTTGCCGGCTTGCCATGGCTGCACGCACCAAAGGCCTC
GCTCTGGGGTGAGTCTTTCTTTCAATTCCTCGCAACATAGCATGTGCTTG
CCTTGGTTGTTGGGTCTGATGGAAATGTCGTCTTGCGATGCAGCAGACGC
GCCCCATGCCGCTGCTGTTCCCATTGATCTAGGATCACTCCGGTCTTGCC
TTTCATGCTGAGCAAGTTCGCCTTCTGTACTTGAGTAAAACCCCTCAACT
TTGTTGCCAGATATTTCTTTCTGGTTGCCCGTTTACCCAAGAAGCTATAG
AAAAAGGTAACCTCATTATTTCATTTTTTCAGATTCAGTGATCCAGTATG
GTCTTGTGGCAAAACACATGCAAAATAACATACTAGCTAGATATGTGCTC
CTCAAGTCACCATGATATCATCATCCAAGATAAATAGGAACTTTGCATAC
CAACTGAATAGGGGTAGAGGGATCACTGCACTATATGAAATTTACAGTGG
TTAGTATCAAATATTATTTTATGAAATAATTGCCTTCTTCCGTTCATTTT
AATATGTTAGACTGTGTATTGTTTGCTGTTAATTAGTTAGTCTTATTCTC
ACCAGTCCTATATACAATTATGTAATTGTAAAAGATGAACCATTCTTTAG
TTGTAGTCCCATATTAAGAGTAGATACACTACACTACACAGAAAAAAAAA
CATACTTCTATGAATACCTCACATGATAAGAATGTAGTAATACTTTTTAG
TGTTGGTTATGTACCTCATACTGTGCATGATTTGTCCCTAGAACTTTAGT
TTAAGTATGATAAGCTAATTATTGTATTAATATAAATGGCAATTCAGTAG
TTATACCCATGGATGTCTATTTACTAGGGTGGAGTACTCTGAATGAATTT
CAGTCCAAAACTCCAAATATCTTCCCTGACATGGGAATCTTTTTAGTAGC
ACGATGGAGAAATTTATATATGTAGCTGAAACATCAACCTCGATGGCTTG
TCTTGCCCGTGCAATTTGCACACTGGAAAACAAACTCATGCACAGTGGGA
CATAAACGGTGAGATGGATAAGAGAGCCATTGTACTATTTGAACACTGCA
TAAGAGAGCCCCTCACAAGGAACTTGCTCGTTGTCTTCCTTGTGACCAGC
GATGCCTCAGCTGCACGCATCAAAGGCCTTGCTCTCAGGCTCAGCTGAGT
CTTTCCTCACAACATAGGGTTTGAACAATTTTCTGCTTGTTGTGGTAGCT
TAGGAGCTAGCCAATCGAAACGTTGGCTCGCTCAGTGGTCATCTTGCGCT
CCAAAAGACACCCGCCTACTCCATTGCCATTCCCATCGACCCGGTTCACC
TCAGTTCTCATGCCAAGCAAGTTCGTTTTGTCAACTTGAGCAAAATTAAC
ACCACAATTTGAGCCGCTTCCTTCTTTCTCGTTTTCCCGTTGATCCAAGA
AGCCACCGAAAGGTAACCCCCTTAATTATTTCAATTCTTCAGCTTCAGTA
ATCAGTATATGCTTACTTTCTCAAGACAGATTGCAAAATAACATGCTAGC
TAGCTAAAGATGTGCTCTGTAAAAAAGATGAGTGATTTTATAGTCCTTGA
GGAGGTACCATATTTTCTAGTGTAAAATTTGGTACCTCTCGATACCTCCA
GTACTAGAAGGTACCAATTCTGAATGTTTTACGGTGTTTGCATTCCAAAA
AGGGTAAAGATCCAACGCCCCTCAATCACTGTCGAAACTATATTTTGGCA
ATATAAACGGGGTAGCACACGAGACCTAAAAGTGAATGGATCCAGAGATA
AGGATTTATACAGGTTCAGGCCCTCTCAATGAGAGGTAATACCTTACTCC
TGTTTAGGGATTTGAATCCGCCGGGTGTAGTATAGATCTGACGATCGGGT
TGCGAATCTCTGTGTTCATGCCCTTGGAGGGGCCTCCCTGCTCGCCTTAT
ATAGGTTGGGTGACAGGGTTACAAGATAGAAACTTTTTTGAGGGGAAACA
CTGTAGGGGAAGCCCCCACAGTTAATATATTAAACGAAACAAAAGGTTCA
AATTACAACAAATTAATCCACAAATTAAGAGAATCTCTCTCTAAAATATT
AAGCCTATGGACTAATAGGGAGAGATTAGTCTTAAAGAGAGCTCTCCAAA
AGGAAACTGAACGGGCAACATTATTAAAAATTAAACAATTCATTTGCTTC
CAAATATTCCAAGCAACATAGCGCACCTTCTCAACACAGTGTGAAGACAT
ATAACAATTCTTGGTAGCAAACAACATTTCACCAAAACTAAGGGATAAAT
CCCAAATCACACCAAATTGAGCTCAACATTCAGAACTGAAAGGACACTGA
AAGAAGGGATGCAAGGTTGTTTCTCTCATTCCTGTAGAACACAAGACACA
GCTCAAAGAAGCATTTTCAGGGGAACAACGCCTTCTGTCCAGCATATCAT
AAGTGTTTAAGCGATCTATTAAAAGAAGCCAACCAAAAACTTTGACCTTG
GAAACTGTTGATGCGAAAACACGAGGCCTGGGAGATCTGCTTAACTCCAG
TGCAGGTCCAAAACTTGCCTCTGGGTGTGTGAGCGTGCCAGTTGATTACT
GTAATCAACAAGAAACAAAGACAAAGAAATCGCTGTTAAATCCATAAACG
ATAGCCGATCGGCTAGGTGCCGATGACATATCATTTATTTTTGAGCCGAT
GTCATATATGTATCGATCGACAGTCATTAATAAGTAAGAAAGAACTAAAT
CTACTCGATCGGCTGTAGATATTAACGGTATATAGTCCTTATATCAATAT
ATACTTAAATCAAGTGATTGGGATAGATCGGACGCCATGCCAAGACAGTA
TAAATCACTTAGAACGAAATATATGTTAATAATGAGACTATATATATTCA
TAGTATAGCCGATCGGATAGATCTAGCATGTATCGGCTAATACTCCGATA
CCACTCTATACTAAGATGTTAAAGCAAGTAGAATATACTAAACAAAAGCC
TAATATACTTAACTGCGGTAAGATCTTAACATAAATGGCAGATTTAACAT
GTCAATCAAGCATATGAAATAAATGTAGTTAAATCAGGTAAGATCGGCTA
AAACTCCGATACTACCCTAATCGGCAACCAAAGACAGGCTAGAGATTAAG
ATTCTAATCACGACTCATAAGATCAAACTCAACTGATGCAACTATAAGTA
TGAAAAGAAAGACAATATCTAGACAATCAAGTCGTTGGATGTGTCATAAA
GTGGTGGATACCTTATATAATCTAAGCTAACCTCGATATTTATCCTAATC
GGCTGCCTTCTGCCGTCAGATGTTAGCCGATTGTAGGTTAGATAACGATA
TTGCCAGAGATTATATAAGATATATGATAACTTGACGAATTACATAAACA
AGATTAGAGTTTCATAAAGATGGAAGCACTAATCCCGAGAACGCAAGCCG
CCATAACAAGTTTTACCTCTTGTTGAAGATCGAAACCGATGCAGCTCAAC
CGAAAGCAAGAACTCGTCAAAACAAAACGAAAGTAAAAAGGGTGGCGATG
CGCCGAGATTGTATTGAACGTGTGTTAATTCGATTACATGGGGCTCGGGT
CTATTTATACCCGAGAATTACAAGATATGTCCATATCGGACACGACTATT
ATCTCTAACAAACTCTAAGATACCATAAGTCTTTGCGGCAGACTTTTGCC
CAAACATATCTCTAAGGAAATTACATAAAATATCCTAATTAATAGATACA
ATTGCCTTCTCATGACTCTATCCATGTGTGGCAATCATCATAAAGCACAT
CAACCTAACCCGACAACATATGATGTATCATATTGTCGGATTCGGCTCCA
TCGGCTAACCTTGTCTGACTCGAACTCTGCCGATCTTAGTCGTAGCTGAT
TCGGACTTTAGCCGATCTTCACTATGTTTCCGGGGCAATCTCTATCTCGA
TTTCCATCTCGATTCCTCCTTTACATCCGATCCTTGGATTACCAAATTTA
GTGGTTAACAGAAACACACTTGCTCTTCCAAATCCAATTGATATAAGCCG
GCACCTGAATCTGCGAAAAATTCATAGCATAAATCTTCTGAGAGGAGAAA
ATACCATTACCCAAGCATAAGTCCAACTATCCTTCTCATCATTGAGCTGA
TCCATAGGATCAAAAGTTGAAATTATCATATATTCCTGAAGGGCTTGCTC
AAACAGTGGCAGGACAAAAAGTTCTGAAAGATCCTTTAAGGATAACATAT
GAACTGAGATATTGGCATCCCTGGAAAAAGAGTGAATCCTAGGAAAGACA
GATGATCTGACCTTATTATTCCACAGATCCTCCCAAAACAAACAGGATTT
ACCATCCCCAACATTACAGGTTGAAATTCCCTTAAAGATACCCACAAATT
GCAGAACATCTCTCCACCAAAAGGATCCTTTAGGGGAGACAGCATGTGGC
ACTTTTGAGCTGTAGTAAGTATTCCAAATCAAATTAACCCAGGGAATTGG
TAACCTATTATATAATTTATGCAATTTTTTCAAGAGAAGGGCGTTCTTTT
GGATCTGAGATCAATTACTCCCAAGCCACCTTTATCCTTTGGCTGACACA
CTCTGTCCCACAGCACCAAAGACTTTTTGTTTGAATTTACAAGATAGAAA
CTTATCCTCATACGGTTTAAGTTTCCTATATCTAATCTACAATCTTAACA
AACCAGGACTACATGTCGTTCCTTGATACAAATGTAAACGTAATACCCGA
GTCCTAGTCTTATACATATCCTATATACCTGATCTATCCCCTGTAACCAG
TCGAATAGCCCATCCATGTGGGTATGTGGTACCCATAATCTTCACAGTAG
CCCCTGAGACCTTCACAGTCGATGAGATAATCTTCTTCCAAGTCAAATCT
CAAAAAGCCCGAGTGCTTCAATCATCTATGCCTTAGTCTCCAGAGTGCAT
TTACCAAATCATAAGGCTGTGAAAGGCTGAAGAAATTTAAAAATAATATA
TACTTAGGTGCATCGACTAGATGCACTTAATTATGTGTAGCCCCCGACTA
TGTGGTTAGTTGAACAAACTAAGCATATAGTCAAGTAATAAAAAATTCAA
CCAACCGAGTGGTTTTGATAATTATACTCAACCAAGTGACTTAATATATA
GCATATGCGGTGTGAATCCCCGAATAACATGATCCGAGTGATATACCGAC
TTCTTTATAAAATATGATGCGTGCAACCTAAAGTCGACTACATCTTTGAA
AATTCACATAGAAAAACATCTATAAAGAAGCTTGTATGCTGTGAATAAAG
AAATTTTCAAAGTATCGGGCATACACCATGCACACACTACTTTAACAAAT
GTGCTTAAATCCCTATAAAAGTCACATGGTTTCACCACACCTAGAAATAT
ACGACATATGTAGTGTAAAATCTGAGTAAAAAAACTCATAAAGGATTTAT
CAACCGCTTGGAAAATGACCGAAATATATAATCAGCCTAAGCCATAATAT
TGGTCAATGAAAATGCACACTTACGTGGTAAAAAGCAACGATATTGTATC
CAATCAATTGCTTTATAAGCCCAAACAACGCCTTGACTTATATAAAAAAG
TCAACGGGACAGCTATATAAAGCTTTACTATTTGGCATCTTTTGAAATGC
ATTGTACCAACTCCTAAAAAGTTGAGTAACAGCGGTATAAAAGGATTTTA
ATGTATTGGGCACTTGACCACGTGCACTTTTGCCTAAGAAAAAAAAATGC
CTAAGTCTCTAAAAGAATGTAATTGGCCACACCTAAAAATATGGGCTGCA
GACATATTAGGCCTAGACCCAAAATACGCCTACCGATACCCTTAGAATAC
GACGTGTATAGCACGCATATTAATATGTTCCCAACTGATAAATTTCCCAG
GCGATATAAATTGAATGTATCTCATCTGAGTAGCTTCTAATCCGAGTTGT
TATCCCTCATGGGATGCACCAAAATAGATGTAAAAATTGAATCCCAACTA
GCGCAAGTACTCTAGTGATAGCCCTCACAAGGAATAATAAATGGTCTAGC
TTTGAACATAGCAAGCCAACACATGACCATGAATTAATGTTGCATGTATC
CAGAATAAGTCCAAATTGAAGTTATGATCCTTGTGTTTGAGCTAGACTAC
AGGGCCCTAGCTTAGACTCTTTCTCCAAACACAGCTTCTAGACCTTGCCT
ACTTTTCCCTTATCAGGGCCATTTTCCTTTCTTTCTTTCTTACTTTTTTC
TTTCAGAAATCAGGTAATCAATTTGCATTCCCTGGGTTTTTGCAAAAAGC
AACGATATTTAGACACAAGTTCTTTCTTTCTTTCTTTCTTTCTTTCTTAT
TTACATAAGTTGAAATATTTGGACCTTGCTTTCTCTATTTACTAGGGTGG
AGTACTTTGAATGAATTTCAGTCCAAAACTCCAAATATCTTCCCTGACAT
GGGAATCTTTTTAGTAGCACGATGGAGAAATTTATATATGTAGCTGAAAC
ATCAACCTTGATGGCTTGTCTTGCCCGTGCAATTTGCACACTCGAAAACA
AACTCATGCACAGTGGGACATAAACGGTGAGATGGATAAGAGAGCCATTG
TATTATTTGAACACTGCATAAGAGAGCCCCTCACAAGGAACTTGCTCGTT
GTCTTCCTTGTGACCAGCGATGCCTCAGCTGCACGCATCAAAGGCCTTGC
TCTCAGGCTCAACTGAGTCTTTCCTCACAACATAGGGTTTGAACAATTTT
CTGCTTGTTGTGGTAGCTTAGGAGCTAGCCAATCGAAACGTTGGCTCGCT
CAGTGGTCATCTTGCGCTCCAAAAGACACCCGCCTACTCCATTGCCATTC
CCATCGACCCGGTTCACCTCAGCCTCACCTCAGCTCTCATGCCAAGCAAG
TTCGTTTTGTCAACTTGAGCAAAATTAACACCACAATTTGAGCCGCTTCC
TTCTTTCTCGTTTTCCTGTTGATCCAAGAAGCCACCGAAAGGTAACCCCC
TTAATTATTTCAATTCTTCAGCTTCAGTAATCAGTATATGCTTACTTTCT
CAAGACAGATTGCAAAATAACATGCTAGCTAGCTAAAGATGTGCTCTGTA
ACAAAGATGAGTGATTTTATAGTTCTTGAGGAGGTACTAGGAGGTGCCAT
ATTTTCTAGTATAAAATTTGGTGCCTCTCGGTATCTCCAGTACTAGGAGG
TACCAAATTCCGAAGGTTTTGTAGTGTTTGCATTCCTAAAAGGGTAAAGA
TCCAATGCTCCTCAATCACGGGTATCATGTTAAAAGTATTTAAGATTGAT
ATAGGTACTTCGGTACTAAGAGTAAAAACATAATTTTACTTGTAGAGAGA
AAAGGGCAAAATTGTCTCCTAAATTATAATAGGTACTGCATAGGTACAAC
CGTATGCGCTAACATCTGCACGGTTTAATTTTCTCTTTTGCGTGGTTTCC
TGTAGATTTACGTTGTATTGGAGTTAAGTCATTTACCGGACACTAGTGTT
ACAGGTTCTTAGTTCATTATCTCTAGATTTAATTTGTGTTCTTTGTTGTT
CTCTTTTGCGTAGCTTTCTCTAGATTTACATTGTGCTCTTATAACACATT
ATTGGCCTAATTATATGATTTTTTTCTACATTTACACTTTATTCCAACGA
ACACGTAAAAACTTCTACCTTAATTTTGTTGAAAGTTATATTTTGTTTAC
AGCAATAGATTTATATTGTGTTTCAAAAACAGGACCGGTTAAAATATCAC
CCAAGGTTAGCATCAATTTAAACTATACATTTACGATGCTTGCTTCCATT
TAAACATGCTATGTCAGGTTATGCCTCATGTTCAAACACACAACAGTGCC
AAAGCAATGTTTTCTTTATTGTATTGTATCGCATTTAAACATGCTATGTC
AGGTTATGCCTCATGTACCTCTTAGTACTTGGATATTTTGGTACCTCTTA
ATACCTCTCAAGGACTAAAATTTCTCAACAAAGATGCTCTGAAACCAATT
CAACTTTTGTCCATTTTCAGACGGTATTACTCTCTTGCGTGATTTACTTG
GATATTTTGGAGCATCACCCTCAACGCTTTTCTCTATGGCAACCATACTG
GATTCTTTCATTGGATCATGTGCCAAGAAGTTGCAAGAGATCATTACTGA
GGAGGCAATACTAATTTTAGGTGTAAAAGAAGAACTCAGGGAACTGCAGG
AAAGAATGGAACAAATACGGTGCTTTGTCAGTGATGCGGAGAATAGGGGC
ATGGATGACTCAGCAATACACAATTGGATTTCTCGGCTAAAAGATGCTAT
GTATGACGCTGATGACATTATTGATTTGGCTAGTTTTGAAGGAAGCAAGC
TATTAAATGGCCATTCTTCACCACCGAGAAAAACAACTGCGTGCAGTGGG
CTTTCACTTCTCTCTTGCTTTTCCAATATTCAGATTCGCCATGAGGTTGG
TGAAAAAATTAGAAGCCTGAACAAAAAAATAGAGAAAATTGAAAAGGATA
ACATATTTGCGACACTTGGGAATACAGAGCCAGCTGATAAAGGTTCAACA
TCAGAACTGAGAAAAAGATCTAACGTTGTCGAACCCAACATTGTGGGGAA
AGAGATAGTACATGCTTGTAGAAAATTGGTGAGCCTGGTGCTTACACACA
AGGAAGGTAAGGCTTACAAGATCGCTATTGTTGGAACAGGGGGAATCGGA
AAGACAACTTTAGCTCAGAAAGTATACAATGATCAGAAATTAAAAGATAG
CTTCAGCAGACGTGCTTGGATTTGTGTTTCTAAGGAGTACTCCCCAGTTC
ATCTTTTGAGACAACTACTTCGAACCATGGAGGTTCATTATGCTCAAGAT
GAACTACTTGAAGAGCTCCAAACCAAGCTTGCATTAGCCATTAAAAACAA
GAGTTTTTTCATTGTGTTGGATGATCTATGGCAGTCTGATGTATGGACAA
ATCTACTAAGAACTCCACTGCATGCTGCATCCTCAGGAATAATTGTAGTA
ACTACTCGGTATGATACTGTCGCTCTAGAAATCGGGGTTGAGCTAATACA
TCGTGTTGACCTGATGTCACTTGATGTTGGTTGGGAGCTTCTATGGAAGA
GCATGAACATCCTGGAAGAGAAAGAAGTGCAAAATTTGTGGGATATAGGG
ATTGAGATTGTTCAGAAATGTGGTGGGCTCCCTCTTGCTATCAAAGTTGT
TGCTAGAGTTATGGCAAGCAAAGATAAAACAGAAAGCGAATGGAGAAAGA
TTTTAACTAGAAATGTTTGGTCCATGACTAAGCTTCCTAAGGAAATAAGT
GGTGGCCTATATCTAAGTTATGACGATTTACCACAGCATTTGAAGCAATG
TTTTCTTTATTGTATCGTATTTCCTGAAGACTGGGTATTTGATCGTGATG
ACCTTATCAGGATGTGGGTTGCTGAAGGTTTTCTAGAAGTGCAAAAAGAT
CAACTACTAGAAGATACAGCGGAAGAGTACTACTATGAGCTAATACATAG
GAATCTCCTCCAACCAGTTGGCACATATTTTGATCAGAGCAAATGCAAAA
TGCATGATCTCTTAAGGCAACTTGCTTGTTATCTATCAAGAGAAGAATGT
TATATTGGAGATCCAACATCATTGGTGGACAATACTATATATAAACTGCG
ACGCATTTTAGTTATCACCGAGAAAGATATGGTAGTCATACCTAGCATGG
GTAAAGAGGAGATTAAGTTGAGAACTTTTACAACTGATAAACAGCCACGA
GCAATTGATAACACACTTTTCATGAGATTAAGTTATCTTCGTGTTTTGGA
TCTAAGCGACTCACTTGTGCAAACAATACCAGATTATGTTGGAAATTTAA
TCCATCTACGTTTACTTAATCTTGATGGAACCAACATATCTTGTCTACCG
GAGTCCATTGGTTCCCTTCAAAACCTTCAAACATTGAACTTGCAGAGGTG
TGAATCTTTGCATAGCCTTCCTTTAGCAACCACTCAATTGTGTAATTTAA
GGCGGCTTGGTCTTGAATTGACACCAATAAATCTTGTCCCAAATGGGATA
GGAAGACTGAAATTCCTCAATGATTTAAATGGAATTCCTATTGGTTGTGG
AAGCAACAATACTAAAATGCAAGTTGGATGGAACTTGCAAGAGTTGGCTC
ATCTTTCACAGTTGCGGCGGCTTTACTTGGACAAGTTAGAAAGAGCAACT
CCATGCAGCGGAACAGAGTCATTGCTGCTAACAGACAAAATTCATCTGAA
AGTTCTCATGCTATCCTGCACTGAACAGACAGATGAAGAATATTCAGAGG
AAGATGTCAGCAATGTTGAGAAGATCTTTGAGCATCTAACACCACCACAC
AACTTAGAAGATCTTTTTATTGGTGCATTCTTTGGTCGGAGGTTCCCCAC
TTGGCTTGGGACTACCCATTTGTCTTCAGTGAAATTCCTGATCCTTGAAG
ATTGCAAATCCTGCATGCATCTTCCACCAATGGGGCAGCTCCCCAACTTG
AAATACTTGAGAATTGATGGAGCAAAAGAAATTACCAAGATTGGACCCGA
ATTTATTGGTTGTGGGGTGGGTAATCTCAGATGCACAGAGGCAGTTGCTT
TCCCCAAGCTCGAATGGTTGATCATCAACGATATGCCCAACTGGGAGGAG
TGGTCGTTTGTTGAACAAGAAGAGGAGGAAGTAGCTACAGCAGCTAAGGA
AGGGGGAGATGATGGAGCTGCTGCCCTGTTTCCAAGGTTGTCATGGCTGA
TGCCCTGTTTGACTAAGTTGGATCTAATAGGCTGCCCCAAGCTGAGGGCT
CTCCCACCACAGCTTGGACAGCAGGCCACCAACTTGAAGGGGATCCTTAT
ATGTGGAGCAAGCAGCTTGAAGACGGTGGAGGATCTCTGGTTCCTCTCTT
ATGCCATTCACGTTCAGGAGTGTGGAGACTTAGAGAGAATCTCCAACCTT
CCCCATGTGAGAGTGATGTATGCACGTGATTGCCCAAATTTGAGGTGCGT
TGAGGAGTTGGGCAGTTTGGAGCAGCTGTGGCTTTATGAGGATATGCAAG
AGATCTCTTCTCTATGGGTCCCTAGGCTTCGAGAGCAACACAACCAGCAC
CATGAAGATGAGTTGGAAGTTAACGAGTGGTTTCCCTATTAAAAGGTATG
AGGTATGTACACTGATCCGTTGGAATCTTCCACCCAAATCTGATGCTTCA
TTGGGTTGTACATTCATACCCCTGCTCTGCACTTCCATCGTGGAAGTTAT
TCTAACATTTGATGGGTTATATCACCAAAAATATGCCATGATGACATTGG
TATTCACTATATGCCAATAGGAATATCGTAGATGGATATATCCATCCAAG
GACTTGTCCCAACATAAATGTTTAGCATTTGGTTCATAGGTGTTGGAGTT
CTAAATTACAGGATCTTATTACTTTAGCCAATAAGCAATCACCTTTACTT
TAATTACAAACTAATCTACTGACCTGCACCAGAAGCCATTGATTTTCCGG
TTTTCTTCCTTTCTTTTCTTCTTCTTCTTTTAGCTTGCTTTTCTTCTTCT
CGCTAGATGGCGCCGGTGACTAAGATAGCGTCACGAACCCTTTCCAGTGC
GATTGCCGATCGGAGGCTAATTAGGGTTTAGGATTTTGGCGAGAGATTAG
AGCGTCCCCTTCCTCTCTGTGATTCTTCTATTTATAGCACTGGTGGGGCT
CGGGAGCTTATCTCCTATTAATACTCAAAATTAGTTTTAACTGATCACAA
AAACTAATTTCTCTTCTTATCTCTTTACATCGGACTAGTGGGCTCATCCG
ATAAAATCAACCAACATTCTCTCCTTGATTTTGAGACTTACTAACGAGTC
CACTAAGCAACATAGCTCCCCAAAGCAATGTGTCATAACAACATTAAGTG
TCATTAAGACAACAAGACTTATAGTTCACTATAGTACTTAAATAAACTCA
ACTTTACTTAGCGGGTGTTGATCGATGCTTATGCTCCCCATTCCTAGGAT
CAAATTCAAAAGCAATGGCTTAATCCCATGCCAGCTACATGTTCTTTAAA
TAAGTTGGGAGGTAAGCCTTTGGTAAGCGGATCCGCGAGCATTAATTTAG
TACTAATGTACTCAACTTTAGTTGTTTGATCCTGTACTCTATCTTTCACA
ACATGAAACTTAATGCCAATGTGTTTGGCAGCTTCACTTGACTTGTTGTT
ACTCGTATAGAATACTGCAGCCTCATTATCGCAGTATATTGTTAGTGGTT
TGGCTATGCTGTCAACCACTCTTAATTTCGGGATGAAATTCTTAAGCCAT
ACAGCCTGCCCCATTGCATGATAACATGCCACAAATTCTGCCTGCATTGT
TGACGATGCAGTAAGCGTCTGCTTGGAGCTTTTCCATGAAATAGCTCCCC
TCGCCAGGGTGAAGATATAACCCGAAGTGGATTTCTTAGTGTCTAAGCAC
CCTACGAAGTCAGCGTCTGAATAGCCTAAGACCTCAAGCTTATCAGACCT
CTTATATGTGAGCATGTAATGCTTAGTTCCTTGTAAATAACGCAAGACTT
TCTTAACTCCTTTCTAGTGGTCCAATCCTAGATTAGATAAAAATCTACCA
AGCATCCCAGTAACGAATGCCAAATCTGGTCGCGTACAGACTTGTGCATA
CATTAAGCTTCCGACAGGTGAAGCATACGGTACCGTCTTCATTTCTTTAG
TCTCTAATTCATTTCTTGGGCTTTGGAATGAACCAAATTTATCCCCTTTA
ATTATTGGAGCAGGTGTTGTAGAGCATTTGCTCATATTATATCTTTCCAA
CACTCTGAAAATATATGCTTCTTGAGATAATCCTAGTACTCCTTTGGACC
TATCTCGGCGAATTTCAATGCCCAAGACATAAGATGCCTCACCGAGATCT
TTCATATCAAATTTTGATGACAAAAAGTCTTTACTTTCTCACAGCAGATT
CTTATCGCTGCTTGCTAATAGAATGTCATCAACATAGAGTACTAGTATGA
TAAATTTCCCACCTTTATTCTTCATATAAATGCAATTGTCCACCTCATTT
TCCTTAAATCCAAAATTTTTGATTACTTCATCGAATTTAATGTACCATTG
TCTGGATGCCTGCTTAAGTCCATAAATGGATTTCTTTAGTTTGCATGCTA
AATGATCTTTTCCTTCCACAACAAAACCTTCCGGTTGTGCCATGTAGACA
TTCTCATTTAAATCACCATTTAGAAATGCAGTCTTCACATCCATCTGATG
GAGTTCTAAGTCATAGTGAGCTACTAAAGCCATGACAATTCTAAATGAGT
CTTTCTTAGAGACAGGAGAAAATGTATCATTATAATCATTTCTTTCTCTC
TGCGAAAACCCTCTAGCCACAAGTCTTGCTTTGAATCGTTCGATGTTCCC
TTTAGAGTCTAGCTTGGTTTTGTAGACCCATTTACAGCCTACTGTTTTGA
CTCCTTCAGGAACTTCTACTACATCCCACACTTTGTTCTGGTTCATTGAT
TTTAATTCATCTTCCATGGCTTGGAGCCACTTGGATGAGTTCTTACTGCT
TATGGCTTCTTTAAATGAGGTGGGGTCATCTACCTTCCCTATATCTTCGT
TCATATAAACTTCATAATAATCGGGAATGGCAGATTTCCTTGCCCGCTGT
GATCTTCTTAATTGTTGATTTTCATCATTGTTGACATGCGGTTGAGCATC
TTCTTGTGGAGGTTCTTCATTTTGTGTTGTGGAATTCTGTTGAGGCTCAT
TAGTTTCATCATTATTACCATCAACACTTTCTTCAACATTAGGTGTAGAG
CCAGCGGGTCCAGAATTACCCATTGTTGGCAGCACTACATTATGTGGCTC
AGTCTGAATAAATGAAATATTAGTTTCTTGGATTTCTAGTATTGGGGCAT
TGGCCCGAATTTCGTCAAGATCAATTTCCTTAGCTTGTGAGCTCCCTGCT
TCATTATTTTCTAAGAAGACAGCGTGTCTAGTCTCCACAAATTTAGTGAC
ACGGTCTGGACAATAAAATCGGTATCCCTTAGATCTTTCTGGATATCCGA
TGAAATGACAGCTCACAGTCTTAGGGTCTAGTTTCTTCAATTGTGGGTTG
AATATTCTGGCTTCTGCACGACAGCCCCATATGCGTAAATAATTTAATGT
CGGCTTTCTTCCGGTCCATAATTCATAAGGAGTCTTAGGCACCGACTTGC
TTGGAATTCTGTTTATTATATGGGCAACTGTCTTTAATGCTTCAATCCAC
AATTTATTTGACAGAGTAGAATGACTTAGCATACTGCGCACCATATCCAT
CAGTGTGCGGTTCCGTCGTTCTGCTACTCCATTCTGCTAAGGTTCTCCAG
GCATGGAATATTGGGCAACTATCCCATGTTGTTGGAGATATAAGGCAAAT
GGACCAGGAATTTGCCCAAATGGAGCATGCTTCCCGTAGTATTCACCACC
ATGATCTGATCTCACAACTTTAATTTTGGCATTATGCTGATTTTCGACTT
CGGCCTTAAATATCTTAAATTTCTCAAGAGATTCAGAACGATCATTAATG
GGGTAAATTTTGCCATAACGGGAATAATCATCTGTGAATGTAATGAACGA
GTCAAAACCATCCACAGATGTCACTGGGAACGGTCCACAAATATCAGTGT
GAATGATCTCTAGTGGACTTGTGCTCCTAGTGGCCCCTTTCTTAATTGTC
TTAGCGAATTTTCCCTTAATGCAATCTACGCAATGATCTGCGTCAGAAAA
ATCTAAGGGGAGGAGTATTTCTTCTTTAATGAGACGTTCAATTCTCCCCT
AGAAATGTGGCCCAAACGATAGTGCCATAATTTCGATGACGTCTCAGCTT
TATCATTACAAGAATTATAACATTCAGCACATAGTCATCCAAAGAGAGCA
AATAGAGTTTGTCTCGCACGAAGGCAAGACCCACAACTTTATTATCAAAC
TTAATATAACATGTTCTCTCGGTAAAATGACAGTCATAACCTGTCTCTGC
TAAGACTCTAACTAAAATAAGATTTCTCTTAATATAGGGAGCAAATAAGA
CATTATTTAAAATTAAATTGCAGCCGCTAGGGAGTCTAAGTGTGAGGTCT
CCAACAGCCCTCACTTCAACCTCCGCTCCATCAGCTACTCTTAGGCTTTG
CTCCCCTCTTGCTACCTTCCGCACGGTACGGAATTCCTGTAATGAGTTAC
AAACGTGCACACTGGCACCTGAGTCAACCCACCAAGTATTAAGGGAAAAT
TCAGTATAAAGAGATTCATTAACATTAGATATCTCATTTAGTTCGTTTGT
ACCTTTCTTAGCTAGCCACGCTTTGAAACGTGGGCAATTTCTTTGCCAAT
GTCCATCAGTGTCACAGAAAGGACAATATGGACTCTTAGGAGGACCAGCT
GAAGTTTGAGCAGTAGAGTTATTCCCTCCATGCTTCTAAGATTGGTCCTG
CTTATTCTTCTTACTGTTAGAGGATTCTCCTTGATACATCTTTCTTTTGC
CTCTGTTATTGGCATTAGCGAGGTTGAGTTGGTCTTTAAGCTTTTGTTTC
TCAGCTCTCTGACGCTCTTCCTCTTCCACTGAATGTGAATTAGCTCCTGT
ATGGTCCACTTTTCTTTCTGAGTATTATAATTAATCTTAAAGGGACCAAA
GTCAGGACCAAGAGAGCTCATAATGAAATGCACTAAGAAACCTTCAGTAA
CATCCATATCCATGGACTTAAGTTGATGTGCCATATGAGTCATCTCAAGG
ATGTGCTTTCTAACGCTTCCTTTGCCATTATAGCTGCTAGTGATCATCTT
GCTAATGATTGTACTAGCATAAGTCTTAGAGGAGGATTTGAAATTCTCTT
CAATATTGGCTAAGTATGCCTTTGCATTGTCGGAATCAACGATTCCTCCA
ATAATTTCTTTAGCGATGTGATTCTTAATGTACATCAGGGACATCCTGTT
GGACTTCTCCCAAGCAGCCAGTTTCTCTTTGTAATTCCACTCAACATTTT
CATAATCTTCCTCATTCATGTCGAGTTCCTCGGTTGTTTGAGGTTCCTCG
GGAATGTCCTCTCTTAAGGCCAAGTCATAATCTAACATGGCTAAGTTTAA
AAGCACAGTATTCTTCCAATCAGTGTAGTTAGATCCATCAAGGGGAACAA
TAGTTTGAAGCTGTCCCAATGCTGAAAATAAAACATTTAATATATTAATA
ATGCACATAATTGATTTACGTTGGCTTAATCAATTATATGCGAATAAACT
TTAGAATTTTCATAGTCAATCACCGTTGGGCAGAAATAACCATGAAATAA
TTAAATTTATTCCTTAATTATATCACTGTTGGGCAGAAATAATCAAAGGA
AAAAATAATAATTTTAATAATGAAATCATAATGATGTTGGTCAAAAAATA
ATTCCATATCATGACTTCTTTCTAGCCAAACTTCCCGTTGGTTCCATTTA
ACTAGAAATAATTTTATTTAGAGGCTAAAATAATTTTTTCAGCAACTTTA
TTTGGCTAAGAAGGCTTATAAACGAATTTCTGAATATCATAAGCATTAAA
ATGGCGGGATTTAATTAAAATAGGCTTTTGGCCCATGTCTTCCGAAGACC
GGCCCAAACTTGGGCCGGCTCGTCTTTGCGCGCGTGCAGCGCTTGGGGCT
TGCGGTGCGTTGCGGCCCATCTACCCGAACCGCCGGCCCAACAATTGAGC
CGGCCCGGTTTACGTGCGCAAGCACGTGGGTTGAGTGCGGCCCAAAGGGC
TGAATATTCGGTGGCGGCGGCGGCCCGACGCGGGACGAGTCTGAGCCGTC
TGATCTTTTGGACGGCTCGGATCAAATCCGCGCCGGATGAAGCGCCGACG
GGAGGAGGGGCAAACCCTAGCCCCCAAATTTCTCCTCTCCCCGATCCCCT
TTCTCTTCCCGATCGCGGCGGCCAAGTGACCGGCGACGATGGCGCAACAG
CGGTCCGGCGAGGCGAGGCGCGCGCGGCGGGGTATCCGTCCGGCGGCTGG
GGGCGCGGCACAGGGTGGCGCCAAGCCGTCGCTTCCCGTCCCGACTCGGC
GGCAACGGTAGGGGAGGCTCCAAGGCGGCGCGTGCACGGTGGCGACCGGC
ACGACCGCGAGGAGGAGGAGGCAAGCACGGCCCCGAGGCACTTGCGGGCG
AAATGAATCCCAGACGGCGACGGCGGCAGCCATGCCGCTTCCCGGCGTGG
TGCCGGGACTTAGGGCATCCAAAACGGTAAGCCTCGAATTAGGGTTCCTC
GAAATTTCGAGTTTGGGGAGTTTCAATCTCGTTTATCCCCTCTTAATTTT
GGGAATTTCAATCTAGTTTATCCCTTTGCTCAATTTCGTGGAATTTCAAT
CTAGTTTATCCCCTTCTTAGTTTCCTTCGGCTTAGGGTTCTGAGTACGGG
GAAATTGGGAGTTTCAATCTTGTTTATCCCAATCCCCTTTCTTCTCTTAA
TCTCTACTGATAGGTAGAAAACTTGAATTAAACAGTAAGTATGAACCCTA
ATTCAACATATGCCGAGACTCATGGCTTTACACAGGGATGATGAGATTAG
TTTAGGGATTGATTGGCTAAAGATCAGCTCTGATACCACAATGTTGGAGT
TCTAAATTACAAGATCTTATTACTTTAGCCAATAAGCAATCACCTTTACT
TTAATTACAAACTAATCTACTGACCTGCACCAGAAGCCATCGATTCTCCG
GTTTTCTTCCTTTCTTTTCTTCTTCTTTTAGCTTGCTTTTCTTCTTCTCG
CTAGATGGCGCCGGTGACTGAGATAGCGTCACGAACCCCTTCCAGTGCAA
TTGCCGATCGGAGGCTAATTAGGGTTTAGGATTTTGGCGAGAGATTAGAG
CGTCCCCTTCCTCTCTGTGATTCTTCTATTTATAGCACTGGTGGGGCTCG
GGAGCTTATCTCCTATTAATACTCAAAATTAGTTTTAACCGATCACAAAA
ACTAATTTCTCTTCTTATCTCTTTACATCGGACTAGTGGGCTCATCCGAT
AAAATCAACCAACAATAGGCTGCATAAGTGTAGGACTAAAAATACTGGGC
TTTGTTAGGTCAAGATATAAGTATAACACTTAATTCAACTATTCAATGTG
CTAGCTATGATGAAGATCAATTTAGCCTTCGATTCCACTAGTGTGTCCTA
TGTCGATCGTGTGTGCAGAAGATATTGAAGTTAGCATTCACAATCTTGTA
TGAACACATATACACATGATTTTTTTGCAAGACATTAGGCCTATAGAGTA
TTGTTTTAGATATGATAAAAATAGGTCTGGCCCAATGTTACAGATTCTCT
GCAGCCTGTGAGCAGGCTATTGGAGATGAAAGGGATGTGCCCAACATCTG
TTCCTAGTGTAGGGCTCCTAATTCAGGTTTGTTTGGTGAAAAAAAATAGC
CACTGAAATGTCTTTGTATTGGTTCAAATTGATTAATATTTTTGTTCGTA
TTCTACTTGTTAAAATAAGCAGAGGATATTGCCGATCAACATGCCTATGT
ATAGTCCATATATGTCTTTTCTTTATGCCTTTTGTAATGCACGTCTATTG
TTTGGTAAGTTGAATTCCAGAAAACATTAGTGTTGAAAAACTGATGGCAC
TTATATTTTCTTTTCCTTAATTAAGTTATTAAATTACCAAAATGCTTATG
TATATACATCCATGATTAATTTGTGTGTGCTTATTTGTTTTGTAGGTTGT
TAATCTTGAAGAATTTGGGCTGTGCGGTCACTTGTAATATGTATTTTTGT
CTTTACCTAGTTATTGGTCTTTGAAAATTTAACAAAATAAAAAATAAAAA
CAAAAATATAAAAAAAAAGGAAAATGTCAAAAAAAATTAAAAAAAAGGTA
TTTTCTTTAGCTATTGTAAAATACATTATCATGTTTCGTTTGATTTGCGT
GTGTGTTTCTTTTCTTTTTAGCTTTTTTTTTATTGTAGGTGTGTAGGTAA
CTCCGCCAATGTCATCTTAGGTGTAACTAAATGACATAGCCGGTCCCAAG
CCCGGAAAAAGGAGGAGGGGATAATCTTGTATATATGTGTGTTGAAATGA
TGCTCCGTTGCTAGATCATTGAGATTTTTCTGCACTTGTATCAGATTTTG
GAGACTCATCCACTCCTATTGCTCTTTTGGACAAATCTGATTCTGAACTA
TTTAAGCTTGACTAGAACACCAGGACTGAGACTAGCGAATTGAGATAGAC
AAGTAGGTAAAGGAAATTCCATGCTAACCATGACCTGAGGCAGGGCACCC
TAGCCAAGGTGTGCAACGAGATAGGCCCATTCAAGTCTCAAAGCCCAGAT
GTGCCCATACAATTCTACTGTAGGATCAAACAATTTTGCACCTCTCATCT
GTTTCTTGTTTTTACCTTTACCTAGTTACTGGTCTTTGGAAGATTAAAAA
ATGCAAAAAAAAAAAGAGTGAAGAGAACACGAAAATTACAAAAAAAAAAG
TCAAAAAAGGGATAAAGATCCATAAATGAAAAAAAATAAGCGTGTTTTTT
TTTTGTCTTGCCGGTGTGTAGGTAACTCCTCCTATGCCCTCTTGGGTGTG
CATCTTTAATGGCATTGCCGGTCCCAAACCCGGAAAAAGGAGGAGGTAAT
AGTGTATAGACATTGAGTGAAACAATGCTCTGCTGCTATCTAGAGCAGTG
AAAGTTCTCTTGAAAATTTCTGCACTCTTGTCAAGTTAATTGCATTTTTA
TTGACGGAATAGTTTACTGAAAAACACTTCTAGAGACTCATCCACTCTGT
TGCTCTATTGGACAAATCTGTTTCTAAACTATTTTAGCTTGACCTCGTTG
CAAACCAGTTTTCATGTGAAAGCAATGGAGGTGAATACATTCACTAGTTC
ATCCTCCTCTCATTCCCTGCATCCTGTTTGAGAATTGAGAACTGTGAACA
TTGCGGTGCGGAGGCTGCGGTTCATCAGAAGTTCAAGTTCCTACCTCCAG
TTTCAGATACTTAGCAGCATTTCAGCTGATGGCATTTGATCATAATGCTC
AGAGAATGTTATCACCTAATACTTCGGAGTTCACTCCCCAAATTTTCAAC
ACTGTCATGGACTCTGAAATTAGAATCCAGCCGTGCTGCGTTCATTACTG
CAAGAGCTCTTCAGTCATTCAGTTCAGTGTACTTTTTAGTGTCATCGCAA
CAAGTTCATGTAACAGGTACAAAATTGTCTTCCCCTGGATGACAAAATGC
AGCAGAAAGCAAAACAAAACTGAATCGCATCTCAGCAACGGGAAAAGGAA
GGGAGGAGTGAGAGGTGTCGCTTACAATTCTCTTGCACTAGCCTTCCACC
CTCTCGCTCGACGGCCGCACGCGCCAGGGGCTCGAGGATGTCCTCATTGG
CTCGTCGGAGCGCCCGCTCGCAGCAACGCCCGGTTCCCTTCTCCCCAATC
CCCATCGCCTCTCGCTGAAGCTCGCAACGACAACAATACGAGATAACTCG
AGGGCCTATACGAAAATAAACCCCTGGTTCACAGGCGTGCTTAAATCTCA
GCCGCCTGTATAAGATCGAGCGGTGCAGAGAGACGTTGAGGTTTTGGATC
GCTGGAACGAAGAGATTTTTTGGTTGATAGCACTTGAGTTCGTGTTCCTT
TGTTGGTCTGTAGCGTTCAGTGATTCACATCATCTCAAGACCTGAATCAA
TCTATATCTGTTTGGGAGAATGTTAGATCAATGCTTCCCGTTGAAGTCGC
AATCCATATGCTTTCTAAATGGTAAATGCAAGTAGCTTGTAGATAGATGT
GCAGACAAGATTCAGTTCAGCACTTCAGCCAAACTGTATCTGTTGGACAA
ATCTGATTCTATTATCAAAAGATACAACAGTACTCCCCACATATGGACCA
AACACAGTGAAGTAGTTTCCCAGTAAAATCAATTGGGATAGACACATGCA
CCAGTTCATCCCCCTCTCAGTCCTTGCATCCTGCTGTTTGAGAGTTGAGA
ATTGAGACACAAGTTAGGCAAAGGAAATCATTCACTGTTTGTTAGCAGTA
CGTACAAAGTTTGGCCAGATACACAAAAACGCATGAAAACAAGTATACTT
GTAAACAATTACTCCTGTAAACTCCAATATTTGATGAGAAAATATTTCTG
TATGTTTACTCGTGAAACCTGTCCATTGGATTCAACGCTAAAAGTTTTGA
TCCCAAGTATGCAACAGGACTGGAAATAAGCCCCGAATTCTCATAGAAAC
CTCTGCCGTTGTCTCTGTCAACCAGCTCTTTCACAATGCAAATGCATGCC
TAAGCAGAGAACTGGTTGGCGTCAGGAAGGCCAGGTGAGATTCTGTTCTC
CAGACACTTGGAGATACTACAAAGATTTGATCTTTCTCATCTTTTAATCG
CCTTCTTGAGAGAGATCATCTCAGTTGCCTGCAGCTTCTAGAAAAAAAAA
ACAGGTACAATTCAGCGAGGAGAGGGAAGGTCTGCAAGAAGCAGATAGGA
CACAGCCATGTTCCAGAAATCGGTTCCAACTGTTAGCCTTTTTTTTTTCC
TGTAAAAGAAACAACTGCGTTACCACTGTCATATAGGCCATAACACAACA
TCAGTTAGATCTTACTACGGAGCTAGTGCCCTTGTTTGGTTGATTCAGGT
TCATTCTTGAGCTAAAAAGTACTAACAGTTTAGGATGGCAATGTCACTGC
ATTGCTTGACTGAACTTGCAATTCCCTGAATCACAGGAGGTAGCTGGCAG
TAGAGGTACTGCGCGTACCATAACGTGGTGCACCACACCGCCCGGGGATT
TCACCCAGGTGCTCCAGGACGTCGCCGGCGACCCCACCCTGCCCCGCACC
AAGTCCGTCCGGTGCGCCGCCTGCGGCCACGGCGAAGCTGTCTTCTTCCA
GGTCAGGATTATCGATCACAACCAAACCAACTAGTTTATTCAGAGTTCAG
AGTTAATACAAAAGATACGCAACTAACGCAAGTTCTGCATATTCTCAAAA
AAAATAATTTTCGGTTTCGGTTCAGATGCCAACTGTGATTAACAGAATGT
GTAGTTGCAGATGGAGTTATAATTCGGGGTATCTTTGTGAACATTACAGT
GGGGAGGCCGCGCCAGGGGCAACGCCCGGTTCCCTTCTCCTCATCGCCGG
CGGCAGCCGCGGCGTCTCGACATCTCTTCCTCCCTTGTACAACGACACGA
CAATACGAGATAATACGAGGGCCTAACCGAAAATCGGCCCACGGATTCCG
AGGCGCGTCTAATCTCAGCCGCCTGTATATGATCGAACGGTGCAGAGAGA
GGCTGTGGTTTTGGATCGCTGGAGCGAAGAAATTTTGGTCGATAGCAGTT
GAGTTCGTGTTCCTCTGTTGGTCTGTAGCGTTCAATGATGCAGAGATGCC
GTACTGCCGTTTAAGCTTCAGAACCTATTGATGTTATACAGTACAGATAC
GAGTACATGAAACTGGGATTGTGTTCAACTGGAAAAGTTGACAGCGTTAG
GGGTAGGGGTGAAAACGGTACGAAAACTTTCCGGATTCCGGACTTATTTT
CGAAAACGGAATCGGTCGGTCGGAATTTTTTCGGAATTTTTCGGAAACGG
AAACGAAATCGGAAATATTTTCTCGGAAACGGAATCGGAAATAATAAGAG
CAGTTTCCGTTGGAACTTGGAATCGGTCGGAAACTTTCCGGAAATTTTCT
CGGAATTTCCGGAAATTTTCTCGGAATTACCGGAAATTTTGTGACTGAAA
TACCCTGGATTCTTTTTTTAAGCGCTAAATAGTGAATACCATGGTGTTTG
GCTGTTATTTTTTTAAAAAATATTTGTTATGCAAATCTAAAATTACAGAA
GAATATTTTTTGTCCTACATTGGGATTTATCGACAACATTACTCTTTCAA
ACATAGATAATTTATTCAATTGGATTTATTAGTTTGAGGGGTTTTTTTAT
TCTGATAAATTTTCGTTACCATATTCGCGCCTGTTCGTTTTCGCTCCGTT
TTCGGTTTCGATAATATTCGATTCCGTTTTCATATCCGAGGTTTCCGATT
CCGATTCCGAAAAAAATATGAAAACGAAAATGATAAAGATGGTTTCCGTC
CGTTTCCGTACCGTTTTCACCCCTAGTTAGGGGTGATGAGCGTTGCCAGT
TGCCACCCAAAATCCTTTGAAGATGAGATGCACTACTCTGTTTCAATCAT
AACTAGCATGGTGGCCCGCGCAGATTACGCGGTAATTCCGAATTTTTCTG
TAAATTGTATTTCTATATAGACTCTATGCTCTTCTTCCAATATTATTTGT
TTTTATTTCTGAATTTTTATTATTTCTAATTGTATTCCTATGTGGACTCT
AAACTCATCTTTCAATATTCTTTAATTTTTAATTTCGAATTTCAGTTACT
TCTAAATTGTATTCCTATATTGACTTTAAACTCTTCTTCCCATATTTTTC
TTAATTTCAAATTTTAGTTATTTGTGAATTGTATGTTTATACGGACTCTA
AACTATACTTTTAATTTTATTCTGTTTATTCCAAATTTTAGTTAGTTTAA
AATTCCAGTATGGACTCTATAATCAACTTCTAATATTCCTTTTTTTAATT
CCGAATTTCTATTTTTTTTCTTAATTGTATTTCTATATGGACTCTATACT
CTACTTCTAATATTCCTTATTTTTAATTCCAAAATTGTATTATTTCCTAA
TTGTATTTCTATATGGACTCTATACTCTACTTCCAATATTTCTTATTTTT
AATTCCGAATTTCAGTTATTTCCTAATTGTATTTCTATATGGACTCTATA
CTCCACTTCTAATATTCCTTATTTTTAATTCCGAATTTCAGTTATTTCCT
AATTGTATTTCTATATGGACTCTATACTCTACTTCCAATATTCCTTATTT
TAATTCCGAATTTCAGTTATTTCCTAATTGTATTTCTATATGGACTCTAT
ACTCCATTTCTAATATTCCTTATTTTTTAATTCCGAATTTCAACTATTTC
TAAATTATATTTCTATATAGACTCTAGTCTCCTCTTCTAATATTACTTAT
TTTTTAATTCCGAATTTCAGTTATTTCTAAATTGTATTTCTACATGGACT
CTGCTTTTTCTTTTTCTCTGATTAATGTGAGAATTTCTAGGCCATGAGAG
TGAACGTGGAGGCTCCTTTTTCTATTTCTTTAATAATATGATAGATTTCG
GAAAGATTCTGGTGACCTCCTGCAAGTTGCTCTGTGGGGAGGTTGCTGCG
GCTAGGGATGTCTTAATAACCATGCTTGCTGTATACATGTACTAAAAACT
TCTCCTCGCTTAATAATCGGCCAGCGTACTTTTGCCAGACATATGAAAAT
AAAATACTTTCAGAAAGATATAAACAATGATAACTTTGTACCAGCATCAT
GTCATGTCAAGAAATGACACAACAGATTTCACTCCTAATATTTTCTTTAA
TGAGACATGGGAATCTTTTTATTAGCATGATGGAGAAAATTATGTAGCAG
ACCCTATATAGACAATAGAGGAATGGTGGCTTCTGGAATGTCAAAACCGA
TTAATTGTCTTTTCTGCAATTTGGCGAAAAACAAACTCCTAATGCACACT
GCGACAGACAGGGCATATCACCTAACAGCATCTTTTGTCATGTCCAGCAC
TGCTAAAGGCTGTGAATACTCCAAACTAAACGAGCTGCACCAATTTCATA
TCCGTCTTCTCCTCTCTGCCACTGCATAATCTAGGTCCAGTATATCACCA
GGAACGTGCTCATCGTCTTCCTTGCAGCCGGTGATGCTGTGGCTGTACGC
ACCTAAGGCCTCTGGGGACTGGGGTGAGTCTTTCTTCTTTGCCATATGGA
CTTAATATATCTTCTGCTTTCCCTTGTTCAATTCCTGCTTCCTGTCATGG
TTGGAGTCGATTGAGACGTTGGCTCACTCAGTCATCTTCTTCTTGTACTC
CAGCAGAAGACGTTGATCCGGCTCATTTCAGCCTCACGCCCGGCAACACT
TCGCCTTCCATGCTTAAGCAAAATCTCTCAACTTGTTGCCCATTTCTTCT
TCGTCGTTGCCCGTTGACCCAAGAAGCTGTCTAAAGGTAATCCCATTGTT
CTAGTTCTTTCAGATTTAATATGTTAACTTACACAATACACAAGAACTTG
CTACACATGTGCTCATATGTTACAACAGATACTCCGAAATTGATTGAACT
TTTGTCCATTTTCAGACTTTTATTCTCAAGATAATTTGGAAATTTTTGCG
CATCACCTTCAACGAGTCTATGGCAACCGTTCTGGATTCTTTCATTGGGT
CATGCGCTAGGAAGTTGCAAGAGATCATTACTAAGGAGGCAATACTAATT
TTAGGTGTAAAAGATGAACTCCGAGAACTGCAGGAAAGAATGGAACAAAT
ACGGTGCTTTGTCAGTGATGCGGAGAATAGGGGCATGGATGACTCAGCAA
TACACAATTAGCTTTCTCGGCTAAAAGATGCTATGTATGATGCTGATGAC
ATTATTGATTTGGCTAGTTTTGAAGGAAGCAAGGTATTACATGACCAATC
TTCTTCACCAAGAACATCTACAGCATGCAATGGGCTTTCACTTTTCTCTT
GCTTTTCCAATATTCAGATCCGCCATGAGATTGGTGATAAAATTAGAAGC
CTCAACAGAAAAATAGAGAAAATTGCAAAGGATAAAATATTTGCAACACT
TGAGAATACACAGCCATGTGATGATAAAGGTTCGACATCAGATCTAAGAA
AAACATCTCATATTGTTGAACCCAACCTTGTCGGGACGGAGATTGTTCAT
TTTGGATGCTTAAGAGTTTGCTCCCCCAATTTTTGACCCTCTCATGAACT
CTGAAATTAGAATATAGTTTTCTGTTCATTTCTGGTTCTATTCAGTTATT
TAGTTCAGATGCCAACTGTGATTAACAGAATGTGTAGTTGCCGATGGAGT
TGTAATTTGGGGTATCTACGTGAACATTGCAGTGGTGGGAGGCTGAGTTT
TGTCGAAAGTTCAAATTGCTACTCCCAGTTTCAGATACTAATCAGTATTT
CACCTTATGGCATTTGATCGTAATGTTCAGAAATGTTATCTTCTGATGCT
TTAGAGTTCACTCCGCCAATTTTCGACCCTCTCATGGACTCTGAAATTAA
AATCGGGTTTTGTGTTTATTCCTATGCTGTTCATTTCTACTGTCATCTCA
ACTATTTTGAGTTCATGAATGAAAAGTCCATGTAGCAAGCACAATTCATT
CTTCCCCTAAATTCTCAAGCAAAGCAAACCTGAATCGCATCCACAAATAC
GGGAAAAAGGGAGGGAGGTGTCGCCTACCTCGGTTGAGCCCGTAGACGAG
GGAGAGGCCACGCCGTCGACGGAGCTCCACCTCTCACCGGCGTTCCCGCT
CCCTGCGGCCGCAACCCGCCCTCCAGCTCCGCCTCCGGTCTCCGGCGCCA
TCGCCGAGGCGGTGGCTCGCTCAACGGCCGCGCGCGCCAGGGGCTCGAGG
ATTACCTCAATGGCTCGTCGAAGCTCTCGCTGGCAGCAACGCCCGGTTCC
CTTATCCCCATCGCCGGCGGTGGCGGCGGCGGCGGCTCGCCAACCCTTCC
TCCCTTGTAATACGACAATACGAGATAATCGAACGGTGCAGAGAGATTGG
ATCGCTGGAACGAAGAGATTTTGGTCGATAGCAGTTGGGTTCGTGTTCCT
TTGTCGTTCTGTCGCGTTCAGTGATGCAGAGATTGCTGTACTGCCGTTTA
AGCTTCAGAACCTATTGATGTTATACAGTACAGATACGAGTACATGAAAC
TAGGATTGTTGCGTTCAATTCAACTCTTGGTTCAGAGCATCGTCTTCTTT
GGAGTGAATCAATTGCTGTTGAAATCACCAGTTGGATGAGCAGACAAAAT
TATGTTCAGTACTTCTGTCACTGTAACTGAACACATATAGACTACAGAGT
GAGCCATATGGTTTCAGATCAGATATGTTCCTTCTTTGATATGGTCATCA
TTCTTTGATAAGTCCCTGAATCACAGGAGGTCGCTGACAGCTACTGCGTG
TACCATAATGTGGTGCGCCACACGGCTGGGGAGTTCACCCAGGCGCCGGC
CGACGTCAGGATTATCCCAGCCAAACCAACTACTTTGTTCAGACTTCAGA
ATTCCATAGCAACTACTGAAATCTGAAAGCTACTAAAATGGTTTTGTTGC
TGCAGGGCACAGCGAGGGGGCGAGGAAGGCATGACGCTCTTATTCATGTG
CTGCAACCCCAGCTGTGGTCCAAGTCTCAAAGATGGAGGGTCACATGTAA
AGGCAGAGTAGCTACTGTTTCCTAAATGTAAAAGTCAGTAGAGCTTGCAT
TATGCCATGAATTTGTATATGTTTACTTGTCAAGTCGAAGGATAAGACAA
CAAACAAGAGTATGAGATGCCATTGAGCCCATGACGGAGGAAGCAAAACT
CAAGCATGTGTGCTCCCTGTTTTTGTTTTTCCTATTCAAAGCACGCACCT
GGTTTCACATCATGGAATCTTGAAGTAAACTGTAAACTAATCACATCGAA
GCAAACCGTAAACTAATCACACCACCAGGCAACAGCTAATCGTAGCAATA
TACTATTGCATCTGTTGATCAGTGCCCCAGAATAGTTGAGTGTAGCTAGT
CTGAATGTTCATCTATGCCATATATGCAAGGCCTTACCACCTCTCCTAAA
CTGCCCCTTCACTCTTGCTTTGTTTCACTGTCTGGCATTCTTACACTGCA
TTTCTACCAGCTGTGGGTAATAAGCTCAAGACATATAGCTGAATTTACTT
CCTTTTTTTTCCTTAAGTTAATATGTAAATGCTCATTTTGATTGCAGGAA
CGGAGTTTCATCAGGAACAGTTGCGTCCATTTCTACGTGCGCTCTCTTAT
CGATTGGGACGACATCTACTTGGAAGGGAAAATCTGCTTCATCTGAATAA
ACACATATATAGTGATCTCTCCTTGCGGCACACGCTCTCTCTTCGATGGA
TGTCAACACATTTATCTGTATTTCTGGTATTATCCCATTGATCCTTCTAG
TTAACCTTCTGAATCATTCAAGTTCTACATCTGTATAATGTGCATACACT
TCACCTCTTAGTTTCATCCCTCCCCTTTTTGCAGTTGTAGCAGCACAGTC
AGCGGTTCTCTCTTGATGACTGCCTCATAATGTTCTGAAATCCATTCTAC
ACTTCGGCGTAGCCACTTAGTTTCTTTTGATCTTCACTAATCTGAGTCTG
TCGAGTATCCCAAGTAGATGGGTCAGAGCAAACTTCCAGCTTGTGCAAGA
TGAATGCTATTGAGCCTTGTTACGTGCAGACTTATGTCTTCTCATGCTGA
ATTATCACTCCATAAGGTAAGATTTGCATGCAGTATACTTGAGTAAAACC
CCTCAACTTGTTGCTGGTTACTTCTTTCTCCTCGTTTACCTTTAACCCAA
GAAACTCACCGAATTTTTTTTTTCCTTTCTGCTGACCTCCCCCCTGTTCT
TCTCCTGTCACCTTTGGTGACTCCTGTACAGTGCTTACCTCTCTAAATAC
AAAACCAGCTCCGCTGGCTTAGGTTTCAAGAAATGTAACCCCATTATTCC
AGTTCTTTAGCTTCAGTATGCTAACTTGCTCAATACACATGGCAAAACAA
CCTATCAAAAAACTTACCGAAATGTAACCCCATTATTCCAGTCCTTTACT
GAGATGTACCCCTCAGTTGCAAAGATACTCTCAAACTGATTGAACTTTGT
CCATTTTCAGATCGTGTAATTGTCATAAATAATTTAATTGGAAATTTTTG
GAGCATCACCATCAACGAGTTTCTCTATGGCAACCATACTGGGTTCTTTG
GTTGGATCATGCGTAAACAAGTTGCAAGGGATCATTACAGAGGAGGCAAT
ACTAATTATAGGTGTAAAAGAAGAACTCAGAAAACTGCAGGAAAGAATGA
AACAAATACAGTGCTTTATCAACGATGCTGAGCGAAGGGGCATGGAAGAC
TCAGCGGTACACAATTGGATTTCTCGGCTAAAAGATGTTATGTATGATGC
CGATGACATTATCGATTTGGCTAGTTTTGAAGGAAACAAGCTATTAAATG
GCCATTCTTCTTCACCTAGAAAAAGAACTGCAAGCAGTGCGCTTTCACCT
CTCTCTTGCTTTTCCAATATTCGGGTTCGCCATGAGATTGGTGATAAAAT
TAGAACGCTGAACCGAAAATTAGCTGAAATAGAAAAGGATAAAATATTTG
CAACACTTGAGAATACACAACCAGCTGATAAAGGTTCAACATCAGAACTG
AGAAAAACATCTCACATTGTTGAACCCAACCTTGTGGGGAAAGAAATAGT
GCATGCTTGTAGAAAGTTGGTGAGCCTGGTGGTTGCACACAAGGAAGACA
AGGCCTACAAGCTCGCTATTGTTGGAACAGGGGGAATTGGAAAGACAACA
CTAGCTCAGAAAGTATTCAATGATCAGAAATTAAAAGGAACCTTCAACAA
ACATGCTTGGATTTGTGTTTCTCAGGACTACACCCCAGTCTCTGTTTTGA
AACAACTACTTAGAACAATGGAGGTTCAACATGCACAAGAAGAATCAGCT
GGAGAGCTCCAAAGCAAGCTTGAATTAGCTATTAAAGACAAGAGTTTTTT
TCTTGTGTTGGATGATCTATGGCATTCCGATGTATGGACCAATCTACTAC
GAACTCCATTGCATGCTGCAACCTCAGGAATAATTTTGATAACTACTCGG
CAAGATATTGTCGCTAGGGAAATAGGGGTTGAGGAAGCACATCGTGTTGA
CCTAATGTCACCAGCTGTTGGTTGGGAGCTACTCTGGAAGAGCATGAACA
TTCAGGACGAGAAAGAAGTGCAAAATCTGCGAGACATAGGGATTGAGATT
GTTCAGAAATGTGGTGGGCTACCCCTTGCAATCAAGGTTACTGCTCGAGT
ATTGGCAAGCAAAGATAAAACAGAGAACGAATGGAAAAGGATTTTAGCTA
AAAACGTTTGGTCCATGGCTAAACTCCCTAAGGAAATAAGTGGTGCACTA
TATCTAAGTTATGATGATTTACCACAGCATTTGAAGCAATGTTTTCTTTA
TTGTATTGTATTTCCTGAAGACTGGACCTTGGACCGTGATGAGCTTATCT
TGATGTGGGTTGCTGAAGGCTTTGTAGAAGTGCACAAAGATCAATTACTA
GAAGATACAGCAGAAGAATACTACTATGAACTAATAAGTAGGAATCTCCT
GCAACCAGTTTACACATATTTTGATCAGAGCAGATGCAAAATGCATGATC
TCTTAAGGCAACTTGCTTGTTATCTATCAAGGGAAGAATGTTATATTGGA
GATCTAAAACCATTAGTAGACAATACTATATGTAAAATACGACGCATGTT
AGTTGTCGGAGAGAAAGACACGGTGGTCATACCTTTCACTGGTAAGGAGG
AAATTAAGTTGAGAACTTTTACAACTGATCATCAGCTACAGGGAGTTGAT
AACACATTTTTCATGAGATTAACTCATCTTCGTGTTTTGGATCTAAGTTA
CTCACTTGTGCAAACAATACCAGATTATATTGGAAGTTTAATCCATTTAC
GTATGTTTAATCTTGATGGAACCAACATATCTTGTCTCCCAGAGTCCATT
GGTTCCCTTCAAAACCTTCTCATATTGAACTTGCAGTGGTGTAAATATCT
GCACGTCCTTCCTTTGGCAACAACTCAACTGTACAATTTGAGGCGGCTTG
GTCTTACTGATACACCAATAAACCAAGTCCCAAAAGGGATAGGAAGACTG
AAATTTCTCAATGATTTAGAAGGATTTCCTATCGGTGGTGGAAGTGACAA
TACAAAAATGCAAGATGGCTGGAATTTGGAAGAGTTGGCTTATCTTCCAC
AGTTGAGGAAGCTTGGTATGATAAAATTGGAAAGAGGTACTCCACGCAGC
AGTCCAGATCCTTTTCTGCTAGCAGAGAAAAAGCATCTCAAAGTTCTGGA
ACTACAGTGCACTGAACAAACAGATGAATCATATTCAGTGGAAAATGTTA
GCAACATTGAGCAGATCTTTGAGAAGCTAACACCTCCGCACAACTTAGAA
AAGCTTGTTATTGTGAATTTCTTTGGTTGTAGATTCCCCACCTGGCTTGG
TACTGCCCATTTGCCTTTAGTGAAATCTGTGATCCTCGTAGATTGCAAAT
CTTGTGTGCATCTTCCATCAATCGGACAGCTACCAAACTTGAAATACTTG
AGAATTGAAGGAGCAAGTGCAATCAGCAATATTGGACCCGAATTTGTTGG
CTGCTGGGAGGGTAATCTCAGATCCACAGAGGCAGTTGCTTTCCCCAAGC
TCGAATTGTTGGTCATTGAGGATATGCCCAACTTGGAGGAGTGGTCCTTT
GTTGAAGAAGAAGAAGAAGAAGAAGAAGAAGAAGAAGAAGAAGAAGAAGA
AGAAGAGGCACAGGAGGAGGACGCATCTGCAGCAGCCAAGGAAGCGGGAG
AGAATGGAACTTGTGCTTCGAAGGAGGAAGGAGCCCTATCTCCAACTCCA
AGGTCATTGTGGCTGCTGCCTTGTTTGACAAGGTTGGAACTTGACGACTG
CCCCAAGCTGATGGCTCTCCCACGACTGCTTGGACAGCAGGCCACCAACT
TGAAGGGGCTCGTTATAAGACATGCAAGCTGCTTGAAGACGGTGGAGGAC
CTCCCATTCCTCTCTTTCCTTTCAATTGGTGGATGTGAGGGCCTGGAGAG
GGTCTCCAACCTTCCCCAAGTGAGAGAGCTGCTTGTAGGTGGTTGCCCGA
ATTTGTGGCATGTTGAGATGTTGGGCAGTTTGGAGCAGCTATGGCTGGAC
AAGGATATGCAGGAGATCTCTCAGCTGTGGGTCCCAAGGCTTCAACAGCA
ACACCGCCAGCTCCATGGAGATGAGCATGAGCTGGAGGTCAACGAGTGGC
TTTGAGAGCCAATTAATTTAGATGGCACAAGGTATGTACACTAATTGCTT
GGTATTTTTCACTGGAATAAACTAATCATTGGGTTGTACATTCATGCTGC
CCCTCTGCTCTTCAGTTGTATGCAGCTAATCTAGTGTTTGATAGTTTCCT
TAGTTGTTCATGTTGTGTGCATTGACTGATTGTTTAATGACCTATATGAT
TTTGTTTTTTTTTCATTAGTGTTGCATGTAACAATTTCACTGTGGTCAGG
ATCTATTATTATTATATACTAAAATTCCATGAAACTTCCTACAAACACTC
ATAAGCCGCCATGTGGCACTCCTACAAACGCTCCTAATTCGCCACGTGGC
ACTTTTAAATCTAACCGTTGATTTTCACTTAAATTGGTGGACCCGTTATT
TTAGACCATTAGATTAGATCTATTAAAAAAGTCGCAGCTTCATCGAGATT
ATTTACCAGAAAAATTAACGTGCATACCGGATATAAACCTCACGTACTGT
TCTCTTCGAAAGAAAAAACGGACATACGTAGAAGATAAAAAAAAAGCCAA
AAAAACCATATATACACTATAAGAACAATACGGTCTTTAAAATAGGATTT
CCTATATTATAAAATAAAATTTATTACTCCACAAATATACATGGTTAAAC
TAGATTAATATAAATTATCAATTCAATTGTCTTTAAATGTTCATCTTTTA
AATTGTTTTTCAAATATATATCTAACTTATAATCCTTTGTATTTCCTTAA
TTAAATAAAATACTAATCACTTATAATAAATCACTTATAATAGTATATGG
GACTGTTAAATTCATTGCGAGACATGGTGCCGACATATAATACGTAATGT
CATAATTATTTTTCAAATAATTTAGCTAACATATAATAATTAATATCATG
ATATTTTTAAAATAATTTCACATGATAAAAGGATCAACTTGGTGTTAAAT
TCGCTTGACAAATATATAATACTAATTCAAATCTACATGTACAAAAAGTG
AAACAACATTGTGTTTACAATTTGATTTGATTTAATTTTAATTTATGTGA
GATTAAGATTCTCTTTTTTTTTAAAAAAAAATAGAACTATTTGTTTGGAA
TTTCCAGGCAATGACCTTGCTATAATACAACCCCTTAATCCATCACGATA
ATTATGGCGTCATATATGGTTTTTCTTTGCGAAATTGGTTTGGTGACAAA
TGAACAATTATGTGCATTAAACATGCGTCATATATGGTAAAGATGTCGCA
TGTAATTACGAATGAAAACAAACCGGATATTAAACTATATATCTTAGTCA
AAATATAAAGAATGATATGGTACTCCAAGATTGTCTGTTTAGCTATATTT
TTTTATCAACCTCACTTATTTTCAAAAGAGAATATTGTATCTACACAATA
AAAAAATAAGCATTACTGGTTAATACCATTCTTGAGTCAGACTATGTCGA
CTCAGGACCAATGTTTAAACGCAGTGGATAAATAAAGCCTCGACGGATAT
GGTCGGCTTCACCCATTAAAGGGGACATTCATATATGATTTTAACGATCA
TCAAAATTACAAAAAAATCTTACAAACTATAAGAAAAAAACATATGATCA
TCGGTTTACTTAAATTATTTAGAAAAAAATAGAAAAATAAAGTACCCCGA
ATCTTGTCCTCCCCGGCACATGCACACAACACTGCCCGTCCCCTTCAACC
TTGGATCACGGTTTCCGCTCTCTATTCCTCCCCCTTCCTACTCTCTTATC
TAATTGTTGCTCTATTAAATAATTAAACCAACAATTCATGACAATGCCAA
TATTTTTAACCTAAAATAAGACTTGTCTAAAATAAAATAGAAAAGTAGAA
AAAATGTCAATAGGGATTGAATTAAATCAATTAGAGAGAATCTAATAAAT
TTGTAAAAAATAGAAAATTGGAACAGCCATTGTACGTTCCATTGCCATAA
CCATGTTTAAGTACTTAGATATTAATGGCCTTCCATCTATCCTATACCAT
GGAATTATAAGTTTCTCATATATTATTGTATATATAAGACATACTAAGGC
AGCAGGACATAGAAGTACTTAGTTGCTTAAAAAGTTATATACTCTATATG
CTACTACCAACTTTAAATTTAGAACTCAAGTTGACTAGGTATTTTTTAAA
AGAATACCATAAATAACATATATAATAGGGAAACGAGGCGCACAATATAT
ATGTCTCCTATGTATTTATTGACTCACTCTTTCAAGAAAATAAAGAGGAT
CATTGATAGTTGCTTATAGTAATGAATTAAATATTATATAGTTCAAACCT
TACAAATATCTTGTAAAAAATTATCTAACCAATGTCGATGAAGAAAATTT
ATAAAGAAATAGTACTTTTTAAGCATAGCAAGTGTCATCCGATTGATATT
CCACATTACAAGTTACTCAAGCGTAACCTACTTTACATGCCTGCGCAAAT
GCGCGGGCTACCTTCCTAGTTTTCATAAAATGGTGGATATCCATCGAAGG
ACTTGAGGTAGTTAGGAAGAATCATTTTTTCACCTTTGGTACACAAACTG
CATAAGTAAAGGAGACATATGGGCCAAGAAATAAATATCATTTAGTTCAG
ATGCAGAACAGTTTACTTGCATTTAGCCCTCAATGACCCAAATGTGTTTT
GTATCGAGATCATGCATGTATATAGGAGACATTGAAGGGAGCACATATTA
TCTTGTAAAAACAAGTAGAGATGTCAATTTTTCATGAAATATTTCAACTG
TGCAATATATTAGACCTATACAACGGTCATTTTAGACTTGCAAGCGATAC
AACGCCCAATTCTACAGATTTTTGGCCTGCAGCCTGTTGGCAGCAGGACA
TTGAACACAAAAGGGGCAGCACCCAACATCTGCTCCTAGGCCACTAAGGT
TTGTTTGAAAAATAAAAGCTGCCTAAATGCCTTTGTATTTGTTCCAATTG
ATTAATATTTTAGTTATATCCCTAAAAAAAAATAAGCAGGGTACATTGCC
CTGCCTACATGCTTATGTGTAGTTCATATGTGGCTTTTTCTTAGACTATT
TTTTTCTTGATGTCTGGTAGGTTTAACTCCAGAAAACATGATTGTTGCAA
AAACTGATCACACTTGTATTTTATTTTCCTTAACTAAGTTATTGAAGTAC
CAAATTGCTTATATATAGCGATGCTTAATTTGTGTGTGCTTGTTTATTTT
GTAGGTTGCTAATCTCGAAGATTTGGGCAGTGCAGGCACTTTCTTATTTA
TTTGTTATCTTTACCTAGTTACCGATCTATGGAAGATTTAAGAAATCCAA
AAAAAAGAAAGAAAAAGAAAAATCCAAAAAAAGGTAAAACAAAGCAAAAA
AAAAAGAAAAAAAACAGGGGCATTTGCTTTACCTCATGAAATGTATTTCA
TTTTTTTTTATGATTTGTGTGTGTTTCTTCTTCTTCTTCTTCTTCTTCTT
CTTCTTGTAGCTGTGTAGGTAACTCCGCCTATGTCACTTGAGGTGTGATT
TTAATGACATAGCCGGTCCCAAGCCCGGAAAAGGAGGAGGGGATAATCTT
GTATATATACTTGTCTAGTGAAACGATGCTGTGCTGCTAGGTGGATCATT
GAAAATTTTCTTGAAATTTGCTGCATTCTTGTCAAGTTATTTGTATATTC
AATTATTAGAGGCACATCCACTCTGCTGCTCGCCTGCTCTATTGGACAAA
TTTGATTCTAAACTATTTTAGCTCAACCTCATTACAATCCAGTTTTCAAG
TAAAAGCAATTGAACACATGCACCAATTCATTCTCCTCCCAGTCCCCTGT
TTGAGAGTTGAGAATTGAGATACTGAGATATTTTCATTAGTGATTTCTAC
TGCACTGTGCAACCTCATTACAATCACAGGCAGAAAGATGATATGTCTAT
TAGTACTCCTTATTCTTTATTTTTTCACTTTCATGATGTGTGACCAACTG
ATGGTGAACTAATTCCTTCTACTTTCACTTTTCACTTAGTGGCTTTCAAA
AGCATAGCCCAGATGCTATTGGGACATGTTACATGTACCGTTTCACTTCA
ATTCTTGGTTCGTGTAAATGGTCCCTTCTCCTATGCCACTATGGCACCAT
CCACTAGTAAGGACAGAAGTTAGCTCCAAGAAAACTACAAGTGGTACTAT
GTATTTATGGAGCAGTGTTGTAATGTCAAAGCAAGAAAACTACTAGGGTG
CCACTTCTGTAAATCAGTATATGATCTTCCTACTGAAAATGCTGAACAAC
TATTTGTCTGCAACAGCGAAAGAAGCAAGGTAGGTACTTGGGTAGTGTTG
TCCTATGTCAATGTAAGTTAATAATTTTATGCTTAAGACCGATTCCCCCG
CGTCGCTCTCGCGCAGGCGGCTCGGGGGGGTGAAAAAACCCTAACCGCCC
GCACCTCCACTCCCTCTCCGCTGCCTCGCCGTCGCCGGAGCTCGCCGGCG
GCAAAGCCGGTGGTAGGCAGGGAAGGCGGCGGCGAGGCTCTCCCTCTTCT
TGGCGTATCCCACCCAGGCGCGACGTGGACGGGGTGCAGCCGACAAAGAC
CCTCACCGCGGCCAGAGGTGTCACGACGGGATGGTGTGGGGAGGCGGCCG
CCAAAGCTGGATCTGGCCACCCCGCGCACTGATCTAGCGCGGCGGCTGGG
GGGCGGCGGCGGCGGCTCGACGACGGCGGCGGCTGGGAGCGGCGACGGAG
TGGCAGCCCAGGCGTGGCGGCCATGGCTCGATGGCTGGGAGCGGCAGCGG
CAGCTCGGCGACGGCTCGGGGCAGCCCGCGGCTCAGCGCGGCAGCCCGAG
CGGCGGCAGCACGGCAGCCCAGGGCGGCCGCATGCCCCCATGGCGGCCCG
ACAAGGCCTCGCTTCCGGGGTACCACCGCGGTGCCCTTCGCGACCAGGTG
GGCGGCAGGGCGCGGCAGCCGGACGACGGAGGCGTCGACGGGTTGCGCCG
GAGCCGGAGTAGCAGTAGCGTCACCGGCGTCGGTGCAAGCCCAGATGGCA
GTGTAATGGGAGCTGGCGGCAGTGGGTCGTCTTCCTCGTTGCCGGTCGGC
ACCCTCGCCCTTTTTGGAGCTCCTCCCCTTCTTTGTGGGGAGTTTCTAGG
TTGGATTGAGGCGGCAACTTGTCATCGGGGGAAGCTCAGGCTGCCGAAGC
AATGCCACCTAGTCCTGGGTTCTCCTTCGGCCAAAACTGGCGAGGCGGCC
GGCAGGTGGTGGAACGGAGGCGTCCTAGGCCAGCTCTCAGGGGTGGTGGT
TCGATGAAGTCAGCCGACGGAGGGGCGTCGGTGCGGTGTGGTGGATGCTG
CGTGCTGCCATCTGTCTGTGTGGGGGTTCTGAGTTGGTGGACGGCGATCT
GCAGTCAAGGGTGTAGGGTATCAGGCGAAAGCCTAGTCCAGTGGTTCACC
GGGCCGGCAGCGGCTACGCCTTCGGACGTCGTAACCTCCTTGGGGCGTTG
TCAAGGGTTACCCTCTCCCTTGCTCGACGAGCTTCTCTGGGTGAAAACCA
CATCTTTTTTAGATGGGCGAAGGCGGCATCCTTGGATGTCGTGACCACCG
TGGTGTCATCGTTTTCGGAGCCTCATCTGTGTGGTGTTGCCGTAGGCCTA
GCGGCGTTCGGCCACGCTTAGCGGGGGTCGTTTGGTGCTAGGCTTCACCC
TCAGCGGTTTGTGCTTGGGTGGTAGCGCATGGTGTGTGGCAATGCACCTT
GGTGCATTTTGATGTTTTTTCTTGTAACTTTTACTCCTTCTTAATATACT
CGGTTGGCCTCCTTCAGCCTTCCCGGCGAAAAAAATAATTTTATGCTTCA
ATACTGTAAATTTTGCACCCAAACTGCAGAAAACATGGAGATGATTCCAC
AATTCCACTTCCCAAGGTTCCTAGTAGCAGTGTGTTGCCTCATGTCATCA
TGTATGAATCCACCGTTCTGCATTACTTCTGTCCATGGCCATAAGCACAA
AAAGGCCACTTGCAAGCATGCACCACTCAAGTGGAACCAAACTGGATGGC
TTCAGCTCATGGAATTCAGCAGCTGTAGATGTAGGTTTGAAGCTGAGGCT
ACACTGCACAACATGTGGTACTGACTGCATGTAGAACAGGATACTGTATA
TGCTCAAACAGTTGGTGAAGTAATGGGAGCAGGAATGAATGGAGGGATGA
TAGGAGTACCAGACTGACAGTGTATCTGTTAGGCAAATTGAGTCATGGAC
TATATTGAGTCTCTCTGATTGGATACAGCACATCTTGACTGAATTTTGCA
TCTGTAATGATTGTCTGCAAGGCTCTTTTTCCCCCACCATGCTGCGAAAT
GCATGTATATCTTCAGAAACAGAAAACAAAATCTTTCCCTCCGTTATCCA
CCTTTGTTTTTTTATTGAATTCATCATTCTACATTTAAACACTGAACAGA
ACAACTTGTGAGTCATCAGAATTGGTTCAGGACAGATGTGATGACCAGTG
CCTTAGCTTTCCTCATAGCTGTCCCACTAAATTCTTCAAATTAACCGTAA
TTTTGATGCCTTCATATGGTCTGCAGGGGATGTTAACCAGTGCTCTTCTT
CGATACTTGAACCTTCCTAATTTTTCACACTGTATTCTGTTCTACTGGCA
ATGCCTTCCCTGATTCATAGCTCGAGATGTTGTCTCAAACTGATTTCTGT
ACAGTGTACACATAATTCTAGGTAAAATTATAAGGGCCATCAGAGATTAA
TAGCAGTTGAGAGTAGCTGATGGAGGTGTAATATGGCTCTTGTATTGTAT
CTGAAGAGCAGTGTGGCTTGTCAGAAGTTCTAATTGCACTTCCAGTTTCA
CACACTTATCTCTTATCAACGTTTCACCTGATGGCATTTGATCACTACAG
TATGTTCATAGACGTTCAATTCTGACGCTTAAAACTTCACTCCCCAAATC
TTCAACCTCTCATGGACTATTAAATTGGAATCTAGCTTAGTGTTCATTCT
TGTACTCTTCACTTATTCAGTATTTCAGTTCACTAGTTCAGTGCTCTAGT
TTCATCTCAACCATTTCGATTTTCGGGTACAAATTATTCTTCCCATGCAT
GAGTGACGCACAAAACAATCAACGGTGTTTGGCGTTTCATCTAACCTGAG
CGACGAGAAGGGAAAGGAACGGCGACGACTTGGGGTAGGTTCTTCGAGTC
TTCTGCAGGCTTAGGGTCTTTCCATCTCCTCTTTCAGATCGAACAAGTTC
AGCGGGTACCAAGTGCGAATTTGCAGAGGCATCCCAATCGATAGAGGATG
AGTTCGTCAGTCTGTTCCAATTTGTTTGTCTGTAGCATTCACAGATTCAG
ATCAGATAATATCATCAAGGTACCACAGTACCTGGTGCAAACCTGAGAAA
TTTGCAGAGGGATTGTAAAGTCCAAACTGGAAGAAAGGTTTCCAAGAAGA
CTGAGTTGTTAAATGTTCAGTTTGTTCTTGTTTGTTTGTCTGTAGAATTC
AAAAATTCAGATTATGTCCTGACCTTGACTTAAAATATACAAATGTACTA
AAATTCAGATTAGTTCTCCTTTGCAATGGATTGGGCTAGCACTATTTGGG
GATTGAGAAGCACTCTACAAATATGCTTTACTGAACTTGACGATCCCATG
TCAGACGCTTGCCGATGTTCTGTAAGCTATGCTGTTCTGCACACAACTTA
TTTATTCAGATGACAGAATTCAGTTTTATACTCGCTCCGTCCCATTTTAA
GTGCAGTTGCGGATTTCTATGTACAACGTTTGAACATCAGTCTTATTTGG
AAAATTTATAAAAAAAATTTTAAAAATAAGTCACGCATAAAGTACTATTC
ATGTGTTATCATCTAATAAAAAAAACACTAATCATAAAAAAAATTCAAAT
ATGACGGACACATAAATTCACAACTGCACTTAAAATAGGACGGAGGGAGT
ACTGAATGCAGGATGCTACGGAAAAAAGGATTAACATGGTTTATGAGAAC
AAAATTTCGAAGAAACCGTCTACACTGATCAATAAAATTTTCTCTTTGTA
TATCCCGAAATGGAGATCACTGCCCAGCAGCTCAAGGAGTGGTACAGCCG
GACAGCCAGAACATGAGGAGCTGTGGTGCCGCCCCTTGTAAAGTTTGTAG
CTCTAAACTTGATTTGACCTCTTCAGAACGGGTATATAAGGTTATATTCA
GTTTAAAAATGATTCAGTTTTCAGAATGTTCTATAGTCGACCTGTAACTC
GTTTTTTTAGGAAAAGTCAAACTTTAACTGAAATCTTAGAAAGGAAATCG
TCATGTGGTTTCTGGCCGATGTTAGTGAACGGCCAACTTCTGAAGCAGCA
CACAAGATTCCAATAATCAGTCTAGGGACAAGGATGCAATAGTGACGTAT
ACGAGTCTACCTTAATTTTCTATATCTGCAGCTATCGTGTGAGGACAATA
AGCCATTGTCTCGTCACAACCAGAAAGTAACATAAGCATACTTATATTCT
TATGCTAGAAAAGAAACAAGAGGATCGAGGCACATGGTACTATAGTAGCA
GCAGAAACTCATCGCTGCTGCAAGCTTTTTTTTTTTTTTGAACAAACCGG
CGAGCTGCCAATTTCATTGAATAGAGAAGGAGCATCGCTGCTGCAAGCTC
AATTCATGGCTTCATACAAGGTATAATAAGTTGCTCCCTTTGTCTGGTAT
TGCTACTTTACTTCTCAGTGTTGTGTAATTTTTGTTTCCGTAAGTTCTCC
ATCGGCTTCCCTCAATTTACCACTGGTCTCAGTGCTAGCTTTGCCCTGAT
CCATCCATGGCGGGCTTGTCGGCAGAAGCAACTGCAACTAAGGTGGCGAT
GCTCGCTGTACTCAGGCCAGCGTCTCCACCACCTTCAGTCTCATGGAATT
TGTTCTGCTTCTAATTCTTACACTCAATTGTTGCTTTGTTTCTGCTACCT
GTTCTATGCCAAACTGCAGTGAACAGGTGACCAGCTCCTTTTTTCTTTCT
CCCCTTTGCTGGCACTTGATAATTTCTCACCTGTAAAATGAATGAAAAAT
TTGAGTTCCTCGCCAGTCCAGATATAGACACCAGTGCCCTCGACAAGTGA
CCCTGATTTTACCATCCACATGATGCCCTCGCCAAGTCACCATGATATCA
TCATCCAAGATGAATTGGAACTTTGCACACCAACCGAATAGGGGTAGAGG
GATCACTGCACTATATGAAATTTACAGCGGTTAGTATCGAATATGATTTT
ATGAAATAATTGCCTTCTTCCGTTCATTTTAGTATGTTAGACTGTGTATT
GTTTGCTGTTAATTAGTTAGTCTTATTCTCACCAGTCCTATATACAATTA
TGTAATTGTAAAAGATAAACCATTCTTTAGTTGTAGTCCCATTTTAAGAG
TAGATACACTACACTACACAGAAAAAAAAACATACTTCTATGAATACCTC
ACATGATAAGAATGTAATACTTTTTAGTGTTGGTTATGTACCTCATACTG
TGCATGATTTGTCCCTAGAACTTTAGTTTAAGTATGATAAGCTAATTATT
GTATTAATATAAATGGCAATTCAGTAGTTATACCCATGGATGTCTATTTT
ATCAATACAAAAGTTTTAGTGAACATTATATATTTTTCAGATTATGCTAA
CAGATATCGTGCATTCCTTGCCAACCTACAATGCTGTCACTTTCTGAAAC
GTTAAAAGTGGATCTCCCTTGCTGATTTTTCCTATGGCAACCATATTAGA
TTCTTTGGTTGGATCATGTGCCAATAAGTTGAAAGAGATTATTACTGAAG
AGGTGATACTTATTCTAGGGATACAAGAAGAGCTCGCAGAGTTGCAGCGG
AAGACTGAACTCATACATTGTTGTATTAGTGATGCTGAGGCAAGGAGGAT
GGAAGAGTCAGCAGTTGACAATTGGCTTGGTCAGCTAAGAGAAGTTCTAT
ATGATGTTGATGATATTATTGACTTGGCTAGATTTAAGGGAAGCATTCTA
CTAACTGATCATCCTTCATCGTCATCAAGGAAGTCAATTGCTTGCACTGG
CCTGTCAATTTCCACTTGCTTTTCTAATGTTCAAGCAAGTCATGAGGTTG
CTGTGAAGATTAGAAGTCTCAACAGGAAGATAGAAAACATTTCGAAGGAC
AGAGTATTTTTGACACTCAAGAGTACGGTTCCTACTGGAAGCAGTTCGGT
ATTGAGAGTGAGAAAAAGTTCCCACCTACTTGAGCCCAACATTGTTGGCA
AGGAGATCATACATGCCTGCAGAAAAATGGTAGATTTAGTGCTTGAACAT
AAGGGGAGAAAACTTTATAAGCTTGCAATTGTTGGGACTGGGGGAGTTGG
TAAGACAACATTAGCTCAGAAAATATACAATGATAGAAAAATAAAAGGAA
GTTTCAACAAAAAAGCCTGGGTTTGTGTTTCCAAAGTGTACTCTGAAGCT
TCTCTTTTGAGAGAACTTCTTCGAATTATGGAAGTTCATCATGATCAAGA
TGAATCAATTGGAGAGCTCCAGAGCAAGCTTGAAATAGCAATTAAGGAGA
CAAATTTTTTACTTGTGTTGGATGACATGTGGCAATCTGACGCATGGGAA
AATTTATTAAGAATTCCATTGCATGCTGCCGAAACGGGAACAATTCTCAT
AACAACTAGAAATAATATTGTTGCCTTAGAAATTGGAGTGGACCATACTT
ATCGAGTTGATTTGATGTCAACCGATGTAGGATGGGAGCTACTTTGGAAG
AGCATGAATATCAGTGAAAGCATAGAATTGCAAACTCTGCAGGATGTTGG
GATTGAGATCGTTCGCAAATGTGGTTGCCTTCCTCTTGCAATCAAGGTTA
TTGCTAGAGTGTTAGCGAGTAAAGAACAAACAGAGAACGAATGGAAAAAA
ATATTGAGCAAAAATGCTTGGTTCATGAACAACCTTCCTAATGATTTGAG
AGGTGCTTTATATCTGAGTTACGATGAGTTACCACGTCATTTGAAGCAAT
GCTTTCTTTATTGTAGTGTATATCCTGAAGATGCAAACATTTACCGTGAT
GATCTTACAAGGATGTGGATCGCTGAAGGCTTTATAGAGGACCACGGAGG
TCAACTACTAGAAGAAACAGCAGACGAGTATTACTATGAGCTGATCCACC
GGAACCTTCTTCAACCCGATGGTTTATATTATGACCACAGCAGCTGCAAA
ATGCATGATCTTTTAAGGCAGCTTGCTTGTTATTTGTCAAGGGAAGAAAG
TTTTGTTGGAAACCCAGAATCATTGGTAGGTAACACTGTGTCTAAACTTC
GACGTGTTTCAGTCGTCACAGATAAGAACATGGCAATGTTACCTAGCATG
GACAAGGTGCAATGTAAAGTAAGGACTTGGAGAACTTCTTATGAGAAAAC
ACTCAGAGTTGATAACTCATTTTTCAAGAGATTTCCTTATCTTCGCGTCT
TAGATTTGACTGATTCATTTGTACCAAGCATCCCACGTTGCATCGGGAAT
TTGATCCATCTACGTTTGCTTGATCTTGATGGTACCAATGTATCTTGTCT
TCCAGAGTCTATTGGCAACCTAAAAAATCTTCAAATATTGAACAGTCTTC
CTTCAGCGATCACCCAACTGTGCAATTTAAGGCGCCTTGGCCTCAATTAT
TCACCGCTAGATCAAGTTCCGAAAGGGATTGGCAAATTGGAATTTCTCAA
TGATGTAGAAGGGTTTCCAGTCTATGGTGGCAGTAGTAATACTAAAATGC
AAGATGGATGGAACTTGGAAGAGTTGGCTCATCTTTACCAGCTAAGGCGG
CTTCATATGATTAAATTGGAAAGAGCAGCTTACAGTACTACTTACCCACT
GCTAACAGACAAAGGGTTTCTGAAATTTTTGTATCTATGGTGTACTGAAC
GTACAGATGAACCATACACAGAAAAAGATTTCGGCAATATTGAGAAGATC
TTTGAGCAGCTAATTCCGCCATGCAACCAGGAAGATCTTGCTATTGTTAA
ATTCTTCGGTCGCCAGTATCCCTTCTGGATAGATTCTACCCATTTGGCTT
ATGTAAAATCCTTGCACCTCTTCAAGTGCAAATTCTGTATGCATCTTCCA
CCAGTTGGGCAGCTACCCAATTTGAAATATCTAAAAATTGAGGGAGCAGC
TGCAGTTACCATTATTGGACCCGAATTTGCTGGCCGCAGGGTGAGTAATC
TTGGACGAACAGTTGCTTTCCCCAAGCTTGAAGAGTTGCTCATACGAGAT
ATGCCCAACTGGGAAGAGTGGTTCTTTATTGATGAAGCAACGTCAACTGC
TAAGGAAAGGGTTGATGATGGAGATTCTGCAATGCCAAAAGAGAAAACCT
TACCTCCAAGGATGCAGATACTGTCACGTTTGAGGAGGTTGGAACTTTCT
GGCTGCCCAAAGCTGAAGGCTCTTCCACGGCAGCTTGCACAGATTAACAG
TCTGAAGGAGATAGAGCTAAGATGGGTAAGCAGCCTGAAGGTGGTGGAGA
ACTTCCCCCTCCTCTCTGAGACGCTTTTGATTGCGACATGTCAAGCCCTG
GAGAAAGTCTCTAACCTTCCTCAAGTGCGAGAGCTGCGCGTGCAAGATTG
TCCAAACTTGAGACTTGTTGAGGAGTTGGGCACTTTGGAGCAGTTGTGGC
TTTATGAGGATATGCATGAGGTCTCTACATTGTGGGTGCAAGGGCTTCAA
CAGCAGTGCCGGCAATGTCATGGAGAGGATCTTGATGTCTACAATTGGAC
ATAGTGATAATGTATGGATGCCAAAATTATTTGGACACTTCGGTTGTTTG
ATGCAAGGTATGTGATTTTATATACTCTGGATTCAGATTGCGCCCATTTT
TTGGCATGCTATTGTGTACATAGATATATATCTTTTGCTTTACTAGATCT
CGGTCTTGAGGATGAAAGGATCTAGTACTTTGTAATATCGGATATTACAG
ATATGACAATAATCCCAAAGAAATGGCAGTATAAGAACTACATAACTGTA
CTTTTAGTTTGTTCCGGTAATCTTCTATTAGGTTCTGCAACTTCCATGCA
GCTCATTATCAGCACATCAACCTTATATTGAGCAGGAATCAATGAATGGA
TCAATGGGTAGATGGTAGGAGTACCAGACTGACTGTGTGTATATTCAGCA
AATTTAGTCTCCCTGATGGTTACAGCCTACCTTAACTGAATTTCACATCA
GCAATGATTGCGTGCAAGGCCCTTTTTCCTCCACCAGATGATGCTTAAGG
ACCACAAAATCCATGTATATCTTGATGAACAGAAAAGAAAATCAGTCCTT
CCATTATCCAACATCGTTTTTTATCGGGTCCATCCTTTTCCATTTAAACA
CTGAACAGAACAGCTTGTTACTCTGTCATCAGGAGAGATATTATGACCAA
TACCCAAGCTTTTTCCCTTGTTATTCCATATTGTTGAATTAACTGTAGTT
TTGATGCATTCATGTGTTATGCAGGGGGATGCTGACCAGTATCCCTTTTG
GATACTTCAACCTTCCTAATGTTCCATGTAAGCTGTTTTCCTAATTTTTC
CCATTGCAATCTGCTCTAATAGCAATGGCTTGTCTGCTACATCTCCTGTA
CAGGATTCAGAACTCGAGTTCTTGCCACAAAATGGTTTCTGTACACATAA
ATATGGCTAAAATTGTAAATGCAAAATTTCAAATGCCAACTGCGATTAAC
AGCAGATTGAGTTGCTGGTGGAGGTGAAAACTCTTCTATGCTTTAGAGTT
CACTCCCAAATCATCAACCCTCTTATGGACTCTGAAATCAGAATCGAGTT
TTGTGTTCAGTTATTTCAGTTCAGTGCTCTAGTTTCATCTCAACTGTTCC
AAGTAATTAACAACTGAAGTAGAAATTATCCTTCCCCTGAACTGAATCAC
AAATGCATCGCAACGCAATCAAAGCTGTGGCGAAATTCATCTATCCAGCG
ACGAGAAGAGAGGAAGGGAGGGAGGCGTCACGTACCTGGGTTGAACTCGA
GGAAGAGGAAGAGGCCGCGCCGTTGACCCCGGGCGCCGTGGCGGCCAAGG
GGCCCATGGAGCGCTCCAACTTCTCCTCCGTCGGCATATCAGGCGCCATC
GCCGCTCTCCATCTCCGCCTCCGCTCCCCGGCGCCATCGCCGAGGTGGGG
GGTTGGACGGCCGTACCAGGTGCTCCACGATGTACCTCACTCGCTGACTC
ATCGGAGAGCTCGCCCGCAGCAACGGCAGCTCCATTCTCCACCATCAACC
TCGCCACTCGCCGGAGCGCCGCCGTCGCCGTCAGCGACCCACGCGCCCTT
TTTCCAACGACAATACGAGATAATCCGAGGGCTTATTCAAAAATGATCCT
CCAATGCTTAGGCGTCCTTCAGATATCCCGGCCCATTAATTAGAGCCCAC
ACGTTAATCGCAAACCCCTTGATGGCCCATAAAATAGTTCACTTGCGGCA
CGATGGGCTGTGAAAGGGTCCAAAGTCCAAATATCGCCCCCTTTGACAGC
CCATACACTTTGGGCCTCACTTTGCTCCTGCCCTGTGCTGACGGGCCGCA
TGTCCCCGTAGTATCGTCCCGGCCCATAAATTAACTGGAATCCCTTGATG
GCCCATATAATACGGGCCTACGTCGCTTCCGGCCGCCATGGCAGCCGCTC
GCCGGAGCTCCGCCATATTATATACTCCCTCCGTTTCACAATGTAAGTCA
TTTTAGTATTTCCCATATTCATATTGATGTTCATGAATCTAGATAGATAT
ATATGTCTAAAATTATTAACATCAATATGAATATGGTAAATGCTAGAATG
ACTTACATTGTGAAACGGATGAAGTATCTAATATGTTTGATGGTTGGCTT
TTGGGGGTTAGACAAGAAGACGAGGAAACTCATACTTGTAGGAGCATCTG
CTATATGTTGGGCTCTGTGCTTGAGTAGGAATGATATGGTTTTTGATAAA
TCACCATCTATCTCATATATGCAGGTAATATTCAAGACAACATATTGGCT
CCAGTTTTGGGCAAAAGTGTGAAGATGATGGAGAGCTTATGAAGGTTGCA
TGTCGTAAACTTGAGACAACGATTATGCAACTCTTTGCAAACTATGGATG
GAGATTCACAAACAGACTTAAATAAATGTGTACTCCTTATCTTGGTTTGC
TCTTTTTATTTTGTTGGGTGTGTTTATTTCTATTTGTACTACGCTCTTTG
TTTGAGTGAGACTTTGTAATAATTGGCTGTAGCTCTGATGAGCAAAGGCC
GGGATGTTTATTCCATTATAAAAAAAATGAATTGGTATATGTTTACTTTG
TCAACAAGAGTATGAGATGCCATAATCCCATGACAGAGAGGAAACAAAAC
TGAAGCATGTGTGTCCTTCCTTCTCTATCTGTTTTTTTTTTCTAATTCAA
GGGCGCAGCTAGTTGACTAGTTCCACATCATGGAATCTTGAAGCCAACAG
TAAAGTAATCACATACTCCCTCCGTCCAAAAAAAAAAAAGACAAACCCTG
GTTTCCGTGCCCAACGTTTGACCGTCTGTCTTATTTGAAAAAATTATGAA
TAAAATTAAAAAGACAAGTCACGCATAAAATATTAATCATGTTTTATCAT
CTACAACAATGAAAATACGAATTATAAAAAAATTTCATATAAGATGGACA
GTCAAAGTTGGACACGCAAACCCAGGGTTTGCCTTTTTTTTGGACGGAGG
GAGTAGAAGTAAACTGTAGATCAATCACATGGAAGTAAACTGTGAACTAA
TCACATCGACTAGACAAGTGGACATGCACAAAAACGTTGGGTTGTGGAGC
ATAGACAAGTGGACAATAACTCAAAATTGGGTCAGCGGTATTAACGTGGG
AAAGATAAAAGAAAAGAGTGGTTCAGCACTTGTCTAGTCTGAATGTTCAG
CTAGCTATGCAATATATGCAAGGTCTTACCACTCCCTCCTGCAGTACTGT
TGCTTTGTTCCACTGTTGTGTGTGTGGCATTCTTGTACTGCATTTCTACC
AGCTGTGGGTAAGCTCAAGACATATAGCTGAATTTACTTCCTTTGTTTCC
TTGAGATAATCTGTAAATGCTCGTTTTGATTGCAGGCACGGTGTTTGATC
AGTCGCGTCTATTTCTGTCTGCACTGTGATCGATTGAAACGAGGTCTGCT
AGGAAGGAAAATCTGCTTCATCTGAATAAACACATATATACTGATATCTC
CTTGTAGCACACACTCTCCCGTCGGTGGATGTCAACATATCCACTTGTAT
TTTTGGTATTATCCCATTGATCCTTCTAGTTAACCTTCTGAATCATTCAA
GTTCTACACTTCACCTCTTATTTTCATCTCTCCCCTTTTTGCAGTTGTAG
CAGCACAATCAGTGGTTCTCTCTTGATGACTGGCACATAATGTTCTGAAA
TCCTTTCTACACTTGGCGTATCCACTCAGTTTCTTTTGATCTTCACTAAT
CTGAGTCTGTCGAGTATCTAAAGTAGATGGGACAGAGCAAACTTCTAGCT
TGTGCAAGATGAATGCTACTATACTATTGATCCTTGTTACGTGACTTATG
TCTTTTCATGCTGAATTATCACTCCATAAGGTAAGATTTGCATGCAATAT
ACTTGAGTAAAACCCCTCAACTTGTTTCCGGTTACTTCTTTCTCCTCGTT
TACCTTTAACCCAAGAAGCTTACCCGAAATATAACCCCATTATTCCAGGT
CTTTAGCTTCAGTATGCTAACTGGCTCAAAACTCATGGCAAAACAACTTA
TTAAAAACCTTACCGAAATGTAACCCCATTATTCCAGATACTCTGAAACT
GATTGAACTTTTGTCCATTTTCAGATCGTGTAATTCTCATAAGTAATTTA
CTTAGAAATTTTGGTGCATCACCATCAACGAGTTTCTCTATGGCAACCAT
ATTGGGTTCTTTGATTGGATCATGCGTAAACAAGTTGCAAGGCATCATTA
CAGAGGAGGCAATCCTAATTTTAGGTGTAGAAGAAGAACTCAGAAAACTG
CAGAAAAGAATGAAACAAATACAGTGCTTTATCAGTGATGCTGAGCGAAG
GGGCATGGAAGACTCAGCAGTACACAATTGGGTTTCTTGGCTAAAAGATG
CTATGTATGACGCTGATGACATTATCGATTTGGCTAGTTTTGAAGGAAGC
AAGCTATTAAATGGCCATTCTTCTTCACCAAGAAAAACAACTGCATGCGG
TGGGCTTTCACCTCTCTCTTGCTTTTCCAATATTCAGGTTCGCCATGAGA
TTGGTGATAAAATTAGAAGCCTGAACCGGAAATTAGCGGAAATAGAAAAG
GATAAAATATTTGCAACAGTTAAGAATGCACAACCAGCTGATAAAGGTTC
AACATCAGAACTGAGAAAAACATCTCACATTGTTGAACCCAACCTTGTGG
GGAAAGAGATATTAAAAGTTTCTAGAAATTTGGTGTGCCACGTGCTTGCA
CACAAGGAAAAGAAGGCTTACAAGCTTGCTATTGTTGGAACAGGGGGAAT
CGGAAAGACAACACTTGCTCAGAAATTATTCAATGATCAGAAATTAAAAG
GAAGCTTCAACAAACATGCTTGGATTTGTGTTTCTCAGGACTACTCCCCG
TCCTCTGTTTTGAGACAACTACTTAGAACCATGGAGGTTCAGCACAGACA
GGAAGAATCAGTTGGCGAGCTCCAAAGCAAGCTTGAATTGGCTATTAAAG
ATAAGAGTTATTTCCTTGTGTTGGACGATGTATGGCAGCATGATGTATGG
ACCAATCTACTACGAACTCCACTGTATGCTGCAACCTCAGGAATAATTTT
GATAACTACTCGGCAAGATATAGTCGCTAGGGAAATTGGGGTTGAGAAAC
AGCATCGTGTTGACCAAATGTCGCCAGCTGATGGTTGGGAGCTACTCTGG
AAGAGCATTAGCATTCAGGATGAAAAAGAAGTGCAAAATCTGCGAGACAT
AGGGATCAAGATTATTCAGAAATGTGGTGGTCTACCTCTTGCAATCAAGG
TTATTGCTAGAGTTTTGGCAAGCAAAGATAAAACAGAGAACGAATGGAAA
AGGATTTTAGATAAAAATGTTTGGTCCATGGCTAAACTTCCTAAAGAAAT
AAGAGGTGCTCTATATCTAAGCTATGATGATTTACCACAGCATTTAAAGC
AATGTTTTCTTTATTGTATTGTATTTCCTGAAGACTGGACCATTCACCGT
GATTACCTTATTAGGATGTGGGTTGCCGAAGGCTTTGTAGAAGTGCACAA
AGATCAATTACTTGAAGATACAGCAGAAGAATACTACTATGAGCTAATAA
GTAGGAATCTCCTCCAACCAGTTAACACATCTTTTGATAAGAGCCAATGC
AAGATGCATGATCTCTTAAGGCAACTTGCTTGTTATATATCAAGAGAAGA
ATGTTATATTGGAGATCCAACATCAATGGTAGATAATAACATGTGTAAAC
TGTGACGCATTTTAGTTATCACCGAGAAAGATATGGTTGTCATACCTAGC
ATGGGTAAGGAGGAGATTAAGTTGAGAACTTTTAGAACCCAACAAAATCC
AGTGGGAATTGAGAACACAATTTTTATGAGATTTATGTATCTTCGTGTTT
TGGATTTATCTGACTTACTTGTGGAAAAAATACCAGATTGTATTGGATAT
TTAATTCATCTACGTTTACTTGATCTTGATAGAACCTGCATATCTTGTCT
TCCAGAGTCTATTGGTGCTCTAAAAAATCTCCAAATGTTACACTTGCATA
GGTGTAAATCTTTGCACAGTTTGCCTACTGCAATCACTCAGTTATATAAT
TTAAGACGGCTTGATATAGTTGAGACACCAATAAATCAGGTCCCAAAAGG
GATAGGAAGACTAAAATTTCTCAATGATTTAGAAGGATTCCCTGTCAGTG
GTGGAAGTGACAATGCTAAAATGCAAGATGGATGGAATTTGGAAGAGTTG
GCTGATCTTTCAAAGTTGAGACGGCTTATTATGATAAACTTGGAAAGAGG
TACTCCTCACAGCGGTGTAGACCCATTTCTGCTAAAAGAGAAAAAGTATC
TCAAAGTTCTGAATCTATGGTGCACTGAACAGACAGATGAAGCATATTTA
GAGGAAAATGCTAACAACGTTGAGAACATCTTCGAGATGCTAACACCTCC
ACACAACTTACGAGATCTTGTTATTGGGAATTTCTTTGGTTGTAGATTCC
CCACCTGGCTTGGTACTACCCATTTGCCTTCAGTGAAATCCGTGATCCTC
GCAAATTGCAAATCCTGTGTGCACCTTCCACCAATCGGACAGCTACCAAA
CTTGAACTACTTGAAAATTATTGGAGCAAGTGCAATCACCAAGATTGGAC
CCGAATTCGTTGGCTGCAGGGAAGGTAATCTCATATCCACAGAGGCAGTT
GCTTTCCCCAAGCTCGAAATGTTGATCATCAAGGATATGCCCAACTGGGA
GGAGTGGTCCTTTGTTGATCAACAAGAAGAAGAAGAGGTGCAGGAGGAGG
AGGAAGCAGCTGCAGCAGCCAAGGAAGGGGGAGAGGATGGAACTGTTGCT
TCGAAGCAAAAGGGGAAAGTAGCCCTGTCTCCAAGGTCGTCGTGGCTGAT
GCCTTGTTTGAGGAGGTTGGATCTTTGGGACTGCCCCAAGCTGAGGGCTC
TCCCACCACAGCTTGGACAGACCAACTTGAAGGAGCTCCTTATAAGATAC
ACAAGTTGCTTGAAGACGGTGGAGGACCTCCCGTTCCTCTCTGGTTTACT
TTTAGTTGAAAGATGTGAAGACCTGGAGAGGATCTCCAACCTTCCCCAAG
TGAGAGAGTTGTTTTTAAATTGTTGCCCGAATTTGAGGCATGTTGAGGAG
TTGGGCGGTTTGGAGCAGCTATGGCTGGATGAAGATATGCACGAGATCTC
TCAGCAGTGGGTCCCTGGGCTTCAGGAGCAACGCTGCAAGCTCCATGGAG
ATGAGCATGAGCTGGTGGTCAACGAGTGGCTCTAAGAGCCAATTAATTTA
GATGGTGCAAGGTATGCACACTAATTGCTTGGGATTTTTCACTGGAATAT
ACTCCTAATCTTTGGGTTGTACATTCATGCTGCTCCTCTGCTCTTCAGCT
GTACGCATCTATTCTAGCATTTGATAGTCTCCTTAGTTGTTCATGTTGTG
TGCATTGACTGATTGTTTAATCACTTATATGATTTAGTATTTATTTCATT
ACTGCTGCATGTAACCATTTCACCGTGGTCAAGATTTTCATAAAATGGTG
GATATACATCGACAAATTTGTTAGTTGTCCATATCTTTTATCCTCTCATG
ATCTTATTAACATGCATCCTGCACATACGGTGTATTCTAGATAAATGTAT
TGTCTTATATGTACTACAGCATAATCATGTGCAGTAGTGTTCCTAGCACT
GCAGACAGAGATAGAGATTCCTGCTACTCCAAAAGAAAATTGTATGGGTT
ATATCGTCACCAAACAATGCTATGATGGCATTGCTATATTCACTATATGC
CAGTAGTAATATCACATATGCATATATCCATTCAAGGACTTGGGGACAAC
ATAAATGGTTTAGCATTTGGTATACAAGCTACATAAGTGCACAACCAAAC
ATAATGGACTTCGTTAGACCAAGAGATAAGTACTCCTTAATTCAGCTCTT
GAATGTGCTAGCTATGATTGGCTATGTACATCCTTGGGGATGCAGAGAGG
CCGGGTTTTATTTAATCCATTATCTAAAAATGTGCTATCTATGATGAAGA
CCAGCTCACGTGCATTTAGCCTTCAAGTCTGCAAGTGTGTTCTTGTCATA
TCAATGTGCACATTTAGCATTCACTATCTTATAAAAACACAAATACACAT
GAATTTTCGCAAGACATTAGACCTATAGAGTAGTTTTTTAGATTTGACAA
AAAATAGGTCAGGCCCAATGTTACAGATTTAGAGATTCCTTGCAGCCTGT
GAGCAGGATATTGAAGATGGAGGGTTGTGCCCAACATCTGTTCCTAGTGT
AGGGCTCCTAATTAAGTTTTGTTTGGTGAAAAACAAAATCCACCTAAATG
TCTTTGTATTGGTTCAAATTGATTAATATTTTTGTTCGTATTACATCTGT
GAAAATAAGCAGAGGATATTGCTGAGCGACATGACTATGTATAGTCCGTA
TGTGTCTTTTCCTTATATTTTTTGTAATGCACGTATGATGTTTGGTAAGT
TCAATTGCAGAAAATAGATTGTTGCAAAACGGATGTCACTTGTATTTTCT
TTTCCTTAATTAAGTTATTTAATTACCAAATTGCTTATGTATATACATCC
ATGATTAATTTGTGTGAGCTTATTTGTGTTGTAGGTTAATCTTGAAGGAT
TTGGCCAGGCTGCGGTCACCTGTAATCTGTATTTTTGTCTTTACCTAGCT
ACTGGTCTTTGAAATATAAAAAAAAACATGAAAATTAAAAAAACAAAAAT
ATCGAAAAATGGAAAAATGTAAAAAAAAAGGTTATATTTTCTTTAGCTCT
TGCAAAATACATTGTCATGTTTTCTTAGATGTGTGTGTTTCTTTTCTTTT
TATTTTTTTTTATTGTAGGAGTGTAGGTAACTCCGCCTATGTCATCTTAA
GTTTATCTAAATGATATAGCCGGTCCCAAGCCCGGAAAAAGGAGGAGGGT
ATAATGTTGTATAGATGTTGGTTGAAATGATGCTCTCCTGCTACATAGTG
GATCATTGGGATTTTTTTTTGTACTTTTATCATATTAATTTCATTTTCAA
TGATGGAATAGTTATGGAGACACTTCTGGAGACTCATCCAGTCTTATTGC
TCTGTTGGACACATCTGATTCTGAACTAAGCTTGACTAGACCACCAGATC
TGAGAGTTACATTGCAAATTGAGATAGACAAGTAGGTAAAGAAAATTCAG
TGCCAGACATGACAAGAGGCAGGGCACCCCAGATAAGGTGTCCAACGAGA
CATTCGAGTCTCTGAGCTCATATATGCCCGAAGTCCTGAACAACTCGATA
CAATTTTGCTACAATATCAAATCATAACGGCTAGATCAAGGTAAGTTCTA
TTTTTATGTCGGTTTGGCCGATCTAACTAATGAATTGACAAAATATAAGT
ACAGTTACATACCTACTAATCAATAAAAACATCCCCATGCTAAAACAAGT
CTGAAAGAAATGTGCATATCCCTCCGTATCTAAAAGAAAATAGTTTTAAG
TTTTAGCCTATAAGTTTATCCCACAAAGATTATTTTTACAGTGAAGTTCA
CTAGATCTCTTTAATACTACTTTATATTTTTCTCCCTCCTTCTCGATTTT
TCTCCTCATTAATAGAATACAATGGTCTTTTAGCCTCCTACTTAATCTAT
CTTTGATAGCTAAAACTACATTGTTTTAGAAACGGAGGGAGTATGTATGT
GAGTTACAACTTACAACAATCATTGTCTGATGTGTCACTTGCTTCGGTAC
ACAATAGGCTGTGAACTTTATGTGTTGCTTCGGTTTGTTGTTCCCCTATT
GTTATGTTGCTGGCTGCTATGCTTGTCATCAGTTCCTGTGATGAACGTGG
CGGTCTTCAACTATGTAAGCCTGCACATCTCACTCTCTGTCTCTCCTCAT
TTCTGAGTCCTAACAGCCTATGGCCCATTTCCGCATTTTGTCCCAATTAA
TGAATTTACCTAGCCAGTTTGACACCATCACGAGGGGAAAATACTGATGA
CTTTGTTAACCCTGCAATCTAGTAGTTTACATGTTTATTCAAATGAGCAA
ATCTTCAACTCCCTCATGGACTCTGAAGTAAGAATCGAGTTTTGCGTTCA
TTTCTTGTGCTCTTCAGTTATTCAGTTCAGTTCTATATAGTGTCAGGACT
ATCATCTGAACTGTTTTGGGTTCATGAACAATAACTCTTAAGTCCATCTA
ATAAGTTCAGTTATTCTTCCCCTAAATAAATAGTGCAGCAAAGCAAAGCA
ATGCTGAATCACGTCCAGTTTATCATAATTATCATATCCATTTTTTCCTT
TTGCACGTAGTGTTGAAAACTATACAGGTACCATGGAACGCTACATCAGT
ACCAAATTCATGTAGGCAGCAGATGCAAATTCACCCTTAACAAACAGATA
AAAGAACCGCTAATAATTAATTCTTTGGTGATACAAATACAAGTACAGAG
TTAAATACACACTGATCAATGAATACATCATCCATGTCATTTTTACTCAC
TGAAGTACGTAGGTGAAAAATGTTCATTTTTGACGGGAAACAACAGCGGC
GCCTGCGACGAGGGTAGCGGCGCCGGCGACGACAATGGCGGCGGCGAGCA
GGGCATGGCGATCACCGACTGTCATGGTTCGGGCTCGGGCTGACGGTGTC
CACCGCGGGACAATCGGCAAGTCCCTCTCGCTGTCCCATTCAATGGTGCA
AGATGAACAGTCCTGACCAGGCAACATGGAATTATCATTAATGTCTCCGA
AATATTTATTTATTTGAAAATGATCATGTTGTAAATAAACCCTTAGTTTT
CCATGGATATATTGTTACAGGGAGCATTATAGATAAAAGTCATTACTAAG
AATTAATTGTTTGTACTCTGCTACTAAGATGATAATTGTTTTAAAACTGA
TTACTAGAGGACATGTCAAACCAATATATTGTATGAGGACCACCCTAATG
CAGCTCAACCGGCACTAGGGCCTGTCCTAAACAATTGGGGGCCTAGCTAG
GGTGAGACAAAAATTAGAGGCCAAATGCAGGCACTAAAACATTTCTTTGG
TCTTTGTTTTCATCTCATCCAAGAGGCCCAATTGTTCATAACTAGCATAT
ATACAGTGTACTACTGAAACAATACTAATATATACTTAGTATGTCTCTAC
ATACCTGCCCTTCTTTTTCAAGACAACAAACTAACTCGACGATTGCTCGC
ATTCTCTTCACATATTCATCACAACCAGTATCACTGCACACAGTTCATAA
CATTAGCTAAAAATCCAAGATTCTGTAAACATTCTGAGCCCCAACTATTC
GTTGTAATTACATACCTGTCATAGAGCCCTGGATTGAAACAAAAAGCTTC
GTACATCTGCTTTAGTTCAGAGTAGCCCTTACTGGTCTCTGAGAACGCCA
CGCCCGCCGCCGTCGTCGCCGGCAAGATCTGCAGGCCGCAGCCACCGGCG
GAGAAGGCCGAGCTTACACAAGCCATGGATGCTGGAGCTCGCCGGCCGAT
GTTCTTCAGCAGCCGCATCGCCATGGGGTGGGTGGGTCGAGCCATTTTGG
AACGAAATTCAGGTATATGTGTACGACGAGCTTGTTGATTGTTGATCAGT
TGATTAATTGTGGTTTTTGATCAGCCAGTGTCCATATCGAGCTTATATAG
TTGCGAGGAAGACGAAGAAGATGACGACGACGATGACGCGGAGGAAGAAC
CGAAGAAGGAGATACAACGCGCATGGATACCGAGTGGAGATCTATGGAAG
GAAGACGAGAGGGAAGGTCTTGGTAGCAGCAACCTAATTAGAGCAAGTTT
AATAGTATAGCCCACTACTAGCTCCAAATCATCTATAGCCAATGTAATAG
CCAATTCATACAATAGTTGCTTACTATACTATTAATATCTGGTCTCACAT
GTCATACACACATTACGTCTTAGAGTCTGTGCTGCAGCTATCTATAGATC
TGTAACCCGTTGCTCTTCTCTTTCTTCCTTTACATTTTTAAAATATGTTT
ATAGCTGGCTTATAGCCTGCTATTGTACCTGCTCTTAGAATTACTTAGTT
AATGCAAAGGTTAATGGTGGTGGTAGGTTTTGATGACCGATCAGTCGTAG
GGTCAATCTATGCAAGGTCTTAAATTAACTAAAGATGGATGGGTTAGCTA
GTGCCAAGCATCGTATGCACGGAAAAGAGAGCACTTTTTCTTCTTTTGAA
GACTGAACAGATTTTTAAAGAGAGTAAGTTATGAGCACACAATTACACAT
GACACGACAACAAATTGGAATGCAGAGGCATGACTAATTTCCGTCATAAA
AATTACCAACAAAAATGGTAGCATACCGTACATTGACCGAGATGAACATT
GAACAACATGCAAATAAAAAATGCAACAAAAACCTGCAACTATGCAACAG
AAACCTAGCTTAGTATATATATGTATATTGATTCAGGATTAGGATAGATG
TTATATAGTTATATAAAAAAAAGATAGATGCTATGTTTATAAGAAGCAAT
CGAGAGTTCATGTTTTGTGATATTTCCACCCATTGCCTCTCATATCAGTA
TAACTAAAATGGAAATTTAGATAGCTATTAACTTATTACAGTATATCATA
ACGAGTACACATGTTCATGTATCATGGTGCATTAACTTTTGATGAGGCAG
GTAAAACTACTTGTTTGTTAGATAGTATACATTCTCAAGTGCACCTTCTT
TTCTTTTCAGCAATCGCTTGCACACTTTATTTTTTATAGTACCCATATGG
TAGCCATATGTAGCTGGAGTATGTTGAATATGAGACAACGCGTTTATTTC
CGCGTGCAACCATAAGGTCAATAACCATTTTTACTGAGTCATGCGAGCTA
TTGAGTTACGAGTAGGCTACAATGGCATAAAACAAAAGTTTCTACCGCGT
AAACCAGGAACCATGCAAAGAAAGAGATAATGGATTGTAACCACTCGACG
TGACGACCAGCAGAAGAAGAGTCGGAACAGACTGGTCCAATGTAGAACAC
GTCGGTGTAGCGGAAGTAGTTGACCGCAGTAACCTGATTGTCTCCTCCTC
GCACGAGCATCTCCTCCTCACGTTCCCAAGCCGATCCGTGCCGCAACACA
GCAGCGCCTCCACCGGTGTCACACCCTAAAAATTTCAAATATATAAATTG
TTGTTTAATTGGAATTATTAGAATTGATTTTAAAAGCCTAGAAGAGAAGA
TCTAATTTTAAATAATAAATTCCAATATAAAATGGGGCTAGATAAAATTT
TATTAAATACTTTGCTTAATTCTATAATTCCTAGATTTTTCTGGGATTTA
TTTGAGCTAAGGAAGTATTTTTAATAAATGGAATTGCATTTCATGAATAA
TTTAAATGGAAAAAGGTTTTTAAAAGTCTCTTTTGGCTTTGGGCCGAAAG
TCGGCCCAAAACCTTCTCTCTCTCCTCCTCGGCCCAAGTCGGCCCAGTCC
GCAGCCGCAGCCGTCGCTCGCGCGCGCGTCCGCCCGCTGACAGGTGGGGC
CCGCCTGTCAGACTCGTCGTCTTCCTCGCGCCGCCGCCGCCCGAAACCCT
AGCGCCGCGCCGCCGCCGTCTCTTTCCAAATCCGGCCGATCCTTTCCGTT
TCCGGTGAAATCAATAGAGGGGAAATGATCTTCTCGATCTCCTCTACCTT
TTCCCTTTTGGAACTTCGGCTAAAATCGTTTGGAAAGCGGAGGATTCGAT
CTCGAATCGGATCGGTCTCTCTCCTCCGAACCCTAGACTTTCCTTCTCGT
CGCCGGCCGCCGTGGGCCTTCGCCGCCGTGTTCTTGCCCCTATAAAAGGA
TCCCCGGTGTCTCCGCTACCCGTCGCCACCCTCGCCTTCGCCTCTCGTCA
TCCGTAGAGCCCTAGCGCCATGAGTCCTCGCGCCGCCGTCGTCGCCGCCG
CTCCAGCCGTGCGCCGCCGTCGTTCCAGTCGTCGCCGTCGCTCGGGAAGG
CCGCCGTCGTGGTCGCCGTCGCGTCGCCGTCCTCGTCCGCCCCTCCGTCG
TCGCTGTCGACCGCCGGAACTCCGTCGCCGTCGTCAAGCCGAAGGTTGCC
GCCGCTTCTTCCTCGTCGCCGACGTCGTCCGGTCATCGTCTGCCGTCGCT
TTGGTCGTCGGTGAGTTCGCCGTGCCGTCCGCTACCCGTAGAGGCTTTCC
GTTCGCGCCGCCACGCCGTCGTTCGCCGGCGAGCTCGCGCGGTTCGGTCG
CCGCCGGAGATGACGTCATCGCCGACGTCATCGATGCCGTCCGCCGTGGT
CCGGCCGTGGACCGGTCGATCTCGGCCGTTCGTTTTGGATGGATCGATCT
CGGCCGTCCGTTCCCGTGAACCGTCGCCGTGCACCCGGTCCACCGCTAAC
CCTAGCCACTGACGCAATAAATCCTCTTTTCCTTTTCAAAAATAATTCAT
TATTGCGTCATAATTCAATTAAAATCCATATAAGTGTTTTAATCCGATTT
AATCTTTAAAAATTCATAACTAATTCATCTTAGCTCGGATTTAGTTGGTT
CAAGTCTCTAAATTTTTCTAAAATTGAGATCTACATGTTAAAAATATCCA
CATGTACTGTTCATGCTTGTTTATGTGCTGTTTTGGTGTTTTGCTCTTTT
CTGTTTAGATTCCGACGTTTCCGGAGAGTCCGTTTTCGTAGGAGAAGAAT
TTGAAGAGTTCCAAGGCCAGCAAGGCAAGTCACACAGATCCCAAACAACC
CCTTTGAGCATGTTGATCCCGTTTAAAGCTATTGTTTCTATTCAACTATT
GCATTTATTTTCGAATGTCATTGGGTGGAATTAACCTATTGTTTGTTATA
GCCCTTTTGTTCTTGATTACTTTATTCCTTGATACCTTGGGTTCTTATAA
ATTGACTAGTTGAGCTTTATATATTGGTTCAGCTAGATATTAGATGTGAT
TGCTTAGCCATGCTTAGAAACATTAGCACACTATTGGGATAACTTATGAC
TCCCTATTATTCAATGATGGCTTAATGATAACTCATGATGGTTAATCATG
ATTGGTTAATCAATTAATTTGCTTACTAAAACCTGTTAATGGTGGGTTGT
GAGCACATGGTTTTGATGATCGTGCTCATGACAATTAAGGACCGGTTCAC
GAGTTTCGGTTGTGAAACATTAACCGTGCCAACCACAAGCCAGCGTGGGC
AACGGCTTTACCTTTTGTATAGCATGGTTCATTGCGGGGCACCAGACTGA
GAAGTGGCGGAGATAAGCCCACGGGGGTCGCTGGGGAGTCCATGCCTTGT
TTATAAGGGGGTGATTATGATCCAGGAACGGTGCGCTGTGGTGGATTGTG
TTGTGCGAGGGGTACTGTCACAGCTCCTTTCTGAGGTACCGTGGTGGTAT
CAAGGCGCATGGTGACATGTCGTGGGGCTGTGTCTTGTGGGTACAGTGGT
ACACCTCTGGTCAGAGTAAAACTATTCGAATAGCCGTGCCCGCGGTTATG
GGCGGGTTTAACAATGTCTTTCGTGATTAGTCTCATACCTCTCATCATAA
TAAAAGATACTATGACTGGTAATAATTTGATTAGCTCCTGGTTTGGAATG
GTATATTCCTGGTTTGGAGATAGAACTGTGCAGCCGGGATTGGTTGTTCA
GAATGGTTGGGCCTATGCAACAGGGTATGTTGTATAGCGTTGGAATAATA
TTGTTTAATTATTACTCAACTGTTTTACTAAATTCTGAAATGTTTATTAA
ATGCTGTTTATGCAAATGAAACCCTATTATGCCATCCTTTGTTATCCTGT
GCACTTGCATATTTGCTGCGTGGCTTGCTGAGTATGTCATATACTCACCT
TGCAATCATTCATCAGAGGAGAAGTTCTACAGTGATGCTGATGGTGTGGA
GGATTAGGTGTAGCCCTGGTCAAGCTGCCTGTGGAGTGGAATCGTCTGCG
CCATTTATCTTATTTTCCGCTGCTTAGATCTTTATTGATTGAGAGGAACT
ATCTACCTCTGTAATGACATTTTTATTCGCTTATTAATTAGAGTAATAAT
TGTACTCTATTATCAATTTGTTATTGTGTGCCTCGGCTGATTCCTGGACG
AGGGTTCGCGCACATGTAAGCGTTTGGAATTTTGGATAGAAATTCCGGGC
GTGACAAGTTGGTATCAGAGCCTCCTTGACCCTAGGTTATGCCAAATGGT
TACCCATAGAAGCCCTCTAAAAATATTGGAAAAATAGAACTATTCTCCTC
TCTTTCTCTTTTAATTAAACCAAACAAATGGCACATGCAGTTTATAATTC
CTTTAATTGTTCTCATTTAAAAATTTATTTATTATTAATCCTGTGCTATT
AGTACCGTACATCTATTACCGTACTAATGGCTCATTTACCAGCAAAAGTT
TTACAACATTATTTTATCTTGTTACAATGAAATAAATTTAGCAGGTTGAT
TTTATAACTTTTCTTTTATGTTGAAACCTGTTGTTCAAAAGTGCAAAATT
TGTGATCCTGTTTCCAACTGTTTCAACTTATCTTGCAAGCTTGGTTTACC
TTATTTACTTATCTTTTACTTTGATTTTCTAAATTTATTCAAATTAATCC
AAAAACTTGTGCTATTAATTGGACAAACGTCTTAACTCCCTCCTTTCACT
TGTCTTTAGATGCCGCACTACAAGCCTGAGTACTTGTTTGGTGTTGAGGG
ATTTGTCCAGGAGTTGCGTACGATGTCCTTTGCCATAGGATTTGGGACTG
CCCCTATGTATGCCCAGATTCCTCATGATCGGGATGAAGAGAAGTGTCGA
GTCAAAGCCACCTTAAACAGTAATAGTGAAGATATCCCATCAGTGATGTT
CGAAGCTGGAGGGGGAAATTATATTCATGCATGTCAGGAGGTGGCAAGGA
TAGCCATAGGAGAGCTCCGTGATCGCTACAGTGATCAGTTGGCCGACACT
GAGTATCGCTACCATCCTCGCCAACCCCAGGGAAGTGACCGTGGCAGCTA
CCTTGAGACTGAGGGGATTGAGAATGATGCTACCACAAGGCATTTGGTTG
AAATGCTGTGGGCTATGGATGAGACCCGCGCGGAGGTTGTGCTAGCAGCT
CAAGATCGTGAAGACCAGAATCGTGGAAAGATTTGCAAGCTAGAAGACAA
GGTGGATCGTTTGGAGAAAGAACTAGCCGCATTGAAGGGGGAAGCACCGC
CGCAGAAGGCCAGGGTTCGTCTTACCGCAAGGAAGAGAGCTCTATTCGTC
CCTCGCTACCAATTGGCACCAAAGGTCCGTGTGGTGGAGAAAGAAGTTAC
CCCAGCCCTAGCAGATCCTCCGGTCGTCAATATAAGTGATGATGAAGGAG
AAGAATCAAAGCGCACCCATTCAAAGGTCGAGTGGGGAGCCACTCAAGAT
GATGAAGACGAGCCGAACGAGCCTTCAATCAACTCCGATGCCCGGAAGAC
CTAGAGTTCCTGGTCAAGCCGTTGTCCTAGATCGTTGTGTTAGTTTGTTT
GTTTTAAGTTTGGTTGTGTGTGTGGGTCCTGCATGTGGTTTACATCAGTG
GTGGGATGTAAGTGCATGCGCTTGTTTGCTTTCGAGTGTTAGGTAGTTGG
TGAGTTTAGTGTGGTGAGAGAGTCTTCAGTTTTGTAATAATGAAACTCAG
TTAAGATCAATAAAAGTTAAGTTAGTGGGAAAATTAATTCTCTGTCCTAA
GTAGTTTTTCCCGGTTTCTCTTCCTGTGCTCTTGCCTGTGCCAGATGGTG
CTCACTCGCAGCAACGGGAATGGCCCCAACAACAACAACAACAACAACAA
CAATGGAGAGAATCCCACACTTGCTCAAGTCCTGGCTCAACAGGCACAGC
TTATGAACATGATGATGCAGCAACTCCAGAACCAGCAGAATCAGGGAAAT
AACCACGCACCTCCCCAGAACAAGTTAGCAGAATTTCTTCGTGTGAGGCC
GCCCACTTTCTCTAGCACCACTAATCCTGTGGAAGCTGGTGATTGGCTGC
ACGCCATAGAGAAGAAGTTGGATTTGCTTCAGTGCACTGATCAGGAGAAG
GTCTCATTTGCATCACACCAACTGCATGGCCCTGCCTCTGAGTGGTGGGA
TCACTTCCGCCTTAACAGGACTACTGCTGAACCTATCACTTGGCTTGAAT
TCACCGCTGCTTTTCGGAAGACGCATATACCATCGGGAGTGGTGTCTCTC
AAGAAGAAAGAATTTAGGTCGCTCACCCAAGGGTCTCGCACGGTCACCGA
GTATCTGCACGAGTTCAATCGTCTGGCTCGTTATGCTCCAGAAGATGTGC
GCACTGATGAAGAGCGCCAGGAGAGGTTCTTGGAAGGACTTAATGATGAG
CTTTCTTACCCACTCATGACTGGGGATTACCATGATTTCCAGAAGTTAGT
GGATAAGGCTATTCGTCAGGAGGACAAGTACAACCGCATGGAGCAGAAGA
AACGTCGGATTGCTCACTTCAAGGCACAACAAGGGAATAGTCAGAGGCCG
CGTCTTACTTTAGGACCCCAGTCCATGCCACAAGGAGGTTCTTCGTCTGT
TGTTCGTCCGCAGCGTCAGTTCTTCAACAACAATGCTGGCAACAACATCC
GAAATCAAGCTCCACGTCCTGTGGCAGCTCCAACACAACAACAGCCTGCC
AAGAAGGAGCAAGGCAGCAAGCCCGGAGTATGCTTCAACTGTGGTGAACC
AGGACATTACTCTGACAAGTGTCCGAAGCCCCGACGCGTGAAGGTTGCCC
CTACCCAGAGTAACTTTACCGCACCTACGCCAAAGGCTCGTGTCAATCAT
GTTGTTGCTGCAGAAGCTCAAGGTGCTCCAGATGTAATTTTGGGTACGTT
CCTTGTTAACTCAGTCCCTGCAACAGTGCTTTTTGATTCTGGTGCTACAC
ATTCATTTTTATCTATGAGTTTTGCGGGAAATCATGGGATGGAAGTAGAA
GATCTTAGACGTCCTTTGATGGTTAGTACCCCGAGTAATCAAGTACTCTC
TTTGCAACGTAGCCCCTCTGTCAGAATAGAAATTCAAGAAGTGCCATTTC
TGGCCAACCTTATCTTGTTAGAATCCAAAGATCTTGATGTCATCCTAGGG
ATGGACTGGTTAGTCAGGTATAAAGGTGTGATAGACTGTGCCAACAGAAA
AGTAACTCTCACCAGCAATGATGGTCGAGTTGTAACAGTTCATGCACTGT
CCTCTGAGTCTTTAAGGTCAAGTCTGAACCAAATAGCTTTGGAAGAGATT
CCCGTAGTACAGGAATACCCGGACGTGTTCCCGGACGATTTACCTGGTAT
GCCGCCTAAGAGAGATATTGAATTCAGAATAGATCTGATACCCGGAACAA
CTCCGATCCATAAGAGACCTTACAGAATGGCAGCCAATGAGTTGGCAGAA
GTCAAAAGGCAAGTCGACGATTTGCTTCAAAAGGGATACATCAGACCGAG
TTCATCTCCATGGGGAGCTCCAGTTATTTTTGTGGAAAAGAAAGATCATA
CCCAGAGGATGTGTGTGGACTATCGTGCATTAAATGATGTGACTATCAAG
AATAAGTACCCGCTGCCCAGAATTGATGACTTGTTTGATCAGCTTAAAGG
TGCCACCGTTTTCTCCAAGATAGATCTTCGATCAGGGTATCACCAGTTGA
GGATTAAAGAAGAGGATATACCTAAGACGGCTTCTACCACTAGGTATGGA
TTGTTCGAATGTACTGTTATGTCTTTTGGACTTACCAATGCCCCCGCTTT
CTTCATGAACTTAATGAATAAGGTGTTTATGGAATACCTAGACAAGTTCG
TGGTGGTCTTTATTGATGACATTCTTATCTACTCCCAAACAAAAGAAGAG
CATGAAGAACATCTTCGTCTTGCACTAGAGAAGCTGCGAGAACATCAGTT
GTATGCCAAGTTTAGCAAATGTGAATTTTGGTTGTCTGAAGTAAAGTTCC
TTGGTCACGTCATATCAGCCGGAGGAGTTGCCGTTGATCCTAGTAATGTG
GAATCCGTAACCAACTGGAAACAACCGAAGACAGTTTCAGAGATTCGCAG
TTTCCTGGGTCTTGCAGGTTATTACCGGAGGTTCATAGAGAATTTCTCCA
AGATTGCTAAGCCCATGACACGACTGCTTCAGAAGGATGTAAAGTACAAG
TGGTCAGAAGAATATGAGCAGAGTTTTCAAGAGCTGAAGAATCGCTTAAC
ATCAGCTCCTATTTTAATTTTACCTGATCCAAAGAAGGGTTTCCAAGTGT
ATTGCGATGCATCTAAGCTTGGCTTAGGTTGTGTTCTGATGCAAGATGGG
AAGGTGGTTGCCTATGCATCTCGTCAGTTACGCTCGCATGAGAAGAACTA
CCCTACTCATGATCTTGAGTTGGCTGCAGTGGTTCATGCATTGAAAATTT
GGCGTCATTATCTTTTCGGTACTCGTACAGAGGTGTACACCGATCACAAG
AGTTTAAAGTATATCTTCACTCAGCCAGATCTGAACATGAGACAACGGAG
GTGGTTGGAATTAATTAAGGATTATGACATGGGAATTCATTATCACCCGG
GAAAGGCTAATGTTGTAGCAGATGCTCTTAGCAGGAAAGGTTATTGCAAT
GCTACGGAAGGACGACAGTTGCCATTGGAGTTATGCAAGGAATTTGAAAG
ATTAAATTTGGGAATTGTTAGTAGAGGTTTTGTTGCAGCATTAGAAGCAA
AGCCTACTCTAATTGATCAAGTTAGAGAAGCTCAAATTAATGACCCCGAT
ATTCAAGAAATTAAGAAGAATATGAGAAGAGGAAAAGCTATCGGCTTCTT
GGAAGATGAGCAAGGAACTGTATGGTTGGGCGAGAGAATCTGCGTCCCAG
ACAACAAAGGTTTAAAAGATGCAATCCTGAAGGAAGCTCATGATACTTTG
TACTCCATTCACCCTGGTAGTACCAAGATGTACCAGGATCTCAAGGAAAA
ATTTTGGTGGGTAAGTATGAAGCGTGAAATCGCAGAATACGTAGCAGTAT
GTGATGTTTGTCAGCGAGTCAAGGCAGAACATCAGAAGCCCGCAGGTTTG
CTGCAGCCTTTGAAGATTCCTGAATGGAAGTGGGAGGAAATCGGTATGGA
TTTCATCACTGGTCTACCCAGAACATCATCAGGCCACGACTCTATTTGGG
TGATAGTCGACAGACTTACCAAAGTGGCTCATTTCATCCCAGTAAAGACA
ACATATTCCGGAAGTCGGTTGGCTGAATTGTATATGGCAAGGATTGTGTG
CTTGCATGGTGTCCCTAAGAAAATAGTGTCTGATCGAGGTAGTCAGTTTA
CTTCACAGTTTTGGAAGAAGCTTCAAGAAGAGATGGGTTCTAAGCTGAAC
TTTAGTACTGCTTATCATCCGCAGACAGACGGACAAACCGAAAGGGTAAA
TCAGATTTTGGAGGACATGTTGAGAGCTTGTGCTTTAGACTTCGGTGGAA
GTTGGGATAAGAATTTACCTTATGCGGAATTCTCGTATAACAACAGTTAT
CAAGCTAGTCTTCAGATGGCTCCTTACGAAGCGCTGTATGGTCGGAAGTG
CCGCACTCCGCTTTTGTGGGATCAAACGGGAGAACGTCAGGTTTTTGGGA
CTGATATTCTAAGGGAAGCAGAAGAAAAGGTAAAAATCATTCAAGAAAGA
TTGCGTGTGGCCCAGTCCCGTCATAAGAGTTATGCCGACAGTCGTCGTAG
GGATCTAAGTTTTGATGAAGGAGATTATGTGTACCTTCGTGTCACGCCTC
TTCGAGGAGTTCATCGCTTCCACACTAAAGGAAAATTGGCACCGCGTTTC
GTGGGACCTTACAAGATTGTCAGTAGAAGAGGAGAGATCGCTTATCAGTT
GGAGTTACCTCAATCTCTAACAGGAGTCCATAATGTGTTCCATGTGTCGC
AATTGAAAAAGTGTTTAAGGGTACCAACCGAAGAAGCTAATCTTGAACAG
ATAGAAGTCCAAGAGGATCTGACCTATATGGAGAAACCGATCCGTATCTT
GGAAACAGATGAGAGAAGAACCAGGAATCGAGTTATCCGTTTTTGTAAAG
TTCAGTGGAGTAATCACTCGGAAGAAGAATCAACTTGGGAACGAGAAGAT
GAATTGAAGTCAGCTCATCCGCATCTGTTCGCCAGTTCTTCCGAATCTCG
AGGACGAGATTCTGTTTAAGGGGGGTAGGTTTGTCACACCCTAAAAATTT
CAAATATATAAATTGTTGTTTAATTGGAATTATTAGAATTGATTTTAAAA
GCCTAGAAGAGAAGATCTAATTTTAAATAATAAATTCCAATATAAAATGG
GGCTAGATAAAATTTTATTAAATACTTTGCTTAATTCTATAATTCCTAGA
TTTTTCTGGGATTTATTTGAGCTAAGGAAGTATTTTTAATAAATGGAATT
GCATTTCATGAATAATTTAAATGGAAAAAGGTTTTTAAAAGTCTCTTTTG
GCTTTGGGCCGAAAGTCGGCCCAAAACCTTCTCTCTCTCCTCCTCGGCCC
AAGTCGGCCCAGTCCGCAGCCGCAGCCGTCGCTCGCGCGCGCGTCCGCCC
GCTGACAGGTGGGGCCCGCCTGTCAGACTCGTCGTCTTCCTCGCGCCGCC
GCCGCCCGAAACCCTAGCGCCGCGCCGCCGCCGTCTCTTTCCAAATCCGG
CCGATCCTTTCCGTTTCCGGTGAAATCAATAGAGGGGAAATGATCTTCTC
GATCTCCTCTACCTTTTCCCTTTTGGAACTTCGGCTAAAATCGTTTGGAA
AGCGGAGGATTCGATCTCGAATCGGATCGGTCTCTCTCCTCCGAACCCTA
GACTTTCCTTCTCGTCGCCGGCCGCCGTGGGCCTTCGCCGCCGTGTTCTT
GCCCCTATAAAAGGATCCCCGGTGTCTCCGCTACCCGTCGCCACCCTCGC
CTTCGCCTCTCGTCATCCGTAGAGCCCTAGCGCCGTGAGTCCTCGCGCCG
CCGTCGTCGCCGCCGCTCCAGCCGTGCGCCGCCGTCGCTCCAGTCGTCGC
CGTCGCTCGGGAAGGCCGCCGTCGTGGTCGCCGTCGCGTCGCCGTCCTCG
TCCGCCCCTCCGTCGTCGCTGTCGACCGCCGGAACTCCGTCGCCGTCGTC
AAGCCGAAGGTTGCCGCCGCTTCTTCCTCGTCGCCGACGTCGTCCGGTCA
TCGTCCGCCGTCGCTTTGGTCGTCGGTGAGTTCGCCGTGCCGTCCGCTAC
CCGTAGAGGCTTTCCGTTCGCGCCGCCACGCCGTCGTTCGCCGGCGAGCT
CGCGCGGTTCGGTCGCCGCCGGAGATGACGTCATCGCCGACGTCATCGAT
GCCGTCCGCCGTGGTCCGGCCGTGGACCGGTCGATCTCGGCCGTTCGTTT
TGGATGGATCGATCTCGGCCGTCCGTTCCCGTGAACCGTCGCCGTGCACC
CGGTCCACCGCTAACCCTAGCCGCTGACGCAATAAATCCTCTTTTCCTTT
TCAAAAATAATTCATTATTGCGTCATAATTCAATTAAAATCCATATAAGT
GTTTTAATCCGATTTAATCTTTAAAAATTCATAACTAATTCATCTTAGCT
CGGATTTAGTTGGTTCAAGTCTCTAAATTTTTCTAAAATTGAGATCTACA
TGTTAAAAATATCCACATGTACTGTTCATGCTTGTTTATGTGCTGTTTTG
GTGTTTTGCTCTTTTCTGTTTAGATTCCGATGTTTCCGGAGAGTCCGTTT
TCGTAGGAGAAGAATTTGAAGAGTTCCAAGGCCAGCAAGGCAAGTCACAC
AGATCCCAAACAACCCCTTTGAGCATGTTGATCCCGTTTAAAGCTATTGT
TTCTATTCAACTATTGCATTTATTTTCGAATGTCATTGGGTGGAATTAAC
CTATTGTTTGTTATAGCCCTTTTGTTCTTGATTACTTTATTCCTTGATAC
CTTGGGTTCTTATAAATTGACTAGTTGAGCTTTATATATTGGTTCAGCTA
GATATTAGATGTGATTGCTTAGCCATGCTTAGAAACATTAGCACACTATT
GGGATAACTTATGACTCCCTATTATTCAATGATGGCTTAATGATAACTCA
TGATGGTTAATCATGATTGGTTAATCAATTAATTTGCTTACTAAAACCTG
TTAATGGTGGGTTGTGAGCACATGGTTTTGATGGTCGTGCTCATGACAAT
TAAGGACCGGTTCACGAGTTTCGGTTGTGAAACATTAACCGTGCCAACCA
CAAGCCAGCGTGGGCAACGGCTTTACCTTTTGTATAGCATGGTTCATTGC
GGGGCACCAGACTGAGAAGTGGCGGAGATAAGCCCACGGGGGTCGCTGGG
GAGTCCATGCCTTGTTTATAAGGGGGTGATTATGATCCAGGAACGGTGCG
CTGTGGTGGATTGTGTTGTGCGAGGGGTACTGTCACAGCTCCTTTCTGAG
GTACCGTGGTGGTATCAAGGCGCATGGTGACATGTCGTGGGGCTGTGTCT
TGTGGGTACAGTGGTACACCTCTGGTCAGAGTAAAACTATTCGAATAGCC
GTGCCCGCGGTTATGGGCGGGTTTAACAATGTCTTTCGTGATTAGTCTCA
TACCTCTCATCATAATAAAAGATACTATGACTGGTAATAATTTGATTAGC
TCCTGGTTTGGAATGGTATATTCCTGGTTTGGAGATAGAACTGTGCAGCC
GGGATTGGTTGTTCAGAATGGTTGGGCCTATGCAACAGGGTATGTTGTAT
AGCGTTGGAATAATATTGTTTAATTATTACTCAACTGTTTTACTAAATTC
TGAAATGTTTATTAAATGCTGTTTATGCAAATGAAACCCTATTATGCCAT
CCTTTGTTATCCTGTGCACTTGCATATTTGCTGCGTGGCTTGCTGAGTAT
GTCATATACTCACCTTGCAATCATTCATCAGAGGAGGAGTTCTACAGTGA
TGCTGATGGTGTGGAGGATTAGGTGTAGCCCTGGTCAAGCTGCCTGTGGA
GTGGAATCGTCTGCGCCATTTATCTTATTTTCCGCTGCTTAGATCTTTAT
TGATTGAGAGGAACTATCTACCTCTGTAATGACATTTTATTCGCTTATTA
ATTAGAGTAATAATTGTACTCTATTATTAATTTGTTATTGTGTGCCTCGG
CTGATTCCTGGACGAGGGTTCGCGCACATGTAAGCGTTTGGAATTTTGGA
TAGAAATTCCGGGCGTGACAACCGGTATCCGCGCATCCAGGAAAGGAATG
GCATGCATGGTTGTGCTAGCACCTGTGCGTGGCTAGGGTTAGGGTTTGGC
TTGTGATCAGGAGTGGTGGCTAGGGTTTCCCACGTGTGACGTCGCTTGCT
TCGTGCTCCTAGAAGTCCAACTTGGATCCTCTTTCAAATTGAACCATTAT
TGGATCTCCATTTAATTATCTTGTTCCAACCAATTAAATGTGCAACCCCG
TAGGTTCATACAAACTCGTTGCAACCTGAAAATGCATTTTCGGTCCACGT
GTTAACAACGGCTCTTAACAGAACGTATTGAACCACTGAGTATACTAAAG
ATCATATCGACTAAACCTCTTTTAGTGTATTTATGTACGTCTTTCTTTTT
CATCTTTTTTTTTTAAAAAAAATATCAAAGTGCTAGTCGATCAGGTTTCA
CATCATGGAATGTTGAAGTAATTTGATCACATCGTCATGCCCTAGCTAAT
CGTGGCAATAGGTGAGTATGATATACTATGAAAAGCCAAGACAAAGATTC
GTACTAAATCTGCTAGGTCCATTGGCATTAGAGTTTCTACTTTCATTTAA
AATAGGACTAGTGAGCTGTAATTTAAATAAATAAATGCATTTGGGATTTG
TGTACTCTCTTATAGGAGCACTATGGTGCTCCAACAATATATAATTTCTG
AAAGATAAAAGCATACAGTGATTAACAAATGACAGAATGGATTTCAGTCC
AAATATTTTTGTAATTCAGACAACAGAGCACACATCTTTTCCCACATGCA
CAATGGGACACAAGTCACACAAGCTAGTGACATGCCAACAAACAACATCA
CTAGTGTAGTATCAGTATTCTACTCTTTGCCACTGCATAAGAGCTAGCCA
GCCCATCTATAGTCGTCGCGATTCATGAAATCACCAGGGAATTGAACTTG
CTCATCTTCTTCCTCATGGCTGCCGAGATGTCGTGGCTGCACGCACCAAG
AGCCTCGCTCTGGGGTGTCTGGTGGGTCTTCCCTTGCAAACTCTGAGCCG
GCTCGCTCGGTCGTCACCTTCCGCTGCAGCAGACACCGTTGCTGTTCTTC
ATCTACTTGAGCAAAAGTGCAAAACCACTCAACTTGTTGCTGGTTACTTC
CTCTTCCTCATTGTCCATTGACCCAAGAGGCTATTGAAAGGTAACCCCAT
TAATTATTCCAGTTCTTGAGCTTCTTTATGCACACTAGTTTTTAGATCAT
GGGAATCCTACAGGGTTTAAAAGTTCGGTAAATTCGCCCCCAACCGGCAT
GCTCACATCTCGCCCGAAATTTTTGGTTTTTTGCAAATTTTTGTGAATTT
GGTCAAATTTTATTCAAAATCAGTCAAAATTTCAAATAATTTTGGCCAAA
AATTTCCGAAATTACCGAATTAATTTCAGTCCCCCCCCCCAAGCAAATAA
TCCAATTTCGAAATTACAAACCCTAGAATCCTAGCCTTTTCTATAGCCAA
TTATTACAATTTTTGCAGCACATAAGGCTAGGAATAAAATTTCGGATCAT
GACAAGGACACAATAGTGCATACTAGTAGTTACTTGCCCAAAACACATTG
CAAAACAACATGCTAGCTAGAGATGTGCTCCTCAGTTACAAATATACTCC
AGAATTGATTGAATTTTTCTCGGTTTTCAGAACGTGTTATTCTCCTGCGT
AATTTAATTTACTTGGAAATTTTGGTGCATCATCATCAACTACATTCTCT
ATGGCAACCATAGTGGGTTCTTTGGTTGGATCATGTGCTAAGAAGTTGCA
AGAGATCATTACTGAGGAGGCAATACTAATTTTAGGTGTAAAAGAAAAAC
TTATAGAACTGCACAAAAGAATGGAACAAATACGGTGCTTCCTCGGTGAT
GCTGATCGAAGGGGCACACAAGACCCATCAATACACAATTGGCTTTCTCA
ACTAAAAGATGCTATATATGATGTTGATGATATTATCGATTTGGCTAGTT
TAGAAGGAAACAAGCTATTACATGACCATTCTTGTTCATCAAGAATGTCA
ACCACATATTGTGGATTTTCACCACTCTCTTGCTTTTCTAATATTCGGGT
TCACCATGAGATTGGTGAAAAAATCAGAAGCTTGAACAGAAAACTGGAGA
AAATAGCAAATGATAAAACATTTGCAACACTGGAGAATACACAGGCATCT
AATAAAGGTTCAACGTCAAAACTGAAAAAAACATCACACATTATTGAAAC
CAACCTTTGGGGAAGGAGATTGTGCATGCTTGCGGAAAATTGGTGAGCCT
TGTGCTTACGCACAAGGAAGAGAAGGCTTACAAGCTCGCCATTGTTGGAA
CAGGAGGGATTGGAAAGACAACACTAGCTCCGAAAGTATACAATGACAAA
AAACTACATGGTAGGTTCAACCAACTTGCTTGGATTTGTGTTTCTCAAGA
CTACTCCCCAGTTTCCCTTTTGAGACAACTACTTAAAGCCATGAAAGTTT
GTTCCGCACAAGATGAATCAGCTGAACAGCTCCAAAGCAAGCTTGAATCA
ACTATTAAAGACAAGAGTTTTTTCCTCGTGTTGGATGATCTAAGTCATTC
TGATGTATGGACCAATCTACTAAGGACTCCACTACAAGCTGCATCCTCAG
GAATAATTCTGATAACTACTCGGTATGGTACTGTCACTAGAGAAGTTGGA
GCTGAGCAAACACATCGTGTCAATCTGATGTCACTAGATAATGGTTGGGA
GCTTCTCTGGAAGAGTATGAACATTCAGGAAGAGAAAGAAGTGCAAAATC
TGTGGGATATAGGGATTGAGATTGTTCAGAAATGTGGTGGGCTCCCGCTT
GCTATCAAGGTTGTTGCTGGAGTTTTGGCAAGCAAAGATAAAACAGAGAA
TGAATGGAGAAATATTTTAACCAGAAATGTTTGGTCCATGATTAAGCTTC
CTAAGGAAATATGTGGTGGTCTATATGTAAGTTATGATGATTTACCTCAG
CATTTGAAGCAATGTTTTCTTTATTGTATTGTATTTCATGAAGACTGGGT
CTTTGAACGTGATGAGCTTATCAGGATGTGGGTTGCCAAAGGTTTTGTAG
AAGGGCACAAAGATCAACTACTAGAAGATACAGCGGAAGAGTACTACTAT
GAGCTAATAAATAGGAATCTCCTCCAACCAGATGATGGACGATTTGATCT
GAGCAGGTGCAAAATGCATGATCTGTTAAGGCAACTTGCTTGCTATTTAT
CAAGAGAAGAATGTTATATTGGAGATCCAGAATCTTTGGTAGACAATACT
ATATGTAACCTGCGGCGTATGTTAGTTGTCACAGAGAAAGATATGGTAGT
CATACCTTGTATGGGTAAGGAGGAAATTAAGTTGAGAACTTTTACAACTA
ATTATCAGCCACGGGTAATTGATTACACATTTTTCATGAGATTAAGTTAT
CTTCGTGTTTTGGATCTAAGCGACTCACTTGTGCAAACAATACCAGATTA
TGTTGGAAATTTAATCCACCTACGTTTACTTGGTCTTGATGGAACCAACA
TATCTTGTCTCCCGGAGTCCATTGGTTCCCTTCAAAACCTTCAAATATTC
AACTTGCAAAGGTGTAAATCTTTAGACCACCTTCCTTTGGCAACCACTCA
GTTATGCAATTTAAGGCAGCTTGGTCTCGATGAGACGCCGATAAATCATG
TCCCAAAAGGGATAGGAGGATTGAAGTTCCTCAATGATTTAGAAGGATTC
CCTATTGGTGGCGGAATTGACAATGCTAAAATGCAAGATGGGTGGAACTT
GGAGGAGCTGGTTCATCTTTCACAGTTAAGAAGGCTTCATATGATAAAAC
TAGAAAGAAGTACTCTTTGCAACTGTGCAGATTCATTTATGTTAACAGAC
AAAAAGCATCTCAAAGCTCTACATCTAAGCTTCATTGAACCAACTAACGA
AGCATACTCCGAGGAACGCGTTACCAATGCTGAGAAGATCTTTGAGCAAC
TAAAGCCTCCACATAACTTAGAAGAACTATGTGATGGATAAGTCTTTGTG
GTCCTTGTTTGTGATTCTTTCTTTTGCTTTTGGATAGTTTCACCTTTTTC
AGGACAGCATCTACTCCTTTAGCATATTTTCAGTTGCTAGGACAGCTGCG
GTTAGTAGGACAGCAGCGGTTAGCATCTCCTTTATGCCCCCCTTTATGCT
TTATTCAGTTGGGATGCCCTCTAGGACAGCATCCCTTTCAAATTTCGAAT
TTTAGACTAGAAGAGTGCAGCAATAGGCTTGCAGCCAGCTATGGCTATAT
ATATATGTATCCAACCTTCCTCGGGAAGGTATGGCTTTGTGTTTGTGAAT
GAGAGAAAACCAGAAAATTGCCCCATCTCTTGTGCCATCCTCTTCTCAAT
GAGAGTAACCATTGAGGTTCTAACATTTGGTATCAGAGCCACACTTTCCT
GTAGGCTAAACATCTCCTGTTCCACCCCTTCCCAAGCTCGGTTGAGCTCT
CAGCCAACAGCAGCAGCAGCAGCAGCACCGGCTGCTCCTTCCCCTCTCCC
TTCCCCCTCTCCACGCAGCAGCCTCCCGGAGGCACGCCATGTCCGACGTT
CGGTCTCAGCGTTCGGTCGCCTCGAGCACTCGGCGTCAGCAGGACGCCGA
GCTCGCCGCAGCAGAAGAGCGCAGGCGAGCAACGGCTCAGACCGCTGCAG
CAGCAGCGAGGGCGGCCAGACTGGCGGCAGCGGAGTTGGCAGCAGCCAGG
GCGGAGGCGGAAGCAGAGGCGGCGGAAGATGCAGCACGTGCGGCGGAGGT
AGAGATTGAGACCTTGCGCAGCAGCATCAACGGCTCCATCGCCGGCGACA
TCACCGCCGACAGGGAGCTTGAGGAGCTGGCAAGAGGAAGGGCGCGGGAG
CGGGCAGAGCGGTGGGCAGCAGCCCACCCCCACGGCGGCGGCGGCAGTCC
AAGGGACCGCGCACCCGCCGACGGGAACCTAGACGGGCGCTGGCGTGCCG
GCGGCAGCCCGGAGCCCGCGCGCGGCCCTCGTAGGCAGCGCGGCTCTCCC
TCCCCTGACCGGCGGCATGGTCACCACGGCGTCCAGACGGTGGTCAGGGA
CTTTGGTCCCGGCGGTGGGTGGCCTACCCTCACCAAAACCAACTACATCG
AGTAGGCCGCGGTGATGAGGGTGAGGCTCCAGGTGCGGCACATGTGGGAG
GCAGTCCGGTACGGCGACGTCGACTACGATGAGGATCGGCGGGCACTGGA
TGCCCTCATCGCTGCAGTCCCGCCCGAGATGCAGTTCTCGCTTTCCCAGA
AGCGGACTGCCAAGGAGGCCTGGGACGCCATCGCTGCGGCACGCATCGGC
AGCGACCGCGCCCGCAAGTCCACACTGCAGGCACTCCACAAGGAGTGGGA
GAACCTGGCCTTCAAGCCGGGTGAGGATGTTGATGACTTTGCCCTCTGTC
TCAACACTCTTTTGCAGAAGATGGTGCAGTACGGCGACGACACCTACGAC
GAGGAGAGAGCTGTCGAGAAGCTCTTTCGCTGCGTCCCAGAGAAGTACAG
GCAGATCGCTCGCTCGATCGAGTCTCTGCTGGACCTCTTCACGATGTCGA
TAGAGGAGGCGTTAGGTCGCCTCAAGGTCGTCGATGGTGATGAGCCACAG
CCTCTCTCGGGGCCTATCACCATCGGCGGGAAGCTCCATCTCACTCGAGA
ACAGTGGGAGGCCTCTCAGAGCGACGGGAGGAAGGGGGAGTCTTCTCCCT
CGACAGGCGGCCGCAAGCCGCACAAGGGGCGCGGAGGTGTCCAGTTGCGG
TGGGCGCGAAGACGCGCCGAGGGTGGTGCTCGCAGAGGCGCCCAAGGCGG
CGCCGCCGGCAACCACAAGCCGGCACGAGACGACGCCTGCCGCAACTGTG
GCAAGCTTGGCCATTGGGCCAAAGACTGTCACCAGCCACGACGCGGCCAG
GCCCACGTTGCACGGGTGGAGGAGGAAGAACCGGCTCTGCTCCTGGCTCA
CGCAAGCATCGAGCTACCTCCAGCGGCACCGGCCGCAACGGCTTTTCTCC
ACCTCGATGAGCCGAAGGTACTCGTCTCCCTCTGCAACGGCTCCAGCAAC
GACAAGGTTGATGGGTGGTACCTCGACACCGGCGCCACCCATCACATGAC
CGGCCGACGGGAGTTCTTCACCGAGTTCGACTCCAGCGTCCGAGGCTCTG
TCAAGTTTGGGGACGCCTCCGGCGTGGAGATCAAGGGCGTTGGCTCCGTC
ACCTTCACCGCCAAGTCCGGTGAGCACAGGCTGCTCACCGGAGTCTACTA
CATCCCCGCGTTGAGGAATTCTATCATCAGCGTGGGACAGCTGGATGAGA
ACAGCTCACGCGTGTTGGTCGAGGACGGACTCATGAGGATTTGGGATCGC
CGTCGTCGCCTTCTTGCCAAGGTAACCAGAGGCACTAATCGACTCTACAT
CCTCAGCGCGCAGGTCGCACAACCAGTTTGCCTCGCTGCTCGTCGGGACG
ACGAGGCGTGGCAGTGGCACGAGCGCTTCGGGCACCTCCACTTCGAGGCC
CTGAAGCAGCTCAGTGCCAAGGAGATGGTGCGAGGCATGCCGTGCCTTGA
CCACGTGGAGCAGCTCTGCGACGTCTGCGTGGTGACGAAGCAGCGGCGGC
TCCCCTTTCCCCAGCAGACGAGCTTCCGAGCCAAGGAACGGCTCGAGCTC
GTGCACGGGGACTTGTGTGGCCCAGTGACACCGGCCACACCAGGAGGACG
ACGTTACTTCCTGCTGCTCGTCGACGACCTCTCCCGCTACATGTGGGTGA
TGGTCCTCGGCAGCAAGGGAGAGGCTGCGGACGCCATTAGGCACGCGCAG
GCTGCTGCAGAGTCGGAGTGTGGCCGCAAGCTGCGCGTGCTGCGCACCGA
CAACGGCGGCGAATTCACGGCGGCTGAATTCGCGTCGTACTGCGCTGATG
AGGGCATTCAGCGCCACTACACCGCGCCATACAGCCCGCAGCAGAACGGC
GTCGTCGAGCGGCGCAACCAGACGGTTGTGGGGATGGCTCGGGCTCTCCT
CAAGCAGAGGGGGATGCCGGCCATCTTCTGGGGAGAGGCGGTGGTGACGG
CCGTCTACATCCTCAACCGCTCGCCTACCAAGGCTCTCAATGGCAGGACA
CCGTACGAGGCTTGGCATGGGCGCAAGCCGGCGGTCTCCCACCTGCGGGC
CTTCGGCTGCCTCGCGTTCGCCAAGGAGCTTGGACACATCGGCAAGCTCG
ATGACAGGAGCACCCCAGGGGTGTTCATCGGCTACGCGGAGGGCTCGAAG
GCCTACCGCATTCTCGACCCGGAGACATAGCGTGTGCGCACGGCGCGCGA
CGTAGTGTTCGACGAAGGGCGAGGGTGGGTATGGGACAAGGCGGTGGACG
ATGGTTCGACTCCGACGTACGACGACTTCACCATCGAGTACGTCCACTTC
GAGGGAGCTGGGGGAGTAGGCAGCTCTTCTTCACCGAGCGTGTCTACCCC
AGTCCCCGAGCCTCCACCGACTTCGACACCAACACATCCTCGGACCACGA
CTTCAACTACGACGAGCTCTTCGCCGACACCGCCCCAGCCGGTGACCCCA
CGCGCTCCAGCACCAACAGCCACTCCTCCGGGCACGTCTACTCCGACGCC
AGCTCGTGTTGAGCGCAGCCCGGTGGAGTTCGCTACTCCGCTCTCCCACG
ACGGGGAGCGCATCGACGCGTACCACGACGGCGAGCAGCTACGGTACCGT
ATGATGGAGGATCTTCTCAGCGACCAGCCGGTGCCGGGACAGGTGCCTCG
CGACCTGGAGGCGCAGTTGCACCTTGCGTGCGACGACGGTGAGCCTCGGT
CTTTCGCAGAGGCCGAGAAACACGCGGCATGGCGTGCCGCGATGCAGTCG
GAGATGGACGCGGTTCAGGAGAACCGCACCTGGGAGCTTGCTGACCTCCC
TCGTGGTCACCGCGCGATTACCCTTAAGTGGGTGTTCAAGCTGAAGAGGG
ATGAAGCCGGAGCCATCGTCAAGCACAAGGCTCGCTTGGTGGCACGCGGT
TTCGTGCAGCAGGAGGGGATCGACTACGACGATGCCTTCGCTCCCGTGGC
ACGGATGGAGTCTGTGCGACTCCTCCTTGCGCTGGCTGCTCAGGAAGGCT
GGGGTGTCCATCACATGGATGTCAAGTCGGCGTTTCTGAACGGCGACTTG
AAGGAGGAGGTCTACGTGCACCAGCCTCCGGGATTCGTGCTCCCCGGCAA
GGAGGGCAAGGTGCTACGCCTGCACAAGGCCCTCTACGGCTTGCGGCAGG
CACCGAGGGCGTGGAATGCCAAGTTGGATTCCACACTCAAGGGGATGGGC
TTCGAGCAAAGCCCACACGAGGCGGCCATCTACCGGCGGGGCAATGGAGG
AAATGCCTTGCTGGTGGGTGTCTACGTCGATGACTTGGTGATCACCGGCA
CCAAGGATGCGGAGGTGGCGGCGTTCAAGGAGGAGATGAAGGCCACCTTC
CAGATGAGTGATCTGGGGCCTCTCTCCTTCTACCTGGGGATCGAAGTGCA
CCAGGACGACTCCGGGATCACGCTTCGACAGACCGCCTACGCCAAGCGCG
TCGTTGAGCTAGCTGGGCTCACCGATTGCAACCCAGCTCTCACTCCGATG
GAGGAGAGACTGAAGCTGAGCCGCGATAGCACGACGGAGGAGGTGGATGC
TACACAGTACCGGCGTCTTGTGGGGAGTCTTCGCTACCTCACCCACACAC
GGCCGGACTTGGCCTTCTCCGTCGGCTACGTCAGTCGGTTCATGCAGCGA
CCGACGACGGAGCACCAGCAGGCTGTGAAGAGGATCATCCGCTACGTTGC
GGGGACTCTCGACCACGGTCTCTACTACCCGAGGTGTCCTTGCAAGGCAC
ACTTCGTCGGGTACAGCGACAGCGACCACGCCGGCGACATCGACACCAGC
AAGAGCACGAGCGGGATTCTCTTCTTCCTCGGCGAGTGCCTCGTTAGCTG
GCAGTCGATCAAGCAGCAGGTGGTGGCCCTGTCCAGCTGCGAGGCCAAGT
ACATGGCGGCATCCGCCGCTTCGACCCAGGCGCTCTGGCTTGCTCGACTG
CTTGGTGATCTCCTCGGCAGAGACATTGGAGCGGTAGAGCTCCGGGTGGA
CAGCAAGTCCGCTCTGGCCCTGGCAAAGAACCCCGTTTTTCACGAACGGA
GCAAGCACATCCGGGTGAGGTACCACTTCATCCGAAGCTACTTGGAGGAA
GGGAGCATCAAGGCGAGCTACATCAACACCAAGGACCAGCTTGCGGACTT
GCTCACCAAGCCTCTTGGGAGGATCAAGTTCCTCGAGCTCTGCTCCAGGA
TTGGGATGGCCCAACTTCCCCACAAGACGACGCACAAGACTTAGGGGGAG
AATGATGGATAAGTCTTTGTGGTCCTTGTTTGTGATTCTTTCTTTTGCTT
TTGGATAGTTTCACCTTTTTCAGGACAGCATCTACTCCTTTAGCATATTT
TCAGTTGCTAGGACAGCTGCGGTTAGTAGGACAGCAGCGGTTAGCATCTC
CTTTATGCCCCCCTTTATGCTTTATTCAGTTGGGATGCCCTCTAGGACAG
CATCCCTTTCAAATTTCGAATTTTAGACTAGAAGAGTGCAGCAATAGGCT
TGCAGCCAGCTATGGCTATATATATATGTATCCAACCTTCCTCGGGAAGG
TATGGCTTTGTGTTTGTGAATGAGAGAAAACCAGAAAATTGCCCCATCTC
TTGTGCCATCCTCTTCTCAATGAGAGTAACCATTGAGGTTCTAACACTAT
GTATTTTCGATTTCCTTGGTTCTAGGTTCCCCACTTGGCTTGGTACTGCC
CATTTGTCTTCATTGGAATACTTGAAACTCATAGATTGCCACATTGGTGT
GCATCTTCCACCAATGGGGCAACTACCTAGCTTGAAATATCTAAGTATCA
TGGGAGCAACCAGTATTACCAAGATTGGGCCTGAATTTGTTGGCCGTGGG
GTGAGTAATCTTGCATCCACAGAGGTAGTTGCTTTCCCCAAGCTCGAAAG
GTTGGTCATTAAAGAAATGCCCAACTGGGAGAAATGGTCCTTTACTGAAG
AAGAGGAAGAGGAAGAGGATGGAGCTGCTTTGAAGCAAAAGAGGGAAGAA
GCCCCGTATCCAACGCCGCGTCTTCTGCCTTGCTTGAATCAGTTGCAACT
TGTGAACTGCCCCAAGCTGAGAGCTCTGCCGCAACAGCTTGGACAGCAAG
CCACCAGCTTGCATAAGGTCTTTTTAGAAGAAGTAAACAGCTTGAAGACA
TTGGAGGGCCTCCTGTTCCTCTCTAACACCCTTCAAGTTGTGAAATGCAA
AGGCCTAGAGAGTATCTCCAACCTTCCCCAAGTGAAAGAGCTGAATGTAG
CTTGTTGCCCAAATCTGAGGCATGTTCAGGAGTTGGGCAGTTTGAAGCAG
CTATGGTTGGACGAGGATATGCACAAGATGGCTCCGCTATGGGTCCAAAG
GTTTCATGATCAATGCTGACATCTCCATGGAGATGAGCGGGAGGTCAACG
AGTGGCTTCGAGAGCCACATAATTCGATGGCACAAGGTATGTACACTGAT
CGGTCTAAATTTTACACTCATATCTACTACATCATTCATAGTATGAAAAA
CTTTTTTAGTTACTCGAGTGGATGTCCATTCGTTTATTGCGTGTCAACTA
AATAGTTAAGAAAAAATCTCAAAAAAATGGTAGTTATGTCAACTAAATTG
CATGTGAACTCTCGCGTTACAGATTTTCCTTGCAGCATAGGACATGATAT
TGAACATTAAAGGGTTTGCCCAATATCTTCTCCTAGGGTAGGGTTCAGAA
GGTTTATTTGGTGAAAAAAAAATAAACCACCTCAATTAATTCCTTTGTAT
TAGTTCAAATTGATTAATATCCTTGTTCATATTCCTATCTATCAAAATAA
ACAGACATTGCCTACATGGCTACATGTCTATATATGTGTAGTAGTTCATA
TGCGGTTTTTCCTTATAATGTCTTTAATGCAAGTCTCTGGTAAATTCAAT
TCCAGAAAAATGTGATTGCTGAACAACTGATCGCACTTACATATTATTTA
CCCTGATTAAGTTATTAAATACCAAATTGCTTATCTATATATACAACTTG
TTTATTTTGTAGGTGGTTAATCTTGGAGAATTGGGCAATATGCAAATCAC
TACTTCTTAGCTTTTTGTTGTCTTTACCTAGTCTATCGATGGTTTAAAAA
TTTAAAAAAAATAGGAAAAAAACGAAAATTACCAAAAAAAAATAAAACCC
AAAAAATCATTAAAAAATTATAAAAAGGAAAAAAAGATCCAAAATGTTAA
AAAAAAGGTGTGTTTTATTTAGCTCTTGTAAGATATTCATGAATTATTGT
GTGTGTGTGTGGTTTTCTTTTCTTTTTTTCCCCTTGTAGGTGTAGGTAAC
TCCGCCTATGTCATCTTATGTGTAACATAATGATATAGCCGGTCCCAAGC
CCGGAAAAGGAGGAGGGGATAATCTTGTATTTTGTTCACATATATGTTGA
ATTGATGCTCTACTACAATAGAAAGACCATTGGAAGTTCTCTTGAAATTT
TATGCATACTTGTTAAGTTGGTTGCATTTTCATTGATGGAATAACAGTTA
CAAAAGCACTTATGAAGGCAGATCTACTCTATTGTTCTGTTAAAAAAAAT
CCCTTAAAAAATTGTGTTGCTCTGTTGGATAATTTTTTGGATTTTAAACT
CTTAAAGAGACATCCCCTTGTTATTTACATGTCATAAAAAAATTTTAAAA
AAAATGAGAAGAACGAGTTTAGCTGGCAGGTAACACTTACAACGATCTTT
TCCCGCTTGTTTCACTCAAAAATATTCACTGATCCATCAAAATTCACAGG
TTTTTCGAAGGCTGGCTGATCCACCGATCGGACCAGAGACGACGATGGGG
TAGTATCCCATATTCCCATCCCATGTGTGAATTCATGTCAATGTGCCCCA
AGGCTAAAGATCAAGAAATTCTCCCGTCCATCTTTTAGTACCGCGTGGTA
CTAGTATCGTGAGGTACCAAGGATGCGCCGCTGCCGCCGCCGCCGCGAAC
GGGATGCCGCCATCGACAGCTATGGATGCGCCGCTGCCACCGTGAACAGG
ATGCTGCCGTCATCAGCTATGGATGCGCCGCTGCCACCGCGAACGGGATG
CTGCCGCCGCCACCTAGGGTTTCGCTACTCTGCCGTGCTTCACCAACTCA
GCCAAACCTTGCACCGATCCAAACATCCCTCCATACGCGAAATTACGATT
ATACCCTTCCACCGTGGCTCACTTGCGCTAACCAACCCATGACCAGGCTG
GTACCTCGAGGTACCATGCAATCGTCACCGTTAGATCTGCCATCACCAAC
GGTCAGGATTTTAGTACCTCAAGGTACTAGTACCGTGTGGTAAAAAAGAA
GGACCGGAGCGAAGCTCAAAGATCAAGGGACGACACTGGAAGAGGAGCAA
GATGGTCGCTCGGAATCTCGCCGTCAAGTCGGCTTTGGACACCATCAAGT
TCAGTAAGACGATGCAGCGCTGCCGCCTGCGCATCGGCGGTAGTAGCATC
GCTTGATTGCTTATGGTCGCAATTCTCGCACCAAATTCAGAATTTGAACG
AAAGGTTCAGTACCAGGTTCGTGTTTGCAGTGAGATGAGGTCATGTTGTC
AGTAACTTGGGTTAGTTGAGTACTCTTCCATGCTTGATGACATTAGCATT
TAGCCACTTAATTACCTCTTTGATTGTCTGAGATGCTGCAGCTTATTTGA
AAATCCAGACTGGGGGATTTAGAACAAGAACACACTCTCCTCTTCTGATT
ATGAAATGAAGAATCAATTACAAGCAGAAACAGGAGACTATCTCCAAATT
CTGATTACACCAAAATATATTGGACACATAAATTGGTACAGTTTATATTA
ATAATTCATCAACAAGGGCATTTGGTCTAGTGGTATGATTCTCGCTTAGG
GTGCGAGAGGTCCCGAGTTCAATTCTCGGAATGCCCCTATTTTTTTTTCT
TTTTTTTCCACTCTCATTGCTACTAATCAAATAAAAGCTTTGCCAGCAAA
ATTCTGAATCTTCTTTTTTGCGAAATTTCCTGTGCTGATAAAGCTTCCCC
ACTCTTACTTATCAAAACGACTTTTTTATTATGTGAAATTTAATATGCAG
ATAAAAAGCTTCTCCATTCTTATTATTAATCAAACGAAAGTTTCCCTGCA
AATTCTGGGTTTTTTTCCCCTGTTGAAAGAAACAAATTCTGAACAAAATT
TTTGTGTGTGTGTGAAACTTTGTTTGCTGATTAATGTTGGCGCCTATAGG
AAATTCCTCCCCATTGACAAGTTAACTAATCTGATTAACCAAGAATCCCA
AGATTAAAAAAGGGGATGGATGTCATAATCACAATTCACAATTTCACAAG
TCATAATAATCAATCATAATGGTACAGATACATAATGCAGTTTCAGCTTT
TGAAACACTCGGTACATACTACATACACTTCAGTTGTTTGTTCAAGACGG
TCAGAGGGAGAAAGACAGAGAGAAAATGAGATGAGTCACTCAATTATGGC
GGAGGCAATGGCGATGGTGTTGCTGGAGAGCTCGGCGAGGATCTTGTCGA
GGTCGCCCATGATCGGCTTGAGCCCCTCCCGCTCGCTGAAGCCGTCCTCG
CAGGTGTCGACGTCGGTGCGCGCGGAGTCGAGCATGGTGTGCGCCGTGTC
CTTGTCCCCCTTCTTGAGCGCCGCGTCCGCCGAGTCCAGGTTGGATTTCA
TGTCGTCGTACATCTGGAGGCAGTCGCCCATGGCGTCCTTGGACACCTCG
TCCCCGGAGGCCGCCCCCATCCTGTTCGTCGCCACGCTGATCGCCTCCTG
CACCTTGGCGCGCAGCGCGTTCATGGAGAGCCTGAGGACGCCGATGTCGT
CCAGCTGCGCCGGCGGCTGCTGCGGCAGCTGCCCGATGGAGGACTCGCAC
AGGTCGGCGTGGTCCGTCTTGCCGCACAGCGCCTTCACCACCGGGTTCAG
CGCCTGCATCACCGGCTGCGCGATCATGTCCGGGTCCGGGAGCGACATGG
TGCCCGAGTGGTGCTCATTCTTCGGCGCCGATGTCGATGCCGATGCCGAG
CCGCCTTCCTCGTCTTCTTCCTGTGGTTTGGCCGCCGCGGCGGCTTGGCT
CTCGGATTTTGATTTCTTCTCATCTTCTTCGTCGGAGGAGGAGGATTTGC
TCTTGCTTTTGGATTTCTTCTTGGGCTTTTCATCATCTTCCTCATCGGAG
CTCTTGCCCTTGGATTTCTTCTTCTTCTTCTTCTTGGCACCGTCGTTGTC
TTCATCGGAGCTCTTCTTTTTCGATTTCTTCTTGTCATCTTCATCGTCGT
CCGGGTTCTTGGGTTTCTTCTTGGATTTCTTCTTATCATCTTCATCGTCG
TCCGAGTTCTTCGATTTCTTCTTGGATTTCTTCTTGGCATCATCATCATC
ATCATCGGAGCTCTTGCTTTTGGATTTCTTCTTCTTCTTCTTCTTCTTCT
TTTTCTCCGACTCATCCTCGCCGTCGTCGGTGCCATCTTCCATGGGTTCT
GCTATACTGTCCGCGGGTTCTGCTTGACTATCATCGACAGAGAGGGTAGT
CAAGCCGCCACTGGATTTAGGCTTCTTGCTCTCATTCACGGCGGCGCCAT
CATCGGAGGAGTCCTTCTCGATCTCCGGTACGCTCTCACCGACGGACATG
GTGGATAAGCCGCCGGTGGAGCCGGGTTTCTTCTCCGGTGAAGCGTGGGC
CGCACCCGCGCCCGCACCACCGGGTTCCCCCTCCTCGCCTTCGGGTTTGT
TCTTCGCGATGCACTTCGCCGATGCGAGGGGCACGGTGGTGGCGGCGACG
GTGAGGAGGATGAGGAGGGCGGCGAGGGCGAGGTTCGCCCTCGTCGGGAT
CCTTGGAGACATGTTTGGGGTAGGGTGGTGTCTGAAAATCTGCAAGGGAG
GAAGCAAGTGAGGAGATGTATTTGAATAGGGAGGGAAAGGAGAGGGCTGA
CCTTATTTGGCGGGAAATGAGAGGTCAAGTTGTTCCCCAGACGTTTTCCC
GGCAAAATAGGGAGCAATGGTGACCAGTGACTTGTAACCAACACCCTTCT
GTAAAAATCATGCGTTTGCCGTGAAGAAAGGATACAACAGAACAGACAGA
CAGACAGATACACCCTCTTTGTATATCTTTGCTTTTGCCATTTGATTGTG
CTATTGACATGTGGGCCCAGACTGCCTGTGACAACTGATTTATGAAAGGG
GAAAAAGATTCACATTTTACTGGGAAGTTGAATTTTTACCACTCGAGCAA
ATGCACAATTGTTGCTTCTCACTCCTCAAACATGAATCAGATAGTTATAA
AAGATTCAGAAAAAGGATTACAACATTGAAAACTAAGCAACTTAAGGTTT
ACAGACTAGAGAAACTTAAGGTCATCCTCTTGCTGCTCCAGGACAATTGT
TGCCAGTGCTCGTCGGTATGCCGCTGATCTTGCATTCCTAACAAGGACAC
AGATGTCTTTGCGCTTCAGATTTTCATGTGTCCATTGCTGCCGCCTCAAC
ACCGCGAGAAGCTTTGCTTCGCACAAGGCAATTGCAACAGCATCTTGCCC
ACAACTGTAATATGTAAAACGGATTGCAATTAAGGTTTATTAATCAGCAA
CACCCGTCGTGACAAAGCCTATCGGCCATCTGAACGCCTTTCGTGTAGAA
TCATCGTTTGGCAGCTGAAGATTGCTGGTGCTAGGATCCAGCCAAGAGAA
ATAGGAAGTTACATGGGATTGAGGGAGCTGGAGTTCCCATTTTTCCAGAC
ATTCTTCTTCGTACTCTTCTGATCTGATAGATGCATAAACAGGGATGAGC
TTCGTCAATTGATATTCCCAGCACTCATCTCATACAGAAGAATACAGTGG
GATACAGAAAAAAAAAATGATCCGAACAAATAGCAGAATCTAGCAAATGA
ATATATTTAAAACTTAAAAGCCAGAATCAACTTAAGAAATTAGATGATAA
TCAATCGGACAGTACCATTGATCCAATGTTGTAAAGTATCACTTGCATGT
GAACCAAAAAATATACAGCTACATGAATAATATGCCCTCGTCATGAGGTG
CTGAAGAAATAAATTGTGAGTACTGATCTGGTCTTCCGGTTCCAGGCTGA
AAGATCTGATGGGAGTGGGGCACAAACAACAGCACCCTCTTCAAAAGAAC
CTTCCTTAAACGCTCTGATCAGCACCCTTACAAGACATAATCTGTTTACA
GAGCATCCTGTTTTCACATTATCACCAGAAACTAGACTGGACTTATCAGT
AACTGCTTCCATGACAGATGAACCCAAATACTTCTCATGAAATTCTTTCA
CATGATGTCTCAACATATGGATGGTTCTTGGCACGAGTAGTTGGAAGGAT
GTAGGAGCATCTATTGGCGATGATTCTGCATCACCAGAGTTGGAATTTAC
TGGGAGACTTTCAGATAATGCTGTAGCGATGCTCTTTAAGTCATCTACTT
CAAGAGTGCTCACTATGCCATCTCCTTTACGAAAGTTAGCAATGATACAA
TGCCACAAAGGTGCCACGAAAGTCAGCAATGAATACAATGGCCAACGTCA
AAGGCAACTGATACGTGGGCGAGAGGCATCCCTGCCAACTTGAGACTTCA
GCGGCAACCAACGTAGGCAGTGGCGTCGCTGCTAGTGACAGTGTACGAGC
AGCCTGACTAACTTATCGTAGGAAGCGATGAGCCGATGAGGTTGTCAATT
GCCTCTATTGTTGAGAGTCGCTTGCAGGAAGGTAATATCACACAGTTGAA
TGCATTTCAGAGTTAGACTGAAACCCGCATACCTTTTTTTCAACTGCGCA
TAAGGATTGTGTATCTTTTATATTAAGACTTTAGAAAGTTTGATGACGAT
TTACAAACAAGCAACCTTAAAAAGGGAAAAAACAAAGAGGAGATGACTAA
TGACTATGTCTTGCGGCATCCATTTTGCGACCAAAAGTGGCTTCGATCTA
CTCAGGCAGTAGACCCACTTCCCGCCGTAAAGTGGCCTCTTCTGCTTGTG
GCCGTGCAGCACCTCGTAGTGGTGGTGCTCGCCTCCACGCCCCGGTCACG
GGCTGCGGCCGCGAGTGCATCCGCGTGGCACAGCCTCGATCCACGGGGCG
CGGTGGGGAGGACTAGGAGGATGCTCATGATTGAGGACTTGGCCGCGCTG
GGGATCGACCCGAGCAGGAGGAAGCTCGTGGAGGCCGCTACGGGGGCAGC
ACCAGGCAGTGGGCATGCCGCTCCCACTCAGGTCGAGCTTAGCGAAGTCA
TGGACATGGAGAGAGGACGGTACCACGGTGGCCAGGTTGCCGTCGCTTCT
CCTCCACTGCTACCTCCTCAGGTATATATGGTGCACCAAGATCGGCGCGA
ACACCGTGGGCATAGCAGTTCAGGGCTTCCTGGGGCTAGTCGGCCAGACC
GCGGTGATCGAAGGGAGCTCTATGCCCAGACTCGCGGCGGCAGCGACAGG
CTAGTACCTGCTCGTTTGTGTTCACCGCGTTGGCGAGGCAGTGGCCGCGG
CCCCGCTTCATCGCGTCAAGGCGGGTGGCGGCCGCGCGACGGCGAGGCTC
CGCTGCCGCTGCTTGGTCAGGCGGCGGTCGAGGGTGGGGCGGGAGTCCAT
GTGGGGTCAAGGTTGCGCAATAGGTTGAAGAGAAGAAAAAACAGAGTGAT
GGCTAAGGAAGACGCGGGACTGGGCATCGCCCGCTGATTCCACGAAGCGC
AGTGAGGCGGCGGCCAAGACCGACAATATCATCAAAATATATGATTCACT
CGCAGATCAAGCGTCGCAACTACGGATGAAGATGGTGAACTTGTAGGCGA
CGCCCCATCTCCTCTACGCCCCGGCTGCGTCGACATCCTTCCCATCTTTT
GCTAGGAAACTATTCTTCACATGCGAACTTGTTAATAGGCTCGCTTAGGA
AAATTGATATTTTTGCATGCGGTCCTAACATGCTTGGAGAGCAATTTTTT
ATAGGTGAGAGCAGTTATGACGCACCTGCAACCTAAAAAGGTCTCGTCCA
GAAAAATTATTTATGCAGCAATGGAAGTTGATTTTAGTAACCATCGAGTT
ATTTACTTCTTATTATTTCTTTATAAATGTGTATCACATCTACAAATAAA
TTTTGGATATGCAGCACGGTGCATATCCAAATCTCTACTATTATAAAAAT
TGAAGATGTTTTTTCTAGTACTTTGATATGTCATCCTTGTATGAGTCGGT
TTTAAGTCCGTTCGCTTTTAAAAATACAGATCCGTATTTGACTCAGGTTT
TAAGTTCGTTCATTTTTGGAAATACAAAAGTAGTCGTATAAGAAATCTCT
TTAAAAAAACTCGCATACTAACTTGAGATGATCAGACTTCTAATTGTAGC
TCATGATTTTCTAGAAAAATATATATCCAAGCGAATTCCGTTAACTAAAC
CGTATAACAATAATAAGATTAAAATAACCTTCACCCGTTACAACACATAG
TCATTTTTCCTAGTAAAAACTAATTTATCAAACACAGAAAGAAAAAACAG
CTTTTGTTTTCTGAAGGAATACAAGGCTTAATTAGGAGGCCGTCCTATCG
ATCGGCTGATGACGGCGGCGCCACGAGCGAAGACAGGACCTCATCGGAGG
CGTCCTTCAACTCATCGGTGGTTTAAGCCGCTGGTGAACCCGGCATTCTT
CTCTGGTGAAATGTGGGCCGCCGCCAAGCCCAAGCCCGCGTCCGCGCCAC
CGGGTTTCTCCGCCTTGCCTTCGGGTTTGTTCTTCGCGGTGCACTTCGCT
GATGCGAGGGGCACGGTGGTGGCGGCGACGGTGAGGAGGACGAGGAGGGC
GGCGAGGGCGAGGTTCGCCCTCGTCGGGATCCTTGAAGACATCTTTGGGT
AGGGGGGGGGGGGGTGTTTGAAAATCTGCAAGGGAGGAAGCAAGTAAGGG
AGATGTATTTGAATAGGGAGGGGAAAGGAGAGGGCTGGCTTTATTTGGCG
GGAAATGAGAGGTCAGGTTGTTCCCAGACAATTTTCCCGGCAAAATAGGG
GGCAATGCTGGCCGGTGACTTGCAAGTTGCAACCAACACCCCTTCATGCA
TTTGCCGTGAAGAAAGGAGAGGACACAACCAGACATGTGGGCCCAGACTC
CATGTGACAACTGATTTATGAAGGGATAAAAAAGGATTCACATTTTACTG
GGGAGTTGGAAGTTTGCCACCCTGTTGCTTCTCACTCCTCGAACATGAAT
CAGACAGCTGTAAAAGATTCTAATAAGCAGCTTAAGGTTTACAGACTAGA
GAAACTTAAGGTCATCCTCTTGCTGCTCCAGGACAATTGTTGCGAGTGCT
CGTCGGTATGCCGCTGATCTTGCATTCCTTACAAGGACACAGATGTCTTT
GCGCTTCAGACTTTCATGTGTCCTCCATTGCTGCCGCCTCAACACCGCGA
GAAGCTTTGCTTCGCAGAAGGCAACTGCAACAGCATCTTGCCCACTACTG
TAATATGTAAAGCGGATTGTTCAGTTAAGGTTTATTACTCAGTATTGCAT
CGTTGGCATATAGTGAGGGAGACTGGGTGAGGCAAGATTACCTTCCATGG
ACAAAACCCGTCGTGACGAAGCCTATCGGCCATCTGAATGCCTTTCGTGT
AGAATCGCCGTTTGGCAGCTGGAGATTGCTGGTGCTAGGATCCAGCCAAG
AGAAATAAGAACTTACATGGGATTGAGGGAGCTGGAGTTCCCATTTTTCT
AGACATTCTTCTTCCTCCTCTTCTGATCTGTTAGATGCGTGAACAGGGAT
GAGCTTCTTGAATTGATATTTCCCAGCACTCATCTCATACAGAAGAATGC
AGTGGGATACAAAACTAAAATGATTCAAGCCAGAATCAACTTAAGAAATC
AGATGACAATCAATCGGACAGCAACATTGATCCAATGTTGTAAAGTATCA
CTTCAGTTGCATGTGAACTAAAAAATTTACAGCTACATGAATAATATACC
CTCATCATGAGGTGCTGAAGAAATAAATTGTGAGTACTGACCTGGTCTTC
CGGTTCCAGGCTGAAAGGTCTGATGGGAGTGGGGCACAAACAACAGCACC
CTCTTCAAAAGAACCTTCCTTAAATGCTCTAATCAGCACCCTTACAAGAC
ATAATCTGTTTATAGAGCATCCTGTTTTCACATTATCACCAGAAACTAGA
CTGGACTTGCCAGTAACTGCTTCCATGTCAGATGAATTCAAATACTTCTC
ATCAATTTTTTTCACATACTGTCTCAACACTTGAATGGTTCTTGGCACAA
GTAGTTGGAAGGATGTAGGAGCACTTGTTGGTGATGATTCTGCATCACCA
GAGTTGGAATTTACCGGGATACTTTCAGATAATACTGTAGCGACGCTCTT
TAAGTCATCTTCAAGATTGCTCAGTATGCCATCTCCTTTACGAAAATTAG
CAATGACACAATGCCATAAAGGTGGTACAGGAACCCTTGGAGGTCTCATG
GAAGAAGGGCGGCAGTTGGTAGCTTTATCGAGAACAGCAGCCTCTTCAGC
CATAAATAATGAATAGGCTTTGCTGTCTGGATAATCATAAGGGAAGCATG
GCATCTTGAGCTGCAAATAGAGGGATCAGTGTATTGCTATAGAACAAACT
TCTCACAATTAACAATAAAACATAAATCAAAGCTGCACAATCCTCAGCTT
CCCCAAGGCTGTAATCTTACTGTTACTTTAACTATATCAACTATTTCATA
CTATTGAATGAATACAGATGGCAATGTTAAACATACTACTGCACCAGGAG
GCCAATCACCAATAGTAATAACATAATAAATTTGCAAGGATCTAAGATTA
CATCATTAGCTTGTTTTCTGGCGCATTCTATCTTTTTATCAATAACAATA
CCTTTGAGGCTATCCACCGTCTCTCTCTTAAGCCAATAGCATGTGCACCA
TGAGATACAAGATAAAACCAGAAAGGTTTTACCCAACTCAAAGGTAGAAT
AACAGACCACCTGTGAAGTCAACAAAAATGAAACAAGATAGCTGCACATC
AGGATGATGACATAACGATAGCATGTAGAGAATCCTAGCTTTTAGGAATA
TTATCACACAAACCTCTCAAACAAATCATTGCCAGTAAAAAATTATTCAC
AAATGCACCAGAAAGAAAACAGATCATTGTTAGCCAATGTTCAACAAATA
ATCAAGCAAAATTAGTGATAACAGATATTGAATAAACTTTTTATAAGAAG
CCAAAGCTAAAATAACTTCAACCAATATGAGCATGATACACTGAGGTAGG
TCTAGTTCTCATGTTAAGACTTATGATGGTTGCACTTCTATTATGGGACC
ATATAAGAGCTAACATAAAAGAGCAGGACAGCAAATGTAACATGATTGAG
AAAATGGGCCTTACCCTACAGAGAGCAGACTGCCTTTTGCATGTTTCAGA
AGAATAACAGGACAGGATCGACCAATGGAATCCTTCTCTTGACTTGTTTG
TCCTTGATCATTTCCAGAATCAAGGCAGAAAAACTTCATACGTCTGTGGT
GTTTCTCCATACAAAGAATTTTCTCATCCACAGGAGGATTTATCTTAAGG
CTGGAATCCCACAATTCTCTACAGTCTGAAAGGGCCAAATCGTGATTTCC
TGGGTTCAGCCATATCGATGACAAAATATTCCCAATCCCTGATGGTGTCT
CATCAGCATTTGGAACTTGGTATTCCTCCATGAGTTGGTTATTCTGGTCC
AGGGAAACTGTTTTAGAAGAATCTGTTCCCTCGACTGAATTATCTCTGGG
GTCATGGACTATCATGGATAGTATAGCACCAGACTGAAGAATGTCAGCAT
TATCAAAAACAGATCTTTTCAAAAGATGAGAGCCAGTAGAGCAATACAGA
GGATCAGTTGATGTAGTCACATTATTTTTATTAACTAGCTTGGTGGATAT
ACTTGGACTGCATTCATTGAAAAAACATAAATTAGCACAGCTCGACATCA
TCTTTTTCTCCAGCCAGGAGTGACCACTATAATTTTCTCAGGGAAAGATG
AACTTACTTGCTAACTGGCTTCAATATACTCTTAAGAGATTGCATAGCAT
TGCTTCCCATGACTTCTAATCTTGCCATTTTCCCCTCCAGTGAGCAACAA
CTGATTGTGTCACCAGATTCTTGCATCTGCAATGTAAGAATGACATTACT
GCACATAGACGAACAAATGAAGCAATATTTCTAAACAAATGTTTATCTCA
AAGCTCAAAAGCTGGAAGCTACATGTAGCAGAAAAAAAATACAAAGAGGA
CTAACCTGTTGATGACAAGCGGCTCTTAATGTTTCAAGCCCTTCACTGAG
AGCAGAAGGGTGGATCCATATCCATAATTGGCGCCGTAAAGAATTTCTTT
CATCAGATATAATTTGAGAATTGGACAAATCTACATCTTCAGTCTCCAAT
TCACCACCCTCCCTTAAAAATGGACGCCACATGTATGTCACCGGCCCAAC
AATTTCGAGGTGAGGACACCCAACACGGCAAAGCTGGAAAATACAATTAA
GTCACATTTGTCATTCCAAACAATCCTCTACCTATGCTTTCTGTGGTAAA
TGTATAACTACCATAGCATTCTCATAGCAAACACCTCGCATAACTTGACC
ATGCAGATGCTTCAAGCCAGGAGTTTTATCTTGAGGAGATGGATGCAGAA
CCATTCTGACAATGGATAACAGGGAGTCCTACGTCAGTTAGCCAGCAACA
TAATTAGTTTCTTTAAGTATAAAAGAAATAGGAGATAAGCAAGGCTAAAA
AGGAACATAGAGAAACTTGTACCTCTGGACCATCTAGCTCAACTGGAGTG
AAGTAGCTAGCATCATGAACAACTGTTCCATTTTTGAGCCACTTCAGAAC
AGTTCTTGAACCCCTTCCTCTGCATGATAGAATGTGAACTGCATTACTCA
TTTGAATTTACATATATGATAAACCTTAGCATGAAGGTCATGAAGATAGC
GTAAGATAAACTACATGTAAGACATCAACCTCTACATTTTGTACAAGAAT
TTATTGCACTCTCCTCAAGGTGATGAAACTGATTAAGAATTTATTGCACT
TACAAGACGAATGTTGGTATGAAGAACACTAGCTTAATGCTTTCATAATT
TGATTGCCCTTCAAATCGGTTTAACTTGCTCTGCTAGAATTCTAGAACTG
CCTAAACAGTGGTGCCCATGTTGGACTATGAACAACCAGAACGAGCATAT
AACTCTTGCCTTTAATCCTTTCTCACTAGAGATGAGCTAGTGGAATACAA
ACTCACCAAAAAAATTACAAAATGGGAAGGAAGTGGAATGATGGGAACTT
CTTCTAGTATAAATGAGCCCCGCCAATGCAATGATTACAACCCAGTGAGC
TCATTTCAAGCTTGTAGTACACTCAGATCAAATACAATCTAACACAGAAA
TTCAGTAAAGTTAATTTAACACAGAAAATTCAGTAACGCTGTACTATTTC
CCCTCTCCGTATGAAAGTCAGGTCAGATTATCATCTACTATCAAGGATCT
TGTAATGATAAACTGAGGATTCGAGGCGTACCTCCCATGGGCACCGATGG
GCAAGACGAATCCCCACCGCCTCTCCATGGAGAACCTCTTGGCGTGCCAC
AGGTGCGTGCGCAGCCGCCGCGCGCCGTCGCCGGCGGCGGAGAACCCCTC
CGCGGGGTTGCCCGCGAGCTCCCGCCGCCGCCTCACCCTCCTCGAGGGCC
TTCCCTCCTCCTCCTCCGTACCGTCGGCCGCCTCGGCATCCCGGCTTCGG
AGGCGGCGGCGCTTGTTGGAGGGGAGGTGGCCCGTGGTGCGGCGGCGCGC
GGAGCGGGGCTGCGTGAAGCGGCCGGCGAGGCGGGCGGATACGGATTCGT
GGAGGGAACGGAGCTCGCCGGCTCGAGCCGCCGCGAAGCGCCGCACGTCG
AGCTGCCGCGGCGGCGGGGGAACGCCGGCCATCGGAGAGGAATTTTCTTT
TTCTTCTTTTTTTTTTTGGCTAGCGGGAGAGAGGGTTTTGGAGAGAGATT
AAGGGTTTATTATGGACACTTATGCAATTAGCCCCTTCACTGTTAATAAA
ATTTCATTTTGGCCTCTTTTTCTTAGCAAATTTTATTCTTTATCATACAT
GCACCTCGTATGCAGACAAGTTTTACACGAGTCTAGAGTCTAGATTAGTC
GCGCCGGCCGCCACCTCTCTCCCTCTCCCACCACCGCCGTCCCCGCTCCG
CCACCGGCCGCCTCTCTTCCCCTCTGCTGCTGCACCAGATCGAGAGAATC
AGGAGAGAAGAGAAGAGAAAAAGAAAAGAAAGGAGAAATGTGGGGCCCAT
ACCATTTTCTCTCACATACATGTGGGGCTCGCATATTGATTTTAATTATT
TTGCTGACTAGGATGCTACATCAGCGAAACCAGGCATCTATACTGTATCG
GGATTTTTTTGAACGGTTATATATAGTTTAGTGGTATACATTTATGGTAT
TACGGTTATAGGACCTCAACAGACTCGGGTAAAAGGACGGCCAGTGAACT
TATTCCTAACGATAACTAGAGGTCTGTGTAAGGTGTAAGTTGCGAAGTAC
TAGTACATATTAGGCCTAATAGAAAGATTGAGGCCCTGGGATGGGCCGGG
AACTACTAGGCCTGCAAGGAGCATGTAGTTTGGCTTTTCTGACCTATATA
TTCAACAAATATTAAAGACTTGATGTGTTTTCTAATAATGAAAATGGTTT
ATATCTTTGGTATATATCTACCAATAGACACAAAATTAATGAGTCAAAAA
ATAAAAAAAAATAAAAATACTACTCAAAGTTTTTTTAAATAATAGAAATG
TTTTACATCTTATCTTACATATTGTGGTTGTACAACAACTTGCATAAAAT
GTAACATCTCTCTTCTTCTAGCTATAGGGCAAAGGGCATGACGGCTTGTA
GCTGCCGGAGGGGCGATCGATCGATCGACTCAACGACGATATATATAACC
CTAGCTATATCTCGATCTCTGGCTCCGTCGACGTGTATATATACGTTCGC
CGACGACGGCGAGCGCCGCCGAAGTAGGCGTGAAAGATCCGGTCCAGGTG
AGCCGCCGACGTCGCCGAGGCGACGGAGCACGCCAGCTGCCACCACCAAC
GGATCTCTGCTGGTAGTACTAGCAGCTGCGCCGGGGAAGAAGAAGAACTC
GCGAGGGTCGCCGTGGCGGTGGGGCAGCAACCGACGGCGGCGCCGTCGTC
GTTTCTCGCCTCAGACGTCGTCGTCGTCATGGAACCAGCTAGCTAGCTGC
AGTGCCCGTACGTCGCCGGTGAGAATCAATTCTAAATTAATTTCTACTAG
TAATCTAGGAGTATCTAGTAGTTAGCTTGGTGTGTCTATTATTCTGGGAC
TTGTATGCTTTAATCGCAGTTTAATTATGTAGAGGTGATCCGATCGATAT
TTCCTGGGTCTCAGTCTTTGATAGTTAGTGTAGGACTGTGAATCGACGAT
GATATCGATTCCGACTACGTATGTATATACTCGATCGGCCGATGAACGTA
TATACGTTGAGATATGAACGGGAGGCGAACCTTACCTCCCGCCACCGCGC
CCTCCTCCCTTTCACTCCCTCCCCTCATCGTCATCGGAGCGCATCGCCGG
AGAACTGAGCAGCCAGCTAGGAGGGCGGTGGCGAGGCCAATCCCCCCAGG
GCGCCACGCCTCTGTGCGAGGAGGGCATCGAAGACGATGCAGGGTGGGCG
CGGCGGATCCAACATCGTCGTGGACGGATCCGGTTACGCTGCATGTGGAT
CTGCCGCTGCCGCACTAGATCTGGTCGGAGCGGTCGACAGCAAGGACGTC
AGCGTGGCGATGAGGCTGCGAGGGCAAAGGCAGCGAGAGACCCGTGCAGC
TGATGGCAAGGAGGCGCAGCTAGGGTGGCGCGGTGGTCGGGCGGCTAGCA
GCTGGGCATCGACGTCATCTCCGTTGGAGCTGACGGTGGTGGTGGCACCG
GCACCGGCATAGCTCGAGACCTCGGGCGGCAGCCGGATTCGACGAGGAAG
GCCTGGTGACAGTGCGCAAGAGAGAGGCGGCAGAGGAAAAGGAGCTGGTG
GCGGTGGTTCGTCTTCCTCATTGCTGGTCGGCACCCTATTCCTTTCTGGA
GCTTCTCCCCTCCTTCGTGAGGAGTTTTTAGGTCGGGTTGAGGCAGTTGC
TGGTCAACGAGGGAAGCTCAAGTTGCCGAAGCAATGTCGTTCAGCCTCGA
GTTCTACTTTGGCTGAACATGGCAAGAAGGCTAGCTAGCGGGTGGAGGGA
CGGAGAAGGCCTAGGCCAACTCTTAGGGGAGGAGTGGTAGGATAAAGCGA
GCTGGTGGTAGGGTACTACGGCAAGTTCGGAAGTCGGCCAACGAAGGGAC
GCCGGTGCAGTATGGTGGAGACTACGCACGGCCAATGGGCCCGTTGGGGA
TGGGGAGCAGCCGGATCAGAACTAGACTGGAGTCGGTGTCTGCATGCCTA
TAAACTAAGGTTGTGTTTAGATCCAAAATTTGGATCCAAACTTCAGTCCT
TTTCCATCACATCAACCTGTCATACACACACAACTTTTCAGTCACATCAT
CTTCAATTTCAACCAAAATCCAAACTTCCCCCTCAACTAAACACAGCCTA
AACAGAGTCGGGCTTGCCCGACGCGACTGCATTGATTTTGGACTAGATTT
TCACTTTTGGAGCTAATTTGGGTTACAGGGACAAGAGAGATTGGGATTTG
GAGTAACGTCAACCTGAATGAGTACGTCTTGCACAAAGCTCTCTTTCGAC
AATATTTGCCTTTTCCCATTCATAAGTATTATAGACTTGATGTGGTTTTT
CTAAAAAATGAAAATGATTTACATCTTCATTATATATCTACCAACAGACA
CACAATTAGGGCTGTCAAAAAGCTCGAGGCTCGCGAGCTGCTCGAGCTCG
GCTCAAGCTCCAGACGAGCCGAGCTTGAGCTTCCAACGAGCTTAGTAATA
TATGATTTTTGTTGTTATTTAATAAATTAGGAAATCAAATATGTTATTTG
TATGTCTTATATTGACATCATATATTTATTTTATTCTTTTTTCCTCTTCT
ATTAATATGATGAACTAGAAATTAATTATTTTTTTAAAGATTATCTTTAA
AATATATATTGTTTTACTTAAGATTCAAGCTCGGTAGCCGAGCTCAAGCC
TAGGCAGACGAGCTCGCTCGAGCTCGGCTCGTTGACAGCCCTACACACAA
TCAATGAGTGAGTCGGAGAAAGATAAATAAAAAGACTCAAAGTTTCTTTT
TAGATAATAGAAATGTTTTACATCTTATATTGTGGTTGCATGGATATAGT
ATAAGGTTACAATGCTTTTCGCGAATGCGCAGAATAATTGCACGTCAATA
TATTAGAAGGAAAAGGTTTTTTTTTTTTTTACACAACACAATCCGCCATA
TAAGCCTATGCCAAAGGGTGAGAAGAAAAAACGAAAAAACAAAGGCTACA
ACTCGGTAAAAGAAAAAAAAACAACTGCTCCAATCAACGAGAGGGTGGGG
ACGAAGAACACACTACACTTACAAATGCAACAACGCGCATAAATGTAAGC
AAATATTCTAGCTATAGCCCAAATTAAGGGCATGACGGCTAGCTTGTACT
CCCTCTGTTTCAAAATATTTCTGTTTCAAAATATTTGATATCGTTGACTT
TTTAGTACGTATTTGACCATTCGTCTTATTCAAAAAATTTAAGTAATTAT
TTATTCTTTTCATGTCATTTGATTCATTGTTAAATATACTTTCATGTACA
CATATAGTTTTACATATTTTACAAATTTTTTTAAATAAGACGAACGGTCA
AATATATGCTAAAAAGTCAACGGTGTCAAACATTTTGAAACGGAGGGAGT
AGCATGGATTAGCTGCCGGAGGGCGATCGACGACGATATAACCCTATATC
CGTCTGGCTCCAGCGACGACGTACGCACGACGGCGACGGCCAGCCGCGCC
GGCGTCGAGGATCCGGCCCAGGTGATCGCCGCCGACGTCGTCGATGCGAC
GGAGCACGCGATCCGCCACCACCAACGGAACTCCGGTGGTAGTAGCAGCA
GCGCGACCTGCGCCGGGGAAGAAGTACTCGCGAAGGTCGCCGCCGTGGCG
GTGGCGGTGGTGGTGCGGCAACCGACGGCGGCGCTGCCGTTTCTCGCCGC
GGACGTCGCCGTCGTCGTCATGGAACCTGCTAATTAAGCTGCAGTGCCCG
TACCGTACGTCGTCGCCGGTGAGAATCAATTCTAGTAGTCTAGAGGTAGC
TTGTTAATTTGTGTCTATAATATTCTTTGGAGCTTGTGTTTTAATTACAA
TTTATGATCCGATAATCGTGGATCCGAGTCTTAATTTGATAGTTTGTTAG
TGTAGGACTCCGAATCGACGATGATATCGACTCCGACTGCGTACGTATAT
ACTGACCGATGACTGGACCAGCTGGAAGGCTTATCAAAAGGAAAAAGTAC
ACCGAAGGTCCCTCAACTTGTCATCGAGTTACAAAATAGTCCTTGAACCG
TAAAACCGGATACAACACGTCTCTCAACTTACAAAACCAATGCAAATTGC
TAGGTCCCTCGGCGGTTTTTGACTCTGGTTTTATCCGACGTGGCAACTGA
CTCAGCGTGGGACCCACGTGGGTCCTACATGTCAGCCTCTTCTTCCCCTC
CCTTTGTTGGATAGCCTCCATAGACCAAGTCCACATACCCCTCAGGCCTC
GGCCTCTCACTCATTCTGCATAGAGAAGCACTCAAGCACCCGAGAGAGAG
AGTCGACGGGCGACGACAGGGAATAGCCAGGGGACCACGACCTAGTTGAC
GGCGGAGGAAGTAGATGGCAGAGGAGATCCGGCATCCGGCAGCGTGGTGA
GCTTAAGCGACAGCGGCGCCACGAGCCCGCCGGCTATGGCAGCGAGACAG
ATTCCCCCGAGCGGCGATGGAGATAGTGGCGGACCTCTCCCTGGAGCAAC
GTGAGCGAAGGTGGATGCCGAGGCCGACGCAGAGGGGATAGACCGGCGGG
AGTCCGCGGTGGTCGGCGTGGAGGAGTCAGGGACGCGGAGGATGGCGCGG
CGGCAACTCGGCAGGACTGGCAAGTGTGGTGGCCAGGCAGTCACCGGGCA
CCGGCTGACGGTCTAGGGACGTTGAGGTCGACCGGCCCGGGGACGTGCGC
CACACCTGGGGCGAGGCCGCCCCGACGTCGCGGCTGGAGTCCAGCCATCG
CCGAGTTCCCGTTGATCACATGATCACCTCTGCCACCGCGCCGTCACCTT
GGGCAGCCTCCGCCGCGCCGCTCCCCGTCAGCGCTGACCCACCTCCGCCG
GTCGTCTCCGCCACCAGCACTGGGGATCGACGAGGAGCCATGGCGGCGGG
ATTTGGCGCATGCGCCGTCGGCGATGGTGGTGGCGGCGGCGTGGGGGGAG
GCCCTCCTGCTCCCACTCGTCGTCGCCGCCGCCTCCCCCACCGACCTCCT
CCCCTCACGCCGGCTGGGCTGCCAGTGAAAAGAAGAGGAGAGAGGAAGAG
AGGTGGAGAAGGGAGGGGAAGAAGAGGCCGACATGCGGGACCCACGTGGG
TCTCACGCTGAGTCAGCTGCCACGTCGGACAAAACCGGAGTCAAAAACCG
CCGAGGACCTAGTTTGCACTGGTTTTGTAAGTTGAGGGATACGTTGTATC
CGGTTTTGCGGTTCGAGGACGATTTTGTAACTCAATAGCAAATTAAGGGA
CCTTGGGTGTACTTTTTCCTTATCAAAACGGCAAGGCCCAACTACGCGTG
GGCTGTACGTGGCCCAGTACTCAAGCTAAACTCTTTCGAGACTCGATTAT
CAGCATGGTTTAATTTCTTTCTTCTCTTATGCTAGCTCTGAATATTTTGG
TTTTTATTTTTTGTTGTGAATATAGGTCTTACGCAATCATTTGATTTTCG
TAGATGATCATATTTGGATAATTATATATGTCAGGTTTAATTATCCATCG
AAACAACCATATGCATACTTACGCTTACTTTTGGCTCTGGGAGATGATCA
AATAGATGCTGACATTTGATGCATGTCTAGATATATAAAGTTTCATCCAG
CCGCTAACTATAAACACTTAGTACCTTTATAAGGTAGATAAGAATATGAG
ATAAGTACACATAGCGTGTACTTTGGCTTTGTGTTAGTTAATTGCGTTTA
CGCGACAGATCATCGGTCATTGTCGACTCTCAACTTAATTTTAGTCCGAC
GAAATTATTGGCAAGTTGCAGCCTGATGTCGACATGAGAGGCCAAAACTA
TATTATTAAACTGGTGGTCAGCAGATGTGTGATGTGTTCGTTTTCCAGGG
CGTTTATTACGTCGCCCTCACTTTCTTCACAACAGTTGAACTTTTGTTTG
TGTGGCTAATTATTATTAGTATTTCCTTTAAAATTATAATTATAATGATG
GATGATAAACTTGTGGGTCAAAAAGACGCCTAAAGTCCACTGTAAATGGA
GTAAATATAAATACTAGCTATAAATGGTTTTTAATAGGTAATTAAATTTC
AATTTGTGCTGATAGTGTCTGCTTCATATGCTTCCTAGCTAGCTAGTTTT
CTCATAATTAGTTTTGCTAGTAGTTTTATAATTCTTCCTTTTCTGCTTCA
GAGGATATACTCCTAAATATTTATGCTTTCTTTTAGAACTCACGTGTGGC
TGACTAAAGTATCTCCTGTTGACTGAAAGTGACCTTTTTCTGCTCAAAGA
GCATAAATTTCTTTAGAAAAAGGAGGAGGAATATAATTCTTTTTTTTTTG
GACCATGGAGGAGGAATATAATTCTTTTTTTGTGGACCATGGAGGAGGAG
GAATATACAGAACTCATTATATATTATCTATAACTAAAGTGACTTATATA
TATTCTGACGTACTTATTATATATGCAGAGAGAAAGAAATATGGGATTCA
TATCCATAACTGACATGACTTATGCTAGCTCTGAGGTACAAATAACAGAA
GATTTCGACCTTGCAAGTTGAGAAGAATAAGACTTTTCGATCGACTACTG
TTTCATATTCCATATGAAAATAGTTAAGGTTGGGTCAATAATGCTACAAA
CAAGAGGTTTGAAAACACAAAACGTACGAGCACCAAACTATGACTTCTGA
GAGACCAAGTTAATTGCATGCTGTATGGCCATATTTCAGAGAAACGCACG
GACTTTTTAAAAAAAGCACCGGGAAAATGTAACAATATCAGAAATATGAA
TATTTTGATTATACTTAAAATATGGTCAACAATTTTTATTTCCATTGAGC
CTTTGACAATGTCTATTTTGATTAGACGCATCATGTTGTTTTCAACATGC
AAATTTGACCAATGCTTTTATGTGAATTCGCTCACTCAATTAAAAAAATA
TAAAGTTGATTTATAACAATATATTTCATTATAATAAATCTAGTATTAAA
TTTAAAATTTACTAGAAAAAATGCCCGTGCGTTGCAACGGGTGAAATCTA
TTTTAATCTTATTATTGTCATATGGTTTTAGTTAAGATGAAATTCACTGT
GAGAGTTCGCTTGGATATATATTTTTTTAGAAAATCATAAGCTATAGTTA
GGAGTCCGATCGTCTCAAGTTAGTATGTGAGTTTTTTTAATCAGATTCTT
ATATGATTCCTTCTGTATTACCAAAAATGAACAATCTAAACACCGATTCA
AATACGAATATGTATTTCCAAAAGCAAACGAACTTAACAACCGGCTCATA
CACGAATGATATAGTAGAGATATAGCCATTCTGAATACTTCATATAGGTC
AAATTCTAGTATTTTGCATCATCCATCCTAAAATACAAACAATTCTAGTA
TTTTGCATGAAAATTAAGATAAATCGGTCAAATTAAATTAGAGGTACTTG
TGATTGGTTCATATGAAGAAGTAGGAAAAGAATCTAAATGAGAAATAATT
ACGATTAGTTAAGATAAAAGAATAGTTAAAAGAATTACTTGGATATTTTA
GACAAATGCCAACACTAAAAGAAGATCTATTTTAAGACAAAAGAGAATAT
ATATAGTTTTAAACATTTCTGTGCTTTTTCACTCACACATACAGAAGACA
ACAAAGTGGCAGACCGCAGGCGAACAAATCGATCGGTTGGTTATGTGAAA
ACAAAACGAGAGTCACAGCAACTGCGCCCGGATTTGCGTGCGTTTGGACA
GACAGACAGATAGACACACGAGATCCATCGAGAAGCTGCTGCCGACAGGC
AGCGCAATGTACTGTTCATAAGAGCAAGTTTAATAGCATAGCCAACTAAT
AGCTCCAATTCATTTTATAGCCAACCTAATAGCTTATTTATACCATAGTT
ACATACTACACTATTAATATCTGGTCTCACTTATCATACACACGGTGTGT
CTTGGAGTTCGTGCTATATCTGGCAATAAATCTATAGCCTGCTGCTCTTC
TCTCTTATTATTTATCTATTTAAAATATGTTTACAGCTGGTTTATAGCCC
GCTATTGTACCTTGGTGAGGTGTCGAGAGGAGAGGAGAAACAAAGTTTTG
GGTTCCAAGGAGGAGGCAACTTGCACTGCAAATCTGCAATGCAGACAAAA
AAACACAGTGCCACAGCCACAGATCCTATTCCTAGACAGAGGGTCAGGTG
TATTACAAACATCCATAAAAAACAGTTTCGGACTTTTCAGGCCGGATCGA
AAATCATAAGCCGTTTATAATTTTTAAGTTCACAAAACTCATATTGAATT
TTAATACTCTTTTTTTACAAAGTTTGTCTAATTTTTATTGTTTCTTTTTC
GTTTATCAATGATTTTTATGAAATCTGAATATACAACTCTCCTCGTATTT
GCGAGAAAGTGTCTGAATGATTGAGCTACAACTAATAAACCATAAAAATA
TAAATGAAACATTAAAAATTTTATATGTGTATAATTTATGTTTTAAAAGC
TAACGTTGAAAAATATACAATTCTAAAAAAAAGCCCCAAAATCAACTTTC
CAAACATTTCATTTTGGCTACAGCTAATAAACCAACAAACATGAAAATGA
TTTATCATTAATTTTGTATATGGAGTTAGTAATATCACACCGAGCGAGTA
CATATATAACTTAAAACCAATATAGTGGATAATGGATATACCAGATACGA
GGTATGGAGTTAGTAATATCACACCGAGCGAGTACATATATAATTTAAAA
CCAATATAGTGGATAATGGATATACCAGATACGAGGAGAAAATTCAGATA
AGTGTAGTGTGGTGCAAAGGTGCAGTCAGCATTCAACACAGATGTGGCCT
AAAAAACCGGTCAGAACTCACCAAGTTCCCACCAACACAAGCACATGAAG
AAAAAGGGCAGCCACAGCTGATGCCAATCAACATCACATCCAGCCAAAAA
GGAGCACTTTTCTAAATAGGAGTATATACTACCAAGAGCAGCAATAATCT
CCAAAAGATCATCTCTAGGAGTAGTTAAATTCTTCTGAACCCCAATATTC
TAATGCCAAATATTCAGAGGCCACTTAATCAGGCAAGGACAGTTTAGTCA
GGGTGTGTATCAATAGATCAACGGCTTTCCCAAGTTGGTGATGGTGACTG
CAACAATTGGGGCAGATTGATAGACAGATGGTGAGAGGGCAAGAAGCTAT
CCCTGTTGAGATCATCCCTGCACCAAAAATCCAACTCATAAAGAAATTCA
TATTTGCAAGTGAAATTGTGGGAACAAAAGGAAAAAAAAGCCCAAAGCCA
AAAGCCAAAGCCAAAGGCAAGACAGATTGTGACAGATTCCATATATTGTT
TTGATTATTTGCTCCTATCTCTAAGGAACTCTCCAACCTGAAAGGATTCC
AACTTGAAACCAAAGCTTGCTGCTTCTTTTCTCTCATTTGTCTGAAATTC
ATCCATTTTTTCAGTAGACAAGGCAAGAAAAGGCAAGTTGTGCAAAGTTT
TGTTCTTCAGATTAGCTTGGAGGCAGGCAAAAGAAAAAAAAAAAGGCGCC
AAACTTTCTGTGCTCCTGGATCATAGGAAGAAATATCCAAGAGATTGGTA
AAAAAAGGCGCCATTTTTTGAGAGAAAGGCGTCTCCTTGCGATCAAGCTG
GTGATGTGATCGAAGAGTAGAGGCGGCGATGGAGGCGGCGGAGCTGGTGA
AGAAGATACGGGAGCTGGAGGAGGGCCAGGCCGAGCTCAAGCGGGAGATA
TCCAGGATCGTGCCGGAGCGCGGCGGCGCGCGGCGGCCGCCGACGCTGCC
CGCGCAGCAGAGGCGCGCCGCGCTCCCGCAGGCGGCGCCGTCGTCGCGGC
TCCTGCAGCGCGTGGGCCGCGCCGGACTCACCGACCGGCACTACGTCAGG
ATCCTGCACTCGCTGGGGCAGGCCGTGCACGTCATCTCCCTCGACGGCAA
GCTCATGTATTGGTGAGTCTTTGTTGCTTGTTTTCTTGCTCATCAGGTGC
TTGACGAAATGCTAGACTAGTTTGATGCAGAGGGTTGAAGCGAAATTTAC
TGAAATTAGTTTGACGGCTGAGCTGTAATTCATGCAATCTTGCTGCTGGG
AATGGTGTATTAGTGCGGTATTCCTGGCTAATGTGATGGTACCTGCATTA
TGACGGTGTATAGAGAAAAATGGAGGTTTAGTGGGATGAACTCTGTTGCT
AAATTCAGAATGGAGAAATACTTTTCTGTAGATGCCAGGTCTTTAATTTC
AGTGACATCCTCTAGAGTTTTATTAAATTAGATAATGAGTATGGAAGTAA
ATTAATAGTGGAATAGTTGATCAAGTGCCTACTGTGAATAGCTATGAGTG
CAAGCAACTCCAAGTATCTATTCCTTCTTGTATTACTGTACAGAGAATTG
CACTTGTTTTCTGGAAAAACTATTAGAATGTATGGTGCAGGACCTGAAGA
GACATGTTGCAAGAATAATGGTTGTAGTTTCCTATTTCCTTATATGAATA
TACATCTGGAATACTTTTAAGGTAACTAAATACGTAGCATTGTTCAATGC
ATGTAACTATATCAGATCTCATGCACAATCTTATCATTAACCTGCCTCAG
CAGGCATGTTTGCTCTAAATTTCATTTTACCACAGTTTGATGCAACAAGT
ACAACATTCCTTACCAGATATTTCTATTTTTACTTCAACCCAGGAACCGG
TACGCGGAGCATCTGTACGGCTATTCTGTTCCTGAAGCAGTTGGTCAGGA
TGCCCTTGAATTAATTGTTCATCCTAGTGACTACGGTGCAGCAAACGACA
TCATACAGAATATATTCATGGGGAAGTGTTGGAGAGGGAAATTTCCAGTT
AAACACAAGTCAGGGGAGCGTTTCAACATCGTCGCCAGTAACACGCCTTT
GTATGATGATGATGGTAGCTTGGTAGGCCTCATCTGTCTCTCAACTGATA
CGCGGACATTGGAGGAGATACTTGGCCATTCAACCTCAGGGAAAGTGTAT
CCGAGTTCAGCAAAGCCGCGCGTTCAACTCAATGGGTCCAAAAGTGGTTT
GCTAAACAAAGTTTCTTGTGACTCCCAGCAACCTCTTCAATCTGCTATCA
CCTCCAGGATAACAAATTTGGTAAGTCATACCTCTGAGCAAACAAAAGAA
TTGACTATAATAGAAAGTCTCTTCTGGTATTTCTTCATGATTTATTTTGT
AGTGTATACTTTGATTTTTAGAGTAACAAACACAGGCTACCAGGGTTACA
AATAGAGTTCGCTCTCGGGTCAAGACGGGTCAGAATTGCGATGATCAGTT
CGGTGGTGCCTGTGAGAGCCATTATTCTGAACATGATGCCAGAGAAGAGC
AGACATCTAGTGAAGGAAGCACCCCAAGTGGGGATGTTCTTCATGGTGCC
TTTGTTAGCGAAGACAATTACTCTGGGAAGTCAAGCAAAACAAACAGTGA
TGACTCAGGAGAAGGAAAACTGGGGCTTCACAAAATTCTTAGCTCAACAG
CAGAGGCACTGTGGGCCAACAGGGGAATTCCATGGCCTTGGAGAGGTCAT
GGAAATGATGATGCTGGGAAGAATCGAACGAACTTGCCACAGTTCCATGA
AATTCAAGAGAATGGACAGAGCCATAAGGAAGTTCCAGAGCCAATCATAC
TACCAGACTGCCAAGATACTGAATTTGTCCAGGAAGTCAAATATGAGGTT
TCAGGTTCCTGGTGGTCTTTCAATGCCAGCACAAGTAGTATGAGCAGTAC
TGGAAGCACTAATAGCAGTGCTATCGAGAGAGCAGATCGTGAAGCAGACT
GCCTTGATTTTGAAATTCTGTGGGAAGACCTGGCAATTGGAGAACAAGTT
GGTCAAGGTAGTTATTTCTCACTTGGTAAATTTTCTGTGTACACATGTAG
AAACACATTTACTTCAACACATTTGTACTCAAGCATAATCACTTTAGTTG
GTTTCATGATCTCTCAATGGTCATGGTACCATGACTAGTCTTGCATATCA
AGACAGGCTACAGGGATGGCACTTTGCCTCCATATGGTTTTTTTTCGATA
ATGGAAGCTTTATTAAAACTCAGTCAAATACACCAAGATGATACGTTTCA
ACTGAGCCCACTCCCGGCCTCTGCATAAAATGCACACAACCACACACAAA
GAAAGACCTATGAAGACCCCTCTCACAAAACAGAAATATTAGTGGCTATC
AATCCGTAGACTAGATCGCCAACCATGCTCCTGGGTAAAAAAAACTCCTG
TGCCACCTGGTCCAAACGTCGCGATACCACCACAATAGTATCCTGAAGAC
CCGGTTTGTGGAGGATAGCTCAGGTGCGAAGCCACCGGGTGACTAAAGTA
ATAACCTCTAGATCGTGAATTCCAAGCCCACCTTAATCTTTGGGACGACA
AATAATGTCCCACTTAGCAAGCCGATATTTTTTCTTATGTCCATCCCCTT
GCCAATAGAACCTAGATCGAAAGTAGTCAAGTTTCTTACATACCCCGCTA
GGTATTGCAAGGAAAGACATCATATACATTTGTTCTCCAAAGAGCAAATG
TATATAGCCTCCATATGGTTATATCTGAAAGTTAATGGAACTTCCTTTTG
TTTACTTACGAATGTTCATGTGCATAATTAGAAAAAAAAATGAGGGAGAA
ATAATCTATTAATTGCCTGAATTGCCTGCTATATGCATACGGGCGCTGTT
CTGTTTTTCTAATAGATATACTTCTTTCCATGTTTGACCAAACAGGTTCT
TGTGGAACAGTGTATCATGCTCTGTGGTATGGTTCGGTATGTATGCCCCA
TTATGTGATTATTGAAGTAACAGTTAACAATAAATCCTGAATATTTATCA
TGTCCTTGTAGGATGTGGCAGTTAAAGTATTCTCCAAATATGAATACTCA
GAAGACATGATACTCACCTTCAGGCAAGAGGTAGATATTTACTGTCCTAT
TGAGTCAAATAATTAGGACTGCAATTTCTTGTTCAGATTGCACACACTAG
AGTTCACAGGGCTCATAGTAGTTATGTCTTTCTTTTTTTCTATGTATTGA
CACGGTCATATAGACAAACATGAAAAATAAGGGTGAGCTGCTGAGAGACA
GAATATTTTTTTTATCTTGTGAATTGTTTTAGGCCGTAATGCCATAGAGA
TCAATAATATGCTCTTAGCTTTGTTTATCCTATTATTATGATTTATAATC
TGTAATTATATACATAGCCCATATTTCCATCTTTCATTTGTCTAGGTAGC
ATTGATGAAGAAACTACGCCACCCCAATGTGATACTCTTCATGGGTGCAA
TTGCGTCTCTCCAACGACTTTGCATTGTTACGGAGTTTCTGCCACGGTAT
GCTTCATATCTCCTTCGACTGAAAGAATCAAGACACTGTAAAAAATTGTG
TACATATTTCCCTCTGGTTGTGAATTTCTTCTTTATTGTTGTAAGAGAGG
GTGTGTATTTTGAAAAAGGTATATGGCTTAATTATGATGATACAGATAAC
AGCAAAATTTAAATATTTATTGAGGATTGTCGATGATCTATGTCACAGTA
TGAAATCTAAGTAGTACCCAACATTTGTTTCCACTCTTCGCAAGCCAGGG
TGATTTGAAGGACACTTTCCTGTTTAAGAAGTTAACATCTAAGACTGAAC
TTTCCTGTATACATATATTTTGAAAAGCTCTGTAAAATTTCCAATCCATA
GATTATGTACCTGTGAGATGATTGGAGTGGGGCCATAAAATGATGAACCT
GAAGTCTTGATGGTTACAGACATAGTGATGTATAATGTATTATTAACATT
AGTTGTGTTGTAAGTGAACCTTTTCTTTATGGAACTTGAAGTATTACTGC
GGATTTACTTGTGTTATTCTTATGTAATTGTTTCTATGCTCATAAGAGGC
CAAAGCTTTCTTTCTTCTTTCTTTTTTTTGCCTACCTTTACTTTACACCA
AAAACTGTACCACATAATGCAGAGGGAGTTTGTTTCGCTTACTTCAAAAG
AATGCTGGCAAGCTGGATCCAAGACGGCGAGTTCACATGGCTATAGACAT
TGTGAGTGCATTTTCTCTTAAAAGCTCGTTCTAAAAATGGCCAGTACATT
ATGTTCTGCGGAACATCTGTGGCATGAGCAGATTGTAACAAAAACTGGAT
GAACATTCTTCACCTGAAGAAATCAAGAGAAGTTTTTTACTGTTATGGAA
TTATTTTCACAAATGTGTAGAAAAAAAAGCTGAATTGTGTGTGACTAAAC
CATGTCTTTAAGATTCAGCATGTGAAATGATGAAATGCAAAAAAAGTGAT
ATCATATATGTTCCATCTAACAAAGTTGCTTCTTCTATTTCCCCGCAAAA
AAGGCTGCTTGTTCTATATTATACATTCCATTACTATGATTTAACTGAGG
ATTCTATCACTTAAATCCAATCAATAATTGAACTCATATGATTATGATGT
GAATTATTGTTGTTCCAACCAACTTTTGTATCATTCTTATTCTTGTTGAG
GCTTTGGAACTACAGGAATAATATATTGTGACTCCAAATTTTGTTCAATA
ATTACATATTTTGCCTGAGTAGAAACTTCGATTACCATGTTGTGTTTCAG
AACATAACTTATATATTTCTGCAGGCAAGAGGCATGAATTATCTCCACAA
TTCCAGCCCACCTATTGTCCATCGTGATTTAAAATCATCAAACCTTTTGG
TCGATAAGAACTGGACTGTTAAGGTAAATCCGAAAGTTAGTTCTTTCTTC
ATATCTTTTATGTATTAATTATCTTCTCATTGTTTTTAATTTTATCAGGT
TGCGGACTTTGGTCTTTCACGTCTCAAACTCGAAACATTTCTGACAACAA
AAACTGGAAAAGGAACAGTAAGTGCAAGCAAGCTCTACTTAATTTCACAT
GGATTCTCCGGACTGACAAGACTTAGATAAATTTTAAATTTGTGCTAATG
TTTTCTGTTTATTGCAAAATATCTTATTTTTGTTTTGATATTCAGCCACA
ATGGATGGCTCCAGAGGTATTACGTAATGAACCTTCAAATGAAAAGTAAG
TTCACCGTTCAGAATTGCTCAACATAATTTCTCTGACTATCCATAGGTGG
TTTGCTCAATTTTGTTTTCCTTTTCATAAAGCATAGGTCTGATGTGTACA
GCTACGGAGTTATCCTATGGGAAATTGCTACTCAGAAGATACCATGGGAT
AATCTCAATACAATGCAGGTACATTTTGGCAATGTATTTGTCTGTTGGTT
AGTTTATTCATCAGAGTTTTTTTATCATATTATTCGTTGAAAAACTATGC
AGTTGTGAATTCGATAGCATAATTTACTTATAGCATATAAAAAAAGCAAA
CCTCAATAATATAATTGTGTACTGGTGGTGATATTAGGACTTAACAGCCG
TTTGCAAGTTGCAACAACATATATCTTTCATCATGTGTTTGGGTGCACTG
GTCATTGTCTAAATTTATCTGCACATAGTTTTCCTGTTTCAGACTATGCT
TGTCAGTTTGCTGTTGCTAAAAAAAAAAGACCATATTATCTTGTCAAAAT
GGTCCTCATTGTCAGGATAGGATAGGAGAAGTCCATAAATACCATCTCTG
CAATTTATACATAAGTATTAGCAATGTGTCTAATTGAACTGTTGGTAAAG
CATTACTAGAACATGAAAGATTCCTAACAGTGTGATCCCAAATGTTGCAG
GTTGTTGGAGCAGTGGGGTTCATGGACCACAGGTTGGACATTCCAAGCGA
TGTTGATCCTCAGTGGGCGTCGATGATCGAGAGTTGCTGGGACAGGTGCA
CATACTATATATATTTTTTCGACATTTCAACATACTACTTCTTTGCAAAT
TCCGAAGAAACAACTGTTCTCAATGTAAAACAAACTGATCCTAGTATTCA
ACAAACCTATCCTTTCTGCGAGCAGTGACCCGCAGCGTCGCCCTTCGTTC
CAAGAACTGCTAGATCAGCTCCGAGATCTGCAGAAGCAATACAACTTGCA
GGCTCAACTGCAGCGAACTGCAGCTGCCAAGATGAGTGTTGACGGTTGCT
AGCTTCAAAATCTGAATGGTCCATGTTCAGCTTGTTGCCAATGTGAGGTC
CCAGCAGGCCAGCAAAATGGGATTCGTTAGGAGTCCAGTCTAACCAAAAA
GGGTTCTGAATTCTGAACATTTTGCTACTTTTCTGAAGAAGCTGTGGCAG
CAATTGAGTTTGTGCCAGAAAAAGATGGTGCATTTGATCTGAAGCCTGAA
GCTCTGCAACTGCAATTCAATCAATCTTCCAGCAGTGATGACCGATGAAA
TTTCGGCAGTCATCGAATACAATGCTGTATTCACCCTATTAACCATGTAC
ATGATTTTTTTAAAAAGAAAAGGTTGTTGTTGGTATTCTGCAATGTACTA
GTACTTGAGATTATCGCCGAGTTAATCAGTGTCAGAAAAAAAGAAAAGAA
AATTCACAGAGCAAGTGATCAATGCTGTCAATTATAGAGGGAGCATGTTA
CGTGTCAAATACTTTAACATTCGAAATTCTAAACTCTAAGGTATCCAAAA
TGATAGGGCACGGGGAATTTACTATCTCGCAATAATTACATATAATTACC
CTTCAAAAATAACAACAATAAGGGGAAAGCATTGATACGATGGTGGAGTC
GTGGGGTGCATAACTTCTTTCACCAAGTTCAAATCCTGGTGCCTATAAAT
ATTACGTACTCTATATAAGTGGACTTTCAATATTGAGAAAATTTGATTCA
TAGCATAGGAAAAAAAGCGGTACCAAAAAATAGCACAAGAATTTTTCGCT
TTCGATCAAAAGCACAGGCCACCGTTTTTTCTTCGCCCCATAGCACTTCC
GTCAGGTTTGGAGCTAACAGCGTTAGGTTGAAGTATATAAAAATTTTGTT
GGACCCATTTGCCCTTCGTCTTCCTCGCTGTAATCTCCCATCCTGTGTCA
TCTCGTCCTCTCGGGTTAGTGCCCACGACGACGGCGTCGGCACCGTCGCC
AATCAGTGACGCAGCGACGATCCCCGTCCCCAGGCGCGCCACCGCTGTCC
CCATCCCCAACCGCACTGCCAAACCGAACCGCACATCTTCACCATTCCCT
GTCCCTGCCGGCTCCCGTGGCGATGACTGCAGCAGCTGTAGGAGCCCTAG
CTGGTTTCCATCGGGCCCTACCACCGCGGCCGGGATGAGCTCCGTGCCAC
AAAGCAACACAAGTGGCGCTTCCTCCGCCGTTTCCTCTAGCGAGCACCAA
CCGTCCCGCTCTCCGACTTCGTGGACGTGGTTTGGGCTATCGAGCAGTGC
GCTCGATGCTGCTACAGTGAGAGCGCGACCATCTTCGACGGCGACGGCGA
CGGCAATGACTTTGCAGAGATGCTGCTCCTCAACAGCTGCTTTATCCTCA
AGTTCTTGGCGAAAGCTGAGCCGCGCCAATCGAGGGACGAAACAACGCGG
TCAAGGAACTCTGGATGGCTCATATGAATCAGGACAATATGGTCTTTCTA
ACTCTTGACTAACAGCTAAACTGTTTCTTGGAACGATGACTACGACGAAA
GTGCTATGGGGCGAAGAAAAACCGGTGGCCTGTCCTTCTGATCGAAAGCG
AACAATTCTTGTGCTATTTTTTATTACCGTTTTTCTTCTTCTTGTGCTAT
GGATCGAATTTTCTCTTCAATATTCATCTCTTAGCGAATGAGTTAGGGGA
CGGACGTGCGATATGTGTTTGCTGTCAACTCGCCAAACGAAAATTAACAT
CAATAATAATAATTATAGCCCTTAAAAAAATAATAACAGCAACAATAATC
CCTATGCCAATTGGGGCCCACCAAGAGTCCAGGATATGTATAGCATGTGC
GGTGTGTGAGTGTGAGCCAAGCTTTGGTACGCGCAGCACTTCTTCTCATC
CCTTCTCCGAACTCACGAACGCACGCCGCCACCACCGCCCACCGTCGTCT
CGTCGGAGATGGCCTCCTCCGCCTCATGGCCGGCGTTCGGAGTGTAATGT
GCCTTCTCCTCCTCCTCCTCCTCTTTCTCAGCTGTACAGGAGCTTGATTC
GTTATCACGTCGTTTCCTTAGATCGATATAGACCCCCCAACATTTTTGGT
GGCTTGTTGCTTTGGTTCGAATCTCTCGCCTTCGATTTCCTACTTGTAGA
TGATGGATAACATGGAGGAATGCTTGTGATTTTGAGGATTTTTTTTAATG
CCTACTTTGTTTGTGCCCCCTTCCTTATTCTAATGGGTTTTAGGGTTAAG
AATTTGTAGATCTGAACATGATCTTGCATGATTAAAATATGGGTAAAGTA
GCATTGAAGCATTTGTTGCATCTTTGGTGTGGTATATGTGGGCCATGTGG
CATTACATTACTTGGGTTGCAAAACCCTATATTTGTGTGAATTTGTAGAT
CTGATTGTTTAGATAGAAAAAAAAAAGACCTGGATTTGTGAAGAACCTGA
ATGAGTTTTAGTTAATAATTTTCACATCTGGACATGAACAGGAATAATTA
AAATTTGGGCAAAGTAAAAAGTGGTGTCTTTCTACTTTCTAGGGTAGCTT
GAATGGCAGTACATTCCTTGCTGTGGCATAAACCCATCTAAAATCCTAGA
TTTCTGATGTAACGGGGTTTACACCAAGAATGTGTGGATCTGGATGCGAA
ATATCTGATGCTATGAGACTAAAATTCCTTCAGTAATTACCGTTCTTATG
AAAATTATTAGGTTGCTTATATATACTGCACTTGCTCGTAGATCTGTGGG
ATTATAATTGATTTTAGTTAATAATTTGCAGATTTTGGACATGAATATGA
ATGGTTAAAATTTGGTTTAAGCAACTGATGTATTTTGAGGGTACCACCGA
TGGCAGTATATTCTTTGTGGTAGCATTTTTTGTAGTGAAAAATCTTAGGG
GTGGCATAAATTCACCAAAAGTCTAGATTTCTGATATTCTAATGGGTTTT
ATGTCAAGAATTTATAGATTAGAAACAAAATCTGATGCTAATATTTCACC
ACCGATTGACACACTTAAATTCCTCATCATTCTTGGAAACAGAAAACTAT
TCTAACTAGCCTGTACCATTCTTTGATTGCTTACAATTCATTCGCTTGTA
AATCAATTCCTAATCTGCCTACTCTTGCTTGCTATTATCTCCAGAAGCCC
AGAGGAAGCAGGGAAGGGTAAATGGTACATCGCAACTGCTGCTACCAACC
ACATGACCAATGACAAGAGCCTCATCTCCGACCTCAAGCCTGTCGCCGAT
GGCCGTAATATCATTGCTGATGGCAATGGTGCAGGGTTGAAGGTGCAGGG
CAGGGGAGCTGTGAACACAGAAACTGTGGTTCTCCCTGCAGAAGTGTGGT
ATGTGCCGGAGATTGATGAAAACTTGGTTTCTGTTGACCAGCTCAATGAA
CTTGGCCTCAGCATTTCGATTGGCCGAGGTGTATGCACCGTCACTAGAGT
TAGTGATGGATCTGTAGTTGGCAAAGCGCGTAGATCAGGTGGAGTCTATG
AGGTGGAATTCCTCAAGGTTCCCCTTAATTAGCACCAGAAATTCCTTGCT
GCAGTATCAGTTGGGGTAGTCAGACTCGTATGATGATATTGCCTACTATA
TGCAATGCTTGTTGGTTTGGAACTTAAGTTGGATCTTTCAGTAGTTAAGG
GATCTGGAGTTTTCTCTGAATGTAAAAACTAAAAAGTGAAAGAAGGAGCT
GCCTGTGAGCAGAACTGAGGATTTTACAGCTGCCTGTGAGCAGAACTGAG
GATTTTACCATGTTGGTTTGACCTTGTCTTTTACCACTGTTTTTAAGTTC
CTGTAGCCTGTTGAGCTGTTCATATCCATCGACTTGCAATTGCCATTTCA
GTTTCAGTGTTCCTGCCCTGCTGATTTATTGGTGGTCATTTTCAATCTTG
TGCTGTAACCTGTAACTTCAGTATGTCAATGATTATCTTTGCAAGGTTCT
CTCTTGTCGACCAATTCTCCATGCATGATGTTACACGTTACAGCAAAGCT
CTTTAGGCTGTGTGTGGAGGTTGGCGCACGCAAAATGATGGGATAGATTA
GCGTATATAATTAATAACAATGGGATAGATTAGCATATACTTCCTCCGTC
AGGGCATTTGCAAATTTGCCACCGTTTTTTTCAATTTTGCAAGAATGCTA
TTCGAATGACAGTTCTAGTGGTATTTTTGTAATTTTCTAGTAGCAGTCTT
GCAATAACAATTCAAAGTAGTGGTAAATTTGTAATTGCTCATCCTCCGTA
TTATATTATAAGACTTTCTAGCATTGTCCTTGAATTTCAGTGGTAGTAAT
TAATTTCATACCAGTTAATTTTTTTTAAAAAGAATTAGTATGAAATTTTA
AAAACAACTTTTCTATAAAACATTTTTATAAAAAATATACCGTTTGACGG
TTTAAGAAACGTGCACGAAAAACGAGAGAGAAAAAGTAGGGAACATTGAC
AAAATAACACAACTTATACCTCCATTCATGACAAATTTGGTTCAGAAAAA
AAGTAATTACTCTAAAATAATAATAGCAATCTCATAATATTTGCCGTTCA
AAAAAAACAATAGCAATAATATTAGTAATAATAACCCTTCAAAACAATTA
ATAATAGCAATAATACTCCCTATGACAACCGGGGCCCACCAGGAGTCGAC
TAGTCGAGGATACTGGATACTCCTACATATATGCGGTGTGCGAACCAGCT
TGTGTGTACCCGTAGCAGTTTCTCTCGTCTTCTCCCCGAGCTCTCGCCGC
CTCGCCGCCCTCGGCCTCGCCACCGCCCGCCGACGAGATGGCCTCCTACC
CGGTGTTCCAAGTGTAATGTGCCGTCTCTCCCCTCCCATCTCCTCCCCCT
GCACACGTGCTCTGTACATATGAGTTTGATTCCTTGTCGCGCGTGCGTCG
TTTCTTTGGATCGATCTGGAGGACCCCATCCTTTTTTTGGTGGGTTGTGC
TTTGTTTCAAGTTTTCCATGTTCAGATTTCATTTGTTGGAAGATGTTGTG
CAAGATGGAGGAATGCTTTGGGATTTAATGATTTCTTGGGAATACCTACT
TTGTTTGTTTCCCCTTTTATATTCTAGTGGGTTTTAGGTTTAAGAATTTG
TAGATTTGAACATGGTCTTACATGATTAAAATATGGGTAAAGTAGTATAG
AAGCATTTGGTATACCTTTGGTGTGGCATTGCATTCTTTATAGTGGCACT
TCTAAAGTTTCAATTTTTTTGTTGGGGGGGGGGGGGTGATTGTTGTAGCA
AAGCCCTAGATTTGTGAGATTTTTAGGGGTTTTATGCCACGAATTTGTAG
ATCTGATCATTACCCAGAACCACGAAGCCCTAGATTTGTGTGTATTGAAT
GGTCTTTAGTTATAAACTTGCAGATCTGGACATGAACAGGAATAATGAAT
TTGGGAAAAGTGCATTCCTTGCTGTGGCATAAACCCATCCATAACCCTAG
TTTCAAGTGGTGTATTTTCAGGGTAGCATGAATTGCAGTACATTCTTTGT
TGTATCAAATTGTACGAATGCTCAGAACCTAGTTTCTGAGATTTAGTGGG
GTTTATGCCAAGAATTTGTAGTTCTGGATGCGAAAAATCTGATTCTGATG
GTTGCGATCTAATCTAAGCTAGCCTTCATCATTCATAGATTTCTTGCGCT
GCATTCGCTCCTAGATTTGTGGGATTTTAATGGGTTTTTAGTTAATAATT
TCGAAATTGAGACATGAACATGATTGAAAATTAGGTAAAGTAGCAAGTGA
TGTGCTTTTAGGGTAGCATCAATGGTGTACATTCTTTGCAATTTCATTTT
TAAATCTTGGGAGAGAATAAAGCCACCCATAAGCCTAGATTTATGAGACT
GCAATGGCGTTTATGTCAAGAATCTGTAGATTAAGAAGTGAAAATCTGAT
GCTAATGTTTTGCCAACAGTCTAAATTTCCTTCAGTGATTAACGATCATT
GTTTTGCAAACTAATGTAGCTAAACCTTGTACCTTCTTGATTGGCATTCA
TTCCTGAATCAAGTCCTAACCTGCTACTGTTGCTTGTTACTATCTCCAGA
AGCCCAGAGGAAGCAGCGAAGGGTAAATGGTACATGGCAACTGCTGCTAC
CAACCACATGACTCGCGACCAGAGCCTCATCTCCGACCTCAAGCCTGTGA
CCGGCCGGGTCGTTAGCCGTGGCAACGGCGCAGGGTTGAAGGTGCATGGC
AGTGGAGCTGTGAACACAGAGACGGTGGCGATCCCAGACGTGTGGCATGT
GCCGGGGATCAACGCGAACCTGGTTTCTGTTCCCCAGCTCTCTCTACTTG
GGCTCAACATTTCGTTCGACCGTGGTGGCTGCACTGTCACTAGAGCTAGT
GATGCATCTGTAGTTGGCAAAGCGCGTAGATCAGGTGCGATCTATGAGGT
GGAATTCCTCAAAGTTCCGCTTAATTAGCACCAGAAATTCCTCGCTGCAG
TATCAGTTGTGGTAGTCAGACTCATATGGTGGCTAATATCGCGTACTGTT
TCCAATGCTTGTTGGGTTAGAACTTAAGTGGGATCTTTCAGTTGTTAGTT
AAGGATCTGGAGGTTTTTCTGAATGTAAAAAGTGAAAGAAGGATGATGTT
GGTTATGTCGCTGGCTATGAGCAGAAGTGATGAGTTTACCATGTTGGATT
GACCTTGTCTTTTACCACTGTTGTTAAGTTCCTGTAGCCCGTTGGGCTGT
TCATATCCATCGACTTGCAATTATTATTCCAGTTTCAGTCTTCCTGCATC
GCTGAATTATGTCTGATTATCTTTGCAAGATTCTCTCCCGTCGACCAAAT
CTCCATTCATGTTGCATGGTAGTATGGTACATGATAGAGTTCCATCGGTA
GACCTAAAATGAATAAGCTAAAGCCAAAATTTAAATTTTAAAATTTAATT
TTGAAGTTGGATTTAAGGTATTTTTAACATAATTTTTTTAGCTTTGGCTT
TTAAGTTGCTAAGATTATTTATACATATAAGTTTTAGATGCAAAATTACC
TTTTTTTTTATCTCTAATAAACTGTTACTCCTGTCTCAATTCTCTACGTT
TGGGGTAAAAATGGGACGTGTATTTTTCGTCCGTCCACCCTTATCAATTA
TTCAATTCATGGCAAAATTTGGTCAGAGGAAAACACTAATTACTCCCAAA
AATAAAAGGAATAATAATTGCCCTTCAAAAGTTACTCCGTAATACTGGAG
TAATAGCAATAATAACCCTTCAAAAAAAATTAATAATAGCAATAATACTC
CCTATGCCAACCGGGGCCCACCAGGAGGAGTACACGAACCACGATACATA
TGTGTGTTGCGGTGTGAACCATCTTGTGTGCGCGTAGCAGTTTCTCTCGT
CTTCTCTTCTCCCGGAGCTCACGCCCTCGCCGCCTCGGCCTCGCCACCGC
CGCCGACTCGTCGGAGATGGGCTCCTACCCGGCGTTCCAAGTGTAATGTG
CCCTCTCTCCTCCCCCTCCTCCTCCTAGCTCAACTCTTGCACACGTGCTC
TGTTTATTTATCGCGTCGTTTTGTTTGATCGATCTGGACCCATCTTTGTT
TGGTGGGTTGTGCTTTGGTTCGAATCTTTCAATCTCCAATTTCATTTCTT
GGAAGATGCTGTGCAAGATGAAGGAATGCTTTGGGATTTGAGGATTTCTT
GGGAACACCTACTACTTTTGTTTGTTTCTCTCTTCATATTATAATGGGTT
TTAGGTTAAAGAATTTATAGATCTGGACATGATTAAAATATGGGCAAATA
GTATAGAAGCATTTGGTGTATTTTTGGTGTGGCATACGTTGCATTGCATT
ATTTTAAGTAGCACTTTCAAGGTTTCAATTTTTAGGGGTAACTACATCAT
TAAAACCCTAGATTTGTGATATTTTAAGGCGTTTTATGCCACGAATTTGT
AGATATGATCATTTACACAGAACCACATAACCCTAGATCTGTGAGTCTTA
TTGGGTTTTAGTTAATAATTTGAACATCTGGATATGAACAGCAATTATTA
AAATTTGGGCAAACTAGCAAGTGTTGTATTTTTGTCTATTTTTAGGGTAG
CTTGAATGGCAGCACATTCCTTTGCTGTTGCATACACCTAACCAAAACCT
TAGATTTCTGATACTCTAATGGGGTTCACATCAAGAATTTGTAGATCTTG
GATGTGAAGAATCTGATGCTAATGTTTTGCCAGCAACCCCTGACCGTCTG
ACACTAAAATTTCTTCAGTGATTACCTTTCTTGTGAACTAATCCAGCTAG
CCTGTGCCATTCTTAGATTGCTTACACTGCATTCGCTTGTAGATTTGTCG
GATTCTGATGGGCTGTAGATAATAATTTTCGAATCTGGACATGAATACGA
ATGACGGAAATTTATATAAAGTTTAATAATTTCCGAATCTGGACATGAAC
CCGGATGATTGAAATTTATGTAAAGTAGCAAGTGATGTGTTTTTAGGGCA
GCATCAGTGGCAATACATTCTTTGTGGTAGCATTTATCAAAACTTAAACT
CTTAGGAGTGCATAAAGCCACCCAAAAGCCTATATTCTTGAGACTGTAAT
GGTGTTTATGTCAAGAATTTGTTGATTAAGCAGTGAAATCTGATGCTAAT
GTTTTGCCAACAGTGTACCGATTGACACTAAATTCCTTCAGCGATTAACG
ATCATTGTTTTGCAAACTAATGTAGCTAAACCTTGTACCTTCTTGATTGG
CATTCACTCCTAAATCAAGTCCTAACCTGCTACTGTTGCTTGCCACTATC
TCCAGAAGCCCAGAGGAAGCAGCGAAGGGTAAATGGTACATTGCAACTGC
TGCTACCAATCACATGACCCGCGACCAGAGCCTCATCTCCGACCTCAAGC
CCGTGACTGGCCGTGTCGTTGGTGGTGGCAACGGCGCAGGATTGCAAGTG
CATGGCAGTGGAGCTGTGAACACAGAGATGGTGGCGATCCCAGACGTGTG
GTATGTGCCGGGTATCAATTGCAACTTGGTTTCTGTTGGCCAGCTCTGTC
AACTTGGGCTCGAAGTTTCGATTTTCCGAGGTGTCTGCACCGTCACTAGA
GCTAGTGATGGATCTGTAGTTGGCAAAGCTAATAGATCAGGTGCAGTCTA
TGAGGTGGAATTCCTCAAAGTTCCGCTTAATTAGCACTGGAAATTCCTCG
CTGCAGTATCAGTTGTGGTAGTCAAGACTCATATGGTGGCTAATATCGCC
TACTCTATCTAATGCTTGTTGGGTTAGAATTTAAATGGCACTTTTCAGTA
GTTAGTTGAGAATCTGGAGGTTTTCTGAATGTAATTGAATGAATGATGCT
GGTTATGTTGCTGCCTATGACCATGAGCATAGAACTGAAGAAATGCTTAC
CATGTTGGTTTGACCATGTCTTTTACCTTCCTAGCTTGTTAATGTGGTTA
CCATCTTGGTTCGACCTGATGTTTTTTACCATCCTTGTTAAGTTCTTGTA
GCCTTTTGGGCTGTTTATATCTGTAGCCTTTTGGACGATGGAAGATTGCC
AACTTTCGAAAGCGCCAAGTAAAATAACCTTGTCGGTCCAAACCGACAAA
AATATACCTGTACTTGGCGATAATGAAACCGCAAAGAAAACTTCTTATTC
TTGGCAGTCAGAACCCCACCAAGGAAATTTCTTATTCTTGGTAGCTTAGT
TAGAACCGTCAAGAATATTTATAAACTTAACGGCAATTTTTTGGCCACCA
AAGAAATCACTTTGCCGCCGGTTTTGTTTTTGTTTTTTTTGTTTTTTTTT
TTGCTGAATTGAAGTTATTTTCGAGAGCATCGTGTACGCTTGTGAACAAA
TTAAAGCTGAAAATAGATGTTTACCATCAGTTGATTTATGAGGTTTTAAA
CCAGCGATCAAAACGGAATTAGTTCGGAGGAATGAGATCCACTAGCAGCA
ATTAATTTGAGTAATAACGTTGGGCCGGCCCACCCTACCACCAGGATATA
CTATTACTATGCCCGTGCTAACGCTACGGTGATGGTAAATGTTTATGGTA
ATCACATAATAAAAAGTGAATATGTTATTCTAGTGAAATACATATCACTC
CCAAATCTATATCGGTAAATGTTTATGGTAATCACATAATAAAAAGTGAA
TATGTTATTCTAGTGAAATACATATCACTCCCAAAAGATGATATAGATGT
TTCATATCCTTCTTTTTTCATTGACAATATTTACAGCTGTAAAAGCATTT
AACTCAAAACAATATGAGAACATTGAAAAGCATTTGCATTGCTTTCCAAT
ACAAAAACACCAAATAACATAGATATTAGGATGTTTGTTCTCATTAATCG
ATCCTGCTGATGCATCTATAAATATAGAAAAATGTATTAATTGTGCTCAG
TATATAAACAAAGAATTCCTGTGCTTGTGCACATTGTTATAACAAGCAAA
CATGGTAACCCCTCATACTGCAAAAGAAAACAACACATTTTCAGAAAAAC
AACAGGTCCAGATCAAAAATAGCTCAGCAGTAGGGAGTCAGCAGCTCCAT
CTCATGAACCATCTGAAGTCTCATGTCCCCCGTACTGCAAAAGAGTTCCC
TCCATGAAATTCTGCCAAAGTGTCAGCGACAAATTTTATCATATAAAAGC
GCAAGAAATGGACACATGGGCATACGACAAAGGAGTTGCCCCCATTTATT
TTTTCAATAGTATCAAATGGCCCACGAACTACGATTTAGACATCAATAAT
TAATAGATGGACTATAGAAAATATGATCTAGTTTAAGACCAGCTAATTCA
GTTCAAGATAACAGACAGATGCGGCAAAATTCCAGCGAGGACTATTGGGC
AAAATGAAAATCAGTACTGCCACAATTTCTTGAACCGCATATCAAAACAC
CTCTAAAAATTAGAAAGCTCCAGAATCTATCACCAACTTATTTACATTAA
AAAGCATTTCATCAGGCAGCTGTTGTGCCTATAAAAATGGAAGAGATCAA
GCCAGCCTAGTTTCATGGGTTTTGAGATCTCAGGAAGAGGGATGCCAACT
CACTTCCACAAAAGGTTAGATTCTATTATAATATTGTTCTTAATCACAAG
AGACTAATCACACAAATATACAATGTGTACATCTTCAAACTAATTTGCTG
ATTTGCAAGCAACATAATGGAAGAGGAACTAGTGTATAATTTGGTTTGAT
TTGCAAGCAATATAATGGAAGAGCAATTAGTGTATACCTTGGTACGCACT
GCGTCCGGGCACAAGAATGGCGCCAATCGCAACAACAGCCACGGGAGCCA
CCGAAGAGAGTTCATGGTGACATGGTGCCAGAACTCAACACGATTGTCAT
GGAACCGATAAGGGAAGTGCCACTGTTCACAACCATTAAGATGAGTTTGG
AGATGAGTCATATGCATGAATTTGCATAGTCATAGCACTATATAACATGA
ATTCAGGTTGTTAAAAGGTGTATAGTGGTTCCCTATCCTCCATTGTAGAC
GCACTGAATTGCTATAAATCAACAAATGCCCACAAGCTTGTTCATCAAAC
TGGAAGAAATAACCAATACAGAATATGCAAGTGGTCAAGCATGATTAACA
AATTATATTTAATGAGCAAAAGAACCATAATTTCTGGGTCCAAAGCAAAT
GAACCAAAGCAAGTTGATCAAATTCTCCCTTCAACCCTTCCTCAATCCTT
AACTTGAACTCTGATTCACCAGAGCGTGAGCCCTTCATAGTCCTACATAT
AATTTGTGGTCAGCATAACATTTTCTCTTTTAGGATAAGCCCATGAAAAA
TAAATCTGATGAATTATCTCAGATTAAACTTTTTGAAAATAAAGCATTGG
CATTCTAACATCCACAATTGCGTTGAAAATGGAATAAATTGATAAAAGGA
AGCATCACCTGACAATAAGAAATGGTCAATATTTGAATATAAATAACCAG
CAAATGACTAAATTGTTTAGTCAGATTATCATTGTAGGAATCAAAATGTT
ACTTCGAAAAAACTAATAATTTGCAATGGTGTTCAAACTTAACTATCGAA
TATGCACATCGTACCATGATCTTATTCGTGCACACCTGCCATTGCACGCC
CAGTGCCATCTGCCATTGCTTCCGTTGGCTGATCTGCATATATCATATAT
TGCTTTGGCATTCAGATATTGCTTTGGCTAAATATATAAATGTATAAATC
ACAAGCAGTACATGGTTCATGTACGCAAAGCTTCATACCAATAACACACA
AGCAGTAGAGGGTTCACAGGTCGGGTCACCTCTGAACGTGGCAAGGCCGA
GGTTGATGTGCTGATTTGGTTCATAACCACCTCGACCATAAGCACATCGC
AACAGTTTGCGGATGGGAAGCAGCTGTTCAGACTGATCTGGTAAAGGAGG
ATTAGCATATATGTCTCAGTACACTAGCAGAAAAGTGTGAATAGCACAAT
CAACGTTGGTCACCCAGGAAAAAGGTTCATTAAACAAGCTGATGAAAAAA
AATGATAGCATCAAAATCTACTCTGCAATATGTTACAGTATCCGAGATTA
CAGGAGAAATCTTCTTTACCTTTACTGGAGGGGAGGACCGTTAGCGGTCG
GCGTGAGGACCAGCGGATGGCAGGGGAGGGGGGATCGCAGGTGACGGTGA
GGGATCGTCGGCGACGGCACAACGGAAACTGTCCGGCGGCGTACCAAGGG
AGGAGGGATCACGGGTGACCACGACGGCGGAGGGGCGAGATGCGGCGCCG
TCGCGCCGAGAGCAATGGGGCCGTCGCTGTTCTGGCGAGGTGAATCGATG
GCGGCGAGTTGAGGTGACGGTTGCGCTCCGGGAGAGTGGGAGCGATGGGA
GAGAAGGAGCGGAGCGGAGCGGAGATTGCGCGTGCGCGTGAGGGGACGGA
TGGGGAGGAGAGAGAGAGGGGCGATCCGTATTGCGGGAGAGAGTATGTGG
GAGGTGGGTGTAACGCGGTACGTTGGATTTGGTTGGGGCAATCCTGACCG
ATCAATGAGGAATGAGGATGTAACACACTATTAGTGAATTATAGGATAGA
TTGATGCTGTATATGCGTCAAACAACTAATTTGGAGCGAATTTGGTGGCT
AACTCCCTTTTTATGAGAACAGCTGATCCGAACTAACTCCATCGATCAAG
TTTGGCTTGCGTCGTCGTACGCGTCGATAGTTTTCGTCGTCGGAGATCGA
TCATGACACCTCGCAAAAGGTCGCATGTTAGAAGGTAATTAACGTGCCTT
AATTCTCCTCCTCCTCCTCATCTTCATGTTCAAATACATACCTCCCGATG
CATATATACGTACGCTGTATCTTTAGTGGCAGATTGATTGCATTTAATTT
GGGTTTATATTAGATCTCGGCTACTCATTTGTTTGGAGGATTATTGTGCC
TTGGTTCGAATCTTTTTTGTTCTTCTGTATTTTATTTGTAGTCGAAACGC
TACTTTGTAGCTGATTTGTGATTTCTGACATGCATGTTGAAAATGCTTGA
GATTGGAGGCTTTCCAGTGAATATACCTAGGTTGTTTGCTTCCTTCTCTC
TCTTTTTTTTCATGTATATTCTCAGAACTTGAACACAGAACCCTAGATTT
GTGATATTATAATAAGTTTTAGTCAAGAATTTGTAGATATTGCGCGCCAT
GGACATGATTGATTGAAATAATATGGGTAAAGTAGCAGCTAGGTGGCATA
TTATTTTGGCAAATTTTGCTACATGACATCGCAATTGTGTGTATTTAGCT
CATGAACACCGCGAAAGTGAACATTTGGGGGAAGACATCCCATAATCGTG
GATATTTGCCCACGGACACTGCGCCGTCTCCTCTCCACTTGACGTGCTGA
CATGGCAGATGGGAGGCTGTTTTTTAGCTCGGTCGGACGCAAATACCCCT
CGGCCTTATCTCCGATGGTGTCAGCGGCGGTGGCTCGGGTGCGGCATGCG
AGCCCTCCTCCTCGCTGAAGCGATCGCGCGCAGGGGAAGACTCGGTGTAG
GATGAATCCGGCGAGGTGCCTAAGACCAGTGGTGGGGGAGTGGACGGCGA
CGGCGCCGGCCAGTCATCCTCCGCGGTTTCGTACGAGGAGGAAGAAGGGG
ATGACGCCGCCGACCAGGGGTAGAACTCGACCGACGGCTCGGCAGGAGGA
TGGGGCGAAGGGGAGCCGGGCTGCCTCGTCGTCGCGGGTGCAGGTGGCGC
CGCCGAGGTACCCAGCTCCAGCAAGGGGAAGAACGAAGGTTGCGCCGGCG
GGCCCGCCGCACCGGGGGTCCCATCGATCGGAGGTTGCGGTTCTTCCACC
CTGGGTCGCTCCTTGGTGGCCTGACCTAGAGACGGTGGCAAGATCGGGGT
GGTGTGGTGGGGCTGTGTGGATGGCTCCGGTGGAGCATCAGTTGGTAGGG
AGTGGTCTCCTTGGAGAGGAGGAGAAGGAGAAGGGGAATGGGACGGCGGA
TGTGAACACATGTGTGTGCTCTCTGGTGGTACGGTTGTCTCCGGCGAGCT
CGCTATGGGTGAGGGGGTGGCGCCGCGCGACGGCGGCGGTATACGCGAGT
GGATATGAGGAGATAAGGCCGAGGGGTATTTGCGTCCTATTGGGCCAAAA
AACAGCCTCCCGTCTGCCACGTCAACACGTCAAGTGGAGAGGAGATGGCG
CAGTGTCCGTGGGCAAATATTTACGATTATGGGATGTCTTCCCCCAAATG
TTCACTTTCGCGGTGTCCGTGAGCTAAATACACACAATTACGATGTCCTG
TAGCAAAATTTGCCTATTATTTGTTAGGTGGCATCAATGGTACTGCATTC
TTTTCGGTAGCATTTCTGCATATGTCAATTATCTATCAGTTGTGGCATAA
CCCTTAAAGTCGCTTACTCCATCCATCCCAAAAAAACGAATATAGGATTG
GATGTGGCATATTCTAGTACAACGAATCTGGACATAAGTGTGTCCAAATT
TATAGTCCTAGGATGTGTCGCATATAGTCATAGTTTGTTTTTTCATGGGA
CGGAGGGAGTGACTTTTTATTTTGTCAAGAATTCAAAGATTTGGACATCA
AAACCAGATGCAAATATTCCTTCAGTAATTTTAATTTGTTCTTGTAACAA
TTAACCTAATCCAGCCTCTATCATCTCTTGATTGCTACACTGCGTTCATT
CCAAATCCAAATCCTAACCTGCAACTACTGTCACCTGCCATCATCTCCAG
AAAACCAGAGGAAAGAGCAAATGTCAATGTCAGCAGTCTCAGCAACATCT
TCATAAGTGCAGAGCCCGGAGCAACAATGCCTAGATGGTTCATCACAGAA
GCTGCTACAAACCACATGACCAGCGACAAGAGTATCTTCTCCGACCTCAA
GCCTATGGCCGGCCTTGTCATCGATGACCGTGCCGGCGCCGGCGCAGGGT
TGCCGATGCACGGCATTGGAGCTGTGTACTCATGGGAGGTGGCGCTCCAA
GATGTGTGGTATGTGCCGGGGATGAGTACCTATATCGGCTTGGTTTCTGC
TGGTCAGCTCACTGCAATTGGTCTCAAAACTGAGATTGCAGGAGATGTCT
GCACCATCACTAGTGCTGATGGATCTGAAGTTGGCAAAGGGCGAATGGTT
AGTGATGGAATCTGTCAGGTGGATTTCCTCCGAGTTCCGTTTAATTAGTT
CCTGAAATTGCATTCCTTGCTGAATTATGAGTTGTGATTGTGGGACTCAG
GGGAAAATATAACAATTCTTGTTGGGTTGGAATTTAGGTAGCAGTTTTTG
GTTGGGAGTAGTTGAAGGATCTGGAAGGATGATGATTTCGTCTCTGGATG
TTATCTTCTGAATGGATTTGAAATAATTTTGTCTCTGTTCGTTTGGGTAG
GTTCCCAACTACTCTTCCTCGTCTTCTGCGCACACGCTTTTCAAACTGCT
AAACGGTGCGTTTTTTGTAAAAAATTTCTATACGAAAGTTGCTTAAAAAA
ATCAAATTAATCCATTTTTGAAAAAAAATAGCAAATACTTAATTAATCAC
ACGCTAATGGACTGCTTCGTTTTCTATGCAGGTGAGTTGGGTTCCCAACC
CCCTGAAACAAACGGACAGCTGAACTTAAGAACTGTTTACCATCTTGTTT
TGTCTTGTGTTTTATCATCCTCGTGAAGTTTCTGCAGACTGTTTGGGATG
TTATTATCCAATGACTGATTTATGGCTATCATTTTGTAATTTCTATTCCA
CTTTCAATGTGCCTACATCCCGGAGTTATTGATGACCATTTTCAACCTTG
TGCTGTAACTTCAACATATGTAATCGACTGGTTAATGGGCTATCATCCTT
GCAGAGTTGCAGGCTTCTCTTGTTGATAAATTCTCTGATCGTTTACTTTT
CAAAACAATGTGAATAATCAACGATGCAATTGGAACACATGCCATTTAGC
TTTGCTCAGGATGCAAGCCCATGGAGGTGGTTTTTCTACACCTAGGTGCT
GCATGCCGTCGGATGGATCTCGCGATTGGTGCTGTATGTAAAGTGTTTTG
GACATATGTATTTTGTATATTGCGGTGGACCGTATGTACTAGACATTATG
CGTGGGTAAAAGAAAGACTACTTTACAGCCCGCGGTCCCAGGCTCCCAGC
CTCCCCGCTTTTTTGCAGACCACACATCTCGCCGTTGTGTTCGACAACAC
GCCGTCCGTGGCTTCCCCCTTTCTCCCCCGAGCGCCGCTACCCCCCCTCC
CCCGTCTCCGCCTCGCCGACGCGGCGGCGATGGCGTCCATGCCGCAGTCT
AACCTGGAGCCGGATGTACAACACCATGCCATCGGCGATGGACGCGCGGC
GGCGGATGGTGTTAGGGTGTCCAGCGACTTGCCCGCTCAAGAAGAACCGG
GGACAATGTCCTATACGGGGATCGTGACGTTCCTGGACGACGACGATGGC
CTTCAGCCTCGCCGTCGCCGCGGCCTCCGACGCACTCGCCGCCCCGAGCT
CCCTCACCGACTCTCTGATCCTCTGCTCCGCCGCGGCGATCTCGACGTCG
ATGTTCTCCGCGTCGGACATGGCGCGCCGGTTCCCCGTCTCCGTCAGCGT
CTTCTCCTTCTCCGCCGCCTCGGCGTCGTCCTCCAGCTGCCGAAGGATCG
CCGCCAGCTTGGAGATGGTCTCGTCGGCCCTCTCGTCGGCCGCCGTGACG
GCTTCCAGGCGAGACCTCGCCTTGAGCAGCTTGGCGTTCAGCTGCTTCAC
CTGCGCGCTCGCCGCCTTCTCCTGCTCCGTGAGGCGGCGGATCTCGTCGG
TGACCCGCGCCGTCTCCCTGCGCGTGCGCTCGATGGACGTCGTGAACCGG
AGGCCCTCTGCCTTGATGGACTCCAGCTCGATCCTCGCCGAGCTCAGCTC
CGCCTCCGCCGCGTTGGCTGCCATGTTGCTGGAATGAGTGGTGGTTGATT
GTTTAGTGTTTACTGTGCTGTTGTAGGATTGGAGCATGAGCAGTGACGAT
GGAGAGGGATGGAAGATAAGGAATGTATCGAACAGATATGTGGTCGAGAA
AAAAAGTGAGTAGTCGTACTCCGTAGTCCGTACAAAAAGCTGGTCCCCAA
CTCCTCTTCCTCTAAGCATCTTACGGTGGGGTCAGGTGTATTTTGGATGC
GCGCGCGCAAAAAAAAAAAATACGACGCTACCTGTACATACACCATATGA
TATGTAAAGGTGTGCACGAATCTTATAGCTATCGTGTGGATGCTAGCCTA
GGTGCCGTAGCACCTAGGTGCTAAAAGGACTTTCCGGCAAGCCCATGCGT
AGAAGTTCTTTGTAGCACTGTAGATAGACTAGAAATTATTTTGAAAATTT
TAACAGCATTGATATAGAATGGAAAGAAAAAAAAAGAATGGAAAGAGAGA
GAAATGTAAGCTTTACACCGAAGACATATCATTATTTGCAATGATGAGCC
ACTACTCTAGAAAAACGATTTTTCATGGCATTGGCCTATTATTTTCGCTG
GCGAAAAAAATGTGAAAACCGCCAGCAAACTCGTAACGGGGGGGTGGGGG
TGAGGGGCACCGACCGCTAGTGAAAATGAATTTTCACCGGCGGCCCATCT
AATGCGGCTGCGACGGTCAGTTAGGTGTGCCACCAGTAAAAATAGATAAT
TTTCGCTGGCGGTCGAATTTTTCCTGGCGGCCAATAAACAGAACCGCCAG
AGAAAACCCAACCACAAATATCCTGTCACATTAAAACACTCGCTTACCTC
ATCCTCTTCCTCTTCTTCACATTAAAACACCACACCTTTTCTTATCCACT
CTTCTTCTCTCCTCCTCCCTCCTGGCCTCCCCACCAGTGACGGCGACGGC
GGCTTTAGCGGCGACGGCCGCGGTGTGCTCGGGTGCGGCGAAAGGGAAGG
CGGAGGAGAGGGCTGGCGCGGGCGGCGGCGAGCTCGGGCACGGGCAACAG
GGAGGGCGGCGGCGCTCGGGCGCGGGCGGGGAGGCCGGATCCGCCGCCAC
CGGGCCACGGGGAGGCCGTATCCGCCGCCACAGGCGACAAGCCCAACGAC
GCTGGTGGAGCTACTTCTCGGCCAGGTCTACCGCCTCATCACCTCCTGTA
ACATCCCGGCCTAGGGCTTAATAGGATTAATAGAATACTCATATCAACAA
GTTGCAACTTCTTTTCTGGAAGCCAATCTCCAAAGAACTCCAGGGTTAAG
CGTGCTTGGCCTGGAGCAATTTGGGATAGGTGACCGACTGGGAAATTCTT
CCCGGGTGCACACGAGTGAGGACAAAGTGTGTAGAAAAGACATGTGTTGG
TCTGTGAAGGCAGTCTATGACCTATGAAAGCTATCAGATGTAAGCGGGCC
CGGCCTGGGAGAGGCGGGACGTTACACCTCCCAAGGTCAGCACCCATCCG
TTTTTGCACTTCGATTCGCCATTTTTGTTGACGCGACAATCTGAAATCCG
CGTGTTGTGGTGGTGGTGGATGCGCAGAGGTGACGAAGGCGCTGCGGGCG
AGGAAGATCGAGAAGATGCGGCGGTGCGAGGCCATCAGGCAGCATCACGA
GCAGCTCCGGCGAGGCGACCCGCTCACCGATGTAGCCAAGGAGGAGATGC
AGCGGCGGTGGCGAGGGGACTTCAAATTTTTGTTAATGTATTAATTTTGT
GATACTTGAATGCTTGGGTGAATGGAAATTTTTTACTGTAAATTATTGAT
GTAAATTTATGTGGAATTTTGAATGAATGCTTGGGTAAATTTTTGTGAAA
TTTTTGAATGGTGGAGCGTTGACGGACGCGGACGAAGCGGTCGCTCCGTC
CGTCGTTTTTTTTTTAAACTTGGCCAATATTAATATTGGTGGCTGGCACA
GTGTAACCCCCCAGTGATAATTTATTTTTGCTGGCCGCCAGCGAAAATGG
ATTTTTGCTGGCTGTCTTAAGACGACCGCCAGCGAAAATGGATTATCGCT
AGCGGTCGATAACCGCTAGCGAAGATATTGATCTTCACTGGCCTTTGCTT
TGTGGCGGCTGCAATTTCCGCCAGCGAAAACCCAAAATGACCGCCACGAA
AGATGGTTTTCGTAATAGTGAGCAGGGTGCTTTATATATACGTGCACAGA
ATATTTAGGGACAAAATACACATATACTTTATCCAAGCTGTAACATTTTG
CGAACGTGTAAAAGACTTGCACGCTAATATTTTTGGTGATAAAAGTTTGT
GCATATGTGACCTATTGTACGGTCATGAAAGGTTTACATGGGGAGAAAGG
AGAGCAAACGGCTAGCTAAGCTAGGCAGAAACAGGCTCCGAACAAACAAA
AAAATGCAGCAGAAAAAAAAACGGCCAAGAAGAACTCTAAGCAGACTCGG
TTTCGCTTCCACCCAGAACCTCCCCTTCCTGCACGATTCGATTAACCGAT
GTATCCACATAGGAGAGGACCCCATCAAAGACACGAGCATCCCTGAATTT
TTTTTAATATTTACAGAAATATTACACTGGCAAAAATATTTACAGAAATA
GACCCTGCAGCCCTCTCCGAGGGCGGCAGGGTGACGTGTGTGACCAGGCG
CTGGATGCCGCTGAGCAGGTATGCGAATTTTGCATGCGGTGAAAATTGCA
TTTCACCCCCTTGCCGTCCTTGTAGAGGGCAGCAAGGGATTCAGCGCAAA
TTGCGCACACGGTGCCATCTGTCATGTCACCTTGCCACCCTTCACTTGGC
AAGTTTATTTCGTTTTCGCCGGTATAATATTTTTGTAAATATTTTAAAAA
AAATAAAAATAAAAAAGGTTCGATTCATTTCCATGGGCTCATGGGCTGGA
ACTGGTGCTTATGGGCTCATGGACACTCAAGCTGGAACTGGTGCTCATGG
GCTCATGGCAGCCACATGAGCCTAAGCAAGAAGATTTCCAGACCTGGACC
ATTATCCAACTATATATCAAGCTCACTGGAAGTGAATATAGATGCGATTT
ACGGATAGTGCAGCAGGATATTACATGTCGTAGTAAAAGAGAGTTGGGTG
TGTGTGCATACATATCGAACCAACAATAGATAGCTTAGCACATTAAACTC
GAAGGGGACACAAAATTTTGAGGGAAAACAGCAGTAGTACAACATAGGCA
CGGGTACCGCGGCCGGACACACAACTTATTATGATGATACTGGAGCGCAA
CTCCCTTAACTAAGATGATACTCCTATGTAGCTATGCATGATCTTGTTCA
ACTCGCGCCGACTTCACGACGCCGTCGTCGGGGATTCGGAGGTAATCGAG
GTGGTAGAGGCCGTCGTCGTGGTGCATACGGCCCTTGGCGACGAGGCTAC
CGTCGCTGTGATCCTTGACATAGCAGCATCCACCGCAGAACATCACGAGG
TAGCCGCTCTGAGCGAGCTGCTGTACCGAGATGATGGTGTACGATCCGGA
TCGGAGGCCAGGGACATAGCTGACGTTGGGGATGCGGAAGTTGGCGCAGG
CTATGGTGCCCACGCCGGCGACCGGGAGCTTCGCGCCGTTGCGCGCGCGG
TACACCAGCAGCGAGTCTTCGTGGAGAGAGGCTGATGCGGCGAGCAGAAA
AAGTCCCGTGCCCGTGGCGTGCACGGGAGCTCCCGAATCCAGTATAAAAC
TTGTACCGCGACGGCGGCGGCAGTGGCTAGTGAGGATGCACCCAATCCCG
ATCGTTTCTTGATGCTCCTGATTCTCTTCGTCATCGTCATCATCATTCTC
TTTCTCATCCATGGATTTCCTCCGGTCGGGGTGGTGCTCGTAGTAATCCC
TATCACAACGAATACATATATTATACTGTACCAGCAATCGATGGAAACAA
AGACAAAGAAATTAAGGAAGATATGGTATGTGCACAAAATAGGAGAGAAA
CAGAGGAAAGGGGATCGACGCTCCTTAATTACCTCAGTATCTGACTAGAC
GGCAGCGAATCATCAGCAGCAGCATCCTTGGAACCTTGGCGCTCTTTCTC
CGGCGGTGGTGGAATCAGCAGCCCAGCGTCGAGCATGGCCATGACGAGCC
CACTGCTAGCAATGGAGACAGATTTGGGCATAGGATGAGGGGATTGAGCT
TTCAGTCTGCTAGCTGCCTACCTAACACAGGAAGGAGGAATGCAATTCGT
CACATTTCTTCCTTTGTTTATTCACTTGTTTATTCAGTTTGCCATGACTT
TATCGCCATGATCTCGCTGCCCGAATGTGACTTAAGTACGTTCTGCTACT
GCTGTCTGCTCCTGGCCAGTTGACACTAGACTGGATGAGCAAAGCAAAAG
GAGGAGTTATCCACTACACACTTCGCACCCTGCACTCCCTTCTCCACGCG
CAAGAGTGATCTGTGCGATTTCCCCCAAATGCTCGAATCCGTCGCAGCGC
AAGAGCTTCCTCCGGCTCCGGGAGATCGAGCTGCCTTAGATCCGCACTCG
ATGCAGGAGGACAAGATGGGCATCCACAACGCCACTTGGACAAGATGTTT
CTTTCCCTGGGCCAATCCGGGATCCAATTTCTGGTACCAATTCTTCCATC
TCTTCTTCTGTTTCTCTTCTTTGTGCATGTCCTCCGATGATCCCGATGTC
CTTCTTTGGTTCGTGTTTTTTACCTCGCCAACTGCACGACACAAGATCGG
TCAATCCTCGCTTGCTCTGTCCCATAATAAGAGAATGCAGATCAGCTTCA
GTACACGGGAAATTTAACTATTTGTCACTCTTAGGTTAGGCAATTATCTA
AATGCTACTTTTAGGTTTGCACATATTTTTTTTTGCCCCTCTTAAGAGAT
GCCATCTTAACTATTTGCCACTTTTACCCACGTGGCATGTCAACATGGCA
ACGGAGGGGAGAGAAACCGGTGTGGGGCCCGCTAGTCAGCCTCTCCTTCT
TTCTCCAGTCCGGCATGGCGCCGCACCACGGCCACCGCCGCCACGACGCC
TCCTCCGGCGCCACCATTCCACCGGTGACGCCGCCACGCGGGGCTCGCCC
GCTGCCGCTCCGCCTCCTCTGCTCGCGCCGCCGTGAGGGGCCCGCCCGCC
GCCGCTTTACCTCCTCCGCTCGCGTCCTCCGCCGACGTTGCCGCTCCGCC
TTCACCGCCTCCGCAAGGGGCCCGTCTGTCACCGCTACGCCTCCTCCTCC
GCCGACGCCGCCGCTCCGCCTTCACCGCCTCCGTGAGAACCCGCTCGTCG
CCGCTACGCCGCCTCCTCCGCTGGCGCCGCCGCGTCCACCGCAGCGAGGA
GCCCCGTCTGCTGCTGCTCCGTTATGATGGCGCAACGCCGGATCGGAGGG
AGAGAAGAAGGAGAGAGGAGAGGCTGACTAGTGGGTCCCACACCGGTTTC
TCCCCTCCGTTGCCATGTTGGCATACCACGCGGGCAAAAGTGGCAAATAG
TTAAGATGACATCTCTTAAGAGGGGCAAACAATTATGTGCAAATCTTAAT
GGGACATTTGGACAATTGCCCAACCTAAAAGTGGTAAATAGTTAAATTTC
CCTCAGTACAGGGGAGAGAAAGAGAGCCCTTGCAATAGAACTATTATTAT
GCTGCTACAGTAAGGCAAACCCCTTGTAGCAACTGTTCCTAATTTGCTGT
GGAGTTCATTTTGTGCTGTAGCATGATATTCTAGCGAATAGTCTAAGGCG
TATTCTTCTTTCTTTCTTTTTTTCAACGGATGACAGATTATTACGGGTGC
TGTACGATTTTTTTTAGGAAAAAAAATCTCCATCAGTATTTCTTAGAAAA
CGTTTTTAAATCAACTTATCAACTTGATATAATATTTATTCTATTTGTTT
GTGCCTCAAATAATTGTTCTAAACTCAGTTTCATGCATAAATACCTTGAA
CCGTTAAATTGACCTCTCCTAATACACCGGACTGTTCATTCTTTGCCTCA
GCATCTCCAATGTAGTGGAGACCATTCCAGAATAAGATCAATCAAACTTA
GATCGAGTAGCAAAGCTTTCAACTTTACTTGTTTGTCCTGTAAGAGTTGG
CTAAGTTTTGATGGATGATTGCACTATAATACTATATATGCACGCACCGT
ATTTTCACTCACCATCTGCACTACTCAATCCACACCTGCTCTGTCGCACT
CTGTCCCAGAATAAAAGCCAAATTAACCCAATGCATCCAAAACAATCAAA
TCACCCTTACATCGAGTGACAAAGTTTTCACCTTTACTCCTTGTTTGTCT
GGGTTTGCCTATGTTTTGATGGGTTAACCTATCCCTTCTATCCAAGTTTC
TATTACTGCTTCCAGTTCCCTGTGCTTTCTTGTACTAACAGTGTTGGGAA
TTGGTGTTTCTTCCTAATGACAGGTCTTCGGTCCACCTCAGTCAGGGGGG
ATATGATCATGTGCATTCCAACCAAGTGCAACCATTACTGCCAGTTCACC
CTGTGGTCTATGGTCTCCCAGCAACTCAGAAAATTTACTCCGTCGACCAT
CCTTTCCAGGTGCACCACTCGTTCATGTCCTACATGATTGTACAATTTTT
TAGTAATGGAATAGCATCCGGCCTTTACTTTTAAGAAGCTGGGAACCTAT
GAAATGCAATTTTAAGAAAACGAAAATCGTCGTCCACTTTACCTCTCTTT
ATCATTACCAGGCTATAGGTTCAGCATAAATGTGGGTTGTATGCTCACTT
GATGTCATACCTTTATTTTCACTATCGCATTGGCCAAATGAGAAATAATG
ATAATACGATAGGGGAAAATAAAGGTACAACATCAAGTGAGCAAATAACC
CACATTAATGTTGAAGCTATAGCCATTGTTAGCACAAGATTTATCCGTTG
CTAATATTTTGGTACAAGGTTGTTTGGATTGTTGACAAATTATTTGATAA
GACACTCGACTTTAATTTAATTTGAATTGCTATCAAAGGGATGCCAAAAT
AATTTGGCATGTCAATTTTTTTCCAAGCCAAATGAATGACAATTTTTTTG
GCTTGCTAATTAATTACTTGGCATGGTTGAATTGGCTTGCTGTAATCCAA
ACATACCCTAAACCATTTGTGCGCTATAACTGAGAACAATGTTGAAGTGT
CCCCTTTTACTCTTCTGGTAATTTAGACCTTCATGTGAACTGAGTAATAG
TAAACTCATAGTTACTTGTATCAGCACCAATTACTACCGGTTGAAATTAT
ATTAACCACACACACACACACACACACCCACCGCAGCACATGTACATATA
CAATCTGTCCATGATGACAAATAGTTTGAAGAAGAGGAATTTATGGTTCT
TAAAAAGATATTGATAGATACCATATTTTCTATTGTAAAACTTCGGAACT
TCTTACATCCCAGTAATACTCAAGGATCATAAATCATTCTTTGAAGGATT
TGGGGGATAATTTATTTGTTAGTCATAGCATGCATTATTAGTCTTTGAAA
AGAAGGCGCACATTCCATTCTTGTGTGTTACTACTTTAAGAATTTGGTGT
TTTTTTCTGAAAAAGGCAGGACTTTGCTAATTTGTTCTACCTTTTCTTTT
CTTTGGATGGTTGATTCAGAAGCCCATGATGGAGCATAGGAAGGACATGG
GTGCTAATAGTACTGCGACAGATGCTCTCATCGATGAAATACACGGTAAG
AGTGATATACTGAAGGACACCAAGGACATGGAGCCCATCAACATCAAGGG
CATATTATCATCTGCTTACACTGGTATTAGGGAGCACATCAAGGGCAACG
GTGGTATAATGGGACACATCAAGGACAACCCTTCTCTAATGGAATACAAC
TACACGTACATCAATGGCATCATTGGCATGTCTGATAAAACTGCTGTGAT
GGGAAGGTAAATCATTTACCAATGTATAGTTAGCCTTATGTTCTCTAGTT
ACTGATTCTGGAATACACCACTTGACAATTCACAGGGTGACGATAAATCC
TCCGTATTCATTGGGTGATATTAGTTCTTTATCGCTGGTGAATTCGGATG
GTCGAATTTTGCTCGATACTGGTGCCGGCGTCCACGTGGTTGGTGACTAC
AGGATGCTGAAGAACATCAGGCTTTTCTATGGTGCCTCCCGATGTGTCAC
TCTCGCTGACAGGTCCCCTCTGCCGGTTGTTGGCGTCGGCACCTTGGAAT
TGCCCGGTTTCAGCATCCCTGACGTTTACCTGGTGGCGGGGCTGCGGACC
AACTTGATCTCTGTCAGCCAGCTCGACAGACGCCATGGTCTCTGCTGCTT
CTTCTTCAACGAGCAGTGCAGAGTCATCAACTTTCATCACCGCGATATTG
GTGGCGCTATACTGGAGGATGGCTTGTATGTCCTCAAATTCCTCGAGGTT
CTGTAACCGGGGATGTATCTTCTTTTAGATAATGGACAGAAATCTGACCC
CTATATTCACAATCTATTTATTAATTTATTAAAGTAATAAAAAAAGAAGC
TCACACGTTCGCTATTACAGTTTAAAAATTCTTATATTAATTGGAGAAAA
AGAAAAAAAAAGAAGAGTCCATCCTCACATTTGCTCTCACATTCTATAAA
TTCTCACATTAATCTTAACTACTTAAAAAATCTACAATTTTCTAATCGTC
ACACGCGATTTCGTCCATCACCTTTTGCTTCGCGCGTACTTAGAAAACTT
TAGTCCGTCGTTCGCTTCACACGTTCTCAAATCGTATCTGATCCTATTTG
CATGGCATCCTATCACTTATATCGCTTCGTAGTCCATGGCGTGTGCTTTT
CTATTTTTGTTCTGTTTCTGCTAGTTGAACCTTCGTCCGTCGCGTAGTCA
AGAGTTCTAGATCAGTTCGCACCAACGTATATGTTAATCTTTGTTACACA
TGACTGGTGGTGGGTGCGTGCGTACGGTACTGCCGTCCTCCTTTTGGAAT
CGACAGCGCCGCCGCCCGATCCTTCATCCCGCCGGCCGAGGCTCGGCGTG
CTGTGGCCGCCCCTGATAATGAGCCAATTTTTCTTGGGCATGCAAGTATC
CAACTCGCATGGCCGGCCGGGCGTCGTGGCCTCCACCTTTCTCATCGGAT
GCAAGTATCCAATTCGCGGGACGCGCTGCTCACGCTCGCCTGCCAGTGCA
CGCTACCCGAGTGCAATCTCATGATCTCATCTACCACGACAGTGTTGTTG
TGGATGCACTTCGGTGGCGTCGCTGGCAGCGGCTGCAGCGGCATCATCTT
AGTCTTCGACACCCTGATCTACGCTGCGTTGCTATATGTCTTCTCCAATC
TCCATTGGTTTGGAAAGCGAGGCATCTGCGACGACGGCGGTGCCACCGAT
ACTGGCGTGCACCACGATGACCACAAGAACCAATAACTGGCGCGATATGA
ACCAACCCCACGATCTTGTAGCATATGTTTCTTCAATTCCTTTCCCTTCA
CTGTTTCTACACTGGTGTGACCTCCAAGGAGGAGATTAACATAACACAAA
AGAGAATCTACAAAAGATATTGGTGTAACAGCAATTCTCAATTATCCAAT
CTCTGCTCATTTTAGTTTGTTCTGTTCATTATATCTGAAAGAAGAATTTG
TGCAAAATCATGTTTTTTCTATGTCATCATGTCATGGTCGGAGATGATTT
TTCAACATATCCAAAGTTTCTGCTTGTCAAAAAACCGCTCTTTATGGACA
ACCGTTAGGAACAATATTTCAGTTTGGTACGTCCGAATCATAGGAAATGT
ACGTGTGTGCTTTACTAATCCAGGTTATTATAAGCCTCAATTTAAGAAAT
GGGTTTAGGACCTGTAACTTCTTTAGTCCTAGATTCCATTGCAACGCACG
AGTGTCTTGCTAGTTGAAGCAAAAAAAAAAAGTCCACATAAAAATATAAT
TTAAAAATAGTAAAAATTCAGAATCAAAAATAAGAAATATTGGAAGAGGA
TAACAGAGTCCATACAAAGTAAACAATTTAGAACTAACTGAAATTCGAAA
TAACAAAACTGAAAGTATAACTCAGAGTCCATAGAGAAATATAATTTAGA
AATAACTAGAATTCGAAATTAAAGAAAAAAAAGGAATGTTGGAAGATTAG
TCTACAGTCCATATAGAATATAATATAAAAAAATAAAATTCGAAATTTAA
AAATAAGAAATATTAAAATATGAGTTTAGAGTTCATATAGAAATACAATT
AGAAATAACTGAAATTCAGAATTAAAAAAGAATATTGAAAGGAGAATCTT
GATTCCATATAGGAATTTAGAACTAACTAAAAATAGGAACTGAAAGATAA
GAAAAATTAAAAATAGAGTTTAGAGTTCATATAGAAATACAATTTAGAAA
TAACTAAAAATTCAAAATTTTAAAAATAAACAAGATTAGGAGAAGAGTAT
AAAGTCTGTATAGGAATACAATTTACAAATAACTTAAATTAAAAATTAAA
AAATAAAGAATATTGAAAAAGTAGTCTAGAGTCCATATACGAATATAATT
TATACATAACTGAAGTTCAGAACTACAAAATAAGAAATATTGAAAGATGA
TTTTTGAGTCCATATAGAAATACAATTAAAAATAATGAAAATTTGGAATT
AAAAAAATAGGAATATTGGAAGACTGGAGCCTGTTAACGACCAAATTTGG
TAAGGTACAAACCGGGTTCGGCATTGGGATCGAAGTGGAATCGACAAAGA
GTTAGATTCGAAGAACAGAGTATGTATCGGCTGCGAAGTCATCGGCTGAC
GTATGCATCGGCTAAGATGGATCGGACATAGGATGGTGTTTAGGGTGGAA
AATAACGTCTAACATCTCTTTATTTAGAGAAATATGTATATGCGGGCGTG
CCAGTGTAACTAAGTACACAATAAACAAAACATAGGAAACTTGCACTTTA
TTAATCTCGAGGATTATAAATACAAATTCCCATATAATGATACGCGCTTC
ATAGCCTGTCGTTGGACAGATCTGACTTGAGCAATGTGGTCTCCTGGTCC
CCGTGACCTCGAGAAGCTCCTGATTAATTACCTCTGCAGGTCTAGGCCTG
CAAGAGAACCTCCGATTAAGCTGCTAGTGGTCGTCTCATCGTCTTCGCTT
CGCATTCTCCATGCATGGTTGTGATGGTGATGTAGATGTGAGCGCCGGCA
ACGATCCACGGCCTCGTCGGTCCGTGTGCCGGTGTTGGTGACGTAGCCTT
AACGTCAGCTTCGCCTGCCCTCGCCGTTTAGCCTCGTCGGTCTTGAACGA
CGTGTCGGTGTAGATTGCTTGAAGAAGACATGCATGGAATCGCGTAGTTT
GGACGGCTCGATGTCATAGCAATTGCATCGGGATCATATTAGGAAAGAAA
GGAGTAGTAGGAGATAGTGGGTGCAAACAACCGAACTATACTTGCACTTG
AGAAATTATAGTGTATAACGATACACATCCTCATGGCCAAATGAGTATAG
CTTAGCAATAAGCCATTTATTGGTTTGCTTGTTACTGTGCACACAGTGAC
ATGCATGCACACGTGCAACACTAGTGTGTGATGATTTTTGTGATAGTTGC
TGCAGATGGCGTGCTTTTCTGCAGGCTTGGCCATCGGCTTTACGGCAGCC
TCCGGCAATGTAAATGACGCGATGCCGGCAGCGACGGCAATGGAGAACAC
GTGGGGAAGGAGGCAGCGCCGTCGAGCGCGATCAGGTGAACATCGGCAGC
TCCTCAGAGACCGCGACGAGCGTGAAGGCGTCGCCGGCCGACGGAGTCTC
AATGATGAGACATGCTCGGAGTCTGGCGGTGGTGCGGCGATGACGGCACG
ACGGTGTCTTCCGGCGAGATGGCCTTCGGCAGGCGGCGCCACCGGTGGCT
TGCCGAGGTTAGCAAGAGTTAGGGCGTCGCTGACAAAGTGGATGCCATGG
CCTCCCGGTTGACAGCGGCTCCGCTCCATCGAGACGGCATGGGCGGAGAC
CGACGTAACGACGATGGCTTGCCGGCGATCTCCGGCGGGATCGCATAGAC
AGCAATCTCCATCGCCTGGCGGTGTAGACGAGAGCGGCGGCTTGGCAACG
GCCCCGGTAGGAGTCAGGTCAGGATGGTTTGGCGACATGCACGACCGCCC
CGAAGACAAGCCTCCTTCTTCTTGTACTGATGCCGATCGGCGGGCAAGAA
CGGCACGGCTTGAAGACGCCTCGGCATCACGGCGACGGTGACGACGGCAG
CTTGACGACGTTTCCGGCGGTTTTGATGATTCTCAACACTCTCCGGCAAG
ACGACGAGGTAGGTGATGGCGCGGCCGGACTCGACGACAGCGCGCGAGGA
GGATAACGACGCGCGCCGATGAAGGCGCTGTGAGGTAGAGGTCTCGCCAC
CGGCCAGGCAAGGATGTCCCGCGCTCCAACGACGCCGCGGCGTGAGGAAG
ATGGCAACACTGCCGAAGATGGTCGGCGAGACGATTGGCACAGCGACTCC
GGCGAAGGCAGCGCCATGGCTCCGCGGGCGATGTGACAATCTTCATCACA
CGATGGTGTGTTTGGTTGATGTAGACTTAGAAGGCTTAGCAACATTTCTG
ATGACTCCGACGAGACCTCCTCAGTCGGGCATGACTTGGCGACGTTTACG
ACGTTGCGGCAGCAAACTCCGGCGAAGTAGCGTGACGAGGTCCTTCGTCC
GGACATGACGACGAACGGAGGCTTGCTCCCCGGCCCGACGAACGACACTT
CCATGACTCGGCAGTCTCGACGACGGCATGCGGACGCCAACCAGCGGCGC
TCCGGCTTCTCATCGCCAACGCCATCTCATGCATGCATGAACTGCAAAAG
GAGAATCAACAAGAAACTTATAGGATCATTACCCATGGTACAGAGGCTGG
CGATGCGCGTGATCTGATGCCGCCTCCTGTCGCCGGCGGGTTCTCCTTCC
GGCCGCCGAGCCGGTCTCGCCCAGCTGCTCCGGCCGATGAGGTTGCGTCG
GCGCCGCGGTGAAGAATGCTGCTCTTGATGCGAGGAATGCTCGATGGCTA
CGTCGGTTGGTGTGTGATGAATGTGTGTGAAGAGAAGAGCGGAGTGGCTG
TGTGTGAGGAGAAGAGCGAGACGGCTGTGTGTGTCTGTGTCAGAGGAGTG
AGTGACTGTCTCCTTTTATAGGCGGCGCAGGGAACCCTAACCCCACACTG
TGAATCCCTCGGCGCCGCCGCGGACGTGCGTTAGATCGATCCGATACCTC
CGGGTTCAGTTGCTGCGGATTACTCTTGTTTGAATCATCGAGATGACCGG
ATAAGACTGAGTTATCTGACGTTATCTCCGCGTCAGTTGCTTGCCGTTGG
CGAGAAATCCTGCCCGCGTACGCGTATACGCGTGGTTATCCAGCCGCATA
TGCTCGATGAACATGCGGCATAGCTCCGCCGGCCCATATGCAGCCCATGT
ATTAGTGCCCGCCGTTGTTTAAGTCCAGGGAAGATTATCTGGTATACGTA
CATGTATACGTATACTGTAGGCATACGGCCACGAGCGCTCACGTAGAAGC
TGCTCACATGTCGCTCGGATCTTTGCTTGCTGATTCATGCACAAATATAT
ATTGAGCACACATATTTATAGCAGAATGTATATGAGCCATATATATGGTT
GGCTAGATATGCATATATACACCGATACATGCATGCACGACTTGCATGGC
CCATGCACCTCATGCGAAACAGCAAGTTGGCTTCTTAGCTAAATAATAAT
CTTGCTTGTTTAGAGATATGTTTGGGCAAAAGTCTGCTGTAAAGACTTAT
GTATCTTAGAGTTTGTTAGAGATAGATAACTTGTCCGGCAAGGATTTATC
ATGTATCTCGGGTATAAATATAACCCGAGCCCTATGTAATTAACAACAAC
AGTTCAACAACACTTTCGGCGCATCGCCACCCTTTTTACTTTCGTTCGCT
TTTGACGAGTTCTTGCTTTGGGTTTGAGCTGCATCGTTTTCGATCTTCAA
ACTGGAGGTAAACTTGTTACGGCGGTTTGCGTTATCGGGATTAGTGCTTC
CATCTTTATGATACTCTATCTTGTTTATGTAATTTGCCGAGTTATCATAT
ACACGTCATAATCTTTATCAATCGCGTTGATTTACTTGCGATCTGCTAGC
TTTATTGTTAGAGAATAGTCGATTAGGGTTAAATCTCGTTATTGATCTAG
ATTATATCGTGTATCTACCATCTTTCTGAGGTTTTCATCATCTTGCTTAG
ATCTTATACTTATCTCCATGCTTAATGCTGCATCAGTTGAGTTCGATTTA
TTAAGTAACATTTATAATTATAATATCTGGCTCGTTTTATGATTACCAAG
TAGATAGTATCAGGGTTTCAGCCGATCTTACCTGGTTTAGTTACTTTTCA
CTTTGTGTGCTTAATTGTCATGCTAAATCTGCCCTTCATATTTATATCTC
ATCACATTAAAGTATGTTATGCTTTCTATTTGACACATTTTACCTGTTTT
GATATCTTAATATGGAGCAGTATCGGAGTATTAGCCGATACGTGCTAGAT
CTATCTGATTGGCTATGCTATAAATATCTATATAATCATTGCTTTAATGT
ATCTTTCGACTTAAGTGATTTATACTGTCTCGGCATGGTGACCGATGCAA
TGTCCAAATAACTCATCGGCTGAAACCCCGATGAAACCCTTATTGGCAGT
CAATAGGCAGACTAGAGATTATGGTTTTAAGCATGACTTAGTAGATCAAA
CTTAACTGATGCAGTACTAAGTATGAAAAAAAACACAATATCTCGAAGAT
CAAGCCCTTGACTGATTTTCAGGGTGGTGGATGTCTAAGCTAATCTAATC
TAGCAAGGCGATTTTTTCGATACCGACAGAAACCTTCAAGCGAGAAACAA
CCGATAGAGCCAAATCGAGATGCTAAGACTAGATTAACAGTGACATATGA
TAAATAGGTAGGCAAATATATCATCCAAACCAGAGCAATGTAAATAGCCC
TTTGTTTGCTTGTTTAGTACTGCTCTATTAATACATACCCGCTTTCGTCT
TCTTTTAACAAAATATATATAGTATCACCCCCAACCTCCAACAGGATGGA
TACGGCGGTTTTTTTCCTCGTTTTCTCTTTCCATGTACAATTCTTTTCTG
CAGTCTTTTCTAGTTTTGCGATTTCTCATTGGAGTAGTTCGGAAGATTAT
GTATTTCCTTTTTATTTTTATCAGTAAAACTTGGTTCTCCTTTTCTGTTG
GGAGGACTTGTTTGCTGCTTTGCCCAGTTTGCTTCTAGAAGGCTTTGATT
TCTTCTCGTTTCTTTTTTCTCTCGTATCTGTCGGGAGAACTTACCACTTC
GTTCCATGTGTCAAAATATTTACCACGAGAACTGAACCTTATTAATCTGA
CTGTTAGTGTTCTCTTTATTCCTAAATATAAATACTTCTAGTAGAACACT
ATTCAGAGTGAAGTTGTTACTTACATTCAATTTTTTCCCTATACATCTTA
CCCCAAACACCCTCCCACCTATAATCATCTCTTATGCAATTATTTTTTCT
TCTTTCACTTCAGTCTTTGCTAACTAATCTAAAAATGCTTATATTTAAAA
CGGAGGTAGTAGCCTGTGCTCTATCGCAATTAGCACAATATCATGTGAAA
ACCAAACAAATATTAGGACAATTACAAATTTACCATTTGTTTGAATTGTT
ATTGCGGAACAACAACTAGAAAACTGCAAAAATATACAAGGACTGTAGTT
CGAGTGACATCCTTATAAAATTGAAAAAATCAGTGACAAATTTATAAATG
CCCCAATAATATTATGTGCTGATCATGTGACCAAGTGAGCACATAGCCTA
GGGCAAGCATCCAAACCGATGCCATTAATTAGCACCAATGTGTTTATATT
TAATTGATCAACTGGGAGGTGACACGGAGCACGAAGTAGTAGACCACAAA
TGAACAATACTACACGACATGACAACACAGGCCATTAGAGCAGGTACAAT
AGCAGGCTATAAGCCAGCTATAAACATATTTTAAAGAGATAAAGGAAGAG
ATAGAAGAGCAGTGGGTTACAGATCTGTAGCCAGCTGCAGCACGGGCTCC
AAGACGCAATGTGTGTATGATAGGTGAGACCATGTATTAATAGTATAGCA
AACAACTATTGTATAAATTAGCTATTACATTGGCTATAAATGATTTGGAG
TTGGTAGTGGGCTATACTATTAAACTTGCTCTTAGGCATTAGCACGCACC
AAGTAAAGCCCATCTCAAAGCTACTAGCACGTGCACGGCACAAAGTACAA
AGCACAAAACACATGCACAACACAAAGCACAATATCATATACTACCTCCG
AACCATAATACAACATAATCACATATCGCACAACTATATAACAGCAGTGC
TGAGAGGATGGGAGAGGAAGAACATAGCAGCACAAGAGAGAGATCTAAGA
GGTTGAGCGGAGAGGAGGGGAGAGGAAGGGCGCCTTACATGGACAATAGG
AACTGTGCTGCTGGCTTGGAGAAGAGGACCTGGAGGAGGGCCAATCCATC
GGAGAAGAAGATTTGGAAGCAGCACCATTGGAGAGAGGGAGGCAGCCGCC
ACCGAGATGGTTTGCCCTCTTTACTTGTTCTCTGTTCTGTCCTCGTAGTG
CTATAGCCAAATGGACCGTACGGCATGGCCGGACCCATCATGATAAGGCG
CGGCTCGCAAACGGTGTGCTGGCCCATGTGCCAGGTTATGAGCCCAAACA
TGGCCCAAGATATTGCAGGCCATGTCATGAATGGCACAGGTATGAGTAGG
CTCACGGATCAAATGTAGCCTACCTGATTGGCCGTGACAATTTGGAAAAA
TGGGAATTTTGAAAAATAGGGGGGAGATAGAAAAAATATACTATCTCCAT
TTCAAAACATGAGGATTTCTAGTTATTTGACAAATAATAAGGTTAGTTCA
GAAGATTCCTTTATAGTCACTTCAGTTATCATTTTTTTTGAATTTTCAGT
TATTTACATTCTCTTTGTAGGTAGATTGACTTTGAAATTATTGAAGTGAT
GTGAATTAGAAGAATCAACGCAAAAATCCTCATATTGTGTTATAAAATTT
GAATAGATGAAAGCCTTACATTTTAGAATGAAGGAAGTATAATTAATGAA
GGGTTATTCTGTGTTATACTATGAATCAATTTGTCTTCTCTTGTTTGTCA
ACAGATAATTGAGTCCATTTTTCCTGTATCATCTAGTATACCCATATTTT
ATTTCTAGGAGGGTTTTGTTTCAAAGGGGCAAAATGGACTTTAACCTTAT
CTATTGGAGATTGCTATAAATAAAGAAAAACGAGTTTATTGAAGATATAG
TGTACTAGAGTTTATTTCGTTGATGCTTAATCAATACTACTAGCATATAA
TGAATATTTTCAGTAAATCTACGAAAGGTTTATAAAAGATTGTAACAACT
CCAAACTTCCGGGGCCCTTTGCGTAATTTCCTTTAGCAGCTACTATTATG
AAGTCACTGATAAAAACAATCAACAACCAAATACTCTCGTCTTTTGGACA
GCGTATCGCGAGAGTACCTGAGTCAACGCGCTCTTTGGTTCTTTCCCAAT
TCGATCGTCGCAGCATGGCGACACGGATTCTTAGAATTTACGATCCCATC
ATCACGTCTTTAAGGTACGCAATTCGATCAAAGTAAAATTGTTCACTACT
AGATGCTGGGAAGCTACTGGGTGCTGAAAACTCACGGCAACAGAGCAAAA
ACTCTGGGTAAACATGCTTACCGAGAGCAGCCTCCCGGTAACACACAGCC
GGCAGCTTCACACCTTTACCGTGTGAAGTTTCCTGTGCAGTAGCATTTTT
GTGCCCGGGATGATGCCAAAATTTACCGTGTGAAAGCAAACTCCCGGTAA
CAATCCAGCGATCAGAACAGGAGTACAGATGGACAGAACAGGACGGAACG
GGACGGAACGGGGCATTACCGAGAGGTAGTAACTCACGGGAAGTAAATCA
AAGTTACCGAGAGGAAATTGCTACCGTGTGGGAGTGTGCACGGTAACATG
AGTAATGTTACCGAGAGTTTGTTTGAGATTTACACCCAGTAACGTTGTGC
ACGTGATTTTATATAATATGCACATATTGAAAATAGTACTGCACTAGCTG
ATATGAGGCAAGCAACAGATAAATAAGCATGTTTCATTCAAACGAATTGG
CACCACATAATAATCACTAAACGCAGCAGATCAATAAGCATGTTTCATGC
AAACAAATTGGCACCACATAATAATTAGTGAACATTAGTGCAGATTCTCA
GTGCTAAGAAGAACATGATATGAATATATCCACCAACTAGATACACATGA
TGCCATAGAAACTACAATGGTTCTTACACCTCTCCTAGGGAGGCAATAAA
CACTAGTGGCTGTCTTAACCGGATTGATGGTAAAAATAAACTCCAGTCCT
TTGCCATAGCATTATATGCCTGAAAGTATGAAAAAATAAGTTAGCTGTCA
AATAATATTACAGTACACAGTAGTTTATGAAAGCTCAGTCATGGGCAATT
TGACAAAAATAAATATGTATTTGCAGATGTAGGATATAACAAATTAGCAG
TGTGGCCTCCAATTCAGAAGTGAGGTCTTTACCTTAGAAATATTCATCAT
ATAAGATATCTCTATTGGTGGGATATTCATCATCTTCATTGGATGAGTCA
GCATAATAAGACTCGTCATCATCGTAGTTGACATCTTGAATAGATGATCC
ATTGAGAAGCTCCAAGTCCTTGCCATTGCAAATATCTTCAGTATCCCTAC
TGCTGGCAGCCTCTTCAGAATTATTATCAAAGTTCAGACCAAGATCAATT
ACAAAACTGCCAAGCAGGCCATCTTCTTGGAAATAGTGGACAACATCAGT
GTTGGGGACAAAATCATAATCTTGATCAGTGGGTACTTCTAATCTACCAA
TTGGCTGCACCTTATATACAACCCACCAATTAGTGAGATCTTGTACAGAT
TTGCATGGATATGGCATGTAATACACTTGTGTCGCTTGATGAGCTATAAC
AAATGGCTCAAACTTGGGAAGGATTGATGCATGAGAAACTTCAACCAGGC
CATATCTTGGCGAGTACCTGACTTGGCTTGGGTCAAACCAATGGCAAGTG
AAGAGCACAAGTGTGAGAGGTTTGGTGCCATCAAAGCTGATTTCTATTAT
TTCTTTGATGTAACCATAGTACTCAGTCATTTCACCATTTTCTCCCTGTC
CTATAGTCACCAAACCACTGTTTATTGTAGTTGCATTTGGCCTCTCCTGC
TCATATTTATGTGTCCGAAATCGATACCCATTTACATCATATATATTATA
TAACAAGACTCGAGTGTGGCATCCTCTAGCTATTTGCTTCAAATCATCAC
TCATAGTCTCATCCATCATACTCTACATGTGAAAAAAAATAGGACATAAT
GTGTCCATAAGTTGGGAATGATAGACCCAATACACAGAGTTTTTGCAGTA
ATATGTTTTCATGGGGATTACTTTGATCGGTGGCATGAATATTCATGAAA
GTTTTTTTTGTTCAACAGGTAGTACAACATATATACACACATGCATGATC
TTACAGCAAGCAAAGTAAGGTAGATTTCCTAATCTGATCTGAAAGGATAT
GCATGGCTAAGGACATTGTCATCTTTTTATTCGATGTAGTAATTAAATTA
CTTGTCACCATTTTCTTCAGTTTAAATAAAGTACGGGATAAAGAAATTAC
CTTCTTACAAAACCAAGAAACAAAATTAGGATGATCTCTCCCAGCACCAT
TCTGTAAGATGTTCTCCTGCTGTTGCCTAGTTGGAACACCTCGTGAAGTC
CACTCCTCATCTATAAACTTCCTGCAAGGTAAAAAGACAAGCAGAAGGTA
AAATTACATGCAGCTATGAACAAGATGCAACCCATATAAACTTCATACCT
AATGTAGTCATCCACTTCAGTAAGATTTGTAAGCACGTACAACATGGTAG
CATCCCACTCTTCACCAGTTAAGTGTCTAGGGACTCCTCGGCTAGTAGAA
TCTCCCTTAATAGAGAAGAGACTAAGGGAACAATCAGTGGACTGAGCCAC
ATTGTATCGAGGGACAGGATTATGAATTGTCCGCACTTGATCAGCAAAAT
ATATAGATGTGAAATTTGAGATTTCATCTAGTATGTAAGCCTCTGCTATG
GATGCTTCAACACGAGCTCGGTTTCTAACTTTGCTCTTAAGATACTTTTG
GCCTCTTTCAACAGGGTAGTTCCATCTGAATTGTACAGGTCCACCCATCC
TAGCTTCATATGGTAAGTGAATCATCAAGTGTTGCATTGGATTGAAAAAT
CCAGGTGGAAAGATTTTTTCTAATTTGCAAACCAAAACAACTATTTGACT
CTCCATGTTTTCCATCTCTATGGGATCAAACTGTTTTGCACAAAGTTTGC
GATAAAAGAAGCTCACCTCTGCTAGCACTTCCCACACATGTGTTGGCAAG
TAGCCACGAAACATCATTGGGAAGAGACGTTCCATCATTATGTGGTAATC
GTGGCTTTTTAACCCATTAATCCGCATGTTTTTCAAATTTACTCCTCTCC
TTAAGTTCGACCCGTACCCATCAGGAAATTTCAATGTTCGAAACCATTCC
AATATTTCTTTCTTCTGAGTTCTGTTCAAGCAAAAATCCGCTCTTGGTTT
TACCCATTGACCAGATGGTTGTTTTTGGACAAGGTTCAACTCAGGGCGGT
TACAAAGTGCAGCTTGGTCAAGGCGAGCCTTGACATTGTCCTTCGTCTTG
TCTGGGATGTCAAAGCAAGTATTGAATATTGCCTCAGCAACATTCTTCTC
ATTGTGCATGACATCGATATTATGAGGAAGTACTAGCATATGAAAGTAAG
GGAGTCTCCACAAACTAGACCTATGTGTCCAATTGTGACTTTTGCCATAG
TCTACAAAACCATTTCCATTAGGAGCAAGGACAAGGCTATCTAACTGAGC
TTTTATCTCTCCACCCGAGAGACGACGAGGTGGCTCAGTACTAACAGTAG
TGTTTGCCATAAAAGAGTTTGAATCAGTTCTAAAACTGTGATCACTTGGA
AGAAACTGGCGATGACAATCAAAAAATGAGTACTTACCCCCATATTTCAA
CCTTTTTCCTTGGAGCACCTCCATACAGATTGGACATGACATCTTCCCGT
GCACACACCAACCACGGAATATGCCATAGGCTGGAAGGTCATGGATAGAA
TAAAGGAAGGAGACTCGCATAATAAAATTTGTCTTGGTGGCACGATCATA
TGTCAACACACCTTGCTGCCAAGCATGTATGAGTTCATCAACTAAGGGCT
CCATGAATACACTAATATCTTTACCAGGATAGTTCGGCCCAGGAATTATC
AAACTAAGAAACATGTTGTGCTGCCGCATGCAAATACCAGGTGGAAGGTT
CAGAGGAATGACAAACATAGGCCAGCAAGTGTATGAAGAGGCACCCATAC
CAAATGGACAGAACCCGTCTGTGGCTATTGCTACTCTAACATTGCGCATT
TCCATAGCAAAGGTTGGAAAGTCTCTATCAAACTTCTTCCAGGCTTCACC
GTCAGCTGGATGTACAATCTTGTCAGGATGGTATCGATGACCAGTTTTGT
GCCATGTCATTTGCTTGGCCTGAGATTCTGACATGTATAGCCGCTGAAGT
CTTGGGATGATTGGAAGATAACGAAGTACCTTTCTTGCAACAGTTAATTG
TCTCTTCTGGCCCTTACTGTTTTCGACCTCCACATACCTACTCTCTCCAC
ACTTATCACAGTGTGTCTTATGTTCATTCTCCTTCCTAAAGAGCATACAA
TTTTTAGGGCATGCATCTATCTTTTCATACGGCATATTCAAAGCACTAAG
GAATTTCTTTGCCTCATACAAGTTGGGTGGTAGCTTATGCCCTTGGGGGA
GGAGAGCACAGACCACATTCAAAAGTGCATCAAATCCAGCAATTGATATA
GCATACTGAGACTTCACTGCTAGTAGTCGTGTGGTAGCATCAAGTTGTGA
TACCTGTGTATGTTCGTGGAGAGGTTTAGTCGCTGCAGACAACATTTCAA
AGAAAGCTTGCGCTGTGGGCTCTGGATCTTCCTCCTCAACTGAGACATAA
GCATCTCGGATATCATCCACCATATCATCCATCCGATTGATGTCCACAAC
CCTATCTTCATCTTCAGTGCTTTCACATACCACCTCTTCACGTGTAGGGT
GTGTCTCACCATGATACACCCACACAGTATATTCAGGCCTGAAACCATAC
TTGCAAAGGTGTTTCATCATCACATCTCTTATTTGGGGACGTGTGTTGTT
GCAGTAGTTACAAGGGCACAATACATCAGCACAGCGTGTGTCCCGACTGA
ATGCCATGTCAAGAAATTCTGTAGTCTTCAAAATCCATTCAGCAGTAACC
TCGCCGCGGTTTCGACGGCCCTTGTACATCCAATTACGATCAACTAGCAT
TGTACCTGGTTATGACAAAGTGGCAGAACGATTTTTTTGTTAGGAAATGC
ATGGCTGTTATTTTACTGCAATACTATTCTTTTACTTCAATATTGTCTCA
ATTTTACTTTTGATGACATAGAAATAATACATCAACCTGACAGATAAGCT
GAAACTCAGGTTTTCAGATGTGGAATTTGCAGCAGTTTGATGTGCATATA
TATATATATATATATATATATATATATATATATATATATATATATATATA
TATATATATATATTGTTCCAATTTTTGTTTTCCAATTTGTTTTGACAATT
GAGATCCCCCAAGTACAGCCGAAACATACCTAACCCATGCTAGAACTGAT
CCCAAATCGAAAAGATGATAACTTGAACTGATCCCAAATCGAAAACAATT
TAACTTGAAGGGTGAAAGAGGAACCTGAGGAGAATGAATCTGAGGACAGG
ACTGTTCGATGAGCAGGCAATCCTCGCCTATGCCTGTTGATGCCCTGGCG
GAGCCGACGCGTCGAGGGAGGCAGTGAGGCGTGACGCTAGGTCGATGGAG
ATGCGCGGCTCCCACGGCAACCTTCAACCAGACGGGGCGCGGCGCGACGG
CCGTGTGGCGGTGGCCACCGGCGGCGGCGGCTGTGGTGCGACGGCCTTGC
TGCGGTAGCCCGGCGGCGGCGGCGGCTGTGGCGGGGAGGCAGCGGCGGCG
GCGGCGGCTGTGGAGGGGCGGCGGCGGTGGTGGTGGCGCGGCAGGTGGGT
CTATGAAGGCCGGAGGGGAGGCATGCCGATGCGGATGAGAGGAGTAACCT
AGCCCGCGATTTTTTTGGGGGGACAACAACCCTAGCCCGCCATATTTTTG
GGCGCGTGGTTTCTGATATGCGGGCAGCGATACTAATAGTACTTGGTGCT
TTTTTCCTCCAGATGATGATGATGACCCCAGCCCGATTTAATCCACTAGG
ATTTATTTCTTGTATAATATAGACAAAATTCATTCAATTTTCAAGCTTGG
TCTGAAACTTTTGTTAAGATGTATACTTAAAAAAATATTCCCATATATTT
GAAAAATAATAAACTTTGGCTCTTTAACACTAATGAAAAATCATTTAATG
AACACACGCAATTTTTACTAGCGGATACTAAAAAGCACCGCCTAAAAGGG
ATGACGATCCGTACCTCGGGGGCTCCGCCCCCGCACCCCTGGGCGTCCGC
AGGTGGACAACTAGTATCCTCGGGGGCTTCGCTCCGGCCCAGCCTCCGGC
ATCTACGGGCCTCCGCTTCGCTCCGGCAGAAGCTGGCCTTTATTAAGTGC
AAATGAATATAGATCACAACCCAAGCATATTCTCCCTTAACCCTCATTTA
ATTGAGAAAATATGATCCATAGCATAGGAAAACTAGTGGCTAGCAGAGAA
CTCCCGCCGGCGAAGGCCAAGGTAGACGGGGCCGGTGGAATACAATGCTC
TATGGAGAGGAGTAAGGGCAAATATGACGGGAGTGCTACGAACAAAAGAA
AAACTAGTGGCATGTGGTTCTAGTCTAAAGGTGGAATTTTTTGTGCTATT
TTTTGGTTCCAATCCTTTTTCAGTGATATGGATTGAATTTTCTCCATTCA
ATTCCGCCCTTAACCCTCCAGCGTTCAGCAGCCACAACGAAAACCGGTCG
AATTCCACAAAATTTTGAGGTTTCGATGAGGCTTGAAAGTAAAAGCCGTC
AAAGATTTCGATGAGTTTCATCCAAATTCAAATTTATATTGATAAAAATG
GAAAAAAATCAAATAAAATCTTTTAAATAGTATGATATTTATTGAACCTA
TTGGATACAAATTTTTGAAAAATAAAAATGATGTATTCCGTGTATTTCCT
GAAATTTACATGAGAAAATCTCGGAATCGTAAACTCTAAGGGTGACGGTG
GCCACGGCGGCGAAGGGATCCGATGGAGATAACACAAATTGGCCATAAAA
AACACTTCGTAGTAGTGTAATATATGAACTAGAGAAGTGCATTTGGTAAG
CAAAATTTATTTATTCTTTAAATTTACTCAAATTTTTCTTCAAACTTTGA
GCCTATTTTGAAGGGAATTTTTACCATCCTTTTTGACCTCGCACTGGCAG
GTACCAGTCAAGGGGTATGATTTGTATGTTGGATCTAATTATTAATGACA
TGAGCTTACGCAATGCATGATCACCAATTTTTGCTTAGGCGGAATTCGAC
GGTACACTAATCGGTGTTTGATGTAACCATTAGCCAAACGAACATAACTT
ACAATTCACAAGTTCCAGTGCATGCAAATATAGATGACCAAAGTATGGAA
CTTCCAGTTCACAAGTTCCAGTGCATGCCAACATATATGACCAAAAGAAC
CGAACTTCCAGTTCACAAGTTCCAGCGCATGCCAACATGGCAACATATAT
GACCAAAAGGCAACAGGCAGCCAACCTAAGGCAACAGACACAGCGAACAT
CTACTAGAGTTCCATGTGGCCTAAAGTTCAGGTAAACCTACATAATTAAC
AAAAGACTACTTAGTGAGACAACCACAACCAACAGCTATCCAAGTTCATG
GCCATGACCATCCAGGTCAGTTTAGTTACAAAATATATCCATAGTTTTAG
GAATGTACAACTAGTCCGCTGTCATGCTAAAAATTGACAATTGCACCAGA
TGCAGCACCAACCCCAACATGGTTGGGGCCTGAGTTTCCATTCGAAGCCA
CAGGTCCAGACGAAGCCTGTTTTATATTTCAAACCAAATGATTTAATATT
AGTCCTCTCATAAGTTAAATGGGAAATAATTACTCATGCAAAAGATATTA
CAGACTACCATGTATCAAATACTTACTAGGTGAGTCAACATGACAGGTAA
GGGAGGTGTGCCTGAAGCTGACAAGTCTATGTTCAGCTTACTTTGTATCA
CCTGCAATCCATTTCACATGTACACTAGTGAGTGCGACCAACCCAAAATT
CAAATTCTATAATGATAAAAACACTACTAGCTGTGTCTTATAAGCAATAG
CAAACAAATTCAACTTGACCAAGTAAAGTTATACCACTTACCCTTAAAGC
AGCTTCAAAGAATGCTGATTTCTGTTGAGAGGCTATCTTTTCCAACTCCC
TCTCCTTGCGCTCTTCCTCCCTCTCCTTACGCTCCTGCTCCTTCTCTCGC
GCCCTCTCTTCACGCTCACGCTCCTTCTCCTGCTCCTTCTCCTGCCGCTC
CCTCTCCTTCTCACGCTCCCTCTCTTCACGCTCTCGCTCCCTTGCCTCGC
GCTCCTCTTGTAGTTGCCGCAGAAGGTCTTCAACCTGGTTTGTGTTGTCA
TGATCTGTCCTCAATCTTCTGCGAGGGCGTTGATCATCACGCGAATTGTC
ACCAAACACTGCTGATGAGTCAATGAGTCCATCACCAATCATGAAATGGC
CATGTTTCTTTCCACCACCAGCCATGTGCACAGCGACAGGATCAATGGGA
GAAGTGCGCCAATCATTTTCTGGCCCATGCAACTGAACATAAGCTGCAGC
ATAGGCCTCCTGTTGCAATCAGATCATATCTTAAATTAGTTCTAATGTAA
AAAATGATGAACTATGTCTATGATTCATCATCACTCCTGCTCAACTTGCA
TAGATGATACACGATATAAAATACTCATATATATGCATCAGCACAACATT
TGCAAGTTCCTCCACTTATTCCAATATAATAGCAACATGCTTTGCAAAAT
TTCCAAGTGTATCACCATTTTTGGGGCTTATTGCTAGCTATTCATGCATA
AGTGTTTTGACAACCATTACTGACAACACATAATCATGATAAGTAAAAGA
CACTATCTGATTTGCACCACAAAATATTTAGCACTTACAAGCTTCTCAGC
TACACGCGGGTCACAGCTGAATTGTCCATCCTCTCGATTTTCCCTCCTTC
CTTCTGTGTAGGCCTCTAGTGGAGCAACTGGCCGCTTTTTCTTCTTCTCC
TATATGACATAGAATATAAATTATGTCAGATTTTCTTTGGCCAGAATCTC
CTACATGTTTAAACAGAGATGCACATACCAAATTTTTTTGGTAACGGCTC
AAGTTAGCACTGCCTTGGCGGTGAGATGGCCCTTTCATTTTCTCCCTCCG
TATCCTATGAGCACGTGAGACAGCCTGCCATTTTGGATTACACCACCGCA
ATCGTATCAACTCCCGCCATGCATTTTCTGAATTCAGGAACCACCATGGT
TCTACCTATAGGAGAAGCACAGACATATTCATTAATTACTAATCTATTTA
GCAAACAACAATAAATTATAAATGTTCAATCATATCACCTTTAGGTACTC
GCTCTCTGTAAGATAAGTTCTGCATGCGATTTCTCTGGAAGTGTTCACCT
TCAGGATTTTCCTTTGGTAATTAAGCACAGCTAGGATGCGAATTTCATAA
AACAAGCGATCAACAAGGCCCTTGACACAATTGTGGACAACCTTTCTAGC
TTCTTGTTCTTTTCCCTCTGCCCACCTGAAGTAAAGCTGCAGCTATGAAA
AGTTAAAGGCCTGCTTGACACTAAAAACTATGGTATTCAAATATTGTGGC
ATATCGATATTTTACTATCCAAACAGGCCCTAAACTAGGAAAAATACAAA
TATAATAAAATGTGCGATGTACTCCAAATTAGAGAAGGAAATGTTCACAA
ACAAACCCAGAAGTCTTCCTCAACACGATGGAGACAGCTTGGCAGCCGTA
TTTGATTGCTTCTTGGAGTATCCGGCGCTATCCTGTAATGTTTCCAACTC
CATGCTGGCTCCTCTTTACCCTTCAACGTGACAATGCCAGGGAACCATTG
TTTAAGAAGTAATGTCAGGATGCTATTGGGGACCCTAATGTTGCCTCCAT
AATCATTTGCTCGCCATTGCCTGTGCATATCAACAAACAGGGAGATCAGT
CCTTCATATTCAACATAATGGAAAATACAAAAATAGCCTTTTTACCTGTC
TCCTACTGGAGTCAGCACAGGTTTGTCCTCCTCTCGGGTAGGTTGTGGTG
GCACACGTGTAGGACCACGAAACCAGATTTCCTCAGATGTTTCTTCCTCC
TCCAAAATCTCCTCATCCAAATTAGGAGAATGATTAGGTTGTTGGGAACA
TGAGGACCTTGTACTGCATCTGGGCAAGGTAGCCCCACTCACTGCCTGAT
CTGAACAATTGGAAGCCTCCCTATTGCCTAAGCTCAAGCGCCGCATATTC
CTAGAAAATTAAGGTTTGAAGTATTATATGAAACAGATCAAATGGCAGTA
CATAGCAGTGCCGCAGCAACATGGTTCATGGTATAATAAAATGTACATAT
AAGGTTACAAACAATGTAGCAGTTCAGATGATCACAAAATATGGAACGAA
TCATCCCCATTCAACATCCAGCAACAAGCTAAACAAGTAGGGACGTGGCT
AACTCTCAGCCTAACCAATAATATGCATCTATTGACATGTACAAAAATTT
GAAAACCGTTTAGTCTGACGCTACAAGGACTCTCACCCACATCATTTTGT
AGTTATCAGGGTTTGCTTTTTTATTTACACAGCACTGCAGCTTATTTCAT
AGCGATCATGGTGTTGATATAAACTAGATTTTCAACTGAGATGCAGTCCA
TATAAATCAGACAACGAACTCTTTCTGGATTCAGAAAGAAAAGGACGTCT
ATTTCCCAGAATCAAGAACCATCATTGCATAAGATTCAAGAACCACTCAC
ACACCACGCCGGATAGGAGGATGTAGCTGTGTAATACCTCACCCTGCTCA
GCTGCTTCTTGATCGGGGACTGGGGAGCCTTGCTGCACAGCTTGACGAGG
ATGTACTGGTCAGCGCAGTGGATGCCTGGATGGACGTGGACGTACAGGGC
CTCGTAGATGGAGTGGGATGCGACCCCTCGTCGACCGGGGACGCGCCGCC
GCCCTCGCCGGCCTAGCCGGGGACGCACGGCCGGCCGTGAACGGAGAGAC
CGAGAGGGGAGAAGTGAAGCGGCGGGGGTGGGGATGGGGACAGGAGAAAG
AGGAACGGTGGAACGGGAATCGATCGATTATATAAGGAGTAGGGTTTTGC
TGTGCCTCTTGTTTGGGCCCACAGGTGGGCCGTGGCCTGTTCCCGATAGC
AATTACGCACGAACTCTCGAGAATTTACTGTTCCATGCGCGCCAAAAAAA
ACACCCCGTGCCAAAAAAAAAAAACACCACGCGCCATCCGCCGATTCTGC
CCGCGCCAACGGAAATCACCGCCCGCCAAGCAAAAAAAAAATCCGCGCCA
AGCCACGGTAGGAACGGTGGGTCCCATGGTTACCGAGCGGTTTGGCGTAC
TTTTGGTCTTCCCGAGTTTTTTTCATCGCTAACACACGGTATATTTGCAA
TCTTACCTGGTGCAACGTGATACTCTCGGTAAGTCACCGAGTACTAGCAA
AAACTCCCGGTAACAGGGTGAGGCACACGGCAGCTTCACAAGCTCTGGTA
GTGGTTCTTGTGCTCAGTTTATCGGCGGCTTAATTCGAGGCTTTGACTAG
TCCAATCGTAGCAGATCTGCATATGCATGGTTAATCTTGCTTTTTCTTTA
TGGGGATGGGTGTGGTTGATCCGATCTTTTCTCCCTTTTGTTCTTTGATT
TGTTCACAACCTTCGTTAAGCTATTATTATGATCTCTGAGAGAGAGAGAG
AGAGAGAGAGAGAGAGAGAGAGAGAGAGAGAGAGAGAGAGAGAGAGCCGA
TTGTGTCAGCAGATTTAGATCTAATTAAGATAAACTGCGTTTTGCGGCCG
ATCGAGCTGATTGGTGTGCTTTTCATGGACAGGATTGCTTCTTTGCTGAA
GAACATCAAGGGCGGATTGCTGGACCTACAAGCCATCTTGGCCAGTGTGT
TTGTCCTTCAATGGATAAGCCCTTGGATGTTCTGGCTGCTGCGAGCCACG
AATGGAATCGTCGTTCTTGCTATTTTGCTTGCATGTCTTGTCTTGGTCCG
TGGGATTCGCCGTGGTATCAGGTTTGTATGGGCCTATGGCCAGGTTTGAC
CAAGAATGAATGGATTGTGTGTTTGTTTGGTACCATATATAGTACCATAT
GGCACTTCTGCCAGCAAAATGATACTAGCTTGGTCAACAACATAGGGCCT
ATTTAGATATATTTGGAATGGCAAAACTTTTGGTGGTAAAAGATTTGGCA
TTGCAAAAGTACTAGTTGGTGTTTAGATGTATCCAAAAGTTTTACCTTTT
GCACCTTATTACTAGCTCTCCCTCTCTTATACAACCATCAGCACGGGGAC
CACCGCACTTTTTGGCTAATTTTACTACTCAGAACTAGCAAATAGCAAAT
GGCAACTTGCTACCTCTTAGTACTAGTGTTTAGATCTAAAATAGCAAAAA
GTAGTACAAAACAGCAAATAATTTATCATTTTGGAGGAACTAAACAGAGC
CATATTGATCCTATGTATCAGCAAACTTCACTGCTAGAAATCACAAATTC
CCCCAGGGCTATCCGTACTAGGGAACAAGACAACAAGCCATAGGATCAAT
ATGGAACTGTACCTAGGGACAGTCCAGTGGGGAAGGAATTGAAGAGTTCC
CCTGGGGTCCTTTGTCAAGCATAAGGGAACAGATTATTTCCCCTGGGTTG
CAACTTGCAAGGGCTAGATGAAGTCTACCTTACTACATCTACACCGCACC
AAAAATATCTTACTATATCCGACATAATGAATAACTAAGAAAGACGGAAA
AAACTGTTTTCCCTATTGTTTGGAACAAGTACCGACTTAAGAGTGTAAGT
GGCTAACCCGTTAACCTACTTATAAATCAAATAAGTACGTAACTTGGGTT
CATAGGTTTATCACTTACGCCTTTATACCCACTCATAATAGGGCTACAAA
GCGATATATATTATGTTTTATATATATGCATTTTTTTTCTTTCCTCCTTG
GTACTCATGTATCCTCAAATCAATATTGGACATGTCCAATTTCTTTATAA
TATGAGGTTTTGTGCGTAACATATGATTCAATGTTTTAACTCTTTGTGTG
TGCAGAAAAGCTAGGTATGTGCATGCAAGACATGTTGAGAATCAACGTTT
GACCAATATTAATGAGCAGGACATGCGACCTTGGAGGGCTTTACCTGACA
ACCAGGACCAGGCACATTTACTCCCTCCAACCTTTTCTTTTGACAATGGA
TATCCATCCAGCCTCTGCTTCCAAGATGTAAATGGCCAATCAGTCCCTCG
AACCTATGTCAGGTATTTTTTTCAGTTGTTTTCACCAAAGATTTTTTTCC
TTCAAAACTATATTAAGGTATATTTTTTCTATTTAATATATATTAGTTAT
CAACCTGTAAATAAGAGCGGACAACATACTACAATATGGTAACTTTGTTA
ATATGTAGTGTAGGAGTATACATAATTTAATTATTTATCTACAAAATTTG
TATCAAGTTTACATATTTAATCAGTCATATATGATTCTAACCTCGTGTGC
TACATAATATGTACATATAGACCTTCTTAAAATAGCTCTTGTGATCTCAA
TTCAGTTTCTATCTCAATATATATGTACAGCACACTGGTTAGAACTGTTT
CCTTTTGTTGGTCGTGTCGTGGACTCTATAATTCTGAATCAAACTGAACA
TAGTGATTACAGACAGCCATACAATACACTAGTTAAAAGATATATCTTAT
TAATTTTCAGGTATACCAATTACATAGACTTGATTATTATAATTAAGTTT
TTTCTCTATCAAGGTGTGAATAATGTCTAGGAATGTTTTATTTATGTGGG
AATTTCTAGCCTTTTAACCAGTTAAAATTAATGTGTTGGCTTCTAGGAGA
GCCTCTAGTTAGTGTCAAGAAAGGTATATGACTTGCTAGCCGGAGTAGCA
CATGTAGCTTGCGATGTATATATTCATCCCGTAGTCTTTTATTTGCAGTG
ATAATTTTAGAGGAAGAACCACTTTTGTGAATGACTACCAGACTGTAATG
ATACATAGTTTTTATGTCACTCGACACATATCACTACCGTGGAGACCAAC
ATAATTTGAGATAGGTTACTTGGTGAGCCATATTATGTCATGATAGTTCA
ATAATCCATCCATAGTAAAAATGTTATCATATGCCCGCTGTTTAGGTGGA
AATTTTATCATATTTGCACGCCATGTGATTCTCAACACTATAGATGGCCT
GCTTGTAGCACTGGTATTAATTTGTGACTTTAATTTGCTCCACCTTTACT
TATAGAGTATAATATGGTCACGACCTTTAAAATGCATAGGGTACAATGCA
AACATATGTAATGGCTTATATATAGTAACAGTGTAACACTAACATAATTT
TGTGCCTCGCCATTTCGTTCACATCTTGGTATGTATGTTTGATGATTTAT
GATATGCAATTTTTTTTCGCCTTCTAAAGCGCAAAGTGAGGAGTAGATTG
GATAAATATATATCGATCTTACCTTAATGCATAAACAATATTGTTCGGAT
ACAAGTAATTTTTGCCTCCTTATTACTCACGTACCAGGCCTCAAATCAAT
ATTGGAATGAACAGGTCCCTTGTTCATAGTACTGTAAGGTTTTGTGTGTA
ACCTGATCCAATATTTCTTTTGTACGTGTGCAGAGAAGCCAGGGATGTGC
GTGCAAGACATGCTGAGCATCAACGTTTCACCAGTATCGATGAGCAGAAC
TGGAGACATTGGTGGAGGGCTTTACTTGACACACCATATCTAGTCCCTCC
AACCTTTACTTTTGATAATGTATATCCATCCACCTATGAAGCACTGATAC
GGCAAAGCAGGCGCGTGTCTGTGTCCGACACGCGATCGGATACGGACACG
TATCGGACACGGCCGGATACGTGTCCGGGACGTATCGGTATTTATCTTGA
TTTTAAAATAAATAAAATAATTCCTGATACGTTTCCGATACGTTCTGATA
CGGTCCCGATACGTTTAACCCTAATATTCCGCCGGTACCAAAACCCGCGC
GCGCGTGGGGAGCATATCCACCCAGCCTGCGTCGCCTCTCAACTCTCACT
CTCGCCTCTCTTCCCCAACGCTCCAGCGCCGCCGCCGCCCCATCAGCCAT
TGCCGCCGACGGGCTGCACCGGCGCCGCCACGCTGCTCTCCACCTCCGAC
GCTGGCCCAACACTGTCACTACCAACGCCCCTCACGCGCTCCAGTGCCGT
CGCTGCTGCCGGGCTGCCTCGTCAACCGTCGCCGCCGCCGAGCTACGCCG
GCGCCGCGCACTGGGCTGCGCCTCGCCGCCTCCTACTGTGACGTCGGCAC
AACACTGTCGTCGCCGATCTGTTTTCCTGTTCGTTCCCTTGTTGAGGTGA
ATAATAAATCCCCTCTTTTAGCATTCTATGCACTGCAGCAGAGCAATTCT
GCAATGCTCTTCTTATTTCTTTTAGAGTTTTAGTGGATCTGCAAGAATGC
AATGCCCTTCATCTTTTCTTAGTATAAGTACTATCTTCTTTTTGTTAGAT
CCCATGGATTATCGAACTGGAAGCTCAAGTGCTAGTGCTAGTGCATCTAG
CCATCCTAGTGGTAGTCCGGCTCCTAATTCTGCTACTGATTTATCAAGAG
GAACTAGTGGTCCAGCAAGGGCAAGCAACCTCTTGAATGCTTGCCGTGTG
ATTCCTCCCAATGACAATGAAAACAAGCCATTGTGGAGGTATGTTGAGTT
AATGGAGAAAACAGGTAAAGGCCAGGGAGGGAATGTAAGGTTTAGATGCA
GGCTTTGTGGTAATATTATGCATGGGAGCTACTCAAGAGTTAAAGCACAT
CTCTTGAAGGTGGGATCTAATGGTGTAGCTCCCTGTCCAAAGGTAACAAT
CGATGTTCTTAGTCAACTTCACGATGAAATGGCTAGAGCTGTAGCAGTTG
CTGAAAGGAACTTGCCTAAGGACATCCCACTGCCAGCAGAGGGCGCGAGT
AGGGGGAAGAGAAGGGCTGTTTCAGCTATTGAGTCTAGCTTCAATTCAGA
TACTCGTTCCAACCTTGATGCTTTGATTGCGAGAATGTTCTACACAGCAG
GTTAGACTAGAGTTTAGTACGTTTTATTAACTCATACATTCTCATATTTG
TGTTACAAATGTGACTAATATTTGGACATTTGGTTTGGTCTGTAGGCATT
CCTTTCAATGTTGCAAGAAACCCATATTTCAGGAAGGCTTTTATGTTTTC
TTGCAACAATGCTCTTGGGGGCTATTCCCCTCCAAGTTACAACAAGCTAC
GAACTACTCTTCTTGTTCAAGAGAAGACACATGTTGAGCGGTTGTTAAAT
CCCCTTAAGTCGACATGGCCTGTAAAAGGTGTGAGCATTGTGTCCGATGG
GTGGTCTGATGCTCAAAGGCGTCCACTCTTGAATTTTCTAGCAGTGACAG
AAGATGGGCCAATGTTTTTAAGAGCAATCAACACTGAAGGAGAAATTAAG
AGGAAGGAATATATTGCTGAGAAGATGATTGCAGTCATTGAGGATGTTGG
ACCAAAGAATGTGGTACAGGTTATCACTGACAATGCAGCTAATTGCAGGG
CTGCTGGGTTGATAGTTGAACAGAGGTACAGCCACATTTTTTGGACGCCG
TGTGTTGTCCATACCTTGAACCTGGCCTTGAAGAACATATGTGCAGCCAA
GAGTTCAAGTGGGGATGCTTATGAAGAATTTCAGTGGATCACTGAGGTAG
CAGCAGATGCTTCTTTCATAAAAAACTTCATCATGAACCACTCAATGAGG
CTCTCCATGTTCAATGAGTTCAGTAAGCTAAAATTTCTTGCCATTGCTGA
TACAAGATTTGCTTCTACCATTGTAATGTTAAAGAGGTTCCGTGCTATCA
AAGAATCTCTAATCTTGATGGTAGTGAGTGAAAAATGGAATTCTTATAGG
GAAGACAATCAAGTTCAAGCACAGCAAGTCAAAGAGAAGGTTCTAAATGA
CGTGTGGTGGGATAAGGTGCAGTATATCCTAGATTTCACTGATCCTATCT
ATTCCATGATTCGTGCAGCTGACACCGACAAACCTTGCCTCCATTTGGTT
TATGAGATGTGGGATTCAATGATAGATAAGGTGAAAAAAATAGTTTATCG
TCATGAAGGGAAAGAACTAGATGAGCATTCCTCCTTTTTCTTTCATGTGC
AAGAGATCTTGTACTCTCGATGGGCAAAAAGTAATACCCCCTTGCATTGC
TTGGCACACTCACTGAACCCCAAGTAATGTTCTGCTTCTACTTTTAAATG
TTTGTTTCCATAATTTGTAGTCGTTGTTAGCCTATTAATTGTTTTTATAA
AATGTAGGTACTACTGCGAAAGCTGGTTGGCTGAGGTTCCAACCCGTGAA
GCTCCTCACATGGATGCAGAAATTTCAGAAATGAGAAACAAATGCTTCAG
AAGGTATTTTGCTGGTGATGAATTAAGGAAGATCAAGCAGCAGTTTGCAG
ATTTCTCGCTGTTTGGAAATGGGTTTAATTCCTTTGACTCAATCGAGGAT
AGAGCTCATTTGGATGCAAAGCAATGGTGGGGAATTTATGGTAACTCTGC
CCCTGAGTTAAAAAAGTTGGCGCTAAAATTACTTGGACAACCAACATCAT
CATCTTGTGCTGAAAGAAATTGGAGCACCTATGGTTTGATCCATAATTCA
ATGAGAAACAAGTTCTGTTCCTTCTCTTACTTAGTAAATTTCTTGTATGT
TTGAAATGCATGGAACTGATCAGTGACTACAATTGCTTTATTGTAGGCTA
AACCCTGGACGTGCTGAAGATTTGGTGTTTGTGCACCAGAATTTGCGTCT
TCTTTCCAGGAAATCTGAAGAGTACTATACTGGTCCATCAAGAATGTGGG
ATGTTGGAGGAGACAGCTTTGAGATGTTCGAGGGTGGTGCTGATTTTCTT
CAAGAAGCTGCTCTTTCACTTGATGAGCCTGACCTTGAGAGGGTGCTAGA
AGATCTTGGTGCATTGGATCTGTCTGCTGATGCTGGACCTTCAGCCACTT
CAGTTACCATGATTGATACAAGCAGCAATTAAATTGATCTACCTATCTAG
TTATTATTGAATTGAACTTAGAGTCCTGAACAAGTCTATCGGTCTATCCT
AATTATTCTATTTGTGGATGTGAACTTGTTATTTATAAACTAGTTGTGTG
CCCGTGCCCTGTGGGCTGGATGTGAACTTCTATGGTCATTGCGAGTTTGG
ATGTACCGTTGAACTATTAATTTGTGGTCTATGCACTATTTGTGGTCTAA
CACTTATTCACAATCTATTTTTGCCCTGTTCAATTTACTACTTTTCTGTA
TTTTTAATTTTTATATATATATATTAGCGTATCCCCGTATCCTCAATTTT
TTGAAAATGTCGTATCCCCGTGTCGCCGTGTCGTGTATCCGTGTCCGTAT
CCCCGTATCGGGGTAACATAGCCATCCACCCTCGACTTCCAAGGTGTAAA
TGGCCAATCAGTCCCTCCAACCTATGTAAGGTATCTTTCATTCAGTTTTT
TTTTTACCCAAGTAGTTTTTTCATTCCTTCAAAACTACTCCATCCTTCCC
AAATTGATCATCATATAACCGCATGGACACGGATTTCATCATAATATAAT
TAATTCAGCATGGGAGAATGTGTGCATGTTAAAGTATAATTAACATGGTG
TTTTAATCGATACATGTATTATGGGAGAATGTGTGCATGGTATCTTGATT
GATGTGATTTAAATTATGATTGGTCTTGGTGTATAAACATATATGATGAT
CAATCTGGGAATGAGAGAATATGTCAGGTTTCTTTTTCTGTTCAATATAC
TAATCATCAACCCGTGCATAAGAACAAACAACATACTACAATATGACAAC
TTTGTTAATTCGTAGTATAGGAGTATACATGATTCAATTCTTTATATATA
ATATTTATATCAAGTTTACATATGTAATCAATCATATGAGTCTAACCATG
TATGCTAGATAATACTCCCTCCATTCTAAAATATAAGGCACAACCACCCT
AGACCTAAAGACCAAGAAACAATTATTATCACCTCTTTATTTGAATAATC
TCAACTAATACAATACATGCACCCAATAGAATTAAGCATCTTGATTTAAA
AAATAATAATCTATGAAAGAGAATGTGCTATTAATTGTTATGCATGCATG
CACGCTTTATATTATGAAATACCTTTAAAAAGTAGTTGCACCCTATATTT
TGGAACGGAGGGAGTATATTCTTAGAATAGCTCTTGTGATGAATTTGATT
TTATCTCAATATGCATACTAGTTAATTAAAATATTTTATTTTTGTTGGTC
ATGTCATGGACTCTATTATCCTGAATCAAACTCACCATAATAATTACCGA
TAACCATACAATGCACTAGTTAAAAGATATACCCTATCTGTTGGGTATAC
CTATTACATATCTAGACAGGATTATTGTTATTAAAAGGAATTTTGTTTCT
CTCTATTAATGTGCGATGTCTAGGAATCTTTTATTTGTGTGGGATTTTCT
AGTGCTTTTAATCATATAAAATTAATGCGTGAGCTTCTAGGAGAGCCTCT
AGTTACTATAAAGAAATATATATGCCTTACTAACTAGAGTAGTGCATTTA
GCTTGCGGTATATATGTATTCATCCAATAGTTTTTATTTGCGGTGATAAT
TTTAGAGGAAGCTTTGTCGTTGCTGAAACAAATTGAACATTATATTATGA
CTACTAGCTAGGGTGTAATGGTGGTATGACACATAGAACATAGTTCACGT
GTCACATCGATACGTTTCACTATACTAGAATCGTAGATCGATGAGACTAG
TAGATAATGGTCGGAGACAGGTAACTTGGTGAGCCGTATTATGTCTATGA
TAGTACAATCATCGAAGATATAAATTATCATATAAACTCTGTGTAGTGGG
AAATTGAATGTTTTCCCTCAACACTCACTACTAAAGAATAGATTTTTGCG
TGCGGATATTTCAACCGTCTGTAAGTAAGTGTCTGCAAAAATCACTATTT
TTGCGTGCGGGTGACGCACCCGCACACGAAAATCGATTTTCACCTGCGGG
GTGGTTATGTCGCCCGCACACAAAAATGAAAAACCGAAAAAAATAAAATC
CAAAAAAACAAAACCCTAAGTTGTCGCCGTCGCCAGTGCCGTAGCCGGAT
CCGTAGCCACCCTACCGTCCGCCCACTGCCACCATCGCCTGATCCGGGGG
GGGGGGGGCAACTGCCTCCGCCGGTCACCCACCGCTCCCGGTCGCCCGCC
GCTGCCGAGCTCGCCGCCACGCGCACGCCGCTCCCGGTCGCCGAGCCCGC
CGCTCCCACCTGCCGCCGCTGCGAGCCCACCGCTCCCGCCAGCCGCTGAG
AGCCCGCCGCTCCTGGTTGCCCGCCGCCGCCGAGCCCGCCACCGGAGGAG
AAGGAGAAGGAAGCGGCACCGGAGGAGGAGGAGAAGGTGAGAGAGAGAGA
GGAAAGTGAGGAGAAGAGAAGGGGGAGAGAGAGGAGAGAAGGGGGCCAGG
GGGAGAGAGAAGAAAATTTAAAATTTTTTGAATAGGATGAGAGGGAACGA
GTATTTTCATGTGCGGGTAGATTAGGAGGCCTGTTAAGTGACCCGCACAT
AAAAATTGATTTTCCTGTGCAGGCGACGGCCCGGCTCTGGTCCCCCTATT
TTTTCGTGCGGTTTCACTTACGATCCGCTAGTAAACAAAACGGTTCGACG
TCCAGGAAAATATTTTATGTAGTAGTGACTATAGATGGCCTGCTTTTAGC
ACTACTATTTGTCACTTTATTTTGCTCCACCATTTTTCATATGTAATGGC
TAATATAGTAACACTAACTAGTAAGATATTTTTGTGCCTCGCCATTTCGT
TAACATCAGGTATGTTTGATTACTTACGATATGCAATTTATTTGCCTCAT
ATAGCGCAAAGTAAGAAGCAGATTGATTATATATCGATCTTACCTCTATG
CATGAATAATGTTCAGATGCAAGTAATTTTTGTTCCTCCTTATTACTCCT
GTACTCTTAAATTAATATTGGAATGAACAGGTCCCATTTCTTTATAATGT
AGGGTTTTGTGCCTATAATCTGATCCAATATTTTGTTTTATTTTATTGTG
TGCAGAGAAGCTAGGAATGTGCACGCAAGACATGGTGAGCATCAACATTT
GACCAATATTGACGAGCATTACAGGAGACATTGGAGGGATCTTCATGATA
ACCAGGACCTCCCATATTTAGTCCCTCCAACCTTTTATTTTGATAATGGA
TATCCATCCAACCTCTACTTCCAAGATGTGTATGGCCGATCAGCCCCTCC
AACCTTTGTCAGGTATGTTTCGTTCATTTTTTTTTTTGCCAATGTATTTT
TTCGGTTCCTTCAAAACTACATCAGGTTTTGTTTTCCTCTTTAATATACT
AGCCATCAATCTGTGTGCATAAGAATGGACAAGTAATTTGTTAATTTGTA
GTGTATGAGTATACATTATTCAATTCTTTATCTGTGACATTAGTATAAAG
TTCACATTTTTAATCAATAATATATTATTCTAACCTCTTGTGTTAGATAA
TATGAACATATATATAGACCTTCTTAAAATAACTCTTGCAATCAATTCAG
TTTCTATCTCAGAATATATGTGCAACAGCTGGTTTGAACATTTTCTTTTT
GTTGGTCATGTCATGGACTCTATAATTCTGAATCAAACTCAACGTAATAA
TGATTGACAACCATACAATAATATACTAGTTAAAAGATATACACTATTCT
TTGGGCACACCAATTATACATAGACTTTTTAGATAATGGAATAGAGCATC
CCGACCTTTGCTCAAAGAGCTACAACCAATTATTACAATCTCACACTCAA
AATGAGTGAAGTTCAAAGAAACTTAAAGGATGAAACCAACCATCAAGAAG
AAACAACCTAAAGACTGCCAACCCAAGATAAAGAGTACACAATTATTGAA
TTCTGTTTGTGAACCTCCATCCAAAATTGACAAAAAGTTGCATAACCGTT
GTCTCAAGAATACGGCATGCAGCCTTTAAAAGCTCACTATCTTCCTCACA
CTTTTGTAGTTGTGCCCAAGACCGGAGCCAATGTGTTGCCCTGAAAACTA
CCTGCATATATGAAATAGATGGTGACTTGTCAAAAATGACATAATTCCTA
CTCAACCATAGAGCCCAACATATAGCAGATGCTCCTATGAGAATAAGTTT
TCTTCTTTTTTTGTCCACCCCTAGAAGCCAATTATCAAAAATATGAGATA
TACCTTGAGGAAGGTAAAGACAAAAAGAAAACTGAACTGCTCTCCATAAA
AACTTTGCATAATGACACTCCACAAAAAGATGTTGAATAGTTTCATTTTT
CATACAGAAACAACATCTCAAGCTACCATTCCAATTCCTTCTTGCCAAAT
TATCTTTAGTTAATACAACCCCTTTAAGCAAGTACCACATGAAGATCTTG
ATCTTAAGAGGCATCCTAAGTTTCCAAATAATCTTGTTTCCCTCAATATA
ATTATTGTTTATTAAGGCTAAATACATTGTCCGAATAGTAAATTGCCCAT
TTTGATGATAATTCCATCTAAAACAATCATTCAGTTGACTCAACTGAATA
TGCACAATAGAAGCACACAAGTTATGCCAATGTGCTAAATTCTGCCCAAC
CAAAGCTCTCCTAAAAGAAACATTCAGCAGAACAGATCTCATAACATTAG
CAATTGAAGAATTCTTCCTTCGAACAATGGCATATAGAGACGGATACTTA
TCTTTAAAAGCAACGTTACCTATCCATTTATCTTCCCAAAATCTAGTTTG
TTCCCCATTATTCACAATCCAGGAACCCATATTCAAGAAAGTATTTTTAA
CTTTCATGAGACCTAACCAGAAATGAGAATCCCCTAGTTTCCTATCAACT
TGAGTTATAGAATGGTTAGAGAGATACTTCCTTTTCAATAAGTCCTGCCA
AACCCCTTGCTCATTTATTAACTTGTACAACCATTTACTCAAAAGACATT
TATTTTGGATCTCTAAATTATGAACACCTAAACCCCCTTGGTCTTTGGGT
TGACAAATTATATCCCATCTTGTCAGTCTATATTTTTTTCTTATGATCAT
CACCTTGCCAAAAGAAATGTGATCTATAATAATCAATTTTTTGAAGAACT
CTCTTTGGAATCTCAAAAAAAGATATCATAAACATAGCCAAACTTGATAG
AACAGAATTAATCAAAACCAATCTTCCCCCCCCCCCACAGACATATGTTT
ACCTTTCCAACTACTAAGTTTCTTCTCAATTCTTTGTTCGATAATCTTCC
AATCTTTATTGCCAAGCTTTCTAAAATGCATTGGAATACCGAGATACTTA
ACAGGAAAAGAACCTAGCTTGCAGCCAAAGATATTAGAATATTGATCATT
ATATTCCTTTGCTTGACCAAAACAAAATAATTCACTTTTGTGAAAATTTA
TTTTCAAGCCAGATAACTTTTCAAACACTCTTAAAATCAATTTCAAATTC
TTGGTTTCTTGTAAATCATGCTCCAAAAATATGATGGTATCATCAGCATA
TTGCAAAATAGATAAACCATCATCCATTAAATGAGGTATTACCCCACTTA
ACAGACCAGCATCTTTAGCCCTCTTAATTAGTAAAGCTAGCATATCAGCC
ACGATATTAAAAAGAATCGGAGACAGAGGATCTCCTTGCCTAAGCCCTTT
ATAGGTTTGGAAGTTATTTCCAACTTGATCATTTACTTTAATACCAACAT
GACCACCTTGAATGAAAGAAGCTATCCATTGACACCATTTAGGTGAAAAG
CCTTTCATTCTCAATGTCTGTTGAACAAAAGACCATTTAACCTTGTCGTA
CGCTTTCTCAAAATCAATCTTAAAGATTACACCACTTTTATTTTTACGAT
GCAATTCATGTATAGTCTCATGAAGAATAACAACCCCTTCCATAATATTT
CTCCCAGGGATAAAAGCAGTTTGAGTAGGGCTAATTACCTTTTGAGCCAC
TCCAATAATTCTATTAGTAGCAACTTTGGTAAAAATTTTAAAGCTAACAT
TAAGTAAGCAGATAGGCCTATATTGCTGGATTTTCATGGCCTCCATACAC
TTAGGCAAAAGAATGATAGTACCAAAATTAAGAGAGAATAGAGGCAAAGT
ACCATTATGAAACTCTTTAAAAAGATCAAACAAATCAGATTTAATAACAT
TCCAAAAAACTTGGTAAAACTCAGCTGGAAATCCATCAGGACCCGGAGCC
TTGTTATGTTCTATTTGGAAAATTGCCTTTTTAATTTCATCCTCAGTAAA
TTCTTGTGTTAAAGCTTCATTCTCCAATTGAGATACTTGAGGAATGTCAT
CAATTTTATTTTCATCAAGTTGTAAACCGGAATCATCGGGAGGACCAAAT
AAACCTTTATAAAAGGTAGTAATATGCGATTTAAGGTTCGCATCACCATT
TATTACTTGGTCACCGTCTTGCAATTGAAAAATTCTTGTTTTTCTATGCT
TACCATTCGCAACCAAATGAAAATACTTAGTATTAGAGTCTCCCTCCAAG
ATATCTTTAGACTTAGCCCTCTGGTACCACTTAATTTCCTCTTCTCTCAA
AAGCAAAGATAATCTATTTCTATAAAACCATCTAATATCAATTTCCTCCT
GAGTTAATAGAGTGGATTCAGCTTTTTTATCAAGCAAGTCCAATTTATCT
AATAACTCTTTTTTATCTTTTTTGTAAATCCCACTTGTATGTTTAGCCCA
TCCCCTCAAATGTTGTCTTAGACGACGAATTTTTGCCTGCCAACGCTCCA
TCGGAGTATTACCTTCAACTACACTAGACCATATCTCCTTTACCATATCA
ACAAAGCCATCCTGTAATAGCCAACCTAGCTCAAATTTAAAGCTTTGTTG
AGCATTATTCGGAGATGACGAATTTGTATTTAGGAGTAAAGGAGTATGAT
CCGAAATATCTCTATTAAGAGCAAACACCGAGGAAAGTGGAAATTTATGT
TCCCACTCCGTCAACATTAACACCCTATCAATTTTCTCATAAGTTGGATT
TGAAAGATTATTTGCCCAAGTAAAATTCCTACCAGACATTACTAACTCTC
TAAGACTCAAACCATCAATAATAGCATTAAAAAGGAAGGGCCATCTATCA
TCATAATTATCATTAATTTTTCATCAGGACTACGAAGAATATTAAAATCA
CCACCAATTAGAATTGGTAAGGTTTCATGACTGCACACATTGACTAATTC
AGCAAGGAACTGATCCTTATACTCATTTTGAGCCGGTCCATAAACCAAAA
CCAAAGCCCATTTAAATCTATCAACTTTATTACATATATGAAACTTGATA
TAAAAATCACCTTCATCAATTAAACCAATATCAACATTTAATAAATTTAC
ACCTAAAAGTAATCCACCAGACCTCCCTCTAGGAGGTTTGCAATGCCATA
AAAACTCTTTACCAGCACAAAGGTTTTTAAGTGCAGCAGGAGTAAAATCT
TTCTTAACTGTCTCAGATAACGCAATAAAATCAAGTTGATGTTCTTTTGT
AAGATCAGAAATAAATTTATGTTTTTTTGGGTCCTTAAACCCATCACAAT
TCCAGAAAACACCTTTCATTATCTCCGAAAAAAACTGAGCATTGCATTAT
GATTATGATTTTGTTTTTTTTCTCTATTAAGGTGCGAATTTCTAGAGATC
TTTTACTTATGTGGGAATTTGTGCCCAACTACCTTAAATCCTATGGACTG
AAACATGCAAAAAAAAAAAAAAACCTTGTAGGAATGACTGTTTGGATGTA
ACGCATGAAAAACACATAAATAATAGGAGAGAGATAAACACAAAGGATAT
TTTTTTCAAGAAGTTGGACCTCATGAAAAAATTCCTCAGAAAATCCATGT
TTTGTGTTTTAATTTTGTGTATATATATGTATCAAATACTTTTGTGTTTT
AATTTAAAAATGCGCACTGTATAAGTATCTAGGCATGCATTGGCATTGCA
TATACGGCAAAGGATTATGGTAAACCTGATAGCATGCATGTTTTGTTTTT
TTTGACAGTGCAGTGCTGATCTGGGTGGATTTCCTTGGCAGGGTGATTAC
TTGGATGCTGCAGCAAGTCTTGGATGACATCAAGGAAGGGATTGTGGTCG
TATGGATGATTTTCTCCAAAGTTCTGGAATTCAAAATAATGGGTGCGTGC
TTGCTTTGCCTCCTGACATTCTCAGTGAATGGTGGCGATGGAGTCCAGCT
TGCCGCGATGCTCAATCGTCCTGCGATGAAGTGGATGCTGCGATTATACG
CTGGAAGAGTCGTTGCTGAGGTTTTGGTGCTTACCAGCTGCTGGATCAAG
ACGAAGAAGAAGAAGAGATCGCGTGCAAGCTCGTCGCGTCCTTTCGAGCT
ATCCCCAAAAGTCTATGTGTTCTGTGCGGGCTCCTCCTCCTCGTCGTCGT
CCTTTGGTGCTGGAGGGAGCAACAGTAGTGCTCTGACATTCATCGTCGAT
TCTGGAGCTTCTTACCATGCCACGGGTTGCAGGGAGATATTCTTGGATGA
CTTCCAGGACGAGGCACTTGATGAGATCGGGAACACCATCAAGGCGGCGA
ACGGGTACGCAATGTCGATACGAGGACGTGGATCCATCAGCCTTCCTGGG
ATCACGCTTCCCAGCGTCCTCTACGTGCCAGAACTCCGCGTGAACGTGGT
CTCAGCGTCCCAGCTCACACAGATGGATTACTATGTCAGGTTTGACAGGA
ACGGATGCCTAGTAAGGGAGGTCTGCACGGAAGCAGTGGTTGGCCGGGGT
CGGCTGACTTATACTGACATGTTATATCAGATGGAGGCTCTGGAAGTTCC
GCTTGATCGTAGCCGCTGCAAATTCTGCGAACTCATCTGCCAAATGGATT
AGGCTCTGCTTAGTTCCTCCAAAATGGTAACTTATTTTCTGTTTAATACT
ACTTTTTATCATTTTGGATCTAAACATTAGTAGCAAGAGGTAGCAAGTTG
TCATTTGCTATTTGCCAGTCCTGAGTAGCAAAATTGGCTAAAAAGTGCGT
CAGTCCCTGTGCGGATGGTTGCATGAGAGAGAGAGAGTAGTAATGAGGTG
CAAATGGTAAAACTTTTAGATGCATCTAAACACCAACTAGTACTTTTGCA
ATGCCAAATTTTTTGCCACCAAAAATTTTGCCATTTGTCATTTGCCATTC
CAAATGCATCTAAATAGGCCCTTAATACATACATACATACATACACACAC
ACATATATATATATATAGACACACACACATATATGGAGGTTTTGGAGAAA
AGTTAAGATGAGACCTCTCATAAAAATTTTCCTTGGACTTCATCTTCATC
TCATTTAATTCGATCCTATGATTCTCAAGCAGCCTATCCAAACAGTTGTT
TCTACCATTTCTCTACGTTTGTTTGCATGCATTCGTACCAAATTAAATTG
TATGTTTTTTCCGATCCATATGTATGATGTGTTTCTATCATTTATATGTT
CAAAAGCAGCGCGTACGGAGATTCTGAATAACTCTGGCTCTTACTTCCAT
GGTTTCATCAAGAGTTTGTTTGGTCTTCTACGTTTTTCTGTGCATTAGTG
CAGTGAAGCTTCAAATATTAGAATTGAGCAAATGCAACTGATGTTTCACG
AGTAGTCGATTGGAGGAGAAGATTTGTCTCTTTTTTACACATGCTTCCTG
AAAACACTAAGCTGTGTATTTTTTAGAAATTTTTGTATAAAAGTTGTTTA
AGAAATCATATTAATTCATTTTTCAAGGTTAAAATAATTAATATCTAATT
AATCAGGTACTAATGACTTACCTTGTTTTATGTATCTTCTTTTAATCTTT
TTATTTCCTCTTCTCTCAAACACATCCTAAAACGAATGTGCTAACATCCG
CACTCACTACAAGGTTGAAAAAGCTTGGCACACGAAAAATGGAGCAGAAA
TCGCTCGAGGATTTCCCGACTACTGCGTTGTGTAAAAACTTTCATTTACT
CCTAATAAATAGAATGGTGTTATTCTTTTACGTGTTCGTAAAAATGACTA
CTTCACCCGGAAAGACTAAATTCCAACTGTGTGTTTCAAAGCTATCGCAA
ATACATTATGGAAGTGGTACTTCTTATGTGCTCTAGCAGATACACCAGGT
GTGGACCCACGGGAGGGTTCCCAGGTAGGCACCGGCGTAACCAAAACTTT
CGGTATGCGCTAGCAGGCCTAAACTTCAGGTTGGTGCCCGTTGCCTCACT
GTCTTGACTAGTCCATGAGCCCAATAAACAAGAGGTCCACTCCCGCTCGC
CCACAGCCCAACTCCTAATATCATCTCCAACACTCTTGCTATCTCACCCT
CCAAACCAAAATTTGACAAGTTTGGTTCAAAATTATACTCCAACAGACTT
GCTATCTGGATGGCCAAGCCATCGGTAGGCCAAACCGGCTGTCTGGCTAG
CCAAAGCTAGCTTGCCATCTGTGGGACCCAACTCTGCTTCCCCTCTCTCT
CCGCACGCTCTCCATTCGAGGCGCGCAGCAGCATCCCGGTGTAGTCGTCG
TCCCGTCGCTCAGTGCCGACGTCGTCATCGTCCTGGCACCCAGTGCCGAT
GTTGTTGTCTTCCCGGCGCCGCCGTCGTCGTCATCGTCCTCACGGTGCCG
CCATCGTCATCCTCACAGCGCCGAGGATGGCCACATTCCGCCCAGTGGCC
GCCGCGGAGGCGGAGGAGTAGTCGCGGCGGTGGCTGCGGCGGAACGCCTG
CGACGCAGATCTCAGCAGCGACGGCCTCATCTCGGTGTTGGATTCGGACT
CACCTCCCTCTCTCTCTCTGCTACCATCATCGCCGAGGTCCAACGCCTGC
GCTGATTTGCCACGTCCACGTCTGCCGCCTCCCCGCATCGCCGTCCCGAC
GTTGCTCCACTCCCCAGCAACGCCTTCGCTACCTCCGCCATCACCGGATT
CGGGGTGGGGGGGCACGACCTCCGCCGCCTCCGCGTGGCCTCTGACCCCG
CGCGTATTTGGCCGGTTGTGTGGCCTCCGCCTCCGCTCCATGGGCCATCA
TTGAGGTAGCCGTTGCAAGCCGCCGCTGCCATCGCCAATCACCGCGCGGT
CGCCGTCGCACACTTGCACGGGCCAACGGAAGAGGAAGAGGAAGAGGGAG
AGAAGAGGAAGAGGGAGAGAAAGAGGAGGAAGAAGGGGTAGTAGAGGCTG
ATGTGTAGATCCCAATGTCATAGGCTCATAATGGAGAGTGTAGATGGAGA
GACTGTTAGAGTGAGGTATGAGTTTGGCTTGCTAAATCAATTGGAGAGCT
GGCTATATGGGTATTTAAAGAGTCCGATTTGAAGAGGCTGTTGGAGATGC
TCTAACTCGTATTGGCGGCGGCCTTGCGGCACTCAGTGATTCGGAGAACA
GGTTGCTTTCTTCTCATCGATTCCATCTCAAAATGCGGGACGCCGGCACC
AGAAAATGAAGAGCATACAGTTGCAATTGGATCGAGATACTAGTAGCTGA
ACTGGACGCACAAGGGACTTTTTCCCCATGATTTAATGTAAGTAGTGCTC
AAATCATCTTCAACCGTATTGTCTAGTAAGTCATTCTAACATTGCTCACA
TTCATCTGGATATTAATGAATCTAGAAATATAATATATCTAGATTTATTA
ACATCTAGATAAATATTAGCAATGCTAGAATGACTTATATTATGAAATAA
GTTTTATAAGCTGCATGCCAACGTACCTACGACTCACAGCCATCAAGCCG
CCCAAGAAGCTCTTGTTGGACACTGACAAATTAAGAGAGGAGAAAGTTTC
TGTGTACAGGAGACAGAATTAACTGGATGAAAAATGCAAGGTGAATTGGA
GGCAGTGATGAACCCATAATAAAAATTACCAGGGTCCAATACATACTAAT
TACTAAATTATTTACTGATTTAATAGTTACATAACATAATTTAGTTAGAA
TTGAATAATCTATCCGATCCTATGACCTCTTGAAGCTCAACATAGGCACG
CCCCTGATTGGAGGCGTGTATGCTCCCCAACAAAAACAGGAGAGCTGGGG
TTCCATGTCTTGAAAAATTCGCCATGCACTATGTCTCAATGAATGGTTAT
GGTACGAATAAAACAGCCTCAACAAAGCCCTGGGTAGGCACGTCGTGCCC
TTGCGACGTTTGACCCTGTTCTAAACAGCTATTGACCTTAGCTACTTCTC
ATTTTTTATTAGCACGTTTTTAAACTGTTAAACTTTATATATAGTAGGTT
TTTAAAAAATCAAATAAATTTATTTTTTAAATTTGTAATAGTTAAATACT
CAATTAATTACTCTCTCTGTTCAAAATAAGCATGCTCTTCAAGTTTAAAC
TTATTTTAGAATAAAAAAATAAATGCTAATCATGTTTCCATTTTGCGTGC
ACCAACTCAACGAAAATTTATGACCGAAAAGCCTGGAAGGCCGAAACAGA
TAGATGCCTCTTCGCGTCTAACCTGAAAGGCCTGAAAGACCGAAATAACT
CAAATACAGTGCGTCTAACTCTCTTCCGGCACTTCAAAAGGAAGAACAGA
TCAGTTTTCGATGCACTCACATATCACAGATGGGAGATGGACGACATCTG
GCATAACATAACTGTGAGTCTTCTATCGGAATATTTTTGCCGTTTGGGAG
ATGCCTCTATGGGAAGTTGGGAACCAATCCAGCTTTCAGATGCACAAGAG
AACTCCATGGTGCAATTTGAAAGAAAGCCATGGCAACAACACCCAAAGTA
GTCGGCTAAGTCTGCATATATGGCGCAATTTGCAAGAACGACAGGCTCAA
TGGCGGCAAAACTAATCTGCAAGACTTGGGCGCTGTCCAAGATTAAATTT
TTCGCCTCGCTGTTTTCACAGAGTAAATTCCCTGTGTACCCCTCAAAAGT
TACCCAATCTCTTGCATGCTCCCGAAACTTAATTGATCTCTTCCATACCC
CTGAATTTGTGCTTGCATGTTTTAGCTTGTTAGTATTTTCAAAAAATACA
GAAATACCCATGCCAACCGTAGGTAATACAGACTGGCACCTCCAATCCCC
AAACCATACTCTTCCACCGCCCCACGCGCGCGGCGCTGCGTGTTGCTACC
GTCGCCGCCCGTGCCCCCCTATTTGCCGGCTCCTGCATCCCGCCGTCGGC
GGCAACCCCGCATCCGCCGCGGCCTCGGCTCCGCGTCTGGTCGACGGCGG
CAGCGGAGCCCCGCATCCGGTCGATGGCGGCAGCGGCGGCAGCTCCCGCA
TCCCGCCGTCGGTGGTAGCCCCGCATCCCCCCGTGGCCTCGGCTCTGCAT
CCTGTCGGCGGCGGCGGCGGCCCTTCTCGGCTGCGGCTCCTCTTCTCATC
GTGGGCTCATTGCTGCAGTTCCGCATCTGGCCGGCAACTACAGCTCTCGT
CGCGGAGGTTGCTTGGCATCCCGACGGCTCTCGTCGCGGAGGTGGCATTA
TGCTCATGATGTAAAATGAATGCTCGTGGCATTATGTCCATGAGCATATT
TGTGTGCTGATGGTTTATGGATGCTCCAGATGTGTTTTCATTTTCTTTCC
TATCAATTGGTGTTACTGATGCTCCTTATGAATTGCAATGGTATTTCGCA
AATAACCAAAAAATCCATTGTCATATTACATTTTTTATAAAATATTGAAT
GCTATATCAAAAGATAAACTCATTTAATTTGTTTGAAATTTATGTTCAAA
ATTTTATGCACTAATTATTTAGTCTCAAGAAATGCATGCCATGCAGTCAC
GAATATTTCAATCTTTTGTCTAGCTGGCTGCCATATGTGCTCAGTTTGTA
GCTCCTCCAATCTCAAGGGTATTATGGACATTTTCAACCAAACTAACAAG
TGACTTGACTTAAATCTAACGGTATGGGTATGTAACGGATCCAATCGAAA
ATTCGGGGGTATGAAAGGAATCAAGTAAGTTTCGAGGGCATGCAAGGGAT
TGGGTAATTTTTGAGGGGTACACAGGGAATTTACTCTTTCACATAATAGG
CTCCGGACTACGGACAGGTTACAGATGATCAAAGAATGGCCCAATAACTA
TTTCTGTCCACTCTGCTACCGGAATCTGGAAACTCTATGTCATCCCTTCT
CGAATGTCCTTTCACCAAAGAGAAGAGATGGATAAAGATCAGCGCGCAAC
AGCATAGATAAAGAGTCTGTTTGGTAGAGATCCAACTCCTAAATTTAGAT
CCAAGAGTTGAGTCTGGAGTGGAGTTGTGGAGCTGCCTAGACCTAACTTC
ACCTCTCTAGTTCATTTTGTGAGAACGCTTCACTTAGCTCCACTCCCATT
TTAAGTGGAGCTGAAACTGTTTAGCTGGTCTCTAACTCCAGTCTTTAGGA
GAGGTGGAGCTAGAGCTGGAGCCCAGCCTTTATGAGAGGTGGGGCTGGAG
CTATGTCAAACAGACCTAAAGATAGAAACTCAAGCTGAAAGACAGCGAAA
TCCATTGATGGCACGGTATAAGAGCATGTCCAATGGTAAAGATAAGTGTG
ATATCTTAAATAGTATAAAACTATTTAGAAACAGTGTCTTTACAATAGTT
AAGATAACAAAAGCTATAATCATTAACTCAAAAATATTCCTCTTATCACA
TACTATTTTTTCACCTTCATGTAACCATGTTTTTCACCTACCAGCAGCAT
ACCATAGAATGTTCTTTCTCCTCTGCTTCTGGGGGCAGTGGAACCATAGG
CATGAGGTTGTTTTTAGGAATGAAGCACCGAGGTTACAACGCCTGTTGCG
ACGATGCACAGATGACGCTACTCTGTAGGCAAAGCGGTTAAAGACTGCAG
ACCACCATGTAATCCTAGCTTGGAAACAAGTCTTCTCTCATCCCCTAGTC
TGAAAATATATACTTGAGATAGAAACTCTATGTAACCCTCACCCTTGTCA
ATGTCGGGTCCCAAAACTAATGATTCGGTAACCGACATATTAAAACTGTA
TCAAGCCCTGGAGTAGTAGATTGATACAGGTTCAACAACCTGGATCTTCA
TTGCATACATTTGAACAAGGCTCCAAAGGAGATTTCTTTATAGAAAATAA
TAGGACATTTATGGCTAACTATTACAGCAGAAGCTATAGAATGAAACAAC
TCTAATGTTTTGCTATGAAGTTAAACCATCTAACTATACTAGACTTGAGA
ACTAAGTTTAAAGGGAACTAACTTATGTGATTGAACTCCCGGCTTCGATA
AGAACTCCAAAATGACTCTGAAAAAGGGGTTGAAGCAAGGGTGAGTACAA
CGTACTCAGCAAGCTATTATATTCAATATGAATATATGAAATAGCAGTAT
TTGAGTAGGGCTAGATTTACTTGCAAAAACAGAGAATGTGGAAGAAGAAA
GCCTGTAATGATTTTAATGCAACAGTATTTAATAAAGTTTGGAATTAAGT
TTCTAACCAAATACCATATGAGTCCCAATGCTCGAATCCGTGAGCATGGC
TATTTGAATAGATTCATTTTCACTTTACTGCAGTAAATGTACGCTTTACC
CACAGCCCACGACTTGCCGATAATTATCAGCTTTAGTCATGGCCCAGCAT
TAGATTACTAACAATTGTGGCACCTGTTCCATGAACTCTAGTCCCCATAC
GCTCTGAATGTAACGTTATCAGCAGCGAGAGGCCGGAGTTCTGGTGTTCC
TGGGGTATTTAGAGAGGACTGATTGTATGACACCATGTCATCGCAATCAG
GGTTTACAAACAAGTCATATATGACATTATAATTAATCTCACACAAATAT
TTACCTGCGCCTCGGTAAATATCACAATATTGCCATGCTCGGCATAAGTT
TTCCTCCTGCGCGAGGACTTAAAAAGAACCATTGTACATAGGTACCACAT
TGTTAAATAACATAATAACTAGGTCTGTCCCCATGCTAGAACTGTGGTCG
CACTCATTTGTTCTTCACATGTACTTGGCAATCTTATGTCGGTTGGAACA
ATACTAGCCACCCAGAAATCAACCATTTCTACCGTACTGTTCCAATCTAA
GTTCATTAGATTTTATGTAGTCTAACTAGGTATGGCTAAGCAAAAGCTAG
CATATATCTGGTTTGCTATATGTTCAGGTTATGCATTTAAAATCATGTAT
GACTAATGCATGAGATAATGGAGATATAGAATATAGGATAATTATGCTCA
AAGGGGAGGAATAATAACTTGCCTTGCTCCAACGCAAATAAATCCAAGAT
AGGCAACCTGATTATCCAATCCTCGAAATACCACAGGTTGCCATCCAAAT
ATAACAGACTCTACTGAAGAAGAGGAAGAACCAAATTCAATAAAATCCAT
AAAATAGCAAGAAAGAGATAAACGGTTAGGAGGGCAAGGGTTCAGGGTAT
AGCCTATCTCCTTTATAGGGTATAGGGATTGTTGGCTAATATTTCATGTG
TAGGTTGGAGGCTAAGGTGGAGAGGGGGTCAAGCGACTATGGTTGCCTAT
ATTTTATGTGAAGACTTTGATTGGTGAAAGGATAGGATGTATATTGAATA
ATTGAATTGGTTTAGCTGGTATATGGCTAGTATTGGCTGGTGATAGGTTT
AGGTGATATTATATCTAAGGTTGGTTATATTTGAGTTGAATGTGGAGTAG
GGTGACATATCGGCTAACTCTATATTTTATGTATAGGTTCTGGTGGGTGA
AGATTAGGTGGCTGAGAGTATGGTGGATGGGTGATATTGTAGAGGGTATG
GAATTTGGATGACGGCTGGAATTTAACTAAGAAGGTATCAGCTAGGGTTT
GGTTGTGTGCTAGTCGATACTAGAGTTGGGCAGCATGACGACAAGACTTG
GCATCTTCTCTAGCCGATATCAACCGACAATATAACGGCTAGAGGGATGG
GAGGTTTGTGCAGGTTTAGTGGAAGTGTTACTCCGACAACCGTGAGTGGC
AACGGAGCGGCTAAGGTTACACAGAGTTCAATAGCGAACTATGTGGCTTG
CTATGGAGGTCGAGGGAATAGTGAAGCTCCAACCGTTGTACGCGTCGAGG
CGTGGGGTGCTAGGAGCATCACTTCGACCTTAGGTTTGGTTCTGCCGGGC
TTTACAACCAACGGTTCGACATCAGGGCCAGTAGATCATGAACGTCCCCA
TGGAAGGTGTAAAGTTTCAACCGGCAGCTTTTAGTGGCTAAAGGGTATTT
TGGGTTAAAAGGAAATATTTGTAAGGTAAATATAAGTTTCAATTATAAGT
TTAAATCAAATATTTATTCAAATAGAAAAACTATTCTACACCCGGGGTAT
AGAATACTCCAGGGGGCAAAACCCACCCCACACCTCGGTCAAAGCTCCCC
CACCTCGGTCAAAGCCGCCCTTCACTTTCCTCACCACCTCTACTCTTCTC
AGCTCTCGTCTCAGAACGACGTAGTAACGCGATGTTAATCGTGCAGTAAC
ACCATGACTTACTTGCAGTAACAATATTGAAATATAGTCATAATATAGTT
ATGACGGATCTACTTTTGATAAGCACTTTTTTTCTAATATCATGGTGCAA
ATGGTTTTTAAAAGTAGTACATGATGTGAGAAATATTACCCTTCAAAGAT
TGGTTTTTTAAAAATTTGGCTCTCCACGAGCAGTAATACTATATCATAAG
TATTACTGCTGATCTGCTATGCGTTACTATAATCTTATAACATCGTTACT
ACATTATAAGTTTCATAGTAACATAGTGTGTTACTGCGATTACTTCATAA
CGTTACTGCAAGAATATGCATAGTAAGAAAAAAAGGTGCAGTAACATGGA
GAGAGAGATGAATTGGCTCGGTTTACTCATGGGGCAAGGGTAGAAAGAAC
CTTCAAAGATTGGTCTTTTGAAATTTAACTCTCCACAAGTGTTATTACTA
TCTATTGTACGTTACTACAATCCCATCATAACATTATTATGAAAGTATGG
TAAATATTATAAGTTTTGCAGTAACAAAGCGTCTTACTGCAATTCTTGAA
TAGTGTTACTGCATACACTTGTGGTAACGTGTATCTGCCATGCAGTAACA
CTTACACTTTTGTGCAGCAACAAATATATGGTTAGCATGTAGACTTTTAA
CTCATATATTTTTGTTTCGATTCCTAGTTTACTACAATTTCACCACGATG
TTACTATCAAAAGTGTAGTAACATCCTATATGTTTTGCAGTAACGTGACG
TGTTACTATACTTATACCATTATACGATAATGTTACTACTAAAATATAGT
AACTTGTTATGAGTTTTGTAATAACATATTTATTTCTCTTCTACTTAGCT
TCCTACAACTATGGAACTTTGTGTCCTGTAGAGTTGTAATAGTTTATGTG
CTTTTACAGTAATCAAGTGTGTTACTATCATTTCTTCTCGAAGATTGGTC
TTTTGAAATTTATCTCTCCATAAGTAGTAATACTAAATCATTATTTTTAC
TACTTTTATTGTGTGTTACTACCATTCCATCATGAAGTTACTTATGTGTG
CAGTAACAGTGCATGTTACTGCAATTTCTTAATAGCGTTACTGCAATAAC
AGGTGGTAACAACCAAACACAGGTACAGGACCTACCACCCACTTTGAACT
AGTAAAATGTAAGTGCAAGTGATATCTTTTGAATTCACATCTTTAAACAA
TAATATCTCTCACACCACATATTATATTTTTGAACCGTTTGCACCGTAAT
GCTTTAAAAAAAGCGTTCTACGAAACTAGATCCGTCATTACTATATTTTA
ACTATATTTTATTAGTGTTACTGCAAGTAAGTTACAGCGTTACTGCATGG
TGGTCGTCATGTTACTGCACCGTTCGTACGAGACGAGGACAACAAATAGG
TGGACGTGGGAGGAAGTTAGGACACGGGTTTGACCGACGTGGCAGCGATT
TGACCGTCCTTTAACCATGCTTTGACTGGGGTGGAAGGTGGGTTTTGAAC
CCAATAAAAGAAGGGGGAGGTGGGTTGGGCTCTTGAGGGGGAGGGGGGTA
TAGAATAACTATTCTATACCCCGGGTGTAGAATAGTCTCACCCTTTATTC
AAATGGTATTTGAATAAATTAAGGAAATTCAAATAAAATCTTAAAATAGC
AAGTTTGGTATCAAAATGTAGATTTTGAATTTAGATGAATTTATGTCCAA
GTTTCACTGGAATCGGATCTACGGTTTAGGAGATATGGGCTTCTAAAGAA
TAGGATTTTAATTTAATCTAGAAAATATGAAAGGTTACTATTCATGGGCC
CACCTGTCAGTCCTTTTTCCTTTTCTTTTTCTTTCTCTTCTTCTTCCTCC
CGTCTTCTTTCTTCTCCTCTTCTGTTGGCAGCCGAGAGAGAGAAGAGAGG
GCGAGCGGGGCGCCGGCTCTCCGGTGGCAGAAATGCGGCGACGTCGGCAA
CATAACGTGTTCCTCGTCGACGCGCATCCGGGGAGGGTGGTTGCCGGTAC
AGAGAGTTAGGGAGGGGACCGGAACGGCGGAGACAAGAGCTTGCTCCGGC
CGATATGGGAGGTAACGGTGGTGGCTAATCTCGGAAGAGGAAAGGAAGGG
GAAGGTTAGGGAATGGGTTTGCCTCGTCGAGGCGAAGGTATTGGCGCGAG
GGCTTGGTCGGCAATGCTGCAATGAGGGAGATCGGCCGATGGCCGGCATG
GGGAGGAGAGAGAAAAGAAGAAGAGCTTCAAACTCGATGTGGGATGAATG
GGATGGGCTCGCCGGCTATTTATAGGCGACGATAGGTCGGTTTGCAGAGG
TGGAGGAGAAGGAGGACATGGCGACGGCGGCGTGGAGAAGAGGAACACGG
CGCCGGCTCTGTCCGTTGATTGGTCGGGCAGTGGCGGCGTGAGGACGTGG
CGGCCGTGGAAGAGTTGGGCGGCGGAGTAGGGCGCACGGTACGGCATAGA
CGTCGGCGTATGAGGTCAGCAGGTGACGGCGACACAAACCGCGGCGACGG
CGGCGCTGTGGGCGGCGGCGCACTAATGGCGCACGGCGGCGGCGGCTGTG
GCGCTACATGCGCCCACGGGAAGAGGAGGCGGTTTCGGCTATGGGCCGAT
TTGGGCCGGCTCGACTTAGCTGGGCCGGCAGCCCGAGAGGGAGGGGGAAT
TAGAATGTAAAAGAAAAAGGATTGGGCCAAATGAAAAAGTTTTGGCCCGG
GTGAATAGGAAGTTTAAATAATTTTGTGTATTAGGGTTTTGAATTTGGGA
TGGAAGTATAAAATATATTTTCTCAACACAAGAGTAAATATTCACAATAT
TTGTAATAATATTATTCTTGTGCCGAGAAGAAAATCAAGCCACAGAAATT
AAATTGGCGGCTAGATCAAAAGGAGGAGTTTGAATATTTGGATCGAGAAT
CAAAGGATATGTTTAAGATCAAAGGATGGGTTAACAATTAATTCCAATAA
AATTGGAATTGCTTTGGTTTAGGTTCTAGGACAATATGGGAAGGTTTCTT
GGACCATAATTCGTAAAAAGGTTTTTAATTAAATTGAAATAAAGGAATTT
TGCAAAAGAAGGTTTAAGGTGCAAAATCAAATCAAAGTAAATACCTTGGT
TTAATTAGATCAATTTTAGAATAAAAACCACGAAAAATTTTAAATAGCAA
AGAGAGATTCTATGCAAGTTAATTTTTGGAGGTCTCTCTAATTATATTTT
CTTAGGTTTAGAAGGTTATTAAGAATATAAGAATCAGCATGATGCAAGAT
TAGAAAATAGTTAATTTTCAGGATGTTACAGGCAATCAATGGAAAATTCA
AGTGGGGAATCTCCCCTCCGATGATTTCTCCCAAAAAAATCATTTTATTA
AGTCGTTGTACCCATAGCAACAATGTTTGTTTTGTCTCTTCACTTTCTCT
CTTACATATCAACAAATAATATTTCTAGTTAGCAACATTAAGATACTGCT
ATTAACAACCATTGTATAAAGTGAACTTTGATATCGGTTAAAAACCTCCT
CTAATACCGGTTGTAGTACCCGAGATAAGGAAACCGAGACTAAAGTTCTT
GTAATTTAGTACCAGTTGAAAGAATCTGTACTAAAGGTACATATTACTCA
ACCGGTACTAAAGATACATATTAAAGAAACCGAGACTAAAGTTCTTGTTA
TTTAGTACCAGTTGAAGAAATCTGCACTAAAGATATATATTACTCAACCG
GTACTAAAGATACTCCCTCCGTATAGGAAAAAAAACATCATTCTAGCCCC
TAACCTCGTTTGCGATTTAAACGACGTTCTGAACCGCAGCCAGGTCTTGT
GGACGAGATTACCCTTGTCTATTCGATAGCCGAGCTCCCGCAATTAATCC
GCAGCACGCCCGCTCACCTCATTTAATTCCATCAGCGCCGCATGCAGGCA
TGCAGGCTGCAGCACGCCGCTCAACCTCGTCGCTCACGCTCGCCGCCGCC
GCTTGCGTCGCGCTCGCCGGCCACGCTCTCGTCACGCTCGCCGCCGCCGC
ACTCACCGCCGCCGCCGCTTGCGTCACGCTCGCCGGCCCCGCTCTCTGCG
TGCTTGCCACCGCCGCAGTGGCAGTGAACCTGTCACACCCTGAAGTTCTC
CTCCCAAGCCTAAAATTTAATTTATAAATGACTTTAAGAAAATGCCGGTG
CAAATCAAGAGAAAACCCTAAGAAAGTAATACAAATAATAATCGAATCTG
GCATGTGGAATTTTTCTTGAGTTCTACATGTCGAAATTCACTAACAAGAT
TTTTAGTGGAATTTTCAGAGCCCTAGAAATAATTTTAACCAATTAAAATT
GAGCATGCAATATTTTAATTCCAGGGAAAATCCTTTTCTTCCTTTTTCTT
TTTCTTTTTCCCCCCTTTTCTTTTCGAGTGGGCCGCCGGCCCATTCTCTC
CTTTTTCTCCCCCTCCTCCCCGCTAGGCCGGCCGCAGGCCGAGGCCTAGC
CAGGCCGCCCCGCCTCCCTCCTCTCCCGGGGTCACCGACAGGTGGGGCCC
ACCTGTCGGGTCCTTCCCCAACCTCCCGCCGCCCGCGCCGGTCACCACCC
CTGAAACCGCCGCCGCCGTGCCCCACCTCCCCCGCTTTCCCCGCGCCCAC
GCCGCGTCGCCCGCGCCCACGCCACGTCGCCACCCCCTCTCCCCGCGTCT
CCCGGCCGCACCCGCGCACGAGAGGGGCGGGATTCGATTTTGAATTCCCC
CACCTTCTCTCTCTCCTTCCCCACGTCGCCGGCGAAATCGGACGCGCTCG
GGTCGTTCCCGACCTTCCCGCCCCTATAAAATCCATCCCCGAGCTCTCCT
CCTCGTTTTTCCTTTTGCCGCCTCTCTCTCCCGAGCTCTCCATCGTCCCC
GCGCCGTGCAACCACTCGCCGCCGCCGCCCCCGCTACTCCGGCCGCCGCT
AGCCGCCGCTAGGGTCGCTGCCGCGCCGCCGTCGCCGTCGGGTTCGCGAG
GCCGAACTCCACCTCGTCCGCCCCTTCCCCGTCGGGGTTCATCGCCGGAA
TTCGCATCCCCTCGCGCTCCGGTGAGTTCAACGTCTACCGCCGCCTTCGG
CCATGAATGCCGGTCGCTGTGGTTCATCTCCCTCCCTCTAATCTCTCTCT
TCTCCTTCCTTAGGGCACCCCGAATCCCGTCCACCGGTTGCCGTCGTCCT
CCCGTGGCTCGCCGTCGCCGTTCGCCGTCGTCTTCCTCCACGCTAGCCAC
TCTCGGTGAGGCATCCCTCTCCCCTCTATTCCCCTCCCTCTCCTTCCTAG
CCGCCACTTAGCGCCGCCGCCTTCGCGCCGCCGCCTCCGCCGCCGGTTGC
CGTCGCCGGCAACGCGTGCGCGCGCGCGCGCCGTCGCCGTGGTCGTGGCC
GCTTGGCCGGTCTTGAGCTGAGCCGGGTCGCCGCCGCCCGTCCGATCGGC
CCCGAGGGCGATCTGGGCCGTCGGTCCCGTGGACCGGCGGTGGACCACCC
ACGTGGTCCCGGTCCACGGTGAACCGTCCCCCCTGAGCCACTGTCGAGTG
GGCCCGCGTGCCGGCGCCCGTTTCCTCCCTCTCCCGAGCCGCTGGCCAGT
GGGGCCTGCGTGTCGGCGCCGCCCCACCCCGTGCTGACGTCAGCCCTGGA
AGGCTTTATTGCGCAATAATTCATTAAGGTTTTTCTTTTATAGTAATAAA
CACAGTGAATCTTCTAAAATTCATAAATAATTCATCCGAGCTCCGTTTAA
GCCCACTCAAGTCTCAGTAAATCAAGAAAAATGTGTAGAATCCATTAAAA
ATGGTTTTGTTCTCTGTTTCAGTAGTCTTATAGCCTGTTTGCAATGTTTT
CCTTGTATGTCGCTAGATTCCGGTTCTTCCGACGCTCCGGTGTACTTCGA
AATAGTCGCCGAGGTTCCTCCAGCAGCAGAACAAGGCAAGTCATGCTTGC
CACTTGAATATGTTGATCCTATATTGCAAATGCTCTATTGTTTTTCTTCA
AATACTGCATCGTTTTATAATGTTATTATGGGATGTTTACCTATTGTCAT
AGCCATGCTATTGTTGTACCATGTCCCTTTGTCAGCTTGGGGTTATAACA
TGAATAGATTTTGGACTAGGAATTGCTTAGCCATGCTTAGTTCCACTAGC
ACACAATGCGGAAAGCTCACTAAAATATAGACTTTAGGTTCAATTGGTAT
TGTTGGATTAGTGCCACCGCTTTGGTGTTGGTTAATTAAAATGAATCACT
TGGTGGGCTGTGGGTGCATGGTTTTGCTAGTCGCACCCATGGCAGTTAAG
GACCGGTTCGCGGGATGCCCTGGAAGAACTTATCGTACTTACCACAAGCC
AGCGTGGGCAACGGCTGGGCTTGTAGTGTAGCTTTTCTCTAGTCGACGCA
TCCAGGCAAGGGTGGGCGTGATGGAGCGGGGCGGGCCCTGTGATGGCCTC
TGTCGCTTCCGGATTCACCTAGGCATGAGAGGGGACTGCCCGTTGCCCGC
TGGAGACGGGGGTGAAACCTGAGGTGTGGTGTGCTTGGCTAGAGTGGGTT
ATGCGAAGGGTCCTGTCACGGTCTCTTTCCGGTATGTCGTGGTGGCATGT
CGGCGTACGGAAACGTGTCGTGGGGCTGTGTCTTGTGGGTACAGTTGTAC
ACCTCTGATCAAAGTAAAACTATTCGAATAGCCGTGCCCGCGGTTATGGG
CGGTCAACCAGATTCACCGTGATTAGTCTCACCCTAGTTTAGTCTAATGA
AATTGGATAGTATAGGTGGATGGTTGGGCCTGTTGCAACGTGGGATAGCG
TTGGACAGCGGATGGTCAATAATAATTAATTATTACAACCGTTTAAATCT
TTCAACTTCTGTTTATAAATGCTCGCTTTATGCAAATGAACCACTCTAGC
TCTCCTTTGATAATTCCCTGCATTATACCCCTATTCCGGTATGACTTGCT
GAGTACAGTGGGTAGTACTCGGTCTTGCTCTATTTTTTTCTCAACCCCAG
AGTACGAGTATGTGTCAGATGGAGGTTTCTCCGAGGAGTAGGCTTCGTCC
ATGCCGTCGAGGATGCCTGTGGAGTGGTGTTTCCGCTGCAGTTCTAGTCT
TGGCTTAGCTCCTGTTGTCTTTCGTTTTTCCGCTGCATTTATGTAAGACT
TTTATGATGTTTGTAAGACGTGGATCTGAATGTCAACATTGTCGTTTGTG
TACCCCGGTCGGTCCTGGACGGGGATTTTAATGCACATTCTACTTGGAAT
TCTATTCGGTAATTTCTGGGCGTGATAGAACCCAAACTAAAAAAGCGAAA
CAAAAAAAAACGCACCTGCACGAGCGCTATGCAGCCAGCCAAGTATCCAA
GCCGGCCCAAAACAGTGCTGTGCAAAAATCCCAATCAAAACCAAGCAACC
AGGTTACCCCTGCCAGGAATCGAACCTGGGTCCCGAGGACTCTAGCCTAG
CCACTTGAGTTAAGTTTGTTTCTCATATAGAATACTATGCGCAACTTTAT
TTAATAGGGGCAAACAGGAAAAAATACCCTCTAATTAATCACCCCTTGAT
ATGCTAAATGATGTCCTAAACGTCATTTTTTACTAGTACGGAGGGAGTAC
ATATTAAGCTAAAAAAGTACTAAAGATACATATTACGTTAAAAAATATGT
AGAATGTGCGATTAGAACTCAACATCTCTCATCTCAGCCTTCATGTGTGT
AACCATCCCACCAACTCTACACATTTTACTTGAATAGTTATGCTTTCTTT
TTGAACTAACCCTGACATTTTTAGTATCAGTTGGTATCCTCCAGCATTAG
TTTCGGTTGGTGTTATCAACTAATACTAAAGATGTATTTTTAGTATCGGT
TGCTAATACTAACCGGAACTAAAGATGTTTTTAAGAATTTGGACTTTTAG
ATGTTTTAGTACTAGTTCTTAGGTCCTGTTTATTTCAGTTTAAGATTATT
GTAATTTAGATTATTAAGCCAGATTACTATAAGCTAACTTAGAATAAGCT
GTTAGCTGTTTGTTTCTCTAGATTATTAACTGTTTGTTAGCTGTTAGCCA
CCCAATAATCTAAAAAACACCTTTAGAGTGGATTACTAGATTATAGTAAT
CTGGCTTATAGATTGTAATAATTTATCATAATAAGCTCACTACTACAGAA
AAGATTTTCTTAGATGTCAGGCCCGTTTGTTTCCAGGCGGGCCGTAAGTG
GCACTGCACGGGATAATCGGGAGACCGGGGCCGGGCCATCGCCCGCACGA
GAAAACGTATTATCCCGTGCGGGCGGCTTAAGCCAACCACACGCGATAAT
GCTATTACCCTATACGGGCCTCTTAAGTGGACCGTACGGAAAAATCGATT
TTCACGTGCGGGTCTCTTCAGTGGACCGCACGGAATAATACCTCTCCCTC
TTTTCCCTCTTATTTCAAATTTTTCACACTCACTCTCTCTTCCTTTTTCC
TTTTTATTCTCTCTTCCTTTACTCTCCTCGATCTCCCCCTCTCTGGCATT
TTCCTCTCCTCCCCACCCCTCTCTCTCTCTCTCCTCTCTCTCTGCCTCTT
TCCTCTCCTCCCCTCCCCCACCGAGCGGCGCGGCGGCGCGGCGGCGCGGT
GGCTGCTGGCGGAGGTGCGGGAGGCAGCGTTGACGTGTTGACGATCGGAG
CGCGCTGCCGCTTCTTGGTCGGCGGCCACTACCGGGCGGGTTCGACGGCC
TTGGGGAACTTGCCGAGCATGATGGGGAGGAGAGGAAGCGGGTAGGCGGC
GTCGAGCGCGAGCACCCGGTCCATGGCGTCGTGGACGTCGGCCTTGGTGG
TCGCCGGCGAGGCGAGGTCGAGCGTGGCGCGGACGTCGCGCTCCTGCTGC
CTCCACAGCCTGGTGGTGTTCCGCTGCTCCTCGGCAGCTGCGACGGTTGG
ATCTTGTTGATGGCGGCCATGGTGACGGCCGCGGATGCCAGGAGCACACC
TGCGAATGCCTTGAGCGCCACCTCGCAGCCACCGACGGGAAGCTGGTACA
GTGTTTGATGTCGTCGTTCGGTTTGCCGGCCTGCGATTGGTTCAGATGGT
TTGCCTTAGCGTGTGGCTGCTGTGCATGCGGTGCTGCCGCCGGCCAGCCA
TGCTGTGCATGTGGCTGCTGACGCTTCCCCGAAGGCTCGCCACCATACTA
CTACTCCTCCGCAGCGAGCTCGCCAACGGTGGCGGCGGGAGCATGACGGC
GGCCAGCGACCGCACGAGTGCACCCTCCATGGCAGTAAGTGCACACTAGC
AACCACGAGCGGCGGCGAAGCGACGACGGCAACGACGAGGACGACAGCAG
TCGGCAACCACGAGTGGCGACGGCTGCGCGACGGCCACCACGAGCGGCGT
TCGCGGGGAGCGGCTGCTGCGCGACGACGGCGACGACGACGGGAGTGGCG
GCGGTGGGACCGGCGGCTGCGCAACCACGGCGACCGATGACGACGGGATT
TTTTTGATTTTTTTCGTGTTTTGTTTTTGTTTTTGTGTGGATGGTATCGA
TTATCCCGTGCAGTTAGGTCATCCGCATGTGAAAATATTGATTTTCGTAT
ACAGCTGGGTCCAGACAGACACTACCTCCGTATAGAAAAATAGATTTTGA
CCGCACGGAAAAATAAATTTTATAGGGACTATCTATATAACATTCGATTG
AAAATTAGCCTAAAAATCTGTCAAATGTAATTATAACATAATTACAATGT
AATTTTCATAATTACACTATATTTATACTATAATTATATATGTAATTTTT
ATAATTACACTATATTTGTACTATAATTACATATGTAACTTGCATGTAAC
TCTCATATAATTATAGTATAAGTAAGATGTAAGTTCAAACTAGATCATAA
AAATATGGTAGCCCAATAGGGCAGTCACGGCTTCATCTCATAGGGTCACA
GGATTGATCCCTAAATATGGTTTTGTTTTTCTTCCTAAAAGCACATATCT
TGATGTGCATTAAATTGTTAGCATGAATCTAAAACACATTCAACGGTTTA
GAAAGTGAAAGATTTAGCCATCAAAAATCTGTCAACAAATATTTAGCAAT
TCTGAATTTTATACTATTGGCTCTATGTTTGTTTCAGCTTACTCATAATA
ATCCAGATTATAATAATTCTAAGCTGAATCAAACAGGATATTAATCTAAT
CGATATATTTATGTTTTTGGTATTATGATAAAAAAACCATTTCTATCGTA
GTGATATGTCCTAATCAACTACAAGGCAGGGATGCCGTCAATCTTCCTAT
TGGATATATGGAAATTTAGAGAGAACGGAGGAACCGGATGTTCCGCAGCG
AGGAGGCGACAAACCAACAAGTTTTTAACCACTTGATGGAAGAGCTCCTG
GCATGGTCTATGGCGAGGGCAAAGGGGATCAAGGTCATGGCAACAACATC
GTAATTGTGCCAAAATTTTCTCCAAATCCTTTGACCAAAAAGAGCCCTTC
ATCTCGGGAGTTGGTGGTCCGGCTCACCTGGGGACGTCGGGCCACCTTGG
GGCAGGAAGCCCAAGCGGCATGACGTCGGCTGCGTTCGTTGGAGAGGTTT
CCAACCTCTCTCCGCTTTTCAAACTATTAAATAATAGGTTTTTTATTAAG
TTTTTATTAAAAAATTATTTAAAAACATATATTAATTTATTTTTTTAAAA
AAATTAACTAATATTTAATTAATCACATGCTAATAGATCCCTCCGTTTTT
CGTACAGTTAAGTGAGTTCCCAATCCCCTCCAACCAACACAGCCCGGCTG
GGCACACAAAACCGGACCGTGTGCTGCTAGACGCCTCGATGCGCTCCTTG
AAGGACAGGCAATGCGCGATAGCGCGAAGCTTCGTGCCCATCGATTCGGC
TGGCTTTAACCGGAAAGAAATGGAAATGAAAATGACCTTTCTTTGCGAGA
ATCTGATACCCGCGTACGCGCCGGTTAACTAAAGTCGCGCGCACACGATT
AGGATTTCCTTTTTTCTATGACTTTTTTTAACGGAAACGCGTACATTTAA
CGTAACTAATCCGGTTAGTTTTAGATAATAACGATAATTAAGATAAGATT
TTTTTAATGTTTTTTACTAATATGTTGCAAAGAAAACTATACATGAAGTT
AAAATTTGAAAACTTTTAACTCGAAATTTGAATTTTTGAAGTCAAATTTT
AAAAACTTTTAACTTTTCATCTCAAATTTGAAAAACTTTCAACTCAAATT
TGAGATTTTCAACCCAGATTTGAAAACTATCAACTCAAAAATTGAAAACT
TTTCACTCAAATTTAAAAACTTTCAACTCTAGATTTGAAACTTTCTATAT
ATTAAAAACTTTCAAATCAAGATTTGAAAACTTTCAATTCAAAATTTTTA
AAAAACACATGTGCTACCAATTAAAAAATCAAAAAAGAAAATAAAAAAGA
AATAGCGCGAGGGGTGCGAAATAGGAAACATATGGCGATAAAAAAATGAA
ATCACGCAAGGGGAAGGCGCCAACTGGCGCACGCGCCAGATAGCAACGCT
CATTTGGTTGAGTAGGTCGAGTGCGTTGTGCAGTTGTAAGGACAAGAATG
GAATTCCCGTTGGGGCTGCAGCCCGTTTTGCTCTATGTGAACTTCGGCGA
CTCTCTGAGTGCCAATGTTTGGCGACGCACCAAATGCTCTTATCGGTCTT
ATATTAGCAATTTTAATTTTTCCCGTTAATCAAGGAAAATTATCGAATTT
GGTTAGTTGCAACTGTTGACTAAATTTATTTGGAAATTATGGGTACTATA
TACCCATACGGTTGGGTTATTCGACTGGATATATAGGATAGATTATGTCT
ATGGAATATATAACAGTCCATGACTTAAATATTACGTTAATAAGGAACGG
CTCATATGTTGTCACGTCCTGATAAATTCGTCCTGTTTTAAAAATAATTC
TCTAAAAAGAATAATAGAATTAATTAAAATTCAAAAAAGAAATAACAAAC
ATTAAAATGCATACAAGAAAAATTAGAATGTGGCTTGGAGTATTTGTTTT
AAATTCTCCATGGTCCAAAAGGAGCCCTCTATTTTTACTCAAATTTTTAG
AGCACCGGAAATATTTATTGGGCAACAAAAACCAATTTCAAAGTTAATTA
AAATAGAAAACCTAAAAATAAATCCTCTCTCCCTTTGGGCCATTTTCGGC
CCAAATTCCTCCCCCTCTCTCAGCCCATGGGACAAGTCTTCTTGAAGTCC
TCCCTCTCCCTCGGACAAAGTCCGTTTCCCATCCTCCGCGTGGCCCAGCT
GGCCCAGGCGCTGGGTCGTCGTCTTCCTCCTCCCGCTCGGCCGTTCCTCT
CCCCGGCCACGAACAGAAGCGTCGCCGCCACCTCGTGATCTCCCTCCCCA
GTGGTTTCTCCTCCAAAGTGATGGCAAAAATCGGTTCCTCTCCTCCTTCT
CATCAATCCACCCCCCCCTTGATTTCCCCTCTTAATTCGGATTAAATTCG
CCGGATTTAATCCTCCTTGTTTGGCCGTTCCCCTCCTCCTCTCGGCATAT
AAAATGGCACCGCCTCTCCTCCTCCTCCCCTTTTGCCTCCACCCCGCAAG
CCGAGCCTCTCCCCACCGTCTACCCGCTCGGCCTCCTCTCTCCACCGCGC
CGGCGAGCTCCGGCCGCACCTCCCCGCCGACCGGAGCCGCGCCGAACCCT
GCCGCCGCCACCTCCGGCGTCGCAGCCGCCCTCCTCCCCGGCCTCGCGTT
CGTTCCGCCCGGGGACCACTGGCTGCGTGCCCCAGCCAGTAACCAGTGGC
GCCGCCGCCACTGCACCGCCTCCTGCCGTCCCTGCCGCCTCGCCGGTGTG
CCGCCCGACGTCGCCGTCCTCCTCCCTGGCTGCCGCCGTTCCGTTGTCAT
CGCCAGGCTGAAGCGCCGCCCGTCGTATCCGTCAAGGTCGTCCTCGGCTC
CGGGTCGCCAAGCTCGTCCTCGCCTTCACGCAAGGGTCGCCGCCGAAGTC
ATCCCCGAGTCATCGCCCCGTTCGTCATCATCAGTAGCCCCCGCCGTTCC
CTCGCCATGTCGTGCTCGTGGTGAGAACCCCTTCCTCGTTTCCCCGTGTC
ACCTCCTTGCCCGTCGTGCCGTTGTCGTCCCCGGTCTCATGCGCCGGCGT
TGGCCGGCGTTCGTGCAGTCTTCGCGTGCACAGGTGGTAGCCGTGTTCGT
GTGCCCGTTTGGCCGCCTCGTGCTTACCCACGTATGCAGCCCGTGTGGCA
TTCGTGTGTCCCCGCTCGTCGGCCACTTGTTTTGGTTGACGCGTATGGTC
TCACTCCGTCCTTCCCGTGGATCGTCTTTGTGAACTTGATCCACAATGAG
CTAGCCGTCTGACCCATAAGTCTCGGCTGCCAGTCGCTCGGTCCTTCTTC
TACTTGAGCGATGTTGCAGTACATATAATTTAAGGGTTTAATAATAATTA
AACAGCTCGGAAATGTCCTCTTAAATTACACCTAAAATTCAAATTCAGAT
GGTCGTTTCTCGGTCATACGAGCTCCTAATTGACCCTTTTAAATTATTTA
ATTTCTGTTATAACCTAAAAACCTTAATTTGTTGTTTTTATTTATTATTC
TCGTTTCTTTCTTAGAGTTGTAGCCTTGTTTTGTTGTTCGTGTATTTGCC
GTCGTTTCAAAGTTCCCTTGGTGCAGTTCAAGTTCGTTGTGGAAGCTTCA
AAAGCCCTTTCTCTGAGCAAGGCAAGTCACGCTCTCCTTGAGCATATTGA
ATCCCAATTTGCGAAAAGCATTTTAATTTAAATTATTGCATTCGCTTTAC
TATATTTACTGGGTTATAACTGTTTTACTTAGCCTTTCCTATATCTCCTT
GTTATGGCCTTATTTATTGAATATTGTGTATTTACCTTTGACAACCCTAA
GTAACAAAAACCAGCTCGTGAGAACTCTATATGTGGCACTTACTAGAGAT
TTTAGGATTATAGTTATCCCCGATTAAATTAGAAACTCTAGAGATTTTTC
AAACACTAGACCTTGGTTTGGAATATTGAAACTCTGGAAATGTTAGTTTA
GCGACTGTTTAGCCATGGATGATAGTTTTCCTTTCAAAACACCTCAAACC
CTGTTTTCAGCTGGGCTCGAGATGCATGGTTTCGCTAGTCGCACCTCAGC
TGTCACAAGGACTGGTCTTCGGGGCACGATTGCAAAGCATTTTCCGTTCG
ACCACCTGTCTAGTGGGTAAGGCTTAACGTATCGGTTAGTGCGGTCATGA
ACAAGAAAGACACGGATAGGGATGAATGAGGCCCAAGCATTGGGCAGACA
TTCCTGGCAGTCGCGCCGGGGGCATAGACTGTCCGCCTGTCCTAGAGTTT
ACTGGCCGTGGAAGTCTATGTTGGTCTTCCTTGTTTAGGGTAGTACTAGA
CGATAGGTTATGTCGCGGCTTCCGCCCGTATGCCATGGTGGCATGTGGCA
TGTGGTGACACGTGAGGAAGACGTGTCTGGTGGGTAAAGTGGTATACCTC
TGGCCAAAGTAAAATCTATTTGAATAGCTTCGCCCTCAGTTATGGGCAAG
CGGAGCAATGACCCAAAGTTAGTGTTAGGCTGGAACTACTTGTTGGAACT
TGTGGGCCTGGGTTAAGGCAAGATCGCGTCGGAGTGCAGCTTGCAATAAT
TTGACTAAAGATAGGACGTGGTTTTATTAAAATGCCTTTAAATAATTAAA
TGTTTTGAAATGCTTGTTTACTGCAAAATAACCCTTATAAACAAATCCTT
GTACTCACTGGTTTTAAGTGTATTTTCCAGTGTAACTTGCTGAGTACGGT
GGTTGTAGTCATCCTTGCTCAATCTTTTCCCCTCTAGTCAGAGAATCGTC
TTGTAGGAGAAGAAGTCTTAGGTGAAGTCCTGGCTTATACCCCAGTTGAG
CGCATGTGAAGATGGAGCCGTAGGCCCGCTAGTCGCTGTTGTTTTTCTTT
GGTTGCCAGGCCTTATGTGCCTTTTGTAGTAATGTAAATATTATCGTGAT
AAGTAATAAAGATGTGTCTTTTGTATTATGTTTGTGTGGTGTACCCCGGC
TTTTCGTGGGATGGGATTAATACCCTAGCGTTCAGGAAATGTAATTTCCG
AACGTGACATATGTCCTGGTTTGATAGTACTGTAAAGTAGCTTTAGAAAG
CCGATATCGCATTGGGTGAGGTTTATATATTTGTAATCCTGCCTCCATCC
TATATTTATTTAATTTTTTTAGAAAAACTTATATATTTATGGATCAATTG
GAGAAAAAATTTCTTAAGACATACGAGAACGTCCCTAGGACCATATGCTT
CAAACATGACGTTAAACTGAAAATTTGAAAATTATACAACTCTAAATTTG
TCACTACACCAAGTAAATCGCTAGCATACATCATATTTCATGTTTACTCT
AGTTTCAGCTCAGATACTTTTAGCCCCAAGGGCATTCTCGCTCATTCTTT
TGAAGTATTCCACTCTCTATTTGAGTCGAAAGTGTCCTTCAACAAATTAC
CAATTTTTTAGATGTCTTTCGGTCGTAACACATTTTTGAGTTGTCTACCA
GCAAATTACATAAAATTTGGGTAGCAAAGTTTTCCTTGTTATTAATAATG
TGGTGAAGATTACGGATGAAAATCCTCCATAGGAACTATGTTCGTTTTCA
GCAAAGAATTCTCTTGTTCTCCCTGCATACTTCCAAATTACTATACGGTA
TATTTTTTTAGAATTTTTTCTATAGAAAAATTAAAAAAATCATATTCTTT
TTTAAATTTAATATCACTAATACTCAATTAATCATATATCTAATAACTCA
CTACGTTTACGCATCTCCTCAAGCTCTCCCTTTTCCCTTATCCCAAACAC
ACCTACTACACATTGGCATTCTATGCCGCCTAGAGGCTTCTGTTTTGCAG
GACTTGGTAATAAACTGGATGCTGGGGCGCGCCATTGCGCGCCGCCTGCA
TATACTAAAAATGTCCATATATTAAAACAATCAGTTGATAAATATATCAG
TAACATCATATATTCTATATTAACTCTCCCGTGTATAGTAATGACACCAG
AGTCAGTAATCCATCCTATGTAACAAACATCCTATGTAACTACAAAGTAA
TGGGCACTTTATTATCCATGCAGAGCACCCCCTTCTAAAACCTCAGTTTA
TTACAGACTTTTAATTCAAGTATGAATACAATGTTTTCATTACATCAAAA
ATATAAGTAATTCCCCGTACAAATTGCTTTGGCGCATATACCATGAGAAT
GCTTTGATGTCATAAATAAGGTTATAATTTTTGTAAATAGGACAATTGAA
GAACAAAGGGCCCGACTTTCCAATATTAGATTCAACATCGCATCACATCC
TGAAAAATACAAACAGGTTGAAATGAAAGCAAATATTAGCTAATGAAATC
ACATTCAAAAGAACCCGCAGGTACATACTAATACCCTAATAACATCTTAT
CATAGTGCGCACGCACTAAGGGAAAAAAAAAGACAACCTTGTTTCTAGGA
CTAACAGTGCTAGAGGAATATTGATCCATGAATGTATTTTTATGAGGTAG
TAACTAATTAGTGAAAAATTTTTACTTATGTAGCAATGTATAGGAGTATT
ACGCAAAATCACATTCATCAAGTTATAAACCAAAAAAATAGGATTTTACC
CTTCAAGTAATGTCATTCTATCTTTTCTCACAGCTGCAGTTTTGTAGTCA
TATACAGGATAGTATAAGTGCAGCCAAAGTTGTAGCATATCTATTGTGCC
ATTTGTGAAATAATTAATATTAGTATCCTTCAAGCTGAAAGTGAGAAAAG
CATAAGTAACTTAATAACTAATAAATCTCCAAAGGCTCATCCATCTTTTA
CTGACATAAAAAATAGTGGTGGTGATGGTAGCATTCTACGATGAATAATA
TTGTACTATCTTTTTGGTAAATGAGTGAATCATTCCATTATCTACTCATA
TGTATATGCATGTGGCCATTTCATTTAACGTGAACTATGCAGGAAATATT
CTAGAATTGGGGATACCATTTTTTTCTAATTTACAACTTTTGATATATTT
ATGACAACCATCAACCAAATACTAATTTCAACCAAGTATAACTTCCCAAT
TTTTTGCTGAAAACTAATCATCGTCTAGCATAAGATGCAGGGATACACAA
ACATGATTTACACACATTTATAAAAATTGTCATGTCCAGAGCACCCACAC
AATACCAAGTGATCTCTGGCCCTTTTGAAAGCATGAAAGAGCAGGGAACA
TAGATGGCTAAATCCACAATATATACATGCATTTTTTTGCGAGGATTATA
TACATGTAATCCATACACCTTTCTTAAATGAAATACATAAACAACTGGCA
AATCAGAAATAAAAGCAGAAAGGGACGCTTAAATACATAAAAAAAAGATA
TATTGACATTTAAAAGAAATCTTAATTGTATGAGTAAAAGCTAGAGAAAT
ATGTATATAATTCAGCATCAATGCATGTATCAGTATTATATCTCACTGCT
GACATGAAAAGAAAAATTGAGGTAGCAAATTCTTATATTCAAGAATACCA
ATAGGCATTAAGAAGGGAGAAAAACAACACTCACCTTCCTGGTTAATGGG
ACATTTTAGCCCACAGTGCACAACCTTTTCTGTAAGCTTGCAATTCATAT
CTACAACAAAGCATTTGTAGCTTGCATCCTTTTGTTTTTCGTCAAGCTTC
CTTGACACCACTGTCACCTCGATGGAATTCATCACCTACTGTGTCAGCAG
CATGCGAACCTCGAATAAATCGGCCACTGCATTGACAATTCAGTCCAATA
TAATTATATTTAGCTAGCACAAAGAAACATACAAAATCATTATCTAAAAA
GAATAAAGAACAATACAGATCCAAAAGGGAAAAGGAACAGACAAATTACC
CAAAATCTGTAAATCTATTCCTGGAGGCTGCAACATCGATGGTCAATGGG
TAAACATGCCTGTAGATACCATCCAAGCCAAACACAGCATTTAAAAACAC
ATATAAAACTGGAAGGTAGAACAAGACTACAACAACCACCTTCTGAAGCA
TGCCTGAACCTTTTTCTTCCCCACCACGCTCTCCAACACTGAGGATATAC
CAGGACTTTGTTGACCATACCAGTAAAGTTCAAACGTGAAATTACAACAT
TACTATTCCAATTATGCATATAGAAAAGGAAACGTGCTTAAGAATAAAAT
TAATAGATTAACATAAAGCTATGATTGAACAGAAGGGCAGAAAAGCTTTA
CCTGCAGCTCCTTGGAGGTGATGTTTATGTTTAGCTGGTTTTGCAGCAAG
CTCACTATTTCACCAGCACGTTGTTGGGCTGAGACAAAACACAACAAACA
TGCATAGTTCATGTCAAGAAAATTGCATATTTGGAGCATATTCGAGAAAG
TAAAAAAGGGATCATTGAGGATATGGATGGGGGTCCTCCAAGTTCATAAT
GGTCATAATCTTGCTCTCCAGCCCAAGCTGCTCGGAGTCAAGCTCGTCGG
CTAGCTTCTGCATGCCGGAGCGGCATGGCGGATTCGACGATGGCTCGACG
ACGAGGAGGCTTGGGCGGCAGATCCGGCGGCACCGAGGCGCGCGGGCGCT
GGATCTAGCAACGACGGCAGTGTTCGACGGTGGGAAAGGAGAGGATGTCC
GTGGCACGGCTCCTCGATTTGATCGAGGACAGGCGGCGGCGTGGTTGAAG
GCAAGGGCGTAGGAAATCGTCGCTGGGCACGGAGGGAACCATGTCTTCTC
TACGAGCCATGCTCTAACCCCCCAACACAGGACAAGAGATATTTTAAGAG
AAATTGTTGATAACTGCATATACATTACACAATAGCTTATGCTACAAGCT
TATAAATTTTCAGGTCACAAACAGATTCCTAACTACTTAGAAAACTTTAT
ACCATAGTTGGTCGCTAATATATAATATTCAATAAACTTGTGAGAGTCAA
AGAGGCGCAACATACCTCACGAAATTCACGAGACAAGTGCTATGATATTC
CATCAATGGACATGGCAAAGGCATCCATCAAGTTTGGTATCTACCTTCAC
ATATCCGTAGGACAGGCATATAATCCAATCTGTCAGCCATCGGCAATGGC
AGTATGAGCTTTTCAATTTTCTTTACTTACCAAACGCTGTGAGGCTCTCA
ACAGAACTGGATAGGCCTCTCTCAATCATTTCATGGCCAAGTACAACAAT
CTTCATCTAACTTAGATGCTCCACTTTCCTGATTACAACATCATCTCCTT
AACAGTTTTGAACCATAAGCAAAATTTATGTATATGGAACCAAAACCTTC
AAGATCAAACTAAAAGGTAACCTAAGGAACAGAATCTATGCTAAAACGGT
AACGATAACTACTATATTATAAAAAAAATACTTGATAATTCCAAAAAAAA
TATCCATGAGATTCATTTGAGTAAATAATGAGACGGAAACAAAATGTAGC
CTTGAAAACTATTGTACCAATCAACAGCATTCTGCTTACTCATGTTCAAA
TGAAAAGGAGCACATACCATGCCCAGAGATTTGGAAGTATAAAACAAGTG
AAGCATCACTCAACATGGCATCAACAATGTCCTTGACTGTTTCAAGGCTG
AAAGATTTTTCTATAGCCTCCAGCCTATAGCAACACAAAGAGAAAAAATG
AGATATACATGAACAAATAATACAATTTTCCTAATCAGTGACATGAACAT
TGTGAATGTTATACATACATTCACATGAAAATTCATCATTATTTAAGAAT
ATATAAAAAAGCATGCAAGGTGACCCCATTCTATGCACATTCAAAGTGCA
ACCAATGTATATTACTACCAGTCAATTATATTACCAAGAGAATCCAGCTC
CTAAAGAAATATATAAACCACAGCTTTACAGGTAACGCAAAGATTCATGA
ACCACACAAAATAGCACTCAGCTTGATTAAAAGAATTAAGAACTACATGC
CTTATAAATATAGAACTATCTATTCCATAATAGTTTTGTGTGTCTTTCTG
CAGAATAATGTAATTACACTGAAATAGATGATGGTCTGAGTTCTGAAATG
CAGTCCAAAACATTTTTACCAAGCAAAGGAAAGCATCTTGATTCTACTAT
AATTCCCATGCTATGTTTAAAAGAGGACAAGATTATCTAGCATCCCAGCA
ACTTCTGCTTATGACATGTTAAAGTACCTTATTGTAACGGTCATGTACTG
TTCGTTCATGAGCTATGGGTTTTTTTTGCATGGTATGTGCAGAACAAAAT
TTAGATCATTAGAGTTGCATGGATACTCATAGTTCTTGCATATGATTAAT
TGATTTTTTTCACCGGCCATGCACTGCCTACACAATATAAAAGGGAAATT
AATTTCTTGAGCTAAAAATTGACATGTTGAAGTAAAACGGTGTAATATGC
GACATGTTGATAATCCATCTCCTAAGAAGGAAATGAAAGCTGGAGCCACA
CATCATGTTAACATCAAATAACTAACCGGCACTTCATTAGGTTGGTTTGG
GAAACAATATATAATCGAGAGATATGATAGTAGAAAGAAGCAATGGCATT
CATAGGGCTTTCAAGTAAAGCATGAAGTCAGAAAATAAAAGAGGACAATT
GTTGTGCCTTTCTTCCAAATGATTTCCTAGGGAAAAAAATAGCGTTTTAC
TCAAAATTCCATGATGGCAGTAACCTTAGACCTACCTCATGCAAGAACAC
GAAATTTTAGCTGAACCATGTCAAAAAATAAAACCTGCAACACACAGAAA
AATTACAACCTATCAATTTCAATGGAATTTATAGGGTTTTCAACTAAAGT
AGGAAACCAGGAAATAAAAGAACACACTTGCTATCACTGTGCTGTAAATA
ATCTTGCAGGGGAAAATTTACTGCCTTAGTACAAATTCCATGATGGCAGC
GACCCTAGAACCGCTTCATGCAAAAAGGATCTAAACTTATGGCTGAACCC
CGGGGAAAAAATGCAGCATATAAAAATCACAACCTATCAATTTATAGATG
ACAGGAGGAACTAAGAATCGCACATTGTTTGTATCTGCAAAAGATGCACA
CAGAACAAATGCAAACAATTTGATAAGATTTAAGTGGCACGACCATATGG
CTAACTGTACTTAAATCTTACTGGCTTGGTACCCAACCGAACTCCAGTGC
ATCCTTTTTTGTTACAAACTATAATGTCTTTCTTGTAGGTTTACCATACA
ATACTAAATTTAAAGGCCTTAACGTAGAATGGGGCACAAAAACTAATTAG
ATCCCTCACAACCTTGTTTTCAATAAACAGAACTCACTTTGACGGGCGGT
GCCCTCAACACTTTGTTTTGAATAAACAGAACAAAAACCTGAGCGGAGAA
GAAAAGCTAATTTCAAATAGCAGGAGACAAAAAATCAGGAACTGGAATTA
TCTTAATCATAACATGCAAGAACAATAAAAGCCTGAACATGATTCTTTCC
ATCACACATAAACTCAGTATATATATATTGAAAACAGGTACTATGACACC
CTTATTAGAAAAGACTAAAACCCCTAATCTCAGACAAAAATTTAAGTGAG
CATCTGATATAGGAAAAACTAAGGAGTTTATGCCAAAAAAAAAAAAGAAT
AATCCTTATCATTCTCTAGCACCCAAAAGGATAAAAAAATGTTGTTCGAA
TGGAGCTGAGTAAAAGAACGGGTTTTTCACTTACTCTGTTAAGAAAAAGT
TTCTTCCTGGCTGGTACCCTGAACAATGTTAATTGCAGTTCGTCCTGAAA
AAACAAACAGAAAACGTTTACTTCATATAGTCAAATCATCCTATTCACGT
GGACTTATTGAACCAGAGGGAAAAAATAAGGCCACATCTAAAGCAGAATA
TAGCTAGTAGGCGTATAAATTAGAAACATCTAACTCTCATTATCTACAAA
GGAACTGCGCAGAGAGCAAGCAAAAACATTGATAATCCCCCTCTTCCCAC
CTGCTCCCTCTCCCTCTCCCTCTCCCGCCGCCACCTCCGCCTCGCGCCGT
CGCCACCGCTCACCCCTTCACCTAAACTGGAATTAGGCATGCTTGGCAGG
ATAACATCATGTAGATTCCAGCTACAAGCCCCCAGCAAACTGAAACTGAA
TGGCCCTGTAAACCAAAACAATGGAGGAAATAGAGAGGAGAAAACATACT
GTCGACAAATGAGTGAGATAGGCCAACAACTGAACATTCTATGCCCAACC
TTTGCAGATCATGTCCCCAAGACCAGGCCAAACTCTTCCAATGGGCGGGT
GACGGCGACGACGACGCGAGGCGACGGGGAAGCCGGAGGCGGCCGACGGG
GACGACTCGCAAAGGGGAGGCGGACGCGGTGCTCGGCGGCGGCAGCGCGA
GGGGATGAAGGAGGCGGTGCGAGACGGCGGCGGCGGCGGGAGAAGCAGAG
GGAGAGGGTGAGAAGGGCGGGGGGGGGGGACGGGGGAAGGGGCGGCGGCG
CGAGGCGAAGCCGGAGACGGGGACGGCGGCGCGCCGGCGGGGGTCGAGAG
GGAGAGGGCGAGACGGGAGAGAGGAGGGGGGCGCAGCGGCGGCGGATAGG
GTTGGGGCGGGGGTTAGTGGGTGCCATCTTGCAAACAAATCCCTCGCCTT
TCAAGTTTTACAGCGCCGTCCTTATTTCCGATTTTTCTCTACTTCGCATG
GAATATCCGGACTCCCGAAGAGCCTAAAAGCTAAAAACCAGCTCACAGAG
ATGTTGGCGAGGGACGGTGGACGAATTACGCGCAAACCGGAGGGCCTTTT
CATAAAATTTCGTAGCAAATCGCTGACGTGGCACACGCGAGCGCTCGCGC
CGTCTGCGCCGTCTTGGTTAATGGATCTTGTTAATTGTGATTTCCATTGG
CAAGTAAAAATATACTCCATACGTGAATCTATGATGCATGGTACGACGAT
ATAGATACATTGATACTGCGATACGGGAATTTCAAAAACATCAATATGGT
GAGTAAATATAAAAATATTTTTTAAAAAACTAAAATATAGGGAATTATAA
AAGGGTGCAACAATAAGATTACGTTAATAGAAGAATATTCTATGCACTTA
CAAACAATCAACAAACATAACACCTTGTAATCTTATATAATATCAACATT
AAACTTATAAATATAAAGTGTAGCATTGGGTTTTTAATGGACTATTAAAC
AAGTGGTTACAGGGCTAGGTATCGGAGAAGTATCCAACAAGTATCGTGTG
ACTATCTGTTAACCACCAAATTTAGCAAATCATACATTGGATTTGGGGTT
AAAGCCAAAGAGGATTTGGAGGAAATCGACGATTACAGAAACAGAGTATG
AGTCGGCTACAAACTGCATCGGCTACGGTATGTATCGACTGAAACTGAAT
CGGATAAGGGAGGCCGATGTAGCCAATTCCGATAAAGGGATGTCAGGATC
ATTGTCGGATTCGGTTGATGTGCTTCATGGGGACTGCCGCGTGCGGATTG
AGTCCGAAGAAGGCAATTGTATCTATTAATTAGAATATTTTAATAGTTTC
CTTATAAATTTTGTCGATAAGAGTCCGTCTAAGGGACTTGTTCATATTTT
GAGTTGTAATAGACATAAGAGTCGTATCCGACAAGGACATATTATGTATT
CTGAGTATAAATAGGACCCATGATGAACCCTGAGTTCCACTCGAGACACT
CAAGGCTGTTGTTGGCCCGATCTTTCGGTGAGTTGATGATAACTACGATT
TGGGAGAAACGTTGACGATCCGACTACAACCGTACAAGACGTTGCGTTGC
GCCTTAGCGATCGATACACCTCTCCGTGGGTTATTGATCTTGCTGGTGCA
GATCAACCTTATTCCTGCAAGCAATCGAGAACAAGCAAGAACAATATATA
AAGCAACTGAATTGCTAGATAGACAAGACACACAAAGATGAATTGATACA
CGATAAAGTGGGGTTCCGAACAAGCAGACGGACGGTCTAGCCGACACACG
TGCTGCAAGCGAAGTAGCAATGGCTAAACTTACAATTAATCAAAACCCAA
GAAACCCTGAAGGGGTACCCACCTGGTTGGGGCGCACCCCAAATGGGCCC
CACCTAGGCCGGGGTCCCAAATAAAGTTACAAGCCCATAGGCCCATTATA
GGTGATGCAGCACCTTGTTCCTGTGATTGCGGCCACACGAGATGGAATTC
GGAGATGAGGCTGGATCCATAGGAAAGAGGGCTCCGAGAGCTTTCCATCA
AGTACTCACGGGCCGAATACGGAGGTCGTATGCAGATTCGGCGGCCGTTT
GAAGTCAACACTGTAGCAGGTGGCCGAACTGGATTGCAGAACTTGGACGG
CTTGATCTTGATGTGAACGACGGTTGTATCTATAGTAGCCATGGTCACAT
CATCCTCCCCTTCTTCACGGAAAACCGTCCTCGGTTTTTCCATATGGTGC
TCTTCGTGTAGTCCATTTAAAACTACCTGTTTCTTCCAATCACAACAAGA
CAAACTCGAGATAATTTTGTTAGCAATAACATTTCTCTCTAGCTTGCATG
TTTTATCCACATGTACAGGAGGTTCTAAATCTGAACAGATGTAAACTCTA
TGCACCAAATATATTCCTCTATCATTATATTCACCAAAGAGATGAAAAAT
AGCGTTACTTGGACATGGCAAATCAGAATTAGCAAATAATTTCTCCTTCA
AATTATCGAGCTCATGAAAATCAGAAAACTGAACATAGCCCAAAGTATTT
AAAGAAGATGTCGATTCACGTTCCTCTACTCTATTAGCAATGTGAACAAC
ATGCTTAAAATCAGCGCAGTTAGTATTAACAACAGGAATAGCATATTCAT
TCACTAGTTGTGGCATGGATATAAGTGAAGCATTATCGCACAACTCTTTT
TTATCACAAGGAACAACAAGTAAATCAACTTGTGACAAAGGCAACTCAGC
AATTGATTCCACTAATGGTTGCTCTACTATAGCATGAAAAGTGGACAAGT
GTAGCTCACCTTGAGAATACTCACCTTCATTTCTCTCAGCACCATTTAAT
TTACCTTGCGAACTTTCTTCAGACATCGTAGGTGCTTCATCCTCTTTCTT
CTCAAGTATACCATTCTCCTTTTCTTGGATGTGCTGATCTTCCTACAAAA
CGTTAGTAACAGGGGAGACAAAAGATTGCTCCTCCAATGTTTGCACATCA
TCATTACATAAGTATATTGGGGATTCAGAAATAGGAGATAAATCACATTG
GTCATGCATCCTCGCCTTTGATATGATCTGACTCTCAATGCTACGAGCAA
GCATGAATAGGTGCCCAATATGATTATATGTCACATTATCAAGCAAAACC
TGAATATTGGAATTAAGCCCTCTGAAAAATCTTGTCAATGTGTTGTCATT
AGATTCTTGTAAACCACTATAAGTGATACAAATTTTAAAATCATGAAAGT
ACTCCCTAACAGTTTTGTCACCTTGTTTTAGATGTTCAAACTTCTCAAGG
AGAGCACGTCTATAGTATGAAAACACGAATCTTTTTCTCATTAGTATTTT
GCACTCATCCCAAGTTTTAAGCTTATTTCCCACAGTATGCCACCAAAAAG
ATGCAGAACCGGTACACTTATTACTAGCAGCCTTAATCATTTGAGCATTA
GAAAAATCATACTCATCAAATTGTTTTTCTACTGCTAGCTCCCAATTAAT
GTATGCAGCGGAATCATACTTTCCATCAAAAACTGGCAATTTAGATTCTA
CCCTCGCAAGATCATTATCATGTACCTTATATGCGCCATGTGGATCACCT
GCCATTTGTTGTCGAAGATGAAGAAGTCGATGATCTGTTATTCCCTTGCG
CAATCCTGTCATGGTTAGTAGCAAACAAGAAACACACAAGCATATGCACG
CTCCTATCAACTCCTAGGTAGTAGTAGCTCAAATATCACACACACTCAAG
CTTTTAATCAAGCTCTTACAAGATCTTAACAATGCAAGCGGAATGGTGAC
ATACACCGACTCAACCAAGCACCCCAATGAAGGTTGGATGTATCGATGCC
TTGGCAAACACTTGCTGTACGGCTGTAATCAGATCTATGGAGCTCTGGGT
AGGCTTAAATATGTAGCAAAGGAATAGCAAGTGCTCAAATCAGATAATGC
AAAGTTGAATGATCGTTCAAAGTCAAGTACCGTGCTGGTCCTAGGCTAGA
ACGTACTAGAGACGCGAGCCTAGACACAAATGATACCACAAGAAAGCACT
AGCAACAACTCACAACTCACTCACAACTCTGATATATGAAGTTCAGCTCA
AACATAACAATATTTTCTCTTTTCTTTCTTTATTCTTTCTTTTTTTCTTT
CTTTTCGTTTCCTTTCTTTTTCTTTTTTTTGGTGCGGCTTTTCTTTTCTT
TTTTTTAATGCACCTTTCTCTCTTTTTTTCTTTCTTTTTTTTTGATTTTT
TTAACGAAAAACAGACTCAAGGACCTCAATGTAAGATTACAGGGACTCAA
ACATAAATATAAAAATTACAGGAACTGAAATGTTAAAGTCCAACCAAAAA
TTAATAATTATAAAAAATGGAATGCTGAATTTATGCCGGTTCCATTTTTC
CAAACAGATCTCGAAACCGACACCAAACAAAAATTCACCAAGGTGTTTGG
CACAACTCAAACTTTAGGATGTTCGTGATTTGGATGGGGAGAGAGTTCGG
ACTGGTTCCTCATGGTGGAGGTGAGCGACGGGTGGATGGATACGGTAGGT
GGGGTGGTTCGGCCTTTATATGGAAACCGAACAGGTGGAAATCTGGAAAC
CGACCAATCAAAACAAACTTTCCCCTTCCTCCTTCCTAACGTATGGAAAC
CGAATCCAATCTACAAAAATTCTCTCAACCTTCCTTCTTGGTAGCACACA
CATGCACGGCAAAAACAAACACACGCCGCATCTGCAAACTCTAGATGCAA
CTCAACAACTCCAAAACTAACCGACAGAAACTTCTGAAAACTAGAAAAAT
GGAACCCTAGTGGAAAGACGATTTCGTTTTCGTAGGTCCCGACGACAACA
AAGACACGACAGCGGCGGGCGACAGTGGTACTAAACGTGACCAGAACTCG
AAACTCTAAACGGACTAAACGCTAAGACTAGCAACACGACTAGACGATGC
AACGCAAACTCAACAAAGCAAAAACTGAAATAAACAATGCAAAGGCCACA
AAAATGGCTAGGTATAGGATGCAATTTTTTTTGTATGGCAATTTTCTGGT
TATAGGTAGATAAAAAAAACTCACCGAGCAACAAAAGCTCTGATACCACC
AGATGAACCCTGAGTTCCACTCGAGACACTCAAGGCTGTTGTTGGCCCGA
TCTTTCGGTGAGTTGATGATAACTATGATTTGGGAGAAACGTTGACGATC
CGACTACAACCGTACAAGACGTTGCATTGCGCCTTAGCGATCGATACACC
TCTCCGTGGGTTATTGATCTTGCCGGTGCAGATCAACCTTATTCCTGCAA
GCAATCGAGAACAAGCAAGAACAAGATATAAAGCAACTGAATTGCTAGAT
AGACAAGACACACAAAGATGAATTGATACACGATAAAGTGGGGTTCCGAA
CAAGCAGACGGACGGTCTAGCCGACACACGCGCTGCAAGCGAAGTAGCAA
TGGCTAAACTTACAATTAATCAAAACCCAAGAAACCCTGAAGGGGTACCT
AGCTATATATAGGGGCGGGAGGACGTCCTAGGGGTGCCTAGGGTCGTGCT
CCACCTGGTTGGGGTGCACCCCACATGGGCCCCACCTGGGCCGGGGTCCC
AAATGAAGTTACAAGCCCATAGGCCCATTATAGATGATGCAACACCTTGT
TCCTGTGATTGCGGCCACACGAGATGGAATTCGGAGATGAGGCTGGATCC
GTAGGAAAGAGGGCTCCGAGAGCTTTCCATCAAGTACTCACGGGCCGAAT
ACGGAGGTCGTATGCAGATTCGGCGGCCGTTTGAAGTCGACACTGTAGCA
GGTGGCCGAACTGGATTGCAGAACTTGGACGGCTTGATCTTGATGTGAAC
GACGGTTGTATCTATAGTAGCCATGGTCACATCATCCTACCCTTCTTCAC
GGAAAACCGTCCTCGGTTTTTCCATATGGTGCTCTTCGTGTAGTCCATTT
AAAACTATCTGTTTCTTCCAATCACAACAAGACAAACTCGAGATAATTTT
GTTAGCAATAACATTTCTCTCTAGCTTGCATGTTTTATCCACATGTACAG
GAGGTTCTAAATCTGAACAGATGTAAACTCTATGCACCAAATATATTCCT
CTATCATTATATTCACCAAAGAGATGAAAAATAGCGTTACTTGGACATGG
CAAATCAGACTTAGCAAATAATTTCTCCTTCAAATTATCGAGCTCATGAA
AATCAGCAAACTGAACATAGCCCAAAGTATTTAAAGAAGATGTCGATTCA
CGTTCCTCTACTCTATTAGCAATGTGAACAACATGCTTAAAATCAGCGCA
GTTAGTATTAACAATAGGAATAGCATGTTCATTCACTAGTTGTGGCATGG
ATATAAGTATTAACAACAGGGATTAGTTCTTATATCTTTAAGACACTCTA
ATCCTGTTTATGTGAATCGTCGAGTTATCATATATGCTATATAACCTAGA
TCGATATTGCTATCTAACTTCATCGGCGAACATCTGCCATTAGAAGAGAG
CCGATAGGGTTACATGTCAACGTTGATTCAGATTATATGTAGTATATCCA
[truncated: 915,353 more chars]
