# Supplementary material for: Evolutionary dynamics and impacts of chromosome regions carrying R-gene clusters in rice
Source: Sci Rep. 2020 Jan 21;10:872. doi: 10.1038/s41598-020-57729-w (PMC6972905; doi:10.1038/s41598-020-57729-w)
Supplement: Supplementary file 7 — Dataset 6. [file 41598_2020_57729_MOESM7_ESM.txt]

>Barthii_Chr11_Rgene_Cluster_whole_region 1,234,378bp
CGTTTTACAAGTTTTCTGATGCCGCACGATTGCAGTCAACAAGGTCATTT
CACTGGATTTTTGTCTCAACAATATCGGGATACTGAGTTCTCCTTATCAC
TGAAATTTTAGCAGTTCAAGATGCTGAGCCTAAAAGCGAATCAGAAGCGG
CTGTTGTAGTACTCTCTGATGAGGTAACTCCTTCCCTCAAATCAATGAAC
ATGGAATCTTGTCCATGAAGTTAAAACTATGTGTCTCCCGAAAGGCAGCC
CCTCTCATGGAGATATGATATATAGGAGTACTATGCAAGTATGCAGAAGC
ATCACGTTTTATTGTAATATTAGCACTTAAATAGTTGAAGTATGAGCTAG
GAGGAGTGGAAGACATTAATTAGTGGGCGCATTGTTGGCATCAGTTAAAA
ATGGGATTTAGCTACTTTCTTACTTCATTTTCAATCTTCTTGTTTCTGCT
ACTTTTTCTTTCTTTTTGAAAAGTAAGATATCGTTTAAAAAAAGAAAAGT
AAGAATAAGACAATGGGGGCCTGGACCTGAATAGTCTTGATGGCAAGATT
TTATTGGTTTCTTATTCATCACCACCTCATATATATAATTGTCTTGTCGC
GAATCGTGATGATTGAGCAGGTAGTTTGGATGGATTGGCTCCACAACTAT
TTAAAAGAATCCACCAGTTAATTCACTTAAGTCCTCTCTGTTTTACAACA
AGACCTGGACCTTGATAGTCTTGATGCCCAGGTGTTTGTATTTTAGGCCC
TTCCTCTTTCACCTCATATATATAATGCTGCAACCGGAGTAGGCTGGGGT
GAGGTGCATCATCAGATATCTCCTCATCCTTGCTGAATTGCTGACTGCGC
AAGCTGATTTGAAGGTCTGTCAAAGTAAGCTAGAGTTGGGGGAAAAGTGA
AATTAAGAAGCTAGCTATCTCCTGCTAATTATTTAATGGCATGCATGCTT
GAGTTTTCTTTCTGATCCATATGATCATTTAGTATATATTGTGCTGCATA
TATGTACATAGCTAGCTAGGATATGAATTACATGTTCTTGTTTAGAAAGG
ATTTACAAGTTCTGTTCTGACATGCACCTTCCTCTGTCTGCACATGTCAT
GGCATGCAGGGAATCAATCAGATATGATTATAGAGGTGTGTTGCTGCCTG
GGGTTTGCTGCGAATGTAGCGCAGCTGGTTGGCCTGGACGTGGCCAGTCT
GGTCAAGGAAATCAAGGAGCGTGTCCAGACAGTGAGCCAGAACAAGGAGG
ACTGTGAGCTGCTCGCCGAACGTGCGGAATTGATCCTTGATCTGCTCGGT
CGGCTGCAGAAATCCAAGGTCATAGAGGACCCTGACATGTGGAAACCAAC
AGAGAGGCTCAGGTCAACTCTTCGTAGGGCATGCGAGGTCATCGAATTCT
GTCGGGAGAGGAGCTGCACATACCGTTTCTGCAAGAGCGACCATACCGCC
AAAGAGTTGCGCAAGGTGCTCAAGGCTCTGAAATTTTGTGTTACCCACTT
GACGGCACTCGTCACCATCATCAATGGTGATCAAACCACACGTTACTTTC
TGGTCCAGCAGACTCCAGATGTTGTTCAGCTGCAGGTACATCCATGCTAC
GCTGTTACTACAAGTCTACAACAGCTAAGATCGATCTTCATTTGCTAAAT
TACAGTGTACTGTGCAACACAAATCTTTTGTGCATTCCCTAAACATACAC
TCTAACGTGCAACTGCCAAATGCCTAAAATAGGATAATTCAAACAATCTA
TCCATTTTGTAATTCTGAAGTTTGTTCCAACAATATGAGAGGAAGTGTAT
GTGTTCTGATAAATGCCTGCTTAATCGGTTGAGCCTAACTTAAGTGTTAG
TTCAGGATGGCGTACTAGCACCTGCTCTAGGGTTGCCTGCTCAACACTTC
AAATATAATGACCGGTGAGATACTGATCACAGTATGTATGTGTATCTAAA
GGCTTGATATTAGGTTATTGATGTACATTTTTGAAAAAATCTCAAAAGTT
AATTATGCTATTATATTTGAATTTTATTTTTTTGAGTTTTCCCCCCCAAT
GCATGCAGCAATGATAGGGGAGAAACACTGGGTATTTCAGGGAAAGCTCA
ACTGGTAACAGAGCCTTCCTCTGTTAACGAGCCAGGTACTTCATTTTTAT
GGGCCAATCTACATATCATGGATAAGTACCTGTAGGTGCTTTTCTTGATT
TCTATAATTTTCATTTGCCCTTTTTTTTTGTCATGATCCTAAAATTACCC
TCCATGGGAAAAAATGAAGAAATAAACCTCGGTTTCTGGTAATCCTATTT
CATATGAATTCTTATATTTCTGCAAAATTTCCCAGCAAGGGTTATTTTCA
CAAACGAAAACAGGCTAAATGAACAAAAAACTTTCTTTTCTTGAGTGCTG
TTCTATGTTCTTAAAATATTGATGCATTTAGCACAGTAAACTTGAATCAC
CGTTTTCTACAGTCCTACATAATATTGTTGAAGAAACATCAGCAGAAAAG
AAGTTATCAAGATGCTGTTGGTGGCATCCCTGGAAGAGCATTGCTACCTC
TTCCAACACTGGCATGCTTGTTGCCCAAAAAGAAATAGGTAATGATGAAT
GATCAATAATCCAAAACTTAGTATTGTAAAATCATGACTGCGTTTCCAAT
TCGGCAATTCCATTTGTAATGCCAAGGGAAGTTTCGAAATACTAAATAAT
ACATGTTTGTCTAAATGACAGGCCTTAAAAGGTTCGCTTTCTCTCAATTG
GAGGTTGCTACAGACAACTTCTCTCTGGAAAACCAAATCGGTGTAGGTGC
TTTTAGCATTGTTTACCAGGTAAGGATTTGCATATGCTTTGCTCTTTGCT
GGCTTCTGCATTCAGCAAAATGATTCATCTTTAGCGAAGTCGTTTGAAAC
ATCTTCTCTTGTACTAAGATGTTAGATTCTCTTTCTATGATGAATTTTAC
CATTATTGACTTGCATTTGGCGTTTACTCCTAGGGGCAACTAAATGAAGG
ACTTGAAGTTGCCGTGAAAAGAGCATCATATGTTGACAAAATTCCATTTC
ACCAGCTTGAGAATGAGCTTGATCTAATCCCAAAGCTTCAGCATACAAAT
ATGAGAGTTTTTACAGTCCTTGAAGAAAGGAGGTACCAAATCCAAGTCGT
CCATTACGCACCATCCAACGGCTGCAAAGGCTTGGTACGTCGCGGTACCG
CGTCTCTAGGAAAGCAGGTACCGAGTAATTTTCAACGGTGGAAGGGCAGA
GTAGTACTTTCGCATATGAATTGGAAGGGAACATCGCACTGCTTGCTATC
GCCGCCACAAATCAACCAACCCGATGCGGCAGTCGGCCTCCCGGCGGCGG
TGACCACGGGGGAGGTGGTCCTATATGGGGATGCGGGCAGAGTACTACCC
TATCTCCTCCCTCGTCCTCAGCGCTAGTACAGCGGAGGCGGCGGCCGTGG
GAGCAGACGACGGTGGTAGAGACCTCTCGGATGGTGGCCGTTGTTCCTCA
TTGTGCTAAGAGGCCGATGCAGACCGAGGCACCGAGATGAGCTTCGCCGC
CGCAGCAACTGTCGCAGTTGTGCATGGAAGAGGAGGTGGACGCTGCCCCT
GCATCATGGTATGAAGCCAAGGCCACCAGCAGGCAGCAGCTACGCGTCCA
GGGCAAGACGATGGAGCCATAGTTTTTTTTTTAAGACTGGTGATGGAGCC
ATGGGTGAAAACAACGTTCTGAATAATTGAAATTTCTAGTTGATAGATAA
ATTGGCTTATTGAACAGGAAACATGCATACATACTATATCTATATCAATA
TCAAGAACTTCAGATGTTTGGTTTCTCTCATCCAGATTTTTCAACAAGGA
TGAACACTTAGGCAGATTTGCCCAGGTTAAATTCATTGGTGAAGTTATTG
TGGAAACAGAACATCACGGAGCTGCAAAGAAGGAGCTCCAAGCACCAGCC
AGTTCGAGTGCACCGACGAACAGAGGTTGAAGAATCGGAGCGAGCTCGAC
GGGCCGGCGGACAAGCTTGATGATTTAGAGCGATCTCGAGGACGGTGAAT
TGGAACGAGAACAGAGCGGGCGAGAGCTGGCGGCGAGGGCACAAGCATGA
AGGTCACGAACCCTGCGGACATTCCCGGGGGTGGCCTCGATGCGACGGCG
GCGGCGTGACAGCCTAGATGTGCGACGGCGGCGCGGCGTAGATGGCCAGC
ACAAACGACGTGATGCGGCAGATGGGAGAGGGGAGAAGAGGGCGGCTCAG
AGGATGTCGCTATTTTGTTAGCCCAATCATACCCCTGCTAAACCAACGGT
TAGATTAGATTGGTACCTCATGGTAACTCGTACCTCATAGTACCTCGTGG
TACCTCTTCAAGGATGGGAAATATGCTCTACAAATATAGTTAAGCTTCTA
GGATATTGCACGAGAAAGAGGGAGAGGATACTAGTCTTCGAATATATGCC
TAACAGAAGCTTGGATTCATTCATAACTGGTAGGATTCAGTTCAATTAGC
ACTATCAATCTCAGTTTTGAGACCAAATTATCCTGTTGATATTGATGTAG
GAGTACCCTCCTATTCATTTTCACTTATATCCATACTTGCTTCTCGCATT
TACAGGTGAAAGAGCAACAAAAGAACCATTGGATTGGCCTAAGCGCTCCC
AAATAGTTAGAGGAATAGCTCAGGGAGCTGTATATCTACACAAGCTATGC
GAGCCACGTATTATTCACGGGGGTTTGAAACCAGGCAACATACTCCTGGA
TGCTTCTCTGAAACCGAAGATTTGTGACTTTGGCATTTCAAAAGCACTTA
AGGCAGATGCGGATAAAGACTGCACTGGCGTCGTGGTGGGCTCACGGTAA
GGCTGTTTTGTACAGCACAATCTTCAATGGTTATACTTTGGAGTGGTTTT
ACAGTCCTCAGATTAGGTGCCATAGGTTTTAGTGTTAATTTGTGGTGCTT
CTTTGTACATTAATACTGAGGTGTTACCAAAAGGCAAAATTCACTAGAAA
AAAATGCAGTACATCGTTTAGGACCTTAAAATACTCTAATATTTAACCCT
GTTTGATCTGCTTTTAGTTGTGATTGATTAATTTTTCATCTTTTTCAGTG
GGTTTATGGCCCCTGAATATAAACAGGGAGGCTGTCTCTCTCTCCAGACA
GATGTGTATAGCTTTGGCGCTACGCTTCTTCAGATCATTAGAGGAAAACA
CATCTCTCCATCTTCACTGGCGCTTTCTGATGAATCACGCAACTACGGGC
CTCTAAATAAGTGGGTAAGTGAACCTTTCCGAGTGCTACTCCTGAAGAGG
AACTGAAGGGTATGCAAGCCTGACACATTATTCAGAGTTGATCACTCATT
AACCAGCAGCAATTTTTCTACTCAGGCTTGGAACTTGTGGAAAGATGGAA
ACCTGATGGAGTTGATCGATCCGTCGCTGCACGATGAGACCCATGCTGCT
GAGATGAAGAGATGGGTTCAGATAGCGCTGCTGTGCGTTCAGCAGAGTCC
CGAGGAGCGGCCAAGCATGTGGGATGTTCTTCTGATGCTGAGCTGCGACA
GTGTAATCTTACCAGAACCAAAACTACCAGCTTACTACTGCTAAAACGTA
CTCCTACAATGATAACACACATTGCAGCATGGGGTGTGCTAGAGAAATTT
CAGGTCGCTGAAGCCTGCAAACTGCCTCGGTGTTGCAGCATCATGTGTGT
TACGCTCATTGTTCAAGTCATCAAGTGTACCTAAATAACGAGAATGGATC
CTAGAGAAGCTACAATGTCTACCCGTTGTACTCCCTCCGTTTCAAAATAT
TTGACATCATTGACTTTTTAACACATGTTTGACTATTCGTCTTATTAAAA
GAATTATGAATTATGTAAAACTATGTGTACAAGAAAGTATATTTAATAAT
GAATTAAATGATATGTTAAAAATAAATAATTACTTAAATTTTTTTTAATA
AGACAAACGGTCAAATATATGCTAAAAAGTCAACGGTGTCAAATATTTTG
ATACGGAGGGAGTATTTGCAATTTGTCAAAACTGCGATTTCTGCAGAGCT
GTGTTGACTACTGTTTGACTTATTGAGTTACATCAGACGGTACTGTAGCA
GTTGGCATAATGGGCCTTGATATGTACAGCCCATTCGATCGACGTGTGCT
TATTTGGGCTGATCAATAACTCCCGTTGACCTTGGTTGGGCCACATTTTC
AGGTCAAGCACCACAAATCAACCGAGACCTGCCGCACCTGCATTTTTTAA
AATAATAAAAATAAATCCCAGACTTTACTCTAAAAAAAAATACAACCACT
TATTACAAAATTCTCTCAAAGTTAGCAAAACAATTCGGCCACATCAAAGC
AAAACCAACACATGAGTAAACAATTATTGAAGTCTACGTGCTGCACCTGC
ATGCTTTGGCAAACAAATACTATATAAATATTTCTGATACATAGGCACCT
TCATGAACTTTGGCACTGTAAAGTAGTGTTTAAATCAAATGCAGCCTATT
TGTATTGGGGTCCAAATCCACGCGGTTTCAGCCAGTTGATTTCTCTCCGT
TGAATTTGGGAGGTGATGCCAAGACATTTTAATTGAACTAGGCAAATGCA
AGAAGCAAGAGGGAATTTTAGCAACCAACCGGCGAGGAGAACAGGCCGGG
ACTATTGCCTGAATTTTCCGGAGCTTGTGGAGCCCGTTTAATTTTGGGGA
AAATCTCTACTGCAAACCATGCGTTTCCAAAGGATATGTGGTTACGTACG
AAGGTTCTCGTTTTTCACTTTTATTTGCTGTTTGCATTCTTGTCATTCAG
TCACCAAAACTTGCATATAATAATGTATATGGCTGCGTTCGGATGGACAG
GTGATAACGCGCATGTACCTTTATATTTGTACAGTTTCTAATCTATCAAA
GTGCAATTATTTAATTTCAAGTTCAAAGTTAGCTGTTTCATCCTAAAGAA
CAAAGAGATAAATAGCCAAAATGAGATTTTGGGGGACGGATGTATTAAAT
TGTAAAATATTGATCTAGTAATTGAACGAAGGAATAGATGTTACTGGGGA
ATGTCAATTTACAACCTAGATACACATGCACTCATCTCTTGCATATCATT
TGCATGAATCATGCATGATCATGAAATTGTATGAAAAATGTGACTTTATA
TGTAAAGTTATGTGATATTAATTTTAATTTACATAATTTAAAACAAAATT
TGGCTGGAAATTAGTGTAAACACCCTTTTATGACCAGATTTGTCTCTGTG
TTTCTTTTCTTGATGCTGTGTAGATTGATTCTGGACTTGAAATTTTGCAA
GATTTGAATTCCTTTCATAGTTTGTGACATTTCATATTATAAGTTATTTT
GACTTATTTTCTAGTTAAGTTATTTTAGGTTTGGCCAAATCTTATATACA
AATATAGTAAAATATTCAAACTAAAAAATAATGACTAGGAAAAAAAGTAA
AAACGACTTACAATACGTGGAGAGAGTATTTAGGAAGTGAGAAACAATTG
AGTGTGCGTTAATTCACTTGAGCAAGTTTAATAGTATAGCTAATTACTAG
CTCTAAATCATTTATAGTCAATTCATACACTAGATATCTATAAACATATA
CTACACTATTAATACATGTTCCTTATCTGCCATACACACATTATATCTTG
AAGTCCGTGCTACAGCTGGCTACAAATATATAACCCGTTGCTTCTCTATC
TCCTATTTTATCTACTAGACATATATATGTTTATAGCTAGCTTATAGCTT
GTTATTGTATCTGCTTGCTCTTGTAATAATCCAAATCCAAATCCATGCAT
GTTCCAGTATATTTTTCTCACTAACCGCGTGAGCTAGACTTCGTGCTCGG
CCGAGTCCACTCCACTCGCCGCTCGACGACACGACCACCATAAAAGCTCG
TCGTCGAGGTGGAGTGGAGGGGCCGGGGCGGCACAGCGAGCGCTCGACGA
CGACCGGAGAAGCGACGACGAAGCTACCTACCGTCGTCGGGGAGGAGTAA
CGAGAGCTCTGCGGCATCGGCGACAATCCATCCATCCCGATTTCAGGTGG
CGCGCGCGGCCGGCGAGCGACGAGCCGACGGCATGAACCCGAAACGTGCG
CCGCCGCCGGCACCGGCGCACGGCGCGCCGCCGCCGAAGCGCCTGCAGAT
CGACGCGTTCCGGAGCGGCGCCGAGGCGTTCGCGCAACGGGCGCCGACGT
CGTCTCCGGTGATGCGGCAGCTCCGGCGGGGCATGCTCGTGCTCTTCTTC
GTGTCCGTCGCGCAAGTGTACGCCGGGTCGCCCGCCTCCTGTTTGATTTA
ATCCTCCGTGGGAAGCTCGTTGTCTGACCCGCGTGCTTTGCGGATGCGCA
GGAAGGAAGAGCGGAGGAACAAGAACAAGAACGACGCGCGCCCTGCTCGA
GTGGCGGTGAGCAGCTATGCATCGATCTCTCGTTCTGGAACTGAATCAAA
CTAAATCTTTTCTCCCATCATTTTTGCTACTCTTTTGGTAGTTCATTTCA
GTGTCCTGTGATTAATTGTGTAGATACATGAAGAGAGTTCTACTTCACAG
AGAAAGGCACCCGAGGATGATGCCTTTCAGAGAGGCATTATGAAAGCATT
TGATAATGCCCTTCAGAAACATCTTAATCCTATCTATTGGTAAGATCTCT
CAGTCGGGATGAAAGTAGAATTGGAGTTGAAGAAGTTATAAAATCGATCC
TTGAACTAGCAGAGTGGTCAAATAGGAGTTTTTTTGGGGAATACGCAAGG
AGCGCATTTTTTCTATTAAGAGAAATAAAAGTTATTTACAAGGATAAAAG
GAAAACAAGCAGGGGACCGATACAGGACGCTATGGAAAACTATAGGAATA
TCTCGCGCTAAATTTGGCTACCACGACCTTGTAAAGGCCAAACAGCGGGG
ATCCCGTGATTAGCCGACTTCCAAAGCATGGCCTCCTCCGCCATTGCTTT
CGCCACTTTGGTCCAAGACCTTTGTTGTTGATTGAAGATTCGGTTGTTCC
GTTCCTTCCAAATTGTCCAAGCCACCAGTGTCACGATAGTGTCGAAGCCT
CGACGATGCCGGTCCCCAATCTTCATTCGGCTCTCACAGAGCCAATTGTG
GAAGGATGGCTCGTTGACAGGTAAGCAGTTCGGACTCTTTATTGCCTGAA
GCGTCCACCACCATAATTGCCTCGATTCAGGGCATTACTTGGTCAAATAG
GAGTAGGACCACAAATTTACCTCTCTAGCTAGTTGCTTAGATAAATCCTT
TTCTTTATTGAGATTGCTCATTTGCAGTTTTTTTTAGTAAGCATCGAACG
TGTAAATTCCCTGTTTAATACCTCTAAAATACTTGTTTGGACAACTAATG
ATTTGATCATTTAAAGTTCCTCTATGATGTTTTTATGTTAACTGTCAAGC
TGATCATCAAACTTTAATGCTGATATAACACATGCAACAAATCTGATCTA
TGCAGATGCTACGAAATTAAATCACACTTATTCCATTGATCTTAAAATGT
CCAGTTTTATGTATTAATCAATATCTTATATCTTTCTCTATGTCCTAGAA
ATACGATTTTTTAATAAAAAAATAAACTAGCCTTTTTTCTTCCACTTTTT
TGATTGCAGCTCTCTTCAACACCTTACCAAGCAGACTGGGACTCTTTCTG
AGCGAATTGATACTCTCAGCCATGAAGTGGTTAGATTTCGGATACTTAAT
TTATTACAAGGACACTACTTTATACTAGTTTAATTAACCCCTTTCTGATG
AGAGAGCTTCTTTTATTGTGTTTTTATCAGGAAGTTACTTGGTCGAGTAA
AATTAAAACTGCAAAGTGTTTGCTTACATTTTATTATGATGAAAAAAATG
TTTGCCTGAGACAACTTATGTTCCTATGGCATATTGATTCTCCTCTCAAC
TTGCAGGGACAAATAAAAAGGTTAATTTCTAACCGTGATACTAATGAGCG
CTACAGGTATGGTCTTTGTAACTATTGAGAATATGCATCTCTGACTTCTG
TTATTTCCAGTATGCAATCTTACATATCAATGTCTCACACACACTTAGGT
TCTTCCTATTGTGCTGATCAGTTCTTATCAATCACTTGAAGTGACTTCTG
AATTACTGTCAACCATGTATTGATGGCACTATATATTTATAGCGATGTTC
GTTTCATGCTGTTGTGCATTACAGTTGTGAATTTCAGACAATTTAAAGTA
CCGCCAGATGTTCATATGACACTATAATTAATACACAATGGTGTTTCATA
CTATTTATGTCTGTATTGTAGATCAGAGGCAAATCAAGAGAATGCTGCTG
TCACTGAGGAAGTGAATCAAGAACAAACAGCTCTCAGATTTGCCGCAAAT
GAAGTTCACGAGGGTCAAGGAGTTGAGTTGAGGTTCCTCAATAAGATGAA
AGACCATCTTGTTTATACAAATGACAAAATTACAGCAGAGGATGGTACAG
CTATCAAAATTGCCATATTTAGGGATAGTAAGATAGTTACTGCCGGCCAA
CTTTCTTCAGCAAGAATTGAAATTTTGGTTCTTCATGATAAGTTTTATGA
TGCTGCCCCTGATAACTGGACTGCATGTGAGTTTGATGCCCACATAGTAA
GTAGTTCAAAAGGGGCGGTGTTAGGAGGAGTTCTTCGAGTGAAGCTTAAG
AATGGGGAGGCCTCCCTATCTGACGTCTCTTTCAATATGCCATCTTCGAA
GACTGGAAGTAAAAAGCTCATTCTGGCAGCAAGGGTTCTTAGCAGCGACA
AAGCTGGGCTTCAGATTAAGGAAGCCGTGATGAATCAGCCTGTCGAGGTG
CAGGTTAATCGAAACAAATGTAAGTTTTTCTTCAGAACTAGAAAGATAGC
CCCCGCATTCGCGCGGGCATGCATATTAGTTTGTTTTGAAAATAGTTCTA
AAAAATAAATTGAAATTAAAGTAAGGCATTTTCTATTTTTAATTGAATGT
TCATTGTATCTTTTTTCTGAAGAAATATCGACAAACTATAATAAATGTAT
TTTTCCCACCCTGCTAACCCTTTCTTTAATTGCTTCATATATATGCAATC
CGTTATGCATGTGAATCAACATAGAAAAGTTCTTTGAAAAATGTTTAATG
TATTTTGAATTTAGTGATCGAGTCTAATTTCGAATTGTGTTCAGATCAAA
TTATTGCTTTATTCTAAATTGTCTTTTCAGGGATTTTAAATTGTACTTAA
TCTCGTATCGTGTTGTGTTTGGACTTTTCTTTCGATACTTATTTTATTAT
TCCCAATTTTATCTATTTATAACTCATACTTTCATACGAATTCTTGATAT
TTTATATTCTACATGGAATCATGTTGTTTTTTTATACTTTTAATGATTTT
TTATGGTTTAATGTATATTTTAATCAAATTGCTTGTTTTATTTTTTTTAT
GAATTTACTTACGAACTCGTTATAGTTGATCCGCTTGCTACCATCGGTCT
CATGGATCATCTCGTCGACCTCCTCATTAGTGAGCCTCTCCTGATACATT
GGACATGACATGGCAGGGCTTGGTGTTAGAGATGAAGCAATTTTCTACTC
CTTGCTGAAGAAGCGGAACATCTCCCTCTGCCCCTCCTATCAGTACTTGT
CCTTTAGCATGCTATTAGGCTCAGGAACTCGTGGAAGTCAATGCTACTGC
TGCCGTCGGTGTCCATCGGGTTCAAAGGATGTATTATGGTTCCAAGCTCC
TTGGTGGTTATTGAACCTGGACTTTAGACGTACATATTTGAATCCATCCA
TCATTTTCAAAATGCTATTTTGCTCAAATATTTGTAGTTAGAACGACCAA
ATTATCTAACTTTTATATAGTAAATATGGGCAATATGGATCTTGGATTAT
GTATTTAATTATACAATAACACAAGAAAGCAAATAGATTGAGAAAAGTAC
ATGTAACTTGAGAGTCATGATCATTTAGCTATTGTTTTTTTTATATATTT
TGTGTTAGCTAGAAAATAGGAAAGTTAGCTAGAAAATAGAGAGGAGAGTG
GGATCCCAGAGGAGAGAAGGAGGGTGGAGGAGTACTTGCATGTGTGATCA
CATACGGTGGGGGTGAAGGTGGGGTTATCGGATTTATTTTTAAGATTAAA
ATTATTGGGTCCACCTATTTAAAGAAAATCAATGTTTAAAATTTTTTTCT
TTTTAATTAGAATTTGCATGATTTATTTTTAAATTTATTAAAGCGCCACA
TGACATCCTAGAAGCGTTTGTAGAACGTCATGTCAGAGGCGTAGCTAGCT
AGGTGGCACTGTGGGCCATGGACCACCTAAAAGATTGATCAAGATTAAAA
CTATAGTATATGTGCTAGTTAATATAATAAAAATTATATAGTGGACCACC
CTTTTAATTGACCTGTTACAAATAGATGGACCGTCTTTACTCTAAATCCT
ATCTAAGCCACTGTGTCACGTGACCGTTTGAGAACGTTTGTAGAGAGTTT
AATATACTTTTAGTGTATAATATAATATAATATAATATAATATAATGTTC
CCGCAAAATTATATTTTTATGATTTAAAATATATTCAAAACTGAGTTTTT
AATTGTATAAATTAAGACTTATTAGCGTGTAAGAGTAGGGAGGCACATAC
GTAGGAAGAGGTAGGGCACGCTCTCTTAAAAACCACCTGATAACCCAAAT
GCCTAAAATAAATTAATTTATTTTCCAAAAGCTTCAAGAAATTTATTTAT
ATTGTTACAACACTGGGTAGAACTGCTCCATATATCGATGGAGGATTTTC
TTGGTCTGATAGTTTGCTTACAAAATAAATTAAAACTATAGTAATTATTT
TGAACACATCGAACTGTTGATTTCTTGATAAAAAAAAGATTGCTTACAAA
TAGAAAAGAGAATAGGAGGGGAGGGGCAGCAAAAGAGAGGAGAGGAAGTG
TGCGTACAGTGCGTCGCATGCACGGAAAGAGGCGAGGTGTGCTTGACCGT
GAGTCTCAACAGATCTAATCTAACGATGGAAAGAGGTGGATTTGGTTGTT
TTTTTCTTGAGATAAATCTAATGGTGTAAAATAATGGGTCCACCAATTTA
AATGAAAATCAATGGTCGGATGTTTTGCTTTTTTCGTAGAATTTCTAGGA
TTTTCTCTATTTTATTAGAACGCCACGTGGCGGCTTAAGAGCGTTTGTAG
GAAGTTTCATGGACTTTTAGTATATAATAGATAGAAGATTGCAGCTGGTG
TATTCAGTAGATTGTTTGCATGATGTTTCTATTTTGCAAGTATTCTCCAC
ATTGTTTCTCGGTACCTCCCAAGTGCCAATGACTATATAAAAAGTCTTCC
TTCGTAGGATTATCTTTGAAATTACAGGTTGCATACTCGAATCAACTGGA
TTTGTATGTTCTGTTGGCATTTATCTCTCTTGTTTCCTTTTTGTCCAGCA
AACAAAAAGAGTAACTGTCCAAAGCTGAAAGATGAAGTGCATCGTTTAAA
GGGAATTTCAGGGAAGGGAGAGCGTGCTAAATGGCTTAAAAATAATGGCA
TCCATACCGTGGCAGACTTCAAAAAGGCTTTAAACAAGGATGAAGAAAAG
ATCTGCACTGTAAAGCTCCTGGACTCCCAACTAATCTCTCTCTCTCTCTC
TCTCTCTTACATGCAATGTACTCCCTCCGTCCTAAAAAAAAGACAAACCC
TGATTTCCGTGCCCAACATTTGACCGTCCGTCTTATTTGAAAAAATTTTA
TGAAAAAAATTAAAAAGACAAGTCACGCATAAAATATTAATCATGTTTTA
TCATCTAACAACAATGAAAATACGAATTATAAAAAAATTTCATATAAGAC
GGACAATCAAAGTTGGACACGGAAACTCAGGGTTTGCCTTTTTTTTGGGA
CGGAGGGAGTAGGCCCTTTCATTAATATGTAGGACCCCCAAAATATTAGG
TGCCTCTTTGGTATGTTGCCCTTGCATGCAACGTTAATTTTTTTAATGAT
AATTTTTGCATTTAATTTGGGATGTGAAATATTAATGAAAGGAGCACATA
GTTTTTTTATTCAATATAATAAATCATGAATAATCAACAGTTAGGATGAC
TAGTATACCTCTTACCTCTATAGTAGTAGTGCAAAATTTGCTACAGGACT
GAAAATTTGCAGCATTTGCTGTGAGACACCCAAAGAACATGTATCTTTTT
TGGACACCGTAAAAATGTGGTAATTAGCTGTTGGACACTGCTCGTATTAT
TTTATTATATTAGGTCAAGATGGAGAGAGAAAGGACATTGAAAGTACCAT
TTTGCCCCTCGGCTCGTTTGGCTTGTAAAGGCGAGTGCCACCATCTCTCT
GCTTGATTCTTCCTTCGCTGCCCGAATAGCCGCTTGATTCCGCCACCACA
CCCCACTGCTCAAATCCGCCGCCCTGCTCTACCTTAATCCGAAAGCGTCG
CTATAATCCGCCGTCAGCATAGCTTGCTTGTCACACCCCAATCTGGCACC
GCCGTACAACGGCACCTGACAGGAGCGTGTCGTGGGAAAAACGGCGCGAA
CCGCTTCCTACGAAACCGCGATCTCAGTACCAGTCCCAGGACATAGCGCT
GGTACCCACGATGACAAATATGAATCATTGCAATCCTTAAAATAAATAGA
GGACTTATTTACCTTAACTTAGGTTGCAGCTCAGAACAGCCCGAGATTGC
AACCGACGACACGGACAAGGAAACACCAACAACAGCAGCAGTAGCGGAAC
CAACGGACTAACACCCAGCACCACAGGCGACGGCTGGGAACCAGGACGAA
ACCCTAATCTTCACTTTACTTCATCTTCAACTTCTGGGCGGAGGAACTAT
ATATATTTATATAGAGCAAGGGTGAGTACTTTCATACTCAGCAAGTCACG
GGAATTTAGGTGTTTAATGCAAGCTTGGAAGAGAGGCAAGGTTGTTTTTG
CAAATCTTTTGTTTTGAAATCATTTTGAAATCACAAAGTGATTTATTTCT
TTCTAAGTTTGGGCCGAAAAGAGACTTGCGTCTCGATTCGACCTTAAGAG
ATGTTTTTCAACAGCTCATTTGGTAATGTACCGACCTCCCGGGTCAGATC
ATTACTTCTCGGCTCCCAGAGCCATTCCACTTGATTAATCGGCTCCCAAA
GCCTTTTACATTTTCTCGGACTCCCAGAGTCTAGCTGCCCAGCAGCACAA
CAATCCGCTTCCACTCGGGAAGCCTAGTCTATGATGCCGGTAGACATCCC
GAATCACACAGATTCGTTTCTTGACCACTCAGGTCATCCATCTGCCACAT
AGGCTGATTCTGGTAACGATTACCACACCACAACAACTTTTCACAAAGCA
CAGGCAAACAAATCTACGCTACAGGAAACACCTCACATCCACCCATGACC
GCGGGCACGGCTGTTCGAACAGTTAGTTAACCTCTGTAGAGGGGGTACAC
TTTACCCACACGACATTACTAACCCGGATCACCCAGCCCGTGAGATCAGC
CACGTCAGGAGACCCTAAGGCTTTCATGACAAGGCATTTCGAAAGCCGAC
ACAGGTTTACCATATGCCAACGAGAGGGGTCCCAAACCAACACCAGGTTA
GGTCCCAGACCATACTGTGCCAGGAAGCCCGAGGGTTCTCCCCGACACCA
CCCCGTTGAATCCACATGTCTCTTGGCATCATGGCTCCCCCGATTAGCTA
ATTACTCAGCCAGGGGCATCCCATTGCACCCGTGTGGTCGCACTTATTAT
ATGCTCGGATGAATTTCCCACAGGAATCGGTCCTTATATGCGAATACAGG
ACAGTACCACATAGGCACAACCCCCGCATCGCGAGTTTTCACAATCTATT
TTGTTTTCAAACACACCGACGCCACATGTCGGGTTTTCAAGGCTTCTCAA
ACCCATTTCCCAAATTATCGACAAACAACGGTGTATGTGGAATAGTTGGT
ATAAGTGCTCAGAGAGCACGGATACCGAAGTACCACAAGGGTGGAGCGAC
AAGGAATCAGGGTAATACGACCTATAGGAATTAGTGCGACTACTGGGTAG
GTCCGTCGGTTTGGCACGCAAACCGAGGCCAAGCATGTTAAGTGTGTGAT
TCTAATAATGTGAGCTGCAATCAAAATAATAATGATTTTCCAATTATAGG
AGCAATTGGTCAAAGGGTGACTTGCCTCGCTCAAGGTCTTCACGGAGCTT
CACGAATCTTCGAGAAAACCCGCGATCGACGAAAATCCGATAACCGCAAC
TTTACGCAAACAAACAAAAACCTAAAGAAAAGACCAAGAAAAAGACCCTA
TTTAGACTAAATAATAGTGCCATTAAATAGATCTCAATTTTATGGAATTA
CTAGAAGTTGAACGAAGTCAATCGGGTGAGTGGTTGAGAAGATATGGATT
TTCTAAAGATTATTTGATTTTCTGTCTAAAGGAAAAGGAATTATTGATTC
CCTTGGAAAAGAAAAGGAAGGAGGGATCGGATTTAGACTTCCTCGGGCGA
CTTAGGCGTAGCCCGAGGGATTCACAAGGCTTGACCGGCCATTGGGCCGA
GCGCGGCCACGGGGAGGCGGCCCATTAGGGGGCGCGGGGAGAGAGGGAGG
CCCAACGGGGTGGGCGCGGTCCGCCGCGCGGGGTCCCGAGATGGGCCCGC
ATGGCGGCGGTCGAGTGTATGGTTTGGAGGGTGCACGCAGGGACGGGCGA
GACGGATCGGTGGATTGGGTGCGGATGCGGTGCGCCGGTCGACAAGGAGG
TGGCGGGCCCACGTGCAGCCTCATGGCTCACCGGGGTCCGCACGCACGGG
GATGAAGGGGCGAGGGCGAGCGGCTGACCGGCTTGACTGGGTCAAGCCGA
CGTGGCACCTATGCCAGGCCACGTGGGCGGCGAGAGGAGGAAGAAGGGGG
ATGCCGAGATGGACGGCGGACGGTGGCCGAGTTCACCGGAGTTTGATGCG
GAGGTCTAGGGCCAAGGGGAGCACACCGGAACGATGGCTAGGATAAGAGG
GAGTGAGCCTCCGGCTCGGATTCGCCGGGGGGGATTCGATGGTGAGGATT
TCGACGGTGGCGGCGATCAAAAGGGGAAATCGCGGCGGGGCGACGAGAGG
TCGATTCAAGGAGGAGAGAGCATCTCCGGGGCGCGGGGAACTCATTTCCG
GCACCGGATGGGGCAAAGGACTGCCGAGGAGGGCTGACGACGGCGGCGGC
CTCCGGGAGCGGGCGGCAACGGCGGCAAGCCTATGGCGGGCGGCGGCGAG
ACCTGGGGCGGCGTCCATGCGTGTTCGGGGGGCTAGCTGAGCTACCACGC
GAGCTAGGGAGGGAGAGGGCGAGCGAGAAGGGAGAACGGAGGGTGGCACT
ACCAAGCCGGGACGGGCGCAGTGACGAGCGGCCGACGGCTCGGGAGCGAG
CTCTCCAGCCTCGGGCCGGGGAAGGGGAAGAAGAGGGATGGCCGGAGTCC
TCGTCTCGCGTCCACGCACGCACCGGCCTCCGACGCGTGCGACGGCGAAG
AGACGAAGGCAAGCGGTGGGAGCGGCGGCAAGGCGTCAACAATGGCGCGG
TGAGTGTGTGGCGAGCGAAAACGAGAGAGGAAGGGGTTTGGGGGCGGCTT
GGGTTTTATAGTGGAGGCGATGTCGGTTTGGGGAGGGAGGGAAACCGACC
TTGGTGGCGGTCAAGGAGAGCGAGCTGGCGGTGAGCTGGTGCTGTCGCAC
GACCAGCGTCCGCGCTTTGGCCGCGAGCGGCTGGGACCATGGATGACATC
GGCGGTGGTCGGGAAAAAAGGGGAAAGGAAGAGGGAAAGGAGGGCTTGAC
CCTTGCCGAAACGGGAAAAGGAGGAGGGAGAGGGGAGTGAGACAGGGGCT
GCCTCTCTCGGCCTTGGAAGCTAGCGGCGTGGAGCGGCGGAGCGGCAGCG
CGGCAGGGCACGACGCAGGCGGCGCCAGGGTTTGACGCAGCGGCGACCGG
GGCGTTGGCCACGCGCGAACCCGCGCGGGAAGGGCGAAGGCGGTGGGAGC
GGCGTCCTTGCCGGTCGGCCATGCACGAGCGCGCGGGAAATGGTGACGCG
GCCGGAATTTTGGGGCGGCGTCGGCAGGAAGCGACGCCGAGAGAGAGAGA
GAAAGGAGACGGCGCTGTCTCTCGCTCCCGAACACGTGTGACGCATGAGC
GAGAGAGCTGGGCCGAGATGAGGGGATGGGCCGGGAGAGAGAGGAATTAG
CCCATCGACAAGGGAGGCAAAATAGACTTTTGCTGAAAGATTTTGATTTG
GAGAGATTTGGAGTTTGGGTTTTGAATCTAAATTTGATACTTTGTACACA
AGGGTTCAAGGAGTCAAGGAAGGAAACAAAACGGGAGTTTGGACATTTTG
GGATTCGGAAATGTATTTGGCGAGGATTCAAAGGAAGGGATTGACTTTCG
GAATCAGATTTCGGAGACTTGAATTGGAAGAGGAAATTTGAGGCGGAGGA
TTTTGATTTCGATGAGAGGGAACAATGGGATTTGAAACCGAGATCCATGG
CACGACTTAGACTCGCCCTCAAAGGACAAAATTTTTCACAATTAGGATTT
GCCGAATTAGTTTTTAACGTCTCACGAGAAGCGGAGCGTTACATTGCTGC
TTCAATCCGCCACTACACTGAGCAAAGCAAACCACCCTCCTCGCCGCTCG
TCGCCGCACCTAAACCTAGGGTTAGGGTTTGGAGGAGAGGGGATCGTGAG
AATGAACCACCCTCCTCGCCACTCGTCGCCGCACCTAAACCTAGGGTTAG
GGTTTGGAGGAGAGGGGATCGTGAGAATGAACGAGCGAATGGTTCTGATT
CGAACGTGTTTTGGTCGTCTTAAACAGCGCCTAAGGGCAATCTTGCCTTT
TTCTTAAGTTTCTCTCTTCATCTTGACCGGATATAATAAAATAATGCAAG
TGGTATCCAGCAGCTAATTACCACATTTTTTCAATGTCCACAATATTCTT
TGGGTGTCTCACAGCAACGGCCACAAACTTTCGGTGTCCTGTAGCAAATC
TTGCCCTAGTAGTAAGACAGAGCACCTTAATTAAAAGATCTCTCTATCTA
GTAGTTTTGACAAATGAATTCACTTATGCATTTCGTGGAGTTCAGGAGTG
TTTCAACATGAAGAAGGACAACATGCTTTGGAAAGCTACGGTTGAACATG
CTGAACAGTGTGATCTCGAAGGCAATTGCAAACTGAAATCATATGGAGTT
GAAGAGAAAGATGTTATACTCTTCTTTAACTGTGTACACGACCTCGTTGG
AGCAAAATTTTGTGGTCGCTATGTTGCAAAGGACAATTTCAATTCAGATG
AGCAGGTACATGTTGATAATTGATACCATCATTGTTCTCCATTCCAAACC
TAGCTTGATGTGAACTTTGAACTGTATACACATTTTTTTTTTGGCAGGAT
GAAGTGAATCGTTTGAAAATACAAGCATACGATGAACTGGATAACATTGT
CTTTGATCACGAAATGAAAGACAATTATCCAGTACCTTTGTCTTCAACTC
TGAACACAGGACTAAATCCTCCCGATTTGCATGTTACATGTCAAGGTAAG
GCATTGGTCTTGTCCTCTTGTCTTCCATCAGACACAATGAATGATGATTG
AATTTGTTGTTTGCATTTGACAGTTCAAGATACAGCTGCAGTTGAGACTG
CTCATCATGCTACGTTTGCAGATGCAAATCAACTGCCTCAAACATTTCTT
AACAACAATAGTGCTTGTGGGTTCATTATAGGATCAGAACAAATTCCTGT
TGATCCATCATTCTTCAATGGCTATCGAGGTTGGTGCTGCATTTGTTTTG
GCTTTTATTTGTTTTGGAGAACATACTTGTCTTAACGCTGAAGATATTTG
GATAATTTTCAAATGAAGGTAATTATCAAGCTGGTACTACGAGACAGATT
GACATGACTGCTATTGGGTACTGTATTGCTCAATCATCTGAGGCTGTAAT
AGCTGAAGTAAGTGAACTTAGTGAAGTTTCTGTTCAGTCATCGGCTCGGC
CTGTAACATTCTTACTGGAACAGAGACGAAAATATTGCCATGTTACAAGC
TCAACATAACTCCCAAACTAGTCAAACCGTTGATCTTTTCATGCCAAGAA
TATTGCAGCTATAACATATTGTATGCATGCCACGAATATGAGACTGCCTC
TGATCATTGAGATCACTGCATTGTGCATCTTTCTCCTATATATATATATA
TATATATATATATCCCACTCACACTGATTGCATGTTAATGAGTCTTCTTT
TTTGTAGACTACTTCTGGAGGCAATAACTTGACTGGACTAATGAATATGG
ACGAGAATGTCAGCGATGACAGTGTTGATGCTTTCGCGTTGGTTAACAGC
TGGATAAATTCCTCTCCTCCGTCGTTTAAATGAACCAAAACGGGGAGGCC
TCGTTCCTCTGCATATTCTGAAATCTGAATAATTTAACTGAAGGCTCTGT
TGGTAGCCAGTAGGCTTGCTGGCTAACTATCTTGTTATTATTTTTCTGCC
TAAATGAAAGATGGGTGTATTAGTCAGTAGAGAGAACTAAATTTATGTTT
CAAAAAAAAAACTTGGACTGTACTATGTATATTATGGTTTCGGAACTTAC
GTTGCTGATCAGATCATCGTTGAAACTTATGAAGTTATGAGCACCTGTAA
GCACAAATGCACAATGCAAATTAAGTACTTACTGTACTAGTACTTCTGTT
CTTTTCTATTTAATGTTTTAGGGCTCTAAAATGTTGAAGTTATGAGCGCC
TCAAATAATACTTACTCACTCCGTACTCGTAAAGGAAATAGTTTAGGACA
ATGTTTAAGTCAAATCTTAAGAATATAAATCATGAATAACTCTCAAGTTA
TTGAGTTTGAAAATGTAAAAATTATATGAATAGATTTGTCTTGAAAAATA
CTTTCATGAAAGTATACATATATCATTTTTTTAATAAATATTTCAATAAA
TATTTTGGAGACCGTGTCGCTTTTTAAAACGACTTTCTTTACGAGTACGG
AGGGAGTATTGATTAAGTATTTGAGTGTGTGAAGGATGCATTGAATATTT
GAGTGTTAGTGTGCAATTAGGCCAAACAGCGTGGGCCTTGTACGAAGCTG
AGAGGAACAGACGGCCCGGCCCATCAGATCACCCTGAAAAGGAAAAACCG
CCGGAGTTGCCGGCTGCCCGCCGTCCGCCGCCGCCGCCGCCGCCGCCGAC
GAGCAACCGACAAGGCATCGCCGCCGCAGAATCAATCAGGAATCGACAAG
GTGCTCGCTCTTCCTGTCGCCGGGGAAGTTGCCGCGGGATTCGACTTCCC
AGGAACCCACGAATAGGAAATGGTACCCTTCCTTATCTCCGTGAACGCAA
GGTGCTCGACGAAATTCTCCTCCCCGTCCGCGAAGCAGTGGTGTCGGCGC
AAGGGCGGGAGGGCGTTGAGCGGGACATGTTTGTCGGCTGTCGCGATGCC
ACGACCAGTGGGAGCCCTACCTGTGTCGAGGCGTGGACTCTCTCGGCGGG
AGCTCGATCTCGTCGAAGCCCTTTTGTCTTGAGTTGAACAAATTTGGGGG
CGGAGACATGGAGTCTCTGATCTCTGTCGTCTAGCAGACTAGCATGACAA
GTCGTCAACTAAAGATTGGATTGGAGGAGACACGCTTTGGTTCAACGGTT
GGCTTATCTTCTCCACTTCATCGTGTAATTTTCCATTGGTAAGAAGCCAA
GAGTGCATCGTACATGTCGATATCCGTTTTTTTCTTCCAATTTTTACTAA
CATGTGGTGCAAAAAACTCTCTTGTGCAGTTTGGGTGTGGGTTTCGATGG
CATCCGTCGGCATGAGTACAGGCGAGCAGAAGGTGTTTGTTGAAATGTCA
AGCCGAAATGTGCACCGCAAAGGCTTCCGGAATCGAGAGCCTGGATGCCT
GGTCTCTCATGTCATGTGTGAACAACCTGCACACACAAGAATGATTTATG
ATTTCTACCTAGTTTCAAAAAGGTCACGATCATTACTTTGGCCTCAGCTT
ATCTGTAGGACCCCTTTTGGACGACTGACTGACTGACTGACTGAGTGTAT
TACCTTTTTATCTGGACTGGTATCTGAATACTTCCGTGCATACACAAAAG
ATTTGCATATGTTTGTATTAAGAAGGCAAAAGCATGTCAGGTATACAAGC
AGCGCCTGAGGGAAATGATGCATAGACCAATAATAGAAGGAAAGGACAGG
GAAAAAGGAGAGAAGCTGATCTAAATTCTCGGAAAAGAGGATTACGACCT
AATATAACTGTTCAAGGGTACAAGCTGCTAGGTGACCAATCCAATCAGTC
AATAAGTCTTTGCTTACTGGGCAGTGTTCTTTGGCCAACTCCCTCCATGT
TCGTTTGTTTCTCTTTCCAGATCGTCCAAGTTACTATGGCCAGCAGTGTC
GTGGTTTCTTTGCCACGGTTTGGGTATGAGGGCTTCAACTTGCTTCTCTT
TGTCTGATAGGATTAGGGATCCATTAGATGATGGATATTATTGTTAACAT
CTACTTGGCTGGAAATTGATTCATCCACCTAACTGGCTGGAACTTGTTTC
ACAAAAATTGCTCTTGTTATACTAGGATGGCACATCTCTAGCAGCAACAG
TCTGACCTGGTCACTAGTCCTGAAAGTGAGCAGCCAAGCAGAGAGAATGG
ATCTCGCGCATCTTGCAGGGTTGGATGCGGTTAAGCTTGTCAGGATGATT
GTGCAGGCAGCTCAGAAGGTTCGCCATAACAAGAAGATCTGCCAGCAGCT
TGTCCATCATGTGCAGATAGTCGGTGACCTTCTGAAAAAGCTTCAGACTT
CAGAGATGATGCAACAACCAGAGATCAGGGATGGACTAAACGAGCTCAAA
GAGATCTTGCGTGAGGCGTACATGCTTGTCACATCCTGCGAAAGCAGCAG
CTACATATACCACTTCTTCATGGGTGGTCAGCTGGCTGATCAGTTTCGTG
TTCTTCAGAGTAGAATAGACTCCTGTCTCCAAGTTTTCCCACTCATCAGC
CACATCGACACCTCAGATCGCCTAGACCAAATTCTGGAAATCATACAGCC
TCGACGCCCACAGGTATAGTAATTGGTTTATCTATGGAGACAAATCTGAT
GATTGCATCGACCATGTTTAGTGGATGAAATATAATTATTTGTTCCATTA
AGGGCATGGATTAGTAAGGATGAAACATTGAAAAACTAGTTGTGTAGAAG
CATGAAGGTAATGAAAGCTCCTGTAGGGTGTTATTTTCCTAACATATGCT
TGAGACATGGTTAAAACTTGAAAACAACAAATCTGGTTGCCCCATCATTC
CTCTTTTTTCCTAACAGGAAAAAAAAAACCTCATAATTTTCATCATTACT
TTCATGCCTACACATTTCCAAGAAAAATAATGTAGACCTTCCAGAAATAA
GAAAGGAGAACAAATGAAAACAGTGCATTTTTTTTTTTTTGGGGGGGGGG
GGCAGCTTTTTTCTATATATGGTGTGATTACATTATTTCAAAGAATAATT
CTTCCCCATAGCTGTAATTTCCAATGAAGCATGGTGTAGTAATCTAGTAC
TACTCGACTTATCCATGGATCCATATCCTTAGAATCGGCACACTGATATG
ATAAAGGTTATTAATACACCTTTTCTGCTATTAAGAAACTTCAGGCTGTA
AAAGGGGGGCCAAGGCTGTTTAATGTTTGTGCAACATCTAGTTCTACTGG
TTGCTTGAGCTTCCCTCCTGATGCCAGGTGAGATTTGTGAACACATTTCT
TGTTGCCATTTTTTCTCAGTGGGATGTGGCATTCCTTGAATTTAAAGCTC
CAATGGTAGTTTACATCCATGGTGAGACTTCAGATTCTCTGGTCCACAAT
AGCTACATAATAATTATAGTCTGTCACATAATTCAGAATTTTGTTAAATG
GTTTCCAGTGTCCTACTTAAGAGAAATTGTTCAGTGAAAGATCCATGTAA
AAATTTTATGCCATCTATAACCCTTTCGACACGGATCTTTAATATCCAAA
GGCTACATTTTCTTCCGTAAATAGTCATAATAGTGTTGCCACCGCAGGAT
TGAAGCACATTGTGAAGTTGAAAGGTGCTCACTGCAATCGTGTTGTACAG
GTATGTCCCATTAAACAGTAGAATGAAGGGAGACAATAGAGTTCGATGGG
TGCCAAATAGAATGATTTTGTGTCCCAAAACTCTCTTTCATTTCATAACA
GGGTCTGTCAAGTTCTATTTGTCCCAGTTAGTTGATGCTACAGAAAACTT
CTCCGACGGAAATAAAATTGGACAAGGTAGCTTTGGCTGTGTTTACAAGG
TACTCTCTTCAATAGAAAAAAATGTGTCATCCTAGATTGCGTTCAATCAG
CTTCTATTCATTTTAGTGAGACATATATCTAGAATATGTAATTTGGATTT
ACCAAAATAACATGATTATTTTTTTTCATATACATCTTCAATGAAGACAA
GCCAAGAAAAGTTAATTGGTTGAAGTGACTTCTTATTAACTTTGCAAAGT
AAAAAAGAAACCACCTTATCTTCTCCGGAGGAGTAATGAATATGCTTGCT
TCACAAAATTCGGTTTCCATACTTTGATATCATAATGAATACTGTGATTG
AATTCATCCTAATTAATCTGAGGATATATGGCAAAAATCATAGCTATCAA
ACGACAATGGAATGTGTTGTAACTTTAGAAACTTCATTATTATATAATTG
GTTCCTTCTTTAGGTCAACTGCACTTTTTGTTTGCATTCAGGGTCAACTG
CACGATGGGCTTGAGGTAGCTGTTAAAAGATGTTTTGAGTTACCTTCTTC
ACGTAATCAAATGGATTTCCAAGATTTGGAGTTCCAAAATGAGATTTGCT
TCCTTGGGAAGCTTCAGCACATCAATGTAGTTAAGCTTCTGGGATACTGT
ATTCAGGGAACAGAGAGGATTTTGGTCTATGAGTATATGCTGAATAGAAG
CGTTGATACCTTCATCTTTGGCATGTGTTCAGTATTACTTCACCTCAAAT
TTGGATCAAAGGTTCTGTGCAGACTGTGCTTAATTAATGATCTCATTTGT
GTTACCATTTTATAGGTGCAAGAACAAGAAGGTTGCATCTGGACTGGTCT
ACACGCTCTCGGATAATTCATGGGATAGCTGAGGGTCTGCTTTATCTCCA
TAAGCACTGTGGACTACATATTGTACATGGAGATCTGAAGCCAAGCAACA
TTCTTTTGGACTCCAACATGAATCCCAAGATCTCTGATTTTGGCCTGGCT
AGAAGGTATAGTCCAGGTGTAGATGAAGAGTACGCCGATTGCATACTGGG
GTCAATGTAAGATCTTATCAGATCGATATCACAATTTTTTATATCCCAGC
GGGCCCTTTTTTCCTTCTTATTGTTTAAGCTCTTAATTTTTGTTTCCACA
TTTTAGTGGTTTTATTGCTCCCGAATGTCGGGAAAGACGACTTTTCTCAA
CGAAGTCTGATGTGTATGGCTTTGGAGCATTGGTTCTCGAGATCATTAGT
GGAAAGCGATGCTTTTCACTTGCGAGTGGAGATTCTGGAGACGACTATGG
ATTTCTGAACAAGAGGGTGCGTAGAATTTTTGAAATTTGTCTTGAATTTT
GAATATTAATGGTGCCCCTGCCATCTTTTATTAACTTGAACTACCAAGTG
CTAATTTAATGGCCAACCTATCTGAGAATTTTTGTTTTTCTTACCCACTT
CCTCAGGCGTGGTACTTATGGAGAACAGGAAGATTGATCAAGCTTGTCGA
TTCGCCCTCAGGTGATGAATTGGAGACTAGAGAGATACTAAGATGCATTC
ACATAGCACTGCTGTGTGTGGAGGAGAACCCTGCCAACCGGCCCACCATG
CAGGAGGTTGTTCTGATGTTAAGCTGCCGGACTGCTCTGCTGCCTAAACC
TCGTCGTCCAGCTTACCTAAGGGCAGAAATTGTGTCGACACATCCATAGC
AGTATAGCACAGATTTTACCACAATGACGACTTTATGGAGCTTAGGATTC
ATGTGCATATGATTCTTGAGATCTGTTCGTCATATTCTTGAGCTTTTGCC
TACAAACTCAAATGGATAAAACATGGAAAGAGTCCATATTTTTGGAAGCT
TCTTCAAGATCGTGTTTGCTTTCCCTATAGGGATTGAGACTCCTGTTCTA
TCACTCTGAATTTATGGGCAAAACCTCAACAATATGACGAACAGATCTGC
ATTCCATCCTTACCACCTTTGTACGTATTATGTAGGAGTATGTGTGTCAA
GAGGTGAACGGTGTACCATAATGTTTTACCAGCATTCCATCCTTACCACC
TTTGTATTATGTAGGAGTATGTGTCAAGAGGTGAACAATCTACCGTAATG
TTTTACCAGAATGGTAAAAGCATAAGCATGAATGAATGCTCACGCTTCTC
GTATGGAACAAAATTCAGCTGACTGCTTTGTTATTTTCAATCATACCACG
AGTCTCTTACTGCCTGCCAGGTGAACCACTCGCTGGTCTTTCTAACCAAC
TAACCGGGCTCTGTAATAATCTTTGCTCAGTGGTGTGTCGGTGCCTGTTT
GGATATATATTGATTATACTGTTAATTTGGTATCTCTTGGTATCTAGGTA
TTATGAGGTATCATGAGATACCAAATTTTATACTAAATTTTTGGTACCTC
CTCAAGGACCGTAGAATTACTCTTTTGATAGAGCAATTTTACAGTTCTTG
AGGAGGTACCATGAGGTACTATTTTTTCTACTGTAAATTTGGTATCTCTT
AGTACCTAGGTATCATGAGATACCAAATTTTACACTAAATTTTTAGTACC
TCCTTAAGGACCGTAGAATTACTCTACTGTGCTGCGTTTTACCGTGTTTA
TTACTAAGGAAAACAGGATACGGTGGTTTCACATTCTCTGTTGCCGAACA
TGATCCTTCAGATATGGCCCATCTGCTGTCACATCGCTGGAACTTTCTTG
GATGTTTCCTATCCAGAAGAAAACAATATATCTTGCTCATGTAGGCTCCT
AGAGCTACTGGAAGATCCTTTGAAATTTCAACAGCACTAATGGGCCGCTC
CATTTTCCGTGCATAGAAGATGAGTTCCCAACCCAAATCAACAAACACAG
CTTTAGGCTTGTCTTCAACTTCAATGGTGTAGTTCCTCTTGTTAGTTCCT
CTTCAACTTCAATGGTCAAAGTTATATAGTCTTGTCTTTTTTTGACGTTG
ATATAGTCTTGTCTTCAAGGAAAGAAAATGTTACTTCCTCTGTTTCACAA
TGTAAGTCATTTTAGCATTTTCCACATTCATATTGGTATTAATGAATCAA
GATATATAGATATATATGTCTAGATTCATTAATATCAATATGAATACGGG
AAATGCTAGAATGACTTACATTGTGAAACCGAGGGAGTATCTTCTATGCA
GAAGAGAATACTGAAGAATTCTAGCTATGTAGATAGTGGCTGCTTGTGTT
CAAGCAAGGAACAAACAGAGAGAAGTATGGCGCTATGGAATGGCTTGGGT
CAGGTGGCCAACATTGCGCAGCTTGCCGGGGTAGATGCATATGGGCTCAT
CAAGATGATCGTGGAGGCTGCGCAGACAGCTAAAAGGAACCAGGAGACCT
GCCAGAAGCTAGCACGGCATGTGAAGATGATCGGCGACCTGCTGCAGCGA
CTCCAAAGCACAGAGCTTATGCAGCATCAAGAAACGAGGAACCCGGTGGA
GCAGCTGGAGGAGACGCTCCGACACACCTACATGCTCATCTTGTCCTGTC
AGGACAGCAGCTACCTGCACAGCTGCTTCATGGGAGGGAAGCAGGCTCAC
CAGCTGCGCGAGGTGCAGAGTGATATCACCTTCTACCTCCAGCTCTTCCC
TCTTGTCAGCTTCGTTGACACGACCCGTACCTGGGAGCGGCTTCTGAGAA
GAGCTCAACCTTCTTGCACTGAGGTACATGGTTTGTCTTTCTTTTCTCTC
CTTCAAGCAAGTCAGTGGAAAGGGGATTAAAATGTATAAGTTCGATGATG
CATGTTAATCAAAGATTCCATTTAATAGGAGACATCCTCAGATTAGTTAT
GATGCCACTACTGAGAATGAGAAGCAGAGAAAGAACTCTGGTTCTAGAGA
TGCAGTGAAATGTGATAGTTCCTCTTAATGTCAAAGTTCATACCAGCTCC
TTGCTGGAAAATGTTTCTTATCATGACAGTTCCTTGCTCTAATTTGTTTT
GATTATCTTCTTAATTATCTATTCAAGAGAAACTTTGTCGCGGGGATCTT
GTTCTTATCTTTATTAATTTTTGGTTACTCTCACAGGATACTGCAGATGA
GTTACAAAAAGTACATCATTCAGATCATAGAATTAGGTACGTTATATCAA
TACGGCACCCATTTTATGCCAAGCTCATGTTGCATTCGATTTTCCTGTGC
TTTTAAGACATCATACACCAACTTTTTTTCCCTCATTATTTCATTCAAGA
TGTAGATGAATGATGAACAAAATACTCACAGCGTGAAAAAAGAACTATTG
GGCAACATGCTCTCCTCGAATTATCGCCGATCAGGGATTTTGTGATGATT
ACTTTAATTATATCATCCTTATGGCTTATGTTCCTTTGCAGAACTTGCCA
TAGTACTACAGCGGTTGATCCAAACCTACTTGTGAATTATGATATAGTAA
TAAGGTGTTCTTGCTAATGTTTACAAGGAACCATGTACAGGACTATGCAC
ACAAATACATTAAGCTGATTGAGTTACATTGGCAATTTATATTCAGGTAC
CAACATAGATGTCATGGTGGATGCACTAGTTACTCTAGGGTGTTACAAAT
GAATGGCAGCATCTTTATATCCATTTATAGGTGTATCATTTTGACATATT
AATTTGGTACTATATGATCAGATTCAACACAGAAATTCTCAACGCGACTG
AATTTGGTGATCAGAGTGTAACTCAATGTCCAGAAGTTTTTGAGGAAAAA
CGAAGTGAACAAGCATCAAGTATGTCAATTCGCAACAATTTTGTTTTATT
TTTGTCTATTAGTATTGACAAGATATAGTTTCTTAATCAATCAGTCAGAA
GCCTGAACCTGGATCAACTAGTTGTTAATGATATTGGAAAAGGAGCAGTG
TTGACTTTTTCACAGATATTGGCTGCTACAAACAATTTTTCAGGGAGATC
CTTAATTGGACAAGGTGGATTTGGGCCTGTTTACAAGGTACTCCGTAGTT
CTCTTCAAAAGTAAACCTTAGGAGTTAGGATGAAGAAAATCCTGAACTTT
TGAAGAAATAGTAATATTAGAATTCTAAATTTGCAGTTCTTACACTCGCT
GGATCAAATGAAAAATTTTTCAGCCAATAATTTTAATCTCACCCACATAA
CTAATCTTTCTATAATATTTTTTTTCCATAACAGCAGTACATAAATAATG
CGGATAGGATATTTTGAAAAATTTCAGCTCCTCCCATGATCTTGCTTTAG
AACATGTTGTCATGTCAGCTTCTTGTAACATGTATAACATCCAGGAATGC
TTTTTATGGCATTATCTAGAAAATCTATGAATGCTTTGAATATGCGCATA
TCTGAATATTTTGATTTACAATGCTTAGATGTGCTTTATTAATCTGAATT
TAAACTTTCTCAGGGAAAACTTCCCAATGGACTTGAGATTGCTGTCAAAA
GGCATGATACTTCTTCACATCAAGGTGAAGAAGAGTTCATGGCTGAGATT
GACGTCATACCAAAACTTCGACGAAAAAATATAATTGAGCTGATTGGGTT
TTGTGTTCAAGGCAAAGAATATATTCTTGTCTATGAATACATTCCAAATG
GAAGTTTGGCTTCTATCATTAGCGGCAAGTTTTCTATTTTGACTAAGACC
AATGCCTCCACTTTTTTTTCTCTAAATGATATCTGGTATTTTGTAGATGA
AACAAAAAGGATATTGCTACATTGGTCTAAGCGCCTTAAAATAATTGAAG
GAATCTCAGATGGTCTTCTTTACCTACACAACCATTCTCCCAAGTGCATT
GTCCATAGGGACATAAAAGCAAGTAATATCCTCTTAGATTATGAAATGAA
TGCTAAGATTTCTGATTTTGGTCTGGCCATAAAATTAGCTCCGAAAGCAA
CTACGGAGGTGCTTGTTCGTGGCACATGGTAGATACTCTCCCAGTCTCCC
TATACTGTAAACTAGTTAGAGATGCAACTCTCATCTTTCCCTTGATAAGT
GTAGCTACAGGTGCACTGCTGTGACGATCTACTGTCATCTTTCAGGGGTT
ATGCCGATCCTGAATATGTTGCTACTGGAGTAATCTCGGAGAAAACCGAC
GTTTATAGCTTTGGCATTGTACTGCTTGAGATAATAAGTGGAAAGTTGTG
TGTATCTGGATATAATGTGAAGAGCAGATCTCGACGAACAATATTTCCTG
AATTTGTAAGTATTCCATAACTGCACCTCTATTTTTATCAATGTTCTAAG
GGTGAATGGTGGTATCTTCTTATTAGAAAATGTGAAAATGGTACTACTCT
CTGGTAGTGTGGTTGATAAATTCCAACCTGTTCATGCAAACTTTCCTCAG
TTCCTGCCTGAACTGCCTTTTTTTTTATGTTTCTGTAAGATTAAGATATT
TTAAATTTTCATATGTTGCTCTTTAATATTCTGATAATCTTTTCAGGCAC
TGAAGAACAGAAAAAAGTTGCACAAGCTTATTGATCCATCATTAGGTGCT
AAGAAACATGAGCGAGCTCAAATTATGCAATGTCTTAGGGTGGCGATGTT
GTGCGTTCGGGATCGCGCTGAACATCGGCCTACCATGTCTGAAGTTGTTA
CTATGCTTCCTAGCATCAAGACACCGAAAGACAGAAAGGTACAAGCACTG
TTTCTGTCCAAGTTATGCTTGGATTGCACATGAAAATACTGAATGGCATT
TGCTCTCTTTCTGTTTGTTAATTAGGACGCTCTATTTATTTGCAGACCTA
CTTATCTACTGGTTGGGAACGGACTTGGATGCATGGTTGTTTAGGCTGTT
AAAACAGTTGTCTACCGTCATGTGTCAATGTGTGTACCGTTAATCCCAGA
GACGACAGACATATGTAGCTACTGTTAAGCTTGATGTTTAACTCTGATGC
TCATGTGTACGTTAAGCCGTTTAGGCAGTTGTCAACGTGCGCTTTTGATG
CACAAATTGACCATTAGGTGCTCCAGGGACGAGATATAAGATACATATGC
TTGAAGACAACATTGGAATCACATATAAAGTTTTGCAAGAAAAAAATGAA
AGAGAGAACTCATGGCCCATGAATGCATTGTGCAACAACTAATTAATTTC
CCCTCTCTTATTCAGGGATGAAAAAGCCCATCTGCATAGGGCTCTGGCCT
CTGGAAATTGCTCAACCGTCTATCACTCATATGATATTTGAATATTTCTA
CCCTGATGGATGCCGACAAGAAGTAGTATGCAGGGAGAGATTGTTGTTGA
GAAGACTTCTCTGGATTTCTCAAATTTGTCAGAATTGATTTCATCAAACC
GAAAATCGGCTGGGAGCTCAAAATTTGCAAAAATTTCATAAGCAAACCAT
ATTCTAGAGTCCTTTGGAAATCCATCATAGAAGTTGCCGAACCAATCCTT
AAAGAGTTCATCCGATAACTTGGATCCGGCGTATGTAGATGCTGCCTCTC
CAAAAGACATACATCGGCGAGTTGTGATCTCTTGGCCATCCTCATCTATG
ATCGGCTGGGATCTTGGGAATTCAGCCTTAGTCAGTGCTGGTCTATCAAC
CACCCTCATGGTATGCAAATTCAAAGTTTGTAACAACCACCATGGGCCAC
CAGTATTGATAGCAGAGCCTGAAGCAATTCTTGCTGATGCCAAATTTAGG
GTCTGGTACAGATATCCTAGCAAGAATTTACCCAAAGGAAATTGTTTCTT
CTCTTCAAGGGCTTCGACTACATGTTGCCAGTTTGTTGTGGGACCATAGC
TTGGGCCACAAAACAGAAATTTTTCTGACCACATTAGCAAGAAGGCTGTG
TGCTCCCTGAAAGTTACAGGACATGTACCCATATTTATGGAGATAAAACA
TGTCCAGCCACCAATACTTCTAGTCTTGAAGGAGAACTTGTTCTTGACAT
TCATGTTAACTGGATTAGCCGATGAGGTGATATGAAGGGTTGGTGTCATT
GGTCCTTGGTTAAACAGAAAGGCATTCAAGGTGTTGGACCAAAAGTAGGA
GGCTGCCGACATCATGGGCTCGTCCTTAGCCATATCGGCTACAGTCAAGG
CTAAGCTCTTAGCTATCCCAAGTTCTTCCCAGTGTGTTTGCTTACTAGCC
GATACCCTATTGTACCACTCTGGCCAGTTTTTGTCAGCCGTTGGCCAAGA
TTTGAAGGTGTTTGTCCAGTGGTTTAAGCTAGGGTTGGCTAATCTGAAGG
GAACCCTGTTGGTTTCGGCATCAATAAACTCAGTGGGATCCGGATTGCCG
ATTGGACCAAGAAAATACTGATTTGGATGAGCTAGACTTGGGATTGCTAT
CTGATGAGAAAGATGCTACAACAGAAAGAAGAAAAAGGGAAAATTACGAA
GGAGAAAAACCAATCTACCGCAAGGAGAAGAAATTTTTGCCAAGGGAAAG
AGAGGAGATTGGAGGAAGAATAAATACCAAACCCAGACATTATACTCTTA
TTAGAATCTCAGGTACACCGTTTTGCAAGTTGAGGGACTCATCATATTTG
GTATTGCAGTTCGAGGATGATATTCGAACTCGGCGATGATCTAAACTGAA
CTTGTTCCAATTTAAAAAGTTGTATACACTTTCTGGGCCTTACAAAGTAG
ACGGGCCAGAGCCCCACCAGCGTCAGCGGGCGAGGCCCAATAAGCCCCGT
GGCAAACAACGGCACGTCATTGCCTCACACTGTCTACCACACTAATGTGA
ACTTATTCCATTTAAATTTCGTTGTGGATCAGACATTTGGTGGGCCTTAT
TCGGATTCCAGCCCAGCAAATGATGGGCCCCGCAGTGGATTGACTGGGGC
CCAAACATCATCGCCTCTTGCCGTCGTCTCGTCTTTTCCTCTGCGGCTGA
ACTAGTTGCTGATCCAAGGCCGTCGTCCACTCGCCATCCCACCGGCCACC
GCCTCCGCCGCCTCTCACCGGCGCCACCGCCTCCGCCGCCTCTTACCAGC
GTCACCGCTGCTCTGCCTCCACCGCCTTCTTCCTCTCCACAAGCCCCGGT
CGCCCAGTACGCATCCCACCCGTCGCCGTCGACCTAGCTGCCTGGTGGAG
GTGGAGGCGAGGGGGATTGACTCGGCTCCGGTGCTCCGATTGAGCCCGCA
GGCGACCGATCTGGAGACGGTCCGCTCCGCTTCTCGCCGGAGGCTGTCGC
GAACCTAGGTAACATCCCCGCCCTAACCTCTGCTGCTTGCGCTATGTTCG
ATCGATTAGAAGTTTAGAACACATGCAGAACTCAGGCCACATCGAATCGA
TCGCTGTTCACGAGATGTGCTAATTAATTCCATCGGATTTTTATGGGACT
GCAGCCAATTTAGACTAGGAAGCATGAGGAGGCGACCGGGAATCGCGGGT
TTACAGAACGCGGCGGCTACTCGCGTATGTGGACATCATCTTGCTTGGAT
AGCTTATAATGTTTTTTCTTTTCCTGTGGATCCTGAGATAGTGAGATGAG
TGTGCTCTTGGAAAATTTAAGGACCAATTCCGGCTGGTTGGGGAAAATGT
GGCCAAGGTCAGGACCGATGTAATGAAGGAGCAGCTTGCCACATTTCGGA
CACAACTCGAAGAATTTGCACTCAAGCATAAGGTGATTCTTACTCCTGTA
TTCTAGTTGAGTTTGACAGAAAATCTTATCATCGCTATTTGTATGTCCCA
AATTGAATTACACATAGCATGCTTTCATGATCTTCTTAATCTTGGGGATT
AGAATATATCAGTTGTTCTCGCATCTTTTTTCGACTGACTGAATTCTTAC
ATTTTTTTTTCAACTGCCCCGCGCAAATGAAATGAATGTTCTAACAAACA
TGCAAACAACGAAGTTACTGCTACTCACTTGATTAAAGTTGCTTATCGAA
CTGGGAAATAGGGAGCCTAAATAGCATACGAGTCCACGGTCAAGTGCTCA
AGATATACCAAAACTGAGGAATGGTGGTTAAAGATGGAAAATGTAACAGA
AAAAGGTTTTGGAGTTACCTAGGTGCCAATTGATAATTATTTCTTGTGAT
ACATTTCACTTGTCCCATGGCATCTAGTTCCAGCAGGGGTGACATTTGCA
ATATTATACTGATGTTCTAGGTGTTCACAATAGAGCTCAAATGGCACAGC
ATATTCCAACTCTTAGGTAACTTTGTGTATATGGTGTACTAGTGCAGAAT
GATATCCGTAAAAATCCACTATTTAGACAACAGTTCCATGAGATGTGTGC
AAAAGTTGGAGTAGACCCTCTGGCTTCGAATAAAGGAGCTTGGGCAGAAC
TTCTAGGGATTGGTGACTTCTACTATGAATTGGGTTGGTAACTTAATTTA
AGTTATCTTATATATTTTGATCCTGGAAGTTTCTTTCTTTTATTATTGGA
CCATTTATGTTCTGCTTAGCATCTGTGTCTATTGCACCAGGAGTTCAGAT
TGTTGACATATGCATAGCAACCAGAGCGACCAACGGTGGCTTGATTGACT
TGCTAGATCTCCGTAAACTCCTGTGTCAGAAGAGGAAAGCTGATCTTGGA
TCCTTAACATCAGATGATTGTTTGCGTGCGATAAGTAAGCTGAAGGCAAG
TATTTTAAGGAATTCTACAGCTACATATTTTTTTGGAATCTTATAATTGC
ATTCATGCCAGTTTTACAAGATCGCACTCGAATCGATTAATTCTTGGACA
GATCTGTTAATTCTTCTGATCCTTCGCTTGTGAACTCTCAGGTCCTTGGT
AGTGGTTTTGAAGTAATTTCTGTTGGGAAGAAAAAGCTTGTACGTTCTGT
TCCTACAGAACTGAATAAAGATCACAATGGGATACTTGAGCTAGCTCAGG
TTTGTAATCACAGCTTTTAATAGTGTATAATACTGCAGTACACTTAACAA
GTATGTGGATGCTGTCATAACCTTATCATGCTTGCACCGAACAAGTACGT
GGATGGTGTATAACCTTTGGTTGGAAGTCGTAAAGCCCTATATATTCCAC
ATAAACACTTGTTTTATCATGCTTATTTCAGTCAACATGGAGACATAGCA
CAAAACTATGTTAAGCCAAAGCTTTCAAATTGCTGCCTTGCTCAATCTGT
CACCTTGCCACAATATGACCATACCTGTCCAGTTATAACATCATTCACAT
GCAGGCTGAAGGTTTTGTCACAGTAGAACAAGTCGAGAGAAAGTTCTCGT
GGTCAACTGGCCGTGCCATCGATGTCCTTGAAACTTTGCTCAAGGTAAAT
CCTGCTCCTGCATTTCCACTCTTTAAGCAACCTTTGTGCTTCATTTCTGT
GCCCAAAGAAAAGAAAACTGACTTCCTTTGATGCAAGTTATGTATTGGTG
ATTAGAATTCTCTCTGTTGAATCCACGCTTAAGCCATTGCAGGATTACCT
TCTTTTTGAGCTACCATGTATAAATTAAGTACTTTTCTATTGACACTTGT
TATGAACGTCTTTGGCATCTATATGCAACTCTGATCTCTATTACACAAAC
AGGAAGGGCTTGCTATGATCGACGATGGGCACAGGGATGGCAAGCGCAGA
TACTGGTTCCCGTGCGCCACTCTCAGTTCTGACTCGATTGGTGCCGATGC
CAAGTCATGACCTGTGCCACTCCATTGTTGTCACCTGTATCCTTTTTTCC
ATTGGTTCATTTCTGTACAGCTCTGGAAGAATCACGAGATACTTTCAGTG
CTGGGCTGCCGGCAAAAATGTTACATTGTGATTCGTGCATCAGGCAGGAT
TCTGAACGTATTTGTACTAGTGGTCTATACTATACTAGTTCTTTGACGAC
ACGAAATTCTACTCGTAATCGTAAATTTTCAATGCTAATGGCCTCATATT
TTCGCTTATGTTTATGCCATCAGCTAGAATTTGAATTTTCAACTTTAAAT
TTAGAGTTGATTTTGAGGCTTTTTTCATTGAAGTTTATTTCCAGCCATGT
ATATAAAAAATTTATTTATAAATTATTTTTTGTTTGTAAATATGGGTATT
CCACGCCGTAAGTTGCTAATGTGAGCAAGAGAAATGCTCGCAATAAAAAT
GATTAATAAAAACCATATTCATTCGGCCCACGGGCCTCAGCCCTCAAGGC
TTCAACCAATGACAATTGACAGCCGGACAGGAGTAATTGGCAAGAAGAAA
TAAAAGGGAAAAAAGAGGCGGGAATTCATTTTTGGGAAATGGCCACCACA
GAGGCGAAGCGCCGGCGCCACCACTCACCGCCGGCGGCGATTCCTCCTCC
CCTACTCCGGCGGCCATTGCCGACTCGTCGTCACCGTCGCTGGATCTCAT
CCCTGACATAGCCCGCCGCCTGACGTCCCTGGAGGATTTCTTCTCCCTGC
GCGCCTCCTACCGCGCGCTCCTCCCGGAGTTGCGCCGCCTCCTCGCCGAG
GCGCTCTTCCACCTGCGCCTCCGCCGCCTCCACTGCTTCCGCCTCCCTCC
CATGGGGGCACCACCTGCCCCCCTCACGCTACACCCTCCTCACCGCCACC
ACCGCCGCCAACAACTACCCACCAAGGCTCCTCCTCCTCCTCCACCTCTT
CACCGGCGAGCAGCTCTGCCTCCCCAAGGTCTTCGCGCCCTTCTCCCGCG
TCATCCTCACGGCGGACCTCCTCGTCGTCATCTTCTTGTCCGGCCGGGCC
ACCGTCCAGCACTGCCACGCACCCCACGTGTTCGACGATTTGATCTCTGT
CAACGGCACCCTCTACGCGCTGGTTGGCCTCCGTCTTGCCACGCTCGAGC
CGTCGGAGAGTTCACTGGAGCTGTCATTTCTGGGGGGAGAGCATGATGAC
GCGAACAGGCCGGAGGGGGATCGGTTCATGCTCGGGGAGTGTGCGTGGAG
CATGAGGAGAGGGTTGTGTACCGCGTGTTCCGTTGGGTGTCTGAGAAAAG
GATGTGGGAGATGATCACCAACTTGGGCGGGCGGTCGCTGTTTCTTGGCT
TGGATGGATTTGCAGCTTGCGTTGATGAAGATCATCCAGGGGTTCGAGGG
GATTCCTTGGCTGAGTATTCCTTGGCTGATGGAACCTGTGATGTCTGCAA
TGCTGACTATCCAGGCTCACCACCCCTGAACTGAACAAACAGTTCACTCA
TCAGACCATCAGTTTGGATCTTCCCCAGCTTGTGTTGATGCAAGCCTGAG
AAGGGTTCATCCTAGATCAATGTTGAAGTCCTATTGCTCAGTTGCTCACA
AGAGAAAAAAGAATGGTAATGCTTGATCATTAGCTTGCTTACTAGGTCAT
TTATGTAAACAATATATTCATACGGCGATCAGTACTTGCATCTTATTCGA
CCAGTCAATTGTTGTTTTGGTCGATATAGTGAAATACTTTTCCTTAGGAT
TTTGACCACAGGAGCAAAATAATTTTGTTCCCTGAATGCTGACAGCATTG
CTTTATGTGCTATGCAACTTGTTGAGATATTATGAAGCTTCTTTTGCGTT
TATTTTCCTTTGATACTGCAGTAATAGTGAGTAAATCACATAATATATCA
AGGAATATGCTAGTACCATAATGTTAATTGGTTATATTTGACTATGTCCC
TGTGCAGAATCTGGAAGTTGCATGATTGTAACTTTTGTAGGGTAGGCAGT
AGCTGAATTCTTAACCCTGTTTGTTTTGTGATTTATACAATGCTGCAAAT
CCTGCGGAGTTGTCACAGTTATTTCAGTGATAGTGAGAAATAAGACCAGG
AATAACACACGTCCAATGGACAATATCATAAATTATAGTTGATCATGTTT
TTTATTTGTACGTACTAGTCGTAGACGGTGGGGCCGTGGGGGAGTTGGGC
TGGGGGCGGTCGAAGAGGTTGGCGCCGAGGCTCTTGGTGGCAAGGTTGCT
CCCCGGGTGGAAGACGCTCCTCGATCCACACGTTGCTGCCCCGCGGCGTC
GTCGGAGACGAAGACGACGGCGTCACCGGCGTCGTCGGGGTCGTCGGCAA
TGACTGCGTCCGCTTGTACGCTCCCCCGCTCGCCTCGCCGTCACCATCTA
AATATCCAGGTTCAGTGATGGGATTCAGAAATTGCTAAAAAACAGTCTAA
GGTAAAGATTAACTAATGAGGTGTACTGTTAGATTTGTACGAAATTTACA
TAGTAATTTAGATTTTTAAAAAAACATTATTTACAAATGGAACAATCCAG
CCGGCCAGAGTCCAGATCTTAACACTCATTAATACTCCCCCTGTTTCTAA
ATATTTGTTGCTGTTGACTTTTTTAAACATGATTGACCATTCGTCTTATT
TAAAAAAAACTCTCAAAAACTAAACTAAACTCTTAAAAACTCTCAAAAAC
TCTTAAAACTACCAGCTGACAACTATCAGCTAATCCCAGCTCTATGTGTC
CTCGAGCTTCTTGTCCTAGACTTCAGCTGCTCTGCTAACATGATCCAACA
GTCCTACCTCCTCAGCGTGTCCTAATATCTTCCGCTGCAAAAGGTGAGAA
ACAATTTGAAAATAAGGGAGCATTAGTGGTTAGTAAACCAATTTAGATCT
AAAGATCATATTATTCCTAGTAGTCCAGAGGACCCAACATACAGCTTCCC
CTCTCATATTCAGGGATGGAAAGACACATCTGCGGGGATTCTGGCATCTG
GAAATTGCTCAACCGTCTATCACTCTGAGACAAGAAATGGGCACACATCA
GCCACATTTGAGATTTGGCACACCTCAACTTTTTTGTAAAGCAGGCAATC
ATAGTGAAAGCAGCAGGCCAACCACTCCTAGTATCCAATTAGAGTTCACC
AAGGAGTGAGACAAAGAGAGTGATCTAGAGGGTGCATGCAAGACCATAAG
AGGAGGTGAACCAGTATAGAAAGAATCAGCCAGATCAGAAACCAAAGAGC
CTTGGAAACAAAAATGAGTGGTGATAAGAGTTCTAGCTAACTAGGATCAT
CGTCTTCATTATACAGTTCCAAATCCACATCCACCAAATTCATTTCATGT
ATAGACACTCTAGAAATTAGAGAGCCAGAGATGATCACCACCTACATGGC
GATTTAGACACACAATTTCATGTACAAACAAAGCTGGGAGATCCATGGCT
GAGCTGGTAGTAGGTTACGGCGCCTCCAGCGCGAGGGGACTGATCAAGAT
GATCATGGCCGCCGTGCAGACGGCGAAGCGGAACAAGAAGCAGTGCCGGG
AGCTGGAGGAGCGCGTGAGGATGGTCTCGGCCGTGCTGAGCCGCCACCGC
CGCCATGATCAGCCGGAGCCGAGCACGACGACGATGGCGGCGCGAGGGCT
GCCGCCGGGCGCGAGGGAGGCGGTGGACGGGCTGGACGGCGTGCTCCGGG
AGGCGCACGAGCTCGCCGTCGCGTTCAGCCAGAGCGGCGGCGGCGGCGGC
AAGAAGACGGTGCGGCGGCGCCTCGTCTGCTGGGCGCGGCGGGTGGCCGG
CGCCCGGCGGGACGCCGAGAGGCTCGCCGGCGTCCTGAGCAAGATCGACT
TCTACCTCTCGCTCTACCCTGCCATTGCCCACGCAGACACGGCATGTCGT
CAGGACCGGCTGCTGTGGACGACCACCGTGAATGTCGTCGTCTCCGCCGC
CGTCGCCTTCGCTGGGTTTGTTGTTGTCTCCATCTCCATGGTTTCACGCA
AGAAATAATCTGATCGACGGACAGTAGTGCAAACCCTGGCTGATATGTAT
TGATACGTATGTGTGTGCAAAAGAACTTTCAGTGTAGTCGCTTTACCGCG
AGTTGCATGTGCAGTTATGGGAATATCTATATATATTTCCCTTTTTTTAC
TAGGATATGATAATGCCAATAGTTCTAATGAGCATCTCCAAGAGAGATAG
TCAGCCGTGGCGATGAGATCGATAATGATGATAAGGATGTTGTGGACCTC
GTCTCGTACACTCATCATCAAACAGGTAAGGGCGGAACATGACCAGAATA
TAAGACCAAGCATAATGAAGGCGGTTGAAGAGATCCGAGGAGGTAGCACT
ACGAACAACGCAGCCGATGCGCATGGGGATCGCGGATATGCCACGCCAGG
GAAAAGCCGGTGAGCATTGTGTGACGCCATGAATGTGCATGGCCAAGGAC
GACAAGGTCATGAACGGTGATTATAAGGGTTGCGACTGTGGTGTATGCAA
ATACACGTACAATACGTGCGAAGTATGACTATATATGCACAAGCAGTATA
CATGTGGGGCCAGCAATTAGAGGTTGGGTGGCCTAACACATGGGGCCAAT
TGGCCCCCCTTAGGTTAATTGGCCACCCCTTTGCTCTGCCGGCCATCCTG
CCATCCATTAATACGGTTGTGACTTCAGACGGCTTGGCTTAACTCTTGAC
GTGGATTGGATAGTCGGTTTGAACAAATGGTCAGGGCCGGCTGGACAAGA
GATGGGCCGTTAGCCTGCGCAGTGTGGTTAGCCAGCCTAAGCGGCTAGCA
GGGGCGAATCTAGCATGAGGTGACGGGACTCAAGCCTCCACTATTGACAA
TAGGACCATGGTAGGTCCCGTGAAGCACTTACTAGTACTTTTTGTCATAT
AAGGAGATCTAATTTATTCAGATTTCTTATTATTTTGCCAGTATGAGTGG
TGACATCTTATGGGAATTAGCTTGGATGCATTAACTTGTTAAAACAATTG
TCTACCATCCAGAACGTGTTTTTATTTTTTTTTTAGAATTACACAGTACA
TTAACTTCTTATTATTTTGCCAGTATGAGTGGTGACACCTAATGGGAATT
AGCTTGGATGCATTAATTTGTTAAAATAATTGTCTACCATCCAGAACGTG
TTTTTATTTTTTTTGAGAATTACACATTACAACGCAAACACTTACAACAT
ACGTGTACTTACCCCTATGAACACACGCACGCAAACCCTACCCTTATAAG
CATCTTCGAAGATTGGGCCGGCAAATCCTGGAGAGATTGACGAAGTCACC
ACAAGCGCCTCGTTGTCGACGGGTACGTCGCCTACCACTGAAAGCACAAC
GCCGTTAAATCCTGGAAAATTTGCTCCCATGGGGAGTCGAACCCAGGACC
TCAGATGCTACTGAGGCTCTTGTAACCACCAGGCTACAGGCCCTTTCGCG
ACCAGAATGTGTTTTTAATCCCCGAGATAGAAATGTTTGCTATGATAAAG
TACTCGTAGGATGCAAATACGCAATCATACAACCCGCATAGCAACCTGCT
TACTAGTTTATTTTCTATTTTCTACTATAAAGTTTAGAAGGAAAAAAAGT
AACTAAAATTATGATAAGCGGTAAAGAAAAAAAAAACGCTTCGCCACGCT
TGCTTCCGTACGGTCATACTGTACTTTGTGATTATAAACTCTGATGGTGA
CATGTTAAGCCGTTGAAACAGTTGTGTACAGTAGGGGGTAGCCCCGAAAT
AATGCGAAACAATTTATGAAAAAGGAAAGAAGAGAGTTGGGCCATGTTGA
GCCAGTGGGCTTGGGCTGCTTTGGTTGGCACAGCTAGCTAGCAGGTGGAT
CATGCGTGCATGCAGCAGCCGGCCTTTTGCCTTGGCCCATTTCGCCGGCA
GCAGCAGTAGCAAAGCAATCAGCAGCAGGAAACGGATTTTTTTTATATTT
ATTTTTTAAAAGGTTTCAAAAATAAATTCTCATTTTAAAGTTTTACTTAA
ATATAAATCTCCTACAACAGGACAATTTATATGTCGTGGCACCTCACGGG
GGAAGCGTGCCGTGGAACAGGTAGCCCCTTCTCACCTTCTTGTAGGAGGA
TTTATCATCGGAAGGGAGCCACCTTCAAAATTATCATGGCGCGTCCCATA
CATCACCAACTAAACTGCACTATAGGAGGACGAGAAAGGACCGCATGCAA
AATTGCTAGTATATCACATGGCCTGTCCTACCGTAGGACGATTTACATTC
CTCATCATAGGTCACATAACCTACCCTACCGTAGGACAATTTATATACCC
AATCCTAGGGTACAGCGGGAGTATATTTTTTTTTAAAACGGTAATTTATA
TTCATAAATCTTTTTAAAAATCAATATAAAAATAGAAAATTCATCGAGCA
ACACCAGAGCAGCAACAACATCGTGCTGTGATATTTGTTTTTAGACCGTG
GGAGTAGTTCCCTAGTCACGGTCACCCCTCAGTCTGAAAAGGAAGAGGTC
ACGATCACGGACGTTGAATGTTCAAGGGGGTTATGGCACCTGTCACTCTG
ACTTATCACTTCACTTCTCATTTCTCTTATTTTTTTAAAGATAATTTCTC
ATTTCTCTTATTGTCAGCATAAATATGAACTCTCTCCGTTCCAAAAATAT
AACATGGATTATCTTATATTTTAGGACGAATAAGTATCTTAGAAGAATTG
CAAAATATTGCAACCAAGAAGAAATATCTCAAGCTGGTATTGGTATTATC
ACATCAAAGGTAATTAAACGCTGAAAGTAGGGAAACACACGGCAGTATTT
ACACATGGAAGATGTTTACACACAAACACACTTCTTTGGGTTGTCGCTAG
CCCTTGATAGGAGCCAGCAGGCTAGCTGACACGTACCGGTCTCTGGTAGT
ACTAACAGAGACAGCAAGCTACTAGGAACAGAGTAACAAGATAAAATAGC
AACATACTAGATAATTAATTACGTATTAGATAACCACAAGGACCAGCAAA
CATGGCGTGACAGAGAGATCGACCAGCCTCCGATCAATGGGATTATTCAG
TTCAGCGATGGCTGCTCCTGGTCTCGTCGCTGTACAGCCTGGATGATGAG
AAGATGAACAGATCAATATGATGATTCAGTTCAATTTACCAATCATATAT
ATGGAGATATAGATCGATGCAGCTGTGGAATATATGGAGTATTAGTTTTT
TTTTTGTGAATTTTGACAATATTTGTTCAAAAATTTCGATGAGATCTGAT
CAAATCGGCTAAACCGAAAGGATTAACCCTGTGCAGCTGTGGATGAGCAA
ATTATAAGCAAAGCGATGGATACCAGTCGTAGACGGTGGGGGAGTTGGGC
TGCGGGCGGTCGAAGAGGTTGGCGCCGAGGCTCTTGGTGGCGAGGTTGCT
CCCCGGGTGGAACACGCTCCTCCACACGTTGCTGCCCCGCGGCGTCGTCG
TCGTCGCCGTCGTCGGGGACGAAGACGACGGCGTCACCGGCGTCGTCGGG
GTCGTCGGCATCGACTGCGTCCGCTTGTACGCCGCCCCGCTCGCCTCGCC
GTCGCCATCTAAATATTCAGAGGTTCAGTGATTGATGGGAGTCAGAAATT
GCTAAAGACAGTCTTAAGATAAAACTTAACTAGTAAGGTGTTAGATTTCT
ACGAAATTTACATAGTAATTTAAAATAAAAAAACATGATTTTGAAGGTAC
AAATGGAACACTCCGGCCGTCCAGAGTCCAGATCTTAACACTCGTTAATA
TATATATAAGCAATATTTCTGGTTACGACGCTCTTTTAAATTTGTTGCAG
TCCCTGTTTGTTTGCTTAATAAAGGTAATATTTTCTCTGTTTCATGTTAT
GAGACCGTTCTTTATTTTGAATATCTTATATATAGTCCAAATTTATATTG
ATGTTAATCAATCTAAATGAACGACGAAACGACCAAAACGCCTCATAATT
TGGAACGAAATTATATTAGCTTGTTAGTTAGGAGTAGTAAGCATCTGTAC
AACGACGTAAGCTACCTTTGTTGATGACAAGGGGGCGGGTTGTAGCGGCC
TTGCGGAGCTTCTCCAGGCCGGTCTCCGGTCGAGGCCCGGCCACCACGTC
GTCCCACAGCTTCTCCAGCATCTTCCTGATCTCTGCTTCCACGCACTCAA
CAACTGATCTCTCTCTTGCAACTTTACAACAACTCACTGCCTCCCAAGTA
ATTGAGCTGAGTGTGTGTGCCCCCTCCTTAAATCATTTGAGTGGATATGA
CCAGGCATCACCGCACCGGCTGGTCGTCTTACCGCAACAATCACACCCAG
TACCTTCCACACGATTTTGGCCGTATACATCGGATTGGATGTAGAGGCTA
AATTTATCTTATTTTTTTTAGAAAAATAACCTTTCACATTTCAAGTATAA
CCATATTTGTAATCTTCTCTTCATGTACTAATTATGATCACACGATAACT
ATAAAGAAGCTATTATGTATTATCTTCGTCCTAAATATAAAATGTTTTAC
GGTTAAATATAGTTATTAAAAAGTAAATAGAACTAAATGTTAAATGTAAA
ATGGTTGTGGTTGAGCTAGAAGTGAATGTAACTAGATAGATGGGCAAATT
GAATGGTGGATGATGATAATTGTGATTGGCTGGAAAAAAATTTGGTGGAG
AAATTGCTATATTTTAAGATAAATTCTAAATGCTAAAAATTGTTATGTTT
TAGGATAGATGATGTAATTTTTTTTATACATTTAGGTGTATATATTGATT
TCCAATTTAGATGGGGAAAATAGATAACACTGCTTTCAGAATGCTGTATA
TACCAGTGTGTTGGCTTAGAGCAAGTTAGTAGTACAGCTCACTACTAGCT
CCAATTCATCTATAGCCAATATAATAGCCAATACATACGATAGTTGCTTA
CTATACTATTAATATATGGTCCCACCTATTATATACACAGTGTGTCTTGA
AGTTCGTGTTACAGCTGTCTACAGATCTGTAGCCCACTACTCTTCTCTCT
CATTGTTTATCTCATAAAAATATAGTTATAGTTGGCTAATAGCCTGGTAT
TATACCTGCTCTCATTACCCATTGAAAGAGACTAATGATGGGGCTACTAC
TGTGGAAGTGTGGAGTGGCCACTGTCCTTTGGAAGTTTGTTAATCACTGT
CAATGTGGTTAGCTGCACCGACGGTGAGCAGACCGAAAGCACATCTTCAA
TGATAACTCATCGTTAACGGATAAGGATGAAGCTTTTGGGTCCCACCCCA
TGGGGATGGCCCACGGCCCGAGAGTGATGTTTCCGATCTGACGAAAAATA
TCTAAACTGAAGATTCAGTATTTCTTCCGGCTCAAAATATGGCAACATAA
TAATTACGCAGATTTGTACTGGTACGACTTATCGCATCTAGTACTCACGG
TTGATAATATCGTTTAAACATATCATTTTAGAGAAATGCACGATCTAGAA
AAAATAAATTTGATCATTATATTTTATTACAATATATATAGAAATATTAA
ATTATTGATGTACTTTATAAGACTAACCTATGCATTTGGTCACTATATTT
CTAACCAATTTTTTTAAAAAATAATAGTAATAAAAATAATTAAGTGGTAA
ATATGGGTTTAAAATTAGAGAAATAGGAAGGACACTCTTTCCTGGAGTGT
TCAGAGGTGGACGTTGTTACGTTGCTACGGCGTCCACATGCGGACGTCCA
CCGTGATTTCGGCCGGCTAGCATAGCGAGTTTACTTTAGTTGAAAATGGT
CACAGAAATTTCCGATTGAACGAGCGCCGTTTTCATATAAGGGATACTGT
TTTCGATTGTATCGTTTTTAGCTATTTATAAATTTTATTTTTTTCTACTA
TATTGAGTAATTTAAACGATAAATATGATCAATTACCGATCAATCGAACG
TCGTTTACGAAGAGATGCTACCGATTCCGACCGTTTTCACCCGCAGCTGT
GGATGTTTTTTGCAAAAACTGATAGTATCGGACTGATAATTGTCTGATCG
TGCTAGAAAGGGAATCAAATTCGAATAATTTCTCTTGGAAACATATAAAC
AAATACATACTAGTAAGGCTGTGTTCGGAAGGAGGGGTTGGGTCCCCGGC
ACGCAAAACAAAACACCTATTATTGTATGATTAATTAAATATTTACTATT
TTTTTTTCCAAAAATGAATTAATATGAGTTTTTTAAGCAACTTTCATATA
GAATTTTTTTTAAAAAAACACACCGTTTAACAGTTTAAAAAGCGTGCGTG
CGAAAATCGAGGGAGGGAGGTTGGGAAAGTTAGATAGCGAACGGAGCCTT
AAGTATGGTATCCGGTGAACACTGGAATCAGTCTAGTTGAAGTTAGATCA
ACAAGATTGACCAAATTTGTGATTCCACTGTCCATCGGATACATCACAAA
TTACAGATGTATCTGTTAGATCAACAAGAATCACAATTTTTATCTAACTT
GTTGAAGTTTTTCTTTTTTTTTTTTCATAATCAATTAGATGACAATTTAG
AATCCACTCCCATCGCATCACACCTTTCATTCCATAAATCGTTGTTGCCC
AAGCCAATGGCGACGATCCGGATTTTGGTCTAGTAGGGGTCGTCGGTACC
ATTGTCCGGAGACAAGCTAAGACCGTCGTCGCTCGCTGAGCTCCACGACA
TGCTCCGGCGAGCATGGCGCGCGAGCTCGTCGAGCTCTCGAATTGTGCAG
AAACGGGCCTCTCATCTGATCTGATCATCTCGTGTGTTGCGCTGGGCCGC
GCGCGCCCTAAGCGACGCAACGATGATGGCGACCTCTTGCTGCGTGCCAC
ATCGATCACCAGTCACCAGATGGCGTGTGCGTACGCGCGCGCTCGACGTG
TTTGCGGAAATGCCAGGCCGGCGCGCGCCGCGGCGCGGCCGGGGTAGCAA
GCACGTACGCGTCTTATGCTACGCGCTAGCTTAGGAGCTAGGTGCATCAG
GAAATTACGTACAAAACGCAGCACTGCGGCTACTCTAATACTCGATCCAA
TCAATTTCATAATTCAGGAAATTTAATTATATCGATTTCCAGGACAGGTT
TTTCACAAGGACACAGGGGGCGTACACGTATGCGATCAGAGTATATATAC
GCGCGTTTTAGCATCTGCTTAATCAGGTCAGCCATTTTCCTTCTGTTTAC
GACCATTTCTTTTGCATAATAGTTAATCAGTTTCTATACGCGCGTTTTCC
ATTTCTTTTATTTTGCTACCACGTCGTGCGTGGACGATGCCATCATAGTG
TCGTCTTGGAGCTAGTCAACCTGTTTGTGTCACCGCTATACATGTATTAT
ACCAGTTAATTAGATTCACGATGTATTTTCTATGTGACCGAACAATTATA
ATAATGAAGTTTATACGCTCCCCGCAAAAAAAAAAAAAAGAAGTTTCACT
TTCACGCGTAAAATATTTCAACACACTTCTCCAGGATGGCTTAGCTTAAT
TCCGAATTATCCTGAGTGATCATCGGAAATAAGAGAGAACTATTTCTTGC
AAGATACTACAATCACTGGTTCTAGCAAATTACCAAGAAACAACATAACG
CTTTCCTTGCCTCAACAATCGCGTATCGCTACATACATACATATACACAT
ATATGACAAATGTTTCTGTTCATGTGTAAATAGTTGTTCCGGCAATTTAA
CCTGTTTGAAATCAAGTCTCGAGAATTTGATTAGGATCAACAAATTAAGC
CAGAAATTAAGTTTGTTTTGATCAATGGAGACCCTTAGCCTGATAAGCGG
CGTGACCACCATCGTCAAGCTGGCGAACGACATCGACGGCGCGGTCAAGG
CGGCGAGCCGGAGCAAGAAGAGCTGCGAGAAGCTCGCCGAGCGCGTGGCC
GACATCGGCGACCTCCTCAAGGGGGTAGACACCTCCTCGCCGTCGACGGC
GGCGGTGGCCACGAGGAGGCTGGTGGGCAGGCTGGAGAGGGCGCTCCGCC
GCGCGCTGCTGCTCGTCACCTCCTGCCAGTCCACCAGCCGCATCTACAGC
CTCGTCGCCGGCGGGTGGCAAGCCGAGCAGTTCGACAAGGTGAACGCCGA
GATCGACCGGTGTCTCCTCGACCTCAGCCTCTCCAGCCTCGCCCTCGTCT
CCACCATTGATCACAAGCTCAACGCCGCCGCCGCCGCCGCCGGCGGTGAA
ACAAACACCGAGGTCGCGCCGCCCCTGCCGCCGGTGCTGTGCAGTCACGG
TCATGATCAGGATGACGGCGAGGACAAGATGGCGGCCGGCGGCGCGGCTG
AGAAGAATGGCGAGCTTATCTGCTACGGCGGCGAGCAAGAGGGCAAGACT
GAGACGGACGCCGGCGAGGTGGTCACCACCATCGGTGTGCCGGCGGCCAC
GGCGGCATACATGCACTACCAGCTGTCGCCGCCGCCACCGCCGCCGTGTT
ACGGATGCCACTTGCATTATTGCCACTGCACCCATGGCCACTGTCACTGC
GCCGGCGGCCGCCACTACTCGCCGTCGTACTACTCCGACGACAACGCTGA
CCTCAGGCTCCGGCATATGTTCAGCGATGAAAATCCCAACGCTTGCTCCA
TCATGTGACTGTGATCGATCTCTCAAATGTGATAGGCCAATTAGTCAGAA
AATTGCAGCTGTGTGGGTCATTTTGAGTCCCAATATAGTTGTTTTTTTTT
TCTTTTTGAACGAATTTATGTAGTTGTAACTGAGGATATGTTTATTGATT
TGTAAGGTTGGTGCTATTATTAACTAATTGTTCTGCATGCTGAATAATTT
TATTAGTGCCTAGTTGGTTTTATGTTACTATGGGTAGTACTTTGGTGGCG
ATCCAATGCCAATTAAGTGATCAAAATTGCAATTTCATTTACCACACTTT
CACATTAGAAAGTTATATTTCAGATCCACCACGACTATAAAACTGAGCAG
GATCCACTAGAAAACTCTTACTGCTCAAAATTTGTTGCGAAGACACTGGC
CGTGCAATTGGATCTGTTGTTTATGCACAAGCGCCTTTAAAGACACTAAT
CATCTGTTTAGCGAATGCCCTTTCCTCAAGTAAGTTTGGTCTCTAGTTAG
TTCCTGGCAACATTTACCTACAAACAATGTTGGCCTTATGTCGTCGGAAC
CTCAGATTGGTGGGCTCAAATTGATTGTGTGGGATCAAAGGAGCAAAAGA
AGACGATGAGAGGAGCTCTGCTTATCAGAGTCAATGACATGTGGGTCAGG
GTGGCATATCACAAATTTTGTAAAATTTGTGTGGCATGGTTCAAATTGTC
CCTAGAAATCTAAGAAACAGAAGAGTTTTCAACAATATTTTAATCTCAGA
GAGAGCAATGGCATATATCGTAAAGCAAGATCTTGATCTCCGTAGTTCGG
CTTTAGGCCCCCACAAGTATTTTGTTCATGCTGTTTATTGTTGTATCGTT
TTCAATTCCTATTTTCTGGACTGAACCATTTTGTACTGTTTTCTCCTTCT
AATTAAATTCCGGCAGATCTCCTGCCGTTGTTCTCCTAAGAAAAATAAAA
CCGAGCAGGACAACATGGTCTTATAAATCATAAGCCACAATCACAAATAC
CATAATGCAAACCACAAGATTGTATAAGTATCTAACGACCCCTCATTTTG
ATGAACACCCCTCCCCCATGAGATACGGTAAGAGTATTATTGGCTCAGAT
ATAACCATACTTATGTTACACATCAAGTTAAATGTGCATATGTTCTATGT
TAGGTTTACTTATTGTAAGTTCGAACAAATACTGCACCATAAGTTCTGTA
TCTTCTCGTTTGCTGAAATACTTACGTGGGTGAAGTAAAGGAGAGCAGAC
TCACGAAGTATTTGAATGATCAAAGAAGTTCTACACGTTTTGGATTTGAT
TTCAAATCTCTTATGATAGTATCAACTCCAAAAAAACCTAACTCCTGATC
TAGAAGAAATCTTAGACCCATGACATGTCATGGCCAGCGTGGTGTCGGAC
AGTAGTACCTCTAAGCAGTGTTTGAAATTTCGGAAATTTCGCCCCCCCCC
CCCACCGAAATGTTAACATCTCGCCTGAAAATTTCGGTTTTTTGCAAAAT
TTTTTTGTGAATTTGGTCAAATTTTATTCAAGACCCATTAAAAATTTAAA
AAATTTCGGAAATTTCGGTTCTATCGCATAGCAGCGGCAGAACTGCTGCT
TTTGAAATTTAAAACCCTGCCTCTATGTACAGTTAATTCGTAGTTTCATA
ATCGTAGAGACTAGCTAGCTCCGGGACTGGAGGCCGGGGCAGCTGCTTGA
TTAATCAGAGAACCACAAGCAGCTCCAGCCATTTAATTTCCTTCTGTTTG
CGACGTTTTCTTTAATTTGCTGCTTAATCAGTCTGTAACTCTCTACGTCT
ATGCGCGTGTTTTTCTCTTTTTGTACCACGTCGCGTTTTGACGATGCCAT
CACAGTCTGTCTTGGAGCTAGTCAACCTCTCTCGTCTCACCGCCATATAT
ACATGTTTATTAGATTTACGATGTATTATCTATATGACCGAACAAATAAT
ATGCGTAAAATTTCAACACACACTCGTTGTAGATGACTTAATTCCGAATA
TGTTGAATTAACCTTACTGATCCAGCGAATAACTCTTTGTTGCAAAATAC
TACAGTACTCTATATATATATATATATGCCAATAACCCTGTTTCTTGCTC
AGTACTGTACACATCAACTGTACGTGTTCCTTCAAATTAACATGTTGGAG
TTCTCAAATCTCAAGTATCAGGAATTAAGTTAGGATATCAGCAAATTAAG
CAAATCAATCAATGGAGGCCCTGAGCTTGGTAAGCAACGTGACCAGCATC
GTCAGCATCGCGGCCGACATCGCCGGCGCGGCGAAGACGGCGAGGCAGAA
CAAGAAGAGATGCCAGAGGCTCGCCGAGCGCGTCGGTGACATCGGCGAGC
TCATCAAGGACCTCGCCGTCGACGGCGGCGGCTCATCCTCATCCTCATCC
TCGCCGCCGCCGTCGACGGCGACGAGGAGGCTGGTGATGAAGCTGGAGGA
GGCACTCGGCAGCGCTCTACTGCTCGTCCGCTCCTGCCAGGCCAGCAGCC
GCCGCACCTACTACAGCCTCGTCGCCGGCGGCTGGCAGTACGCCGAGCAG
TTCGACGAGGTGAACGCCGAGATCGACCGCTGCCTCCGCGACCTCACCGT
CGCCATCGTCTCCCGCATTGACCGCAAGCTCAACGCCGCCGGCGACACGA
ACACCGACATCGTCGTCGACGTCGACATCGTCCCCGCCGACGCGAACATC
GTCGGGACTCATGACGACGGCGCAGATCAGGCTGACGACAAGGACATCAA
TGGCGATCTTATTATCAACCACGGCGAGCAAGACGGCAAGTCCAACTCAG
GCGATGACGTCGTCGGCGTGCACCACCAGCTCTCGCCGCCGCCGCCGCCG
CCGCCGCCGTATTATGGCTACTACTTGTATTATTGGCAGTGTACCGACGG
CCTCGCCGGCGGTTACCACCAGCAGCGGGGTGGGCATTATTGTCACTGCG
CCGCCGGCGACGGCCACGGCCACTACTACTCGCCGTCGTCGTGCCCGTGG
CACTCGGACAGAGTTGACAGTATTCGTCAAATGTTCAGCGACGATAACCC
CAACTCTTGCTCCATCGCGTGACCGTGAGCTCTCAAATGTAGTCAAATGT
ATACGTTCTTGTTTCTACATGCATGCTGAATCGAGATATGCTATAATAAA
ATGTTCTCTCTTTTTTTTAAGGGGATATGCTACAAACTTCAGTGTACAAA
CTTTAGATTGTAAATTTGAGGTGTACAAATTTTAGGTGTATAAACTTACT
AAAACAGTAAAGTAATGCGGTGCCTAAAAAGGAAACTATGTGGGGAGGGG
GACCGCGATCAATCGCTGTTAGGATTTTCGGCCATGGAGGCTATATATAG
GCCCCAACAAAAGTTGGATGAAAATTTGGATATTCGTGGCACGCTTTTCA
AACTGCTGCGAAAACTTTCAATATGGAAGTTGCTCTAAAATATCAGATAA
ATATATTTTTCAAGTTTGTAATAATTAAAACCCAATTAATCATATGTTAA
TACCACCTTGTTTTACGTAAAGCATTTAATCTTTATCTTCATATACATGA
GTTTCAAACACCACCATAGTGTGTACCTGCATGGGTTGTGATGGACTTGG
GCCGTTTGGTCTTCTGGCTTGTCCAACCCCCCCCCTCCTACCCCCCACCC
CTCTCCGACCACATGGACGACGGATCTAGTGACTGGCAGTCGAGGGATGG
AGACCGTAGCTACCAACGCATTAGGATGGAAGAGGTTGTGCCTATAGTTT
AGATCCACAAACCTTGTGGAGGCTCGATCCGACGGCCAATGGTCGGAGGA
GCGTCCGGTTGGGCCGGAGGGGAAGGAGGGCTCGTGGGAGATGGCGCCCG
TCGATTGGAGGCACATTTGATGGGCACACAAATTTTACACACGTCACGAG
ATACCTCATCTATGATGGGTCTCGGCCGATGGCCTCACTTGTTACGGTCT
CCTAATGATCTTGTCAAAGATGAGATCATCCGTAACAAAGCATTACAGTC
CTTCACTGGTGAACTGGACCGATCTGACCTAGTGAATGGGGATAATTGAA
TGGGTCATCCTTAGTCATTTCATTAAGTGCTGCAGAAGTTCATATACTTG
GACCTTAAAATTCCCAAGGAAACCATTTGTTACCTTTGAACAGAAAGCGA
CAGCGTCCATATAATCATTTCTTACATTTGATATAGTCTCATGAAATAAA
TTCATCTTTGATTAGTGTGGCTAGTTTGTTACCAATAGTCCAAATCAAAA
GTACAAAATTACGAAATCCATCCAGGAGAGCGAGGTCATAAACAGTGGTC
AAAACTCACTCAAGAAGCAAAAACTCACTTCTTGATTGACTAACGCTCTC
TTCTTCTCCACCTCCGGCCAGCCACACCGCCGGCGAGCCGTGCGCGTGAC
ACACCGATGGCTAGCGAGGCGGTGTCCATGGCCGCGAACATCGCGCAGCT
CACCGGCGTGGACGCGCTGGGGCTGATCACGATGATCGTGGAGGCGGCGA
AGGCGGCTCGCCGGAACAAGCGGACGTGCCTGGAGCTGGCCCGGCTGGTG
GAGCAGGTCGGCGACCTGCTCCGCGCCCTGCAGGAGCAGCCCGGGGTGAC
GGTGATGGAGCGGCCGGAGACGAGCGCGCCGCTGAGGGAGCTGCAGGAGA
CGCTCCGGCGAGCGCACGAGCTCGTCGAGTCCTGCCGGCGGCGGGGCAGC
TACCCTCGCCGGCTCTTCGCCGGGAAGGAGCAGGGCGAGAGCCTCCGCGA
GGTGCGGAGCAAGATCAGCATCTACCTCCAGCTCTTCCCGATCATCTGCC
ACATCGACGGCACACGCCTCCTCGTCCGCGTCATCGCCGACGGCGCCGCC
GCCGCCGCTCGCTCTCCACGCCCCGAGGTATTTATACTGTATACATGCAT
GCGTGTATAAAATTGTATGTATATACATGTGTAGATTGTGAATACGTGTA
CAAAATTACAAATATTTGGGTTAAATTTGTGAATTCAAAAAGGATGAAGA
AGATGAAGTGCTCATGTCGCTCACCAATCGCCCAAATCCTCAAGCTAGGT
CTCTCTCTCTGTCTTTTGTGTGTGTTAGTATGATTATGTGATGGAAGTAT
GGCAGTATGAAATCACAAGTGTTTAGTGTTTTCTCTCACTGAATTCAGGT
TTGAGAAATTCAGTTATTCTCAGCTTGTGCATGCTACAAATGACTTTTCA
CTTGACAGTCAACTGGAACAAGGCACCTTGGCCACTTTATACAAGGTAAA
GATAAAAAAAGTAGTTAGGTATCTTCTTTGTTTCATATTATAATAAGGTT
TGATTTTTGTTTTAAGTCAAATTTATTTATGATCGACAAGTTTATAGAAA
AAAAACATAGTAATATTTCTAACACGAAATAAACATACTATAAAATACAA
GGTAGATTTAATAAAATTAATTTGGTGTTATAGACGGTGCATTAATTGAC
ATTCTGCCTCAAATCTGTGCTTCATCAACTGTAGGCTATCTTCTGAAGAT
TTTCTAGCCGAGAGAATCATTTATTAACTTGTACATGTGTATACACATTT
TCAGGGTAAACTTCATGGGAATGATGTTACTATCAAGAGACTTTCAGTTC
TAACTTCTGGGCAGAGGTTACCAGAATGTATGAGTGAGAATGAGCTATTC
AAAAACGAAATCAAGATTCTTCCAGAACTTCAGCACAAAAATGTAGCCAA
ACTTGTGGGATTTTGCACCGAACGACGCGAAAGGACTACTGTCTACGAAT
GCATGCAGAACGGGAGCTTGGAAAACGTCATATTTGGCATGTCTTTTCAC
TAAATTTCAGTTAATTTCAAGTTCATTTGTGGACAGATTTTGTTGATGAA
CTGATTGTTGCCATCCTGCAAACATTTGCAGGAGCAGCGACAGCAAGGTC
GATACTTGATTGGCCGACACGGTTCAGAATAATTGAAGGGATAGCACAGG
GTTTAGCTTATTTACACAACTAGGAAGGAAGCCCGCGCATCTGCGCGGGC
ATCTAATTTATTGTTTTATGATTTATGAAATAATGCTAAAAGATGTCATG
TCTCATCTTTTTTATGCTGTGAGATAAACTGACTTTAATATACTTAGTAA
ATGATAAGAATGTCTCCAAGATTAAAAGAAAATCAGTCTGTCCAGATTAC
TTATAAATTCTCCTATTGTCACCACAACTTATTATTACTGTTTTAAAAGT
TATGATCTATAAATAGATAAAACTGGATATGTACCAATAAAATAAGCCTA
ATACATCATTGATACACTAAAATATTCACTACTTATCTAAGTGTTCATGT
TTCACTTATTTCCGAATCAATATATAAATATTTTAAAAATACCACTTATA
CCAATTAATGAAATAACACCGTTAAAGATAAACATGAATGCCCCTCTAAC
GGGTGAAGCCCATCGTAGCCACCAAGACTTTCTTTCTCTGTTGAGTTTTC
TAAAAAAATGAAAATAAAATTTTTGATAAATTAATCCAAAAAATTAAAAC
TAAATCGGATTTACTTAAAAAATAGACTAAATTGTTTTTTTTATCATTTT
TTACATTTGTAGATTTAAATTAGTGTTGTATATTTATCAAGTGATATTAG
AAATCCTAAAATATAATGTGAAACTATTTGAAAATTACCACAACATTAAT
TATTATATGTTGGTACCATGTGTCATGATGTATTTAGGACCATAATATAC
CTTTTATAAGACATAAGTATTTCATTTAATTAAAGCATGAAACTAATCAC
AAATTGAATATAAATATAAATTAAAAAGATGAATGTTTAAAGACCATTGA
TTTGATATTTGATATTTATATTATAGATCTAGTTCTATTTGCTTATATTT
GTGAAGTAATATATTTTATTTTACATTATAGAAACATCTGTTTTAAAATC
CGTCGATATTTTTCCCATTGGTACTCCGTACATTTTTTTTGCCTTTATCT
TTTTTATCCTAAGTACGTGCGTATATTTTTCTTTGTAAGCTCTAACTTTT
TTTTTTGAATCATACGTACACTACTTATGCTTTTCTGCAACAGTTAACTA
TGTACATGTAGATTTGATCTAATGTCCTAAGAGCAAGTTTAATAGCATAG
CTCACTATTAGCTCCAATTCATCTATAGTCAATCTAATAGCCAATTCATA
CAATAGTTGCTTACTATACTATTAATATATGGTCCCACCTGTCATACGCA
CATTGCGTCTTGTAGTCCGTGCTGCAGCTGGCTACAAATCTGTAGCCCGC
TGCTCTTCTCTCTCATCGTTTATCTCATTAAAATATATTTGTAGCTGGCT
AATAGCTTGCTATTGTACTTGCTCTAAGATAACAGTCCTACCAATTTAAA
TAAAAATTAATGATGAGATTAGACAAAGTCACATGGTGGCCTACAAGAGT
TGGTAGAAATGGCACATAAGATAAAATATGATATAGTAGTAAAAATATAG
CTAATATAGCTCTGGAATTGGTGATTTAATTAAAAAAACCTACAGCTGCT
AAAGTGTATGCGTAGATCGTCTATAAAAATAATTGTTTATTTACAACACC
AGATCACTTCTATTGTAAATTCCTAGCGTTTGCGCATTCACACTCAGATT
ACTCTCTATGAAAAAACTGATCTAATAATTTATGATAATAAATTATGATG
TACATGTATCATGTAATTTGGAAAAAAAGAAGAAAAAAAAGGAGAATTAG
GATCTGGATGGCATCAATCGAGCTCGCCGAGGCAGATCAGTTTCCATGGA
AATGATAACAAATTATGATGCACATGTATTGTGTAATTAGAAAAAAAAGG
AGAGAGGGAGAATCCAGATATGGATGGCATCGAGCTAACAGAAGCATAAG
TATGTACGTACGTACTTATGGGCGGAAAATCTAATGGGCGATCGATCACT
ACCGCGATCTGGTAGCGATCGCATCCCCTCCCCCCACCCTCCTTCCATGT
TTCCTTTTCTGGCACCGCATTATTTTTCTTTTTTAGTAAAATTTATGCAC
CTAAAGTTTATACACCTAAAGTTTATAGACCCAAAGTTTAGAGACCCAAA
GTTTATAAATCAAAAGTTTATATATCCGATTCAAATTTAAATTTGAATTC
AAATATTTTTTATATATAGTATTTATATACATCTAAAGTTTATACACCTA
AAGTTTATAGACCCAAAGTTTATAAATCAAAAGTTTATATACCCTATTCA
AATTTGAATTTGAAATATATTCGATTCAAAATTTGAATTTGAATTCAAAT
ATTTTTTATATATAGTATTTAGATACATCTAAAGTTTATACACCTAAAGT
TTATAGACCCAAAGTTTAGAGACCCAAAGTTTACATACCCAATTCAAATT
TGAATTTGAATTGTATCCGATTCAAATTTAAATTTGAATTCAAATATTTT
TATATATAGTATTTCTATACATCTAAAGTTTATACACCTAAAGTTTATAG
ACCGAAAGTTTTTAGTCAAAAGTTTATATACCCGATTCAAATTTGAATTT
GAATTCAAATATTAGTTTATAGATCCAAAGTTTATAAGTAAAAAATTTAC
ATAACCGTTTCAATTCTGAATTTAAATTTAAATATTTATGGTGTAGTAGG
AAGAGAAAAAGGAAAGGAGGAAGGGGGGAGAGGAGGGAGCGACTGGATAG
GAGGGGCGGGTGATCGCTACCCACTTATGGGTCCGGAGAGAAAGGGTGAG
AAAGATTTAGTTTTGATCCAACGGTTAAAATTATTGGGTCCACCACTTTA
AATGAAAACTTACGGTCAGATATTTTTCTTTTTCTCAGAATATTATTTAA
ATTATTAGAGCGCCATGTGGCGACTTAGGAGCGTTTATATATAGGAGTCT
CACGTGGCAGCTTGAGAGCGTTCGTAGAAAGTTTAATGAACTTTTAGTAT
ATAAATAATAGATAGATAGATTTAGGATTTTCTCTAATTTGCTAGAACGC
CACGTGGTGGCCTAGGATCGTTATTGGTCCAAAAAATATGTAATTACTTA
TTTATATAAATAATATGTAATTTAGAAGTATACTTATTCAATATTTATTG
TTGCAGAACATAGTAAAGAGAGGAAGGGGAGGAAAAGAAACGGAGAGGAG
GTACTCATACATGACGCACGGCAGGATTCCTTCTTTGTTTTTTTAGAAAG
TAAGAGAATAAACCAATCTAATCTAACGGCTTGGAGTAACGGGCCCACTA
ATTTTAATGAAAATCAATGGCTAGATGTTTTGCTTTTTTTATAGAATTTC
TAGTATTTTTTCTAATTTATTAGAACGCCACGTGGCGTCGTAGGAGCGTC
ACGTGGCGTCGTAGGAGCGTTTGTAGGAAGTTTAATGGACTTTTAGTATA
TAATAGATAGATAGATAGATAGATAATAGATAGATAGATTATTCAAGGGT
ACGTATTATTCATAGAGATCTGAAGCCAAGCAACATTCTTTTGGATTCAG
ATATGAACCCAAAAATATCCAATTTTGAGTTGGCTGAAATGCTAAGTTCA
GGCACTGACGAACAGAAAACAGATAACGTGGTGGGCTCAATGTAAGATGA
ACTAGTGTTAATTTTATTGCATTTCAAATATTTCATTGCATTCAACTTCA
CTTCACTCATTTATATTTCTAACGGTTTTTAAATTGCTTTTTCTTTCCTG
ACCTAGAGGATTCAGTGCTCCAGAGTATATGCATAAAGGTATTTTCTCAG
TCAAAACCGATGTGTATAGCTTCGGTGTGATGGTTCTGGAGATCATAAGC
GGAAAAGGATGGACTCAACCAAATCACAGACGGTTCCACAAAGATTTATT
AACATGGGTATGTTGAAACCATCCACACACACATTGCTTGTATTTGACTA
TGATCCATCTAAAAAAACAAAATTTATGTTTTGCATTTGAGAAAAAACCG
AAGTATTCTGTCACTAGAAAATCAGTCAATGTGTGCACCTAGTAAACATG
TTATCAAATCAGTCAATGTGTGCACCTAGTAAACATATTTGCCAGTCTTT
TCTAGCTATGAAACACATTAATCATGCCAAATAGATGGACATCTACGGAT
TTTCTTTTCTATAAAGAAAGCTTTTATTGATCTTAGACTATTAAATCAAG
TTGATAGAATATTCACAGCCTCTGCACATTTAAACTAGGATGCACACAAT
CGAAACATACACACGCCCAAAAAAAGTTTATAACATGCGAAAGAAATGGA
AAAAATCTAGGAAGCACCAATCTTCAGACTATACCACCACCCGCTCTAAG
CACTGACACGCCATAGCAACCAAATCCTATGAATCAGGCTTGTACGGATG
TACATAGGTAGAAAATTATGGACTTGTTCAGATTGATGTTATTTCAAACC
ATACTATTTTTTTTTAGGGTTATCAAATATGTGCATCCATTTAGTTTCTT
GTCAAACTTTGGTAAATATATAAGAAATCCTATTAAAATTTGGTAAGGTT
TATTTTTGCTACAATCTGAACACAGCCCCTATACTTTATCATGCATTTAG
ATGCAGTAAGTAAAAGCCTGAATTTTTCAGATGCAGAAAGTCTGAACTTC
CATGTATGTATCCATGTCCTTGCGTGCAGGCATGGGTGAGATCGTCGTGC
TGCGGCGCGCGCGTGGCGCGGAGGCTGAAGGAGCTGGTCGACCCGCCGCT
GCACGCCGCGTCGTTCCGCGGCGGGGCGCCGCCGCGCTGCCTCTCGCTCC
CGGCGAGGCGGCGCGCGCTGTCGCAGCAGCGGGAGATGCGGCGGTGCGTC
CGGGCGGCGCTGCTCTGCATCCAGGAGAGCCCCAAGCGGCGACCCGACAT
GCCGGAGGTCGTCCACATGCTGCGCCCCAGGGGGAAGGCCACGCCGCCGC
TGCCCGGCCGGTCTCGATTCACCGCGGCGAGGGCGAGCTCGCTCCACGGC
GGCGAGAAGAGCAGCTGATTGATGGATTGTTCATCATTGGAAGAGAGCAA
TTTGTAGTATTCATGAACTGAAAACAGTTCAGAGTTTTTCAGACGAACAC
AAGAGCACTGAACTGAATAGCTGAAGAGGTTCAGGAATGATCAAATCCTG
ATATATGGAAACATTTTGGTGGGTTTTCACTCATTTTCACTGGTGTAAAC
TAATGCCGTCAGGTGAAATGCTGATACGAAATGAAATCCTTTTGTAGTTG
CAGCAATGAATTCCTTTTTACCATGTAAAGATTTGCACATTGCAAACGTT
TCAAGTACAACAAGAGACTTAAAATCCTGATCTGCAACAAGAGATTTATT
TGTAAGGATTGTGCATCTTTTGTATTAAGATTTTAGAAGGTTCAACAACA
CTAATTTTCCCAAGAAACAACGTCTAAACAACTAATAGGAGGGGCACCGT
GTCGACCTACTTCTCACCACAGAATGGCGTCGTCGGTTGGCACCTTTGCA
ATGCAGGAGACAGGGTTGATTGGCTGGCTGTCTCTGAAAACAAAAATGCA
GGTTCAAGTGTCCAATTTAGAACCAGACAATTTAGTATCATCCAGCAAAA
ACAAAAATATTTACAGATCATTGATTGGCTGACACGCTTCTGAATAATTG
AAGAGATATAACAGGGTGTAGCTTATTTATACACTTATTCCAGGGTACGA
ATTATTGATAGGGATCTGAAGCTGAGCAACATTCTTTTTAGGATTCCAAT
ATGAATCCAATGATATCCAATTTTTAGTTTGGCTGAAATGCTAGGTTCAG
GATCAGACAAACAGAAAACAGACAATGTGGTAGGCTCAATGTTAATATGA
TCGATGGACATCTACCTAGGTTAAAAATACTTTTTAAACGTACTTTCTCA
TGCAGGCAGATGCAGCTATATATCCATGAGAAAAATCTGAACTTTCAGTT
GCAGACAAGCAGTGACTGAAATAGTGTGCTGGTACGGCCCATCTTTACTG
GGCCAGAATACTAGTCGGTCTGGAACAGTTTCTATTTTGTGTGGCCCAAG
AATGGGAGTGGGCCTTACTTGAGCAGAGATTTCGGCTTACGTGCGATCCA
GTTAGGAATAATTAGGCCGTAGCAGTATTGTGACTCACGTGTGGTCTATA
CTAATTTGGGCCGGCACGGGATTTCAATCACGTGCGGCCCAAGAATGGGC
TTGGGCCTGATGTCAGCCCATTAACTGGAAGAACAATTTGTACTTGTTAG
ATGAACTTGCAATTCATGAGCTCAAACACAGTTCAGATAAACGGAGCACT
GAAAAGAATAACTGAAGAGTATAGGAATGATCACAAAGCTCAGTTATAAT
TTCAGAGTCTATGATAAGGTTAAAAGATTTGGGGAGTGAACTCAAAAACA
TCAGAAGTGGACATCTCTGAACATAATAATCAAATGCTATCAGATGAACT
GTATGCTGTTAAGTGTCTGAATCTGGAAGTAGGAACTAGAACTTTTAAGT
GTACAGCTACAACAAAAGATCTTTCTCCTGTATGGAAAACCTGTAAATTG
CAAATCTACAAGAACTCTACATGTCTCTTAAATGACCATTCCCGTCTAGG
TTCAATAAGAAACTAAAATCCGTGGTCCAACATAGAACTAGTCAGATCCT
CCATGGTCACAAAGTACCATGGAGCAAGAAAACAAAAACAGCTGTGTACA
TGCTCACTTTTGACAGATACAACTCCTGCATATAAGCATGAAGTTTCCTG
GAACTCGCCTGATTCCGCCCCCCATCCTAATGTTTGTTCAAACGTCAATA
ATGGGGACCTGTAAACAATTAGGCATAGCCCACCACCTCCTAAGCAATTT
AGCCAAAACCAGTCACATCATGCCAGATGCTCCAAAGATATTAAAGATGA
TGAGTGATTGACGTTTTCTGCTCTGCAGAATCACTGCATTTTTATAAGCA
GCTCATCTAGTAGCCGCTTCTTGCATTCTTGTTCTTCTCCTAGGACAGTG
CCATCCAAGTATCCAACGAACGCAAGATGGCTCTGGTTGCTCAGGCCTCG
ACCATCGCGCAGTTCGCCGGAGTGGACGCCTACGGCCTGATCAAGATGAT
CGCCGAGGCGGCGCAGACGGTGCGGCGCAACAGGGCGACGTGCCTGCAGC
TCGCGCGGCGCGTCAAGATGATCGGAGACCTTCTCAAGCAGCTCCACGGC
GCGCAGCTGATGCAGCAGCCGGAGACGAGGAACCCGGTGGAGCAGCTGGA
GGAGACGCTCCGGCGAGCGTACCTGCTCGTCCGGTCATGCCAGGGCCGGA
GCTACGTGTACCGCTGCTTCATGGGAGGCCGGCACGCCGACGAGCTCAGG
GAAGTGCAGAGTGAGATCACCTTCTACCTCCAGCTCTTCCCTCTCGTCAG
CTATGTCGATGCTACGCTCAACTGGGTGAGGCATCTGAACAAAGCCGATC
CATCCTGCAAAGAGGTACAGCAAGTTCAAAACTAGTTCTGTTTCTTTCTG
AAATTTACAAGCAGAAACAAACCAATTTTTGAGTTTTGGAATCTGGGGTC
AACAGAGATAATAACAGCTTAATCTGTGTTCATAAATTTGCTGGATTTTG
CATTACTCTGAGAAAAAAAAAAGAGATGTGAATATTGTCTGAATATTTCT
GATGGTGATTATTTTTGTGGAGGAACTTATGCTTTGTCATGTGTTTGTTT
GTACAGGCACCTTTGGTAAGACCATATTTTGTGCCATTTGTGATTCTCTC
ATGGGATGGATCGTGCTTAGCAGTTGTTCAGAAAGTACACCTTGGTATAG
TGTACACATGGTTATATATCTCTTACCTTAATATCTACTCAACTATCTGC
AGATCTTTCATATATGTCTGCAGGAGTTAAATTGTTGCCTAGCTGACATT
TACTTTTTGCAATAATTTCATTCAAACGATCGATCGACAGGCATCTAGCT
AGTACACTAATTCTGAAAATGCTAGCTAGTACACTATTGTGATTCTTTTT
TACCAGCTAAGTACTTTTGCCTGTGGAGAATTTGACCTAGAGTAAAAGTT
CAGGTGTGCACTTGATCCGAAGTACAAACTGTAAGTCAATCATTGATGTG
TCCTGGATAGGTATGTTTTGTTATCTTGTTTTAGCATGGAAGAACAGACC
AGATCTGATTACTGTAACTGACCAAACTCTTGGATATTCCCTTCTATCAT
CCAAGTTTCTCTCAAGATCTCTAGTTTGCATCCAAAGCTTACATTTCAGT
TTATCAGGATTATAAAGTTCCAGGGTCGGCGAGGCAGTTGCCGATACAGT
TGAATCAGTCCATGAGCTCTACACCAGTGAGCGACAACGAGTAGGAAGAT
ATCTAGATGCTTAAGTCATTCAGGTTCCAGAGCTAGGTTTGTGCATTTTC
TCAAATAACTTTACTTAAAGGCTCTCTTATGTTCGCATTATAAAGGATAG
TTTATTTGTAAATATTAAGCAATAATATAGGGGATCTTCATTTAATTGAT
AATAGCATAGTGCAATTGTATTTCTTTACACTTATAGTCCATGAGGAAAT
GAGTTATCTTACAGAAATATGTACTTGCATGTATTGCAAACTTATCGTTT
TTTAATCATTCATCACCCTCTGAACCTTCAGATTTATCAATAATCATTAT
GGAGGTGAAAAGCACCAGCATGACTCAAGTTCAAAGCGCTTCAGATTTAT
CAATAATCATTATGGAGGTGAAAAGCACCAGCATGACTCAAGTTCAGCTC
GCTTTGACTGTTCAAGTCAAGAGTTAAAAAGATACCCAGAGTTCTTACCT
GAATAGAGAAAATGTAAAAACCATGAGTCTAAGTGAAGAGGCTCAAATCC
ATCTCGCTAAATTCAGGTGGGGAAGCTCTCCGCTCCAGTGATTTCTCAAA
TAAAAATCTCGTTGAGCTGCTTCAGATTCAGAGTTATATGAGCAGTAGGG
CTCTAGTTCTGCTCAATTTTCTGCTTCATATTCAGAGTTAAATATTACAA
GATAGTTGAACCAGAATCCTACCAAATTTCTAGGTTTTGCCGGGATACAA
CTGATAATCTCATGGAATCATTGTCAACATTTTTTGAGCTATTTTTTGAG
TGAGTTCAGAGATAATAGCAGTGATGTTTCTATGCATTTTTCTGCATCAT
ATATGCAGTGATGTTTCTATGCATATTTCTGCATCATATATGCAGGATCG
GTTGTCGTTTGATGTACCTGAGTTTTGATTTGTTGAATTCTACCACTATT
CATTATATTCCTTCTTAGTGCTTTCATTGGATATCATACACATGTTTTAA
CCACACAAAGTTATTTATCTAAACTTTGTATGATCCTGCATTCTCAAGGA
ATTAATTATATGATCTGTTCATACTATTGTTTCTTTACTACAGAATATAT
ATCATTTTCAAGGAATTAATTAATAGTATAGGGCAAAAGAAATTATATTA
CATGAACAACTCCACTCTACAACCTTCCTTCCTCAATTAGATGAACGCCT
ACGTGAAAATGGAAATATAATTGAAAGTGTTTAAAATTGATTCTAAACAC
TGTCGATTTATTTTTCTCCAAACTCTCAAATTCTTTAACTTTTTACATTC
AAACATACACCTCATCCTTCTACATATAAACTGAGAAGAGAAATCTTTAA
GTCTCAAGATCAGAATGTTTACTCTCATCGGTCTTACTTTTGTATATGCC
CGAAGCTTGCCATTTTATATTGGTTTGGATCATAACGCTCTCCTATTCAT
CCCCATCCCGTGGTCCGTTTAGTCGTTTACTACATGATGAATGAGAGAGA
GAGAGGAGAGCAGCATAATAGCGTGACATAGCAGGTGGTTAATTTGATGG
CATTTGGAACATGAGGAAACCCTATCGGAATAACCGGCCGGTGGAGCGAG
GAGGACGAAGCTGAGATCGATCTGCATGCAGTTTCGATTCATCAGTTCAC
AAGCTCTACGCCGGTGAGGGACGACGAGAGTAGGAAGATATCTCTACATG
TTTGAGTCATTATGTTCAGGTTCTAGAGCAAGGTTTGTGTATTTTCTATT
CATCCCCATTGTGTGTTTCCTTTACTGGGCGAGAGAGCGAAGGAAAATAG
CATGACACCCGGATACTAATGCAAACCTCAATGCTAAACTTCAGGTATGG
ATTATTAAATTGCAGCTCTTGAATTCATGCATGTAAACTGAAGAGATGTT
TCAGTTTTAATATAGGATCTGCAGCTTTTCCCTTGAGAATCACAAGGCCA
TGATGGCAATTCGGACTTTCGTATCTTTTTAGAAAGAAACTCTATCAGTT
GAGTTGATGCTCTTATGGGATAAGATCAATACTATACGGAACTAGGCATG
GCAAGATCAATACTATACGGAACTAGGCATGGCAAAGAATTCATATTCAG
AAATAAACTTTTTTTTTCGAGTGCTTAATCACCACAGCGAAAAACTTGTC
AAACAACACATCACAAGATCACGCAGCAGAAACCGATCCATATGTTTGTT
GTCATGACTCATGACTCATGAATACATCATACAACAGAGTTTACTCAACT
CCAACAAAATATTCCCTTGGTGATCAACTGATCTTTCCCAATCGCTTTTC
TGGCCCCTATTCTATCTATGTACATTACCAAAAATTGATTGAATGAATGA
ATGATAAAACAATGAGCCAGCAACCTTTGAAGAGGACTGACATGTTTGTC
TGCCTAGTATACTTCATCTCCAATAGGATCAACATAAAGGCGAAGATGGT
CACAACAAGAGTAAAGCTCCCCTGGATTGCTTACTTCTTGGCGCTCACTT
TACCATTGGGAGCTCTCTTTCCATCAGCCGCACTCAAACTCGACTGTTTT
CCGTTCTTGATTGATGCCGATGGAGGTCCGTTTATCTTTTTTTGTAATGG
TGCTGCCCTTTTCGCAGGATTCGTGCTTCTGAAGTAATTCAAACCCAGCA
TAGGTCAGGACAACAATGCACAAAATCTGATAATTACTAGAACAATTTCA
AAAATAGCAATTGACATACCTGATGTCTGTGCTTTTTGCACCCTTGGGTT
GGGCCTTCCTTGCAATTGAGGCACTCCCATTTGCAGAACCCGGAGCTTTT
GGTGCACTTGTTGGACGCACCATATCTTGTTCTGACGAGCAACTGGTTGT
GACCTCAAAGTCATCAGAATCCTCTGTTGCGACAGACCCAGCCCAACTCC
ATTGCGGCTCAGGACTGTTTCTTTGATAGAAGACTACATCTTGTGTAGCA
TCAGGTCCCAATTCTAGTAGGGAATTGCTGCTACCAAATTGGGAGTTGTT
AACCCATTCTCCCAAGGCTGCTTCCTTCTGAGAACTAGTATCAAGCCATG
AAGATGTATCATTCTCTACATCTGGCAATTCGAAGTTTCGTTTCTTCTGT
CTGGGAGTGCCATTGCTTCTGGTCTTTTAAATTAAAATGCACAAAATTAG
ATTGATCCAACCATGTAACAGAGTTTTGCTGTATCTTTTAAGGCATATGA
ATACAGTATATTTTACAAATGAAAACATATAGAGTTCTAAGAAACATCCC
CAGTCAAATAAGGAATAATTATTTTTCTGTCTTCCATATAATATGTTATG
AATTTCATCTTGGGAAAGGAAATACCTCTAGATTTCCAACTTCTTCCATT
GGGTTCCTGAATGCAGGAGGTGCGCTGCCCATCCTCATTCTATATATATC
TGGGCTTGATTGTGTGCTTCGTATGCTTTCAGTTTCGCCATCTTTCTTAG
CCAATGCTGCCTTGAGGCAAGCTATCTGCAATAAGAGATACATAAACAAA
ATTTGCCCAAGTTAAGAAAATGAAAAGGTGGAGCTGGTATAAGAACCTGT
TCTTTGAGCTCTTTGACTTCTCCCCCTTCCTTGTTTGACTTAGCTGCTCC
AAGCTCAACAGTAGCAACTCGTTCTGCAAACTTCAAAGTGCTTATTGACT
CACCAATAGCATCTGGTTCTGGGGCTATGTGAACAAACATTAATGTTTTT
GCTTGTCCTCCTAACCATGGAAAAATAGAAAAACTTACTCCACATGCTTC
CAGTTTTAACAAGGTGAAAACAAGGATGTAGAGTTTTAGAGATACCAAGA
GAATCCTGCAATAACTGAGTAAGTTTGCTATTTCTGTAAGGAACATGTGC
ATTTTTCTGAGCAAGGGATGCGATCACATCGCCTAGTGCTGCTAATGACT
TGTTTATGTGTTGTGCCTCCTTCAGCCTATCACCTACAACCTCAGATTTA
TCAACTCTTTCACTACCAGCTAAATCCACAAGATGCATACAGCCTCTTAG
AACTGTCCGGGATGTCAAATCTCTTCCCTGAACATGAACTGTTAGACAGC
TGCAAAATACAATCCCCAGTCATCAGCCAGAAATAATTTGTTCAGAATTT
TGTTTGGTATGAAAGATGCCATTGATTTGTTTGAAAAAGGGTAGCATTGC
AGAATCATACCTATGGGAGCGGCTACTACGGTCATTCATGGCTGTTGAGC
ATACTGCACGGTTCTTTTGGCCAAGATTCATTAAATCAATCACATCGGAT
GTTGAAGTGACTGGTACTATGTTTGCATCAGGAACTGCTATACCTTTCTG
CGAACTATTTTTAATGTCCACTGTTTCTTGAGGTTAAGGAGAATAAATAT
GTCACAGAAGAGCAATATTCACTTGTGCATCACAAAAATTTAAGAATTTA
TGATAACTAATGATAAATCAATATCTAATTTAGTAAGAAATAGGAAAGGA
TATTTCTTGTTTCCACCATTCTGAAGGAGATCTCTCACTTGTTCATTGTA
GATCTCAATCATCTGCACAGAAATTTCATAACAAAATGTATCTTTCCTCT
GTGCTTGAATGTTGAATAGGTCATTTAATGCTCTATAGTTGACACCAAGT
CCTTCTTCCGTCAATACTTTAGGACCACTCTGCAAAATTAGCAGAATGAT
ATTCTGATATTCCAAGACTATTGAATGTGAAAAACATCGGACAAGTTAGG
CACCATTGTAAAGGTCTTCCCTGACCCGGTTTGTCCATATGCAAATATAC
AAACATTGTATCCATCGAGCACAGAACGGATTAAAGGTTGCATGTCTGCA
AAGACCTGTTCTGCACTAATCAAAAGATTGTCCATCATTTAATTGACAAC
AGCCATATTCTATTTGAAAGAAATAGTGCAGTATCACAGATTGTATGTAC
AACCTTGCGTGGCTAATGGTCCAAAAACCCTATTGAAAGTAAAAGATTTC
CGGGCATCTTTTCCATGTTTTGATGGAGTCATGACAGTGATAGTTCTATC
TTCAAGTCCAGCGACACTGCTTGAGGAACTTACCTTTCCAGGTAAGAAAG
GTCGTACTCGACAATATACTCTAATATTCCCTGGCAAAGAAGAAACAAGA
TGTATTAGCATGTAGTGTTGCCCCATGAAAGATGCATGTACATTGTACAA
TCCTCCATTACTTATTATATCATAAGGAACAAAAAAGGGTACCTCTAAGA
TCTTGTATTTGGTTGTATAGCTTACGGTTTTCCTCAAGAACTTTATGATA
CCCAGAAGCCGCATGAGAAAGAGTGTGCACATGCTTCCCTGATACAGAAA
AGAAAGAATATGTGATGCCCTGAAAGATTTCGAGAGAATTGTGGAAAATA
TTATGGATATTTGGAACTCAGAATTCAGTTTACCAAGCTTATCAAGGTCT
TCAGAGTACTGCAGTTTGATGTGCTCCATCCCAAACTTCATAGTTGCAAG
ATTACTTTTCAAGTCCTGCAGAAAATGTCAACAAACATTCAAATGTAGTA
TGGATGCAGAGTTAAATTCAAAAGAGAACATCTGCTATTATAAATACCTT
GATATGTTTCTGTTGCTGATCAAAATATTTATCTGTTTGCTTTGCCTGTA
TATGCTCGACCACATTTTCACCATTCACTAGTACAGCAGTGCTGACTTCT
TCCTTCATACTCACAGAAGTATGGTCTTCTTCATCCATCTTCACAAGGTG
AACAATTTATAACAGTGAGTTAGATACTTTTGTAAGAAAATGTTAGATAT
GTCTAATTGGTAATGGACTAATGGTTATTCACTGGAGCACATTGAGAACT
AACAGTGACAAAAAGTACATACATTCCCTGTACTGCATGTACAAGTTGAC
TCCATTTCTGGTGGTGTATCTGCTCTGGATAACAACTTATCATCATTAGG
ATCCAAAGCATGTTTCACCTGTAAAGAATTCTCAGTTAGTGGATCTACGC
ATGTAGTTAGTACAGCCAAAACGAAAAGGTCACTAAAACAATGCAGAATT
TGCAAGACTGCAGAATTTGCAAGACTGATGAATTGAAACATACCGATTCA
TTCTGGTTTGCAGTACGACGCTCAAATTCGTGAATAACTCTGCTCAACAG
TGATTCTACAAGCTGCAAATCACCAGAGTCAAAAAAAAATATTTATTTCA
TCAATCACATCGCTCAAAAGAGTCAACTAAGCAATAGGCTTACCGACGGT
ATTTCTTCTGGCTTTTTATCTGAGAGCATTGTTTGGACAAGCATTCTGAT
GGAGTCTGGAGTAGTCTACAATCAAGAAGGTAAAGATTACTACGAAGTAA
AGAAATTTACCTACAAAGAAAGAAGATCTATAGACAGAGACATACTCTTT
CCACATGCTCTAGTGAAAAATCAAGACCTAAGCTTTGCTCTAGTGATACG
CCATCTCTGAGTAACTCTGCTGAGTAGCTTCTCACCATCGTCTTTACAAA
AGGCTCAGAGTTCTTGCGGATGAAGTGCTTTCCAGACATTGAAGGCTTTA
GAATGCCACCATATTTTAATGGAGCTGATCTTCCTACTTGCTTACTTTCA
CTGAATGACCTCAGAGAAAGAACACAGTCTACAACTCGAACTCCTTTTCC
ACCCTGTAGATGAAAACATTAAGTTCACTCAGTCTATAGAAGCTAAATTA
CTGATTTTTTTTATAGAAGCAGCATCCTGCATCCCTTTTAAAATGTCATG
TGCTACAATATAACATCAGTAAATTGTGCCAAAAGCTTTAGTGTTGAACT
GTTAAGAAGGAAAAGGAATGTCACTAGAAGTCTACGACTAAATGATAATG
GCAGTGTCACCTTTTCTAGATCGGATGCCTCAAATGTTGGGAGACCCAAA
TCTTGTAGGCCGATGAGGAAATTCCTCACATTCTCGAAGTACTGATATGC
ACAGAGAGCTGCACCATCTGCAGAGTCCGAGGGGGCCTCCACAACCTAAA
GGGATCATACTCGGAATGTAAAATTAGCTAACATAAACAAGACTATATTG
AATACCTGAAGGAGAGAAGTTTAACCTTGGGCACGCTACCAGGTTGAACC
TTATTGAGTGCATTGCAAAGAACAATGCCATTCCTCAGGCCAAGCCGGAA
TTCCTCCTCGGAGGGCTCTTCTGCAAGGTCCTTTCCACACACTACCCCAA
CTACCCTTCGCAACCAGTTGGCTGCTTCGTATCTTCTTATTGCTGCATTT
CTCAAACAAAATGAAGCACCGGTTCATATAACCCCAGTATGTTAAAAACT
ACAATAGAGTATCTGTACTATTCGAATGTCGACATAAAAATGTACTGTGA
AATAGGATGATTCCAATTATAGAAACCAGTCCAAATCAAACCCATCGGTT
GCTCATCAAGAGATTGAAGTAGTAACCTACAAAATACACTAAAATCCCAG
TGTTGATTGCTTCCAAACACCTAAGGAATTATTTCAGCCAGCTTTTTTTT
TTACCGAACATTGCAGCTAAATTTAGACACTGAATGCCTAAGGTACCGTG
GTTAATAAAAGTGTCATTGATAACTATAAAAAGGATACTCTTATATAAAT
TTTAGCTGGATTCCTGAGGGTTTATGGGATGCTACAACTTTTCTTTCACC
AGGCTGGTTCAGAACGTCAGCCCAAATTTTATTAAGATGTAGAGAACTGC
AAAGTAAGCTTAATCAGGGATTTTAAGTGCCTAAGTTTGATAAAATCATA
ACCTAGTCCATCTTTATTGATTTACTCTTATAATTGTACCAAGTAGGGGA
TAATAAGAAATTTGCAAATGAAGGGGCTAAAGATGAAACACACAGTTCAA
CTAGCATCGATGAGACTAGAGAAAACATCAACAACATTTAGCACACGGCA
CTCTGACTATTTCTTTGATTACCTTTTCTTTTTGTTTCTTACCAAATTAA
AAACAATTTCTCCTAAATTGCTACAGCAGTAAGTAGTAGAAGCAAAACGA
AAGTACTAGTATTTGTTTGTTCACCACAGCATTAACAGATGGAACCAACC
TATATATCTGGGAATCTTGAATTATGTCAGAATGGCACAGCATACACATT
CTAACCTCTGAATCAAACAGCACTAATCTATGCAATACAAAGAAAAAGCA
CTACTGAATCGCAGAAAATTTAATCCACCGAGGATGCATCCCATCGATCG
ATTCGAAACATCATCAGCTCATGCATTTCACAATAGCTGAAGCCACGATC
CACCAAAAAAACAAAGAAAATTAACTGATATCAAATCAATTGCTAGCTAA
AAAAATTTTATGTGGTTTAACGCTAGTCAATAATAAAGGAGAGTCGGGGA
TTTGTCCCATCACCTTATTTCTCATTTTGATTTACTTTTATCTTATCTTT
TTATTACTATTAAACTTATGGCTGTGTGTCTTATGACAGAAGCCGGAGAT
GTAATCCATTTCCATTATCTAAAAAAAAATCAAGAACAACAACTCACCTG
CCTCCTCAGCCTTGCGCCATTCCATGTCGATGCTCCTCCCGACCCCAACC
ACCTCCCCAACCCCACCTCCCCCACCATCCCCGTTCCCCCGCAGCACGTC
CTCCACGACGGCCGCCGTGGCCACCACCGCCTCCTCCCCCTCCGGCGACC
CCATGAAACCCGGATCACCCCCAAATCCGGCGACCCGACCACCGCTGCTC
CGCCCGGAAAGATCCCGCAACACGGGGATGGGAGGATGAGCCGCGGATTG
GAGGAGAGATCGGTGGTGGTGGAGGGGGGGAGCTCTTCTTGGAGCTCTTG
CTCCTCCTCCTCCAAATGGCGGGGTTGATTGTTTTTTGAGGCGGGTGGTG
AGGAGAGGAGTGGAAATAGGAGGATTTTGAAGGGGTGGATTGCATATATT
GGTAGGAGAGATTTAGTGAGACTAAAAATGGTGGGTTTTATATGAGAGGG
CTATTTTTGGGAGCATTTGGAATTTAATTCTTGGATGGGTTGTCAATGTG
CTGTTTCCAGTTTCCACATGTTTTTCCCATGTTTGGAATGGTAGAAATGA
ATTTGTGATCTTGAAGATTTTAATCTGATTAAGTCGTCGGTTTTTTTTAG
CGCAGAGTTCATGGTTTGGGTTTTACAATATAATTTTTTTTCATGGAGAT
GTCAGGTTTCAATTCTATAAATCAACGAAGTGACCTTTAATTTTTGTTTA
TTAAAATGTGAATTATACCGGTAAATTAGACTTGCGGTAGAGATATGAAT
TAGAGGAGGGTTGTTTGTTTAAGGGATACATACGAGAACCGCATATCTTT
GTATTGATAGGATAAATAATGCGGTATTAAGAGAACGTATAAAAGGTAAA
AAACCAGATACGCGATAAATGATCCTGCAAGAAAAATCAAAATATGGGGT
TGGCCTAAGCTACTAGCTAGCATGGTATTGGCATTTTGACAGCTGTAAGC
TATTTCTGGGTTGTTAATGATCATTGGCTGGTGCTAAGTTTAACAGTTCA
GCAAGACTTAATTTCTTGTTTGGAGTGTTGCAGTTGCAGGAGAAAAAATG
TGACGCTTTTACTTGCAGTCTGGTTCAGTAAAATACTGTGGTCAAAATAA
AGACTTGCATAGTTGCATTGGTAATTCGATATACTACATTTATAGCCTAG
CTAACAAAGTAAGACAGAGGTGTATTCCACTGTATTTAAGCATAGTATAC
AAGGGATGAAGGGACTAATGGTAACCCAAAACATGTTTGTTTGTAATAGT
TCACACTTCAAGTTCAAGAAATATGTGAGAGCATAGTTACTGGCATTTTA
TTTGGAGTACTAATGAACCACCTTCGAACTTAATGTCCTCTTGACTCTTG
TTCAGTCTTAAGTGCAAATTAACCATCATCAAGAGATGAGGACTCGAACA
CTGTTATGATGCATATTATCAAGTTGTTGTAGGAGAATCTTTACTTTCAT
CCTAATTATTTAACCAGGAGTGACTTGTCTGACTACAAAATCATACCAAA
TTCATGAATTTTTATGTGCATTAATATCATTATTCTGTGAAACGAGTTTT
TGAGGTGCGTCATTGTAAATATGAAACCTGTTGAATTATATGCGAGTTCC
TCAGGTGTTCTTCTTATTCTTCCTCTAATCTTGTCATCATCTTTAAAAAA
ATCAGCCGGCTTATGTTTAATTATCATTGTCCAAGACAAACAAATTATTA
TAAAAAATGAACAAAGAAAATCATGGCTGCCACGAACAGCGTGCCATTCA
AATCTGTAAGAAATTGCAGGCCATGTCAACTCCTGAAGAATATACGCAAT
ACAAGTTCATTGTAACATTTTTTTTTAGACAATGGAAATGCAGTGTAACA
ACTAACAAGTGACACTTGTCCTTCACACTATTATTATACATTGGAAAAAT
TACAAATTTTGCATAGCATGAAAACACGCTACTTAATCACACCATGAAAA
CATTACATGTACTACATGTTCTATTCATCATCAGTACACTACAGTAAACT
AGTACTACCTCCATATTTTAATGTATGACACTATTGACTTTTTATCCAAC
GTTTGACCATTCGTCTTATTCAAAAAATTTATGCAATTGTCATTTATTTT
ATTGTGACTAGATTCATCATCAAATGTTATTTAAGCATGATATAAATATT
TTCATATTTGCACAAAAATTTTGAATAAAACGAATGGTCAAACGTTAGTC
GAAAAGTCAATGGCGTCATACATTAAAATACGGAGGGAGTAATAAAACTC
CACATCAGAGACACCATTCTTGTCCTGCTTCCAGGACACATCAACCATCA
GTTTCCCGCCATTTTCCCATTCAAATGCATCCTCAAAGCCATCCACCAAA
CAACTCTGAGGAGGCCTCACACTAGAGAACACCAAAAGCCTCCCTGCCCC
CTCTACCTTCATATTCACCTCACTCCCATTTCCATCTCTGCACTCCACAT
CAACAATTGTGCCACAACAGTTGAGCATGTTGGCAAGCCCGATCTGCGCA
AACCTCACACCGACATCGCCGACTGTCGTGATCGGCGTGAATGCGAATAG
CTCAAATGAGGATGGCTGGAGGGTGAACTGGATAGGCTGTGATTGTGGTG
TCATCAGGAGCAGTTCTTCAGATTGGCACCTGTAGACTGCATACTCTGCA
GCATTGGCCATTTCAGAGGTGTCCTCCCTCTGAGCCCTCTTTGAAAGTAG
TTTCCATGTGAGATGTTTTTATTTACCTTGTTCTAGTTCCAGTAGAGATA
TAAATAAACTTGTTCTGATTCTACTGACGATCATGAACAATTTGCTATCC
ACTACTACAAACGCATCAACATAAAGTTTCTTAAGGACCTTCCAAAGACA
AAATTAAATTTAATTGTTTTGAGCACTAGTGTATCTGTGTATGTAATTCT
CTAGATGCAGCTCATTTTCCATTGGACTCATCTGCAAAGTGCAAGCCATT
ACACAAAAGACGCTGACGAAGCGTATTCTCAAAACGACGTACAAGAGCAT
CGATTAAACTAGCATTAGTGGGCCATGTCATCCACTAACTATACTTCACA
ACAACTTATTAAGAGAAACTCTTCAGATTAAAAGAACTTAAGAGAATGTT
TCATGGATAGTTCTGTAATTAGGAGTACTGGAGTACTTTAAATCTCCTTT
TCTCCTATAAAAGTAGTCCGTTTTACTCTTTTTTAAGTGGAAGACTCTCA
GATCCAACATCTCAAAGGCTCTTCTTATACTGTACTTTGCTTCATGCTCT
TCTTATACTGTACTTTTGAATGCTTTCTCCTAAATTTTTGTTACAGTGAG
AATCAAAGGTTCCATGCAATATATTATTATCAAGACTGGAAGCTCCTAGA
GTGCATGGATGGCCCTACTCAGGTTGGAAGACAAATATTTCCAACCTGAG
CCGAATTATGTGATGCAATGGCTCTGCAAGATCTCAGACGCTATTTGCAG
CTTAATAAATTTTAGAGTTCAATATTTGATTGCAGTTGAAGCTAAATACT
CAATCCACACTATACATCGAAATTTTATCCATTCTCAAAATAGGCACTGA
GGCCTGTTTAGATCCATTGGCAAAATTTTTCACCCTGTCACATTGAATGT
TTGGACACATGCATAGAGTATTAAATATAAAAAATAACTAATTATACAAA
TTGCGTGTAAATTGCGAGACGATTTTTTTAAGCCTAATTGCTCCATGATT
TGACAATCTAGTGCTACAATAAATATTTGCTAACGACGGATTAATTAGGC
TTAATAAATTCGTATCGCAGTTTACAGATGGATTCTGTAATTTGTTTTGT
TATTAATCTACGTTTAATACTTCGAATATATATCTGTATATCCGATGTGA
CACGCCAAAACTTTACACCCATGGATCTAAACACCCCGTGAGTAGAATAG
GAAGGTACCTCAAATTATGGACTTGATGAACCTTGACATTTCCTTGATCT
CTTCAGAAACAACAGAATAAGGCATGAACACAAGAAGCAAGAAAATGCAA
TGTAATGAAGACTTCTCATGCAAATAGTAATGATTTCTCTCGTGCGCAAT
GTCTGCAGGATAAAAATGTCAAGCATCTTACAACAAGGACAGCATTTGCT
TTCATTCAGGCAGTACTTCCGGTGCTAAGGCCAAATCATAAGTAAGAAAG
GCTCTCAGGAAGTGACCTTCTACCAAGACCATATATGTCAGCACACAGCA
GTAGGTTTGGAAGAGGTTCTCTCAAGAGGGAATCTTTATGCAGTTGTCGC
AAGGGCTACAACCATGTTTGCACCTTTGCCTGTCATACTGCTCACCGAAG
TGGCCAAGAAGAGTTTGCCTCCGGCATTCTGTCTGCAGGGAAATTCATTC
ATCAAGTCGTTGCGATGCAGCATTTTGAATTATACAATAACATTAGTTGG
AAGAATTAAATCATAGAGTTACCTTCAGCTCGCAATATGTTTGCATTTTC
TTTGCTTGCTCCATTGCAACCTTGAAGCTCTCACTCTTGAAGTTCCCTGA
ATTCCTCAGCATGCATACAATTCGACCGAGGTCCTTTTTCTGATATAACA
CAATGCAATGTGCCGGAAGATTGTCTCTTCCTGCTCTCCCTGACTCCTGA
TAGTAGCTTTCTATCGATTTTGACATGGTGTTGTGGATAACAAAGCGCTG
CATGATGAAATATCCAAATCAAAGCTTTGCACCTACCAGCAAAAGAATGG
AATTATATCCCAACATAGACTGATATATACCACATCAGGTTTGTCTATGC
CCATGCCAAATGCTATGGTTGCACAAATGACTTTGACCTCCCCGCTGTGC
CATTTTCCTTGTACATTGGATCGTTGACGAGCAGCCAAGCCAGCGTGGTA
ATGTGCGCATTTTATCTTGTACTTCTCCCTCAAGAACTTGGCAGTGTCAG
CACATTCATTTTTGGACAGACAGTACACGATACCAGACATGTTCATGAAA
CGCTCTTTTAGGAGATCACCCAGCTGCTTCTGTGGAGTTTTTGTCTTGCC
AATCACCTCATAATTCAGGTTTATTCTGTCAAAGCTCCTCTTGAGTACTG
TTGCATTAGGGATCCTCAAGGTACTTAGTATGTCCTGCAGAGTACATCCA
AATTACAGCTATTAATTTCCATCCAAGCAGTAGTGCAGGAACAGGACCAG
CGTAACTAGTACCTTGCAGACAGATGCAGTTGCTGTAGCTGTTAAAGCCA
TAATTGGCACTCGAGGGAAGTTCTGTTTGAGGCATCCCAGGCCTCGATAA
TCTGGGCGGAAGTCATGTCCCCATTGACTGGTTTAAAATGGAAATCAGTA
CCATTGTCAGGAAAAATGCTACTTCTTATACAACTATCACAAACGTGGAG
TTTAAACATTACCTTACACAATGGGCCTCATCAATCACAAATCTTGCCAG
TAAACCCTATTGAAAAATGCAGTTTAACATACACTTCCTCAGATAAACTA
AAGGTTAAGTTAACAAACAAAGTAACAATTAAAAAAATGTAATATGATAT
TTGTACCCTCTGGTGTAAACCTATGAGGATCCCAATAAATGAGCTGTTTC
CAGCCATTCTTTCAGGAGTGACGTAGAGGAGTTTGAATGACGGTTTACCA
CTTCTGCAATGAGATGAGAATATGGGATGAGGAGCTAAAGTAATGTGATA
TGTTTAAGAAGCATTATGCAAGTTACAACACAAAATTCTATTAGATATGC
TAGAGATCTAATCAAATGCTTACCTAAGCTCTTGGATTACTGCAGATGAC
TGTGAAGGTGTCTGCTGAGAATTCAAAAATGCGGCTGGTATAGCAAACTT
GAAGTTTAATGCCACAATCTGATCCTCAATAAGTGACAATAGAGGGCATA
CAACAACCGTAACACCTGGGTGCAGTGTTGCAGGTAGCTGCAAGAGCAAG
ACAAGTAATTCGAGGTGGAGTTTCTAAGTCTCGACGTCATGCGTACTGAA
AGGTCAACACTAGATGAAAATGCAGAATTTACGGACCTGATAACACAAGC
TTTTCCCACCACCTGTTGGCATAAGCACAAAGGTGTCCATGTTGCTTACT
GCAGCCCTACAGGCCTCATACTGCAGGGGCCTAAAGCTTTTGTTGCCAAA
GATGACAAGGTTTGCGAAATTGATGTCATCTAGGCTATACAGCTGCTGAT
AACTTAGAGTTTCTCTGTTTGAAGTTGAAGTGGATGACTCACATCTATTG
TTTCCTCTGTTAACCTTCAAAAGAAAATATGGAGTTTGAAACATAAAGAT
CAATGAATATGAGATTAGCAGCAGAAAAGCAAATATTTGAAACTGGAAAA
ACATGGAAGTCCAATATTGGTAAATCAGGATAGATAGCTTATAGATTAAT
TCGAGATTCTATTGTGCAGATCATACCTTCTTCTGGGTACTGACTGAACG
ATCACAATGGGACTCCAATGTTTCAAAGTCATCATCTGAGGAGAACCCGA
AGGAGTCCAGATTGTTGCGAGTCTGTCGATCAGAGGATTCTGCCTGTCTG
AACAAAGGAGTTCTCACCTCAACTTCTTTATCATCAATTACACCGTGCTT
CATCATGCCATTCAAATTGCCACAAGCTTCATTCTCTATAGCATTGAGAT
CATCCCAATCATCATTATTGTTTGTTGCATCAGCCAATGCGCCAAGGAAA
TCGTCTCCGCAGTTCTCCACGGTAATAAAACCTTGTCCGCCCTCTCCTGT
ACCAGAACATTCAATTATAATCTAGTGACCAAACAATCTTACCTTTCTAG
ATAATATCAAACAATCTGAATAGTCAGCTAAGCACCAAAAATTTTATAGA
CTGAAAAGCAAAATTATATTGCAGCAAAAGCAAGCGCTTGATGTGGACTA
TGGATACTATAATATGATATAAAAGAATATCATAACTCCATAGACAGTGC
ATACTTAAAAGGTTGTAAGAGGTTCCCTATAAAGTTAAGAAACGGAACTA
AAACCCACCAAAATTTAGCACAGATATATGTAACAATAAACTTTCTCCAG
TACTTGGAAATTAAGACAACCGTTGATCAATTATAATCTAATAATGGTTA
GCACAAGGTACCTATGAAAAGTTACCTAAAAAGGTAGGCGAAATTTTAGC
TTAGAGGTTGGCTGAAAGGTTAGATAGGAAATTTTGTCCATGGTATCATA
TTAGATGCTAAAGACAAATCAGTAAAGGAAGTTTAGTTCTTCTTGATGAA
TTTGCTGCTTTGGATCATGGGGCAGTTCTCTATGGTGGGTGGCACCGTGG
CAGCCGGACCTATTATGAAGTTCCCAATTTCGATTATATGGTGTCTGTGA
TTGATAGCAGAACATAGTGTCATGTAATTTTAAGTTTCAGCAGTTCATGA
TTAGAAGCTAGGGCTGGCGCCAGATGGAGTGAGCCATTAGAGACAAGGAA
GTGAGCCACCGGCATGCTCTGCCAGGAAGAATCATGCATTTGGAGGTGGA
AAGGGAAGACCGATCGTACATATTGAAAAAAACTATATAATTGATCAATA
ATCCTAAACTGTGTAAAGGCCGATAAAACTAGGTAGTTGATCAATAATCG
CACACCATGTAACTGATGATAAAACTAAGTAATTTACCAATAGTTGTCCC
CACATACCTACACTTAGATTCCCATTTACAAGTAGGCAACTCATCAAATT
GGTTTAGTTATACAACATGACTTGCTAAATATAAATTTGCAAGAAATGTA
ATGGTACCTAAATGCTATGTAACTGACTAATAAAGAACATAATACCAGAA
CAACGCGATTGACTGTCATGGCGTTTACTGATGATTCTGAAATAAAGCAG
GATTAAAGTATCTCTTCCTTTCACACAAATGGGTTACAAGAGAACGATTC
TGAAAAGTCATTTTTTTTATAACAACCATCAGGAGGAAGGAGAAAGTGGA
TTTGGCTCAGTGGTGGCAGAAGGCTCTGTAGGATGCAGCGATGCAATGGA
TGTGAAAAATAGTAATGGGAGCAGCAGCTAGAAATGAAAATTACTGAATT
GTACATAAATGTTATGCTGTGTTTACTGCTGATTATGAAATAAAGCAGGA
TTGAATGTCTCCTCCTTTCGCACAAATAGATTACAAGAAAACGATTCTGA
AAAGTCATTCTCTTTTATAACAACCATTAGAGGGAAGAAGAAACTGGATT
TGGTTTAGTGGTGGCAGAAGCCTGAGTAGGTGGCAGCGATGCAATGGATG
AAAAATATAGTGATGTCTTGTGACCTTTACTCTAAAGGTAAAAAAACATA
AAATTACTGAATAGTGATGGGAGCAGCTGGAATTTAAAATTACTGAATTA
GCCTGACAAACTAATGGCTAAAATTTGTTGCATTTTTTCAGTCAAAAGAA
GATCCATAGCATTTCGAGCCTTCGAGGGATCCCAAAACTAAAAAAATCCC
CAACTCAAAACCCCAATTAACTACCGAGAAATCCTCCTGCATTATCGGTA
GAGGAAACCGTCGGCAGCGGAGGCTAGAGGGGGAGGGGTACGAGGTCGAG
CGGCGGTTACCGTAGAGGCGGACGATCCTGTCGAGGCAGTCGGCGGCGAG
GTCGCGCTCGAAGCCGGAGTCAGCGGCCAGGTCGAGCAGCCGCTTCTTCT
CCCTCTCGTACCCCGCCATCTCCGGCGAGCGCGCCCCACCTCCGCCCCGC
CGAATGGAGGAAACCCTAGCGCCGGTCGCCGGAGAGAGGAGCAAAAAAAG
AGCGCGGGAAACTGTCGCGGTGGTGGCGCGCGCCTCCGCTTCTGAGCTTT
TTGGCGCCGGGAGTTGTGGATCTCGTGGGCCGTGGCACTCTCTTGGGCTA
AAATTTGGGCTGAAATAAGATTCGGCCCAACATGACACTCGGTCCAGTAT
ATGCACAGCAAAAGCCCAACAGTAAACCTATGGCCCTGGAGACGGCCCAA
CCACTGGAAACCTACATAATAAAAGTTAAATTACACAACTTGATTTCAAA
TATAAGTTATATTCTAGGCTTATGCATAATAATAAGAAAATGAACGGAAA
AAACTTTGTTGAGAGACTGAAAAGTACGGAACTGTGACGTTTGATTTTAT
TACAGTGCAATGTTGTACTATTAGAAAGAAGCTGCAAGTACTCGTAATAA
ACCATTTGGTAGTAAAGTTGGGAGTAATTGCATCAAACAGGGTACAAGAG
TAAACAGGGTTTATACTACAAATCAAAGTACACAGGGTGCATGTAAGGTT
TAGATAGCTACTCGAATGGGTACACTCTTTGATCTGTCCGTATGATTGAG
TAAAACCATGGATGTTGTGCTATGAGGAGTAGGATTCACAAAACTGATGA
AAATTGTTCGATTCTTACGAAATTTCGTGGTTACGAGCCTACTTAGCTGA
CAAACTATGAGGTAAAGCAAATTTGAAAAAAAACAAAGTAAATTTTTGAA
TTTCAATGAAATTTGATATTTACAAGTTTATAGACTGTTTTCAGTAGGTG
AACGATTATGTGAACCCTAACAAGGATTCGAGGAATCGAGGGCTCGAGGC
TAAACCGCTAAAGGCAAGCACAATGTAGTTTTATTTGCTTGGTGCCAACA
ATAACATAAAGACGTAGTAGTTGTTATTATTGTTGGTCTGTTGGCAAAGT
TTAACATTGAAACAATTGTTTGATACTTCTGAAAAAATATAGGTTTTATA
GTTTTTAGCTTATAGTTTATTTTTTAGATTTTATAGCTACATATTCTTAT
AATTTAGATGAAAATTTATATGATTTGAAGTGAGTAGGAGATGTTAGAAG
AAGCTACGTTTGAAACTCGGCTGAGTTTGTTAGGACTAGTTGGGAACCAG
TATCCTGTGTACGGAAAACGGAGCGGTCTATTAACACGTGATTAATTAAG
TATTAGCTATTTTTTTAAAAAAAATGGATTAATATAATTTTTAAGTAACT
TTCGTATAGAAACTTTTTTTAAAAAAATACACCGTTTAGCAGTTTGAAAA
GCGTACGCGTGGAACACGAGAGAGAAGTTGAAAAAACTGGCTGCCGAACA
TAGCCTAAATAGAGCCATTATCTCTTTCTACAATGCTTCTCGCGGGACTA
TGGTGATACTGGATACCAGATTATTGATACTGGAGTAACTTTGCTACTCC
TACTATAGTATCACATTTGTGTGGTCGCACTAAGAGAGGTTTGTGATGCT
TATGCTTATATATACTTATCAACCAAAATTTAAATTTTTAAATTTGGAGC
TGATTTTAGGGATTTCTCATTAAAGTTTATTTTTTGGCCTTTGCTTTTAG
ATTATTGAGAACACGTATATAAAAATTTTATTCATAAATTATTTTTTATT
TGTAAATATACCGTTTGACTTATTCCACGAATAAGCGAAATGATAGGGCT
GGCAATAGTGATCGAGATGGGCTGAGTGCAATTGTGATCGCGTTGAGGGG
GGGAGCAATACGGCCACGCACGACTCCACACGTTCCGTGCGTACGAGATG
CAGATGCACGCACGGTTGCAGCAAAGGGAAGGAGGAAGCAAACATACTAT
TCGACCGTTCCAATACTGTTTTAACGAAGGCGCTGACGTGGCCATGCCTT
CGTGCCGTCCTACTGTCCCATAGATTATTGATGCGCGTACCATCGAGTGG
TAGGCGTAGAGTAGAGATATCTTTTAACTAGAGTACTTGTATCCTGTATT
CCAAAATAAATTACGGCTATGGGTGTTTAGTTCACGCTAAAATTAAAAGT
TTGGTTGAAATTGGAATGATGTGATGGAAAAATTGAAAGTTTGTGTGTGT
AGGAAAGTTTTGATGCGATGGAAAAGTTGGAAGTTTGAAGAAAAAGTTTG
GAACTAAACGTGGCCTATGTTTAGATCGATGGGTGAAAATTTTTGGCGTG
TCACATCGGATATACGGACATACATTTAAAATATTAAACGTGGATTAATA
ACAAAACAAATTACATAATTCACATGTAAACTGCTACACAAATTTATTAA
GCCTAATTAATCCATCATCAAATGTTTATTGTAGCACCACATTGTCAGAT
CATGGCGCAATTAGGTTTAAAATATTTGTCTGGCAATTTACACGCAAACT
ATGTAATTACTTTTTTTATCTATATTTAATACTCCGTACATGTGTTAAAA
CGTTCGATGTGACGGGGCAAAAAAATTACCAGTGGATCTAAACACCCCCT
AACTTGTAAAGATTAAATTTTATTTGAAATAAACCAACTTTTATCCTCTT
TTATCCTCTTGCTTACCATCGGTCCATAAATCATGAATTTTATTCACTCA
ATATCTCTCAACTACTCCCTCCATCCGAAAACAAATTAGTATTGTATGAA
TCTGGGATGATACTATATCATATTCCCTCTATCCCATAAAAAATCAATCT
AATATTGAATGAGATATTTTCTAGTACAACGAATCTAGATAGACTCCCTT
TTATCAAGATTCATTATATTATAAAATAGCACATTCAATACTAGATTGTT
TTCTTTTAATGGAGGAAGTATGCCATAATAAATTAACTTATTTTGGAACA
GGGTTAGTGCCCGCCTAGCACACAATTTTCTTATTAATGGAGGATATTTT
AGACTTTTATTTTTCCTTTTGTGTACTGCCTGAATGCCACGCAACATTAT
GGGAGATGGTAAGCGCGCAGCCACGATAATGATGACCCCATGGAAAGTTA
TAGCCTACTCTATGGAGTACGTACCAGTACATAGCCACACAGACAGCGTA
CGTGCACGCTCTAGCTCTAGTAGGCTGGGATGGGAGAGTAGGAGGAGCAT
GGCCGGTGGTAAGCCCCTACTACTACTGGCAGGCGACTTTACTCACCTAT
ACAGGTATTCTACCAGTACGTAGAATACAATACTACGGAGTACTGTATAT
CTGTATCTATTCAATTCACTCTCCCCTACTCCCCCGTCCCTAAAAATCCA
TCTTATAAAGGTCCCTTTAAATTAGGGGCTTTTAACTATTTGCCACTTTT
AGGGCCCCTTTAAATCGCAGGATTAAGAAAACGTAGGAATAGGAAAAACG
TAGGATTTTGATAGGAATGTAAGTGTAAAACAGATGATTGCAAAACGCAG
GAATGATCGTTTGATTGAACCACAGGAAAAACATAGGAATTGGATGAGAG
ATATAGATTCAAAGGAAAGTTAGCAAGAGGTTGAAGCTCTTGCTAAATTT
CCTCCAAAATCTCTATAGGATTGTCCATTCCATAGGAATTTCGAAGGATT
AGATATGATTCAATCCTTTGTTTCAAATGGCTTCATAGGAAATTTTCTTA
TAGGATTAAAATCCTTTAAAATTCCTATGTTTTTCCTCCAAATCAAAGGG
GCCCTTAGATTTGGCAAATAACTATTTGCCACCCCTATCTCAATGACATG
TGGGTTCACATGTGTCTATGACATGTGGGTCCAGTGGCAAAAGGTTAATT
GCCACATCTAAATGTGGCAAATGGTTAAATATCTCTTTAAATTATAGGAA
TGTAAAAACAGAGAAATAAAAAAAATAGGATTCTGACAAGAATACAGGTG
TTGGAATAGAAAAAATATAGGATCTTGATAGGAAAGTAAGTGTAAAACAG
AGGATTGCAAAACGCAGGAAAAAAACTGAATGTCCATTTGATTGAACCGC
AGGAAGAACGCAGAAAAAAAACATGAATGTCTATTTGATTGAACAGCATG
AAAAACGTAAGAATTGGATGAGAGAGATAGACTCAAAGAAAAGTTAACAA
GAGGTTGAAACTCTTACTAAATATTCTTCAAAATCTATATAGGATTGTCC
ATTCCATAGGAATTTCAAAGGATTGGATAAGATTTGATCCTTTGTTTCAA
ATGGCTTCATAGAAAATTTTTTTATATGATTAAAATCCTCCATAATTCCT
ATGTTTTTCCTCCAAATCAAAAGGGTCTTACAAGTGTAAAACAATGGATT
GGAAAAATACATAAATGACCGTTTGATTGGACTACAGAAAAAACATAGGA
ATCGGACAAGAGAAATAGACTCAAAGTAATTTTTCAAGAGGTTGAACCTC
TTGCTAACTTTCCTCTAGGATTACCCATTCGGGCCCTTTGAATCGTAGGA
CTGAGAAAACAGAGGAATAGAAAAAAAAACACATGATTATGATAGGAATG
CAATTGTAAAATAGAGAATTACAAAACACAGAAAAAACACATGAGAGATA
GACTCAAGGGAAGTTTTCCAAGAGGTTAGAGTGGATGTTAAATTTTCTTC
ATTTTTCCTCTAGAATTGTAGGAATAGGAAAGTTTAAACACATGAAAGAT
AGACTTAAGGGAAGTTTTCCAAGAGATTAGAGTGGATGTTAAATTTTCTT
TGTTTTTCCTCTAGAATTGTAGGAATAGAAAAGTTTTCTACGTTTTTCCT
TTTCTCATTCCTATGAATCAAAGACATAAATAGTGTAGGATTTTATTTTT
TTATTTTTCCTTCATTTACCCTCCAATTCAAAGGAGATCTTCGTATGTAT
TTTAAAGGATATGATATGTTTCTAAGGCCGAGTCCTCAAACTTTCAACTT
TTCTATCACATCAAAACTTTATTACACACATAAACTTTTAATTTTTCCAT
CACATCGTTTCAATTTCAACCAAACTTTCAATTTTAGCGTGAACTAAGGC
CGTGGTTAGTTTTTCCTCTGTTCCCAACTTTCCATCACATTCACATAAAA
ACTTTCATACACACATAATTTTTCAACTTTTTTTTCAAACTCCCAACTTT
CTTCAAACTTCTAATTTTTTTTTTTAGGAAAACACACCCTGAGATGGATG
GCCGGGCGGGGGCGGCGCATCGCATCCGTCTCATGCATGGAAACGAGCTC
GAGCAGCAGCTACAGATGCACATAGCAGAGCTGCCAGAGCAGAGGGTGGC
GCCGTGCAGCGCAGGGCAACGCAACGCAAAGCGCAACTCTTCCTCCTCCT
GACACAATTCACGCACTACTCCTACTCTACTCGTAGCTCAGTTTAGCCAC
ACCCACACGCACCTCTTTATTAGTACTGTGCGCCGCATCACCCGTCCGAT
CCCACCCATGGTCCCCTATCTGGGGGGCCCACCGATCGGTTGGGACCCAC
ATGTCATAGACGGCAACACCGCCCCTGTGCTAACAACTGTGCACTCACGG
AGCTTTACCTCATCAGTCTCAGCTGAGCAGGACACGTGGATGGATCACAT
CTACTCCCGCTGTCCAGCTCCTTAATTTGGCCTGCTACAGCACAGATCCG
CCTTTAATGACGACTCTAATCACATCCCACCATCGAATCAACGTGCTGTT
AAAGTGTTAATTAGACGATGGGTGAGCTTCTGCAAACAATGCTACATTGC
TACTAGTGTCGTCAGTGAGTAGTACACACAACAAAATCTCCTCTTCTGAT
GCTCGGCTGACGACGACAGGAGAGGAGAAGAATTGGAAAGCACACACCAC
TGCACTGCTCCTGCCATCTCCGAAACGAAGAGAGCAGTGTATGATGATGA
TCTGACCATGGATGTGACTAGCAACGGCACGGCAAGGAGAGGAATAAACG
CGATCAGAGACACACACGCAGAGACAAGCAGCACCAGCTCGCGTCTTGAA
ATGGATGGAATGATAGACAGGTGGACACTGGACAGATAGACATGTGGCTG
TCTTTAATTTAGCGCAAAGTTTAAATTTTGGTTAAAATTGAAGATGATGT
GACTGAAAAATTATGAGTATATAACAGGTTGATGTGATGAAAAAGGACTG
AAGTTTGGATCTAAACACAGCCACAGGTGCACACTTTGCATTGCACATAC
GGAGTACTGTAGGTGGAGTAGAGAAGAAAGCCAAGGTTGGCAATGTCGCC
TCAACCGCGGGAGTTTGCCTCCCGTGTCGGGCACACCGCTGGCTCCTGTT
CCGCTCCCTGCTCCGCCGGATTCGGACTTCGGACTCGGCGAAAGCGCGCA
CTGGTGGTGGCTAACTGCTCCACTTCAGGTTTGGAATTTGGATTGCCTGA
CATGAGCCCAAACCGTCCCATTTCCAGTTTATTATTATTGCCACTCCTGC
AACAAGGCTCAAAATCTGTGAATCACTGCTCGTATCAAACTGACACTGAA
CAGAAGAACAAATTCTTAAAAAAAAGATAGGAAAAATCATTTACAGGTTT
TCACAGGATTTCAAGGAAAAAAATTGGTTATAAAATAGGAGTACAGTGTA
GAGAATTTCCTGTTGTGTAAAATCAATACGGCAATACTAGAGATTTCCTC
TAGATAGGACGATGCGACCCGGGCCCACCTGTCAGAGGGATCGAATAACA
CGGCTTTTCCAGCACACCACAAAAGAGGACGATCCTGCAATTACGCAATC
CAAGAGGGTTCAGATCTGATCACCGGGATAATTACATTACCACCCCACCC
CCCCAAAACTTACCCCTAATCACCTTACAACCCCTCAACTCCACTAACAC
GCAGAAACCCCGTAATTTGTGTTTAACCAAGGGGCTGAATCGCAAAAACT
CCGAGCAGTTAAAAACTCCCACCGTCCCACTCCTCACTCCCACCACTTCG
CTCGCCGCACCAAGCCACCACCCCCAGCCATGGCGGCCGCCGACGACCAC
GCAGCCACCGCCATTGCCATCCCCGGCGACCCCGTAGACAGCGCCTGCTC
CACCCCGTTCGTCAGCGCGCCGTCCAGCCCGTCGCGGGAGCACCACTTCG
CTTCTTCCCACGGCGCGCCGTGCTTCTTCAGCGCGCCGGCGAGCCCCACC
CGCGGCGGCGGCGGCGGCGGCGGCGGCGGGTGCCTCGGTGACTTCGACTT
CGACTTCTCGTCGCGGTTCCCGTCTCCCTCCGCGGCGGCGATGTCGTCGG
CGGATGAGCTCTTCCACAACGGCCAGATCCGCGCTGTCCGTCTCTCCGCG
ATGCTCCTCCAGCCTCAGCCTCTGGCTCCGCTCGTCGACGGCGACGGCCA
CGCGTCGCATCTGGCGGAGGAGGAGGATGCGGCGGCGGTGGAGGAGGATG
GTGCGGAGGCGGACGAGCGCGGGCGCATCCGGAGCCGGTCGGTTCGACGG
AAGGCGCGGTCGATGTCCCCGTTCCGCACGCGCTGGAGGGCGCCTTCTCC
CGCGCCGGCGCCGGAGTCCGCCGAGGAGGTCGAGGCAGTCGCCACGCCGG
CGGCGTCTCGCTCGTCGTCGTCCTCGTCGACGGCTTCCTCCGCTTCGTCC
ACCTCCTCGCGAGGCTCCCGCCGGTGGGCGTTCTTGAAGGATCTCCTCCA
CCGGAGCAAGTCGGACGGCGGCAAGAACCACCACCACCACCACGACACCG
CCGCGCCACCGCCGCCACCCCAGTCGAACACCACCACCGCGCCAAAGAGG
AGCCCGTCTCCGTCTCCGGCGGCGGCGAGCGCGAGAGGAGGGAGAGGGGC
AGCAACGGGGAGGAGGAGCAGGAGGAGATCGGCGCACGAGAGGATGTACG
AGGCGAGGAGGGCGGAGGCGGAGGAGATGCGGCGGCGGACGTACCTGCCG
TACCGGCAGGGGCTCCTCCTCTTCGGCTGCATCGGCCTCGGCTCCCGCGG
CTACGGCGCCGTCCACGGCCTCGCCCGGGGTCTCAACGCCGCCGCCGCCG
TCTCTTCGAGGTCATGACTCGTGACCTCCATTGCTGCTCCCGCCATGGAT
GCTGCTGTTCTCGGAGCTCCGATGCGTGCTGCTCTGCTTGCAGTGTGGAA
AAACCTGCAAAAAATTGCATAGAAAATAGTAGTAGCTAGTACTAGAAGTT
TGCTTTTGCCTTAATACTAGTTTCTTGTATGGATTTTGGTGATGTAAACA
AAGCTTGTTCATCTGGTGATGGTGATAACCACTTAACAATGGCAAAATGG
TGTTCTTTTACTACAGTACTTATTACAACTATACTTGTATTAACTGGAAA
TCAACTGATTATCTTATCCTTTTGCTATTGTAGAACATGAAACATTGTAG
ATTTGAGAGCATTTGTAGTTCACTTGTAACAGTTGGTGTCCGGACAGAGC
TAGATCTCCGAACAAAATGTCTGCGTTTGCAATAGTAGTAATAACTATTG
CTAGTAACATCCTCCCTTTGTTCACTGTAAAATTATCCTTCACAGATCTT
TGGCTTCCATCACAATCTTCTCCAAAGCCTTTTGTAGTATCAAATGAGTT
CTTTTTGTAGGAACCAAGAAAGCTAACAAAGGTGAGTTTCTAGGGGAAAG
ATGTCGACTCTGAAAACCAAACCAAACAGTACAGAGATCAAGAACAGCTT
TTTCTAATGTTAAGAAATTTTTACATCAAAATTATTGCTCAAACAGAATC
AAAACTATTACTCGGAAAAAAGGGCTGGATTATTCTCTTCCGCTGGTTTT
GCTTAGTAACAGTGGGGTAACATCATCTTTTATTCTCGATTATTATATGT
CATGCATTCGAGCTGGGACGACAGGCTCAAGTACATGATGTACATCTCAC
GTGACAGATGACATGTCGTTTATCTTTTGTGCCTCGGGCTCAGTAATTTT
ATCACGGACAGAACAACGAGCTGTGGTTAATCTATGATAAACTACTGTTT
ACTTTGCGGTGATTATCTACCTAACCAAGGTAACCGAATAAACGGCCTTT
CACCGTCCTGGCGCGACTTGTCCCTAATCGAGACCCTATTCTTTTAGTAC
TAGCAATAACAAAAGGAACTCACAAAGTCACAGTTACTAGTAAGTCACTA
GCTATAAGTCTAAACATCAGTACAACACTGCAACCAAAGCTAATAGCACC
AGGAGCAAATTCCAAACAGAAACATACTAAATTTTATCGAGTTTGTTTTA
CCTTAACTTGTTAGGCCTAACCCAAGATAAGTCACCTCTTTCACTTTTTG
TTGGAAGCATGCACTTTGGATGCTTGTACCATAAGTTGTTCAGCGCTGTA
TGCGTGTGCTGCAAAAAGTCACACGCTTTGTGTCGAGATCTGTCAAACCC
AACGCAACAATGGTGCATTTCTTTACTCTTAACAGATTAACCGACTAATA
ACCATCTGTACTGTGTTGATTCTTCATTCTAGTAGGAGTACTACCGTACT
CCTAATAGTATTTGAATCCATTTCAACGAAAAAGAGAAAGGGAAATATTT
TTTGGGAGAGGCAGCAACCATACCACTTTGAAGTTGAGTTGACAACATGA
TAAAGGTCACAGTTGCATGGCAACTTCACCCGGACAGTCACCAGCAACAC
GCAGCAACTGCGCTCTCCAGCACAAGGAAAGCTGAAGGGGAAAAAGATTA
CGAAGTGAGAATTCAGGCATGTGGATGTGACAATACCAGCCTCCCATCCA
TATGTGTTCCTTTCCGAAGCAAGCATGTCACCGTACCTCAAGGCAAACCA
CAATAAATATAGTCCGATGCAGGGATGAAACGAAAGGCGCCATGCCTTGC
TGTGTTCTTTCGCTGGGAGCATAGTATGTCCTGGTTCATGCAGGGGTAGG
GCCATCAAAATGCCAGCTTTGAAAGGGATGAAAATAGAGTTTTGTACAGT
AGTTGGAAGAATTTAAGAATGTAGTAATGACTAGTAACTCTGACAGACGA
CATGGATCTGGAAATTGATTGTTTGATCTACTTGTAGAAATATTACGATC
ATAAATGAAATTTTTTTTAAAGGTAACTGGAAAAAGAGACATCACTGATT
ATATTCTTTAATTCTTAGATGGTGTTCGTTTCTATCGAAGATGAAGATGA
AGTTAGGGTACGGAAAACAAGAAAACCATTAATACATAATTAATTAGGTT
TTAATTATTATAAACTTAAAAAAAGATTTATATAATATTTTAAAATAATT
TCTATATAGAAAAGAACGGAGCCAGGCCCATTCTAACCTGCAGAGACTTA
AGACTTTCACTAACCGTGTGGACTTTGAGGCTTTGAAGCTTTGACTAGAA
AAGGAAGTTCATTTTCATACTCTCACATATAAATGATGGATGGCATCTCC
AGATACCTTAAATCAAACTTGGTCTGAGGTAGGAGTACTTGCCAGCAACC
TTTCCTCCCTGATATTTATTTTCCAGAGTCGCACAGATATGCAGCTGTTT
CGCACATCACAGCACTGCAAAAAAAAGATTCAGGGAAAGCGTAAATGCCT
ATCATCACGATCACACTAAAATAAGGAATCCATAAAGCCTTTCAGATTCT
TATGGATAAAGCTTGCAAAGAAAAGCTTTGCTGACCTCCAATAGCAAAGA
CACTCGTGCGCCGAGATGCAATAAGGTCGCCAGGACACTGAAATAACCAT
GAATAGAAAATGCCGGTAGTACTTCATCATTGGAGCGCCACATCACTAAA
CATTTCATTCCCCTCTTTTCGAAGCACATAAGAATTATAAGTTACATTGA
ATGATTGTTCCTAGTTTAATCGACCTTATGATACTTGCGAGAAATTAAGA
ATCGAAGTGGGACGAAAATATGCACCGGTTTAGGATACAGCAGCATGCAT
ATCTTCTGCTGGATTCACTATATGGCCGCTGTTGAAAGACCATATTGCTT
GGGGATTATGCTTGCTCCCCTGGACCACTGGCATTTAGCAGCGGGGTCAA
CTGCTGTTGCGCCTCCCACCGGTGTCACCGCCGGCCTACACCGCGCAACC
GGCTCGTCGATCCCCAGACGGAGGAGGAGCCAATGTGGCCCCTTCAGTGT
GTGGCAACACGGGGCCATAGAGTTCCTGAGAATAAAGAAGTTGTTAGCAA
CTTGAGGGGCCTCATGGGCAGTAGATAAAACAAGAAATGCCAGTGCCTTC
CCCTTACATGTTTGTGGGGACCTGAATGCATCAAAATGAGAGCAGATTAG
AGAGAATCCAAAGGTGGGCTGCATGTGAATGTGATTGTGCAAACAAAGAG
TATCACTTATTATACATCTAAAGAAAACAAGAGTATCTCTTTATCTCCCC
ATTGGAAGAAATTAGGAAGGATAACACATGGGTCATTGGCTCATTGACAC
TAATCTGTACAGGAATATTCATGCAGTCCTTTGCATCTATTATCTGGTGA
GGCCGAATTTTTGCAGAAGCAAGATCATTGGATAAATTATCTCATGCAGA
AACATATAAGACATTTTAAAAGAAGAATTCAAAATTTTCTAATATGTGCC
CAACCAAGCCTTACATGCTGTTCTATCTGATTTCATTCCCAGCAAGAAAC
TAAGCAAACGTGGAGTAGCTCAACGGCCTGGGTTCGATCCCTGGTTCCTC
ACCCTCCCTCTCTCTTAAATACATTAATACTAAGTCCCTCCTTAGTATCC
CACAAGAAACTAAGCAAACATGCTATTACTGTCTGTCGTATGCATTACAA
AGAATTGATCTTTCTAGATTGAAGTACTAACTTGGCTCAACTCTTGAAAC
AAGTTCAAGTCAGCTTGATAAGTATAGAATATCCTGACAGATCTTTCTGT
TGCTTATTTTAATTAGAAAGAATTACAGATCTAACTAGAACATCTTACCT
CAAGAACACACAATTGTATGGGATTTCAGGTTAGACATAGATCCATATGT
CAGCAAAACCAATGCATAAATATGCACAATGCAATCATAAGATATCAGGT
TTGTCAAAATAAATGCATAAATATATACTAGCTAAATGCAAGAGCTTACA
GGTTCCTTTCCCTTTTGCATCTTCCATGCCTTTTTGCGGTTTTTAAGATG
AGAGTGGGGCAACAACTTACAGGGAGCAGTAAAAAATGAAGACAGGACAA
AAATCACAAGGCCCAACACGGAAATTTCTCATGCTTCTAGGCAGCATCCT
TTTTATTTGTTTTCTTTTTCTTGGGAAGCTAGTTACACCATTTTGAGTTG
TCCATGTTAGAGGAGCCCACAAAAGGAAAATGCCAAAGTTGGTGCCGGGG
CCAATATGAGTATAGGTCCCTGTGTTAAATTTTGTTTCCGTATGTTTGCT
AGCATTCTGTACGTGTTACAGCGTCGGATTACCTTTTATATGACGACAGC
ATGATATAGCCTCTCTCTAGTAGTCTAGTTCCTTTCAGTACCCCTTTTGT
GCCCAGCCCAAGTAATAATGCTAAAAGAGTGAACAGCCTGCTGTCTGCAT
AGACAACATAAACTGTAAATTCAGAACTATGAAAGTTCCCTACTCTCGAA
TTGTCAGAAGTCTCTGATCTTTAGACAATGTTTTATTTTTCAACTCCTTA
GCTGTAGTAAGGGTGTGTTTAGTTCACGCCAAAATTAGAAGTTTGGTTGA
AATTGGAACGATGTGACGGAAAAGTTGAAAGTTTATGTGTGTAGAAAAGT
TTTGATGTGATGTAAAAGTTGGAAGTTTGAAGAAAAAGTGGGAACTAAAC
CAGGCCTAAAACTAACTGTTGGCACTTGGCAGAGCAATTGTTATGACTTG
TGTTAAAAGAAAATGATTAACGGTTATGCTACTATTTATAGATATTATGA
CTATAAAGTATTTTTCATTTTAGAGAAAAAGTAAGTATTTATTTATAATA
ATGCATATGCAAGATGTCAGGAACTAAATGTGTCAAGCCTCTACTAACAT
GTAATAATGTAAATTCTGCAAGGAAGATATCTGCTACATTAGAGAGAACC
ATGTTCTAAAAACACTTCTATTACTAGATATATCACCAACATGCATAGAT
TATATAGATATTATAGGTGACAATTAAGCTTTGTTGGAAGTTTACAATAT
CTGAACTAATCGAGGAATATGAATCGCATGTGCGGAACTAATAACCAAAA
CTATCACAAAATTTATAGCAATCATGCTATAGCTGAATTTTAATTGCAGA
AAAGGTTACCTTTCCCGTATGTCATATTATCATGTGGGAATTGACATTTG
ACATATGCATAATAAACTAATACATATCTGTTCATATTTAGAGTAATAAT
AAACTTTACTAATATATGCACATACCTCGTTGTTCTGAGGGCTAGAGGCA
TAGTCACAAAGTTCCTGGGTCGATGGGATCGAGGAACGGGGTCGAGGAAC
GTGATACGCTACTTGCGAGAGGTTTTTACAAGGTGGGGACGAAAATGACC
CCGCGTTTTTGGGACGGGGACGACGTTCCCGGGTCGAGGATCGCTGCCAC
CGACCCCGTTTCCTGTGACTATGGGCTAGAGGTTCTAAAATATGCATGTA
CTTAGTACTTAATTCTTATTAGCGTGCTGTTCCTTGTGGTGCATTATAAA
ACAAAGGAGTAAAATCATTAAATCGGTCCAAAGAACGCAGAATTCATGAC
TCTCATATCCAATTTTCCATTAGAAGTTTGAAAACTTCACTGTAACTTTC
AGGATGGCCACTAGCAATAGGATTTCCCAGAAAATATTTTTTTGTCACAA
CTATCTTGTTCCAAGCAGGTAATGATAAAACCTTTAATGTCTAATTTTCA
GAAAAGGGGTTTGATTAAAATAACTTTGCAAGGTATGGATAGTAGCGTAT
TTGATCAATAAAAAAATAGAAATCTGTATGGAGGCTTTTATCTTTGTTGC
CAGTTAATAGGTTTGATTAAAATAACTTTGCAAGGTATGGATAGTAGCAT
ACTTGATCAATAATAATAATAAAAAGAAATCTGTATGGAGGCTTTTATCT
TTGTTGCCAGTTAACATTGTAATGAGTACGATCTCCATAGACCCATGAAA
CATTAAATAACCTATATTGACTATAGTAGAAGTCGAACATTACATCTCGT
TGCTTCAACTACTGTAACTATTAAGGTATCTAGTGCATCCATAGGCCATA
GCTCCCAAATTAATCATGAATTACATCCATTACTGGGCATTAAGTCCTTA
GTAAAAGATTATTGAGTAAAGCTATTGCCTATTCAGTTCACCATTCTAAA
ATAAATGTTAAGAGAATACAAAATGCATAAAGACCAGGAACAGTTACCTG
AAATGACCAGCCTTTGTAGACTTCCACATTTTGGCCCTCTGGGGTTGTGT
ACTTCCACATAGTTCACTGACAATTATATCATATATTTGTGAACTGAAAC
TCGGTTTCTTCGATTAAGCTCTGCCCTGGAGCCTTTTGCACACTCATCCT
CCTCATCAGTCTCCTCGCATCCCCTGCATCCTCCCATCGTCCTGTTTCCG
CATAAAGATTGGCCAACAGCACATAGTTCCCTGAGTTCCATGGTTCAAGG
TTAATAAGTTCTTTCAGTGCCACCTCAGCTATGCTAATCCCAGAATGAGC
ATGGCATGCGCTTAGCAGTGCACCCCATATCGCAGCATTAGGTCTCATTG
GCATCCCTTGAATCAATGCATATGCCTCCTCAAGAAGGCCAGATCTTCCA
AGTAAATCTACCATACAACCATAATGCTCAATTACTGGCTCAATACCATG
CTCTAGCTGCATGCTCTGGAAGATGTCCCTCCCAACATCCACAGCCCCAG
CATGCGCACAGCAGCCAAGCACCCCCAGAAATGTCACTTCATTGGGCATC
TCACCGTGTGTCCTCATCTCCCGGTAAAGCTCAATGCCCTCAATCCCATG
GCCATTCAATGAAAATCCTGAAATCATGGTGTTCCAGCTCACCACACTCC
GCTGTCGCATTCCCTTGAATACCTCCCTTGCACTATGGACATCACCACAC
TTGCAATACATATCCATCACTGCATTTGCAACATGTACTTTCCTGTCTAG
CAACCCACTCTTACGTGCATGCTCATGTGCCCATCTCCCCACCCCGACAT
TCCCCAACCTCCCACAGACCGGCAGCACAGCAGCAAGGGTCCCATCATCT
GGTGCCACCTCCCCCTCCCTGACCATCCTCTCAAAGCACAAGATCGCAAT
ATCATCCTTCTTGCACCAAGCACACCCCGCGATCATAACATTCCAAGAAA
CCACGCTCCTCCTGGAGCGCTTGTATCTCTGCATTTCGTCAAACAGGTGG
CGTGCGGCACCAAGATCATCAGCTCGGAAACAGGCCGTGATGAGTGTGTT
GTAGGCGACGGTGCACTTGTTCCTCTGCGGCATTTCGTCAAACAGGACGC
GGGCGTAGTGGAGAGGATATGGCTTGAGGAGCGCGAGAGAGATGGCGTGA
TGTGAAAGGAAGCCGAGGCGGAGAAGAAGCGCGTGGACTGCGGAGAGGGC
AGAAAGGGACGATACGCAACCTAGGAGGGGCAGGAACGAGAGGCGGTCGG
GCGCGTGGAGGCGGCGGAGGGAGGAGAGGAGCCGGAACGCGAGCGGCGGC
GAGGAGGCCGAGAGGGCCCTGATGGCGGCGTTGAGGAGAGGCAGCGGAGG
CGGCGCGTGAGGCGGGACGAGGCGGAGGAGCGGGAGAGCCGGCGGCGGCG
GGGAGGAGAGGAGCAGCAGCGCGGCGAGGGAGTGGTGGTGCGGGGACGGC
GGCGACGACGGGAGGCAGTGGCGGACGGCGAAGGCGAGGAGCTCGAGCGG
TCGCCGCCGCGCGGGAGGGGAGTGGTGCAGGAGGTGGAGGAGGCGCCGCT
CCGCCGTGCGCGGGTGCCACCCGTCCGGCGTCGTCACCGCGGCGGACAGC
GCCGTCGGCGGCGGAGGCGTGGGCGGCTCGCCGTCGCCGGCCATCGGCGG
CGCGCGGCGGAGGTCTGAACCGCGCGGCCCCCGCGTTTCGCGCCGTGATT
CGTGCAACCCCGTGATGTTCCAATTCGAAGTGGACCACTTACGAAATTTC
TAATGGGCCGGAAAGGAATTTGCATGCTCTGTGCGGCCTATATATGTGGG
CCGTAACAAAATTACGAGCTCGTTGCGGCCCATTATATATGGGCTTGTAA
GTGTTGTGAGCTCAGTGCGGCCCATCCAGTTGGGCTGGAACGGGCTGAGG
TGAGCAAGCGGGCCGTATTATACATGGGCCGGAAAGAGACTGCGGTGAGT
GCAGCCATATAAAAGTGGACAGTTCGGCCTTCTTCCAAGCCATTTTCCTC
TTCAAAATACCGGCTCAATTTATCAGCGAGAAAGCTATTTCCCGCGTGGT
ATTTGTGATGCATTGAAACAAATAAAAAAAACACCCAGCGATCTGTACAT
TATTTCTCCAAATTATTGCAAAGTTTTTTACTACAAGTTCCTTTATCAGT
TTATCTGTTACATAAACCTAGTATACAACTTTTGATCAGCAGCTAACGGC
AACAAACTTCATAACTCAGAGTCACACAACATTGAGCCATGGGAGAAGCA
GTGGTGATGATGCTCGTCAGATCTGGAGCTTGCTGGCAAGGTACCAGGAG
TGCATTGCAAGGCTACCGAACGCCATGATGTTGGCCAGAGACGACAGGCC
ATGGATCATCCCGAACTTCTTGTTCATGGCCGCCAGCGTCGGGCTTGTCT
TCGCCACCTCCGCGTTCTTCGAAAACCCGACCTCGCTGCCAATGCCGAGG
TCTTTCTCGATCTTGTGCCGCCTCATCATCATCTGCAGAAAGAAGGCCTA
AGTCAAAACTGTATACTGATAGGTGCTACAAAAGAGCACCCTGAAGTGAA
GCAATGTTGGGGCTACAGGATGTTTGTTTTCAGCAATCAGCATTCGGTGC
AACTTGTCAAGAGCATAACAGAAGACATATGCTGAGCACTGAATGATGGC
TCACAAGGTAGGAGCAATCCAAACTCAAATTCAATTGAAGAATGAAGGTA
TATATCTTACTGTTCTGTAGTAACACCCTGCGAACTGCCGCCTCACACAA
ATGATTCAAGACTATGCAACCGTAAGGCCAAAAACATGGTGCTTAACTAC
ATTAAGCCAGAAACTTCTCTAATTTAGAACTATAATGGTTTACTTACTTT
CCCAATTCCCAAAGCTATATTGCTAAGCTGATTGGAAACTAACAAGATAA
GAGCAAGTGCCCCTGTGTCAAGCACTTGCATAGTTGCATGTTTATTTAGC
TGGTGCTAGTGCGTGCTACCTATGGAAACCACTACCAAGTTAGTACTACA
TATGTTCATTCCTGAAAATAAAATGCAGCAAAAAAATCATTTATTCTTTA
GGCCTCATTGTCGCAACTCAGTCGTACTTTTTAATCAGCATGAATTGATC
CACCTATACTTTATCGCCTTCAAAAAAAAATCTACATTGTATGGGCATTC
ACTTATCAAGCTTAAATTGCATGCAATGCAAGTAGAATTCGGTGAAAAGC
AAAAATCGTAACATAAATAAAGAAGAAAAATGGTAAGAATGATTTACCTC
GGTGGTCATGGGAGTGAAAACCAGAAGGTTGGAAAGGTCAAAACCAAGGG
CAGAGATCAAGAATCCAAGCTGATAACGCTCAATGGTAGATGCCGTCTTC
CAAGGATGTAGATATGCAAAAGCTGCCACTGATATAGCCGAGCATACTGA
TATCAACATGAAGTAGGCTGGGAACATTTTCCCTTGTAGACTCCCAAACT
GGTGCCTTGGCAAATACCTTAAAGAATACATCGACAAAGCAATGTCAGTA
GCCTTATTCTGAAGAAATATTTTGGAGTAAACAACTTGCACTTGGTGGGA
GCAAAACCAAAATAGATGCTGCATTTCTGGTTTTAGGTGATATCTTTTCT
GCAAAATCACAAAGCAACATGTACCATGTGGGTATAATAATACAACACTG
AAGGCACATTTGAACAACTGAACAGATGAGTGCGCTTTCTGAAATGCACA
CTACGTATTACTCAGAAACACGCAGCTTACACAATAACCCAACTTGCTTG
CAAAAGGCACCATGAACATTGGTGAAACTGTGAAAGAGTTCTGAAAAGTT
CTACAGGCCAAATGCCAAAATGGTGAGCTCAAGCATGACAGTCACAGCAG
GTTTACAGTTTTAATAGGAAAATTTAACATCTCAAATCTCTCCAGAATCC
ATATGACCAAATATACAGTAATTCCAAGTTAGAAATTAGTGTTCCATCCC
TACAGGTTGTAAATTGTACCAGAGGATGGGTTTCTGTGCTTACAAGCATA
TAAACATGCAATCTTTACTAAAATGAAAAAAAAAATCCTAGAACCAAAAG
TAAAAAAATGGATGAACGTTTGGGCAAGGCTACTATTCTAGGGTCAAACC
CAAACTGCTAGGAACAAACAAATTCGCATTTTGAGCATGGCGAAGACTAT
GTAAGCTCTCCGCTTAAATTTGACAAAATCTGAAACTGTTTACATCATGG
TAACACTTATTAAAATCTAACAGCAACAATAATCGATGTGAAAACCCAAA
ATTCCACTAAAATGGAGCTGATAGAGAGGGAAGCGATTAGAGAGCTCTTT
ACTTGAACATGACGATGCCGCCGATGAAGGTGACCCAGAGCGCGGCGCCC
CAGGCGGTGGCGAAGCAGAGCACGTGCGCCAGCCTCGCCGCCGCGACTCC
GGCGCCGGACCGGCCGGAGCCGCCGAGGAGCGCGTCCGGCGCGAAGAGCA
CGCCGGCGGCGAGGAAGGACACCGCCGTGAGGAACCGCGCCGCCCACCCC
ATCGTGCCCCCACCCTACCAGGCTAGGGTTCGGATTCCGAGAGATTGGAT
GGAGGAAGAAGAAGAAGAGAGCAAATCTGTGTGCTTGGAAATGAAATTGA
GCTCAACTTAAGCACAGGAGTGTGAACTGTGAAGTGAAAGACTAGTCAAT
GGAGTACTAGTGCTTGCTTGCAAGGAAAGTTCTGGAAGCTTATCTAGAAC
GCATTAAGTTATAATATTCCCTCATTAATTTTATAGGAAGCAATTTAAGT
TAATTGATTGATTCTCATAATCCACACAAATTAACAACAAAGAAACAGAG
CTTTACTTGTACAGTACTATTTCTACTCAATGGCAATTCTCTGAAGTCTG
AAGTTCACAGAGAGGAGTCAGGAGAGGAGAACTTGTGTTACATGTGACAG
AACACAGAAGACTTGACCTTTTTAAACTCCTTTTAGAAATGATGAGTTGA
ATGAACACTGTATTAGGCAGGAATTTGCTCAGCTGAATCTCATTTGTTTG
TCTGGTTTGTCATGACCAAACAAACCTATGGGCTATGGGCTTTAGAAAAA
TTTCTACCAGAAACCTGTGGGCAGTTGGGCCTAGAAAAAAGAGCAACACA
CGGTTATGGACCAAACAGAAGAAATCAAAGATTCAGAACTGCACAAGATT
TGGAGTACGACAAGTATAAACAGTGAACAGCACTAGCAAAAGAACTGACC
CTGTTCGCAGTAGAACATGAGGTCAGACATGCAGTACTTTGGATAACATT
ACAGATCACAGTACTTACAATGCAGGTAGTCCATCTGCCAAAATCAACTG
TAAAAATGGAGTGTATTTTGGACAACAGAAGAAGAACAAGTAATGAATGA
TCTTATGTATTTCTTCAGTTCAATCTATCTATCTTCTATTATATACTAAA
AGTCCATAAAACTTCCTACAAACGCTCTTAAGCCGCCACGTGGCGTTCTA
ATAAAATAGAGAAAATCCTAGAAATTCTACGAAAAAAGCAAAACATCCGA
CCATTGATTTTCATTTAAATTGGTGGACCCATTATTTTACACCATTAGAT
TTATCTCAAGAAAAAAACAACCAAATCCACCTCTTTCCATCGTTAGATTA
GATCTGTTGAGACTCACGGTCAAGCACACCTCGCCTCTTTCCGTGCATGC
GACGCACTGTACGCACACTTCCTCTCCTCTCTTTTGCTGCCCCTCCCCTC
CTATTCTCTTTTCTATTTGTAAGCAATCTTTTTTTTATCAAGAAATCAAC
AGTTCGATGTGTTCAAAATAATTACTATAGTTTTAATTTATTTTGTAAGC
AAACTATCAGACCAAGAAAATCCTCCGTCGATATATGGAGCAGTTCTACC
CAGTGTTGTAACAATATAAATAAATTTCTTGAAGCTTTTGGAAAATAAAT
TAATTTATTTTAGGCATTTGGGTTATCAGGTGGTTTTTAAGAGAGCGTGC
CCTACCTCTTCCTACGTATGTGCCTCCCTACTCTTACACGCTAATAAGTC
TTAATTTATACAATTAAAAACTCAGTTTTGAATATATTTTAAATCATAAA
AATATAATTTTGCGGGAACATTATATTATATTATATTATACACTAAAAGT
ATATTAAACTCTCTACAAACGTTCTCAAACGGTCACGTGACACAGTGGCT
TAGATAGGATTTAGAGTAAAGACGGTCCATCTATTTGTAACAGGTCAATT
AAAAGGGTGGTCCACTATATAATTTTTATTATATTAACTAGCACATATAC
TATAGTTTTAATCTTGATCAATCTTTTAGGTGGTCCATGGCCCACAGTGC
CACCTAGCTAGCTACGCCTCTGACATGACGTTCTACAAACGCTTCTAGGA
TGTCATGTGGCGCTTTAATAAATTTAAAAATAAATCATGCAAATTCTAAT
TAAAAAGAAAAAAATTTTAAACATTGATTTTCTTTAAATAGGTGGACCCA
ATAATTTTAATCTTAAAAATAAATCCGATAACCCCACCTTCACCCCCACC
GTATGTGATCACACATGCAAGTACTCCTCCACCCTCCTTCTCTCCTCTGG
GATCCCACTCTCCTCTCTATTTTCTAGCTAACTTTCCTATTTTCTAGCTA
ACACAAAATATATAAAAAAAACAATAGCTAAATGATCATGACTCTCAAGT
TACATGTACTTTTCTCAATCTATTTGCTTTCTTGTGTTATTGTATAATTA
AATGCATAATTCAAGATCCATATTGCCCATATTTACTATATAGAAGTTAG
ATAATTTGGTCGTTCTAACTACAAATATTTGAGCAAAATAGCATTTTGAA
AATGATGGATGGATTCAAATATGTACGTCTAAAGTCCAGGTTCAATAACC
ACCAAGGAGCTTGGAACCATAATACATCCTTTGAACCCGATGGACACCGA
CGCAGCAGTAGCATTGACTTCCACGAGTTCCTGAGCCTAATAGCATGCTA
AAGGACAAGTACTGATAGGAGGGGCAGAGGGAGATGTTCCGCTTCTTCAG
CAAGGAGTAGAAAATTGCTTCATCTCTAACACCAAGCCCTGCCATGTCAT
GTCCAATGTATCAGGAGAGGCTCACTAATGAGGAGGTCGACGAGATGATC
CATGAGACCGATGGTAGCAAGCGGATCAACTATAACGAGTTCGTAAGTAA
ATTCATAAAAAAAATAAAACAAGCAATTTGATTAAAATATACATTAAACC
ATAAAAAATCATTAAAAGTATAAAAAAACAACATGATTCCATGTAGAATA
TAAAATATCAAGAATTCGTATGAAAGTATGAGTTATAAATAGATAAAATT
GGGAATAATAAAATAAGTATCGAAAGAAAAGTCCAAACACAACACGATAC
GAGATTAAGTACAATTTAAAATCCCTGAAAAGACAATTTAGAATAAAGCA
ATAATTTGATCTGAACACAATTCGAAATTAGACTCGATCACTAAATTCAA
AATACATTAAACATTTTTCAAAGAACTTTTCTATGTTGATTCACATGCAT
AACGGATTGCATATATATGAAGCAATTAAAGAAAGGGTTATCAGGGTGGG
AAAAATACATTTATTATAGTTTGTCGATATTTCTTCAGAAAAAATATACA
ATGAACATTCAATTAAAAATAGAAAATGCCTTACTTTAATTTCAATTTAT
TTTTTAGAACTATTTTCAAAACAAACTAATATGCATGCCCGCGCGAATGC
GCGGGCTATCTTTCTAGTTGTTTGAACCTGAATACTTGATCAATTCCAAA
TTTCCAATAGCAATGTGATGCCTTTCCAATTGCTACCTCTACCTTTGTAG
AGACAGTGGCACCAACAATAACAAATCCCCAAATCATCATCAACACCCAA
AAGATACAATTAATTCCAAATCTTGTTGAATAATCCTATGCTTTTGATTG
ATGAGAGTGGCTTTCTTTCTATAACCCTAGCTGCTCGAGGGCGATGGTGA
CGGTGTGCGTGAGCTCGCCGATGATGAGGCTGCGCTCGCCGACGGGGATC
CTTCGGACCCCGTTCCGGTCGGCGACGCTGAGCCCGTCGCACACGTCGAT
GCCCATCTCCACCCTCGCCGTCCCGCCGGCGGCCACGTGCACCTTCTCGA
ACGCCACCAGCTGCCGCACCGGCGCGCCGCTGCCGTCGCGGGCCTCCGAC
GGCGGCGCCGCGGCGGCGTACACGAGCACCGTGTGCGCGCCGTCTCGTTC
TCCCACGTTCTTGACGTCGACGTGCACCGGCATCCTCAGCTCCTCGCACC
GCGCGTGCGCGACGCGCACGGCGGCGCGGGGGTGTCTGGCCGCCGCCGAC
GTGGCGTTGAGCGAGGTGGAGGTGGAGGCGGCGGCGGCGGAGAGGCGGAC
GGTGAGCTGCGACGGCGCGTGGGCGATGGAGTGGGTGAAGGAGGTGTAGC
TGAGGCCATGGCCGAAGGGGTGGATGGTCGGGCCGGTGTAGAAGCGGTAG
GTCCGGCCGGGGTAGCCCTTGGCCGGATTGGCACGCATCGCCATGTTCGT
CATCGGCACCTTCTGCAGGTAATCTTGCGGGTACCATGTCACCGGCAGCT
TCCCTCCTGCAACACAAAACAAACCAAATTCCAAATTAACTTGATTAGTA
AGATACATATATAAGATATTTCCTCGATTTTCGTTACCACGCTTTTTAAA
CTTTTAAACGTATATTTCGTGCAAAAACATTTATTATATAAGTTGTTTTA
AAGTATGAGATAATTTCATTTTTCAAATTTGCAATAATAAAAAAACTTAA
TTAATCACGTATTAATGGATTTCTCATTTTAGGTGCCATCACTTAATTTT
TATCTTGATTAGATTCAAACGAGACCTAATCTCCTTTTTGTTGAAAGTAT
TAGTCAAATTTCACAATCAATCTCCTTTTCGTTGGAAAGATTAGAAAAGT
TTGATATTTTTGAAGCATTCTGAATGAAAATGAAATGAAATCTTGTTTGG
ATTATGTACTACCTGGGTTGTGGTGGCCGAAGATGACGTCAGCGATGGCC
TGCCCGCCGGCCTGGCCGGGGTACCCAGCCCACAGGATTCCGGCGATCTT
CGGGTCGTTCTGCGCGAACCCGATGTCGATGGGGCCACCGGACATGAGCA
CCAGGATCACCGGCCCTTTCGACGCCTTCGCCACCGACGAGATGAGCTCG
GCTTGCCGGCCAGGGAGGAGGAGGCTCGCGCGGTCCAGCCCCTCCGCCTC
GATCTTCTGGTCGAGCCCGGCGACGACAATGGTCGCGTCAGCGCGGCGAG
CGGCGTCGACGGCCGCCGCGATCGGCTGGGCGCCGCCCGCGCACGCCACG
TCGGTGCAGCCCGGCTGGTGCGCGGCCCGCGCGGCGTACCGGGCGACGCC
CTGCAGCGGCGTGGTGTACCTGCACGGCTTCCCGGCGTAGTTCCCAATCA
TCGCCACCGTCGCCTCGGCGTGCGGGCCCACGACGGCGACGGCGCGGCGC
GCCGTCGCCTGCGACAGCGGCAGCGCCCGCCCGTCGTTCTTGAGGAGGAC
GATCCCCTGCCGCGCCGCCTCCACCGCGAGCTCCTGGTGCGCCGCCGTGC
ACACGTGCTGCGGGCCCAGGTGCCCGAACGGCTGCGCCGCCGGGTCGTCG
TCGAACATCCCGAGCCGCATCTGCACCGTGACGGTGTTCGTCACCGCTGC
ATCAATGTCGCCATCGCCGACCTTCCCCTGCGCGACGGCGCCCTCGGTGT
ACTGCGCCAGGAACGGGCCGCAGTCGAGGTCGAGCCCCGCCCGGAGCGTC
GCCGCGACGGCGTCCTCCCTGGTCCGCGTGTAGTGCTGGTCACTGTAGAA
CACGTCAACCGAATCGCAGTCGGAGACGATGTACCCGGCGAGCCCCCACC
GGCGGCGGATGGTGCCGCGGAGGAACGCCGCGTCGGCGCAGGTGGGCACG
CCGTTGACCTGGTTGTAGGAGCACATGACGCTGGCGGCGCCGCCGTCGAC
GACGCAGGAGCGGAAGGGGACATTGAAGGTGTCCTCGAGGTCCTGGCGCG
TGACGACGGCGTTGAAGTGGAAGCGGTCGGTGCCGGACCAGTTGTCGAGG
TCGTAGGCGGTGAAGTGCTTGCAGCAGGCGGCGAGCTTGAGGCGGCCGGA
GGAGGGTTGCTGCTGCTGGAGGCCGCGGACGTAGGCGGCGGCGTAGCGGG
CGGCGACGGCGGGGTCCTCGCCGGGGGTCTCCTGGCCGCGGCCCCACCGC
GGGTCGCGGAAGATGTTCACGTTGGGGCTCCAGAACGTCAGCCCCGCCTG
ACCGCCATTGTACATGGCGCGACCCTCGTCGGACACCGCCTGCACATACA
TACACGTACATGAATACACGATTACGTATATAGCTGAACAAATACATGAA
TTAATAACAAAAGAGGAATGCTACAATACGGTATTCCATTATGACAGGAT
GATACCTCTGGGATGTCGCCTTATACATGCACATCGTACATGAATACAGA
GACATATACAGCTGAAGAAATGCATGGATTACTAACTACTTCCTCCGTTT
AAGGTCATAAAATGTTTTGAATTTGGTCAAAGTTAAACTGTTTTAGGTTT
GACAAAATTTATAGAAAAATATAGTAATATTTTCGACCAAGATAAATTTA
TTATAAAAATATATTTAATTATTAATTTAATAAAACTTATTTGGTAATGT
AATTATTACTATATTTGCCTATAAACTTAGTCAAACTTAAAACAGTCAAA
ACATCTTATAACCTGAAGCAGAGGGAGTAAAATATTTCCCAAAATATAAA
ATACACACATAAATACATGGTTTAATAATAAAAGGAATTTGCTAGATTTC
TCTAAGAATTTATATTTTTTTTTCTGTCACATGAATTACACATTTTGGTA
TTTGGTTAGCTTAAAAATTGCAATGTACGAACATGTGCAGTTGTATTTCA
TTTTTGAGTGTAATTTTGTTGTTGCACTATATGGTTTTACTTTATTTTTT
GTTTAAGCTTAAAAATATATACTCCAGTTCTATAAAAAAATATTTGTTTT
GATTTCTTTTTGACTGAATTGTTTTTCTATAATTAATAGTAGAGTGGATG
AGAATGATGAGAAACCTGAAAACCAGATAGTCCTGACTAGTAAAAAATAC
TCCTAAAATATAAAAAGAAGAATCTTTCTATGGATTGTTCATCATGGGCA
GGATGGACAACGAGTCATGGTTTTGATCACAGTGGAGCACGAATCACGAG
GCAGGATCAAATATATAATTGCCTCTCCTGCAAATCTGCAATCACATGGC
CGTGTACCCTCGTGAACTCAACCAAGTTAATACTTACATGCAACACTGCA
TTCGCACGTGAATTCTCAACCGTGTGCTTGTGCTCACATTCACACTCGTG
ATCGAATTCCTCTGCAAATTTCAGAAGATATATATATATTTTTAAAAAAA
TGTCTGCAGGTTCTCTATCTCTTTGGAAACAAGACATGCAGAGATCAGAT
CAGACACAGGTCCAGCAACTTGCCCTGAAGGTCCAATTTGTGACCACTGT
TTGGGCCTTGAAGGCCTCAACTACTCCTAATACAGTACTCTTGTCTTGCT
AATCTTGAGAGAGCCATAAATGAGGCATCTGAAGATCTTGTTCTGCAAGT
ATACTACCAACTGCAGCTCTACAAACAAGTCAAGAACAAATGGCTACTTG
TGTACTACTGATGGTTTCACTGAATTGTTGAACTGCCATACCTACCAATA
GGTAACTAGGAGTAAAATGACCATTTTATGAATTCATCATGACATGAATG
GAATTCAGTATACATGTCATACCATAACAAAAAGGCAAGAGGCCAAAAAA
ACTTTGATCTAAAGCTAAAGCTTAGCACTGATTATGGTAAACAAAATTCA
GTGCAAACAACTTTGCCAGAATTTTAGTGATGAAGAGAGAAGGACATGCC
AAAATGAGAGAATAAAGATGGCAATATGCTATGACTACAATAACAAGAGC
AACATATCATAACTCTATCCTAGTGGGCTTTTGTGATGTAAATAGTTGCT
AGCTGCCTCCTACACTTCACCTTGGCCGTTGGTTGCATCTTGCATGGCCA
CCTTTCAGAATGGGCATCACCTTTAATTAAGGTGTACCAACTTTACACAT
TTACACATTGAAAAATATTTTCTTAATTAGCTAAGATAAGATATCAGAAT
GGGGCTCAAAAGTTTTAGATTTGGCTAGGCTGGCTTGCACATGGCTGCAC
CCCTGTATCTTGCACACCATTGGCCAGCACACTATATAGGACACTAGGAA
TTCCATTATGTCCTTCCTTTTTGGACTTGGACACACTAGCAAGGTGTGCA
TCACTCTTGGGTCCTAAAGTTTTGTCCATTGATGATAATGAACTTCTAAA
CTAAATTTAAGTGCATGTTATTGTTTTGATCAAATATTAGGACATAGTCT
ATTTCTCACCACCAGTTTTTGGTTATGAAAGGTGCATGATGCATGCATGC
TTTTACAGGGCTAACAATGGTAAAATAACACAATGATTAAGGTAGAATGT
CACATCACAGTTAGCCTAATACATGCATGAGATCTAGATATATTCTTCAG
TGTAGAGCAGAGCATAGCATGTGCATTGCTTGCTTGTCATTTTGCTAAGA
CAGACCATGTACAAACACGGTGCCTTAACTCACAATTAGTGCCTAACATT
ATGTCTAGACGCAAGCTCTAATGTCTTATCTACAAAAAGATAAGTACTAC
ACACATATACCATTTGTGTGAAGCTAAATTAACAAAAAAATAGCTAGTAA
ATGCATGCAGAGCAAATCAGTTCACCACTAGTACCAAAAACGCCAGTAAA
ATCAAACAAACCAGAAACAAAGTACCCTTGAAAGGTCAAAAGCAGTCACT
TGCAAAAAGGCCAAAAGGGCATATGGATCATTAGCCTTTTCTTCTTTGTA
ATCACACATGTTGTAGGCTCCACACAAAAATAATAATACAACTCCAGTGC
TCTATCCATTCCACCAACCATGATCCAGCAGATGCTATTGCTGGGCCAGT
GTCACAGTGACCCTCTTTGCTCATGCAGATATTTAGGCCAACTCATAACT
GAATAAAAACTTGTTCATGTAAAATTTCCACAAACTTTTATCTTGCAAAC
ATTATGTGCTTGAAGTTTGAGAACTGCCATGCATACAAAAAGGTTTTGTT
CACTACATCTTACACTTGTTCACCAAAAAATAACATTTTCTGTTATAAAG
ATTGAAAATTTTGTGGACACGCATCATTATTAAGCAAAGTGGTGGCAAGA
ATGCTAGTGCTCTATCCAAGTATTATGGACCGTGAGATATGTGCTTTAAG
ATTCGTACCCAAAACCATTGGCACTACCAAGTAAAAAACTACTCATTCTA
TTCCAAAATAAAAACATTTCCAGAATAGTGATTATTCAAATATTTTTAAT
TTTAACTATTAATAGCAAAAAATTAAAAAGATCATTCATCTAAAATTGAT
GTTATTAGATTTACTATTAAATAAACTATCATAATATGTAACTTTCCATT
TAAAATATTTTATTGGTCAAAGTAGTATTTTAAAGATTGCATGGAAGATT
TATATTTTAGAAGAGAGAGAGAGTATAAACCATAGAAAAAAAATAGAGAC
AAGGACAGAACCCGAGACAAGCGCGACGCACAGTAGCGAGTGACACAGAC
AAGGACGCCATGGCGCGCACAGACATGACGAAGAGAGGCATCACATGCAC
GCATAACAACAAAACCGCGACAAAAGCAAAAGCGCCGCGCACGCCGCACG
CGCGCCGCGGCGTCCCGTGTCCGCGCCGCGCGCGCGCCACGGCGCCGGCG
ACGGCGACAATGCCGGCGACACAGTGTTAAGTGTGGAACGTACCTGCCCG
ATGAGCTCCCAGAGGGTGGCGTTGAACGACGCGGCGGTGCCGATGACCTG
CGGGAACGCGGTGGCGCCGGGGAACGCGCCGCCGAACCTCACCCCGGGCC
CCGTGTCGGACACGCCGTGGAGCGCCTCCGACCACCACTCGTACCCGGCG
ACGCCCAGCCGCGGCACGCCGGCGGCGTTGTTCACCAGCAGCCGCACCTT
CTCGGCGCGCGTCAGCCGCGCCACCAGGTCGCGCGCCCGCGCCCGCGCCG
GCAGCGACCGCCTGCAGAACGGCAGCGTCGCCGCCGGCCCGCCCGCCGCG
CACGCGAACGCCGACCGCGCCGCGACGGGGACGACGCCCCCGCCGGCCGC
CGCCCCGGCGAGCACCAGGAGCGGGAGGAGCAGGAGGCGCCGCATTGTCT
GCAACTGCAAGGTGTTTGTGGAAATGGAGATGGCGAAGGCAGCGTGCTTA
TATAAACCCAACCGCACAATCTCAGGGGTTCTGCAAGTTGCAACCACCCC
CCAGAGGAGAGGAGCAAGAAAATGGCTAATTTCTTTCTCTCTTTTTTTTA
TACTTTTTGTTTGCAAAGAAAAGTATATGCTTTTCAATTAAAAATTTACA
GCACGTTTTCAGTATTCCATAAATTATTTGGTTTGCAGAGAAAAGATTAA
TTAAAATTCAATCAATGTCTTGGGTGCCATGAGTTTCTTTCTTCAACTTT
GATCGTCTGTTTTATTTAATTGTTTTGAAAAAAATAAAAAACATAAGCCA
TGCATAAACTATATTCATGTTTCATAATCTAAATACAATAAAAACACTAG
TAGTAAAATTTTTTTAAATAAAACGGATGATCAAAGTTGGCACGGAAAAC
TTATGGCTACACTTATTTTGAGACGGAAAAAGTAGTAAATTGCAGTCACT
GCTGCTGGCTAGTCCTAGGGAAAACTTAAAAAAAAAAAATCGGTGGCTGA
CAGTTTGTGTGCTGCGTGCTGGTGGTGTTTTCATTCTCTTGTGCATGTGA
GCATGTAACTGTGTGTTTGTACAATGAGAGAAGTAATAAATCATTTTTTT
TCCTTTCTTTTTAGTAATGGTGTTTGTACTGAATGAAAGTTGGTGGTGAT
GGATATTTGTGATTTGTGCTTCAAAAGTCAGATAAAGAGTAAAGCGGTTT
CAAGGACAGGGCACGGCTACTTTGGAGCAGGTATTGACGTACTAGGCTCT
GTACTGTACTGGTGTAAAGACTGCTTTTAGAATTTACAAAGGTAATTACT
GCTAAGATTAACATCTGAACATAGTCATTAGCTTTAACTCCCAAAACAAG
TACCTTCAAATCTAGTAGAGATGAAAATAGAGGAACTTTCCCATATGAAA
AGCACCTAACAACTTTCCCTATCTCCTTTCTTCCTCTATCCCTTTTAACC
TGAATTTTTTTTGTTGGTTTATCTTGGACCGTCCAATCAAAAAGTCTATG
ATTTTATTCTAGAATAGAAGCAATGTTGAAACAGAGGGTTTAGTTCATTA
CCACACTAGACAACAAACAAGAATCTATAAGTTCCAATTAAGGCCTATAA
ATGTCTCTCAGTGATCACCATGTCATCTTGATCTTTTATTTGTATATGAG
AGCATGCTTTTAATCATAATCTGCTTTTTAGCCTCTGTTTGGTTCTGTTT
TGGATTTATGGTAGCAAAAGAGAGAGGGCCTTCTTGCCTTTAGCATCACA
TTTGTGTAAAGATGCATTCATGCCTTGGAAGGACCACCTTGCAGAATGGA
AGGATATTTCTCCACACATATGTCATCAGACTAATCCGTTCACAGTACTC
ATGCAACAACTCTGCCATAAGAACAACGTGGCCTCATTAGCACAAAGCTA
CATGTTTCATAAGCAGAAGCACAAGCTCAAATCCTACATCAATCAAAGAA
TGCGTTTCAAACAAGCCCAAAATGTTACTGAAAGCATCTTAACGATGTAC
TTTGCCAAGTTCCATTTCACACAATATATATTGACTCTTGCACTCACCGT
TAATCTTGTTGAGCAGTTGGTAATCCAATCTTTTTTATGGTCAGTTTTAG
CGAGCAACCAACTTGGAACGGCGTACTACGTATTTCGCCGGCAAGCAGTT
GTTCAGTACTTCAACGTACAGATCAAAATGTCATGATTTCACCTAACACC
TTTATACAAACCACAGTCCAGTGAATTACAAATATTTTTAAATGCAATTT
CATCAGGTTGTACAAAATGTTGAAGAAGTTCATTCTATCATTAATTAATA
TATTTAATGGCGGCGCTTATCATGCACCTGATTTGATCGCCAGCAAGAAG
AGGATTAGAACTGAGAATAACTTCGCTTGAAGAAATCGGACTAGTAGGTT
GATTTAACAAGCTTTACTAGAAGAACTAATGACGTATCAGAATTACTTAC
CGTTTAGACCAATGCAAAGGATACGAAAAGCTTCATCAAAATGGTTTCCT
TGTACGGAGGTATTGTTTGCAACTTTGCTGACATGGATTGATAAATGAGA
GCGAAATGAGTGTGTCACTGTCAAATCGGATTAGATGAGTAGTTCAGCTG
CAAAGGTTAAAAGCAAGAGGATAAATACGATTTCAGAATTCAGATAGCAC
CAAAAAGAGTAACCAAAGTTTGAGTGTTAATAGATCATCTGTGCACAAAA
CTTGACGTCTCTTGCAAGTCTGCTTGTGCTTATCCCTTTTCACTCTGTTT
AAAGCTTCTTTTCTTTTTGTGAATTCTTGAATGTTGATGAATGAAAGGTC
GAGCAAACACTTATTCTTATTCGCAACTAAATGCTTCCAAAGAAGACGCA
TCACTCTATTTTCCCTAATCCCTAGTGATATCTCCACTACACTATGCAAC
CTATTTCTGATGGCAAAAGTACTACTATATATCTAATGACAGGCAGAAAG
ACAACATGCTTATTAGTCCTTATTCTTTTCTTTTTCACTTTCATGATGTG
TGACCAATTGATGGTGAACTGTTAGTGGCTTTCAAAAGCATAGCATGTTA
TACATCACTCTGACACAACTAGGAGAAGGGAGAAAGTGTGATGTCCAGAT
GCTAATGGGACATGTACCATTTCACTTCAAGTTTTGGCTCCTGTAAATGG
TCCCTTCTACTATCCATTATCCCTTATGCCAATGCCACTATGGCACCACC
ATCCACTAGTAAGGACAGAAGTTAGCTCCAAGAGTTAGTGGTACAATGTA
TTTATGGAGTAGTGTTGTGATGTCAAAGCAAGAGAACTACCAGGGTACCC
ACTTCAGTAAGTCAGTATATCTGTATATGATCTTCCTCCTGAAAATGCTG
AGCAACTATTTGTCTGCAACAGTAGAAAAGCTATAGGTAGGTAGACTCAC
TGTGAATAGATATTTTTATGGGTTTAGTCATGTAAATTCTGCATATGTAG
CTCCCCAAATCTCTGCAGAAAATATGGAGATGATTCCACAATTCCACTTC
CCAAGGCTTCTAGTTGCGTTGTTGCCTCATGTGCATCCACAATTCTGCAT
CACTTCTGTTCATGGACATACGCACAAAGGCCAACTTGCAAGCGTGCATC
ACCCAACTGGAACCGAACTGGATGGCTTCAGCTCATGGAATTCAGCAGCT
GTTGATGTAGGGGTTGGTGCTGAGGCAGTGAGGCTATGCTGCAGAACATG
TGGTACTGACTGCATGTAGGACAGGATACTGTATATACTCATACAGTTGA
AGAAGTAATGGGAGCAGGAATGAGTGAATGGATGGATGATAGGAGTACCA
GACTGACAGTGTATCTGTTGGGCAAATTGAGTCATGGGCTCTATTGAGTC
TCTCTGATTGGATGCAGCACATCTTGACTGAATTTTGCATCAGCAATGAT
TGTGTGCAAGGCTCTTTCTCCTCCACCAGATGCTGCGAAATGCATGTATA
TCTTCAGGAACAGAAAGGAAAATCTTTTCCTCCATTATCCACCTTTGTTT
TTCTATTGAATTCATCATTCTACATTTAAACACTGAACAGATTAGCTTGT
GAGTCATCAGGATTGGTTCAAGACAGATGTAATGGCCAGTGCCTTAGCTT
TCCTCATAGCTGTCCCATTAATTCTTCAAATCACCCGTGATTTTGATGCC
TTCATATGCTCTGCAGGGGATGTTAACCAGTGCTCTTCTTAGATACTTGA
ACCTTCCTAATTTTTCCCACTGTATTCTGTTCTACTAGTAATCCCTTCCC
TATACAGGATTCATAGCTCGAGTTCTTGCCTCCAAACGATTTCTGTACAC
AACTGCGGGTACAATTGTAGTAAGCTTTGAAGGCCAACAGAGATTAATTG
CATATTGAGTTGCTGATGGAGGTGTAATAGGGCTCTTGTATTGTATACTG
ATGAAGAGTGGTGTGGCTTTGTTAGAAGTTCTAATTCTACTTCCAGTTTC
AGATACTTATCTCTTATCAGCGTTTCACCTGATGGAACTTGATCATTATG
TTCAGAAATGTTCAATTCTGATGCTTTAAAGTTCACTCCCCAAATCTTTA
ACCCTCCAATGGCATACGAAATTATAATTGAGTTCACTATTCATTTTGGT
ACTCTTCAGTATTCAGTATTTTCGTTCAATGCTCTACTTTCATCTCAACT
GCTTTGGTCATGACCAACGCAGCACAAAACAAACAATGGTTTCTGGCAAT
ATGATGAACATAAGAAGAAGTATAGGTTAGCAAGATGGAGTGTACTGTGC
AAACGAAAGGAATGCGGTGGCTTGGATATACAAAATCTAGAGATACAAAA
CAAATGCTTGTTTAGCAAATGGTTGTACAAACTCATCAATGAAAAAGGGG
TTTGGCAAGATATTCTTAGGAATAAATACTTGACTAAGAAAACCATCGCA
CAAGTTGAGAACGTCTTGGAGGTTCACATTATTTAGTACTATTCCATATT
TCCAGGACGTTGATTGTTAAACCGTTGTTTAATTATTTATGTGTGAAATA
TGGAATAGTAGCAGATAATGCGACTTCGTACATAAATAACTAAACACCTA
ATGACCTATGATTGAAATATGGCCTAACAAATCATTCATGTTGCCTTTTT
GGTCTCCAAGCTCCCCACATTTCAATCACTAGCAGTTGGCAATTTGGGGA
TGGAGAATTACGTAGCTTGGCTGGGGGGCTAGATGTGGGCTTGTGGCCTA
TTTTTTAAGTAAGTTGAAAGCATGTGGCCTATTTTCCTGTCTGCTTGGCC
CAACTGCGTTTGACAACCCAATTGGACAGTCTTTTCAATCTCCAGCCATC
TAGAGACTTTCAGCACCCCTATCCTATCATCCATGGCGGAAAATTTGAAG
GGGCGACTCGGGGGGGGGGGGGGGGGGGGATCCATGGGTCCGGGGAGGGT
AAGGGGGACTCAAGGTCCCCATGCACCCACTTTGAATTCTCAATTGCTTG
CAAGCTCCTAATTAAATCACAGGAGTTCACCCAGGTGCTCTAGGACATCA
CTTGCGACCTGACATTGCCCCACACCAAGTCCGTCCGGTGTGCCGCCTGT
GGCCACGGCGAAGCTGTCTTCTTCCAGGTCAGGATTATCGATCAGAAACA
AACCAACTAGTTTGTTCAGAGTTTAAACTTACATAGCAACTACTAAAATG
CTTTTGTTGTTGCAGGCCACAGCGAAGGGCGAGGAAGGCATGATGCTCCT
CTTTGTGTGCTGCAACCCCAGCTGCGGTCATAGATGGAGGGAGTGGCATG
TGATGCTACAAGCAAAAAAGACTAGTTCTTTTATGTATACAAATTGAAGT
GCTACCTCTATTTTTTTAAACAGATGACACTGTTATTTTTTGGAATAACG
TTTGACCATTCGTCTTATTAAAAAAATCACTGTAAATATGCTAAAGTATA
ATTCATATACTCATAGTTTCTTTAATGATAAAACAAGTCACAACAAACTA
GCATATGATAAAACAAGTCACAACAATAAGTCATATAATCATAGTTTCTT
TAATGATAAATGACATCACTGTGACATGAGTAGCACCCCAAGGTTCTGAG
TTTAAATCTCCATAGAAACGAATTTCAAATTGGGTTATTTGAGAGCTAAA
TTCCCTGTTTGATATGTTATGTTCCTAATTTTAAAAAAAAGCCGCATATA
TCCAGTTGAATATAGAGGCCGGGTAAAAAAATACCCTTCTCTTAAGAAAA
TCTAAAAAAATAACAAGAAAATGACATCACTTGAATACATGTACAACTTG
TGTTGGTCGGGAAAAGGAGCCACTGATTATAACGATCGATCGAGCTGTCG
TGATGCCCCTTTCGATCCAGCTAAATCCAGATTTTTTTTTTCAATGTTGC
TCCAAGACTAGCATTTTTGTGTAATTCCTTTTCTAAAATCTATAGTTCTT
TCGTAACTTCATTACCAAATATACAGTTTTGTGGTACAATGCTTTAAATT
TAAATTTGTAGTTCCGTGATAAATTTCATGCTAATTTGTAGTTTTGTGAT
ACACATTCTTAAATATGTAGTTCCGTGATAGTTTGGTCAAAGTATGTGTA
GTTTTGTGAAATTTACTCTTCTAAAATCCATAAAGGCATCTATAGTATAT
GAGAAAAATAGTTACTTAATTAAAGTTTAGAAAAACAAAAAATATATATG
CTAAATATTCTAAAAAAGAAGCACACATGGTATAAATGAGATATAGTTTT
ATGGGAACCAACTCAATTGTTCCGTCACAATATTTTGCCATAAATTTTAA
ACCACATGGTTTTAACTAATTTTAGTTTATGATTTATATGCAGCAAGGAT
TATTAGAAGAAAATCACAGCCAATGTTCGAGACAAACCCAAACAAATTAT
TGACAAAAACAAATCAGATTTAGAATAGAGTAAAAAATATTTCAATGAAA
ATTCAGGAACACCAATAAAATTTCAAACACATTAAATAAGGTAGCCCATG
CATGCCAAAAGTCAACACAGCCATGCCAAAACACATTAAATGAGACATGC
TATTTTTTTAGTAAGGTGAATGGTGAAACGTCATGTCAAAAGTTAATGGT
ATCATCTATTAAAAAAGATTGAGTGAATAATTTTTTTGCATTATGTAATG
AACTGATCGTTGTTCACTTATTCAAGTTGAGGGATGGCAAACGAGTAATA
TATGATCGCTGTTCATTATCTGGTCTCTACTAGCTAGCGAGCTTGTATTA
GCAATAGTTTTTTCCCCTTAAATTCTACCACACACACACAGTCTTGAAAA
CTTTACACATGTATCACCTCAAGGTTCCTTGCATTGGGATATTTAACTTT
GGAACACTTTTAAGATGTGGCAATCAATTATTTGCCACGCGCTGTCTATG
ACATATGGGTCCTCATGTGTTTATGACATGTGGGTCCAGTGACAAATCAA
TTATCACCATCCGTAAGAGTAGCAAATAATTAATTAATCCTCTTGCATCG
GTACATATAATATCTGAAGCAATGCAATGCTTTCTCTGGAGTACATTCCA
TATACCTGCCTTGTATACAGAAAACCATGCATGTTGGACTCCACCAAGTA
AAGCATAATTGATTTGATTGCTATGTGAATTGTGAAGGCAGAAGAAAAGG
GTGCACGAATGGCATATAGTATGGGGTGACCCGACGGCTCAGTCGGTGGG
CTTGCATTCGAAGAAGAACAAAGTGGAAGGAGAATAGAAGAAAAGAATAA
TAAAAGGAAAAGAGAAAGGAGAAAGTGTGTATCCTTCTGTCCCCGGGTGG
AGTGTTGGGGCTTGTTTGGATGGATTCCAAAATTGATTTTATCAAAAATT
TTGGTAGTAGTACTAATAAATTTGATCAATATTTATTCGGTTAATTTGCT
AGCAAAACTTCAGTAGCATCGCTTCATCTGATGGCGAAAATTTGGCGATG
CACATTAGCTGTGACTTTATACAATGTTCTTTTTTGGCTTATTAGAGAGA
GCTACTTCCTTGTTTATCATGAGCACACTTCCTAAAATATTGAAAAGGTA
TTCTTTTTTTTTTTGCAAAAACTTCTTATATAGAAATTTCTTTAGAAAAT
TAAATATTGAAATGAGCCAGCCTCTATATCAAACCAAATCTTAGCAACTC
TACTAAAATCATGATCTAAAATTAAAAATTAAGTGGTCAAACAAGCAAGT
GCAATTCTAAAGATGTTTAGATTGAATGAGAGCGATAAAGATGTAATTCT
AAACTGGATTAGGATGTTGTAATCTTTTTTGTTTCTTTTTTTACTTTATT
ATTAATATATTTTTTACAGCGGAGGCCTCCCCTGCCGTGTTCCTTAAAAA
TAAAAGCAAGTGCAATAGTAGCACCATATTATAGGAAAGAAAAAAAAAGA
TAAAAAGTGGTCCTGTGGTTGTCTGGTCTTCTGAATGTTCAACTATGCAA
GCAAGGGGCTATGTGTTCAGCTATATATGCGATAAAAGCAAGGGTTATAT
ACCACCTTCCCTAAACAGTTCCTCCATTGTTGCGTTCCGGAACGCGTCAT
CCTACTACATTTCTATCAGCTGTGGGTAAGCTCAAAACATATAGTTGAAC
TTGTTTCTTTTACCCTCTTAAAGTTAAGTTAATTAATTTGCAAATGCTCA
TCTTGACCACAGGTACAGGAAGTTTCTCAAGGATTAATTGTGTTCATTTC
TGTTTGCCCTCTGAATGATCGATGAGATCCTCAATGTAGCAGTGAAAAAT
CGTTCATCTAAGTAAACCCATATATATCTGCTATAGGTTCTCCTTGCAGC
ATTGCTGCTCTCTCTGATGGGTGAAAGTCAACAGATGTATCTATAATCTA
TATATGTTTCAGGTACTACGTACCCATCAATTCTTCTAGCTAGTTAATCA
CCTTAATTTTGAACCATTTTGTTACTGCATTGATCTATATAACGAGCATA
CACTTCATTTTGTCTTTTCTCCCCACTTCTTTTGCAGTTGTAGCACGCAT
GCTATCTGCTGTTTTCTCTTAACGACCTTCTGATATCTATTCTATACTCT
GGCTTATACATTCAGTTACTTTTGATCTCTAATTCCACATTAATCTCAGT
GTCTGTTGAGATCTTAAGTAGATGGGTTGGTCATCGGAGCAAACTGCTTC
TGCGAGATGATCTCAAATATATGTACTATTGATCCTTATTGTCAACTTAA
TTGAATTTTTGTCCATTTTTCAGATCGTGTGATTCTCATAAGAAATTTAC
TTGGAAATTTTGGTGCATCACCATCAAGAGTTTCTCTATGGCAACCATAC
TGGATTCTTTGATTGGATCATGCGTAAACAAGTTGCAAGGGATCATTACA
GAGGAAGCAATACTAATTTTAGGTGTAGAAGAAGAACTCAGAAAACTGCA
GGAAAGAATGAAACAAATACAGTGCTTTATCAGTGATGCTGAGCGAAGGG
GCATGGAAGACTCAGCAGTACACAATTGGGTTTCTTGGCTAAAAGATGCT
ATGTATGATGCTGATGACATTATCGATTTGGCTAGCTTTGAAGGAAGCAA
GCTATTAAATGGCCATTCTTCTTCACCAAGAAAATCATTTGCATGCAGTG
GGCTTTCATTTCTCTCTTGCTTTTCCAATATCCGGGTTCGCCATAAGATT
GGTGATAAAATTAGAAGCCTGAACCAAAAATTAGAGGAAATAGCAAAGGA
TAAAATATTTGCAACACTTGAGAATACAAAGTCATCTCATAAAGTTTCAA
CATCAGAATTGAGAAAAAGTTCTCAAATTGTTGAGCCCAACCTTGTCGGG
AAAGAGATATTACATGCTTGTAGAAAATTGGTGAGCCAGGTGCTTACACA
CAAGGAAAAGAAGGCTTACAAGCTTGCTATTATTGGAACAGGGGGAATCG
GAAAGACAACACTTGCTCAGAAAGTATTCAATGATCAGAAATTAAAACGA
AGCTTCGACAAACATGAATGGATCTGTGTTTCTCAGGACTACTCCCCAGC
CTCTACTTTGGGACAACTACTTAGAACCATCGACGTTCAATACAAACAAG
AAGAATCAGTTGGCGAGCTACAAAGCAAGATTGAATCAGCTATTAAAGAT
AAGAGTTATTTTCTTGTGTTGGATGATGTATGGCAGTCTGATGTATGGAC
CAATCTGCTACGAACTCCACTGTATGCTGCAACCTCAGGAATAATTTTGA
TAACTACTCGGAAAGATACTGTCGCTAGAGAAATTGGGGTTGAGGAACCA
CATCGTGTCGACCTAATGTCACCAGCTGTTGGCTGGGAGCTACTCTGGAA
GAGCATTAACATTGAGGACGATAAAGAAGTGCAAAATCTCCGAGACATAG
GGATTGAGATTGTTCAGAAATGTGGTGGGCTACCTCTTGCAATCAAGGTC
ATTGCTAGAGTTTTGGCAAGCAAAGATAAAACAGAGAATGAATGGAAAAA
GATTTTAGCTAATAACGTTTGGTCCATGGCTAAACTTCCTAAGGAAATAA
CAGGTGCTCTATATCTAAGCTATGATGACTTACCACAACATTTAAAGCAA
TGTTTTCTTTATTGTATTGTATATCCTGAAGACTGGACCATTCACCGTGA
TTACCTCATCAGGATGTGGGTTGCCGAAGGCTTTGTAGAAGTGCGCAAAG
ATCAACTACTAGAAGATACGGGAGAAGAATACTACTATGAGCTTATAAGT
AGGAATCTCCTCCAACCAGTTGTCGGATCTTTTGATCAGAGGGAATGCAA
AATGCATGATCTCTTAAGGCAACTTGCTTGTTATATATCAAGAGAAGAAT
GTTATATTGGAGATCCAACATCAATGGTGGATAATAACATGCGTAAACTG
CGACGCATTTTAGTTATCACCGAGAAAGATATGGTTGTCATACCTAGCAT
GGGTAAGGAGGAGATTAAGCTGAGAACTTTTAGAACCCAACAAAATCCAC
TGGGAATTGAGAAGACATTTTTCATGAGATTTATGTATCTTCGTGTTTTG
GATTTGACTGACTTACTTGTGGAAAAAATACCAGATTGTCTTGGAAATTT
AATTCATCTACGTTTACTTGATCTTGATGGAACCCTCATATCCAGTGTTC
CAGAGTCTATTGGTGCTCTAAAAAATCTCCAGATGTTACACTTACAGAGG
TGTAAATCTTTGCACAGTTTGCCTAGTGCAATCACTCGGTTATGCAATTT
AAGGCGGCTTGGTATTGATTTTACACCAATAAATAAGGTTCCAAGAGGGA
TAGGAAGACTGCAATTCCTCAATGATTTAGAAGGATTTCCTGTTGGTGGT
GGAAGTGACAATACTAAAATGCAAGACGGATGGAACTTGCAGGAGTTAGC
TCATCTTTCACAGTTGCGCCGGCTTGACTTAAACAAATTGGAAAGAGCAA
CTCCTAGGAGCAGTACAGATGCATTGTTGCTAACTGACAAAAAACATCTG
AAAAAACTAAATCTATGCTGCACTGCACCGACTGATGAAGCATATTCAGA
GGAAGGCATTGGCAATGTTGAGATGATCTTTGAGCAGTTAACTCCTCCAC
GCAATTTAGAAGATCTTATGATTGTATCATTCTTTGGGCAAAGGTTCCCC
ACCTGGCTTGGTACTGCCCATTTGTCTTCAGTAAAATACGTGATCCTCAC
AGATTGCCAATCCTGCATGCACCTTCCACCAATAGGGCAGCTACCAAACT
TGAAATACCTGAGAATTGAGGGAGCAAGTGCAATCACCAAGATTGGACCC
GAATTCGTTGGCTGCTGGGAGGGTAATCTCAGATCCACAGAGGCAGTTGC
TTTCCCCAAGCTCGAAATGTTGATCATCAAGGATATGCCCAACTGGGAGG
AGTGGTCCTTTGTTGAAGAAGAAGAGGTGCAGGAGGAGGAAGCAGCTGCA
GCAGCCCAGGAAGGGGGAGAGGATGGAACTGCTGCTTCGAAGCAAAAGGG
GGAGGAAGCCCCGTCTCCAACTCCAAGGTCGTCGTGGCTGCTGCCTTGTT
TGAATGAGTTGGAACTTATGGGCTGCCCCAAGCTGAGGGGTCTCCCACCA
CAGCTTGGACAGCAGGCCACCAACTTGAAGGAGCTCTTTATAAGAGAGGC
AAAATGCTTGAAGACGGTGGAGGACCTCCCATTCCTCTCTGGTTTCCTTC
AAGTTGAAGGATGTGAAGGACTGGAGAGGGTCTCCAACCTTCCCCAAGTG
AGAGAGCTGTTTGTAAATGAATGCCCGAATTTGAGGCATGTTGAGATGTT
GGGCAGTTTGGAGCAGCTATGGCTGGACGAGGATATGCAGGAGATCTCTC
AGCTGTGGGTCCCTGGGCTTCAGGAGCAGCACCGCCAGCTCCATGGAGAT
GAGCATGAGCTGGAGGTCATCGAGTGGCTCTGAGACTCAATTAATTTAGA
TGGCACAAGGTATGTACACTAATTGCTTGGGATTTTTCAACTGGAATAAA
CTAATCATTGGGTTGTACATTCATCCTGCCCCTCTGCTCTTCAGTTGTAT
GCAGCTAATCTAGCGTTTGATAGTTTCCTTAGTTGTTCATGTTGTGTGCA
TTGACTGATTGTTTAATGACCTATATGATTTTGTTTTTTTTTTCATTAGT
GCTGCATGTAACCATTTCAGTGTGGTCAAGATTTTCATAAAATGATGGAT
ATCCATCCAAGGACTTGAGGTAGTTAGGGAGAATCATTTTTTCACCTTTG
GTACACAAACTGCATAAGTAAAGGAGATATATGGGCCAAGAAATAAATAT
CATTTAGTTCAGATGCAGAACAGATTACTTGCATTTAGCCCTCAATGACC
CAAGTGTGTTTTGTATCGAGATTATGCATGTACATAGGAGACATTGAAGG
GAGCACATATTATCTTCTAAAAACAAGTAGAGACGTCAATTTTTCATGAA
ATATTTCAACTGTGAAATATATTAGGCCTATAGAACGGTCATTTTAGACT
TGCAAGCGATACAACGCCCAATTCTACAGATTTTCGGCCTGCAGCCTGTT
GGCAGCAGGACATTGAACACAAAAGGGGCAGCACCCAACATCTGCTCCTA
GGCCACTAAGGTTTGTTTGGAAAATAAAAGCTGCCTAAATGCCTTTGTAT
TTGTTCCAATTGATTAATATTTTAGTTATATCCCTAACAAATAAAATAAG
CAGGGTACATTGCCCTGCCTACATGCTTATGTGTAGTTCATATGTGGCTT
TTTCTTAGACTATTTTTTTTCTTGATGTCTGGTAGGTTTAACTCCAGAAA
ACATGATTGTTGCAAAAACTGATCACACTTGTATTTTATTTTCCTTAACT
AAGTTATTGAAGTACCAAATTGCTTATATATAGCAATGCTTAATTTGTGT
GTGCTTGTTTATTTTGTAGGTTGCTAATCTCGAAGATTTGGGCAGTGCAG
GCACTTTCTTATTTATTTATTGTTATCTTTACCTAGTTACCGATCTATGG
AAGATTTAAGAAATCCAAAAAAAAGAAAGAAAAAGAAAAATCCAAAAAAA
AGGGAAAACTAAGCAAAAAAAAAAGAAAAAAAACAGGGGCATTTGCTTTA
CCTCATGAAATGTATTTCATTTTTTTTTATGATTTGTGTGTGTTTCTTCT
TCTTCTTCTTCTTCTTCTTCTTCTTGTAGCTGTGTAGGTAACTTCGCCTA
TGTCACTTGAGGTGTGATTTTAATGACATAGCTGGTCCCAAGCCCGGAAA
AGGAGGAGGGGATAATCTTGTATATATACTTGTCTAGTGAAACGATGCTG
TGCTGCTAGGTGGATCATTGAAAATTTTCTTGAAATTTGCTGCATTCTTG
TCAAGTTATTTGTATATTCAATTATTAGAGGCACATCCAATCTGCTGCTC
GCCTGCTCTATTGGACAAATTTGATTCTAAACTATTTTAGCTCAACCTCA
TTACAATCCAGTTTTCAAGTAAAAGCAATTGAACACATGCACCAATTCAT
TCTCCTCCCAGTCCCCTGTTTGAGAGTTGAGAATTGAGATACTGAGATAT
TTTCATTAGTGATTTCTACTGCACTGTGCAACCTCATTACAATCACAGGC
AGAAAGATGATATGTCTATTAGTACTCGTTATTCTTTATTTTTTCACTTT
CATGATGTGTGACCAACTGATGGTGAACTAATTCCTTCTACTTTCACTTT
TCACTTAGTGGCTTTCAAAAGCATAGCCCAGATGCTATTGGGACATGTTA
CATGTACCGTTTCACTTCAATTCTTGGTTCGTGTAAATGGTCCCTTCTCC
TATGCCACTATGGCACCATCCACTAGTAAGGACAGAAGTTAGCTCCAAGA
AAACTACAAGTGGTACTATGTATTTATGGAGCAGTGTTGTAATGTCAAAG
CAAGAAAACTACTAGGGTGCCACTTCTGTAAATCAGTATTGATCTTCCTA
CTGAAAATGCTGAACAACTATTTGTCTGCAACAGCGAAAGAAGCAAGGTA
GGTACTTGGGTAGTGTTGTCCTATGTCAATGCAAGTTAATAATTTTATGC
TTAAGACCGATTCCCCCGCGTCGCTCTCGCGCGGGCGGCTCGGGGGGCGA
AAAAACCCTAGCCGCCAGCACCTCCACTTCCTCTCCGTTGCCTCGCCGTC
GCCGGAGCTCGCCGGCGGCAAAGCCGGCGGCAAGCAGGGAAGGCGGCGGC
GAGGCTCTCCCTCTTCTTGGCGTATCCCACCCCGGCGCGACGTGGACAGG
GCGCAGCCGACGAAGACCCTCACCGCGGCCAGAGGTGTGACGGTGGGATG
GTGTGGGGAGGCGGTCGCCAAGGCTGGATCTGGCCACCCCGCGCACGGAT
CTAGCGCGGTGGCGCGCGGCGGCTAGGGGGCGGCGGCGGCGGCTGGGAGC
GGCGACGGCGCGGCAGCCCAGGCGTGGCGGCCGCGGCTCGACGGCTGGGA
GCGGCAGCGGCAGCTCGGCGGCGGCGCGGGGCGGCCTGCGGCTCGGCGCG
GCTGCCCGAGCGGCGGCGGCACGGCAGCCCGCAGCTCGGCGCGGCAGCCC
GTGCAACGGCAGGGCGACAGCCCAGGGCGGCCGCATGCCCCCATGGCGGC
CCTGCAAGTCCTCGCTTCCGGGGTGCCGCCGCGGTGCCCTTCGCGATCAG
GTGGGCGGCAAGGCGCGGTAGTTGGACGACGGAGGCGTTGACGGGTTGCG
CCAGAGCCAGAGTAGCAGTAGCGTCACCGGTGTCGGTGCAAGCCTAGATG
GCAGTGTAAAGGGAGCTGGTGGCAGTGGGTCGTCTTCCTCGTTGCCGGTC
GGCACCCTCGCCCTTCCTGGAGCTCCTCCCCTTCTTTGCGGGGAGTTTCT
AGGTTGGATTGAGGCGGCAGCTCGTAAGCGGGGGAAGCTCAGGCTGCCGA
AGCAATGCCACCTAGTCCTGGGTTCTCCTTCGGCCAAAACTGGCGAGGCG
GCCGGTGGGTGGTGGAACGGAGGCGTCCTAGGCTAGCTCTCAGGGGTGGT
GGTTCGATGAAGTCAGTCGACGTAGGGGCGTCGGTGCGGTGTGGTGGATG
CTGCGTGCTGCCATCTGTCTGTGTGGGGGTTCTAAGTTGGTGGACGGCGA
TCCGCAGTCAAGGGTGTAGGGTATCAAGCGAAAGCCTAGTCCGGTGGTTC
ACCGGGCTGGCAGTGGCTACGTCTTCGGGCGTCGTAACCTCCTTGGGGCG
TTGTCGAGGGTTACCCTCTCCTTTGCTCGACGAGCTTCTCTGAGTGAAAA
CCACATCTTTTTTAGATGGGCGATGGCGGTATCCTTGGATGTCGTGAGCA
CCGTGGTGGCATTGTTTTCGGAGCCTCGTCTGTGTGGTGTTGCCGTAGGC
CTAGCGGCGTTCGGCCACGCTTAGCGGGGGTCGTTTGGTGCTAGGCTTCA
CCCTAGCGGTTTGTGCTTGGGTGGTAGCGTGTGGTGTATGGCAATGCACC
TTGGTGCATTTTGATGTTTTTTCTTGTAACTTTTACTCCTTCTTAATATA
CTCGGTTGGCCTCCTTCAGCCTTCCCGGCGAAAAAAATAATTTTATGCTT
CAATCCTGTAAATTTTGCACCCAAACTGCAGAAAACATGGAGATGATTCC
ACAATTCCACTTCCCAAGGTTCCTAGTAGCAGTGTGTTGCCTCATGTCAT
CATGTATGAATCCACCGTTCTGCATTACTTCTGTCCATGGCCATAAGCAC
AAAAAGGCCACTTGCAAGCATGCACCACTCAAGTGGAACCAAACTGGATG
GCTTCAGCTCATGGAATTCAGCAGCTGTAGATGTAGGTTTGAAGCTGAGG
CTACACTGCACAACATGTGGTACTGACTGCATGTAGAACAGGATACTGTA
TATGCTCAAACAGTTGGTGAAGTAATGGGAGCAGGAATGAATGGAGGGAT
GATAGGAGTACCAGACTGACAGTGTATCTGTTAGGCAAATTGAGTCATGG
ACTATATTGAGTCTCTCTGATTAGATACAGCACATCTTGACTGAATTTTG
CATCTGTAATGATTGTCTGCAAGGCTTTTTCTCCCCCACCATGCTGCGAA
ATGCATGTATATCTTCAGAAACAGAAAACAAAATCTTTCCCTCCGTTATC
CACCTTTGTTTTTTTATTGAATTCATCATTCTACATTTAAACACTGAACA
GAACAACTTGTGAGTCATCAGAATTGGTTCAGGACAGATGTGATGACCAG
TGCCTTAGCTTTCCTCATAGCTGTCCCACTAAATTCTTCAATTTAACCGT
AATTTTGATGCCTTCATATGGTCTGCAGGGGATGTTAACCAGTGCTCTTC
TTCGATACTTGAACCTTCCTAATTTTTCACACTGTATTCTGTTCTACTAG
CAATGCCTTCCCTGATTCATAGCTCGAGTTGTTGTCTCAAACTGATTTCT
ATACAGTGTACACATAATTCTAGGTAAAATTATAAGGGCCATCAGAGATT
AATAGCAGTTGAGAGTAGCTGATGGAGGTGTAATATGGCTCTTGTATTGT
ATCTGAAGAGCAGTGTGGCTTGTCAGAAGTTCTAATTGCACTTCCAGTTT
CACTCACTTATCTCTTATCAACGTTTTACCTGATGGCATTTGATCACTAC
AGTATGTTCATAGACGTTCAATTCTGACGCTTAAAACTTCACTCCCCAAA
TCTTCAACCTCTCATGGACTATTAAATTGGAATCTAGCTTAGTGTTCATT
CTTGTACTCTTCACTTATTCAGTATTTCAGTTCACTAGTTCAGTGCTCTA
GTTTCATCTCAACCATTTCGATTTTCGGGTACAAATTATTCTTCCCATGC
ATGACTGGCGCATAAAACAATCAACGGTGTTTGGCGAATTTCATCTAACC
TGAGCGACGAGAAGCGAAGGAACGGCGACGACTTGGGGTAGGTTCTTCGA
GTCTTCTGCGGGCTTAGGGTCTTTCCATCTCCTCTTTCAGATCGAACAAG
TTCAGCGGGTACCAAGTGCGAATTTGCAGAGGCATCCCAATCGATAGAGG
ATGAGTTCGTCAGTCTGTTCCAATTTGTTTGTCTGTAGCATTCACAGATT
CAGATCAGATAATATCTTCAAGGTACCACAGTACCTGGTGCAAACCTGAG
AAATTTTTTTGGGAATACGCAAGGAGCGCATTTTTTCCATTAAGAGAAAT
ATGAGTTATTTACAATGAAATGAACAACAGCAGGGGACTGAGACAGGATA
CAAAGCACAAAATCAAAGGCCTATGTCTCGCGGTCTGTTTTGGCTACCGA
AATCTCTTCTGAAGATCAGAGCAGGGACGGCTGAGTTCGCTTGACGCCAG
AGTGTCGCCTCTGCCGCCATTCCCTTCAAGATGTCCACCCAGCAAACCTG
AAAAATTTGCAGAGGGATCGTAAAGTCCAAACTGGAAGAAAGGTTTCCAA
GAAGACTGAGTTGTTAAATGTTCAGTTTGTGCTTGTTTGTTTGTCTGTAG
CATTCAAAAATTCAGATTATGTCCTGAGCTTGACTTAAAATGTACTAACG
TAGTGTTCTCCTTTGCAATGGATTGGGCTAGCACTATTTGGGGATTGAGA
AGCACTCTACAAATATACTTTACTGAACTTGACGATCCCATGTCAGACGC
TTGCCGATGTTTTGTAAGCTATGGTGTTCTGCACATAACTTATTTATTCA
GATGACAGAATTCAGTTTTATACTCTGTCCCATTTATGGTGTATTTAACT
GAGTCTTAATAAAGCTTCCATTATCTAAAAAAATACTCTGTCCCATTTTA
AGTGCAGTTGTGGATTTCCGTGTACAATGTTTGACCATCTGTCTTATTTG
AAAAATTTAAAAATAATTCACTCATAAAGTACTATTCATGTTTTGTCATC
TAATAATAATAAAAACACTACTCATAAAAAAATTCAAATAAGACGGACAC
ACAAATCCACAACTGCACTTAAAATAAGATGGAGGTAGTACTGAATGCAG
GATGCTACGGAAACAAGGATTAACATGGTTTATGAGAACAAAATTTCGAA
GAAACCGTCTACACTGATCAATAAAATTTTCTCTTTGTATATCCCGAAAT
GGAGATCACTGCCCAGCAGCTCAAGGAGTGCTACAGCCGGACAGCCAGAA
CATGAGGAGCTGTGGTGCCGCCCCTTAGTAAAGTTTGTAGTTCTAAACTT
GATTTGACCTTTTCAGAACGGGTATATAAGGTTATATTCAGTTTAAAAAT
GATTCAGTTTTCAGAATGTTCTATAGTCGACCTGTAACTCGTTTTTTTAG
GAAAGGTCAAACTTTAACTGAAATCTTAGAAAGGGAATCGTCATGTGGTT
TCTGGCCGATGTTAGTGAACGGTCAACTTCTGAACCAGCACATAAGATTC
CAGTAATCAGTCTAGGGACAAGGATGCAATAGTAACGTATACGAGTCTAC
CTTAATTTTCTATATCTGCAGCTATCGTGTGAGGACAATAAGCCATTGTC
TCGTCACAACCAGAAAGTAACATAAGCATACTTATATTCTTATGCTAGAA
AAGAAACAAGAGGATCGAGGCACATGGTACTATAGTAGCAGCAGAAACTC
ATCGCTGCTGCAAGCTTTTTTTTTTTTTTGAACAAACCGGCGAGCTGCCA
ATTTCATTGAATAGAGAAGGAGCATCGCTGCTGCAAGCTCAATTCATGGC
TTCATACAAGGTATAATAAGTTGCTCCCTTTGTCTGGTATTGCTACTTTA
CTTCTCTGTGTTGTGTAATTTTTGTTTCCGTAAGTTCTCCACCGGCTTCC
CTCAATTTACCACTGGTCTCAGTGCTAGCTTTGCCCTGATCCATCCATGG
CGGGCTTGCCGGCAGAAGCAACTGCAACAAAGGTGGCGATGCTCGCTGTA
CTCAGGCCAGCGTCTCCACCACCTTCAGTCTCATAGAATTTGTTCTGCTT
CTAATTCTTACACTCCAATTGTTGCTTTGTTTCTGCTACCGTTTTATGCC
AAACTGAAGTGAACATGTGAGTATTGTTTGCTGTTAATTAGTTAGTCTTA
TTCTCACCAGTCCTATATACAATTATGTAATTGTAAAAGATGCACCATTC
TTTAGTTGTAGTCCCATTTTAAGAGTAGATACACTACACTACACAGAAAA
AAAAAACATACTTCTATGAATACCTCACATGATAAGAATGTAGTAATACT
TTTTAGTGTTGGTTATGTACCTCATACTGTGCATGATTTGTCCCTAGAAC
TTTAGTTTAAGTATGATAAGCTAATTATTGTATTAATATAAATGGCAATT
CAGTAGTTATACCCATGGATGTCTATTTTATCAATACAAAAGTTTTATTG
AACATTATATATTTTTCAGATCATGCTAACAGATATCGTGCATTCCTTGC
CAACCTACAATGCTGTCACTTTCTGAAACGTTAAAAGTGGATCTCCCTTG
CTGATTTTTCCTATGGCAACCATATTAGATTCTTTGGTTGGATCATGTGC
CAATAAGTTGAAAGAGATTATTACTGAAGAGGTGATACTTATTCTAGGGA
TACAAGAAGAGCTCGCAGAGTTGCAGCGGAAGACTGAACTCATACATTGT
TGTATTAGTGATGCTGAGGCAAGGAGGATGGAAGAGTCAGCAGTTGACAA
TTGGCTTGGTCAGCTAAGAGAAGTTCTATATGATGTTGATGATATTATTG
ACTTGGCTAGATTTAAGGGAAGCATTCTACTAACTGATCATCCTTCATCG
TCATCAAGGAAGTCAATTGCTTGCACTGGCCTGTCAATTTCCACTTGCTT
TTCTAATGTTCAAGCACGTCATGAGGTTGCTGTGAAGATTAGAAGTCTCA
ACAGGAAGATAGAAAACATTTCGAAGGACAGAGTATTTTTGACACTCAAG
AGTACGGTTCCTACTGGAAGCAGTTCAGTATTGAGAGTGAGAAAAAGTTC
CCACCTACTTGAGCCCAACATTGTTGGCAAGGAGATCATACATGCCTGCA
GAAAAATGGTAGATTTAGTGCTTGAACATAAGGGGAGAAAACTTTATAAG
CTTGCAATTGTTGGGACTGGGGGAGTTGGTAAGACAACATTAGCTCAGAA
AATATACAATGATAGAAAAATAAAAGGAAGTTTCAACAAAAAAGCCTGGG
TTTGTGTTTCCAAAGTGTACTCTGAAGCTTCTCTTTTGAGAGAACTTCTT
CGAATTATGGAAGTTCATCATGATCAAGATGAATCAATTGGAGAGCTCCA
GAGCAAGCTTGAAATAGCAATTAAGGAGACAAATTTTTTACTTGTGTTGG
ATGACATGTGGCAATCTGACGCATGGGAAAATTTATTAAGAATTCCATTG
CATGCTGCCGAAACGGGAACAATTCTCATAACAACTAGAAATAATATTGT
TGCCTTAGAAATTGGAGTGGACCATACTTATCGAGTTGATTTGATGTCAA
CCGATGTAGGATGGGAGCTACTTTGGAAGAGCATGAATATCAGTGAAAGC
ATAGAATTGCAAACTCTGCAGGATGTTGGGATTGAGATCGTCCGCAAATG
TGGTTGCCTTCCTCTTGCAATCAAGGTTATTGCTAGAGTGTTAGCGAGTA
AAGAACAAACAGAGAACGAATGGAAAAAAATATTGAGCAAAAATGCTTGG
TTCATGAACAACCTTCCTAATGATTTGAGAGGTGCTTTATATCTGAGTTA
CGATGAGTTACCACGTCATTTGAAGCAATGCTTTCTTTATTGTAGTGTAT
ATCCTGAAGATGCAAACATTTACCGTGATGATCTTACAAGGATGTGGATC
GCTAAAGGCTTTATAGAGGACCACGGAGGTCAACTACTAGAAGAAACAGC
AGACGAGTATTACTATGAGCTGATCCACCGGAACCTTCTTCAACCCGATG
GTTTATATTATGACCACAGCAGCTGCAAAATGCATGATCTTTTAAGGCAG
CTTGCTTGTTATTTGTCAAGGGAAGAAAGTTTTGTTGGAAACCCAGAATC
ATTGGTAGGTAACACTGTGTCTAAACTTCGACGTGTTTCAGTCGTCACAG
ATAAGAACATGGCAATGTTACCTAGCATGGACAAGGTGCAATGTAAAGTA
AGGACTTGGAAAACTTCTTATGAGAAAACACTCAGAGTTGATAACTCATT
TTTCAAGAGATTTCCTTATCTTCGCGTCTTAGATTTGACTGATTCATTTG
TACCAAGCATCCCACGTTGCATCGGGAATTTGATCCATCTACGTTTGCTT
GATCTTGATGGTACCAATGTATCTTGTCTTCCAGAGTCTATTGGCAACCT
AAAAAATCTTCAAATATTGAACAGTCTTCCTTCAGCGATCACCCAACTGT
GCAATTTAAGGCGCCTTGGCCTCAATTATTCACCGATAGATCAAGTTCCG
AAAGGGATTGGCAAATTGGAATTTCTCAATGATGTAGAAGGGTTTCCAGT
CTATGGTGGCAGTAGTAATACTAAAATGCAAGATGGATGGAACTTGGAAG
AGTTGGCTCATCTTTACCAGCTAAGGCGGCTTCATATGATTAAATTGGAA
AGAGCAGCTTACAGTACTACTTACCCACTGCTAACAGACAAAGGGTTTCT
GAAATTTTTGTATCTATGGTGTACTGAACGTACAGATGAACCATACACAG
AAAAAGATTTCGGCAATATTGAGAAGATCTTTGAGCAGCTAATTCCGCCA
TGCAACCAGGAAGATCTTGCTATTGTTAAATTCTTCGGTCGCCAGTATCC
CTTCTGGATAGATTCTACCCATTTGGCTTATGTAAAATCCTTGCACCTCT
TCAAGTGCAAATTCTGTATGCATCTTCCACCAGTTGGGCAGCTACCCAAT
TTGAAATATCTAAAAATTGAGGGAGCAGCTGCAGTTACCATTATTGGACC
CGAATTTGCTGGCCGCAGGGTGAGTAATCTTGGACGAACAGTTGCTTTCC
CCAAGCTTGAAGAGTTGCTCATACGAGATATGCCCAACTGGGAAGAGTGG
TTCTTTATTGATGAAGCAACGTCAACTGCTAAGGAAAGGGTTGATGATGG
AGATTCTGCAATGCCAAAAGAGAAAACCTTACCTCCAAGGATGCAGATAC
TGTCACGGTTGAGGAGGTTGGAACTTTCTGGCTGCCCAAAGCTGAAGGCT
CTTCCACGGCAGCTTGCACAGATTAACAGTCTGAAGGAGATAGAGCTAAG
ATGGGTAAGCAGCCTGAAGGTGGTGGAGAACTTCCCCCTCCTCTCTGAGA
CGCTTTTGATTGCGACATGTCAAGCCCTGGAGAAAGTCTCTAACCTTCCT
CAAGTGCGAGAGCTGCGCGTGCAAGATTGTCCAAACTTGAGACTTGTTGA
GGAGTTGGGCACTTTGGAGCAGTTGTGGCTTTATGAGGATATGCATGAGG
TCTCTACATTGTGGGTGCAAGGGCTTCAACAGCAGTGCCGGCAATGTCAT
GGAGAGGATCTTGATGTCTACAATTGGACATAGTGATAATGTATGGATGC
CAAAATTATTTGGACACTTCGGTTGTTTGATGCAAGGTATGTGATTTTAT
ATACTCTGGATTCAGATTGCGCCCATTTTTTGGCATGCTATTGTGTACAT
AGATATATATCTTTTGCTTTACTAGATCTCGGTCTTGAGGATGAAAGGAT
CTAGTACTTTGTAATATCGGATATTACAGATATGACAATAATCCCAAAGA
AATGGCAGTATAAGAACTACATAACTGTACTTTTAGTTTGTTCCGGTAAT
CTTCTATTAGGTTCTGCAACTTCCATGCAGCTCATTATCAGCACATCAAC
CTTATATTGAGCAGGAATCAATGAATGGATCAATGGGTAGATGGTAGGAG
TACCAGACTGACTGTGTGTATATTCAGCAAATTTAGTCTCCCTGATGGTT
ACAGCCTACCTTAACTGAATTTCACATCAGCAATGATTGCGTGCAAGGCC
CTTTTTCCTCCACCAGATGATGCTTAAGGACCACAAAATCCATGTATATC
TTGATGAACAGAAAAGAAAATCAGTCCTTCCATTATCCAACATCGTTTTT
TATCGGGTCCATCCTTTTCCATTTAAACACTGAACAGAACAGCTTGTTAC
TCTGTCATCAGGAGAGATATTATGACCAATACCCAAGCTTTTTCCCTTGT
TATTCCATATTGTTGAATTAACTGTAGTTTTGATGCATTCATGTGTTATG
CAGGGGGATGCTGACCAGTATCCCTTTTGGATACTTCAACCTTCCTAATG
TTCCATGTAAGCTGTTTTCCTAATTTTTCCCATTGCAATCTGCTCTAATA
GCAATGGCTTGTCTGCTACATCTCCTGTACAGGATTCAGAACTCGAGTTC
TTGCCACAAAATGGTTTCTGTACACATAAATATGGCTAAAATTGTAAATG
CAAAATTTCAAATGCCAACTGCGATTAACAGCAGATTGAGTTGCTGGTGG
AGGTGAAAACTCTTCTATGCTTTAGAGTTCACTCCCAAATCATCAACCCT
CTTATGGACTCTGAAATCAGAATCGAGTTTTGTGTCCAGTTATTTCAGTT
CAGTGCTCTAGTTTCATATCATCTGTTCCGGGTAATTAACAACTGAAGTA
GAAATTATCCTTCCCCTGAACTGAATCGCAAATGCATCGCAACGCAATCA
AAGCTGTGGCGAAATTCATCTATCCAGCGACGAGAAGAGAGGAAGGGAGG
GAGGCGTCACGTACCTGGGTTGAACTCGAGGAAGAGGAAGAGGCCGCGCC
GTTGACCCCGGGCGCCGTGGCGGCCAAGGGGCCCATGGAGCGCTCCAACT
TCTCCTCCGTCGGCATATCAGGCGCCATCGCCGCTCTCCATCTCCGCCTC
CGCTCTCCATCTCCGCCTCCATCTCCGCCTCCGCTCCCCGGCGCCATCGC
CGAGGTGGGGGGTTGGACGGCCGTACCAGGTGCTCCACGATGTACCTCAC
TCGCTGACTCATCGGAGAGCTCGCCCGCAGCAACGGCAGCTCCATTCTCC
ACCATCAACCTCGCCACTCGCCGGAGCGCCGCCGTCGCCGTCGGCGGCCC
ACGCGCCCTTTTTCCAACGACAATACGAGATAATCCGAGGGCTTATTCGA
AAATGATCCTCCAATGCTTAGGCGTCCTTCAGATATCCCGGCCCATTAAT
TAGAGCCCACACGTTAATCGCAAACCCCTTGATGGCCCATAAAATAGTTC
ACTTGCAGCACGATGGGCTGTGAAAGGGTCCAAAGTCCAAATATCGCCCC
CTTTGACAGCCCATACACTTTGGGCCTCACTTTGCTCCTGCCCTGTGCTG
ACGGGCCGCATGTCCCCGTAGTATCGTCCCGGCCCATAAATTAACTGGAA
TGCCTTGATGGCCCATATAATACGGGCCTACGTTGCTTCCGGCCGCCATG
GCAGCCGCTCGCCGGAGCTCCGCGATATTATATACTCCCTCCGTTTCATA
ATATAAGTCATTCTAACATTTCCCACATTTATATTGATGTTAATGAATCT
AGATAGATATATGTCTAAAATTATTAACATCAATATGAATGTGGAAAATG
CTAGAATGATTTACATTGTGAAACGGATGATGTATCTAATATGTTTGATG
GTTGGCTTTTGGGGGTTAGACAAGAAGACGAGGAAACTCATACTTGTAGG
AGCATCTGCTATATGTTGGGCTCTGTGGTTGAGTAGGAATGATATGGTTT
TTGATAAATCACCATCTATCTCATATATGCAGGTAATATTCAAGACAACA
TATTGGCTCCGGTTTTGGGCGTTGCTGTAAAAGTGTGAAGATGATGGAGA
GCTTATAAAGGTTGCATGTCGTAAACTTGAGACAACGGTTATGCAACTCT
TTGCAAACTATGGATGGAGATTCACAAACAGACTTAAATAAATGTGTACT
CCTTATCTTGGTTTGCTCTTTTTATTTTGTTGGGTGTGTTTATTTCTATT
TGTACTACGCCCTTTGTTTGAGTGAGACTTTGTAATAATTGGCTGTAGCT
CTGATGAGCAAAGGCCGGGATGTTTATTCCATTATCAAAAAAAATGAATT
GGTATATGTTTACTTTGTCAACAAGAGTATGAGATGCCATAATCCCATGA
CAGAGAGGAAACAAAACTGAAGCATGTGTGTCCTTCCTTCTCTATCTGTT
TTTTTTTCTAATTCAAGGGCGCAGCTAGTTGACTAGTTCCACATCATGGA
ATCTTGAAGCCAACAGTAAAGTAATCACATACTCCCTTCGTCCAAAAAAA
AAAAAAAAAGACAAACCCTGGTTTCCGTGCCCAACGTTTGACCGTCTGTC
TTATTTGAAAAAATTATGAATAAAATTAAAAAGACAAGTCACGCATAAAA
TATTAATCATGTTTTATCATCTACAACAATGAAAATACGAATTATAAAAA
AATTTCATATAAGATGAACAGTCAAAGTTGGACACGCAAACCCAGGGTTT
GTCTTTTTTTGGGACGGAGGGAGTAGAAGTAAACTGTAGATCAATCACAT
GGAAGTAAACTGTGAACTAATCACATCGACTAGACAAGTGGACATGCACA
AAAACGTTGGGTTGTGGAGCATAGACAAGTGGACAATAACTCAAAATTGG
GTCAGCGGTATTAACGTGGGAAAGATAAAAGAAAAGAGTGGTTCAGCACT
TGTCTAGTCTGAATGTTCAGCTAGCTATGCAATATATGCAAGGTCTTACC
ACTCCCTCCTGCAGTACTGTTGCTTTGTTCCACTGTTGTGTGTGTGGCAT
TCTTGTACTGCATTTCTACCAGCTGTGGGTAAGCTCAAGACATATAGCTG
AATTTACTTCCTTTGTTTCCTTAAGATAATCTGTAAATGCTCGTTTTGAT
TGCAGGCACGGTGTTTGATCAGGATCAGTCGCGTCTATTTCTGTCTGCAC
TGTGATCGATTGAGACGAGGTCTGCTAGGAAGGAAAATCTGCTTCATCTG
AATAAACACATATATACTGATATCTCCTTGTAGCAGACACTCTCCCGTCG
GTGGATGTCAACACATCACCTGTATTTTTGGTATTATCCCATTGATCCTT
CTAGTTAACCTTCTGAATCATTCAAGTTCTACATCGGTATAATGAGCATA
CTATACACTTCACCTGTTATTTTCATCTCTCCCCTTTCTGCAGTTGTAGC
AGCACAATCAGTGGTTCTCTCTTGATGACTGGCTTATAATGTTCTGAAAT
CCTTTCTACACTTGGCGTATCCACTCAGTTTCTTTTGATCTTCACTAATC
TGAGTCTGTCGAGTATCTAAAGCAGATGGGACAGAGCAAACTTCTGTTAC
GTGACTTATGTCTTTTCATGCTGAATTATCACTCCATAAGGTCAGATTAG
CATGCAATATACTTGAGTAAAACCCCTCAACTTGTTTCCGGTTACTTCTT
TCTCCTCGTTTACCTTTAACCCAAGAAGCTTACCCGAAATGTAACCCCAT
TATTCCAGGTCTTTAGCTTCAGTATGCTAACTGGCTCAAAACTCATGGCA
AAACAACTTATTAAAAACCTTACCGAAATGTAACCCCATTATTCCAGATA
CTCTGAAACTGATTGAACTTTTGTCCATTTTCAGATCGTGTAATTCTCAT
AAGTAATTTACTTAGAAATTTTGGTGCATCACCATCAACGAGTTTCTCTA
TGGCAACCATATTGGGTTCTTTGATTGGATCATGCGTAAACAAGTTGCAA
GGCATCATTACAGAGGAGGCAATCCTAATTTTAGGTGTAGAAGAAGAACT
CAGAAAACTGCAGAAAAGAATGAAACAAATACAGTGCTTTATCAGTGATG
CTGAGCGAAGGGGCATGGAAGACTCAGCAGTACACAATTGGGTTTCTTGG
CTAAAAGATGCTATGTATGACGCTGATGACATTATCGATTTGGCTAGTTT
TGAAGGAAGCAAGCTATTAAATGGCCATTCTTCTTCACCAAGAAAAACAA
CTGCATGCGGTGGGCTTTCACCTCTCTCTTGCTTTTCCAATATTCAGGTT
CGCCATGAGATTGGTGATAAAATTAGAAGCCTGAACCGAAAATTAGCGGA
AATAGAAAAGGATAAAATATTTACAACACTTAAGAATGCACAACCAGCTG
ATAAAGGTTCAACATCAGAACTGAGAAAAACATCTCACATTGTTGAACCC
AACCTTGTGGGGAAAGAGATATTAAAAGTTTCTAGAAATTTGGTGTGCCA
TGTGCTTGCACACAAGGAAAAGAAGGCTTACAAGCTTGCTATTGTTGGAA
CAGGGGGAATCGGAAAGACAACACTTGCTCAGAAATTATTCAATGATCAG
AAATTAAAAGGAAGCTTCAACAAACATGCTTGGATTTGTGTTTCTCAGGA
CTACTCCCCGTCCTCTGTTTTGAGACAACTACTTAGAACCATGGAGGTTC
AGCACAGACAGGAAGAATCAGTTGGCGAGCTCCAAAGCAAGCTTGAATTG
GCTATTAAAGATAAGAGTTATTTTCTTGTGTTGGACGATGTATGGCAGCA
TGATGTATGGACCAATCTACTACGAACTCCACTGCATGCTGCAACCTCAG
GAATAATTTTGATAACTACTCGGCAAGATATTGTCGCTAGGGAAATTGGG
GTTGAGAAACAGCATCGTGTTGACCAAATGTCGCCAGCTGATGGTTGGGA
GCTACTCTGGAAGAGCATTAGCATTCAGGATGAAAAAGAAGTGCAAAATC
TGCGAGACATAGGGATCAAGATTATTCAGAAATGTGGTGGTCTACCTCTT
GCAATCAAGGTTATTGCTAGAGTTTTGGCAAGCAAAGATAAAACAGAGAA
CGAATGGAAAAGGATTTTAGATAAAAACGTTTGGTCCATGGCTAAACTTC
CTAAAGAAATAAGAGGTGCTCTATATCTAAGCTATGATGATTTACCACAT
CATTTAAAGCAATGTTTTCTTTATTGTATTGTATTTCCTGAAGACTGGAC
CATTCACCGTGATTACCTTATTAGGATGTGGGTTGCCGAAGGCTTTGTAA
TCACATCACCAAGTCCGTCCAGTGCGCTTCATGGAGCCATGGGGAAGCTG
TCTTCTTCCAGGTCAGGATTGTCGATCAGAGCCAAACCAAGCAGTTTGTT
CAGAGTTCAGAATTACATAGAAACTACTGAAATCTGAATGCTGAAAATGA
TTTTGTTGTTGCATGCAGGCACAGCGAGGGGAAAGGAAGGCATGACACTT
ATCTTCGTGTGCTGCAACCCCAGCTGCAATCACAGATGGAGGGAGTGACA
TGTAAATTAATTGTAATTAATGCTACTATTATGCTGCATGTAAAAGCAAT
AGAGCTTTGCATTATGCCATGAATTGGTATATGTTTACTTGTCAATTCGA
GGGATAAGACAACAAACAAGAGTATGAGATGCCATTGAACCCGTGACGGA
GGAAACAAAACTCAAGCATGTGTATGCTCTTTGTAAAGGCAATAAAGCAC
GCAGCTGGTTTCACATCATGGAATCTTGGAAGCAAACTCTAAATTAATCA
CATCGAAATAAACTGTAAACTAATCACATCGCCAGAGCCCAAGCGCCAGC
TAATCGTTGCAATATACTATTGCAGCTGTTGATCAGTGCCCTAGAATATG
TGAGTGTAGCTAATAGAAGTACGAAAAGGAAAACGCAAAGTTCCGTACTA
ATCTGTAAGGTCTATTAGTAGGAATTAAGTACTCTCTCAGGAGCCTCACC
ATTTGCATTCTAACAAACCTAACGTTTTGACAAAGACCATAGCGTTTCCA
TGGTGTTACTAGAACAATTGCTTCAGCGCTAGTGTGCAGGAAATCAATTA
CCATTAGTGATGATTGGGATATGAATAAGAAAAGGAGTAGCCATAGCTAA
CTATACGGTTCATGAATATACACAATTTTTTTTTTAGAACTAGGGCGATG
GCGCCCCCATTTCTCTTACTAGAAATGATAGTCATTACAACAAGTCTTGA
GAAGTAAAAAAAAAAAAACAGAGAACTAAAGATAAACCTGACCACTGAGT
GGGACAGGAACAAAAGACCATCAGCCTAACCATTACAGGCATAACCCAGA
TGACGATCCTAAATACAGAGTACTAGGGAATAAACAGACATTCCAAGGAG
TATCAAACAAGATCAAACTGCCAGGGAGAGACTAAGCCGGTCCAATTCTT
CTGATGAATATACACAAAATGTTGGGTTGTGGAGCATAGACAAGTGGACA
ATAACTTAAAATTTTGTCAGGGATAGTACCATGGGAAAGATAAAAGAAAA
GAAGAGTGGTTCAGCAGTTGTCTAGCTAGTCTGAATGTTCAGCTATGCAA
TACATGCAAGGCCTTACCACCTCTCCTAAACCGCCCCTTCACTCTTACTT
TGTTCCACTGTATGGCATTCTTGCATTACATTTCTACCTGCTGTGGGTAA
GCTCAAGACATATAGCTGAATTTACTTTCTTTGTTTGCTTAAGTTAATCT
ATAAATGCTCATTTGACTGCAGGCTCTGAGTTTCATCAGGATCAGTTGCA
CCCATAACTGTCCGCGCTCTTATTGATTGAGACGAGATCTACAAGGAAGG
AAAAATCTGCTTCATCTGAATAAACACATATATACCGATCTCTCCTTGCA
GCACACACTCTCTCTTCGGTGGATGTCAACACAATTTCTGGTATTATCCC
ATTGATCCTTCTAGTTAACCTTCTGAACCATTCAAGTTCTACATCTGTAC
AATGAGCATACACTTCACCTCTTACTTTCATCGCTCCCCTTTTTGCAGGT
GTAGCAGCACAATCAGTGGTTCTCTGTTGATGACTGGCTCATAATGTTCT
GAAGTCCATTCTACACTTTGGCGTATCCACTCCGTTTCTTTTGATCTTCA
CTAATCTGAGTCTGTCGAGTATCCCAAGTAGATGGGTCAGAGCAAACTTC
TAGCTTGTGCAAGATGAATGCTACTATACTATTGACCCTTGTTACGTAAC
ATATGTCTTTTCATGCTGAATTATCACTCCATAAGGTAAGATTTGCATGC
AGTTTACTTGAGTAAAACCTGTCAATTTGTTGCCGGTTACTACTTTCTCC
TCGTTTACCTTTAACCCAAGAAATTAACCGAAATGTAACCCCCATTATTC
CAGTTCTTTAGCTTCAGTATGCTAATTTGCTCAAAACATATGGCAAAACA
ACTTATTGAAAAACTTACAGAAATGTAACCCCATTATTCCAGTCCTTTAC
CGAGATGTGCTCCTCTGTTACAAAGATACTCTAAAACTGATTGAACTTTT
GTCCATTTTCAGATCGTGTAATTTTCATAAGTAATTCACTTGGAAATTTT
TGGTGCATCACCATCAACGAGTTTCTCTATGGCAACCATACTGGATTCTT
TGATTGGATCTTGCGTAAACAAGTTGCAAGGGATCATTACAGCGGAGGCA
ATATTAATTTTAGGTGTAGAAGAAGAACTCAGAAAACTGCAGAATAGAAT
GAAACAAATACAGTGTTTTATCAGTGATGCTGACCGAAGGGGCATGGAAG
ACTCAGCAGTACACAATTGGGTTTCTTGGCTAAAAGATGCTATGTATGAC
GCTGATGACATTATCGATTTGGCTAGTTTTGAAGGAAGCAAGCTATTAAA
TGGCCATTCTTCTTCACCAAGAAAAACAACTGCATGCAGTGGGCTTTCAC
TTCTCTCATGCTTTTCCAATATTCGGGTTCGCCATGAGATTGGTGATAAA
ATTAGAAGCCTGAACCGAAAATTAGAGGAAATAGCAAAGGATAAAATATT
TGCAACACTTGAGAATACACAGTCATCTCATACAGTTTCAACATCAGAAT
TGAGAAAAAGTTCTCAAATTGTTGAACCCAACCTTGTGGGGAAAGAGATA
TTACACGCTTCTAGAAAATTGGTGAGCCAGGTGCTTACACACAAGGAAAA
GAAGGCTTACAAGCTTGCTATTATTGGAACAGGGGGAATCGGAAAGATAA
CACTTGCTCAGAAAGTATTCAATGATCAGAAATTAAAACGAAGCTTCGAC
AAACATGCATGGATCTGTGTTTCTCAGGACTACTCCCCAGCCTCTGTTTT
GGGACAACTACTTAGAACCATCGACGTTCAATACAAACAAGAAGAATCAG
TTGGCGAGCTATAAAGCAAGATTGAATCGGCCATTAAAGACAAGAGTTAT
TTTCTTGTGTTGGATGATGTATGGCAGTCTGATGTATGGACCAATCTACT
ACGAATTCCACTATATGCTGCAACCTCAGGAATAATTTTGATAACTACTC
GGCAAGATATTGTCGCTAGAGAAATTGGGGTTGAGGAACCCCATCGTGTC
GACTTAATGTCACCAGCTGTTGGTTGGGAGCTACTCTGGAAGAGCATTAA
CATTGAGGACGAGAAAGAAGTGCAAAATCTGCGAGACACAGGGATTGAGA
TTGTTCAGAAATGTGGTGGGCTACCTCTTGCAATCAAGGTTATTGCTAGA
GTTTTAGCAAGCAAAGATAAAACGGAGAACGAATGGAGAAGGATTTTAGC
TAATAACATTTGGTCCATGGCTAAACTTCCTAAGGAAATAAGAGGTGCTC
TGTATCTGAGCTATGATGATTTACCACAGCATTTAAAGCAATGCTTTCTT
TATTGTATTGTATATCCTGAAGACTGGACCATTCACCGTGATTACCTTAT
CAGGATGTGGGTTGCCGAAGGCTTTGTAGAAGTGCACAAAGATCGATTAC
TAGAAGATACAGCAGAAGAATACTACTATGAGCTAATAAATAGCAATCTC
CTCCAACCAGTTGACACATCTTTTGATCAGAGTATATGCAAAATGCATGA
TCTCTTAAGGCAACTTGCTTGTTATATATCAAGAGAAGAATGTTATATTG
GAGATCCAACATCATTGGTGGATAATAACATGTGTAAACTGCGACGCATT
TTAGTTGTCACCGAGAAAGATATGGTTGTCATACCTAGCATGGGTAAGGA
GGAGATTAAGTTGAGAACTTTTAGAACCCAACAAAACCCACTGGGAATTG
AGAAGACATTTTTCATGAGATTTGTGTATCTTCGTGTTTTGGATCTGACT
GACTTACTTGTGGAAAAAATACCAGATTGTCTTGGAAATTTAATTCATCT
ACGTTTACTTGATCTTGATGGAACCCTCATATCCAGTGTTCCAGAGTCTA
TTGGTGCTCTAAAAAATCTCCAGATGTTACACTTACAGAGGTGTAAATCT
TTGCACAGTTTGCCTAGTGCAATCACTCGGTTATGCAATTTAAGGCGGCT
TGGTATTGATTTTACATCAATAAATAAGGTTCCAAGAGGGATAGGAAGAC
TACAATTCCTCAATGATTTAGAAGGATTTCCTATTGGTGGTGGAAGTGAC
AATACTAAAATGCAAGACGGATGGAACTTGCAGGAGTTATCTCATCTTTC
ACAGTTACGCCGGCTTGACTTGAACAAATTGGAAAGAGCAACTCCTAGGA
GCAGTACAGATGCATTGTTGCTAACTGACAAAAAGCATTTGAAAAAACTA
AATCTATGCTGCACTGCACCGACTGATGAAGCATATTCAGAGGAAGGCAT
TGGCAATGTTGAGATGATCTTTGAGCAGTTAACTCCTCCACGCAATTTAG
AAGATCTTATGATTGAATCATTCTTTGGGCGAAAGTTCCCCACCTGGCTT
AGTACTTCCCAATTATCTTCACTGACATATTTGAAACTCATAGATTGCAA
ATCCTGCTTGCAGCTTCCACCAATCGGACAGCTACCAAACTTGAAATACC
TGAAAATTGTTGGAGCAAGTGCAATCACCAAGATTGGACCCGAATTCGTT
GGCTGCTGGGAGGGCAATCTCAGATCCACAGAGGCAGTTGCTTTCCCTAA
GCTCGAAGTGTTGATCATCAACAATATGCCCAACTGGGAGGAGTGGTCCT
TTGTTGAAGAAGAAGAAGAAGAAGAAGAGGTGCAGGAGGAGGAAGCATCT
GCAGCAGCCAAGGAAGGGGGAGAGGATGGAATTGCTGCTTCGAAGCAAAA
GGGGGAGGAAGCCCCGTCTCCAACTCCAAGGTCGTCGTGGCTGAGGGCTC
TCCCACCACAGCTTGGACAGCAGGCCACCAACTTGAAGAGACTCTTTATA
AGAGACGCAAGATGCTTGAAGACGGTGGAGGACCTCCCGTTCCTCTCTGG
TTACCTTCGAGTTGATGGATGTGAAGGACTGGAGAGGGTCTCCAACCTTC
CCCAAGTGAGAGAGCTGTTTGTAAATGAATGCCCGAATTTGAGGCATGTC
GAGGAGTTGGGTGGTTTGGAGGAGCTATGGCTGGATGAAGGTATGCTGGA
GATCTCTTCACTGTGGGTCCCAAGGCTTCTGGAGCAACACCGCCAGCTCC
ATGGAGATGAGCATGAGCTGGAGGCCATCGAGTGGCTCTGAGACTCAATT
AATTTAGATGGCACAAGGTATGTACACTAATTGCTTGGGATTTTTCAACT
GGAATAAACTAATCATTGGGTTGTACGTTCATCCTGCCCCTCTGTTCTTC
AGTTGTATGCAGCTAATCTAGCGTTTGATAGTTTCCTTAGTTGTTCATGT
TGTGTGCATTGACTGATTGTTTAATGACCTATATGATTTTGTTTTTTTTT
CACTAGTGCTGCATGTAACCATTTCAGTGTGGTCAAGATTTTCATAAAAT
GATGGATATCCATCCAAGGACTTGAGGTAGTTAGGGAGAATCATTTTTTC
ACCTTTGGTACACAAACTGCATAAGTAAAGGAGATATATGGGCCAAGAAA
TAAATATCATTTAGTTCAGATGCAGAACAGTTTACTTGCATTCAGCCCTC
AATGACCCAAGTGTGTTTTGTATCGAGATTATGCATGTACAAAGGAGACA
TTGAAGGGAGCACATATTATCTTGTAAAAACAAGTAGAGACGTCAATTTT
TCATGAAATATTTCAACTGTGCAATATATTAGGCATATACAACGGTCATT
TTAGACTTGCAAGCGATACAACGCCCAATTCTACAGATTTTCGGCCTGCA
GCCTGTTGGCAGCAGGACATTGAACACAAAAGGGGCAGCGCCCAACATCT
GCTCCTAGGCCACTAAGGTTTGTTTGGAAAATAAAAAGCTGCCTAAATGC
CTTTGTATTTGTTCCAATTGATTAATATTTTAGTTATATCCCTAAGAAAT
AAAATAAACGGGGTATATTGCCCTACCTACATGCTTATGTGTAGTTCATA
TGTGGCTTTTTCTTAGACTTTTTTTTTCTTGTGTCTAGTAGGTTTAACTC
CAGAAAACTTGTTTTTTTTTTGCAAAAACTGATCAACCTTGTATTTTATT
TTCCTTAACTAAGTTATTGAAGTACCAAATTGCTTATATATAGCGATGCT
TAATTTGTGTGTGCTTGTTTATTTTGTAGGTTGCTAATCTCGAAGATTTG
GGCAGTGCAGGCACTTTCTTATTTGTTTGTTATCTTTACCTAGTTACTGA
TCTATGGAAGATTTAAGAAATCCAAAAAAAAAAGAAAGAAAAATAAAAAT
AAAAAAAAGGTAAAACTAAGCAAAAAAAAAGAAAAAAAAAGCGGGCATTT
GCTTTACCTCATGAAATGTATTTCATGTTTTTTTTTTATGATTTGTGTGT
TTCTTCTTCTTCTTCTTCTTCTTCTTCTTGTAGGTGTGTAGGTAACTCCG
CCTATGTCACTTGAGGTGTGATTTTAATGACATAGCCGGTCCCAAGCCCG
GAAAAGGAGGAGGGGATAATCTTGTATATATACTTGTCTAGTGAAACGAT
GCTGTGCTGCTAGGTGGATCATTGAAAATTTTCTTGAAATTTGCTGCATT
CTTGTCTATTCAATTATTAGAGGCACATCCACTCTGCTGCTCGCCTGCTC
TATTGGACAAATTTGATTCTAAACTATTTTAGGTCAACCTCATTACAATC
CAGTTTTCAAGTAAAAGCAATTGAACACATGCACCAATTCATTCTCCTCC
CAGTCCCCTGTTTGGGAGCACGCACAAGCTGCAGGATGGGCGACTGTCTG
GCTGACAAAGCCGAATTTGGTCGACAAGAAGATATCGGGCAGCGAGCAGG
TGGCTGACGAGCAAGTGGTGACGGTAGCGGATGGTGATATGGTTTTGTCG
GCGCAGCCTGAAAAGGAGATGACCGCGGCAATGCTTCTTAAGTCTTCGGG
ACACACTGGTTCGCACTATCCAGGGACCGGCAGCAATGAAGCAGTGGCTG
TCGGGCTTGCGCCGCACATGACACCAATACGCCGCAGTGATCGTTCCAAC
TCCGAGACAGCCCTCGGCATCGCTTCGGCCGATGATGACTCTCTGTTGAA
AGCGATGAAGAGGAAAGCAGCCATCAATCTGGATGATCAATTTGCCCCTT
ATGGGGCAAGGCTGGCCTTGTTGGCTTCCCCTCAAGGTACACCTAATGAG
CCTTTTACAAGTTCTTGTTCCGCTTCTCAACTTAGTTTTTGTTCGTCTTT
AAACCGTATTGGGGTCTCTTTGGGAAATAATTCTGCTGAGGTTGATTTTT
CTATTAAAGCCCTTAAGCACATCAATGTTGACAAATTGAAAGTAATCCCT
AAAGCAAACTCTTCATTTTCCCTAAACCAATGCCGCCATGGATGAGCTTG
GAGTTAAGGGGTGCAGGGATGGCAAAGGCTGTGAGAGGGAAGGGAAGAGC
AAATTGAGTGGCGGGAGATCATGTTCAGATATTTACCGACGACGGTTGGG
TTTAACCGGGGGTGAAGACGAGCGGCGGTGAGCTGGCGTCCTCCCGGGCT
CGACGCGCGGCGGCGGCGAGGGGTAAAATAGCTGGTTCGGCGGCGTTCGG
TTCGAGTTGAGAGAGGGAAAGTTACTTACACCTTTTGTGTTTAAATGAGC
GGCGAATTTGGAGGGTTTCATCCTCGGTAGAGCCGAAGTCAGCTTCGGCG
TCGACATCGGGTGGGCGCGCATGGCGGCAGACGGCGGCGAGCTGTGGCGG
TGGCCGTCCCGGATTTGTCTTGACAAGATTGGTGCGACGACGGTTGGTTG
AGGCGCACCGGACAGATGGATGGCGCGCCAAGGCGGCCGGGCACGCGCGG
GCGGTCGTGGAGCCGACACGCGGCGGCTGCTGCGGCGCGACGCGCAGGGC
ACCAAGGCAGCGTGGCAAGGGGTGGAAAGGCAAAGAAAGGCCACGGTTTT
GGATGGGTGTGGTCCCCCAAGGATCAATTCTAGACTTTGCAAATATTTTG
GTGGATGCTGGGCTGCTAGGGCCGGACTAGGCATTTCATCGAGCAGCTCA
TGTGCAATGAACAGTGAAATTCAGAAATTTGACAAATTTGCCTAAGGAGA
AAAGAATTTCTCTTGGGGTTTTTGAAGGGTTTTTGCTAGGGTTTTTTACT
ATAACTAAGTCTCACAAATATAAGGGTAATTTAAAGAAGGTTTCTAGATT
TAAAATTTTGAAAGAAATTTGCTAAACTCACTAGAGTTTAGGGTAGGGGA
GTAATTAGAATATTTTTGGGTACGATGGTATAGGGTAGGTTTAAAGGAAT
TTTAAAGGGGTAATACTTGAACCAAAAATGAAGATTAAAAAGGATTTTGA
TTTTGCTAAATTAAGATTAATTCAAGTCAAAAGCCAGCATGATGCAGTCA
AATTTTAGATTAAAATTTGAGGATATTACATTGGAGCAGGCAGCGCGGTT
CATGGACCCCGCCGAGGTGACCGCGCCCGCTGCCGAGGGGCAGCACGGGG
GTGCCATTTAGAAGCTCTGGGGCAACGCCGACGAGGTCGTGCTCCTCGCC
GGCGCCGCCACCTTCCGCGCGCGCTCGTCCATGTCCCACGCCTCCCGGAC
ATGGGCGCGCTCTTTGACTCCATCAGGGGCTGCCTCTCCCCGCACATTGA
CCAAGCCAAGGTGTACTACAAGCTGAAGTGGCTCAAGGGCAAGTACCTGC
ACGCGGCGCCCGGTGCGTTCGCAGGACCGCACGAACGCTGCGTGCACGAC
CTCTGCACGAGCGTGTGGGGCGCCGACCTCGAGCCCCTTGTTGGCGACGA
TGAAGGGGCCGCCACCGCCGCCGCCGACCAACCACGCATTGTCCCGGACG
CCGCCGCCATGCTGCATGTGCTGCATGCCGCCTCTCAGCTCCATCGCCGC
CCCTCTGCGCCGCCCGCTGCCGCTCGCCATTCTCAAGGGAGAGAGAGAGG
GAGGGATAGAGAGAAGAAGGAGAGAGAGGATAGAGAGAAGGGGTAGTGAG
GATGATAGGTGGGGTCCACGTGGGCCCCACCATTTTTTTATTATTGTGTG
TGTGAAACCGACATGTGGGTCCCATAGGTTTTATTGTTTTTTGGATCGAA
TTGCCATGTAAGCGCCACGTCAATGCCACGTCAGATGAAGATCGAGTCAA
ATTAGCCATGTAGGTGCCACCTCAGCCAAAACCGGGGTCAAATACTACCG
AGGGACCTTATTTAAACAGTTCGTAAGTTGGGGGACCTGTCGTACCCACT
TTTGCAATTAAGGGATGAAAATCAGACTAGGCGACAAATAGAGGGAACCA
AAGTGAACTTATTCACAGCGAATCCCCTTGATGGGCCATACAATATGGGC
CAAACGTTGCATCCGGCCGTAGCAGCCCACGATCTCCCCGGGCGGCCGCT
CGCCAAGCCCTCGCCGTCGCCGGCCGCCCGCCGCCGTCGCTTTCCTCGTC
TGAGACGGCGAACCCCTGCCCACCACACCGCCATGTTCGCTGCGAGCCCG
GCCGGACCGCCATGTGCGGGCGCGCACCATCGAGCATCCCCAACTCTGCC
TGAACACACAACATGAATAATACATGCAAGTTTCAGTCACTGCTACTCAC
TGCTTGTCTGCATCTGAAAGTTCAGACTTTTACTTACGGATTCTATTAGT
ATTACTGCATCTGCACGCATGAGAAAGTATTTCTTTTATAAAAAATATTT
TCTTAAAAAGTTTTTAACCTAGGTGCCCATGGATTTGATTTTTGACATGC
TTAATGTGTGCTCATAGCTATCTAAGATTTGGAAACCTGTGAATTGTGCA
TGGACTGATTTTTTAGGGCAACCCTCCGGTGCATTCTACTTGCATTCTAC
TACAAGTAAAATTAATCTCGGCCCTTTATTTTAAAAGGTAGATTAGTAAT
CTTTTAATACAGCTTAGAGGTAATTTTGGCTTGGGATTATTTCTTTTTCT
CATCTTTTCGCCTTAGGTCCGTCGAAACGCATATCGCCCGCGCCCCTGCG
CCCCCGACGCAGGCACCGCTTCGGTCATCGCAGGCGGCGGCGCGGCGAAA
ATCGCTGTCGGCTCCGGATCAGGATCGCCGGCGAACTTCCTCCTCCGGCC
CCCACCTCCGTCGCCACTCCGCCCTCCTATCTACTCCACCGGCGGCTTGC
CGACCCGAAGCCCCCCTCCCCCCCCCCCCCCCCAGCCCCTGACGCAGGCG
TCCGCATCAGTCATCGAAGGCGGCGGCGCGGCGAAAATTGCCGTCGGCGC
GGGCCGGCGGCTCTGCCAGCATCAGGTCCGACACAAAAGCTCCCGACTCG
CAGGCACCGCATCGCCGCATAACTGATGACCACTTTTTCCTCTGCTTTGC
ATTCAGGTACTGCCCATGCTGCAAAAAGCATCAACAAGCGATGAAGAAAT
TAGATCTGTGGAGGCTACCGGAAGTTCTGGTCATTCATCTCAAAAGGTTC
TCGTACACCCAATTCACAAGAAATAAGCTTGAGACTATCTTTTTCAATGT
CTTGATAATGAGCAAGGCTGGTTGGTTTCTGCAGCATGAAGAAGGGAAGG
GATGGTACAAGTTTGATGACGAGTGCGTGAGACCTAGAACTGAAGACAGT
ATAAAGACACCTGCTGCTTATGTGCTGTTCTACACACGAGAATGATCAAG
ATACAGCTGCAATACATCAAATATTTTTTCGGGATGTTTTGCCAAGTCTA
GATCTTCCTACATATTCAACGTATGGGGCACTTGAATCTCTCAAGTCACT
AACCTATACAACAGCATGTACAGATTCAATTGCTGACAGGACAACAAAAG
ACCTAGCCAGATTCTTTTTGTACATGGCTTGGGGGTCCTACAATGTAATA
GCCTGCTAGTGATTAGCCTTGGTTCTACAAAATTCTTTTTGTCAACGAAT
TGTTGCGAATAATTTTAAAACGATGTAACCTCTCCTTTTAAATTAACTCG
TGTGATTGATCTGTTCCTGTCGCGAGTACGACGCCATAGCTACTCCTGTG
TTGCTCCATCCATGAATGGCTCTTTGCCAATTCCTGAGAGTCAGATGACA
CTGACATGATGATCATTGAAGGTCTGAAATCCCCATTCTGTAGCTTTGCT
TTATGGACCAGGAAAATATATCCATGGTGATTTCTGATTTTGTCCTATCT
CCAGAACTCTGCTGTTTGACAAATAACAGAAGATTATTTCTGCCCTCAGT
TCTGTTTGGCCTGATTGCCTTGGACAAATATTCTGACATATCTCAAGAAC
ATCTTTTCTGCCTCGACATATCACAGGACCAGACCAGGTTGGATGGGCAT
CAGAGCTTTATGTGCAACAGTATGTTGATTGCAATTGTCATAAATAAGAA
CAATAAAAAAAATAAGTCTAACTACTCATTAAAAACATCCCATACCAGAG
TTTGATTAAAATCATCTAAATGTCTAACTACTCATCTGTCATCTTATATC
ATTGACAAGAGTGAACTATCAGACTGCCACTGTCGCTTCCTTCTAAACCC
ATCAATTTGTTCCTATGTAAAACCTTTGTCCAGCAGATCCCCATTCCAGT
GCTCCATACGCTTGAGCATAAATAAGCCAGAAGACAGACGGCGATGGAGG
GAGTGGAGAAGGCGGCGAGGGCGGGGGAGTCGGACGGCGACGGAGGGGGG
CGGAGAAAGCGACGCGGGCGAGGGGATACGGATGGCGACGGAGGCGGCGA
GGGTGGGGGAGGCAGACAGCGACGGAGGGGGGCGGAGAAGGCGACACGGA
GGGGGGCGGAGAAGGCGACACGGACGGGGAAGACGGACAGCGACGGAGGA
GGCGGAGAAGGCAACGAGGCCGGGGGAGGCGATGGCGCTGGAGGGGAAGG
AGATGCCGATGGCGCTGGAGGCGACGGAGGCGGCGAGGGAGATGGACGGT
GATGGAGGCAGCGAGGGAGGGGAACTGGCTACGGAGAGGGATGATGGGGA
ATGGCATCGTCGATTAGGATAGAGAGAGAGTGAAGAGTTAGATAAAGACA
AATTACGATAATACCCATACTCGAATTATCACCTTGGACAAATATACCCC
TCCACATTTCTACTCCTATAAAATATGGTGGGAGTAGAATTAGATCTCAA
CCCTACGATTAAATATGATCAACGGTTCGGATTAATTTCTACTACAAGTA
GAAAGCACCGGAGTGAGACTCGATTTTTTACGGGCACAGTGCTACGCTAC
TTGACTATGACTTCCCCGAATGCAAAATAGACCTTTTGTTTTCTGGATTG
CTCATAAGCATCGTCTATGTAGATGTTTTCAACATAAAAGTACCCATGGA
TCTGGTTGAGCCAACAAATGAAAGAATAACATCGTTACAAACAAATACTA
CTAATCACTAATCAGCCGGTCAGAATCGCACAATATATATGCATGATGTT
ATATAACAAAGGCACTGTTGATCCAACAAAACCTGGAAATAGTAGCACCC
AAGGAGGAAGGTGGTGATCTTAAATCAATGGACAATAATGAATATCTGAA
TCTTCTCATTCGGTTATTAGTTTCGACATTGTTGGTTGCTCTTTGATGTT
CTTGCATATTTAACTCAAGACCAAATTCATGTAGATGTAGGCAAATATTC
ATGTTCAATCTGTTGAAGCATATAATTGCAGTTCTGAACATCTCTTGGCT
AGAAAGCTGCGGCTGCCCTGCAATTCCGCTGGCAGAGGAGAGGACTACAA
GTGCAGCAATATGTTGTGTGCAATTGTGCATGAGTGCACAAGTTGAAAAA
AGGTAATATTATTTCATTCCGAAAAGATAGAACAACCGTGAAAATAACGT
TCAAACCAGTCAGTTCAGAGGAGAATACGGTGATGGACAGAAGGCCAGAA
AACAACCCAATGGTGAGAATCGATCATTTTTCTAGACAATGAATGGTGAG
CAATTGATCTTGGTGAAGCTGAACCAGATAAGTTGACAGCGTTACTGTTA
GTGGTGATCAGCCCAGCCATCCGTAAATCCTTTCTTGCATTTTGCCCAAT
ACAAGTCAGCAAGTCAAGATGTTCTTATCGTTTCAGAATAAGTGGACACT
GGAATCTGTTCTTTTCACATCCACACTGGGACACATACAGAAAAGCTAAA
TGGACATACCACCTAACAGCAATATCTCTTGTCTTCCACTCTTTGTCACT
GCATAAGAGCCAGCCCATCTGGATGATCCACGCAATCACCGGGGAACTTG
CTCGTCATCTTCCTCGCAATAGGCGATCGATTTGCCGGCTTGCCATGGCT
GCACGCACCAAAGGCCTCGCTCTGGGGTGAGTCTTTCTTTCAATTCCTCG
CAACATAGCATGTGCTTGCCTTGGTTGTTGGGTCTGATGGAAATGTCGTC
TTGCGATGCAGCAGACGCGCCCCATGCCGCTGCTGTTCCCATTGATCTAG
GATCACTCCGGTCTTGCCTTTCATGCTGAGCAAGTTCGCCTTCTGTACTT
GAGTAAAACCCCTCAACTTTGTTGCCAGATATTTCTTTCTGGTTGCCCGT
TTACCCAAGAAGCTATAGAAAAAGGTAACCTCATTATTTCATTTTTTCAG
ATTCAGTGATCCAGTATGGTCTTGTGGCAAAACACATGCAAAATAACATA
CTAGCTAGATATGTGCTCCTCAAGTCACCATGATATCATCATCCAAGATA
AATAGGAACTTTGCATACCAACTGAATAGGGGTAGAGGGATCACTGCACT
ATATGAAATTTACAGTGGTTAGTATCAAATATTATTTTATGAAATAATTG
CCTTCTTCCGTTCATTTTAATATGTTAGACTGTGTATTGTTTGCTGTTAA
TTAGTTAGTCTTATTCTCACCAGTCCTATATACAATTATGTAATTGTAAA
AGATGAACCATTCTTTAGTTGTAGTCCCATATTAAGAGTAGATACACTAC
ACTACACAGAAAAAAAAACATACTTCTATGAATACCTCACATGATAAGAA
TGTAGTAATACTTTTTAGTGTTGGTTATGTACCTCATACTGTGCATGATT
TGTCCCTAGAACTTTAGTTTAAGTATGATAAGCTAATTATTGTATTAATA
TAAATGGCAATTCAGTAGTTATACCCATGGATGTCTATTTACTAGGGTGG
AGTACTCTGAATGAATTTCAGTCCAAAACTCCAAATATCTTCCCTGACAT
GGGAATCTTTTTAGTAGCACGATGGAGAAATTTATATATGTAGCTGAAAC
ATCAACCTCGATGGCTTGTCTTGCCCGTGCAATTTGCACACTGGAAAACA
AACTCATGCACAGTGGGACATAAACGGTGAGATGGATAAGAGAGCCATTG
TACTATTTGAACACTGCATAAGAGAGCCCCTCACAAGGAACTTGCTCGTT
GTCTTCCTTGTGACCAGCGATGCCTCAGCTGCACGCATCAAAGGCCTTGC
TCTCAGGCTCAGCTGAGTCTTTCCTCACAACATAGGGTTTGAACAATTTT
CTGCTTGTTGTGGTAGCTTAGGAGCTAGCCAATCGAAACGTTGGCTCGCT
CAGTGGTCATCTTGCGCTCCAAAAGACACCCGCCTACTCCATTGCCATTC
CCATCGACCCGGTTCACCTCAGTTCTCATGCCAAGCAAGTTCGTTTTGTC
AACTTGAGCAAAATTAACACCACAATTTGAGCCGCTTCCTTCTTTCTCGT
TTTCCCGTTGATCCAAGAAGCCACCGAAAGGTAACCCCCTTAATTATTTC
AATTCTTCAGCTTCAGTAATCAGTATATGCTTACTTTCTCAAGACAGATT
GCAAAATAACATGCTAGCTAGCTAAAGATGTGCTCTGTAAAAAAGATGAG
TGATTTTATAGTCCTTGAGGAGGTACCATATTTTCTAGTGTAAAATTTGG
TACCTCTCGATACCTCCAGTACTAGAAGGTACCAATTCTGAATGTTTTAC
GGTGTTTGCATTCCAAAAAGGGTAAAGATCCAACGCCCCTCAATCACTGT
CGAAACTATATTTTGGCAATATAAACAGGGTAGCACACGAGACCTAAAAG
TGAATGGATCCAGAGATAAGGATTTATACAGGTTCAGGCCCTCTCAATGA
GAGGTAATACCTTACTCCTGTTTAGGGATTTGAATCCGCCGGGTGTAGTA
TAGATCTGACGATCGGGTTGCGAATCTCTGTGTTCATGCCCTTGGAGGGG
CCTCCCTGCTCGCCTTATATAGGTTGGATGACAGGGTTACAAGATAGAAA
CTTTTTTGAGAGGAAACACTGTAGGGGAAGCCCCCACAGTTAATATATTA
AACGAAACAAAAGGTTCAAATTACAACAAATTAATCCACAAATTAAGAGA
ATCTCTCTCTAAAATATTAAGCCTATGGACTAATAGGGAGAGATTAGTCT
TAAAGAGAGCTCTCCAAAAGGAAACTGAACGGGCAACATTATTAAAAATT
AAACAATTCATTTGCTTCCAAATATTCCAAGCAACATAGCGCACCTTCTC
AACACAGTGTGAAGACATATAACAATTCTTGGTAGCAAACAACATTTCAC
CAAAACTAAGGGATAAATCCCAAATCACACCAAATTGAGCTCAACATTCA
GAACTGAAAGGACACTGAAAGAAGGGATGCAAGGTTGTTTCTCTCATTCC
TGTAGAACACAAGACACAGCTCAAAGAAGCATTTTCAGGGGAACAACGCC
TTCTGTCCAGCATATCATAAGTGTTTAAGCGATCTATTAAAAGAAGCCAA
CCAAAAACTTTGACCTTGGAAACTGTTGATGCGAAAACACGAGGCCTGGG
AGATCTGCTTAACTCCAGTGCAGGTCCAAAACTTGCCTCTGGGTGTGTGA
GCGTGCCAGTTGATTACTGTAATCAACAAGAAACAAAGACAAAGAAATCG
CTGTTAAATCCATAAACGATAGCCGATCGGCTAGGTGCCGATGACATATC
ATTTATTTTTGAGCCGATGTCATATATGTATCGATCGACAGTCATTAATA
AGTAAGAAAGAACTAAATCTACTCGATCGGCTGTAGATATTAACGGTATA
TAGTCCTTATATCAATATATACTTAAATCAAGTGATTGGGATAGATCGGA
CGCCATGCCAAGACAGTATAAATCACTTAGAACGAAATATATGTTAATAA
TGAGACTATATATATTCATAGTATAGCCGATCGGATAGATCTAGCATGTA
TCGGCTAATACTCCGATACCACTCTATACTAAGATGTTAAAGCAAGTAGA
ATATACTAAACAAAAGCCTAATATACTTAACTGCGGTAAGATCTTAACAT
AAATGGCAGATTTAACATGTCAATCAAGCATATGAAATAAATGTAGTTAA
ATCAGGTAAGATCGGCTAAAACTCCGATACTACCCTAATCGGCAACCAAA
GACAGGCTAGAGATTAAGATTCTAATCACGACTCATAAGATCAAACTCAA
CTGATGCAACTATAAGTATGAAAAGAAAGACAATATCTAGACAATCAAGT
CGTTGGATGTGTCATAAAGTGGTGGATACCTTATATAATCTAAGCTAACC
TCAATATTTATCCTAATCGGCTGCCTTCTGCCGTCAGATGTTAGCCGATT
GTAGGTTAGATAACGATATTGCCAGAGATTATATAAGATATATGATAACT
TGACGAATTACATAAACAAGATTAGAGTTTCATAAAGATGGAAGCACTAA
TCCCGAGAACGCAAGCCGCCATAACAAGTTTTACCTCTTGTTGAAGATCG
AAACCGATGCAGCTCAACCGAAAGCAAGAACTCGTCAAAACAAAACGAAA
GTAAAAAGGGTGGCGATGCGCCGAGATTGTATTGAACGTGTGTTAATTCG
ATTACATGGGGCTCGGGTCTATTTATACCCGAGAATTACAAGATATGTCC
ATATCGGACACGACTATTATCTCTAACAAACTCTAAGATACCATAAGTCT
TTGCGGCAGACTTTTGCCCAAACATATCTCTAAGAAAATTACATAAAATA
TCCTAATTAATAGATACAATTGCCTTCTCATGACTCTATCCATGTGTGGC
AATCATCATAAAGCACATCAACCTAACCCGACAACATATGATGTATCATA
TTGTCGGATTCGGCTCCATCGGCTAACCTTGTCTGACTCGAACTCTGCCG
ATCTTAGTCGTAGCTGATTCGGACTTTAGCCGATCTTCACTATGTTTCCG
GGGCAATCTCTATCTCGATTTCCATCTCGATTCCTCCTTTACATCCGATC
CTTGGATTACCAAATTTAGTGGTTAACAGAAACACACTTGCTCTTCCAAA
TCCAATTGATATAAGCCGGCACCTGAATCTGCGAAAAATTCATAGCATAA
ATCTTCTGAGAGGAGAAAATACCATTACCCAAGCATAAGTCCAACTATCC
TTCTCATCATTGAGCTGATCCATAGGATCAAAAGTTGAAATTATCATATA
TTCCTGAAGGGCTTGCTCAAACAGTGGCAGGACAAAAAGTTCTGAAAGAT
CCTTTAAGGATAACATATGAACTGAGATATTGGCATCCTGGAAAAAGAGT
GAATCCTAGGAAAGACAGATGATCTGCTTATTATTCCACAGATCCTCCCA
AAACAAACAGGATTTACCATCCCCAACATTACAGGTTGAAATTCCCTTAA
AGATACCCACAAATTGCAGAACATCTCTCCACCAAAAGGATCCTTTAGGG
GAGACAGCATGTGGCACTTTTGAGCTGTAGTAAGTATTCCAAATCAAATT
AACCCAGGGAATAGGTAACCTATTATATAATTTATGCAATTTTTTCAAGA
GAAGGGCGTTCTTTTGGATCTGAGATCAATTACTCCCAAGCCACCTTTAT
CCTTTGGCTGACACACTCTGTCCCACAGCACCAAAGACTTTTTGTTTGAA
TTTACAAGATAGAAACTTATCCTCATACGGTTTAAGTTTCCTATATCTAA
TCTACAATCTTAACAAACCAGGACTACATGTCGTTCCTTGATACAAATGT
AAACGTAATACCCGAGTCCTAGTCTTATACATATCCTATATACCTGATAT
ATCCCCTGTAACCAGTCGAATAGCCCATCCATGTGGGTATGTGGTACCCA
TAATCTTCACAGTAGCCCCTGAGACCTTCACAGTCGATGAGATAATCTTC
TTCCAAGTCAAATCTCAAAAAGCCCGAGTGCTTCAATCATCTATGCCTTA
GTCTCCAGAGTGCATTTACCAAATCATAAGGCTGTGAAAGGCTGAAGAAA
TTTAAAAATAATATATACTTAGGTGCATCGACTAGATGCACTTAATTATG
TGTAGCCCCCGACTATGTGGTTAGTTGAACAAACTAAGCATATAGTCAAG
TAATAAAAAATTCAACCAACCGAGTGGTTTTGATAATTATACTCAACCAA
GTGACTTAATATATAGCATATGCGGTGTGAATCCCCGAATAACATGATCC
GAGTGATATACCGACTTCTTTATAAAATATGATGCGTGCAACCTAAAGTC
GACTACATCTTTGAAAATTCACATAGAAAAACATCTATAAAGAAGCTTGT
ATGCTGTGAATAAAGAAATTTTCAAAGTATCGGGCATACACCATGCACAC
ACTACTTTAACAAATGTGCTTAAATCCCTAAAAGTCACATGGTTTCACCA
CACCTAGAAATATACGACATATGTAGTGTAAAATCTGAGTAAAAAAACTC
ATAAAGGATTTATCAATCGCTTGGAAAATGACCGAAATATATAATCAGCC
TAAGCCATAATATTGGTCAATGAAAATGCACACTTACGTGGTAAAAAGCA
ACGATATTGTATCCAATCAATTGCTTTATAAGCCCAAACAACGCCTTGAC
TTATATAAAAAAGTCAACGGGACAGCTATATAAAGCTTTACTATTTGGCA
TCTTTTGAAATGCATTGTACCAACTCCTAAAAAGTTGAGTAACAGCGGTA
TAAAAGGATTTTAATGTATTGGGCACTTGACCACGTGCACTTTTGCCTAA
GAAAAAAAAATGCCTAAGTCTCTAAAAGAACGTAATTGGCCACACCTAAA
AATATGGGCTGCAGACATATTAGGCCTAGACCCAAAATACGCCTACCGAT
ACCCTTAGAATACGACGTGTATAGCACGCATATTAATATGCTCCCAACTG
ATAAATTTCCCAGGCGATATAAATTGAATGTATCTCATCTGAGTAGCTTC
TAATCCGAGTTGTTATCCCTCATGGGATGCACCAAAATAGATGTAAAAAT
TGAATCCCAACTAGCGCAAGTACTCTAGTGATAGCCCTCACAAGGAATAA
TAAATGGTCTAGCTTTGAACATAGCAAGCCAACACATGACCATGAATTAA
TGTTGCATGTATCCAGAATAAGTCCAAATTGAAGTTATGATCCTTGTGTT
TGAGCTAGACTACAGGGCCCTAGCTTAGACTCTTTCTCCAAACACAGCTT
CTAGACCTTGCCTACTTTTCCCTTATCAGGGCCATTTTTCTTTCTTTCTT
TCTTACTTTTTTCTTTCAGAAATCAGGTAATCAATTTGCATTCCCTGGGT
TTTTGCAAAAAGCAACGATATTTAGACACAAGTTCTTTCTTTCTTTCTTT
CTTTCTTTCTTTCTTTCTTATTTACATAAGTTGAAATATTTGGACCTTGC
TTTCTCTATTTACTAGGGTGGAGTACTTTGAATGAATTTCAGTCCAAAAC
TCCAAATATCTTCCCTGACATGGGAATCTTTTTAGTAGTACAATGGAGAA
ATTTATATATGTAGCTGAAACATCAACCTTGATGGCTTGTCTTGCCCGTG
CAATTTGCACACTCGAAAACAAACTCATGCACAGTGGGACATAAACGGTG
AGATGGATAAGAGAGCCATTGTATTATTTGAACACTGCATAAGAGAGCCC
CTCACAAGGAACTTGCTCGTTGTCTTCCTTGTGACCAGCGATGCCTCAGC
TGCACGCATCAAAGGCCTTGCTCTCAGGCTCAACTGAGTCTTTCCTCACA
ACATAGGGTTTGAACAATTTTCTGCTTGTTGTGGTAGCTTAGGAGCTAGC
CAATCGAAACGTTGGCTCGCTCAGTGGTCATCTTGCGCTCCAAAAGACAC
CCGCCTACTCCATTGCCATTCCCATCGACCCGGTTCACCTCAGCCTCACC
TCAGCTCTCATGCCAAGTGTGGACCCCCGTTTCTATAACAGGAATCATTC
GTGTAAACAGTACCATTTCCCTGGATCAAGTAGTCTGGTACACACGAGTT
CATAGCTGAAATACCAAAAGCACATACACGAGAGTCTAGTGCTAATTATT
ACATCATAAGCCCGCAGGCATTCTCTTAAATCATCGAACCGAGCGGTCCG
GAATACATCCAAAAGCAGAAATAGATGAGGCAGCGGAATTCAGGCAGCGG
CATGCCATTGCCACAGGCAACAACCGTAACTAAGACCTACTGAGCGCCAT
CGTCTTCTTCTCCCTCCTGGTAGTAGGCATAGGGATCCTCCGAAGCTTCA
TCTCCCGCTTCTGATTAATTTTATATTTGCAAGGGTGAGTACCAACCGTA
CTCAGCAAGCCACCACAGCAAGAAATGCACATGATAGGGGTATTCAAAGG
ATAGCTATGGTTCCTTTGCGCAAAGCCGGTTTTGTAATTCTTTTCACAAG
CCTAAGACCTAGCACAGACTAATCAAATTTTAGTACCAGTGTTCATATTA
AACAATGACGGTTCTGTCCACCATCCATTGTGATCCCAAGGATAGCTTCC
CGCCATTGAGTCGTCATGGTTTTCTGAGGACGTCCACCTTCCTTCCTCTT
AGAAAGTGGCTCCATCAGCATAAAAATCATCATGCAATATCCCATCCCAC
ACAGGTTAAGAATTTAGAGTCTAGCCAAGTGTAATACATGTCCCGGTGCT
CAATAACCGCGAGCACGGCTATTCGAATAGATTTGGTTTACTCACACTGC
AGTGGATGTACACTTTACCCGCACTCCGCAACTGCCCAACACATGAGCCT
CGTCCCAACACATGAGACGCGTCACGGCAAAGCTTTTCGATAACCTCACA
TTGGCAGTACCCGCTCCATGAACTTAAATCCTCATGCACTCTAGGTGTCC
ATGTTTCTAGCAGTGAGAGGAGTTCTGGCGCTCCCGGGAAAGAGAAGTCT
CACACACATATTAAATTATAGTTCAAGTTAAGTTCTCTCTCTCACACACT
CATGGCAGTCCTACCAATGGCGACACCGATGTAGGGCACGCCTCTCGGCC
CTACCTCAACGGCTGTCCCATCGTAGCGCACCTGCCTCACTCAGGGGTGA
ACCATCTATGCAGGGATACTGCCTCCGCTCGGCTATCTAATCCGCTAGGT
CTATACCCATTCGAGAAGTACGGTTGTACGGGGGTCGTTTCATGCTTAAC
TTCATGGCTCGGTCCTTAATTGACCGGGGACGGTACTAGCCTTTTCCAGA
TACCACCCAAATCCTCCGTCCGCCCCAGTCGAAAATAGTTGTTTAGTTTT
ATTTTTTTTTTCCTTCCACAAATCATGTCATCAATATCATGGCAATGTGG
CGCTCATGTCTCCACATGCCGCATCTCAATTACCTTCCCAAAGGTAATTG
CCCAAGCATATAGCATTTGATAAATATGAGTATGCATAATTCTAGAATAG
CATTTCTAAGCAATTGTCATAATTGACTAGGGACTCATACGTAAACATGG
TTACGAAGGAATAAGGGCAAACAATAATCAAGGCATGGCATAATCACAAG
TAGGATGTTCATCATTGCATGCAATTTTATTTGTAAACAAAATAATTTCG
CAATTGGGATCAACATGTTCAAGGAATAGTGATGACTTGCCTTGCTCAAT
GTCTTGCGGGTCTTGACCTTCGCTTGGATCCGCAACTCCCTCGGGCTCTA
TAGTTACGTGCGAAAATTGATTTGAATTCGGTTAGAATTCAAATTAAAAT
CCAAATAAATCCAAATAAAGGTCGAATGCGAAAGTCGATTTCTTTATATT
AACTTTATTATTCGCGAACTAAGGCAAACCCAATTTCGATTCAAACTATT
TTGCGGGTATAAATATTTTGTTGTCATAAGTTTTTAATTTAATCTAACCG
AGCATTATATCCATATAATAGGTTAGACATTTCTATTGCGAGCTAAACAT
CGGACGGAATCCTAAAATTATCTTATAATATTATACGATTTAATTTAGTC
TATGGCTAAATGATTAAATATAATATACGTCTAAAATTCCTAGTGATTAA
ATCCGAATTTCTATCGTGAATCGATTTCTTATAGAGATTACCCAAATATA
ATTTATAATAGCCTATAAGAATTCATCTAATTAATTATATCTAAATTACT
ACCGCGAATTGATCATTTGTAGAGATCATTAAAAACAATCTACAATAATC
TATATAATTCACCTAATTGTTTAGTTTTTTAAATACATCTATGATTATAG
CATTATTTTGCAAATACTATATTTTCGTTAATCCTATACTTAAATTCTAA
TATATTTTTTTTAAGTGTCCTAAATTTCTCCTAATTTTTCCTACTTATTT
CCTTCTCTTTTCCCCCTTTTTCTTTTCCTTTTCTTTTCTTTTCTTTTTCT
CTTCCTTCTTTTCTTTTCTCCCTCTCTCTTCTCTCTTTTCCTTCCTTCTT
CCTCTCTCTTCTCTCTTTTCTTTTCTTCTTCCTCCACCCGGCTCCTCCCT
GTCTCTCTCCCTCTCGGCTCCCTCTCTCCCTACCCGAGCGGCGACGGCGG
TGGACGCGAAGGGGAAAGGCGGCTCACCGGTGGCGGCGGTGGCGGCGACG
ACGGCGACGGCGGCGCAAGGCGGCGACGCACGGCGCGGCGGCTCCGGGGC
GACGGCGCGGCGGCTTCGAAGGTGGCGGCGCGGCGGCACGACAACGGCGG
CGCGGCGAGGCGACGACGGCGGTGCGTGGAGAAGGGGAAGAGGGAGAGGA
GGAGGGAATGGAGTGGGGTGGAGGAGGGGATTGGGCCGGGGTTTTTATAG
GGGAGAGGGGAAGAAAGAGAGGGAAAGGAGGGGGAAGGGTGAAACGACGG
CGGCGCGGGGCGCGAGGCGGCGGGCTCGCGGCGCGAGGCGACGAGACGGC
GCGCGGCGCGGCAGCGGCGATGGGACGCGCGCGGCGACGGGACGTCGATG
GCGACGGCGACAGCGGTGGCGCGCGGCTCGGGGCGGGATGCGATGGGCGG
CGACACGACGGCACGGCGCGACAGCGACGGCGCGGCGCGGGCTTGACGGC
GATGGGCGGCGACGCGGCGACGGGACGGCTGCGCGGGGCTCGAGGCGACG
CGGCAACGGGACGGCAGCACGCGCGGCACGGGGTGGCGATGTCGGCGCGG
GCTCGGGGCGGGATGCGATGGGCGGCGACACGACGGGTGGGCGGCGATGG
CGATGGGCGGGTGGTGCGGCGCGGGATGGCGACGGCGAAAGGACGATGGC
GCGGCGACGGGACGAGCGCGCGGCGCGGCGACGGGATGGGCGCGTGGCGG
CAGGCGGGCGCGCGGCGCGGGGCGCGAGGCGGCGGTACAGGGCTCGAGGC
GGCGGCACGCGGCGCGAGGCCGATGGCGACGCGACGGCGATGATGGCGAC
GGCGGCGCGGCGGGCGAGCGGCGCGCGGGCGAGCGGCGCACAGGCGGGCG
GCGCGCGGCGAGCGGCGCGCGCGGCAGGGGAGGGGGCGGGGCTAGGGGGA
CCGTGTCGAGCACCTGGAGTGCAATGAACAGTGACTTTTCTATTTATCCC
GATTTTTGTGTATTTTCCATATAAATTCGATTCAACAATTCCTAATTTTT
GCATATAGGAAGTTTAATCAATATTTGTGTTATTTTAACTAATGAATCCA
CCCTAGATTAATATTACTCATATTTTATTTTTATATAATTTATTTGAGTT
TTAATTAGGGTTAATTCTTATCCCATCGTATTTAAATTTAATTGATCCAA
ATATGGTCGCGATAATATTTTATTTATTTCTATCCACACCTAATCTTTAT
TTTAGTTTATATTTATTTTATAACTTGTTTTTATGGTTTATTCCTAATTA
ACTATTCTTTACTCACGGTTAATAAACTTCGAGATCAAATCCAAATAAAA
TAGGCGAATAGGATCGGCATGATGCAATTAATTTAAAAAGTTTTTGAAAA
TCCGTATTTTTAGAGTTTAGATTTTTGTCGGTCGAATTTTCAGGGTGTTA
CACCAAGCAAGTTCGTTTTGTCAACTTGAGCAAAATTAACACCACAATTT
GAGCCGCTTCCTTCTTTCTCGTTTTCCCGTTGATCCAAGAAGCCACCGAA
AGGTAACCCCCTTAATTATTTCAATTCTTCAGCTTCAGTAATCAGTATAT
GCTTACTTTCTCAAGACAGATTGCAAAATAACATGCTAGCTAGCTAAAGA
TGTGCTCTGTAACAAAGATGAGTGATTTTATAGTTCTTGAGGAGGTACTA
GGAGGTGCCATATTTTCTAGTATAAAATTTGGTGCCTCTCGGTATCTCCA
GTACTAGGAGGTACCAAATTCCGAAGGTTTTGTAGTGTTTGCATTCCTAA
AAGGGTAAAGATCTAATGCTCCTCAATCACGGGTATCATGTTAAAAGTAT
TTAAGATTGATATAGGTACTTCGGTACTAAGAGTAAAAACATAATTTTAC
TTGTAGAGAGAAAAGGGCAAAATTGTCTCCTAAATTATAATAGGTACTGC
ATAGGTACAACCGTATGCGCTAACATCTGCACAGTTTAATTTTCTCTTTT
GCGTGGTTTCCTGTAGATTTACGTTGTATTGGAGTTAAGTCATTTACCGG
ACACTAGTGTTACAGGTTCTTAGTTCATTTTCTCTAGATTTAATTTGTGT
TCTTTGTTGTTCTCTTTTGCGTAGCTTTCTCTAGATTTACATTGTGCTCT
TATAACACATTATTGGCCTAATTATATGATTTTTTTCTACATTTACACTT
TATTCCAACGAACACGTAAAAACTTCTACCTTAATTTTGTTGAAAGTTAT
ATTTTGTTTACAGCAATAGATTTATATTGTGTTTCAAAAACAGGACCGGT
TAAAATATCACCCAAGGTTAGCATCAATTTAAACTATACATTTACGATGC
TTGCTTCCATTTAAACATGCTATGTCAGGTTATGCCTCATGTTCAAACAC
ACAACAGTGCCAAAGCAATGTTTTCTTTATTGTATTGTATCGCATTTAAA
CATGCTATGTCAGGTTATGCCTCATGTACCTCTTAGTACTTGGATATTTT
GGTACCTCTTAATACCTCTCAAGGACTAAAATTTCTCAACAAAGATGCTC
TGAAACCAATTCAACTTTTGTCCATTTTCAGACGGTATTACTCTCTTGCG
TGATTTACTTGGATATTTTGGAGCATCACCCTCAACGCTTTTCTCTATGG
CAACCATACTGGATTCTTTCATTGGATCATGTGCCAAGAAGTTGCAAGAG
ATCATTACTGAGGAGGCAATACTAATTTTAGGTGTAAAAGAAGAACTCAG
GGAACTGCAGGAAAGAATGGAACAAATACGGTGCTTTGTCAGTGATGCGG
AGAATAGGGGCATGGATGACTCAGCAATACACAATTGGATTTCTCGGCTA
AAAGATGCTATGTATGACGCTGATGACATTATTGATTTGGCTAGTTTTGA
AGGAAGCAAGCTATTAAATGGCCATTCTTCACCACCGAGAAAAACAACTG
CGTGCAGTGGGCTTTCACTTCTCTCTTGCTTTTCCAATATTCAGATTCGC
CATGAGGTTGGTGAAAAAATTAGAAGCCTGAACAAAAAAATAGAGAAAAT
TGAAAAGGATAACATATTTGCGACACTTGGGAATACAGAGCCAGCTGATA
AAGGTTCAACATCAGAACTGAGAAAAAGATCTAACGTTGTCGAACCCAAC
ATTGTGGGGAAAGAGATAGTACATGCTTGTAGAAAATTGGTGAGCCTGGT
GCTTACACACAAGGAAGGTAAGGCTTACAAGATCGCTATTGTTGGAACAG
GGGGAATCGGAAAGACAACTTTAGCTCAGAAAGTATACAATGATCAGAAA
TTAAAAGATAGCTTCAGCAGACGTGCTTGGATTTGTGTTTCTAAGGAGTA
CTCCCCAGTTCATCTTTTGAGACAACTACTTCGAACCATGGAGGTTCATT
ATGCTCAAGATGAACTACTTGAAGAGCTCCAAACCAAGCTTGCATTAGCC
ATTAAAAACAAGAGTTTTTTCATTGTGTTGGATGATCTATGGCAGTCTGA
TGTATGGACAAATCTACTAAGAACTCCACTGCATGCTGCATCCTCAGGAA
TAATTGTAGTAACTACTCGGTATGATACTGTCGCTCTAGAAATCGGGGTT
GAGCTAATACATCGTGTTGACCTGATGTCACTTGATGTTGGTTGGGAGCT
TCTATGGAAGAGCATGAACATCCTGGAAGAGAAAGAAGTGCAAAATTTGT
GGGATATAGGGATTGAGATTGTTCAGAAATGTGGTGGGCTCCCTCTTGCT
ATCAAAGTTGTTGCTAGAGTTATGGCAAGCAAAGATAAAACAGAAAGCGA
ATGGAGAAAGATTTTAACTAGAAATGTTTGGTCCATGACTAAGCTTCCTA
AGGAAATAAGTGGTGGCCTATATCTAAGTTATGACGATTTACCACAGCAT
TTGAAGCAATGTTTTCTTTATTGTATCGTATTTCCTGAAGACTGGGTATT
TGATCGTGATGACCTTATCAGGATGTGGGTTGCTGAAGGTTTTCTAGAAG
TGCAAAAAGATCAACTACTAGAAGATACAGCGGAAGAGTACTACTATGAG
CTAATACATAGGAATCTCCTCCAACCAGTTGGCACATATTTTGATCAGAG
CAAATGCAAAATGCATGATCTCTTAAGGCAACTTGCTTGTTATCTATCAA
GAGAAGAATGTTATATTGGAGATCCAACATCATTGGTGGACAATACTATA
TATAAACTGCGACGCATTTTAGTTATCACCGAGAAAGATATGGTAGTCAT
ACCTAGCATGGGTAAAGAGGAGATTAAGTTGAGAACTTTTACAACTGATA
AACAGCCACGAGCAATTGATAACACACTTTTCATGAGATTAAGTTATCTT
CGTGTTTTGGATCTAAGCGACTCACTTGTGCAAACAATACCAGATTATGT
TGGAAATTTAATCCATCTACGTTTACTTAATCTTGATGGAACCAACATAT
CTTGTCTACCGGAGTCCATTGGTTCCCTTCAAAACCTTCAAACATTGAAC
TTGCAGAGGTGTGAATCTTTGCATAGCCTTCCTTTAGCAACCACTCAATT
GTGTAATTTAAGGCGGCTTGGTCTTGAATTGACACCAATAAATCTTGTCC
CAAATGGGATAGGAAGACTGAAATTCCTCAATGATTTAAATGGAATTCCT
ATTGGTTGTGGAAGCAACAATACTAAAATGCAAGTTGGATGGAACTTGCA
AGAGTTGGCTCATCTTTCACAGTTGCGGCGGCTTTACTTGGACAAGTTAG
AAAGAGCAACTCCATGCAGCGGAACAGAGTCATTGCTGCTAACAGACAAA
ATTCATCTGAAAGTTCTCATGCTATCCTGCACTGAACAGACAGATGAAGA
ATATTCAGAGGAAGATGTCAGCAATGTTGAGAAGATCTTTGAGCATCTAA
CACCACCACACAACTTAGAAGATCTTTTTATTGGTGCATTCTTTGGTCGG
AGGTTCCCCACTTGGCTTGGGACTACCCATTTGTCTTCAGTGAAATTCCT
GATCCTTGAAGATTGCAAATCCTGCATGCATCTTCCACCAATGGGGCAGC
TCCCCAACTTGAAATACTTGAGAATTGATGGAGCAAAAGAAATTACCAAG
ATTGGACCCGAATTTATTGGTTGTGGGGTGGGTAATCTCAGATGCACAGA
GGCAGTTGCTTTCCCCAAGCTCGAATGGTTGATCATCAACGATATGCCCA
ACTGGGAGGAGTGGTCGTTTGTTGAACAAGAAGAGGAGGAAGTAGCTACA
GCAGCTAAGGAAGGGGGAGATGATGGAGCTGCTGCCCTGTTTCCAAGGTT
GTCATGGCTGATGCCCTGTTTGACTAAGTTGGATCTAATAGGCTGCCCCA
AGCTGAGGGCTCTCCCACCACAGCTTGGACAGCAGGCCACCAACTTGAAG
GGGATCCTTATATGTGGAGCAAGCAGCTTGAAGACGGTGGAGGATCTCTG
GTTCCTCTCTTATGCCATTCACGTTCAGGAGTGTGGAGACTTAGAGAGAA
TCTCCAACCTTCCCCATGTGAGAGTGATGTATGCACGTGATTGCCCAAAT
TTGAGGTGCGTTGAGGAGTTGGGCAGTTTGGAGCAGCTGTGGCTTTATGA
GGATATGCAAGAGATCTCTTCTCTATGGGTCCCTAGGCTTCGAGAGCAAC
ACAACCAGCACCATGAAGATGAGTTGGAAGTTAACGAGTGGTTTCCCTAT
TAAAAGGTATGAGGTATGTACACTGATCCGTTGGAATCTTCCACCCAAAT
CTGATGCTTCATTGGGTTGTACATTCATACCCCTGCTCTGCACTTCCATC
GTGGAAGTTATTCTAACATTTGATGGGTTATATCACCAAAAATATGCCAT
GATGACATTGGTATTCACTATATGCCAATAGGAATATCGTAGATGGATAT
ATCCATCCAAGGACTTGTCCCAACATAAATGTTTAGCATTTGGTTCATAG
GTGTTGGAGTTCTAAATTACAGGATCTTATTACTTTAGCCAATAAGCAAT
CACCTTTACTTTAATTACAAACTAATCTACTGACCTGCACCAGAAGCCAT
TGATTTTCCGGTTTTCTTCCTTTCTTTTCTTCTTCTTCTTTTAGCTTGCT
TTTCTTCTTCTCGCTAGATGGCGCCGGTGACTAAGATAGCGTCACGAACC
CTTTCCAGTGCGATTGCCGATCGGAGGCTAATTAGGGTTTAGGATTTTGG
CGAGAGATTAGAGCGTCCCCTTCCTCTCTGTGATTCTTCTATTTATAGCA
CTGGTGGGGCTCGGGAGCTTATCTCCTATTAATACTCAAAATTAGTTTTA
ACTGATCACAAAAACTAATTTCTCTTCTTATCTCTTTACATCGGACTAGT
GGGCTCATCCGATAAAATCAACCAACATTCTCTCCTTGATTTTGAGACTT
ACTAACGAGTCCACTAAGCAACATAGCTCCCCAAAGCAATGTGTCATAAC
AACATTAAGTGTCATTAAGACAACAAGACTTATAGTTCACTATAGTACTT
AAATAAACTCAACTTTACTTAGCGGGTGTTGATCGATGCTTATGCTCCCC
ATTCCTAGGATCAAATTCAAAAGCAATGGCTTAATCCCATGCCAGCTACA
TGTTCTTTAAATAAGTTGGGAGGTAAGCCTTTGGTAAGCGGATCCGCGAG
CATTAATTTAGTACTAATGTACTCAACTTTAGTTGTTTGATCCTGTACTC
TATCTTTCACAACATGAAACTTAATGCCAATGTGTTTGGCAACTTCACTT
GACTTGTTGTTACTCGTATAGAATACTGCAGCCTCATTATCGCAGTATAT
TGTCAGTGGTTTGGCTATGCTGTCAACCACTCTTAATTTCGGGATGAAAT
TCTTAAGCCATACAGCCTGCCCCGTTGCATGATAACATGCCACAAATTCT
GCCTGCATTGTTGACGATGCAGTAAGCGTCTGCTTGGAGCTTTTCCATGA
AATAGCTCCCCCCGCCAGGGTGAAGATATAACCCGAAGTGGATTTCTTAG
TGTCTAAGCACCCTACGAAGTCAGCGTCTGAATAGCCTAAGACCTCAAGC
TTATCAGACCTCTTATATGTGAGCATGTAATGCTTAGTTCCTTGTAAATA
ACGCAAGACTTTCTTAACTCCTTTCTAGTGGTCCAATCCTGGATTAGATA
AAAATCTACCAAGCATCCCAGTAACGAATGCCAAATCTGGTCGCGTACAG
ACTTGTGCATACATTAAGCTTCCGACAGGTGAAGCATACGGTACCGTCTT
CATTTCTTTAGTCTCTAATTCATTTCTTGGGCTTTGGAATGAACCAAATT
TATCCCCTTTAATTATTGGAGCAGGTGTTGTAGAGCATTTGCTCATATTA
TATCTTTCCAACACTCTGAAAATATATGCTTCTTGAGATAATCCTAGTAC
TCCTTTGGACCTATCTCGGCGAATTTCAATGCCCAAGACATAAGATGCCT
CACCGAGATCTTTCATATCAAATTTTGATGACAAAAAGTCTTTACTTTCT
CACAGCAGATTCTTATCGCTGCTTGCTAATAGAATGTCATCAACATAGAG
TACTAGTATGATAAATTTCCCACCTTTATTCTTCATATAAATGCAATTGT
CCACCTCATTTTCCTTAAATCCAAAATTTTTGATTACTTCATCGAATTTA
ATGTACCATTGTCTGGATGCCTGCTTAAGTCCATAAATGGATTTCTTTAG
TTTGCATGCTAAATGATCTTTTCCTTCCACAACAAAACCTTCCGGTTGTG
CCATGTAGACATTCTCATTTAAATCACCATTTAGAAATGCAGTCTTCACA
TCCATCTGATGGAGTTCTAAGTCATAGTGAGCTACTAAAGCCATGACAAT
TCTAAATGAGTCTTTCTTAGAGACAGGAGAAAATGTATCATTATAATCAT
TTCTTTCTCTCTGCGAAAACCCTCTAGCCACAAGTCTTGCTTTGAATCGT
TCGATGTTCCCTTTAGAGTCTAGCTTGGTTTTGTAGACCCATTTACAGCC
TACTGTTTTGACTCCTTCAGGAACTTCTACTACATCCCACACTTTGTTCT
GGTTCATTGATTTTAATTCATCTTCCATGGCTTGGAGCCACTTGGATGAG
TTCTTACTGCTTATGGCTTCTTTAAATGAGGTGGGGTCATCTACCTTCCC
TATATCTTCGTTCATATAAACTTCATAATAATCGGGAATGGCAGATTTCC
TTGCCCGCTGTGATCTTCTTAATTGTTGATTTTCATCATTGTTGACATGC
GGTTGAGCATCTTCTTGTGGAGGTTCTTCATTTTGTGTTGTGGAATTCTG
TTGAGGCTCATTAGTTTCATCATTATTACCATCAACACTTTCTTCAACAT
TAGGTGTAGAGCCAGCGGGTCCAGAATTACCCATTGTTGGCAGCACTACA
TTATGTGGCTCAGTCTGAATAAATGAAATATTAGTTTCTTGGATTTCTAG
TATTGGGGCATTGGCCCGAATTTCGTCAAGATCAATTTCCTTAGCTTGTG
AGCTCCCTGCTTCATTATTTTCTAAGAAGACAGCGTGTCTAGTCTCCACA
AATTTAGTGACACGGTCTGGACAATAAAATCGGTATCCCTTAGATCTTTC
TGGATATCCGATGAAATGACAGCTCACAGTCTTAGGGTCTAGTTTCTTCA
ATTGTGGGTTGAATATTCTGGCTTCTGCACGACAGCCCCATATGCGTAAA
TAATTTAATGTCGGCTTTCTTCCGGTCCATAATTCATAAGGAGTCTTAGG
CACCGACTTGCTTGGAATTCTGTTTATTATATGGGCAACTGTCTTTAATG
CTTCAATCCACAATTTATTTGACAGAGTAGAATGACTTAGCATACTGCGC
ACCATATCCATCAGTGTGCGGTTCCGTCGTTCTGCTACTCCATTCTGCTA
AGGTTCTCCAGGCATGGAATATTGGGCAACTATCCCATGTTGTTGGAGAT
ATAAGGCAAATGGACCAGGAATTTGCCCAAATGGAGCATGCTTCCCGTAG
TATTCACCAACACGATCTGATCTCACAACTTTAATTTTGGCATTATGCTG
ATTTTCGACTTCGGCCTTAAATATCTTAAATTTCTCAAGAGATTTAGAAC
GATCATTAATGGGGTAAATTTTGCCATAACGGGAATAATCATCTGTGAAT
GTAATGAACGAGTCAAAACCATCCACAGATGTCACTGGGAACGGTCCACA
AATATCAGTGTGAATGATCTCTAGTGGACTTGTGCTCCTAGTGGCCCCTT
TCTTAATTGTCTTAGCGAATTTTCCCTTAATGCAATCTACGCAATGATCT
GCGTCAGAAAAATCTAAGGGGAGGAGTATTTCTTCTTTAATGAGACGTTC
AATTCTCCCCTAGAAATGTGGCCCAAACGATAGTGCCATAATTTCGATGA
CGTCTCAGCTTTATCATTACAAGAATTATAACATTCAGCACATAGTCATC
CAAAGAGAGCAAATAGAGTTTGTCTCGCACGAAGGCAAGACCCACAACTT
TATTATCAAACTTAATATAACATGTTCTCTCGGTAAAATGACAGTCATAA
CCTGTCTCTGCTAAGACTCTAACTAAAATAAGATTTCTCTTAATATAGGG
AGCAAATAAGACATTATTTAAAATTAAATTGCAGCCGCTAGGGAGTCTAA
GTGTGAGGTCTCCAACAGCCCTCACTTCAACCTCCGCTCCATCAGCTACT
CTTAGGCTTTGCTCCCCTCTTGCTACCTTCCGCACGGTACGGAATTCCTG
TAATGAGTTACAAACGTGCACACTGGCACCTGAGTCAACCCACCAAGTAT
TAAGGGAAAATTCAGTATAAAGAGATTCATTAACATTAGATATCTCATTT
AGTTCGTTTGTACCTTTCTTAGCTAGCCACGCTTTGAAACGTGGGCAATT
TCTTTGCCAATGTCCATCAGTGTCACAGAAAGGACAATATGGACTCTTAG
GAGGACCAGCTGAAGTTTGAGCAGTAGAGTTATTCCCTCCATGCTTCTAA
GATTGGTCCTGCTTATTCTTCTTACTGTTAGAGGATTCTCCTTGATACAT
CTTTCTTTTGCCTCTGTTATTGGCATTAGCGAGGTTGAGTTGGTCTTTAA
GCTTTTGTTTCTCAGCTCTCTGACGCTCTTCCTCTTCCACTGAATGTGAA
TTAGCTCCTGTATGGTCCACTTTTCTTTCTGAGTATTATAATTAATCTTA
AAGGGACCAAAGTCAGGACCAAGAGAGCTTATAATGAAATGCACTAAGAA
ACCTTCAGTAACATCCATATCCATGGACTTAAGTTGATGTGCCATATGAG
TCATCTCAAGGATGTGCTTTCTAACGCTTCCTTTGCCATTATAGCTGCTA
GTGATCATCTTGCTAATGATTGTACTAGCATAAGTCTTAGAGGAGGATTT
GAAATTCTCTTCAATATTGGCTAAGTATGCCTTTGCATTGTCGGAATCAA
CGATTCCTCCAATAATTTCTTTAGCGATGTGATTCTTAATGTACATCAGG
GACATCCTGTTGGACTTCTCCCAAGCAGCCAGTTTCTCTTTGTAATTCCA
CTCAACATTTTCATAATCTTCCTCATTCATGTCGAGTTCCTCGGTTGTTT
GAGGTTCCTCGGGAATGTCCTCTCTTAAGGCCAAGTCATAATCTAACATG
GCTAAGTTTAAAAGCACAGTATTCTTCCAATCAGTGTAGTTAGATCCATC
AAGGGGAACAATAGTTTGAAGCTGTCCCAATGCTGAAAATAAAACATTTA
ATATATTAATAATGCACATAATTGATTTACGTTGGCTTAATCAATTATAT
GCGAATAAACTTTAGAATTTTCATAGTCAATCACCGTTGGGCAGAAATAA
CCATGAAATAATTAAATTTATTCCTTAATTATATCACTGTTGGGCAGAAA
TAATCAAAGGAAAAAATAATAATTTTAATAATGAAATCATAATGATGTTG
GTCAAAAAATAATTCCATATCATGACTTCTTTCTAGCCAAACTTCCCGTT
GGTTCCATTTAACTAGAAATAATTTTATTTAGAGGCTAAAATAATTTTTT
CAGCAACTTTATTTGGCTAAGAAGGCTTATAAACGAATTTCTGAATATCA
TAAGCATTAAAATGGCGGGATTTAATTAAAATAGGCTTTTGGCCCATGTC
TTCCGAAGACCGGCCCAAACTTGGGCCGGCTCGTCTTTGCGCGCGTGCAG
CGCTTGGGGCTTGCGGTGCGTTGCGGCCCATCTACCCGAACCGCCGGCCC
AACAATTGAGCCGGCCCGGTTCACGTGCGCAAGCACGTGGGTTGAGTGCG
GCCCAAAGGGCTGAATATTCGGTGGCGGCGGCGGCCCGACGCGGGACGAG
TCTGAGCCGTCTGATCTTTTGGACGGCTCGGATCAAATCCGCGCCGGATG
AAGCGCCGACGGGAGGAGGGGCAAACCCTAGCCCCCAAATTTCTCCTCTC
CCCGATCCCCTTTCTCTTCCCGATCGCGGCGGCCAAGTGACCGGCGACGA
TGGCGCAACAGCGGTCCGGCGAGGCGAGGCGCGCGCGGCGGGGTATCCGT
CCGGCGGCTGGGGGCGCGGCACAGGGTGGCGCCAAGCCGTCGCTTCCCGT
CCCGACTCGGCGGCAACGGTAGGGGAGGCTCCAAGGCGGCGCGTGCACGG
TGGCGACCGGCACGACCGCGAGGAGGAGGAGGCAAGCACGGCCCCGAGGC
ACTTGCGGGCGAAATGAATCCCAGACGGCGACGGCGGCAGCCATGCCGCT
TCCCGGCGTGGTGCCGGGACTTAGGGCATCCAAAACGGTAAGCCTCGAAT
TAGGGTTCCTCGAAATTTCGAGTTTGGGGAGTTTCAATCTCGTTTATCCC
CTCTTAATTTTGGGAATTTCAATCTAGTTTATCCCTTTGCTCAATTTCGT
GGAATTTCAATCTAGTTTATCCCCTTCTTAGTTTCCTTCGGCTTAGGGTT
CTGAGTACGGGGAAATTGGGAGTTTCAATCTTGTTTATCCCAATCCCCTT
TCTTCTCTTAATCTCTACTGATAGGTAGAAAACTTGAATTAAACAGTAAG
TATGAACCCTAATTCAACATATGCCGAGACTCATGGCTTTACACAGGGAT
GATGAGATTAGTTTAGGGATTGATTGGCTAAAGATCAGCTCTGATACCAC
AATGTTGGAGTTCTAAATTACAAGATCTTATTACTTTAGCCAATAAGCAA
TCACCTTTACTTTAATTACAAACTAATCTACTGACCTGCACCAGAAGCCA
TCGATTCTCCGGTTTTCTTCCTTTCTTTTCTTCTTCTTCTTTTAGCTTGC
TTTTCTTCTTCTCGCTAGATGGCGCCGGTGACTGAGATAGCGTCACGAAC
CCCTTCCAGTGCAATTGCCGATCGGAGGCTAATTAGGGTTTAGGATTTTG
GCGAGAGATTAGAGCGTCCCCTTCCTCTCTGTGATTCTTCTATTTATAGC
ACTGGTGGGGCTCGGGAGCTTATCTCCTATTAATACTCAAAATTAGTTTT
AACCGATCACAAAAACTAATTTCTCTTCTTATCTCTTTACATCGGACTAG
TGGGCTCATCCGATAAAATCAACCAACAATAGGCTGCATAAGTGTAGGAC
TAAAAATACTGGGCTTTGTTAGGTCAAGATATAAGTATAACACTTAATTC
AACTATTCAATGTGCTAGCTATGATGAAGATCAATTTAGCCTTCGATTCC
ACTAGTGTGTCCTATGTCGATCGTGTGTGCAGAAGATATTGAAGTTAGCA
TTCACAATCTTGTATGAACACATATACACATGATTTTTTTGCAAGACATT
AGGCCTATAGAGTATTGTTTTAGATATGATAAAAATAGGTCTGGCCCAAT
GTTACAGATTCTCTGCAGCCTGTGAGCAGGCTATTGGAGATGAAAGGGAT
GTGCCCAACATCTGTTCCTAGTGTAGGGCTCCTAATTCAGGTTTGTTTGG
TGAAAAAAAATAGCCACTGAAATGTCTTTGTATTGGTTCAAATTGATTAA
TATTTTTGTTCGTATTCTACTTGTTAAAATAAGCAGAGGATATTGCCGAT
CAACATGCCTATGTATAGTCCATATATGTCTTTTCTTTATGCCTTTTGTA
ATGCACGTCTATTGTTTGGTAAGTTGAATTCCAGAAAACATTAGTGTTGA
AAAACTGATGGCACTTATATTTTCTTTTCCTTAATTAAGTTATTAAATTA
CCAAAATGCTTATGTATATACATCCATGATTAATTTGTGTGTGCTTATTT
GTTTTGTAGGTTGTTAATCTTGAAGAATTTGGGCTGTGCGGTCACTTGTA
ATATGTATTTTTGTCTTTACCTAGTTATTGGTCTTTGAAAATTTAACAAA
ATAAAAAATAAAAACAAAAATATCAAAAAAAAAGGAAAATGTCAAAAAAA
ATTAAAAAAAAGGTATTTTCTTTAGCTATTGTAAAATACATTATCATGTT
TCGTTTGATTTGCGTGTGTGTTTCTTTTCTTTTTAGCTTTTTTTTTATTG
TAGGTGTGTAGGTAACTCCGCCAATGTCATCTTAGGTGTAACTAAATGAC
ATAGCCGGTCCCAAGCCCGGAAAAAGGAGGAGGGGATAATCTTGTATATA
TGTGTGTTGAAATGATGCTCCGTTGCTAGATCATTGAGATTTTTCTGCAC
TTGTATCAGATTTTGGAGACTCATCCACTCCTATTGCTCTTTTGGACAAA
TCTGATTCTGAACTATTTAAGCTTGACTAGAACACCAGGACTGAGACTAG
CGAATTGAGATAGACAAGTAGGTAAAGGAAATTCCATGCTAACCATGACC
TGAGGCAGGGCACCCTAGCCAAGGTGTGCAACGAGATAGGCCCATTCAAG
TCTCAAAGCCCAGATGTGCCCATACAATTCTACTGTAGGATCAAACAATT
TTGCACCTCTCATCTGTTTCTTGTTTTTACCTTTACCTAGTTACTGGTCT
TTGGAAGATTAAAAAATGCAAAAAAAAAAGAGTGAAGAGAACACGAAAAT
TACAAAAAAAAAAGACAAAAAAGGGATAAAGATCCATAAATGAAAAAAAA
TAAGCGTGTTTTTTTTTTTGTCTTGCCGGTGTGTAGGTAACTCCTCCTAT
GCCCTCTTGGGTGTGCATCTTTAATGGCATTGCCGGTCCCAAACCCGGAA
AAGGAGGAGGTAATAGTGTATAGACATTGAGTGAAACAATGCTCTGCTGC
TATCTAGAGCAGTGAAAGTTCTCTTGAAAATTTCTGCACTCTTGTCAAGT
TAATTGCATTTTTATTGATGGAATAGTTTACTGAAAAACACTTCTAGAGA
CTCATCCACTCTGTTGCTCTATTGGACAAATCTGTTTCTAAACTATTTTA
GCTTGACCTCGTTGCAAACCAGTTTTCATGTGAAAGCAATGGAGGTGAAT
ACATTCACTAGTTCATCCTCCTCTCATTCCCTGCATCCTGTTTGAGAATT
GAGAACTGTGAACATTGCGGTGCGGAGGCTGCGGTTCATCAGAAGTTCAA
GTTCCTACCTCCAGTTTCAGATACTTAGCAGCATTTCAGCTGATGGCATT
TGATCATAATGCTCAGAGAATGTTATCACCTAATACTTCGGAGTTCACTC
CCCAAATTTTCAACACTGTCATGGACTCTGAAATTAGAATCCAGCCGTGC
TGCGTTCATTACTGCAAGAGCTCTTCAGTCATTCAGTTCAGTGTACTTTT
TAGTGTCATCGCAACAAGTTCATGTAACAGGTACAAAATTGTCTTCCCCT
GGATGACAAAATGCAGCAGAAAGCAAAACAAAACTGAATCGCATCTCAGC
AACGGGAAAAGGAAGGGAGGAGTGAGAGGTGTCGCTTACAATTCTCTTGC
ACTAGCCTTCCACCCTCTCGCTCGACGGCCGCACGCGCCAGGGGCTCGAG
GATGTCCTCATTGGCTCGTCGGAGCGCCCGCTCGCAGCAACGCCCGGTTC
CCTTCTCCCCAATCCCCATCGCCTCTCGCTGAAGCTCGCGACGACAACAA
TACGAGATAACTCGAGGGCCTATACGAAAATAAACCCCCGGTTCACAGGC
GTGCTTAAATCTCAGCCGCCTGTATAAGATCGAGCGGTGCAGAGAGACGC
TGAGGTTTTGGATCGCTGGAACGAAGAGATTTTTTGGTTGATAGCACTTG
AGTTCGTGTTCCTTTGTTGGTCTGTAGCGTTCAGTGATTCACATCATCTC
AAGACCTGAATCAATCTATATCTGTTTGGGAGAATGTTAGATCAATGCTT
CCCGTTGAAGTCGCAATCCATATGCTTTCTAAATGGTAAATGCAAGTAGC
TTGTAGATAGATGTGCAGACAAGATTCAGTTCAGCACTTCAGCCAAACTG
TATCTGTTGGACAAATCTGATTCTATTATCAAAAGATACAACAGTACTCC
CCACATATGGACCAAACACAGTGAAGTAGTTTCCCAGTAAAATCAATTGG
GATAGACACATGCACCAGTTCATCCCCCTCTCAGTCCTTGCATCCTGCTG
TTTGAGAGTTGAGAATTGAGACACAAGTTAGGCAAAGGAAATCATTCACT
GTTTGTTAGCAGTACGTACAAAGTTTGGCCAGATACACAAAAACGCATGA
AAACAAGTATACTTGTAAACAATTACTCCTGTAAACTCCAATATTTGATG
AGAAAATATTTCTGTATGTTTACTCGTGAAACCTGTCCATTGGATTCAAC
GCTAAAAGTTTTGATCCCAAGTATGCAACAGGACTGGAAATAAGCCCCGA
ATTCTCATAGAAACCTCTGCCGTTGTCTCTGTCAACCAGCTCTTTCACAA
TGCAAATGCATGCCTAAGCAGAGAACTGGTTGGCGTCAGGAAGGCCAGGT
GAGATTCTGTTCTCCAGACACTTGGAGATACTACAAAGATTTGATTTTTC
TCATCTTTTAATCGCCTTCTTGAGAGAGATCATCTCAGTTGCCTGCAGCT
TCTAGAAAAAAAAAAACAGGTACAATTCAGCGAGGAGAGGGAAGGTCTGC
AAGAAGCAGGTAGGACACAGCCATGTTCCAGAAATCGGTTCCAACTGTTA
GCCTTTTTTTTTTTTTCCTGTAAAAGAAACAACTGCGTTACCACTGTCAT
ATAGGCCACAACACAACATCAGTTAGATCTTACTACGGAGCTAGTGCCCT
TGTTTGGTTGATTCAGGTTCATTCTTGAGCTAAAAAGTACTAACAGTTTA
GGATGGCAATGTCACTGCATTGCTTGACTGAACTTGCAATTCCCTGAATC
ACAGGAGGTAGCTGGCAGTAGAGCTACTGCGCGTACCATAACGTGGTCCA
CCACACCGCCCGGGGCGTTCACCCAGGTGCTCCAGGACGTCGCCGGAGAC
CCGACCTTGCCCCGCACCACCATGTCCGTCCGGTGCGCCGCCTGTGGCCA
CGGCGAAGCTGTCTTCTTCCAGGTCAGGATTATCGATCACAACCAAACCA
ACTAGTTTATTCAGAGTTCAGAGTTAATACAAAAGATACGCAACTAACGC
AAGTTCTGCATATTCTCAAAAAAAATAATTTTCGGTTTCGGTTCAGATGC
CAACTGTGAAGGGGCGAAGCTATAGCCATCCATCGGATCCACTGACCCCG
ACGATTTCTTGTGTACATTTCTTACTCCACTTAATTTTACCGTGTATGAC
CCCAGTCGATAAAAACACTAGACCCCGGTAACCATGATTAATTTGTTATA
GCCTGATTAGCAACGTGAAATGACATGTTTGAGATTAGCAAGCAACAAAT
AGGAATTAGCTAGCGCTAATGATTATACATCAGCCCAAAGGCCCAATATA
CATTTTGGTAATCTTAGCCGTGAGTATTTGTGCATTTAATGTCTACTTTT
ATCAGGGTTATGGATACTACATACCTAATAGTAGTTGACTAAATCTCGGC
AGGACCCACCACATACCATGTCTTATATGGAAACAACCTTCGGATATAGG
AGGAGTTCCGCATAAGGAAGGATGAATAGAGTTCTACATGGAAACGACAA
GGACTACTCGGGTTGTATCCATATTAGTTTCTGTCACACCCCAATCTGGC
ACCGCCGTACAACGGCACCAGACAAGAGCGTGTCGTAGGAATAACGGCGC
GAACCGCTTCCTACGAAACCGCGATCTCAGTACCAGTCCCAGGACATAGT
GCTGGTACCCACGGTGACAAATATGAATCATTGCAAATCCTTAAAATAAA
TAGAGGACTTATTTACCTTAACTTAGGGTGCAGCTCAGAACAGCCCGAGA
ATGCAACCGACGACACGGACGAGGAAACACCAACAACAGCAGCAGCAGCG
GAACCAACGGACTAACACCCAACACCACAGGCGACGGCTGGGAACCAGGA
CGAAACCCTAATCTTCGCTTCACTTCATCTTCAGCTTCAGAGCGGAGGAA
CTTTATATATTTATATAGAGCAAGGGTGAGTACTTTCGTACTCAGCAAGT
CACGGGAACTTAGGTGTTTAATGCAAGCTTGGAAGAGGGGCAAGGTTGTT
TTGGTAAATCTTTTGTTTGAAATCATTTTGAAATCACTAAGTGATTTATT
TCTTTTTAAGTTTGGGTCGAAAAGAGACTTGCGTCTCGATTCGACTTAAG
AGATGCTTTTCAACAACTCAATTGGTAATGTACCGACCTCCCGGGTCAGA
TCATTACTTCTCGGCTCCCAGAGCCATTTCACTTGATTAAGCGGCTCCCA
GAGCCTTATTCATTTTCTCGGACTCCCAGAGTCCAGTTGCCCAGCAGCAC
CACATTCCGCTTCCACTCGGGAAGCCTAGTCTATGATGCCTGTAGACATC
CTGAATCACACAGATTCGTTTCTGACCACTCAGGTCATCCATCTGCCACA
TAGGCTAATTCTGGTTACGATTCCCACACCGCAATAACTTTTCACAAAGC
ACAAGCAAACAAATCTACGCAACGGGAACCACCTTACATCCGCCCATGAC
CGTGGGCATGGCTGTTCGAACAATTAGTTAACCTCTGCAGAGGGGTACAC
TTTACCCACAAGATACGAACTTATTCCGAACACCCGTCGGTATCGGAGGT
TCGCAACAAAGCCTTTCCCAAGCCGACCCAGGGTTACCTCATGCCACATA
GAAGGATCAAATCCTCACATAAATATAGGCCATTTTAGTTTTCACAAATC
AAACTCCAACCACCTCGATCGGTAATCTGGCAAGCTTCATGTTCTTGCCT
TACCAGGAACCCGGGTTGGCTCCAACCGACCCCGCCCCGGCGTTCCCCAA
CTATTGGCATGCAAGGTTTCCCTGAACCGACTAGTTACTTAGCTAGGGTG
TCCCATACCACCTTGTGGTTGCACTTTGTTATGCTTGATGAGTTTCCCAC
AGGAATCGGTCCTTATATGCGAATACGGGACAGCGCCACATAGGCACCAC
CCCCGCATCGCGAGTTTTCACAATTCATTTTATTTTTAAACACACCGACA
CCACATGTTGGGTTTTCAAGGCTTCTCAAACCCATTTCCCAATTTTTCGA
CAATCAACGATGTATGTGGGATATTTGGTATACGCGCTCAGAGAGCACGG
ATACCGAAGTATCACAAGGGTGGAGCGACAAGGAATCAGGGTAGTACAGC
CTATAGGAATTTGTGCGACTACTGGGTAGGTCCGTCGGTTTGGCACGCAA
ACCGAGGCCAAGCAAGTTAAGTGTGTGATTCTACTAATGCAAGTTGAAAA
CAAAATAATAATGAATTTCCAATTATAGGAGCAATTGATCAAAGGGTGAC
TTGCCTTGCTCAAGGTCTTCGCGAAGCTTCACGAATCTTCGAGAAAACCC
GCGATCGATGAAAATCCGGTAACCGCAACTATACGCAAACAATCAAAAAC
CTAAACAAAAGACCAAAAGAAATATCCTATTAGGCTAATTAATAGTGCCA
TTAAATAGATCTCAATTTTACGGAATTACTGGATGTGGAACGGAATCAAT
CGGAGCTACGGATCGGGAGATACGAATTTTGGAAGTTTAGTTGGATTTTC
TGGACAAGGAAATGATTTATCGGAATTTTCTGGAATACGAGAAATGGTTT
ATGGAATTTATAGAAATAATATTCACAAGAATATTATTGACAGTCACTGA
CGAGTGTGTCCAAGGGTGTACCGTTCAAGGAGGGGATTTAAATGGACTTT
TGTTCTTGGGGGATGGACACTCGGCTTGGAAAGAGGGAGGAATAATAGAC
TTCGTTTGTTTTAATAGGCTGAGGAGGGGGGGTCGGCCGATGGGCCAAGC
CCACGAGCCAAAGGAGAGAGGGGGTGGCTGACTGGGCAGGGGTGGACTCG
GTCAAGCGGCCGAGCGGCTGAGGTGGCGTCCACGTGGATAGCCACGGCGG
CAAGGCGAGACGGGAGGAGGAGGCGCGCCCGGAGATCGGACGGCCGACGA
CGCGCGAGGCGTTCCGGCGAGCGGCGGGCACCGGAAGCGAGAGGGGGCCA
AGGGGGTTCCATCCACCGGCTCGGATGTGCGAGGGGAGGCGTGACGGCGG
GATGGGTGGCACGGCGTGGGCGCGGCCGACGAGGCAGGCGGCCGCGGCGG
CGCGCTGGGGAGGTTCGAGGGGGCCCGGGGATGGTGGCGGCGCAAGGAAT
CGTCGGGCGGGGGACCGACGGCGGCGGAGGGAGGCGAGGACGGCGGCAGC
ACGGCGGGGATGGTGGTCCGGCGGCAATGGCGCTGTGGGAGGAAATGAGA
GGAAACGAGTGGGAGGTCGAGACGCTGAGGGGGGGCTCGGGTTTTATAGG
CGAGGAGGAGAGGTCGGTTTGGAGGAGGGAAACCGACATTGGCGGTCAAG
GGATGCAGGGGCGACGAGCTGGCGGTCGTTGACGCGTGCAGCCAAGGCGG
CGGCAGGTGATGACGCCGGCGGTGTCGGGCAAAAGTGGAAAAGGAGGGGG
AAAAGGGGGGCTCTGCTCTTTGCCGAGTTGGGGGGGGGGGAGCTCGGCCT
CACGGTTTTGGCAGGACACGCGTGGAGCGGCTCGGGCACGCGTTGCAGAG
CTCGCGGCAGGCTGCGGGGCCGAGCGGCAGTGCGGCGCAGGCGCTGACGG
TGGCGGCGACCGGGCGGTCGGCCACGACCGGCGCGTGCGCGGGAACCAAA
GGCGGTGGCGGGAATCGGCGACGGGGAGAGAGGAAGCAGAGAGAGCGACA
GAGAGAGAGGGCGGCGCTCTCTCTCGGCTCGGGCACGACGCTCGTGCTCA
GCACGTGCGAAGGGGAGGGGGAAACAGGCTGAGAGGAGGGATGGGCCGAG
GGAAAGGAATTCAGCCCACAAAACAGAGGGAGGAAAAATAGACTTTTATA
GGAAATTTGAGTTGGAGGGATTTGGGGCTTGGGTTTAAATTTCAAATTTG
AGATTCGATCTCGGGGGTTTAGGGAGGAATCAAGGGAGACTCAAGGAAAG
GATTCGAGATGGGAATTTGATATTTTTCGGAAATGGGGACAAGTATTTGG
CGGGGATTCAAAAGGAGGCGATTGAATTTCGGAGTTTGAATTGGAATTGG
AATCTTGAGGTGGGCGATTTTGATGGCGACGAGAGGGAACCACGAGAGAT
TGAATTGAGATCCATGGCATGACTTAGACTCGCACACAAAGAACGAAATT
TTCGCAATTAGGATTTTGTAGAATTAGTTTTTAACGTCTCACGAAAAGCG
GAGCGTTACAGTTTCCCTAGTTCTACTTGGACAAGGGGACGTCTATGGGT
ATAAATACAGAGGGGAGACGGACAATCAACACCCACCACAATCTACGGAA
CAACAGAAGCCACAACATAGAAGCCAACATACGCCAAGACAAGACGCCGG
ATATCGACTTCGGAGATAGGCACGGCTAGTCCCCTATGGTATCTCTGGAT
ACTGTCGGGAGAGACGAAAGCGCTATCTCTGATCTCGCCGGGCACGAACT
CGAGAAGGAAGACTACCCTAGTGTCGACTACGAGTCAGGACTTCAGACCG
CCATGTCGACAACAGTTAGATAGGCTACCCCAAATATTGTACTGGTGTGA
TTATGGTGAATAAGAGCAATACCGGCTTCGGCCAACAGGATGTAGGGCTA
TTACCTGACAATTCAGGGGCCCGAACCTGTATAAAAATCCTCGTCTCTGT
CTCTTTTACCTCAGTCTCGCGTATATCCTAGTACCAACGATCCCCATACT
ATGCAAATACCGGAATCGCGACATCAAACGTCGACAACTTTGTTTACATA
TTAATTATGTCCGGTTTTTAATACTTCCTCCGTTTCAGGTTATAATACTT
TCTAGAATTGATCACATTCATATAGATGTTAATGAATAGACACACATATA
TGCATAGATTCATTAATATCTATATAAATATGAGCAATGCTAGAAAATCT
TATAACCTGAAACGGAGGTGGTATAATTTATAGACATGTCCGTGCGTTGC
AACAATTTCCTATGGGCCAATGGTTGCTCGTAGCATTATTTAGGATATGG
ATTTTCATCCCTCGAGGGGATATCCCCTCATTGTTTGCATGTCATCTAAA
TAGTTATAAAAAAATTGAAAAAAAATTGACAACATAGGTTGATATGAAAT
ATATCACTCCACAAACATGCAAGATCAAATTTGACTTCTACAAGTTACAA
CAAAAAAAATAAACTGAAAATAGTTATCGTACATTCGCATCTATATTTGT
TATTTTTGTTTCAATTTGTGGAAGTTAAATTTTAACTTGCATATTTGTGG
AGTGATATATTTCGTATTAATCTATCTAGCCAAAAAAAATTTAAATTTTT
TGATGGCTATTTAGATGACATGCACGAAACGAGGGATATTCCCTCGAGGG
ATGAAATTACTTTCCCCGTTATTTAGTTTTCTGTTGGGTCTGGTTTTTCC
CAGTTTTTTTTCTTTTAGGGTGGATGATAAATTCTCTTTTTATGTAGTAG
AGATAAATAGGCAAGCAAAGTATTATGGAGCGATTCTTGAAAAAAAAAAC
CCCGCTATTTTAGAAGATCTAACAATGTATCATACACTAAATTAGTATTG
ACCCCGTCGACCATTTATCCTGGCTTCGCTAATAGACAGATTCTGTGATT
AACAGAATGTGTAGTTGCAGATGGAGTTATAATTCGGGGTATCTTTGTGA
ACATTGCAGTGGGGAGGCCGCGCCAGGGGCAACGCCTGGTTCCCTTCTCA
TCGCCGGCGGCAGCGGCGGCGTCTCGACATCTCTTCCTTGTACAACGACA
CGACAATACGAGATAATACGAGGGCCTAAACGAAAATCGGCCCACGGATT
CCGAGGCGCGACTAATCTCAGCCGCCCGTATATGATCGAACGGTGCAGAG
AGATTGGATCGCTGGAACGAAGAGATTTTGGTCGATAGCAGTTGGGTTCG
TGTTCCTTTGTTGGTCTGTAGCGTTCAGTGATGCAGAGATTGCTGTACTG
CCGTTTAAGCTTCAGAACCTATTAATGTTATACAGTACAGATACGAGTAC
ATGAAACTGGGATTGTGTTCAACGGGAAAAGTTGACAGCGCTAGGGTTGA
TGAGCCTTGCCAGCAGTTGCCACCCAAAATCCTTTGAAGATGAGATGCAC
TACTCTGTTTCAATCATAATTTCGGAAAGATTCTGGTGACCTCCTGCAAG
TTGCTCTGTGGGGAGGTTGCTGCGGCTAGGGATGTCTTAACAACCATGCT
TGCTGTATACCTGTACTAAAAACTACTTTTGCCAGACATGTGAAAATGAA
ATACTTTCAGAAAGGAGTAGATTGCATCGGCGGTACACGAACTTCTTAGG
TGGGTGCAATCTAGTACATGAACTTGTAAAATGCTCATTTTGGTACACGA
ACTTATCTTGCGCGTGCGAACTAAGGTCAAAAGGATATTACATGACTAAT
TTTGTTGATTTAGGTGCTGATTAGGATACTACGTAAACATATATATAAGA
AGGTTGCTACTTAGACATACACCTATTCAATAAAAAGATAGAATGAGATA
TAGTGATTGTAGAGAAAGATATAAAATACCGAGCAATGATACATGGGTTA
GAAACATAAGAAATTCAAGATAAAGTAGAGAACAAATTTATAAATATAGA
ATGTTTTATGTATACTCACTATACGTATGCACGCCAAATACTAATCAACA
TTAGCTAGGTAAAATTAACCTTGCCAAGCCATTTTGGACCTAGTTCGCAC
GGATTAGATAAGTTCCTGTACCAAAATAAGCATTTTACAAGTTCATGTAC
TAAATTGCACCCACCTAACAAGTTTGTGTACCACCAATGCAATTTACTCT
TCAGAAAGATATAAGCAATGATAACTTTGTACCAGCATCATGTCATGTCA
AGAAATGACACAACATATTTCAGTCCTAATATTTTCTTTAATGAGACATG
GGAATCTTTTTATTAGCATGATGGAGAAAATTATGTAGCAGACCCTATAT
AGACAATAGAGGAACGGTCGCTGCTGGAATGTCAAAACCGATGAATTGTC
TTTTCTGCAATTTGGCGAAAAACAAACTCCTAATGCACACTGGGACAGAC
ATCACCTAACAGCATCTTTTGTCATGTCCAGCACTGCTCAAGGCTGTGAA
TACTCCAAGCTAAACGAGCTGCACCAATTTCATATCCGTCTTCTCCTCTC
TGCCACTGCATAATCTAGGTCCAGTATATCACCAGGAACGTGCTCATCGT
CTTCCTTGCAGCCGGTGATGCTGTGGCTGTACGCACCTAAGGCCTCTGGG
GACTGGGGTGAGTCTTTCTTCTTTGCCATATGGACTTAATATATCTTCTG
CTTTCCCTTGTTCAATTCCTGCTTCCTGTCATGGTTGGAGTCGATCGAGA
CGTTGGCTCACTCAGTCATCTTCTTCTTGTACTCCAGCAGAAGACGTTGA
TCCGGCTCATTTCAGCCTCACACCCAGCAACACTTCGCCTTCCATGCTTA
AGCAAAACCTCTCAACTTGTTGCCCATTTCTTCTTCGTCGTTGCCCGTTG
ACCCAAGAAGCTGTCTAAAGGTAATCCCATTGTTCTAGTTCTTTCAGATT
TAATATGTTAACTTGCTCAAAACACAATACACAAGAACTTGCTACACATG
TGCTCGTATGTTACAACAGATACTCCAAAATTGATTGAACTTTTGTCCAT
TTTCAGACTTTTATTCTCAAGATAATTTGGAAATTTTTGTGCATCACCTT
CAACGAGTCTATGGCAACCGTTCTGGATTCTTTCATTGGGTCATGCGCTA
GGAAGTTGCAAGAGATCATTACTAAGGAGGCAATACTAATTTTAGGTGTA
AAAGATGAACTCCGAGAACTGCAGGAAAGAATGGAACAAATACGGTGCTT
TGTCAGTGATGCGGAGAATAGGGGCATGGATGACTCAGCAATACACAATT
GGCTTTCTCGGCTAAAAGATGCTATGTATGATGCTGATGACATTATTGAT
TTGGCTAGTTTTGAAGGAAGCAAGGTATTACATGACCAATCTTCTTCACC
AAGAACATCTACAGCATGCAATGGGCTTTCACTTTTCTCTTGCTTTTCCA
ATATTCAGATCCGCCATGAGATTGGTGATAAAATTAGAAGCCTCAACAGA
AAAATAGAGAAAATTGCAAAGGATAAAATATTTGCAACACTTGAGAATAC
ACAGCCATGTGATGATAAAGGTTCGACATCAGATCTAAGAAAAAGATCTC
ATATTGTTGAACCCAACCTTGTCGGGAAGGAGATTGTCCATGCTTGCAGA
AAATTGGTGAGAATGATCCTTATACACAAGGAAATGAGAGCTTACAAGCT
CGCCATTGTTGGAACAGGGGGAATTGGAAAAACAACACTAGCTCAGAAAG
TATACAACGATAAAAAAATAAAAGGAAGCTTCAGCAAACAAGCTTGGATT
TGTGTTTCTCAAGACTATTTCCCAGTTTCTCTTTTGAGACAACTACTTAA
AAGCATGGATGTTCAGTATGCACAAGATGAATCAGTTGAAGAGCTCCACA
TCAAACTTGAATCAGCCATTAAAGACAAGAGTTTTTTTCCTTGTGTTGGA
TGATCTATGGCATTCTGATTTATGGACCACTCTGCTAAGAACTCCACTGC
ATGCTGAAGCCACAGGAATAATTCTAGTAACTACTCGATCTGATATTGTC
GCTCTAGAAATTGGGGTTGATCTAACACATCATGTCAATCTGATGTCACT
AAATGTTGGTTGGGAGCTACTCTGGAAGAGCATGAACATTCGGGATGAAA
AGGACGTGCAAAATCTTCATGACATAGGGATTGGGATTGTTCAAAAATGT
GGTGGGCTCCCTCTTGCTATCAAGGTTGCTGCTAGAGTTTTGGCAAGTAA
AGAAAAATCAGAGAAAGAATGGAAAAAGATCTTAGCAAAAAATGTTTGGT
CCAAGACTAAGCTTCCTAAGGAAATAAGTGGTGGTCTATATCTAAGTTTT
GATGATTTACCACAGCACTTGAAGCAATGTTTTCTTCATTGTATTGTATA
TTCTGAAGATTTATTTATTTATCGTGATTATCTTATCAGGTTGTGGATTG
CTGAAGGGTTTGTAGAAGCGCGCAAAGATCAGCTATTGGAAGATACAGCA
GAGGAATACTACTATGAGCTCATAAGTAGGAATCTCCTCCAACCAGTTGA
CACATTTTTTGACCAGAGCATATGCAAAATGCATGATCTGTTAAGGCAAC
TTGCTTGTCATTTATCAAGTGAAGAATGTTATATTGGAGATCCAGAATCA
TTAGTAGGTAATACTATATGTAAACTGCGACGGATGTTAGTTGTCACGGA
GAAAGATACATTACTCATACCTGGCACAGGTAAGGAGAAAAATAAGTTGA
GAACTTTTATAACTGATCAAAAGCCGTTGAGAATTGAGAAAACATTTTTC
ATGAGATTTATGTACCTTCGTGTTTTGGATCTAAGTGACTCACTTCTGCA
AACAGTACCAGAATATGTTGGAAATTTAATCCATCTGCGATTACTTGATC
TTGATGGAACCAACATATCTTGTCTTCCAGAGTCAATTGGGGCTCTAGAA
AATCTCCAAATGTTGCACTTGCAGAGGTGTAAATCGTTGAACCACCTTCC
TTTGGCTACCACTCGGTTGTGCAATTTACGGCGGCTAGGTCTTGATGATA
CACCAATAAATATGGTTCCAAAAGGGATCGGAAGATTGAGATTCCTCAAT
GACTTAGAAGGATTTCCTATTGGGGTTGGATGTGCCAATACAAAAATGCA
AGATGGATGGAATTTGAAAGAGTTAGCTTATCTTTCACAGTTGAGGCGGC
TTATTATGATAAGATTGGAAAGAGGTGCGCCTTACAGCAGTACAGAATCA
TTGCTGCTAACAGAGAAAGGGCATCTCAAAGTTCTACATTTGTACTGCAC
GGAACCGACAGATGAATCATATTCAGAGGAAGATGTCAACAACGTTGAGA
AGATCTTTGAGCAGCTAATACCTCCATGTAACTTAGAAGATCTATGTATT
GTGAGTTTCTTTGGTCGTAGCTTCCCCCTCTGGCTTGGTACTACATATTT
GTCTTCATTGAAACACTTGACCCTCATGAAGTGCAAGCACTGTGAGCATC
TTCCCCCAATAGGACTGCTCCAAAACTTGAAATATCTGAAAATTGTTGGA
GCAGTTTCTATTACCAAGATCGGACTTGAATTTATTGGTAGTGATGTGAG
TAATTCCAAAACCATAGAGGCCGTTGCTTCCCCCAAGCTTGAATCATTTA
TCATCAAGGATATGCCCAACTGGGAGCAGTGGTCCTCTGTTGAAGAAGAA
GAGGGGGAAGCTGTGAAACCATGTGTGGTTATAGTTCTTTGGTGATGGGA
AATTGACAAGTACCGGAAGAAGTGTGTGTGTGGACAAACATTGGTCAGGT
TGCGACATCTGTGCCAAGACAACGGTTGTTTGGTTCATGTGTGTGCAGGT
GATCGGGGTCGATCTTGGTCAACGGCGGATCGGGACTAGACTAAGAGAGG
AGTTGAGGTCCAAAGCGATCAAGGATGCCGGGTGACAAGATTGGACACAA
GGTTGCACACGGCGGACGAACACCGTGTGAGGAGGTCTTCGTAACGGGCT
TCGCAAGGTCAAGTGTGCAAGCGCCGGGATTCGCAAAGAAATCGGAGGGA
AAAAGAACTGTGCAAGTGCATTGCTACTACTTACTGTAGCTAGCATACAT
GCATGTACACGTACTGTACATGTGCAAGGAGGAGCTTGCACTGTACTGGT
TGCTACTAGCATGGCTCGGTGGAAAAGTCAAGCTAGCTAGCCATGCATGG
GCTCAGTTGGCAGGGAGGCCAACCCGAGCTGGCCACTTGGCTTGTGGGCT
GGCACGTGGCTGGGCTGGCTCAAGGTGATGTACGGGAGGAGGCCAAGCCG
AGCAGCCCTAGACAAGACGACAGCCCAGCTCGGCTCGGCAGGTGCATGCG
CGCGCGGAGGCGGGAGACCGTACAGATCTGGGGACACGTGGCGTCCTTCT
CTTCGTGCGACTCGGAGGCAGACACGGGGATGCGGGACCCACACCAAATT
CAGATGGCATATGCGCAGGTGGCGCGAGGGAATCTGGAGAGAGCGGCAAC
TCGGCTCGCTGGCATGCGGGCCCGGCCGGGAGAAAGGCGCGAGCGCCTCC
GACTTTTCGCGAGCGCGCGCGGGAGTGGCTTGGCTGGGACGCGTGGAGCG
CGTGCGTTGGCTCGGAGGAGCACGACACGGATCGGTGCACGCTGATTGGC
TCGGATGGAGTGCACGCGGATTGTGCAAGGCATGCGGATTGGATCGATTA
CGTGGCAGCGATCAAGGCACTTTCCTTCGAATGTAAGGAAGAACAGATGG
TCCAGATTACACCTGTGTTAGGGTTTCGCCCTAAGGGCATTTGTGACAAT
GTCTTAGGGGGTCTTAGGCTATAAATAGAGAGATGGATGCAAGGGTGGGG
GTTGCTCCTTTTGTAATCCTTTTGAGATGCTCGGTGAGAGAATTTCCGTG
TGAGTTTGGAGTGTGTTTGCCCGAGAGGATTTTGTATTAGGATTAGTTTG
GAGTGTGTTTGCCCGAGAGGATTTTGTATTAGGATTAGTTTGGAGTGTGT
TTGTCCGAGAGATTTTAAGTTTGTGTTAATGTTCCTCTGAAGGTGTATGT
TTGCTCCTAGTTGAGCGGTTATTTTGCATCACCTATGAATGAAATGATTT
GAAGGTTTTTGTTTTTGCCTTGTCCATTTAAATTCCGCTTGCAATTTGAA
CTTTGCGATGATGAGTTTTGCTCTCTCCTCCTCACTTCTCTTCTAGTTTC
GGGAATTCCTTTTTTCTTCCTCTTCTAGTTTCGGGAATTCCTTCTCTCTT
CCTTTTCTCTTCTTTTTTAGATCCGGCTTCTCTAATAGCTGCGGTTCTAG
TAAGGATTTTGAGAAATCCGGCTTGATGAGTATTTTCGGGGGCAAGATTT
GAATTGCTATATTCACCCCCCTCTATAGCCGTTCTTGGTCTTTCAGAAGC
AACTAAGGAAGGAGGAGAGGATGGAAATTCTACGAAGCAAAAGGTGAAAG
CCCTGTCCCCAAGGTCATTCCTGTTGCCTTGTTTGAAGACATTGCAACTT
GTCTGTTGCCCCAAGCTGAGGGCCCTCCCACGACAACTTGGACAACAGGC
CACTAGCTTGAATGAGCTCCTTATAAGAGGAGCAAGCTGCTTGAAGACAG
TGGAGGACCTTCCATTCCTCTCTGGTGTACTTTCAGTTGGTAGATGTATA
GACCTGCAGAGGGTTTCCAACTTTCCCCAAGCGAGAGAGCTGTATGTGAG
TGGTTGCCCAAATTTGAGGCATGTTGAGGAGTTGAGCAATTTGGAGCGGC
TGTGGCTTACCAAGGATATGCAATACATCTGTTCGTTGTGGGTCCCTGGG
CTTCAAGAGCAATGCCGCCAGGTCCATGGAGACGAGTTGGAGATCAACGA
GTGGGTTTGAGGCCCATTTAGTTGTATTGATGCTCACCATTTGCCAACAA
CAATATGTATATGTGTGGATTCTCATCGTCTGCCTTTGGGGCAAACGACA
AACAATGCCATTGCACTCATCCATGCCACACATCTTTCTACCAACCGCTG
CATGGAGTGGCCCCACCACAGTGATTAATTATGGTGCATCGAATCGGTAG
AATTAGTTGTTTCTCTCCTAAAAAATCAGCAAATATATATGCTGCGGCTA
ATTGCATAGGAATATTACCAAAAGCTTCGGTAAATCATGTTGTAGAAGAA
GCTAGTAAAATAGATGAAATATGAACAATAGCATGGAGTAGTATATTAGT
ATTATAGTATATAGGTCTGGATTAAAAAACGAATTTGTTGTCTTAATAAG
GAAGTGGAAGGCATTGTACGAGAGAAATCAAACGAAGAGAAATATACTTG
TATCGCTTACTTGTTTGATGTGGCGGTATAATCATTTGGCTGCTCCATCG
AGAGATCAAACAAAGAGAAATGTGATTTATCAAAGCTTTTGCTAATGATT
TCACGTGTTTAGCCGCGGTGTATTCATTGAATTTTTTTAGGGGAGAAACA
ACTAATTATTACCGATTAATATGCCTATAATTAATTACTCTGGTGGGCCA
CTCCATGCAACCGTTGATAAGAAGATATGTGGTATGGATGAGTGCAATGG
CTATGTTTGTCGTTTGCCTGAAAGGTAGACGATGCTATCCATCCAAGAAC
TTGGGGACAACCACTACTACCGATACCATTTTTCAAAGGTGGCCAAATTG
GGTTATCGCAAGAGGCCAGCCTCACCGCTTGCGACTTGTCACGTCCTGAT
AAATTCATCACAAATTTAAAACCACTTTCCAAAAGAAATAATAGAAATAA
TTAAAAGTTTAAAAGAAATCTCAAACACTAAGATATGTCCAAGAAAAAAA
AAACTAATATACATGTGAGTGACAGGTTACTACATTGGTTATCTGATGTG
TCGGCTTGCTTCACCTGTGATTGAGTATATTGTAAAGTTGCAAGGCAGTG
AACTTATTTTATGTGCCATCTGCTTTTTTTTTCTGTTCCCTGTTGTCATG
TTTGCTGCTACGCAGAATAATTACCATGCACATATCTATGTTTATCGTCT
GTTACTGTGATGAAGGCGACAGTCTGAAACTCTGAGGGCCTTGCTCCAGG
CAAATTTTTGCTGTGGTAAGCACCTATCCGTTCTTCTGCTTAACGTCACG
ATTAGCACAAAGGAACTCAAGCATATATGGGCGGCACGGCACAAGGTTTC
ACTTGTCCTCTAGCTTGGATCCTCAAAGTAAACGCATCATGTTGCCAGCT
AATTAATCTTGCCAATAAATTACATATCCATCCTCGTCCTGATGAATAAA
TACTCGTAGTCAGCTGACCCATAGATGCCAATTAAAAGCAGCCTGCAGCT
TTGCTAATTGATGTTTACATCTATGTTAACATCATTAGGAGGAAAAAATA
TTTCTAATTATGTGGACCCTGCTCTCTTGTTTATGTATTTATATGCAACC
TTTCCCCACTATTGACGCGATGCAAGAAGAGGTGGCCCTCTTCAGTTTTC
AACCAATTCATCATATGCAGATATGCTGTTGGTTTGTGGCAATTGGTAAG
CTCCTTGGTGTCCATCAGTCCATAAAGATTCCGAATTTCTTCCTCTCCTC
AAATTCTCCGAATTCATGTGTGAGCGTGCTGATCATGCAGAGGAACCACT
AATTCCAAATACTTGATATCTCCAAAGGGATGGTTTAGAAAAACTGTCTT
CTAAGCCATTCTACTTGTACTGGGCGTTCACTTCACCTGGAGATAAACAG
CAAGATCTACAGTTTTCTCTTGGCAATTGATTCGTAATCTTCTGCTCTCT
ATGACTCTATTCAAACATTTCTCGGCAATCAAGTTTATAAGATAGATCAT
CATAACAAATTTTTTCTTCAAGATGGTTTTTGAAGAAATGTGTCTGCAAG
ATGGTTACAAATGATTCTTGTTATCAGCCGTTCTTTTTCTTGCTGGGAGG
TTTAAGGTAGGAATTGCATGTAGTTCAGATTTTGTATCCTTGTTTCCTTC
ATTTGGGTACATTCGGGTGAAATTTTCATGATGTTAGTATAATGAAAATA
TAATATTTGGTACCTCAACTTGTATGGAACATGTTCTTTTTTATATAAAG
AAAAGAAAAAAAAGTAGATGGTTACATCTCAGCCTCTGCATCCATCATGC
ATACAACCAGTAGAAGAGTTTGAAAATTTCAAATTTTCAGAAGATTTACC
GGTGAATCCCAGTATAAATTCTACTTAGTTCAAATGGCAAATAAGTATTG
ATATTTGGAAATCGCATATAAATTATACCTAGTCTAATTTGGAACCATCT
TAACACAATCTGTGGGATCTGTTGCTACCATGCAGCTGGTTTTCTGCTCT
CTGAGATAAATAGCTTGCTGTGCTTTTGGATCTCCCTTATCAAGATTTTC
TGATGGCAACCGTACTAGATTCTCTGATTGTATCAATTGTCAAAAAGTTG
CAAGATATCATTACAGCTGAAGCAATTATTGTTCTAGGTGTAAAAGAAGA
GCTCAAAGAGCTACAGCGAACAATGAGCCATATACAATGTTTTCTTATTG
ATGCAGAGCAAAGGAGGTCAGAAGAGTCGGCAGTTAACAATTGGCTTGCT
GAGCTGAAAGATGCTATGTATGAAGCTGAAGACATTATGGACTTGGCTAG
TTTTGAAGGTAGCAAGATATTAGCACAACATCATTCATCATCAAGAAACT
CTACTGGATGTACTGGGTTGTCCATGTTCTCTTGCCTTCCTAATATCCAG
AGGCACCATAAAATTGCTGTCCGAATCAGAAACTTCAACTCTGAACTTGA
GAAGATTATAAAGATGGCAGAACGGTATTTAAAGCTTCGAAATATGCAGC
CCATAGTGGCAGTTCCATCAGTGAGGCTGATGAAAACATGCCACCTTGTG
GAACCTAATCTAGTGGGGAAGGAAACTTTGCATGACTGCAGACGATTCGT
AAAACTAGTCCCCTTGCGCATATGGATCAGAAGGTCTACAAGCTTGGTAT
TGTTGGGACAGCTGGGGTTGGAAAGACAACATTGGCTCAAAAAATATATA
ATGATAACAAAATAAAAGGAATCTTTAGCAAACAAGCATGGATTTGTGTT
TCTCAGGATTACACTGAAATTGACCTTTTGAAAGAAGTTCTTCGAGATTT
TTCAGTAAATCAAGAGCAAGGGGAAACCATCTCAGAGCTCAAGAGCAAGC
TTGCAACAACTGTTAAAGATATGAGTTTCTTTCTAGTGTTGGATGATGTT
TGGAATCCTGAGGTGTGGACCTATCTGCTGAGAACTCCATTTCTTGCTGC
TACAAATGGAGTAATAATAATAACTACTCGCCATGACACAGTTGCATAGG
CAATTGGTGTGGAAGAAATGCATCATGTTGAATTGATGTCGACAGACGTA
GGATGGGAGCTACTTTGGAGGAGTATGAATTTTGTTAGAGAGAAAGAAGT
GCAACATTTACGTGATATAGGGATGGAGATTGTTCGTAAATGTGGTGGCC
TTCCTCTTGCAATCAAGGTTATTGCCAGTGTCCTTGCAACTAAAGATAAA
TCTGAGAGCCAATGGAGAAAGGTTATAAATAGAAGTGCTTGGTCCATGGG
AAAGCTTCCTATTGAACTAAGAGGAGCTTTATATTTGAGTTATGATGAGC
TACCACGGCATTTGAAGCGATGTTTCCTTTATTGTGCCTTATATCCAGAA
GATTGGCTCATGCTTCGTGATGATCTTATTAGGTATTGGATTGCTGAAGG
TTTTGTGGAAGAGCAAGAAGGACAACTTCTAGAAGATACAGCTGAAGAAT
ATTACTATGAATTGATATCTAGGAATCTCCTTCAACCAGTGCATCTATAT
TTTAACAATATCATCTGCAACATCCATGATCTTCTAAGGCAGCTTGCCTG
GCATTTATCAGGAGATGAAATTTTTTATGGAGATCCACAGTCATTGGACG
CTAATACTTTATCAAAAGTACGGTATGCTTCAATTTCTACCCATGATTAT
TCTGTAATTCTTTCTGATGTAGACAAGGAGTACATTAGAGCAAGGACTTT
GCGTATTCATTGTGGCAAATCAACACTAGTTGAAAATACAATTTTCAAGA
GATTTCCACGCATTAGAATTTTGGATTTGACTGGTTCTCCAATAAACAAA
ATTCCAGATTGCCTTGGAGATCTGATCCATCTGCGGTTACTTGATCTTGA
TGAAACTAAGATAAATTGTCTTCCAGAATCCGTTGGTTCACTAAAATACC
TCCAAATACTGAACTTGCAGAGGTGTGTGTCTTTGCACAGCCTTCCTTTG
GCGATTACTAAGTTGAGTAATTTAAGGCGTCTTGGTCTTCGCCATACACC
AATAACTGAGGTTCCACAAGGGATACGCAGATTGAAATTCCTCAATGATT
TAGGAGGATTTCCTATTGGTGTTGGACGTGATAGTACTAAAATGCAAGAT
GGATGGAGCCTGGAAGAGTTGCGTCCTCTTTCACAGTTGAGGTGCCTCAA
TATGATCAAATTGGAAAGAGCAATTCCTTGCGGCGGTACAGATTCATTGC
TAAAATACAAGGAGCATCTCAGAGTTTTGTATCTTTGCTGCACTGGACAG
ATAGATCAAGAATACTTAGAAGAAGATGCTAGCAATAATGAGAAGATCTT
TGAACAGCTAACTCCTCCAAGCAACCTAGAAGTTTTATCAATTGTGAGAT
TCTTTGGTCGGAGCTATCCCAATTGGCTTTGTGCTACCATGTTATCTTCA
CTGAAACACCTGGAACTCTTAGGATGCAAATCCTGCATGCATCTTCCACC
TATTGGGCAACTACCCTACTTAAAGTATCTGAAAATTTTGGGAGCAACAG
TTACCAAGATAGGACCTGAATTTGTTGGATTTGCGGTGGATAATCCAGGA
TCCATAGAGTCAACTGCTTTCCCCAAGCTTGAATGTTTGGTCATTAGTGA
TATGCCCAACTGGGAGGAATGGTCTTTTGCTGAAAAGGCTGCTTCAACAC
TTGAGGAAGGGCACGATGATGGAGATGACGCGAGGCAAAAAGGGAAAACT
GCGCCTCCAAAGTTGCATCTTCTACCTTGTCTGGAGAAGCTGTACCTTTA
TGGCTGCCCCAAGCTAAGGGCTCTCCCACGACAACTTGGACAAGTGGCCT
CTAGCTTGAAGGAGCTCCATGTAAGAGGTGCAAATTGCTTGAAGACGATC
GTGGACTTCCCTTTCCTCTCTGATTTCTTTTCAATTAGTGGATGTGAAAG
CCTGGAGAGGATCTCATTCCTTCCCCAAGTGAGAAAGTTGTACGTAGGCG
CTTGCCCAAATTTGGGGTGTGTTGAGGAATTGGACAATTTGGAGCAGCTG
GGCCTGCCCAAAGATATGCAGGACATGTCTTTGCAGTGGGTACATGGGCT
TAAAGAGCAATGCTATCAGCTCCATAGCGAAGACCTGGATGTCTACACCT
GGCTTGGGGACCAAGAGATACCCATTTATATGAAATTAAATTGACACAAA
AACCAGAATCCAACTTTAATTTTGATGACTATTTTAAGGTGTGCCAAGTT
TACCTGAACTATTCACTGTGAATTGATTTAAGGGTTAATACAAGTCTTAC
TTCATGTGTGGTAATGCGACTGGTAACAACAACAATTATCTTATGTATGG
TGCTGCTTGCTTCCCCTGTGAGTGAGCATAATGTAAGGTTGTAAGGCAGA
GAACTTTATGTAATCATGTGCACTGTAGTTATCTTACATATTTACACTAC
TGTATCTGTTGGCAAACATAGATATATGCATGTTAATTATTTTGCATTCC
AGCAACAAACCAAAGCACATGGCGAGCACCTGTCAGTCTCTCCTCACAGG
CCTTGGCCCATTTACACATCCTTGTCCTAAACTCCTAGGGCTATGTTTGG
AAAATGGGTTTGGGATATGATTTCCCACCCCTTAAAGGGTAAGCTTCAAT
CTTAGCCATCCATTCATCTCACCCCATTTCATCTTATCCCTCCATTCATT
TCCATTTCCCAATCCCACCTCTCCTAACACATTTTCCAAACACACCCTAG
TTAATGAATTCTCCTAGCCAGTTGAAAGGGAAACACTATACAATAGCCAA
AAAGGCTAGGAGATTTTAATACAAATACACCCCGCGGGATTTTAAAAAAA
AAGACAGATGGAGCCACCAGTATTTTTCCCTCTCAACTGGCTAGGAGAAT
TCATTAACTAGGGTGTGTTAGGAGACTCCATCTGTCGATCCTGCAATCTA
GTAGTTTACATGTTTATGCAAGTTTTGTGCCCGTGCAGTGTCCACGGATG
TTCATTTTGGATGCTTAAGAGTTTGCTCCCCCAATTTTTGACCCTCTCAT
GAACTCTGAAATTAGAATATAGTTTTCTGTTCATTTCTGGTTCTATTCAG
TTATTTAGTTCAGATGCCAACTGTGATTAACAGAATGTGTAGTTGCCGAT
GGAGTTGTAATTTGGGGTATCTACGTGAACATTGCAGTGGTGGGAGGCTG
AGTTTTGTCGAAAGTTCAAATTGCTACTCCCAGTTTCAGATACTAATCAG
TATTTCACCTTATGGCATTTGATCGTAATGTTCAGAAATGTTATCTTCTG
ATGCTTTAGAGTTTACTCCGCCAATTTTCGACCCTCTCATGGACTCTGAA
ATTAAAATCGGGTTTTGTGTTCATTCCTATGCTGTTCATTTCTACTGTCA
TCTCAACTATTTTGAGTTCATGAATGAAAAGTCCATGTAGCAAGCACAAT
TCATTCTTCCCCTAAATTCTCAAGCAAAGCAAACCTGAATCGCATCCACA
AATACGGGAAAAAGGGAGGGAGGTGTCGCCTACCTCGGTTGAGCCCGTAG
ACGAGGGAGAGGCCACGCCGTCGACGGAGCTCCACCTCTCACCGGCGTTC
CCGCTCCCTGCGGCCGCAACCCGCCCTCCAGCTCCGCCTCCGGTCTCCGG
CGCCATCGCCGAGGCGGTGGCTCGCTCAACGGCCGCGCGCGCCAGGGGCT
CGAGGATTACCTCAATGGCTCGTCGAAGCTCTCGCTGGCAGCAATGCCCG
GTTCCCTTATCCCCATCGCCGGCGGTGGCGGCGGCGGCGGCTCGCCAACC
CTTCCTCCCTTGTAATACGACAATACGAGATAATCGAACGGTGCAGAGAG
ATTGGATCGCTGGAACGAAGAGATTTTGGTCGATAGCAGTTGGGTTCGTG
TTCCTTTGTCGTTCTGTCGCGTTCAGTGATGCAGAGATTGCTGTACTGCC
GTTTAAGCTTCAGAACCTATTGATGTTATACAGTACAGATACGAGTACAT
GAAACTAGGATTGTTGCGTTCAATTCAACTCTTGGTTCAGAGCATCGTCT
TCTTTGGAGTGAATCAATTGCTGTTGAAATCACCAGTTGGTTGAGCAGAC
AAAATTATGTTCAGTACTTCTGTCACTGTAACTGAACACATATAGACTAC
AGAGTGAGCCATATGGTTTCAGATCAGATATGTTCCTTCTTTGATATGGT
CATCATTCTTTGATAAGTCCCTGAATCACAGGAGGTCGCTGACAGCTACT
GCGTGTACCATAATGTGGTGCGCCACACGGCTGGGGAGTTCACCCAGGCG
CCGGCCGACGTCAGGATTATCCCAGCCAAACCAACTACTTTGTTCAGACT
TCAGAATTCCATAGCAACTACTGAAATCTGAAAGCTACTAAAATGGTTTT
GTTGCTGCAGGGCACAGCGAGGGGGCGAGGAAGGCATGACGCTCTTATTC
ATGTGCTGCAACCCCAGCTGTGGTCCAAGTCTCAAAGATGGAGGGTCACA
TGTAAAGGCAGAGTAGCTACTGTTTCCTAAATGTAAAAGTCAGTAGAGCT
TGCATTATGCCATGAATTTGTATATGTTTACTTGTCAAGTCGAAGGATAA
GACAACAAACAAGAGTATGAGATGCCATTGAGCCCATGACGGAGGAAGCA
AAACTCAAGCATGTGTGCTCCCTGTTTTTGTTTTTCCTAATCAAAGCACG
CACCTGGTTTCACATCATGGAATCTTGAAGTAAACTGTAAACTAATCACA
TCGAAGCAAACCGTAAACTAATCACACCACCAGGCAACAGCTAATCGTAG
CAATATACTATTGCATCTGTTGATCAGTGCCCCAGAATAGTTGAGTGTAG
CTAGTCTGAATGTTCATCTATGCCATATATGCAAGGCCTTACCACCTCTC
CTAAACTGCCCCTTCACTCTTGCTTTGTTTCACTGTCTGGCATTCTTACA
CTGCATTTCTACCAGCTGTGGGTAATAAGCTCAAGACATATAGCTGAATT
TACTTCCTTTTTTTTCCTTAAGTTAATATGTAAATGCTCATTTTGATTGC
AGGAACGGAGTTTCATCAGGAACAGTTGCGTCCATTTCTACGTGCGCTCT
CTTATCGATTGGGACGACATCTACTTGGAAGGGAAAATCTGCTTCATCTG
AATAAACACATATATAGTGATCTCTCCTTGCGGCACACGCTCTCTCTTCG
ATGGATGTCAACACATTTATCTGTATTTCTGGTATTATCCCATTGATCCT
TCTAGTTAACCTTCTGAATCATTCAAGTTCTACATCTGTATAATGTGCAT
ACACTTCACCTCTTAGTTTCATCCCTCCCCTTTTTGCAGTTGTAGCAGCA
CAGTCAGCGGTTCTCTCTTGATGACTGCCTCATAATGTTCTGAAATCCAT
TCTACACTTTGGCGTAGCCACTCAGTTTCTTTTGATCTTCACTAATCTGA
GTCTGTCGAGTATCCCAAGTAGATGGGTCAGAGCAAACTTCCAGCTTGTG
CAAGATGAATGCTATTGAGCCTTGTTACGTGCAGACTTATGTCTTCTCAT
GCTGAATTATCACTCCATAAGGTAAGATTTGCATGCAGTATACTTGAGTA
AAACCCCTCAACTTGTTGCTGGTTACTTCTTTCTCCTCGTTTACCTTTAA
CCCAAGAAACTCACCGAATTTTTTTTTTCCTTTCTGCTGACCTCCCCCCT
GTTCTTCTCCTGTCACCTTTGGTGACTCCTGTACAGTGCTTACCTCTCTA
AATACAAAACCAGCTCCGCTGGCTTAGGTTTCAAGAAATGTAACCCCATT
ATTCCAGTTCTTTAGCTTCAGTATGCTAACTTGCTCAATACACATGGCAA
AACAACCTATCAAAAAACTTACCGAAATGTAACCCCATTATTCCAGTCCT
TTACTGAGATGTACCCCTCAGTTGCAAAGATACTCTCAAACTGATTGAAC
TTTGTCCATTTTCAGATCGTGTAATTGTCATAAATAATTTAATTGGAAAT
TTTTGGAGCATCACCATCAACGAGTTTCTCTATGGCAACCATACTGGGTT
CTTTGGTTGGATCATGCGTAAACAAGTTGCAAGGGATCATTACAGAGGAG
GCAATACTAATTATAGGTGTAAAAGAAGAACTCAGAAAACTGCAGGAAAG
AATGAAACAAATACAGTGCTTTATCAACGATGCTGAGCGAAGGGGCATGG
AAGACTCAGCGGTACACAATTGGATTTCTCGGCTAAAAGATGTTATGTAT
GATGCCGATGACATTATCGATTTGGCTAGTTTTGAAGGAAACAAGCTATT
AAATGGCCATTCTTCTTCACCTAGAAAAAGAACTGCAAGCAGTGCGCTTT
CACCTCTCTCTTGCTTTTCCAATATTCGGGTTCGCCATGAGATTGGTGAT
AAAATTAGAACGCTGAACCGAAAATTAGCTGAAATAGAAAAGGATAAAAT
ATTTGCAACACTTGAGAATACACAACCAGCTGATAAAGGTTCAACATCAG
AACTGAGAAAAACATCTCACATTGTTGAACCCAACCTTGTGGGGAAAGAA
ATAGTGCATGCTTGTAGAAAGTTGGTGAGCCTGGTGGTTGCACACAAGGA
AGACAAGGCCTACAAGCTCGCTATTGTTGGAACAGGGGGAATTGGAAAGA
CAACACTAGCTCAGAAAGTATTCAATGATCAGAAATTAAAAGGAACCTTT
AACAAACATGCTTGGATTTGTGTTTCTCAGGACTACACCCCAGTCTCTGT
TTTGAAACAACTACTTAGAACAATGGAGGTTCAACATGCACAAGAAGAAT
CAGCTGGAGAGCTCCAAAGCAAGCTTGAATTAGCTATTAAAGACAAGAGT
TTTTTTCTTGTGTTGGATGATCTATGGCATTCCGATGTATGGACCAATCT
ACTACGAACTCCATTGCATGCTGCAACCTCAGGAATAATTTTGATAACTA
CTCGGCAAGATATTGTCGCTAGGGAAATAGGGGTTGAGGAAGCACATCGT
GTTGACCTAATGTCACCAGCTGTTGGTTGGGAGCTACTCTGGAAGAGCAT
GAACATTCAGGACGAGAAAGAAGTGCAAAATCTGCGAGACATAGGGATTG
AGATTGTTCAGAAATGTGGTGGGCTACCCCTTGCAATCAAGGTTACTGCT
CGAGTATTGGCAAGCAAAGATAAAACAGAGAACGAATGGAAAAGGATTTT
AGCTAAAAACGTTTGGTCCATGGCTAAACTCCCTAAGGAAATAAGTGGTG
CACTATATCTAAGTTATGATGATTTACCACAGCATTTGAAGCAATGTTTT
CTTTATTGTATTGTATTTCCTGAAGACTGGACCTTGGACCGTGATGAGCT
TATCTTGATGTGGGTTGCTGAAGGCTTTGTAGAAGTGCACAAAGATCAAT
TACTAGAAGATACAGCAGAAGAATACTACTATGAACTAATAAGTAGGAAT
CTCCTGCAACCAGTTTACACATATTTTGATCAGAGCAGATGCAAAATGCA
TGATCTCTTAAGGCAACTTGCTTGTTATCTATCAAGGGAAGAATGTTATA
TTGGAGATCTAAAACCATTAGTAGACAATACTATATGTAAAATACGACGC
ATGTTAGTTGTCGGAGAGAAAGACACGGTGGTCATACCTTTCACTGGTAA
GGAGGAAATTAAGTTGAGAACTTTTACAACTGATCATCAGCTACAGGGAG
TTGATAACACATTTTTCATGAGATTAACTCATCTTCGTGTTTTGGATCTA
AGTTACTCACTTGTGCAAACAATACCAGATTATATTGGAAGTTTAATCCA
TTTACGTATGTTTAATCTTGATGGAACCAACATATCTTGTCTCCCAGAGT
CCATTGGTTCCCTTCAAAACCTTCTCATATTGAACTTGCAGTGGTGTAAA
TATCTGCACGTCCTTCCTTTGGCAACAACTCAACTGTACAATTTGAGGCG
GCTTGGTCTTACTGATACACCAATAAACCAAGTCCCAAAAGGGATAGGAA
GACTGAAATTTCTCAATGATTTAGAAGGATTTCCTATCGGTGGTGGAAGT
GACAATACAAAAATGCAAGATGGCTGGAATTTGGAAGAGTTGGCTTATCT
TCCACAGTTGAGGAAGCTTGGTATGATAAAATTGGAAAGAGGTACTCCAC
GCAGCAGTCCAGATCCTTTTCTGCTAGCAGAGAAAAAGCATCTCAAAGTT
CTGGAACTACAGTGCACTGAACAAACAGATGAATCATATTCAGTGGAAAA
TGTTAGCAACATTGAGCAGATCTTTGAGAAGCTAACACCTCCGCACAACT
TAGAAAAGCTTGTTATTGTGAATTTCTTTGGTTGTAGATTCCCCACCTGG
CTTGGTACTGCCCATTTGCCTTTAGTGAAATCTGTGATCCTCGTAGATTG
CAAATCTTGTGTGCATCTTCCATCAATCGGACAGCTACCAAACTTGAAAT
ACTTGAGAATTGAAGGAGCAAGTGCAATCAGCAATATTGGACCCGAATTT
GTTGGCTGCTGGGAGGGTAATCTCAGATCCACAGAGGCAGTTGCTTTCCC
CAAGCTCGAATTGTTGGTCATTGAGGATATGCCCAACTTGGAGGAGTGGT
CCTTTGTTGAAGAAGAAGAAGAAGAAGAAGAAGAAGAAGAAGAAGAAGAA
GAGGCACAGGAGGAGGACGCATCTGCAGCAGCCAAGGAAGCGGGAGAGAA
TGGAACTTGTGCTTCGAAGGAGGAAGGAGCCCTATCTCCAACTCCAAGGT
CATTGTGGCTGCTGCCTTGTTTGACAAGGTTGGAACTTGACGACTGCCCC
AAGCTGATGGCTCTCCCACGACTGCTTGGACAGCAGGCCACCAACTTGAA
GGGGCTCGTTATAAGACATGCAAGCTGCTTGAAGACGGTGGAGGACCTCC
CATTCCTCTCTTTCCTTTCAATTGGTGGATGTGAGGGCCTGGAGAGGGTC
TCCAACCTTCCCCAAGTGAGAGAGCTGCTTGTAGGTGGTTGCCCGAATTT
GTGGCATGTTGAGATGTTGGGCAGTTTGGAGCAGCTATGGCTGGACGAGG
ATATGCAGGAGATCTCTCAGCTGTGGGTCCCAAGGCTTCAACAGCAACAC
CGCCAGCTCCATGGAGATGAGCATGAGCTGGAGGTCAACGAGTGGCTTTG
AGAGCCAATTAATTTAGATGGCACAAGGTATGTACACTAATTGCTTGGTA
TTTTTCACTGGAATAAACTAATCATTGGGTTGTACATTCATGCTGCCCCT
CTGCTCTTCAGTTGTATGCAGCTAATCTAGTGTTTGATAGTTTCTTTAGT
TGTTCATGTTGTGTGCATTGACTGATTGTTTAATGACCTATATGATTTTG
TTTTTTTTTCATTAGTGTTGCATGTAACAATTTCACTGTGGTCAGGATCT
ATTATTATTATATACTAAAATTCCATGAAACTTCCTACAAACACTCATAA
GCCGCCATGTGGCACTCCTACAAACGCTCCTAATTCGCCACGTGGCACTT
TTAAATCTAACCGTTGATTTTCACTTAAATTGGTGGACCCGTTATTTTAG
ACCATTAGATTAGATCTATTAAAAAAGTCGCAGCTTCATCGAGATTATTT
ACCAGAAAAATTAACGTGCATACCGGATATAAACCTCACGTACTGTTCTC
TTCGAAAGAAAAAACGGACATACGTAGAAGATAAAAAAAAGCCAAAAAAA
CCATATATACACTATAAGAACAATACGGTCTTTAAAATAGGATTTCCTAT
ATTATAAAATAAAATTTATTACTCCACAAATATACATGGTTAAACTAGAT
TAATATAAATTATCAATTCAATTGTCTTTAAATGTTCATCTTTTAAATTG
TTTTTCAAATATATATCTAACTTATAATCCTTTGTATTTCCTTAATTAAA
TAAAATACTAATCACTTATAATAAATCACTTATAATAGTATATGGGACTG
TTAAATTCATTGCGAGACATGGTGCCGACATATAATACGTAATGTCATAA
TTATTTTTCAAATAATTTAGCTAACATATAATAATTAATATCATGATATT
TTTAAAATAATTTCACATGATAAAAGGATCAACTTGGTGTTAAATTCGCT
TGACAAATATATAATACTAATTCAAATCTACATGTACAAAAAGTGAAACA
ACATTGTGTTTACAATTTGATTTGATTTAATTTTAATTTATGTGAGATTA
AGATTCTCTTTTTTTTTAAAAAAAAATAGAACTATTTGTTTGGAATTTCC
AGGCAATGACCTTGCTATAATACAACCCCTTAATCCATCACGATAATTAT
GGCGTCATATATGGTTTTTCTTTGCGAAATTGGTTTGGTGACAAATGAAC
AATTATGTGCATTAAACATGCGTCATATATGGTAAAGATGTCGCATGTAA
TTACGAATGAAAACAAACCGGATATTAAACTATATATCTTAGTCAAAATA
TAAAGAATGATATGGTACTCCAAGATTGTCTGTTTAGCTATATTTTTTTA
TCAACCTCACTTATTTTCAAAAGAGAATATTGTATCTACACAATAAAAAA
ATAAGCATTACTGGTTAATACCATTCTTGAGTCAGACTATGTCGACTCAG
GACCAATGTTTAAACGCAGTGGATAAATAAAGCCTCGACGGATATGGTCG
GCTTCACCCATTAAAGGGGACATTCATATATGATTTTAACGATCATCAAA
ATTACAAAAAAATCTTACAAACTATAAGAAAAAAACATATGATCATCGGT
TTACTTAAATTATTTAGAAAAAAATAGAAAAATAAAGTACCCCGAATCTT
GTCCTCCCCGGCACATGCACACAACACTGCCCGTCCCCTTCAACCTTGGA
TCACGGTTTCCGCTCTCTATTCCTCCCCCTTCCTACTCTCTTATCTAATT
GTTGCTCTATTAAATAATTAAACCAACAATTCATGACAATGCCAATATTT
TTAACCTAAAATAAGACTTGTCTAAAATAAAATAGAAAAGTAGAAAAAAT
GTCAATAGGGATTGAATTAAATCAATTAGAGAGAATCTAATAAATTTGTA
AAAAATAGAAAATTGGAACAACCATTGTACGTTCCATTGCCATAACCATG
TTTAAGTACTTAGATATTAATGGCCTTCCATCTATCCTATACCATGGAAT
TATAAGTTTCTCATATATTATTGTATATATAAGACATACTAAGGCAGCAG
GACATAGAAGTACTTAGTTGCTTAAAAAGTTATATACTCTATATGCTACT
ACCAACTTTAAATTTAGAACTCAAGTTGACTAGGTATTTTTTAAAAGAAT
ACCATAAATAACATATATAATAGGGAAACGAGGCGCACAATATATATGTC
TCCTATGTATTTATTGACTCACTCTTTCAAGAAAATAAAGAGGATCATTG
ATAGTTGCTTATAGTAATGAATTAAATATTATATAGTTCAAACCTTACAA
ATATCTTGTAAAAAATTATCTAACCAATGTCGATGAAGAAAATTTATAAA
GAAATAGTACTTTTTAAGCATAGCAAGTGTCATCCGATTGATATTCCACA
TTACAAGTTACTCAAGCGTAACCTACTTTACATGCCTGCGCAAATGCGCG
GGCTACCTTCCTAGTTTTCATAAAATGGTGGATATCCATCGAAGGACTTG
AGGTAGTTAGGAAGAATCATTTTTTCACCTTTGGTACACAAACTGCATAA
GTAAAGGAGACATATGGGCCAAGAAATAAATATCATTTAGTTCAGATGCA
GAACAGTTTACTTGCATTTAGCCCTCAATGACCCAAATGTGTTTTGTATC
GAGATCATGCATGTATATAGGAGACATTGAAGGGAGCACATGTTATCTTG
TAAAAACAAGTAGAGATGTCAATTTTTCATGAAATATTTCAACTGTGCAA
TATATTAGACCTATACAACGGTCATTTTAGACTTGCAAGCGATACAACGC
CCAATTCTACAGATTTTTGGCCTGCAGCCTGTTGGCAGCAGGACATTGAA
CACAAAAGGGGCAGCACCCAACATCTGCTCCTAGGCCACTAAGGTTTGTT
TGAAAAATAAAAGCTGCCTAAATGCCTTTGTATTTGTTCCAATTGATTAA
TATTTTAGTTATATCCCTAAAAAAAAATAAGCAGGGTACATTGCCCTGCC
TACATGCTTATGTGTAGTTCATATGTGGCTTTTTCTTAGACTATTTTTTT
CTTGATGTCTGGTAGGTTTAACTCCAGAAAACATGATTGTTGCAAAAACT
GATCACACTTGTATTTTATTTTCCTTAACTAAGTTATTGAAGTACCAAAT
TGCTTATATATAGCGATGCTTAATTTGTGTGTGCTTGTTTATTTTGTAGG
TTGCTAATCTCGAAGATTTGGGCAGTGCAGGCACTTTCTTATTTATTTGT
TATCTTTACCTAGTTACCGATCTATGGAAGATTTAAGAAATCCAAAAAAA
AGAAAGAAAAAGAAAAATCCAAAAAAAGGTAAAACAAAGCAAAAAAAAAA
GAAAAAAAACAGGGGCATTTGCTTTACCTCATGAAATGTATTTCATTTTT
TTTTATGATTTGTGTGTGTTTCTTCTTCTTCTTCTTCTTCTTCTTCTTCT
TGTAGCTGTGTAGGTAACTCCGCCTATGTCACTTGAGGTGTGATTTTAAT
GACATAGCCGGTCCCAAGCCCGGAAAAGGAGGAGGGGATAATCTTGTATA
TATACTTGTCTAGTGAAACGATGCTGTGCTGCTAGGTGGATCATTGAAAA
TTTTCTTGAAATTTGCTGCATTCTTGTCAAGTTATTTGTATATTCAATTA
TTAGAGGCACATCCACTCTGCTGCTCGCCTGCTCTATTGGACAAATTTGA
TTCTAAACTATTTTAGCTCAACCTCATTACAATCCAGTTTTCAAGTAAAA
GCAATTGAACACATGCACCAATTCATTCTCCTCCCAGTCCCCTGTTTGAG
AGTTGAGAATTGAGATACTGAGATATTTTCATTAGTGATTTCTACTGCAC
TGTGCAACCTCATTACAATCACAGGCAGAAAGATGATATGTCTATTAGTA
CTCCTTATTCTTTATTTTTTCACTTTCATGATGTGTGACCAACTGATGGT
GAACTAATTCCTTCTACTTTCACTTTTCACTTAGTGGCTTTCAAAAGCAT
AGCCCAGATGCTATTGGGACATGTTACATGTACCGTTTCACTTCAATTCT
TGGTTCGTGTAAATGGTCCCTTCTCCTATGCCACTATGGCACCATCCACT
AGTAAGGACAGAAGTTAGCTCCAAGAAAACTACAAGTGGTACTATGTATT
TATGGAGCAGTGTTGTAATGTCAAAGCAAGAAAACTACTAGGGTGCCACT
TCTGTAAATCAGTATATGATCTTCCTACTGAAAATGCTGAACAACTATTT
GTCTGCAACAGCGAAAGAAGCAAGGTAGGTACTTGGGTAGTGTTGTCCTA
TGTCAATGTAAGTTAATAATTTTATGCTTAAGACCGATTCCCCCGCGTCG
CTCTCGCGCAGGCGGCTCGGGGGGGTGAAAAAACCCTAACCGCCCGCACC
TCCACTCCCTCTCCGCTGCCTCGCCGTCGCCGGAGCTCGCCGGCGGCAAA
GCCGGTGGTAGGCAGGGAAGGCGGCGGCGAGGCTCTCCCTCTTCTTGGCG
TATCCCACCCAGGCGCGACGTGGACGGGGTGCAGCCGACAAAGACCCTCA
CCGCGGCCAGAGGTGTCACGACGGGATGGTGTGGGGAGGCGGCCGCCAAA
GCTGGATCTGGCCACCCCGCGCACTGATCTAGCGCGGCGGCTGGGGGGCG
GCGGCGGCGGCTCGACGACGGCGGCGGCTGGGAGCGGCGACGGAGTGGCA
GCCCAGGCGTGGCGGCCATGGCTCGATGGCTGGGAGCGGCAGCGGCAGCT
CGGCGACGGCTCGGGGCAGCCCGCGGCTCAGCGCAGCAGCCCGAGCGGCG
GCAGCACGGCAGCCCAGGGCGGCCGCATGCCCCCATGGCGGCCCGACAAG
GCCTCGCTTCCGGGGTACCACCGCGGTGCCCTTCGCGACCAGGTGGGCGG
CAGGGCGCGGCAGCCGGACGACGGAGGAGTCGACGGGTTGCGCCGGAGCC
GGAGTAGCAGTAGCGTCACCGGCGTCGGTGCAAGCCCAGATGGCAGTGTA
ATGGGAGCTGGCGGCAGTGGGTCGTCTTCCTCGTTGCCGGTCGGCACCCT
CGCCCTTTTTGGAGCTCCTCCCCTTCTTTGTGGGGAGTTTCTAGGTTGGA
TTGAGGCGGCAACTTGTCATCGGGGGAAGCTCAGGCTGCCGAAGCAATGC
CACCTAGTCCTGGGTTCTCCTTCGGCCAAAACTGGCGAGGCGGCCGGCAG
GTGGTGGAACGGAGGCGTCCTAGGCCAGCTCTCAGGGGTGGTGGTTCGAT
GAAGTCAGCCGACGGAGGGGCGTCGGTGCGGTGTGGTGGATGCTGCGTGC
TGCCATCTGTCTGTGTGGGGGTTCTGAGTTGGTGGACGGCGATCTGCAGT
CAAGGGTGTAGGGTATCAGGCGAAAGCCTAGTCCAGTGGTTCACCGGGCC
GGCAGCGGCTACGCCTTCGGGCGTCGTAACCTCCTTGGGGCGTTGTCAAG
GGTTACCCTCTCCCTTGCTCGACGAGCTTCTCTGGGTGAAAACCACATCT
TTTTTAGATGGGCGAAGGCGGCATCCTTGGATGTCGTGACCACCGTGGTG
TCATCGTTTTCGGAGCCTCATCTGTGTGGTGTTGCCGTAGGCCTAGCGGC
GTTCGGCCACGCTTAGCGGGGGTCGTTTGGTGCTAGGCTTCACCCTCAGC
GGTTTGTGCTTGGGTGGTAGCGCATGGTGTGTGGCAATGCACCTTGGTGC
ATTTTGATGTTTTTTCTTGTAACTTTTACTCCTTCTTAATATACTCGGTT
GGCCTCCTTCAGCCTTCCCGGCGAAAAAAATAATTTTATGCTTCAATACT
GTAAATTTTGCACCCAAACTGCAGAAAACATGGAGATGATTCCACAATTC
CACTTCCCAAGGTTCCTAGTAGCAGTGTGTTGCCTCATGTCATCATGTAT
GAATCCACCGTTCTGCATTACTTCTGTCCATGGCCATAAGCACAAAAAGG
CCACTTGCAAGCATGCACCACTCAAGTGGAACCAAACTGGATGGCTTCAG
CTCATGGAATTCAGCAGCTGTAGATGTAGGTTTGAAGCTGAGGCTACACT
GCACAACATGTGGTACTGACTGCATGTAGAACAGGATACTGTATATGCTC
AAACAGTTGGTGAAGTAATGGGAGCAGGAATGAATGGAGGGATGATAGGA
GTACCAGACTGACAGTGTATCTGTTAGGCAAATTGAGTCATGGACTATAT
TGAGTCTCTCTGATTGGATACAGCACATCTTGACTGAATTTTGCATCTGT
AATGATTGTCTGCAAGGCTCTTTTTCCCCCACCATGCTGCGAAATGCATG
TATATCTTCAGAAACAGAAAACAAAATCTTTCCCTCCGTTATCCACCTTT
GTTTTTTTATTGAATTCATCATTCTACATTTAAACACTGAACAGAACAAC
TTGTGAGTCATCAGAATTGGTTCAGGACAGATGTGATGACCAGTGCCTTA
GCTTTCCTCATAGCTGTCCCACTAAATTCTTCAAATTAACCGTAATTTTG
ATGCCTTCATATGGTCTGCAGGGGATGTTAACCAGTGCTCTTCTTCGATA
CTTGAACCTTCCTAATTTTTCACACTGTATTCTGTTCTACTGGCAATGCC
TTCCCTGATTCATAGCTCGAGATGTTGTCTCAAACTGATTTCTGTACAGT
GTACACATAATTCTAGGTAAAATTATAAGGGCCATCAGAGATTAATAGCA
GTTGAGAGTAGCTGATGGAGGTGTAATATGGCTCTTGTATTGTATCTGAA
GAGCAGTGTGGCTTGTCAGAAGTTCTAATTGCACTTCCAGTTTCACACAC
TTATCTCTTATCAACGTTTCACCTGATGGCATTTGATCACTACAGTATGT
TCATAGACGTTCAATTCTGACGCTTAAAACTTCACTCCCCAAATCTTCAA
CCTCTCATGGACTATTAAATTGGAATCTAGCTTAGTGTTCATTCTTGTAC
TCTTCACTTATTCAGTATTTCAGTTCACTAGTTCAGTGCTCTAGTTTCAT
CTCAACCATTTCGATTTTCGGGTACAAATTATTCTTCCCATGCATGAGTG
ACGCACAAAACAATCAACGGTGTTTGGCGTTTCATCTAACCTGAGCGACG
AGAAGGGAAAGGAACGGCGACGACTTGGGGTAGGTTCTTCGAGTCTTCTG
CAGGCTTAGGGTCTTTCCATCTCCTCTTTCAGATCGAACAAGTTCAGCGG
GTACCAAGTGCGAATTTGCAGAGGCATCCCAATCGATAGAGGATGAGTTC
GTCAGTCTGTTCCAATTTGTTTGTCTGTAGCATTCACAGATTCAGATCAG
ATAATATCATCAAGGTACCACAGTACCTGGTGCAAACCTGAGAAATTTGC
AGAGGGATTGTAAAGTCCAAACTGGAAGAAAGGTTTCCAAGAAGACTGAG
TTGTTAAATGTTCAGTTTGTTCTTGTTTGTTTGTCTGTAGAATTCAAAAA
TTCAGATTATGTCCTGACCTTGACTTAAAATATACAAATGTACTAAAATT
CAGATTAGTTCTCCTTTGCAATGGATTGGGCTAGCACTATTTGGGGATTG
AGAAGCACTCTACAAATATGCTTTACTGAACTTGACGATCCCATGTCAGA
CGCTTGCCGATGTTCTGTAAGCTATGCTGTTCTGCACACAACTTATTTAT
TCAGATGACAGAATTCAGTTTTATACTCGCTCCGTCCCATTTTAAGTGCA
GTTGCGGATTTCTATGTACAACGTTTGAACATCAGTCTTATTTGGAAAAT
TTATAAAAAAAAATTTTAAAAATAAGTCACGCATAAAGTACTATTCATGT
GTTATCATCTAATAAAAAAAACACTAATCATAAAAAAAATTCAAATATGA
CGGACACATAAATTCACAACTGCACTTAAAATAGGACGGAGGGAGTACTG
AATGCAGGATGCTACGGAAAAAAGGATTAACATGGTTTATGAGAACAAAA
TTTCGAAGAAACCGTCTACACTGATCAATAAAATTTTCTCTTTGTATATC
CCGAAATGGAGATCACTGCCCAGCAGCTCAAGGAGTGGTACAGCCGGACA
GCCAGAACATGAGGAGCTGTGGTGCCGCCCCTTGTAAAGTTTGTAGCTCT
AAACTTGATTTGACCTCTTCAGAACGGGTATATAAGGTTATATTCAGTTT
AAAAATGATTCAGTTTTCAGAATGTTCTATAGTCGACCTGTAACTCGTTT
TTTTAGGAAAAGTCAAACTTTAACTGAAATCTTAGAAAGGAAATCGTCAT
GTGGTTTCTGGCCGATGTTAGTGAACGGCCAACTTCTGAAGCAGCACACA
AGATTCCAATAATCAGTCTAGGGACAAGGATGCAATAGTGACGTATACGA
GTCTACCTTAATTTTCTATATCTGCAGCTATCGTGTGAGGACAATAAGCC
ATTGTCTCGTCACAACCAGAAAGTAACATAAGCATACTTATATTCTTATG
CTAGAAAAGAAACAAGAGGATCGAGGCACATGGTACTATAGTAGCAGCAG
AAACTCATCGCTGCTGCAAGCTTTTTTTTTTTTTTGAACAAACCGGCGAG
CTGCCAATTTCATTGAATAGAGAAGGAGCATCGCTGCTGCAAGCTCAATT
CATGGCTTCATACAAGGTATAATAAGTTGCTCCCTTTGTCTGGTATTGCT
ACTTTACTTCTCAGTGTTGTGTAATTTTTGTTTCCGTAAGTTCTCCATCG
GCTTCCCTCAATTTACCACTGGTCTCAGTGCTAGCTTTGCCCTGATCCAT
CCATGGCGGGCTTGTCGGCAGAAGCAACTGCAACTAAGGTGGCGATGCTC
GCTGTACTCAGGCCAGCGTCTCCACCACCTTCAGTCTCATGGAATTTGTT
CTGCTTCTAATTCTTACACTCAATTGTTGCTTTGTTTCTGCTACCTGTTC
TATGCCAAACTGCAGTGAACAGGTGACCAGCTCCTTTTTTCTTTCTCCCC
TTTGCTGGCACTTGATAATTTCTCACCTGTAAAATGAATGAAAAATTTGA
GTTCCTCGCCAGTCCAGATATAGACACCAGTGCCCTCGACAAGTGACCCT
GATTTTACCATCCACATGATGCCCTCGCCAAGTCACCATGATATCATCAT
CCAAGATGAATTGGAACTTTGCACACCAACCGAATAGGGGTAGAGGGATC
ACTGCACTATATGAAATTTACAGCGGTTAGTATCGAATATGATTTTATGA
AATAATTGCCTTCTTCCGTTCATTTTAGTATGTTAGACTGTGTATTGTTT
GCTGTTAATTAGTTAGTCTTATTCTCACCAGTCCTATATACAATTATGTA
ATTGTAAAAGATAAACCATTCTTTAGTTGTAGTCCCATTTTAAGAGTAGA
TACACTACACTACACAGAAAAAAAAACATACTTCTATGAATACCTCACAT
GATAAGAATGTAATACTTTTTAGTGTTGGTTATGTACCTCATACTGTGCA
TGATTTGTCCCTAGAACTTTAGTTTAAGTATGATAAGCTAATTATTGTAT
TAATATAAATGGCAATTCAGTAGTTATACCCATGGATGTCTATTTTATCA
ATACAAAAGTTTTAGTGAACATTATATATTTTTCAGATTATGCTAACAGA
TATCGTGCATTCCTTGCCAACCTACAATGCTGTCACTTTCTGAAACGTTA
AAAGTGGATCTCCCTTGCTGATTTTTCCTATGGCAACCATATTAGATTCT
TTGGTTGGATCATGTGCCAATAAGTTGAAAGAGATTATTACTGAAGAGGT
GATACTTATTCTAGGGATACAAGAAGAGCTCGCAGAGTTGCAGCGGAAGA
CTGAACTCATACATTGTTGTATTAGTGATGCTGAGGCAAGGAGGATGGAA
GAGTCAGCAGTTGACAATTGGCTTGGTCAGCTAAGAGAAGTTCTATATGA
TGTTGATGATATTATTGACTTGGCTAGATTTAAGGGAAGCATTCTACTAA
CTGATCATCCTTCATCGTCATCAAGGAAGTCAATTGCTTGCACTGGCCTG
TCAATTTCCACTTGCTTTTCTAATGTTCAAGCAAGTCATGAGGTTGCTGT
GAAGATTAGAAGTCTCAACAGGAAGATAGAAAACATTTCGAAGGACAGAG
TATTTTTGACACTCAAGAGTACGGTTCCTACTGGAAGCAGTTCGGTATTG
AGAGTGAGAAAAAGTTCCCACCTACTTGAGCCCAACATTGTTGGCAAGGA
GATCATACATGCCTGCAGAAAAATGGTAGATTTAGTGCTTGAACATAAGG
GGAGAAAACTTTATAAGCTTGCAATTGTTGGGACTGGGGGAGTTGGTAAG
ACAACATGAGCTCAGAAAATATACAATGATAGAAAAATAAAAGGAAGTTT
CAACAAAAAAGCCTGGGTTTGTGTTTCCAAAGTGTACTCTGAAGCTTCTC
TTTTGAGAGAACTTCTTCGAATTATGGAAGTTCATCATGATCAAGATGAA
TCAATTGGAGAGCTCCAGAGCAAGCTTGAAATAGCAATTAAGGAGACAAA
TTTTTTACTTGTGTTGGATGACATGTGGCAATCTGACGCATGGGAAAATT
TATTAAGAATTCCATTGCATGCTGCCGAAACGGGAACAATTCTCATAACA
ACTAGAAATAATATTGTTGCCTTAGAAATTGGAGTGGACCATACTTATCG
AGTTGATTTGATGTCAACCGATGTAGGATGGGAGCTACTTTGGAAGAGCA
TGAATATCAGTGAAAGCATAGAATTGCAAACTCTGCAGGATGTTGGGATT
GAGATCGTTCGCAAATGTGGTTGCCTTCCTCTTGCAATCAAGGTTATTGC
TAGAGTGTTAGCGAGTAAAGAACAAACAGAGAACGAATGGAAAAAAATAT
TGAGCAAAAATGCTTGGTTCATGAACAACCTTCCTAATGATTTGAGAGGT
GCTTTATATCTGAGTTACGATGAGTTACCACGTCATTTGAAGCAATGCTT
TCTTTATTGTAGTGTATATCCTGAAGATGCAAACATTTACCGTGATGATC
TTACAAGGATGTGGATCGCTGAAGGCTTTATAGAGGACCACGGAGGTCAA
CTACTAGAAGAAACAGCAGACGAGTATTACTATGAGCTGATCCACCGGAA
CCTTCTTCAACCCGATGGTTTATATTATGACCACAGCAGCTGCAAAATGC
ATGATCTTTTAAGGCAGCTTGCTTGTTATTTGTCAAGGGAAGAAAGTTTT
GTTGGAAACCCAGAATCATTGGTAGGTAACACTGTGTCTAAACTTCGACG
TGTTTCAGTCGTCACAGATAAGAACATGGCAATGTTACCTAGCATGGACA
AGGTGCAATGTAAAGTAAGGACTTGGAGAACTTCTTATGAGAAAACACTC
AGAGTTGATAACTCATTTTTCAAGAGATTTCCTTATCTTCGCGTCTTAGA
TTTGACTGATTCATTTGTACCAAGCATCCCACGTTGCATCGGGAATTTGA
TCCATCTACGTTTGCTTGATCTTGATGGTACCAATGTATCTTGTCTTCCA
GAGTCTATTGGCAACCTAAAAAATCTTCAAATATTGAACAGTCTTCCTTC
AGCGATCACCCAACTGTGCAATTTAAGGCGCCTTGGCCTCAATTATTCAC
CGATAGATCAAGTTCCGAAAGGGATTGGCAAATTGGAATTTCTCAATGAT
GTAGAAGGGTTTCCAGTCTATGGTGGCAGTAGTAATACTAAAATGCAAGA
TGGATGGAACTTGGAAGAGTTGGCTCATCTTTACCAGCTAAGGCGGCTTC
ATATGATTAAATTGGAAAGAGCAGCTTACAGTACTACTTACCCACTGCTA
ACAGACAAAGGGTTTCTGAAATTTTTGTATCTATGGTGTACTGAACGTAC
AGATGAACCATACACAGAAAAAGATTTCGGCAATATTGAGAAGATCTTTG
AGCAGCTAATTCCGCCATGCAACCAGGAAGATCTTGCTATTGTTAAATTC
TTCGGTCGCCAGTATCCCTTCTGGATAGATTCTACCCATTTGGCTTATGT
AAAATCCTTGCACCTCTTCAAGTGCAAATTCTGTATGCATCTTCCACCAG
TTGGGCAGCTACCCAATTTGAAATATCTAAAAATTGAGGGAGCAGCTGCA
GTTACCATTATTGGACCCGAATTTGCTGGCCGCAGGGTGAGTAATCTTGG
ACGAACAGTTGCTTTCCCCAAGCTTGAAGAGTTGCTCATACGAGATATGC
CCAACTGGGAAGAGTGGTTCTTTATTGATGAAGCAACGTCAACTGCTAAG
GAAAGGGTTGATGATGGAGATTCTGCAATGCCAAAAGAGAAAACCTTACC
TCCAAGGATGCAGATACTGTCACGGTTGAGGAGGTTGGAACTTTCTGGCT
GCCCAAAGCTGAAGGCTCTTCCACGGCAGCTTGCACAGATTAACAGTCTG
AAGGAGATAGAGCTAAGATGGGTAAGCAGCCTGAAGGTGGTGGAGAACTT
CCCCCTCCTCTCTGAGACGCTTTTGATTGCGACATGTCAAGCCCTGGAGA
AAGTCTCTAACCTTCCTCAAGTGCGAGAGCTGCGCGTGCAAGATTGTCCA
AACTTGAGACTTGTTGAGGAGTTGGGCACTTTGGAGCAGTTGTGGCTTTA
TGAGGATATGCATGAGGTCTCTACATTGTGGGTGCAAGGGCTTCAACAGC
AGTGCCGGCAATGTCATGGAGAGGATCTTGATGTCTACAATTGGACATAG
TGATAATGTATGGATGCCAAAATTATTTGGACACTTCGGTTGTTTGATGC
AAGGTATGTGATTTTATATACTCTGGATTCAGATTGCGCCCATTTTTTGG
CATGCTATTGTGTACATAGATATATATCTTTTGCTTTACTAGATCTCGGT
CTTGAGGATGAAAGGATCTAGTACTTTGTAATATCGGATATTACAGATAT
GACAATAATCCCAAAGAAATGGCAGTATAAGAACTACATAACTGTACTTT
TAGTTTGTTCCGGTAATCTTCTATTAGGTTCTGCAACTTCCATGCAGCTC
ATTATCAGCACATCAACCTTATATTGAGCAGGAATCAATGAATGGATCAA
TGGGTAGATGGTAGGAGTACCAGACTGACTGTGTGTATATTCAGCAAATT
TAGTCTCCCTGATGGTTACAGCCTACCTTAACTGAATTTCACATCAGCAA
TGATTGCGTGCAAGGCCCTTTTTCCTCCACCAGATGATGCTTAAGGACCA
CAAAATCCATGTATATCTTGATGAACAGAAAAGAAAATCAGTCCTTCCAT
TATCCAACATCGTTTTTTATCGGGTCCATCCTTTTCCATTTAAACACTGA
ACAGAACAGCTTGTTACTCTGTCATCAGGAGAGATATTATGACCAATACC
CAAGCTTTTTCCCTTGTTATTCCATATTGTTGAATTAACTGTAGTTTTGA
TGCATTCATGTGTTATGCAGGGGGATGCTGACCAGTATCCCTTTTGGATA
CTTCAACCTTCCTAATGTTCCATGTAAGCTGTTTTCCTAATTTTTCCCAT
TGCAATCTGCTCTAATAGCAATGGCTTGTCTGCTACATCTCCTGTACAGG
ATTCAGAACTCGAGTTCTTGCCACAAAATGGTTTCTGTACACATAAATAT
GGCTAAAATTGTAAATGCAAAATTTCAAATGCCAACTGCGATTAACAGCA
GATTGAGTTGCTGGTGGAGGTGAAAACTCTTCTATGCTTTAGAGTTCACT
CCCAAATCATCAACCCTCTTATGGACTCTGAAATCAGAATCGAGTTTTGT
GTCCAGTTATTTCAGTTCAGTGCTCTAGTTTCATATCATCTGTTCCGGGT
AATTAACAACTGAAGTAGAAATTATCCTTCCCCTGAACTGAATCGCAAAT
GCATCGCAACGCAATCAAAGCTGTGGCGAAATTCATCTATCCAGCGACGA
GAAGAGAGGAAGGGAGGGAGGCGTCACGTACCTGGGTTGAACTCGAGGAA
GAGGAAGAGGCCGCGCCGTTGACCCCGGGCGCCGTGGCGGCCAAGGGGCC
CATGGAGCGCTCCAACTTCTCCTCCGTCGGCATATCAGGCGCCATCGCCG
CTCTCCATCTCCGCCTCCGCTCTCCATCTCCGCCTCCATCTCCGCCTCCG
CTCCCCGGCGCCATCGCCGAGGTGGGGGGTTGGACGGCCGTACCAGGTGC
TCCACGATGTACCTCACTCGCTGACTCATCGGAGAGCTCGCCCGCAGCAA
CGGCAGCTCCATTCTCCACCATCAACCTCGCCACTCGCCGGAGCGCCGCC
GTCGCCGTCGGCGGCCCACGCGCCCTTTTTCCAACGACAATACGAGATAA
TCCGAGGGCTTATTCGAAAATGATCCTCCAATGCTTAGGCGTCCTTCAGA
TATCCCGGCCCATTAATTAGAGCCCACACGTTAATCGCAAACCCCTTGAT
GGCCCATAAAATAGTTCACTTGCAGCACGATGGGCTGTGAAAGGGTCCAA
AGTCCAAATATCGCCCCCTTTGACAGCCCATACACTTTGGGCCTCACTTT
GCTCCTGCCCTGTGCTGACGGGCCGCATGTCCCCGTAGTATCGTCCCGGC
CCATAAATTAACTGGAATGCCTTGATGGCCCATATAATACGGGCCTACGT
TGCTTCCGGCCGCCATGGCAGCCGCTCGCCGGAGCTCCGCGATATTATAT
ACTCCCTCCGTTTCATAATATAAGTCATTCTAACATTTCCCACATTTATA
TTGATGTTAATGAATCTAGATAGATATATGTCTAAAATTATTAACATCAA
TATGAATGTGGAAAATGCTAGAATGATTTACATTGTGAAACGGATGATGT
ATCTAATATGTTTGATGGTTGGCTTTTGGGGGTTAGACAAGAAGACGAGG
AAACTCATACTTGTAGGAGCATCTGCTATATGTTGGGCTCTGTGGTTGAG
TAGGAATGATATGGTTTTTGATAAATCACCATCTATCTCATATATGCAGG
TAATATTCAAGACAACATATTGGCTCCGGTTTTGGGCGTTGCTGTAAAAG
TGTGAAGATGATGGAGAGCTTATAAAGGTTGCATGTCGTAAACTTGAGAC
AACGGTTATGCAACTCTTTGCAAACTATGGATGGAGATTCACAAACAGAC
TTAAATAAATGTGTACTCCTTATCTTGGTTTGCTCTTTTTATTTTGTTGG
GTGTGTTTATTTCTATTTGTACTACGCCCTTTGTTTGAGTGAGACTTTGT
AATAATTGGCTGTAGCTCTGATGAGCAAAGGCCGGGATGTTTATTCCATT
ATCAAAAAAAATGAATTGGTATATGTTTACTTTGTCAACAAGAGTATGAG
ATGCCATAATCCCATGACAGAGAGGAAACAAAACTGAAGCATGTGTGTCC
TTCCTTCTCTATCTGTTTTTTTTTCTAATTCAAGGGCGCAGCTAGTTGAC
TAGTTCCACATCATGGAATCTTGAAGCCAACAGTAAAGTAATCACATACT
CCCTTCGTCCAAAAAAAAAAAAAAAGACAAACCCTGGTTTCCGTGCCCAA
CGTTTGACCGTCTGTCTTATTTGAAAAAATTATGAATAAAATTAAAAAGA
CAAGTCACGCATAAAATATTAATCATGTTTTATCATCTACAACAATGAAA
ATACGAATTATAAAAAAATTTCATATAAGATGAACAGTCAAAGTTGGACA
CGCAAACCCAGGGTTTGTCTTTTTTTGGGACGGAGGGAGTAGAAGTAAAC
TGTAGATCAATCACATGGAAGTAAACTGTGAACTAATCACATCGACTAGA
CAAGTGGACATGCACAAAAACGTTGGGTTGTGGAGCATAGACAAGTGGAC
AATAACTCAAAATTGGGTCAGCGGTATTAACGTGGGAAAGATAAAAGAAA
AGAGTGGTTCAGCACTTGTCTAGTCTGAATGTTCAGCTAGCTATGCAATA
TATGCAAGGTCTTACCACTCCCTCCTGCAGTACTGTTGCTTTGTTCCACT
GTTGTGTGTGTGGCATTCTTGTACTGCATTTCTACCAGCTGTGGGTAAGC
TCAAGACATATAGCTGAATTTACTTCCTTTGTTTCCTTAAGATAATCTGT
AAATGCTCGTTTTGATTGCAGGCACGGTGTTTGATCAGGATCAGTCGCGT
CTATTTCTGTCTGCACTGTGATCGATTGAGACGAGGTCTGCTAGGAAGGA
AAATCTGCTTCATCTGAATAAACACATATATACTGATATCTCCTTGTAGC
AGACACTCTCCCGTCGGTGGATGTCAACACATCACCTGTATTTTTGGTAT
TATCCCATTGATCCTTCTAGTTAACCTTCTGAATCATTCAAGTTCTACAT
CGGTATAATGAGCATACTATACACTTCACCTGTTATTTTCATCTCTCCCC
TTTCTGCAGTTGTAGCAGCACAATCAGTGGTTCTCTCTTGATGACTGGCT
TATAATGTTCTGAAATCCTTTCTACACTTGGCGTATCCACTCAGTTTCTT
TTGATCTTCACTAATCTGAGTCTGTCGAGTATCTAAAGCAGATGGGACAG
AGCAAACTTCTGTTACGTGACTTATGTCTTTTCATGCTGAATTATCACTC
CATAAGGTAAGATTTGCATGCAATATACTTGAGTAAAACCCCTCAACTTG
TTTCCGGTTACTTCTTTCTCCTCGTTTACCTTTAACCCAAGAAGCTTACC
CGAAATGTAACCCCATTATTCCAGGTCTTTAGCTTCAGTATGCTAACTGG
CTCAAAACTCATGGCAAAACAACTTATTAAAAACCTTACCGAAATGTAAC
CCCATTATTCCAGATACTCTGAAACTGATTGAACTTTTGTCCATTTTCAG
ATCGTGTAATTCTCATAAGTAATTTACTTAGAAATTTTGGTGCATCACCA
TCAACGAGTTTCTCTATGGCAACCATATTGGGTTCTTTGATTGGATCATG
CGTAAACAAGTTGCAAGGCATCATTACAGAGGAGGCAATCCTAATTTTAG
GTGTAGAAGAAGAACTCAGAAAACTGCAGAAAAGAATGAAACAAATACAG
TGCTTTATCAGTGATGCTGAGCGAAGGGGCATGGAAGACTCAGCAGTACA
CAATTGGGTTTCTTGGCTAAAAGATGCTATGTATGACGCTGATGACATTA
TCGATTTGGCTAGTTTTGAAGGAAGCAAGCTATTAAATGGCCATTCTTCT
TCACCAAGAAAAACAACTGCATGCGGTGGGCTTTCACCTCTCTCTTGCTT
TTCCAATATTCAGGTTCGCCATGAGATTGGTGATAAAATTAGAAGCCTGA
ACCGGAAATTAGCGGAAATAGAAAAGGATAAAATATTTGCAACACTTAAG
AATGCACAACCAGCTGATAAAGGTTCAACATCAGAACTGAGAAAAACATC
TCACATTGTTGAACCCAACCTTGTGGGGAAAGAGATATTAAAAGTTTCTA
GAAATTTGGTGTGCCACGTGCTTGCACACAAGGAAAAGAAGGCTTACAAG
CTTGCTATTGTTGGAACAGGGGGAATTGGAAAGACAACACTTGCTCAGAA
ATTATTCAATGATCAGAAATTAAAAGGAAGCTTCAACAAACATGCTTGGA
TTTGTGTTTCTCAGGACTACTCCCCGTCCTCTGTTTTGAGACAACTACTT
AGAACCATGGAGGTTCAGCACAGACAGGAAGAATCAGTTGGCGAGCTCCA
AAGCAAGCTTGAATTGGCTATTAAAGATAAGAGTTATTTCCTTGTGTTGG
ACGATGTATGGCAGCATGATGTATGGACCAATCTACTACGAACTCCACTG
TATGCTGCAACCTCAGGAATAATTTTGATAACTACTCGGCAAGATATAGT
CGCTAGGGAAATTGGGGTTGAGAAACAGCATCGTGTTGACCAAATGTCGC
CAGCTGATGGTTGGGAGCTACTCTGGAAGAGCATTAGCATTCAGGATGAA
AAAGAAGTGCAAAATCTGCGAGACATAGGGATCAAGATTATTCAGAAATG
TGGTGGTCTACCTCTTGCAATCAAGGTTATTGCTAGAGTTTTGGCAAGCA
AAGATAAAACAGAGAACGAATGGAAAAGGATTTTAGATAAAAATGTTTGG
TCCATGGCTAAACTTCCTAAAGAAATAAGAGGTGCTCTATATCTAAGCTA
TGATGATTTACCACAGCATTTAAAGCAATGTTTTCTTTATTGTATTGTAT
TTCCTGAAGACTGGACCATTCACCGTGATTACCTTATTAGGATGTGGGTT
GCCGAAGGCTTTGTAGAAGTGCACAAAGATCAATTACTTGAAGATACAGC
AGAAGAATACTACTATGAGCTAATAAGTAGGAATCTCCTCCAACCAGTTA
ACACATCTTTTGATAAGAGCCAATGCAAGATGCATGATCTCTTAAGGCAA
CTTGCTTGTTATATATCAAGAGAAGAATGTTATATTGGAGATCCAACATC
AATGGTAGATAATAACATGTGTAAACTGTGACGCATTTTAGTTATCACCG
AGAAAGATATGGTTGTCATACCTAGCATGGGTAAGGAGGAGATTAAGTTG
AGAACTTTTAGAACCCAACAAAATCCAGTGGGAATTGAGAACACAATTTT
TATGAGATTTATGTATCTTCGTGTTTTGGATTTATCTGACTTACTTGTGG
AAAAAATACCAGATTGTATTGGATATTTAATTCATCTACGTTTACTTGAT
CTTGATAGAACCTGCATATCTTGTCTTCCAGAGTCTATTGGTGCTCTAAA
AAATCTCCAAATGTTACACTTGCATAGGTGTAAATCTTTGCACAGTTTGC
CTACTGCAATCACTCAGTTATATAATTTAAGACGGCTTGATATAGTTGAG
ACACCAATAAATCAGGTCCCAAAAGGGATAGGAAGACTAAAATTTCTCAA
TGATTTAGAAGGATTCCCTGTCAGTGGTGGAAGTGACAATGCTAAAATGC
AAGATGGATGGAATTTGGAAGAGTTGGCTGATCTTTCAAAGTTGAGATGG
CTTATTATGATAAACTTGGAAAGAGGTACTCCTCACAGCGGTGTAGACCC
ATTTCTGCTAAAAGAGAAAAAGTATCTCAAAGTTCTGAATCTATGGTGCA
CTGAACAGACAGATGAAGCATATTTAGAGGAAAATGCTAACAACGTTGAG
AACATCTTCGAGATGCTAACACCTCCACACAACTTACGAGATCTTGTTAT
TGGGAATTTCTTTGGTTGTAGATTCCCCACCTGGCTTGGTACTACCCATT
TGCCTTCAGTGAAATCCGTGATCCTCGCAAATTGCAAATCCTGTGTGCAC
CTTCCACCAATCGGACAGCTACCAAACTTGAACTACTTGAAAATTATTGG
AGCAAGTGCAATCACCAAGATTGGACCCGAATTCGTTGGCTGCAGGGAAG
GTAATCTCATATCCACAGAGGCAGTTGCTTTCCCCAAGCTCGAAATGTTG
ATCATCAAGGATATGCCCAACTGGGAGGAGTGGTCCTTTGTTGATCAACA
AGAAGAAGAAGAGGTGCAGGAGGAGGAGGAAGCAGCTGCAGCAGCCAAGG
AAGGGGGAGAGGATGGAACTGTTGCTTCGAAGCAAAAGGGGAAAGTAGCC
CTGTCTCCAAGGTCGTCGTGGCTGATGCCTTGTTTGAGGAGGTTGGATCT
TTGGGACTGCCCCAAGCTGAGGGCTCTCCCACCACAGCTTGGACAGACCA
ACTTGAAGGAGCTCCTTATAAGATACACAAGTTGCTTGAAGACGGTGGAG
GACCTCCCGTTCCTCTCTGGTTTACTTTTAGTTGAAAGATGTGAAGACCT
GGAGAGGATCTCCAACCTTCCCCAAGTGAGAGAGTTGTTTTTAAATTGTT
GCCCGAATTTGAGGCATGTTGAGGAGTTGGGCGGTTTGGAGCAGCTATGG
CTGGATGAAGATATGCACGAGATCTCTCAGCAGTGGGTCCCTGGGCTTCA
GGAGCAACGCTGCAAGCTCCATGGAGATGAGCATGAGCTGGTGGTCAACG
AGTGGCTCTAAGAGCCAATTAATTTAGATGGTGCAAGGTATGCACACTAA
TTGCTTGGGATTTTTCACTGGAATATACTCCTAATCTTTGGGTTGTACAT
TCATGCTGCTCTTCAGCTGTACGCATCTATTCTAGCATTTGATAGTCTCC
TTAGTTGTTCATGTTGTGTGCATTGACTGATTGTTTAATCACTTATATGA
TTTAGTATTTATTTCATTACTGCTGCATGTAACCATTTCACCGTGGTCAA
GATTTTCATAAAATGGTGGATATACATCGACAAATTTGTTAGTTGTCCAT
ATCTTTTATCCTCTCATGATCTTATTAACATGCATCCTGCACATACGGTG
TATTCTAGATAAATGTATTGTCTTATATGTACTACAGCATAATCATGTGC
AGTAGTGTTCCTAGCACTGCAGACAGAGATAGAGATTCCTGCTACTCCAA
AAGAAAATTGTATGGGTTATATCGTCACCAAACAATGCTATGATGGCATT
GCTATATTCACTATATGCCAGTAGTAATATCACATATGCATATATCCATT
CAAGGACTTGGGGACAACATAAATGGTTTAGCATTTGGTATACAAGCTAC
ATAAGTGCACAACCAAACATAATGGACTTCGTTAGACCAAGAGATAAGTA
CTCCTTAATTCAGCTCTTGAATGTGCTAGCTATGATTGGCTATGTACATC
CTTGGGGATGCAGAGAGGCCGGGTTTTATTTAATCCATTATCTAAAAATG
TGCTATCTATGATGAAGACCAGCTCACGTGCATTTAGCCTTCAAGTCTGC
AAGTGTGTTCTTGTCATATCAATGTGCACATTTAGCATTCACTATCTTAT
AAAAACACAAATACACATGAATTTTCGCAAGACATTAGACCTATAGAGTA
GTTTTTTAGATTTGACAAAAAATAGGTCAGGCCCAATGTTACAGATTTAG
AGATTCCTTGCAGCCTGTGAGCAGGATATTGAAGATGGAGGGTTGTGCCC
AACATCTGTTCCTAGTGTAGGGCTCCTAATTAAGTTTTGTTTGGTGAAAA
ACAAAATCCACCTAAATGTCTTTGTATTGGTTCAAATTGATTAATATTTT
TGTTCGTATTACATCTGTGAAAATAAGCAGAGGATATTGCTGAGCGACAT
GACTATGTATAGTCCGTATGTGTCTTTTCCTTATATTTTTTGTAATGCAC
GTATGATGTTTGGTAAGTTCAATTGCAGAAAATAGATTGTTGCAAAACGG
ATGTCACTTGTATTTTCTTTTCCTTAATTAAGTTATTTAATTACCAAATT
GCTTATGTATATACATCCATGATTAATTTGTGTGAGCTTATTTGTGTTGT
AGGTTAATCTTGAAGGATTTGGCCAGGCTGCGGTCACCTGTAATCTGTAT
TTTTGTCTTTACCTAGCTACTGGTCTTTGAAATATAAAAAAAAAACATGA
AAATTAAAAAAACAAAAATATCGAAAAATGGAAAAATGTAAAAAAAAAGG
TTATATTTTCTTTAGCTCTTGCAAAATACATTGTCATGTTTTCTTAGATG
TGTGTGTTTCTTTTCTTTTTATTTTTTTTATTGTAGGAGTGTAGGTAACT
CCGCCTATGTCATCTTAAGTTTATCTAAATGATATAGCCGGTCCCAAGCC
CGGAAAAAGGAGGAGGGTATAATGTTGTATAGATGTTGGTTGAAATGATG
CTCTCCTGCTACATAGTGGATCATTGGGATTTTTTTTTGTACTTTTATCA
TATTAATTTCATTTTCAATGATGGAATAGTTATGGAGACACTTCTGGAGA
CTCATCCAGTCTTATTGCTCTGTTGGACACATCTGATTCTGAACTAAGCT
TGACTAGACCACCAGATCTGAGAGTTACATTGCAAATTGAGATAGACAAG
TAGGTAAAGAAAATTCAGTGCCAGACATGACAAGAGGCAGGGCACCCCAG
ATAAGGTGTCCAACGAGACATTCGAGTCTCTGAGCTCATATATGCCCGAA
GTCCTGAACAACTCGATACAATTTTGCTACAATATCAAATCATAACGGCT
AGATCAAGGTAAGTTCTATTTTTATGTCGGTTTGGCCGATCTAACTAATG
AATTGACAAAATATAAGTACAGTTACATACCTACTAATCAATAAAAACAT
CCCCATGCTAAAACAAGTCTGAAAGAAATGTGCATATCCCTCCGTATCTA
AAAGAAAATAGTTTTAAGTTTTAGCCTATAAGTTTATCCCACAAAGATTA
TTTTTACAGTGAAGTTCACTAGATCTCTTTAATACTACTTTATATTTTTC
TCCCTCCTTCTCGATTTTTCTCCTCATTAATAGAATACAATGGTCTTTTA
GCCTCCTACTTAATCTATCTTTGATAGCTAAAACTACATTGTTTTAGAAA
CGGAGGGAGTATGTATGTGAGTTACAACTTACAACAATCATTGTCTGATG
TGTCACTTGCTTCGGTACACAATAGGCTGTGAACTTTATGTGTTGCTTCG
GTTTGTTGTTCCCCTATTGTTATGTTGCTGGCTGCTATGCTTGTCATCAG
TTCCTGTGATGAACGTGGCGGTCTTCAACTATGTAAGCCTGCACATCTCA
CTCTCTGTCTCTCCTCATTTCTGAGTCCTAACAGCCTATGGCCCATTTCC
GCATTTTGTCCCAATTAATGAATTTACCTAGCCAGTTTGACACCATCACG
AGGGGAAAATACTGATGACTTTGTTAACCCTGCAATCTAGTAGTTTACAT
GTTTATTCAAATGAGCAAATCTTCAACTCCCTCATGGACTCTGAAGTAAG
AATCGAGTTTTGCGTTCATTTCTTGTGCTCTTCAGTTATTCAGTTCAGTT
CTATATAGTGTCAGGACTATCATCTGAACTGTTTTGGGTTCATGAACAAT
AACTCTTAAGTCCATCTAATAAGTTCAGTTATTCTTCCCCTAAATAAATA
GTGCAGCAAAGCAAAGCAATGCTGAATCACGTCCAGTTTATCATAATTAT
CATATCCATTTTTTCCTTTTGCACGTAGTGTTGAAAACTATACAGGTACC
ATGGAACGCTACATCAGTACCAAATTCATGTAGGCAGCAGATGCAAATTC
ACCCTTAACAAACAGATAAAAGAACCGCTAATAATTAATTCTTTGGTGAT
ACAAATACAAGTACAGAGTTAAATACACACTGATCAATGAATACATCATC
CATGTCATTTTTACTCACTGAAGTACGTAGGTGAAAAATGTTCATTTTTG
ACGGGAAACAACAGCGGCGCCTGCGACGAGGGTAGCGGCGCCGGCGACGA
CAATGGCGGCGGCGAGCAGGGCATGGCGATCACCGACTGTCATGGTTCGG
GCTCGGGCTGACGGTGTCCACCGCGGGACAATCGGCAAGTCCCTCTCGCT
GTCCCATTCAATGGTGCAAGATGAACAGTCCTGACCAGGCAACATGGAAT
TATCATTAATGTCTCCGAAATATTTATTTATTTGAAAATGATCATGTTGT
AAATAAACCCTTAGTTTTCCATGGATATATTGTTACAGGGAGCATTATAG
ATAAAAGTCATTACTAAGAATTAATTGTTTGTACTCTGCTACTAAGATGA
TAATTGTTTTAAAACTGATTACTAGAGGACATGTCAAACCAATATATTGT
ATGAGGACCACCCTAATGCAGCTCAACCGGCACTAGGGCCTGTCCTAAAC
AATTGGGGGCCTAGCTAGGGTGAGACAAAAATTAGAGGCCAAATGCAGGC
ACTAAAACATTTCTTTGGTCTTTGTTTTCATCTCATCCAAGAGGCCCAAT
TGTTCATAACTAGCATATATACAGTGTACTACTGAAACAATACTAATATA
TACTTAGTATGTCTCTACATACCTGCCCTTCTTTTTCAAGACAACAAACT
AACTCGACGATTGCTCGCATTCTCTTCACATATTCATCACAACCAGTATC
ACTGCACACAGTTCATAACATTAGCTAAAAATCCAAGATTCTGTAAACAT
TCTGAGCCCCAACTATTCGTTGTAATTACATACCTGTCATAGAGCCCTGG
ATTGAAACAAAAAGCTTCGTACATCTGCTTTAGTTCAGAGTAGCCCTTAC
TGGTCTCTGAGAACGCCACGCCCGCCGCCGTCGTCGCCGGCAAGATCTGC
AGGCCGCAGCCACCGGCGGAGAAGGCCGAGCTTACACAAGCCATGGATGC
TGGAGCTCGCCGGCCGATGTTCTTCAGCAGCCGCATCGCCATGGGGTGGG
TGGGTCGAGCCATTTTGGAACGAAATTCAGGTATATGTGTACGACGAGCT
TGTTGATTGTTGATCAGTTGATTAATTGTGGTTTTTGATCAGCCAGTGTC
CATATCGAGCTTATATAGTTGCGAGGAAGACGAAGAAGATGACGACGACG
ATGACGCGGAGGAAGAACCGAAGAAGGAGATACAACGCGCATGGATACCG
AGTGGAGATCTATGGAAGGAAGACGAGAGGGAAGGTCTTGGTAGCAGCAA
CCTAATTAGAGCAAGTTTAATAGTATAGCCCACTACTAGCTCCAAATCAT
CTATAGCCAATGTAATAGCCAATTCATACAATAGTTGCTTACTATACTAT
TAATATCTGGTCTCACATGTCATACACACATTACGTCTTAGAGTCTGTGC
TGCAGCTATCTACAGATCTGTAACCCGTTGCTCTTCTCTTTCTTCCTTTA
CATTTTTAAAATATGTTTATAGCTGGCTTATAGCCTGCTATTGTACCTGC
TCTTAGAATTACTTAGTTAATGCAAAGGTTAATGGTGGTGGTAGGTTTTG
ATGACCGATCAGTCGTAGGGTCAATCTATGCAAGGTCTTAAATTAACTAA
AGATGGATGGGTTAGCTAGTGCCAAGCATCGTATGCACGGAAAAGAGAGC
ACTTTTTCTTCTTTTGAAGACTGAACAGATTTTTAAAGAGAGTAAGTTAT
GAGCACACAATTACACATGACACGACAACAAATTGGAATGCAGAGGCATG
ACTAATTTCCGTCATAAAAATTACCAACAAAAATGGTAGCATACCGTACA
TTGACCGAGATGAACATTGAACAACATGCAAATAAAAAATGCAACAAAAA
CCTGCAACTATGCAACAGAAACCTAGCTTAGTATATATATGTATATTGAT
TCAGGATTAGGATAGATGTTATATAGTTATATAAAAAAAAGATAGATGCT
ATGTTTATAAGAAGCAATCGAGAGTTCATGTTTTGTGATATTTCCACCCA
TTGCCTCTCATATCAGTATAACTAAAATGGAAATTTAGATAGCTATTAAC
TTATTACAGTATATCATAACGAGTACACATGTTCATGTATCATGGTGCAT
TAACTTTTGATGAGGCAGGTAAAACTACTTGTTTGTTAGATAGTATACAT
TCTCAAGTGCACCTTCTTTTCTTTTCAGCAATCGCTTGCACACTTTATTT
TTTATAGTACCCATATGGTAGCCATATGTAGCTGGAGTATGTTGAATATG
AGACAACGCGTTTATTTCCGCGTGCAACCATAAGGTCAATAACCATGTTT
ACTGAGTCATGCGAGCTATTGAGTTACGAGTAGGCTACAATGGCATAAAA
CAAAAGTTTCTACCGCGTAAACCAGGAACCATGCAAAGAAAGAGATAATG
GATTGTAACCACTCGACGTGACGACCAGCAGAAGAAGAGTCGGAACAGAC
TGGTCCAATGTAGAACACGTCGGTGTAGCGGAAGTAGTTGACCGCAGTAA
CCTGATTGTCTCCTCCTCGCACGAGCATCTCCTCCTCACGTTCCCAAGCC
GATCCGTGCCGCAACACAGCAGCGCCTCCACCGGTGTCACACCCTAAAAA
TTTCAAATATATAAATTGTTGTTTAATTGGAATTATTAGAATTGATTTTA
AAAGCCTAGAAGAGAAGATCTAATTTTAAATAATAAATTCCAATATAAAA
TGGGGCTAGATAAAATTTTATTAAATACTTTGCTTAATTCTATAATTTCT
AGATTTTTCTGGGATTTATTTGAGCTAAGGAAGTATTTTTAATAAATGGA
ATTGCATTTCATGAATAATTTAAATGGAAAAAGGTTTTTAAAAGTCTCTT
TTGGCTTTGGGCCGAAAGTCGGCCCAAAACCTTCTCTCTCTCCTCCTCGG
CCCAAGTCGGCCCAGTCCGCAGCCGCAGCCGTCGCTCGCGCGCGCGTCCG
CCCGCTGACAGGTGGGGCCCGCCTGTCAGACTCGTCGTCTTCCTCGCGCC
GCCGCCGCCCGAAACCCTAGCGCCGCGCCGCCGCCGTCTCTTTCCAAATC
CGGCCGATCCTTTCCGTTTCCGGTGAAATCAATAGAGGGGAAATGATCTT
CTCGATCTCCTCTACCTTTTCCCTTTTGGAACTTCGGCTAAAATCGTTTG
GAAAGCGGAGGATTCGATCTCGAATCGGATCGGTCTCTCTCCTCCGAACC
CTAGACTTTCCTTCTCGTCGCCGGCCGCCGTGGGCCTTCGCCGCCGTGTT
CTTGCCCCTATAAAAGGATCCCCGGTGTCTCCGCTACCCGTCGCCACCCT
CGCCTTCGCCTCTCGTCATCCGTAGAGCCCTAGCGCCGTGAGTCCTCGCG
CCGCCGTCGTCGCCGCCGCTCCAGCCGTGCGCCGCCGTCGCTCCAGTCGT
CGCCGTCGCTCGGGAAGGCCGCCGTCGTGGTCGCCGTCGCGTCGCCGTCC
TCGTCCGCCCCTCCGTCGTCGCTGTCGACCGCCGGAACTCCGTCGCCGTC
GTCAAGCCGAAGGTTGCCGCCGCTTCTTCCTCGTCGCCGATGTCGTCCGG
TCATCGTCCGCCGTCGCTTTGGTCGTCGGTGAGTTCGCCGTGCCGTCCGC
TACCCGTAGAGGCTTTCCGTTCGCGCCGCCACGCCGTCGTTCGCCGGCGA
GCTCGCGCGGTTCGGTCGCCGCCGAAGATGACGTCATCGCCGACGTCATC
GATGCCGTCCGCCGTGGTCCGGCCGTGGACCGGTCGATCTCGGCCGTTCG
TTTTGGATGGATCGATCTCGGCCGTCCGTTCCCGTGAACCGTCGCCGTGC
ACCCGGTCCACCGCTAACCCTAGCCGCTGACGCAATAAATCCTCTTTTCC
TTTTCAAAAATAATTCATTATTGCGTCATAATTCAATTAAAATCCATATA
AGTGTTTTAATCCGATTTAATCTTTAAAAATTTATAACTAATTCATCTTA
GCTCGAATTTAGTTGGTTCAAGTCTCTAAATTTTTCTAAAATTGAGATCT
ACATGTTAAAAATATCCACATGTACTGTTCATGCTTGTTTATGTGCTGTT
TTGGTGTTTTGCTCTTTTCTGTTTAGATTCCGACGTTTCCGGAGAGTCCG
TTTTCGTAGGAGAAGAATTTGAAGAGTTCCAAGGCCAGCAAGGCAAGTCA
CACAGATCCCAAACAACCCCTTTGAGCATGTTGATCCCGTTTAAAGCTAT
TGTTTCTATTCAACTATTGCATTTATTTTCGAATGTCATTGGGTGGAATT
AACCTATTGTTTGTTATAGCCCTTTTGTTCTTGATTACTTTATTCCTTGA
TACCTTGGGTTCTTATAAATTGACTAGTTGAGCTTTATATATTGGTTCAG
CTAGATATTAGATGTGATTGCTTAGCCATGCTTAGAAACATTAGCACACT
ATTGGGATAACTTATGACTCCCTATTATTCAATGATGGCTTAATGATAAC
TCATGATGGTTAATCATGATTGGTTAATCAATTAATTTGCTTACTAAAAC
CTGTTAATGGTGGGTTGTGAGCACATGGTTTTGATGGTCGTGCTCATGAC
AATTAAGGACCGGTTCACGAGTTTCGGTTGTGAAACATTAACCGTGCCAA
CCACAAGCCAGCGTGGGCAACGGCTTTACCTTTTGTATAGCATGGTTCAT
TGCGGGGCACCAGACTGAGAAGTGGCGGAGATAAGCCCACGGGGGTCGCT
GGGGAGTCCATGCCTTGTTTATAAGGGGGTGATTATGATCCAGGAACGGT
GCGCTGTGGTGGATTGTGTTGTGCGAGGGGTACTGTCACAGCTCCTTTCT
GAGGTACCGTGGTGGTATCAAGGCGCATGGTGACATGTCGTGGGGCTGTG
TCTTGTGGGTACAGTGGTACACCTCTGGTCAGAGTAAAACTATTCGAATA
GCCGTGCCCGCGGTTATGGGCGGGTTTAACAATGTCTTTCGTGATTAGTC
TCATACCTCTCATCATAATAAAAGATACTATGACTGGTAATAATTTGATT
AGCTCCTGGTTTGGAATGGTATATTCCTGGTTTGGAGATAGAACTGTGCA
GCCGGGATTGGTTGTTCAGAATGGTTGGGCCTATGCAACAGGGTATGTTG
TATAGCGTTGGAATAATATTGTTTAATTATTACTCAACTGTTTTACTAAA
TTCTGAAATGTTTATTAAATGCTGTTTATGCAAATGAAACCCTATTATGC
CATCCTTTGTTATCCTGTGCACTTGCATATTTGCTGCGTGGCTTGCTGAG
TATGTCATATACTCACCTTGCAATCATTCATCAGAGGAGGAGTTCTACAG
TGATGCTGATGGTGTGGAGGATTAGGTGTAGCCCTGGTCAAGCTGCCTGT
GGAGTGGAATCGTCTGCGCCATTTATCTTATTTTCCGCTGCTTAGATCTT
TATTGATTGAGAGGAACTATCTACCTCTGTAATGACATTTTTATTCGCTT
ATTAATTAGAGTAATAATTGTACTCTATTATCAATTTGTTATTGTGTGCC
TCGGCTGATTCCTGGACGAGGGTTCGCGCACATATAAGCGTTTGGAATTT
TGGATAGAAATTCCGGGCGTGACAACCGGTATCCGCGCATCCAGGAAAGG
AATGGCATGCATGGTTGTGCTAGCACCTGTGCGTGGCTAGGGTTAGGGTT
TGGCTTGTGATCAGGAGTGGTGGCTAGGGTTTCCCACGTGTGACGTCGCT
TGCTTCGTGCTCCTAGAAGTCCAACTTGGATCCTCTTTCAAATTGAACCA
TTATTGGATCTCCATTTAATTATCTTGTTCCAACCAATTAAATGTGCAAC
CCCGTAGGTTCATACAAACTCGTTGCAACCTGAAAATGCATTTTCGGTCC
ACGTGTTAACAACGGCTCTTAACAGAACGTATTGAACCACTGAGTATACT
AAAGATCATATCGACTAAACCTCTTTTAGTGTATTTATGTACGTCTTTCT
TTTTCATCTTTTTTTTTTAAAAAAAATATCAAAGTGCTAGTCGATCAGGT
TTCACATCATGGAATGTTGAAGTAATTTGATCACATCGTCATGCCCTAGC
TAATCGTGGCAATAGGTGAGTATGATATACTATGAAAAGCCAAGACAAAG
ATTCGTACTAAATCTGCTAGGTCCATTGGCATTAGAGTTTCTACTTTCAT
TTAAAATAGGACTAGTGAGCTGTAATTTAAATAAATAAATGCATTTGGGA
TTTGTGTACTCTCTTATAGGAGCACTATGGTGCTCCAACAATATATAATT
TCTGAAAGATAAAAGCATACAGTGATTAACAAATGACAGAATGGATTTCA
GTCCAAATATTTTTGTAATTCAGACAACAGAGCACACATCTTTTCCCACA
TGCACAATGGGACACAAGTCACACAAGCTAGTGACATGCCAACAAACAAC
ATCACTAGTGTAGTATCAGTATTCTACTCTTTGCCACTGCATAAGAGCTA
GCCAGCCCATCTATAGTCGTCGCGATTCATGAAATCACCAGGGAATTGAA
CTTGCTCATCTTCTTCCTCATGGCTGCCGAGATGTCGTGGCTGCACGCAC
CAAGAGCCTCGCTCTGGGGTGTCTGGTGGGTCTTCCCTTGCAAACTCTGA
GCCGGCTCGCTCGGTCGTCACCTTCCGCTGCAGCAGACACCGTTGCTGTT
CTTCATCTACTTGAGCAAAAGTGCAAAACCACTCAACTTGTTGCTGGTTA
CTTCCTCTTCCTCATTGTCCATTGACCCAAGAGACTATTGAAAGGTAACC
CCATTAATTATTCCAGTTCTTGAGCTTCTTTATGCACACTAGTTTTTAGA
TCATGGGAATCCTACAGGGTTTAAAAGTTCGGTAAATTCGCCCCCAACCG
GCATGCTCACATCTCGCCCGAAATTTTTGGTTTTTTGCAAATTTTTGTGA
ATTTGGTCAAATTTTATTCAAAATCAGTCAAAATTTCAAATAATTTTGGC
CAAAAATTTCCGAAATTACCGAATTAATTTCAGTCCCCCCCCCCAAGCAA
ATAATCCAATTTCGAAATTACAAACCCTAGAATCCTAGCCTTTTCTATAG
CCAATTATTACAATTTTTGCAGCACATAAGGCTAGGAATAAAATTTCGGA
TCATGACAAGGACACAATAGTGCATACTAGTAGTTACTTGCCCAAAACAC
ATTGCAAAACAACATGCTAGCTAGAGATGTGCTCCTCAGTTACAAATATA
CTCCAGAATTGATTGAATTTTTCTCGGTTTTCAGAACGTGTTATTCTCCT
GCGTAATTTAATTTACTTGGAAATTTTGGTGCATCATCATCAACTACATT
CTCTATGGCAACCATAGTGGGTTCTTTGGTTGGATCATGTGCTAAGAAGT
TGCAAGAGATCATTACTGAGGAGGCAATACTAATTTTAGGTGTAAAAGAA
AAACTTATAGAACTGCACAAAAGAATGGAACAAATACGGTGCTTCCTCGG
TGATGCTGATCGAAGGGGCACACAAGACCCATCAATACACAATTGGCTTT
CTCAACTAAAAGATGCTATATATGATGTTGATGATATTATCGATTTGGCT
AGTTTAGAAGGAAACAAGCTATTACATGACCATTCTTGTTCATCAAGAAT
GTCAACCACATATTGTGGATTTTCACCACTCTCTTGCTTTTCTAATATTC
GGGTTCACCATGAGATTGGTGAAAAAATCAGAAGCTTGAACAGAAAACTG
GAGAAAATAGCAAATGATAAAACATTTGCAACACTGGAGAATACACAGGC
ATCTAATAAAGGTTCAACGTCAAAACTGAAAAAAACATCACACATTATTG
AAACCAACCTTTGGGGAAGGAGATTGTGCATGCTTGCGGAAAATTGGTGA
GCCTTGTGCTTACGCACAAGGAAGAGAAGGCTTACAAGCTCGCCATTGTT
GGAACAGGAGGGATTGGAAAGACAACACTAGCTCCGAAAGTATACAATGA
CAAAAAACTACATGGTAGGTTCAACCAACTTGCTTGGATTTGTGTTTCTC
AAGACTACTCCCCAGTTTCCCTTTTGAGACAACTACTTAAAGCCATGAAA
GTTTGTTCCGCACAAGATGAATCAGCTGAACAGCTCCAAAGCAAGCTTGA
ATCAACTATTAAAGACAAGAGTTTTTTCCTCGTGTTGGATGATCTAAGTC
ATTCTGATGTATGGACCAATCTACTAAGGACTCCACTACAAGCTGCATCC
TCAGGAATAATTCTGATAACTACTCGGTATGATACTGTCACTAGAGAAGT
TGGAGCTGAGCAAACACATCGTGTCAATCTGATGTCACTAGATAATGGTT
GGGAGCTTCTCTGGAAGAGTATGAACATTCAGGAAGAGAAAGAAGTGCAA
AATCTGTGGGATATAGGGATTGAGATTGTTCAGAAATGTGGTGGGCTCCC
GCTTGCTATCAAGGTTGTTGCTGGAGTTTTGGCAAGCAAAGATAAAACAG
AGAATGAATGGAGAAATATTTTAACCAGAAATGTTTGGTCCATGATTAAG
CTTCCTAAGGAAATATGTGGTGGTCTATATGTAAGTTATGATGATTTACC
TCAGCATTTGAAGCAATGTTTTCTTTATTGTATTGTATTTCATGAAGACT
GGGTCTTTGAACGTGATGAACTTATCAGGATGTGGGTTGCCAAAGGTTTT
GTAGAAGGGCACAAAGATCAACTACTAGAAGATACAGCGGAAGAGTACTA
CTATGAGCTAATAAATAGGAATCTCCTCCAACCAGATGATGGACGATTTG
ATCTGAGCAGGTGCAAAATGCATGATCTGTTAAGGCAACTTGCTTGCTAT
TTATCAAGAGAAGAATGTTATATTGGAGATCCAGAATCTTTGGTAGACAA
TACTATATGTAACCTGCGGCGTATGTTAGTTGTCACAGAGAAAGATATGG
TAGTCATACCTTGTATGGGTAAGGAGGAAATTAAGTTGAGAACTTTTACA
ACTAATTATCAGCCACGGGTAATTGATTACACATTTTTCATGAGATTAAG
TTATCTTCGTGTTTTGGATCTAAGCGACTCACTTGTGCAAACAATACCAG
ATTATGTTGGAAATTTAATCCACCTACGTTTACTTGGTCTTGATGGAACC
AACATATCTTGTCTCCCGGAGTCCATTGGTTCCCTTCAAAACCTTCAAAT
ATTCAACTTGCAAAGGTGTAAATCTTTAGACCACCTTCCTTTGGCAACCA
CTCAGTTATGCAATTTAAGGCAGCTTGGTCTCGATGAGACGCCGATAAAT
CATGTCCCAAAAGGGATAGGAGGATTGAAGTTCCTCAATGATTTAGAAGG
ATTCCCTATTGGTGGCGGAATTGACAATGCTAAAATGCAAGATGGGTGGA
ACTTGGAGGAGCTGGTTCATCTTTCACAGTTAAGAAGGCTTCATATGATA
AAACTAGAAAGAAGTACTCTTTGCAACTGTGCAGATTCATTTATGTTAAC
AGACAAAAAGCATCTCAAAGCTCTACATCTAAGCTTCATTGAACCAACTA
ACGAAGCATACTCCGAGGAACGCGTTACCAATGCTGAGAAGATCTTTGAG
CAACTAAAGCCTCCACATAACTTAGAAGAACTATGTGATGGATAAGTCTT
TGTGGTCCTTGTTTGTGATTCTTTCTTTTGCTTTTGGATAGTTTCACCTT
TTTTCAGGACAGCATCTACTCCTTTAGCATATTTTCAGTTGCTAGGACAG
CTGCGGTTAGTAGGACAGCAGCGGTTAGCATCTCCTTTATGCCCCCCTTT
ATGCTTTATTCAGTTGGGATGCCCTCTAGGACAGCATCCCTTTCAAATTT
CGAATTTTAGACTAGAAGAGTGCAGCAATAGGCTTGCAGCCAGCTATGGC
TATATATATATGTATCCAACCTTCCTCGGGAAGGTATGGCTTTGTGTTTG
TGAATGAGAGAAAACCAGAAAATTGCCCCATCTCTTGTGCCATCCTCTTC
TCAATGAGAGTAACCATTGAGGTTCTAACATTTGGTATCAGAGCCACACT
TTCCTGTAGGCTAAACATCTCCTGTTCCACCCCTTCCCAAGCTCGGTTGA
GCTCTCAGCCAACAGCAGCAGCAGCAGCAGCACCGGCTGCTCCTTCCCCT
CTCCCTTCCCCCTCTCCACGCAGCAGCCTCCCGGAGGCACGCCATGTCCG
ACGTTCGGTCTCAGCGTTCGGTCGCCTCGAGCACTCGGCGTCAGCAGGAC
GCCGAGCTCGCCGCAGCAGAAGAGCGCAGGCGAGCAACGGCTCAGACCGC
TGCAGCAGCAGCGAGGGCGGCCAGACTGGCGGCAGCGGAGTTGGCAGCAG
CCAGGGCGGAGGCGGAAGCAGAGGCGGCGGAAGATGCGGCACGTGCGGCG
GAGGTAGAGATTGAGACCTTGCGCAGCAGCATCAACGGCTCCATCGCCGG
CGACATCACCGCCGACAGGGAGCTTGAGGAGCTGGCAAGAGGAAGGGCGC
GGGAGCGGGCAGAGCGGTGGGCAGCAGCCCACCCCCACGGCGGCGGCGGC
AGTCCAAGGGACCGCGCACCCGCCGACGGGAACCTAGACGGGCGCTGGCG
TGCCGGCGGCAGCCCGGAGCCCGCGCGCGGCCCTCGTAGGCAGCGCGGCT
CTCCCTCCCCTGACCGGCGGCATGGTCACCACGGCGTCCAGACGGTGGTC
AGGGACTTTGGTCCCGGCGGTGGGTGGCCTACCCTCACCAAAACCAACTA
CATGGAGTGGGCCGCGGTGATGAGGGTGAGGCTCCAGGTGCGGCACATGT
GGGAGGCAGTCCGGTACGGCGACGTCGACTATGATGAGGATCGGCGGGCA
CTGGATGCCCTCATCGCTGTAGTCCCGCCCGAGATGCAGTTCTCGCTTTC
CTAGAAGCGGACTGCCAAGGAGGCCTGGGACGCCATCGCTGCGGCACGCA
TCGGCAGCGACCGCGCCCGCAAGTCCACACTGCAGGCACTCCACAAGGAG
TGGGAGAACCTGGCCTTCAAGCCGGGTGAGGATGTTGATGACTTTGCCCT
CTGTCTCAACACTCTTTTGCAGAAGATGGTGCAGTACGGCGACGACACCT
ACGACGAGGAGAGAGCTGTCGAGAAGCTCTTTCGCTGCGTCCCAGAGAAG
TACAGGCAGATCGCTCGCTCGATCGAGTCTCTGCTGGACCTCTCCACGAT
GTCGATAGAGGAGGCGTTAGGTCGCCTCAAGGTCGTCGATGGTGATGAGC
CACAGCCTCTCTCGGGGCCTATCACCATCGGCGGGAAGCTCCATCTCACT
CGAGAACAGTGGGAGGCCTCTCAGAGCGACGGGAGGAAGGGGGAGTCTTC
TCCCTCGACAGGCGGCCGCAAGCCGCACAAGGGGCGCGGAGGTGTCCAGT
TGCGGTGGGCGCGAAGACGCGCCGAGGGTGGTGCTCACAGAGGCGCCCAA
GGCGGCGCCGCCGGCAACCACAAGCCGGCACGAGACGACGCCTGCCGCAA
CTGTGGCAAGCTTGGCCATTGGGCCAAAGACTGTCACCAGCCACGACGCG
GCCAGGCCCACGTTGCACGGGTGGAGGAGGAAGAACCGGCTCTGCTCCTG
GCTCACGCAAGCATCGAGCTACCTCCAGCGGCACCGGCCGCAACGGCTTT
TCTCCACCTCGATGAGCCGAAGGTACTCGTCTCCCTCTGCAACGGCTCCA
GCAACGACAAGGCTGATGGGTGGTACCTCGACACCGGCGCCACCCATCAC
ATGACCGGCCGACGGGAGTTCTTCACCGAGTTCGACTCCAGCGTCCGAGG
CTCTGTCAAGTTTGGGGACGCCTCCGGCGTGGAGATCAAGGGCGTTGGCT
CCGTCACCTTCACCGCCAAGTCCGGTGAGCACAGGCTGCTCACCGGAGTC
TACTACATCCCCGCGTTGAGGAATTCTATCATCAGCGTGGGACAGCTGGA
TGAGAACAGCTCACGCGTGTTGGTCGAGGACGGACTCATGAGGATTTGGG
ATCGCCGTCGTCGCCTTCTTGCCAAGGTAACCAGAGGCACTAATCGACTC
TACATCCTCAGCGCGCAGGTCGCACAACCAGTTTGCCTCGCTGCTCGTCG
GGACGACGAGGCGTGGCAGTGGCACGAGCGCTTCGGGCACCTCCACTTCG
AGGCCCTGAAGCAGCTCAGTGCCAAGGAGATGGTGCGAGGCATGCCGTGC
CTTGACCACGTGGAGCAGCTCTGCGACGTCTGCGTGGTGACGAAGCAGCG
GCGGCTCCCCTTTCCCCAGCAGACGAGCTTCCGAGCCAAGGAACGGCTCG
AGCTCGTGCACGGGGACTTGTGTGGCCCAGTGACACCGGCCACACCAGGA
GGACGACGTTACTTCCTGCTGCTCGTCGACGACCTCTCCCGCTACATGTG
GGTGATGGTCCTCGGCAGTAAGGGAGAGGCTGCGGACGCCATTAGGCACG
CGCAGGCTGCTGCAGAGTCGGAGTGTGGCCGCAAGCTGCGCGTGCTGCGC
ACCGACAACGGCGACGAATTCACGGCGGCTGAATTCACGTCGTACTGCGC
TGATGAGGGCATTCAGCGCCACTACACCGCGCCGTACAGCCCGCAGCAGA
ACGGCATCGTCGAGCGGCGCAACCAGACGGTTGTGGGGATGGCTCGGGCT
CTCCTCAAGCAGAGGGGGATGCCGGCCATCTTCTGGGGAGAGGCGGTGGT
GACGGCCATCTACATCCTCAACCGCTCGCCTACCAAGGCTCTCAATGGCA
GGACACCGTACGAGGCTTGGCATGGGCGCAAGCCGGCGGTCTCCCACCTG
CGGGCCTTCGGCTGCCTCGCGTTCGCCAAGGAGCTTGGACACATCGGCAA
GCTCGATGACAGGAGCACCCCAGGGGTGTTCATCGGCTACGCGGAGGGCT
CGAAGGCCTACCGCATTCTCGACCCGGAGACATAGTGTGTGCGCACGGCG
CGCGACGTAGTGTTCGACGAAGGGCGAGGGTAGGTATGGGACAAGGCGGT
GGACGATGGTTCGACTCCGACGTACGACGACTTCACCATCGAGTACGTCC
ACTTCGAGGGAGCTGGGGGAGTAGGCAGCTCTTCTTCACCGAGCGTGTCT
ACCCCAGTCCCCGAGCCTCCACCGACTTCGACACCAACACATCCTCGGAC
CACGACTTCAACTACGACGAGCTCTTCGCCGACACCGCCCCAGCCGGTGA
CCCCACGCGCTCCAGCACCAACAGCCACTCCTCCGGGCACGTCTACTCCG
ACGCCAGCTCGTGTTGAGCGCAGCCCGGTGGAGTTCGCTACTCCGCTCTC
CCACGACGGGGAGCGCATCGACGCGTACCACGACGGCGAGCAGCTACGGT
ACCGTATGATGGAGGATCTTCTCAGCGACCAGCCAGTGCCGGGACAGGTG
CCTCGTGACCTGGAGGCGCAGTTGCACCTTGCGTGCGACGACGGTGAGCC
TCGGTCTTTCGCAGAGGCCGAGAAACACGCGGCATGGCGTGCCGCGATGC
AGTCGGAGATGGACGCGGTTCAGGAGAACCGCACCTGGGAGCTTGCTGAC
CTCCCTCGTGGTCACCGCGCGATTACCCTTAAGTGGGTGTTCAAGCTGAA
GAGGGATGAAGCCGGAGCCATCGTCAAGCACAAGGCTCGCTTGGTGGCAC
GCGGTTTCGTGCAGCAGGAGGGGATCGACTACGACGATGCCTTCGCTCCC
GTGGCACGGATGGAGTCTGTGCGACTCCTCCTTGCGCTGGCTGCTCAGGA
AGGCTGGGGTGTCCATCACATGGATGTCAAGTCGGCGTTTCTGAACGGCG
ACTTGAAGGAGGAGGTCTACGTGCACCAGCCTCCGGGATTCGTGCTCCCC
GGCAAGGAGGGCAAGGTGCTACGCCTGCACAAGGCCCTCTACGGCTTGCG
GCAGGCACCGAGGGCGTGGAATGCCAAGTTGGATTCCACACTCAAGGGGA
TGGGCTTCGAGCAAAGCCCACACGAGGCGGCCATCTACCGGCGGGGCAAT
GGAGGAAATGCCTTGCTGGTGGGTGTCTACGTCGACGACTTGGTGATCAC
CGGCACCAAGGATGCGGAGGTGGCGGCGTTCAAGGAGGAGATGAAGGCCA
CCTTCCAGATGAGTGATCTGGGGCCTCTCTCCTTCTACCTGGGGATCGAA
GTGCACCAGGACGACTCCGGGATCACGCTTCGACAGACCGCCTACGCCAA
GCGCGTCGTTGAGCTAGCTGGGCTCACCGATTGCAACCCAGCTCTCACTC
CGATGGAGGAGAGACTGAAGCTGAGCCGCGATAGCACGACGGAGGAGGTG
GATGCTACACAGTACCGGCGTCTTGTGGGGAGTCTTCACTACCTCACCCA
CACACGGCCGGACTTGGCCTTCTCCGTCGGCTACGTCAGTCGGTTCATGC
AGCGACCGACGACGGAGCACCAGCAGGCTGTGAAGAGGATCATCCGCTAC
GTTGCGGGGACTCTCGACCACGGTCTCTACTACCCGAGGTGTCCTTGCAA
GGCACACTTCGTCGGGTACAGCGACAGCGACCACGCCGGCGACATCGACA
CCAGCAAGAGCACGAGCGGGATTCTCTTCTTCCTCGGCGAGTGCCTCGTT
AGCTGGCAGTCGATCAAGCAGCAGGTGGTGGCCCTGTCCAGCTGCGAGGC
CAAGTACATGGCGGCATCCGCCGCTTCGACCCAGGCGCTCTGGCTTGCTC
GACTGCTTGGTGATCTCCTCGGCAGAGACATTGGAGCGGTAGAGCTCAGG
GTGGACAGCAAGTCCGCTCTGGCCCTGGCAAAGAACCCTGTTTTTCACGA
ACGGAGCAAGCACATCCGGGTGAGGTACCACTTCATCCGAAGCTACTTGG
AGGAAGGGAGCATCAAGGCGAGCTACATCAACACCAAGGACCAGCTTGCG
GACTTGCTCACCAAGCCTCTTGGGAGGATCAAGTTCCTCGAGCTCTGCTC
CAGGATTGGGATGGCCCAACTTCCCCACAAGACGACGCACAAGACTTAGG
GGGAGAATGATGGATAAGTCTTTGTGGTCCTTGTTTGTGATTCTTTCTTT
TGCTTTTGGGTAGTTTCACCTTTTTCAGGACAGCATCTACTCCTTTAGCA
TATTTTCAGTTGCTAGGACAGCTGCGGTTAGTAGGACAGCAGCGGTTAGC
ATCTCCTTTATGCCCCCCTTTATGCTTTATTCAGTTGGGATGCCCTCTAG
GACAGCATCCCTTTCAAATTTCGAATTTTAGACTAGAAGAGTGCAGCAAT
AGGCTTGCAGCCAGCTATGGCTATATATATATGTATCCAACCTTCCTCGG
GAAGGTATGGCTTTGTGTTTGTGAATGAGAGAAAACCAGAAAATTGCCCC
ATCTCTTGTGCCATCCTCTTCTCAATGAGAGTAACCATTGAGGTTCTAAC
ACTATGTATTTTCGATTTCCTTGGTTCTAGGTTCCCCACTTGGCTTGGTA
CTGCCCATTTGTCTTCATTGGAATACTTGAAACTCATAGATTGCCACATT
GGTGTGCATCTTCCACCAATGGGGCAACTACCTAGCTTGAAATATCTAAG
TATCATGGGAGCAACCAGTATTACCAAGATTGGGCCTGAATTTGTTGGCC
GTGGGGTGAGTAATCTTGCATCCACAGAGGTAGTTGCTTTCCCCAAGCTC
GAAAGGTTGGTCATTAAAGAAATGCCCAACTGGGAGAAATGGTCCTTTAC
TGAAGAAGAGGAAGAGGAAGAGGATGGAGCTGCTTTGAAGCAAAAGAGGG
AAGAAGCCCCGTATCCAACGCCGCGTCTTCTGCCTTGCTTGAATCAGTTG
CAACTTGTGAACTGCCCCAAGCTGAGAGCTCTGCCGCAACAGCTTGGACA
GCAAGCCACCAGCTTGCATAAGGTCTTTTTAGAAGAAGTAAACAGCTTGA
AGACATTGGAGGGCCTCCTGTTCCTCTCTAACACCCTTCAAGTTGTGAAA
TGCAAAGGCCTAGAGAGTATCTCCAACCTTCCCCAAGTGAAAGAGCTGAA
TGTAGCTTGTTGCCCAAATCTGAGGCATGTTCAGGAGTTGGGCAGTTTGA
AGCAGCTATGGTTGGACGAGGATATGCACAAGATGGCTCCGCTATGGGTC
CAAAGGTTTCATGATCAATGCTGACATCTCCATGGAGATGAGCGGGAGGT
CAACGAGTGGCTTCGAGAGCCACATAATTCGATGGCACAAGGTATGTACA
CTGATCGGTCTAAATTTTACACTCATATCTACTACATCATTCATAGTATG
AAAAACTTTTTTAGTTACTCGAGTGGATGTCCATTCGTTTATTGCGTGTC
AACTAAATAGTTAAGAAAAAATCTCAAAAAAATGGTAGTTATGTCAACTA
AATTGCATGTGAACTCTCGCGTTACAGATTTTCCTTGCAGCATAGGACAT
GATATTGAACATTAAAGGGTTTGCCCAATATCTTCTCCTAGGGTAGGGTT
CAGAAGGTTTATTTGGTGAAAAAAAAATAAACCACCTCAATTAATTCCTT
TGTATTAGTTCAAATTGATTAATATCCTTGTTCATATTCCTATCTATCAA
AATAAACAGACATTGCCTACATGGCTACATGTCTATATATGTGTAGTAGT
TCATATGCGGTTTTTCCTTATAATGTCTTTAATGCAAGTCTCTGGTAAAT
TCAATTCCAGAAAAATGTGATTGCTGAACAACTGATCGCACTTACATATT
ATTTACCCTGATTAAGTTATTAAATACCAAATTGCTTATCTATATATACA
ACTTGTTTATTTTGTAGGTGGTTAATCTTGGAGAATTGGGCAATATGCAA
ATCACTACTTCTTAGCTTTTTGTTGTCTTTACCTAGTCTATCGATGGTTT
AAAAATTTAAAAAAAATAGGAAAAAAACGAAAATTACCAAAAAAAAATAA
AACCCAAAAAATCATTAAAAAATTATAAAAAGGAAAAAAAGATCCAAAAT
GTTAAAAAAAAGGTGTGTTTTATTTAGCTCTTGTAAGATATTCATGAATT
ATTGTGTGTGTGTGTGGTTTTCTTTTCTTTTTTTCCCCTTGTAGGTGTAG
GTAACTCCGCCTATGTCATCTTATGTGTAACATAATGATATAGCCGGTCC
CAAGCCCGGAAAAGGAGGAGGGGATAATCTTGTATTTTGTTCACATATAT
GTTGAATTGATGCTCTACTACAATAGAAAGACCATTGGAAGTTCTCTTGA
AATTTTATGCATACTTGTTAAGTTGGTTGCATTTTCATTGATGGAATAAC
AGTTACAAAAGCACTTATGAAGGCAGATCTACTCTATTGTTCTGTTAAAA
AAAATCCCTTAAAAAATTGTGTTGCTCTGTTGGATAATTTTTTGGATTTT
AAACTCTTAAAGAGACATCCCCTTGTTATTTACATGTCATAAAAAAATTT
AAAAAAAAATGAGAAGAACGAGTTTAGCTGGCAGGTAACACTTACAACGA
TCTTTTCCCGCTTGTTTCACTCAAAAATATTCACTGATCCATCAAAATTC
ACAGGTTTTTCGAAGGCTGGCTGATCCACCGATCGGACCAGAGACGACGA
TGGGGTAGTATCCCATATTCCCATCCCATGTGTGAATTCATGTCAATGTG
CCCCAAGGCTAAAGATCAAGAAATTCTCCCGTCCATCTTTTAGTACCGCG
TGGTACTAGTATCGTGAGGTACCAAGGATGCGCCGCTGCCGCCGCCGCCG
CGAACGGGATGCCGCCATCGACAGCTATGGATGCGCCGCTGCCACCGCGA
ACAGGATGCTGCCGTCATCAGCTATGGATGCGCCGCTGCCACCGCGAACG
GGATGCTGCCGCCGCCACCTAGGGTTTCGCTACTCTGCCGTGCTTCACCA
ACTCAGCCAAACCTTGCACCGATCCAAACATCCCTCCATACGCGAAATTA
CGATTATACCCTTCCACCGTGGCTCACTTGCGCTAACCAACCCATGACCA
GGCTGGTACCTCGAGGTACCATGCAATCGTCACCGTTAGATCTGCCATCA
CCAACGGTCAGGATTTTAGTACCTCAAGGTACTAGTACCGTGTGGTAAAA
AAGAAGGACCGGAGCGAAGCTCAAAGATCAAGGGACGACACTGGAAGAGG
AGCAAGATGGTCGCTCGGAATCTCGCCGTCAAGTCGGCTTTGGACACCAT
CAAGTTCAGTAAGACGATGCAGCGCTGCCGCCTGCGCATCGGCGGTAGTA
GCATCGCTTGATTGCTTATGGTCGCAATTCTCGCACCAAATTCAGAATTT
GAACGAAAGGTTCAGTACCAGGTTCGTGTTTGCAGTGAGATGAGGTCATG
TTGTCAGTAACTTGGGTTAGTTGAGTACTCTTCCATGCTTGATGACATTA
GCATTTAGCCACTTAATTACCTCTTTGATTGTCTGAGATGCTGCAGCTTA
TTTGAAAATCCAGACTGGGGGATTTAGAACAAGAACACACTCTCCTCTTC
TGATTATGAAATGAAGAATCAATTACAAGCAGAAACAGGAGACTATCTCC
AAATTCTGATTACACCAAAATATATTGGACACATAAATTGGTATAGTTTA
TATTAATGATTCATCAACAAGGGCATTTGGTCTAGTGGTATGATTCTCGC
TTAGGGTGCGAGAGGTCCCGAGTTCAATTCTCGGAATGCCCCTATTTTTT
TTTCTTTTTTTTCCACTCTCATTGCTACTAATCAAATAAAAGCTTTGCCA
GCAAAATTCTGAATCTTCTTTTTTGCGAAATTTCCTGTGCTGATAAAGCT
TCCCCACTCTTACTTATCAAAACGACTTTTTTATTATGTGAAATTTAATA
TGCTGATAAAAAGCTTCTCCATTCTTATTATTAATCAAACGAAAGTTTCC
CTGCAAATTCTGGGTTTTTTTCCCCTGTTGAAAGAAACAAATTCTGAACA
AAATTTTTGTGTGTGTGTGAAACTTTGTTTGCTGATTAATGTTGGCGCCT
ATAGGAAATTCCTCCCCATTGACAAGTTAACTAATCTGATTAACCAAGAA
TCCCAAGATTAAAAAAGGGGATGGATGTCATAATCACAATTCACAATTTC
ACATGTCATAATAATCAATCATAATGGTACAGATACATAATGCAGTTTCA
GCTTTTGAAACACTCGGTACATACTACATACACTTCAGTTGTTTGTTCAA
GACGGTCAGAGGGAGAAAGACAGAGAGAAAATGAGATGAGTCACTCAATT
ATGGCGGAGGCAATGGCGATGGTGTTGCTGGAGAGCTCGGCGAGGATCTT
GTCGAGGTCGCCCATGATCGGCTTGAGCCCCTCCCGCTCGCTGAAGCCGT
CCTCGCAGGTGTCGACGTCGGTGCGCGCGGAGTCGAGCATGGTGTGCGCC
GTGTCCTTGTCCCCCTTCTTGAGCGCCGCGTCCGCCGAGTCCAGGTTGGA
TTTCATGTCGTCGTACATCTGGAGGCAGTCGCCCATGGCGTCCTTGGACA
CCTCGTCCCCGGAGGCCGCCCCCATCCTGTTCGTCGCCACGCTGATCGCC
TCCTGCACCTTGGCGCGCAGCGCGTTCATGGAGAGCCTGAGGACGCCGAT
GTCGTCCAGCTGCGCCGGCGGCTGCTGCGGCAGCTGCCCGATGGAGGACT
CGCACAGGTCGGCGTGGTCCGTCTTGCCGCACAGCGCCTTCACCACCGGG
TTCAGCGCCTGCATCACCGGCTGCGCGATCATGTCCGGGTCCGGGAGCGA
CATGGTGCCCGAGTGGTGCTCATTCTTTGGCGCCGATGTCGATGCCGATG
CCGAGCCGCCTTCCTCGTCTTCTTCCTGTGGTTTGGCCGCCGCGGCGGCT
TGGCTCTCGGATTTTGATTTCTTCTCATCTTCTTCGTCGGAGGAGGAGGA
TTTGCTCTTGCTTTTGGATTTCTTCTTGGGCTTTTCATCATCTTCCTCAT
CGGAGCTCTTGCCCTTGGATTTCTTCTTCTTCTTCTTCTTGGCACCGTCG
TTGTCTTCATCGGAGCTCTTCTTTTTCGATTTCTTCTTGTCATCTTCATC
GTCGTCCGGGTTCTTGGGTTTCTTCTTGGATTTCTTCTTATCATCTTCAT
CGTCGTCCGAGTTCTTCGATTTCTTCTTGGATTTCTTCTTGGCATCATCA
TCATCATCATCGGAGCTCTTGCTTTTGGATTTCTTCTTCTTCTTCTTCTT
CTTCTTTTTCTCCGACTCATCCTCGCCGTCGTCGGTGCCATCTTCCATGG
GTTCTGCTATACTGTCCGCGGGTTCTGCTTGACTATCATCGACAGAGAGG
GTAGTCAAGCCGCCACTGGATTTAGGCTTCTTGCTCTCATTCACGGCGGC
GCCATCATCGGAGGAGTCCTTCTCGATCTCCGGTACGCTCTCACCGACGG
ACATGGTGGATAAGCCGCCGGTGGAGCCGGGTTTCTTCTCCGGTGAAGCG
TGGGCCGCACCCGCGCCCGCACCACCGGGTTCCCCCTCCTCGCCTTCGGG
TTTGTTCTTCGCGATGCACTTCGCCGATGCGAGGGGCACGGTGGTGGCGG
CGACGGTGAGGAGGATGAGGAGGGCGGCGAGGGCGAGGTTCGCCCTCGTC
GGGATCCTTGGAGACATGTTTGGGGTAGGGTGGTGTCTGAAAATCTGCAA
GGGAGGAAGCAAGTGAGGAGATGTATTTGAATAGGGAGGGAAAGGAGAGG
GCTGACCTTATTTGGCGGGAAATGAGAGGTCAAGTTGTTCCCCAGACGTT
TTCCCGGCAAAATAGGGAGCAATGGTGACCAGTGACTTGTAACCAACACC
CTTCTGTAAAAATCATGCGTTTGCCGTGAAGAAAGGATACAACAGAACAG
ACAGACAGACAGATACACCCTCTTTGTATATCTTTGCTTTTGCCATTTGA
TTGTGCTATTGACATGTGGGCCCAGACTGCATGTGACAACTGATTTATGA
AAGGGGAAAAAGATTCACATTTTACTGGGAAGTTGAATTTTTACCACTCG
AGCAAATGCACAATTGTTGCTTCTCACTCCTCAAACATGAATCAGATAGT
TATAAAAGATTCAGAAAAAGGATTACAACATTGAAAACTAAGCAACTTAA
GGTTTACAGACTAGAGAAACTTAAGGTCATCCTCTTGCTGCTCCAGGACA
ATTGTTGCCAGTGCTCGTCGGTATGCCGCTGATCTTGCATTCCTAACAAG
GACACAGATGTCTTTGCGCTTCAGATTTTCATGTGTCCATTGCTGCCGCC
TCAACACCGCGAGAAGCTTTGCTTCGCACAAGGCAATTGCAACAGCATCT
TGCCCACAACTGTAATATGTAAAACGGATTGCAATTAAGGTTTATTAATC
AGCAACACCCGTCGTGACAAAGCCTATCGGCCATCTGAACGCCTTTCGTG
TAGAATCATCGTTTGGCAGCTGAAGATTGCTGGTGCTAGGATCCAGCCAA
GAGAAATAGGAAGTTACATGGGATTGAGGGAGCTGGAGTTCCCATTTTTC
CAGACATTCTTCTTCGTACTCTTCTGATCTGATAGATGCATAAACAGGGA
TGAGCTTCGTCAATTGATATTCCCAGCACTCATCTCATACAGAAGAATAC
AGTGGGATACAGAAAAAAAAAATGATCCGAACAAATAGCAGAATCTAGCA
AATGAATATATTTAAAACTTAAAAGCCAGAATCAACTTAAGAAATTAGAT
GATAATCAATCGGACAGTACCATTGATCCAATGTTGTAAAGTATCACTTG
CATGTGAACCAAAAAATATACAGCTACATGAATAATATGCCCTCGTCATG
AGGTGCTGAAGAAATAAATTGTGAGTACTGATCTGGTCTTCCGGTTCCAG
GCTGAAAGATCTGATGGGAGTGGGGCACAAACAACAGCACCCTCTTCAAA
AGAACCTTCCTTAAACGCTCTGATCAGCACCCTTACAAGACATAATCTGT
TTACAGAGCATCCTGTTTTCACATTATCACCAGAAACTAGACTGGACTTA
TCAGTAACTGCTTCCATGACAGATGAACCCAAATACTTCTCATGAAATTC
TTTCACATGATGTCTCAACATATGGATGGTTCTTGGCACGAGTAGTTGGA
AGGATGTAGGAGCATCTATTGGCGATGATTCTGCATCACCAGAGTTGGAA
TTTACTGGGAGACTTTCAGATAATGCTGTAGCGATGCTCTTTAAGTCATC
TACTTCAAGAGTGCTCACTATGCCATCTCCTTTACGAAAGTTAGCAATGA
TACAATGCCACAAAGGTGCCACGAAAGTCAGCAATGCATACAATGGCCAA
CGTCAAAGGCAACTGATACGTGGGCGAGAGGCATCCCTGCCAACTTGAGA
CTTCAGCGGCAACCAACGTAGGCAGTGGCGTCGCTGCTAGTGACAGTGTA
CGAGCAGCCTGTCGAACTTATCGTAGGAAGCGATGAGCCGATGAGGTTGT
CAATTGCCTCTATTGTTGAGAGTCGCTTGCAGGAAGGTAATATCACACAG
TTGAATGCATTTCAGAGTTAGACTGAAACCCGCATACCTTTTTTTCAACT
GCGCATAAGGATTGTGTATCTTTTATATTAAGACTTTAGAAAGTTTGATG
ACGATTTACAAACAAGCAACCTTAAAAAGGGAAAAAACAAAGAGGAGATG
ACTAATGACTATGTCTTGCGGCATCCATTTTGCGACCAAAAGTGGCTTCG
ATCTACTCAGGCAGTAGACCCACTTCCCGCCGTAAAGTGGCCTCTTCTGC
TTGTGGCCGTGCAGCACCTCGTAGTGGTGGTGCTCGCCTCCACGCCCCGG
TCACGGGCTGCGGCCGCGAGTGCATCCGCGTGGCACAGCCTCGATCCACG
GGGCGCGGTGGGGAGGATGCTCATGATTGAGGACTTGGCCGCGCTGGGGA
TCGACCCGAGCAGGAGGAAGCTCGTGGAGGCCGCTACGGGGGCAGCACCA
GGCAGTGGGCATGCCGCTCCCACTCAGGTCGAGCTTAGCGAAGTCATGGA
CATGGAGAGAGGACGGTACCACGGTGGCCAGGTTGCCGTCGCTTCTCCTC
CACTGCTACCTCCTCAGGTATATATGGTGCACCAAGATCGGCGCGAACAC
CGTGGGCATAGCAGTTCAGGGCTTCCTGGGGCTAGTCGGCCAGACCGCGG
TGATCGAAGGGAGCTCTATGCCCAGACTCGCGGCGGCAGCGACAGGCTAG
TACCTGCTCGTTTGTGTTCACCGCGTTGGCGAGGCAGTGGCCGCGGCCCC
GCTTCATCGCGTCAAGGCGGGTGGCGGCCGCGCGACGGCGAGGCTCCGCT
GCCGCTGCTTGGTCAGGCGGCGGTCGAGGGTGGGGCGGGGAGTCCATGTG
GGGTCAAGGTTGCGCAATAGGTTGAAGAGAAGAAAAAACAGAGTGATGGC
TAAGGAAGACGCGGGACTGGGCATCGCCCGCTGATTCCACGAAGCGCAGT
GAGGCGGCGGCCAAGACCGACAATATCATCAAAATATATGATTCACTCGC
AGATCAAGCGTCGCAACTACGGATGAAGATGGTGAACTTGTAGGCGACGC
CCCATCTCCTCTACGCCCCGGCTGCGTCGACATCCTTCCCATCTTTTGCT
AGGAAACTATTCTTCACATGCGAACTTGTTAATAGGCTCGCTTAGGAAAA
TTGATTTTTTTTGCATGCGGTCCTAACATGCTTGGAGAGCAATTTTTTAT
AGGCGAGAGCAGTTATGACGCACCTGCAACCTAAAAAGGTCTCGTCCAAA
AAAATTATTTATGCAGCAATGGAAGTTGATTTTAGTAACCATCGAGTTAT
TTACTTCTTATTATTTCTTTATAAATGTGTATCACATCTACAAATAAATT
TTGGATATGCAGCACGGTGCATATCCAAATCTCTACTATTATAAAAATTG
AAGATGTTTTTTCTAGTACTTTGATATGTCATCCTTGTATGAGTCGGTTT
TAAGTCCGTTCGCTTTTAAAAATACAGATCCGTATTTAACTCGGGTTTTA
AGTTCGTTCATTTTTGGAAATACAAAAGTAGTCGTATAAGAAATCTCTTT
AAAAAAACTCGCATACTAACTTGAGATGATCAGACTTTTAATTGTAGCTC
ATGATTTTCTAGAAAAATATATATCCAAGCGAATTCCGTTAACTAAACCG
TATAACAATAATAAGATTAAAATAACCTTTACCCGTTACAACGCATAGTC
ATTTTTCCTAGTAAAAACTAATTTATCAAACACAGAAAGAAAAAACAGCT
TTTGTTTTCTGAAGGAATACAAGGCTTAATTAGGAGGCCGTCCTATCGAT
CGGCTGATGACGGCGGCGCCACGAGCGAAGACAGGACCTCATCGGAGGCG
TCCTTCAACTCATCGGTGGTTTAAGCCGCTGGTGAACCCGGCATTCTTCT
CCGGTGAAATGTGGGCCGCCGCCAAGCCCAAGCCCGCGTCCGCGCCACCG
GGTTTCTCCGCCTTGCCTTCGGGTTTGTTCTTCGCGGTGCACTTCGCCGA
TGCGAGGGGCACGGTGGTGGCGGCAACGGTGGGAGGACAAGGAGGGCGGC
GAGGGCGAGGTTCGCCCTCGTCGGGATCCTTGAAGACATCTTTGGGTAGG
GGGGGGGGGGGGTGTTTGAAAATCTGCAAGGGAGGAAGCAAGTAAGGGAG
ATGTATTTGAATAGGGAGGGGAAAGGAGAGGGCTGGCTTTATTTGGCGGG
AAATGAGAGGTCAGGTTGTTCCCAGACAATTTTCCCGGCAAAATAGGGGG
CAATGCTGGCCGGTGACTTGCAAGTTGCAACCAACACCCCTTCATGCATT
TGCCGTGAAGAAAGGAGAGGACACAACCAGACATGTGGGCCCAGACTCCA
TGTGACAACTGATTTATGAAGGGATAAAAAAGGATTCACATTTTACTGGG
AAGTTGGAAGTTTGCCACCCTGTTGCTTCTCACTCCTCGAACATGAATCA
GACAGCTGTAAAAGATTCTGAACAAAAAATTACAACATTGATAAATAAGC
AGCTTAAGGTTTACAGACTAGAGAAACTTAAGGTCATCCTCTTGCTGCTC
CAGGACAATTGTTGCGAGTGCTCGTCGGTATGCCGCTGATCTTGCATTCC
TTACAAGGACACAGATGTCTTTGCGCTTCAGACTTTCATGTGTCCTCCAT
TGCTGCCGCCTCAACACCGCGAGAAGCTTTGCTTCGCAGAAGGCAACTGC
AACAGCATCTTGCCCACTACTGTAATATGTAAAGCGGATTGTTCAGTTAA
GGTTTATTACTCAGTATTGCATCGTTGGCATATAGTGAGGGAGACTGGGT
GAGGCAAGATTACCTTCCATGGACAAAACCCGTCGTGACGAAGCCTATCG
GCCATCTGAATGCCTTTCGTGTAGAATCGCCGTTTGGCAGCTGGAGATTG
CTGGTGCTAGGATCCAGCCAAGAGAAATAAGAACTTACATGGGATTGAGG
GAGCTGGAGTTCCCATTTTTCTAGACATTCTTCTTCCTCCTCTTCTGATC
TGTTAGATGCGTGAACAGGGATGAGCTTCTTGAATTGATATTTCCCAGCA
CTCATCTCATACAGAAGAATGCAGTGGGATACAAAACTAAAATGATTCAA
GCCAGAATCAACTTAAGAAATCAGATGACAATCAATCGGACAGCAACATT
GATCCAATGTTGTAAAGTATCACTTCAGTTGCATGTGAACTAAAAAATTT
ACAGCTACATGAATAATATACCCTCATCATGAGGTGCTGAAGAAATAAAT
TGTGAGTACTGACCTGGTCTTCCGGTTCCAGGCTGAAAGGTCTGATGGGA
GTGGGGCACAAACAACAGCACCCTCTTCAAAAGAACCTTCCTTAAATGCT
CTAATCAGCACCCTTACAAGACATAATCTGTTTATAGAGCATCCTGTTTT
CACATTATCACCAGAAACTAGACTGGACTTGCCAGTAACTGCTTCCATGT
CAGATGAATTCAAATACTTCTCATCAATTTTTTTCACATACTGTCTCAAC
ACTTGAATGGTTCTTGGCACAAGTAGTTGGAAGGATGTAGGAGCACTTGT
TGGTGATGATTCTGCATCACCAGAGTTGGAATTTACCGGGATACTTTCAG
ATAATACTGTAGCGACGCTCTTTAAGTCATCTTCAAGATTGCTCAGTATG
CCATCTCCTTTACGAAAATTAGCAATGACACAATGCCATAAAGGTGGTAC
AGGAACCCTTGGAGGTCTCATGGAAGAAGGGCGGCAGTTGGTAGCTTTAT
CGAGAACAGCAGCCTCTTCAGCCATAAATAATGAATAGGCTTTGCTGTCT
GGATAATCATAAGGGAAGCATGGCATCTTGAGCTGCAAATAGAGGGATCA
GTGTATTGCTATAGAACAAACTTCTCACAATTAACAATAAAACATAAATC
AAAGCTGCACAATCCTCAGCTTCCCCAAGGCTGTAATCTTACTGTTACTT
TAACTATATCAACTATTTCATACTATTGAATGAATACAGATGGCAATGTT
AAACATACTACTGCACCAGGAGGCCAATCACCAATAGTAATAACATAATA
AATTTGCAAGGATCTAAGATTACATCATTAGCTTGTTTTCTGGCGCATTC
TATCTTTTTATCAATAACAATACCTTTGAGGCTATCCACCGTCTCTCTCT
TAAGCCAATAGCATGTGCACCATGAGATACAAGATAAAACCAGAAAGGTT
TTACCCAACTCAAAGGTAGAATAACAGACCACCTGTGAAGTCAACAAAAA
TGAAACAAGATAGCTGCACATCAGGATGATGACATAACGATAGCATGTAG
AGAATCCTAGCTTTTAGGAATATTATCACACAAACCTCTCAAACAAATCA
TTGCCAGTAAAAAATTATTCACAAATGCACCAGAAAGAAAACAGATCATT
GTTAGCCAATGTTCAACAAATAATCAAGCAAAATTAGTGATAACAGATAT
TGAATAAACTTTTTATAAGAAGCCAAAGCTAAAATAACTTCAACCAATAT
GAGCATGATACACTGAGGTAGGTCTAGTTCTCATGTTAAGACTTATGATG
GTTGCACTTCTATTATGGGACCATATAAGAGCTAACATAAAAGAGCAGGA
CAGCAAATGTAACATGATTGAGAAAATGGGCCTTACCCTACAGAGAGCAG
ACTGCCTTTTGCATGTTTCAGAAGAATAACAGGACAGGATCGACCAATGG
AATCCTTCTCTTGACTTGTTTGTCCTTGATCATTTCCAGAATCAAGGCAG
AAAAACTTCATACGTCTGTGGTGTTTCTCCATACAAAGAATTTTCTCATC
CACAGGAGGATTTATCTTAAGGCTGGAATCCCACAATTCTCTACAGTCTG
AAAGGGCCAAATCGTGATTTCCTGGGTTCAGCCATATCGATGACAAAATA
TTCCCAATCCCTGATGGTGTCTCATCAGCATTTGGAACTTGGTATTCCTC
CATGAGTTGGTTATTCTGGTCCAGGGAAACTGTTTTAGAAGAATCTGTTC
CCTCGACTGAATTATCTCTGGGGTCATGGACTATCATGGATAGTATAGCA
CCAGACTGAAGAATGTCAGCATTATCAAAAACAGATCTTTTCAAAAGATG
AGAGCCAGTAGAGCAATACAGAGGATCAGTTGATGTAGTCACATTATTTT
TATTAACTAGCTTGGTGGATATACTTGGACTGCATTCATTGAAAAAACAT
AAATTAGCACAGCTCGACATCATCTTTTTCTCCAGCCAGGAGTGACCACT
ATAATTTTCTCAGGGAAAGATGAACTTACTTGCTAACTGGCTTCAATATA
CTCTTAAGAGATTGCATAGCATTGCTTCCCATGACTTCTAATCTTGCCAT
TTTCCCCTCCAGTGAGCAACAACTGATTGTGTCACCAGATTCTTGCATCT
GCAATGTAAGAATGACATTACTGCACATAGACGAACAAATGAAGCAATAT
TTCTAAACAAATGTTTATCTCAAAGCTCAAAAGCTGGAAGCTACATGTAG
CAGAAAAAAAATACAAAGAGGACTAACCTGTTGATGACAAGCGGCTCTTA
ATGTTTCAAGCCCTTCACTGAGAGCAGAAGGGTGGATCCATATCCATAAT
TGGCGCCGTAAAGAATTTCTTTCATCAGATATAATTTGAGAATTGGACAA
ATCTACATCTTCAGTCTCCAATTCACCACCCTCCCTTAAAAATGGACGCC
ACATGTATGTCACCGGCCCAACAATTTCGAGGTGAGGACACCCAACATGG
CAAAGCTGGAAAATACAATTAAGTCACATTTGTCATTCCAAACAATCCTC
TACCTATGCTTTCTGTGGTAAATGTATAACTACCATAGCATTCTCATAGC
AAACACCTCGCATAACTTGACCATGCAGATGCTTCAAGCCAGGAGTTTTA
TCTTGAGGAGATGGATGCAGAACCATTCTGACAATGGATAACAGGGAGTC
CTACGTCAGTTAGCCAGCAACATAATTAGTTTCTTTAAGTATAAAAGAAA
TAGGAGATAAGCAAGGCTAAAAAGGAACATAGAGAAACTTGTACCTCTGG
ACCATCTAGCTCAACTGGAGTGAAGTAGCTAGCATCATGAACAACTGTTC
CATTTTTGAGCCACTTCAGAACAGTTCTTGAACCCCTTCCTCTGCATGAT
AGAATGTGAACTGCATTACTCATTTGAATTTACATATATGATAAACCTTA
GCATGAAGGTCATGAAGATAGCGTAAGATAAACTACATGTAAGACATCAA
CCTCTACATTTTGTACAAGAATTTATTGCACTCTCCTCAAGGTGATGAAA
CTGATTAAGAATTTATTGCACTTACAAGACGAATGTTGGTATGAAGAACA
CTAGCTTAATGCTTTCATAATTTGATTGCCCTTCAAATCGGTTTAACTTG
CTCTGCTAGAATTCTAGAACTGCCTAAACAGTGGTGCCCATGTTGGACTA
TGAACAACCAGAACGAGCATATAACTCTTGCCTTTAATCCTTTCTCACTA
GAGATGAGCTAGTGGAATACAAACTCACCAAAAAAATTACAAAATGGGAA
GGAAGTGGAATGATGGGAATTTCTTCTAGTATAAATGAGCCCCGCCAATG
CAATGATTACAACCCAGTGAGCTCATTTCAAGCTTGTAGTACACTCAGAT
CAAATACAATCTAACACAGAAATTCAGTAAAGTTAATTTAACACAGAAAA
TTCAGTAACGCTGTACTATATCCCCTCTCCGTATGAAAGTCAGGTCAGAT
TATCATCTACTATCAAGGATCTTGTAATCATAAACTGAGGATTCGAGGCG
TACCTCCCATGGGCACCGATGGGCAAGACGAATCCCCACCGCCTCTCCAT
GGAGAACCTCTTGGCGTGCCACAGGTGCGTGCGCAGCCGCCGCGCGCCGT
CGCCGGCGGCGGAGAACCCCTCCGCGGGGTTGCCCGCGAGCTCCCGCCGC
CGCCTCACCCTCCTCGAGGGCCTTCCCTCCTCCTCCTCCGTACCGTCGGC
CGCCTCGGCATCCCGGCTTCGGAGGCGGCGGCGCTTGTTGGAGGGGAGGT
GGCCCGTGGTGCGGCGGCGCGCGGAGCGGGGCTGCGTGAAGCGGCCGGCG
AGGCGGGCGGATACGGATTCGTGGAGGGAACGGAGCTCGCCGGCTCGAGC
CGCCGCGAAGCGCCGCACGTCGAGCTGCCGCGGCGGCGGGGGAACGCCGG
CCATCGGAGAGGAATTTTCTTTTTCTTCTTTTTTTTTTTTTGGCTAGCGG
GAGAGAGGGTTTTGGAGAGAGATTAAGGGTTTATTATGGACACTTATGCA
ATTAGCCCCTTCACTGTTAATAAAATTTCATTTTGGCCTCTTTTTCTTAG
CAAAATTTTATTCTATATCATACATGCACCTCGTATGCAGACAAGTTTTA
CACGAGTCTAGAGTCTAGATTAGTTGCGCCGGCCGCCACCTCTCTCCCTC
TCCCACCACCGCCGTCCCCGCTCCGCCACCGGCCGCCTCTCTTCCCCTCT
GCTGCTGCACCAGATCGAGAGAATCAGGAGAGAAGAGAAGAGAAAAAGAA
AAGAAAGGAGAAATGTGGGGCCCATACCATTTTCTCTCACATACATGTGG
GGCTCGCATATTGATTTTAATTATTTTGCTGACTAGGATGCTACATCAGC
GAAACCAGGCATCTATACTGTATCGGGATTTTTTTGAACGGTTATATATA
ATTTAGTGGTATACATTTATGGTATTACGGTTATAGGACCTCAACAGACT
CGGGTAAAAGGACAGCCAGTGAACTTATTCCTAACGATAACTAGAGGTCT
GTGTAAGGTGTAAGTTGCGAAGTACTAGTACATATTAGGCCTAATAGAAA
GATTGAGGCCCTGGGATGGGCCGGGAACTACTAGGCCTGCAAGGAGCATG
TAGTTTGGCTTTTCTGACCTATATATTCAATAAATATTAAAGACTTGATG
TGTTTTCTAATAATGAAAATGGTTTATATCTTTGGTATATATCTACCAAT
AGACACAAAATTAATGAGTCAAAAAATAAAAAAAATAAAAATACTACTCA
AAGTTTTTTTAAATAATAGAAATGTTTTACATCTTATCTTACATATTGTG
GTTGTACAACAACTTGCATAAAATGTAACATCTCTCTTCTTCTAGCTATA
GGGCAAAGGGCATGACGGCTTGTAGCTGCCGGAGGGGCGATCGATCGATC
GACTCAACGACGATATATATAACCCTAGCTATATCTCGATCTCTGGCTCC
GTCGACGTGTATATATACGTTCGCCGACGACGGCGAGCGCCGCCGAAGTA
GGCGTGAAAGATCCGGTCCAGGTGAGCCGCCGACGTCGCCGAGGCGACGG
AGCACGCCAGCTGCCACCACCAACGGATCTCTGCTGGTAGTACTAGCAGC
TGCGCCGGGGAAGAAGAAGAACTCGCGAGGGTCGCCGTGGCGGTGGGGCA
GCAACCGACGGCGGCGCCGTCGTCGTTTCTCGCCTCAGACGTCGTCGTCG
TCATGGAACCAGCTAGCTAGCTGCAGTGCCCGTACGTCGCCGGTGAGAAT
CAATTCTAAATTAATTTCTACTAGTAATCTAGGAGTATCTAGTAGTTAGC
TTGGTGTGTCTATTATTCTGGGACTTGTATGCTTTAATCGCAGTTTAATT
ATGTAGAGGTGATCCGATCGATATTTCCTGGGTCTCAGTCTTTGATAGTT
AGTGTAGGACTGTGAATCGACGATGATATCGATTCCGACTACGTATGTAT
ATACTCGATCGGCCGATGAACGTATATACGTTGAGATATGAACGGGAGGC
GAACCTTACCTCCCGCCACCGCGCCCTCCTCCCTTTCACTCCCTCCCCTC
ATCGTCATCGGAGCGCATCGCCGGAGAACTGAGCAGCCAGCTAGGAGGGC
GGTGGCGAGGCCAATCCCCCCAGGGCGCCACGCCTCTGTGCGAGGAGGAC
ATCAAAGACGATGCAGGGTGGGCGCGGCGGATCCAACATCGTCGTGGACG
GATCCGGTTACGCTGCATGTGGATCTGCCGCTGCCGCACTAGATCTGATC
GGAGCGGTCGACAGCAAGGACGTCAGCGTGGCGATGAGGCTGCGAGGGCA
AAGGTAGCGAGAGACCCGTGCAGCTGATGGCAAGGAGGCGCAGCTAGGGT
GGCGCGGTGGTCGGGCGGCTAGCAGCTGGGCATCGACGTCATCTCCGTTG
GAGCTGACGGTGGTGGTGGCACCGGCACCGGCATAGCTCGAGACCTCGGG
CGGCGGCCGGATTCGACGAGGAAGGCCTGGTGACAGTGCGCAAGAGAGAG
GCGGCAGAGGAAAAGGAGTTGGTGGCGGTGGTTCGTCTTCCTCATTGCTG
GTCGGCACCCTATTTCTTTCTGGAGCTTCTCCCCTCCTTCGTGAGGAGTT
TTTAGGTCGGGTTGAGGCAGTTGCTGGTCAACGAGGGAAGCTCAAGTTGC
CGAAGCAATGTCGTTCAGCCTCGAGTTCTACTTTGGCTGAACATGGCAAG
AAGGCTAGCTAGCGGGTGGAGGGACGGAGAAGGCCTAGGCCAACTCTTAG
GGGAGGAGTGGTAGGATAAAGCGAGCTGGTGGTAGGGTACTACGACAAGT
TCGGAAGTCGGCCAACGGAGGGACGCCGGTGCAGTATGGTGGAGACTACG
CACGGCCAATGGGCCCGTTGGGGATGGGGAGCAGCCAGATCAGAACCAGA
CTGGAGTCGGTGTCTGCATGCCTATAAACTAAGGCTGTGTTTAGATCCAA
AATTTGGATCCAAACTTCAGTCCTTTTCCATCACATCAACATGTCATACA
CACACAACTTTTCAGTCACATCATCTTCAATTTCAACCAAAATCCAAACT
TCCCCCTCAACTAAACACAGCCTAAACAGAGTCGGGCTCGCCCGACGCGA
CTGCATTGATTTTGGACTAGATTTTCACTTTTGGAGCTAATTTGGGTTAC
AGGGACAAGAGAGATTGGGATTTGGAGTAACGTCAACCTGAATGAGTACG
TCTTGCACAAAGCTCTCTTTCGACAATATTTGCCTTTTCCCATTCATAAG
TATTATAGACTTGGTGTGGTTTTTCTAAAAAATGAAAATGATTTATATCT
TCATTATATATCTACCAACAGACACACAGTTAGGGCTGTCAAAAAGCTCG
AGGCTCGCGAGCTGCTCGAGCTCGGCTCGAGCTCCAGACGAGCCGAGCTT
GAGCTTCCAACGAGCTTAGTAATATATGATTTTTGTTGTTATTTAATAAA
TTAGGAGATCAAATATGTTATTCATATATTTATTTTATTCTTTTTTCCTC
TTCTATTAATATGATGAACTAGAAATTAATTATTTTTTTAAAGATTATCT
TTGAAATATATATTGTTTTACTTAAGATTCAAGCTCGGTAGCCGAGCTCA
AGCCTAGCAGACGAGCTCGCTCGAGCTCGGCTTGTTGACAGCCCTACACA
CAATCAATGAGTGAGTCGGAGAAAGATAAATAAAAAGACTCAGTTTCTTT
CTAGATAATAGAAATGTTTTACATCTTATATTGTGGTTGCATGGATATAG
TATAAGGTTACAATGCTTTTCGCGAATGCGCAGAATAATTGCACGGCAAT
ATATTAGAAGGAAAAGGGTTTTTTTTTTACACAACACAATCCGCCATATA
AGCCTATGCCAAAGGGTGAGAAGAAAAAACGAAAAAACAAAGGCTACAAC
TCGGTAAAAGAAAAAAAAACAACTGCTCCAATCAACGAGAGGGTGGGGAC
GAAGAACACGCTACACTTACAAATGCAACAACGCGCATAAATGTAAGCAA
ATATTCTAGCTATAGCCAAATTAAGGGCATGACGGCTAGCTTGTACTCGC
TCTGTTTCAAAATGTTTGACATCGTTGACTTTTTAGTACGTATTTGACCA
TTCGTCTTATTCAAAAAATTTAAGTAATTATTTATTCTTTTCATATCATT
TGATTCATTGTTAAATATACTTTCATGTACACATATAGTTTTACATATTT
TACAAATTTTTTTAAATAAGAAGAACGGTCAAATATATGCTAAAAAGTCA
ACGGTGTCAAACATTTTGAAACGGAGGGAGTAGCATGGATCAGCTGCCGG
AGGGCGATCGACGACGATATAACCCTATATCCGTCTGGCTCCAGCGACGA
CGTACGCACGACGGCGACGGCCAGCCGCGCCGGCGTCGAGGATCCGGCCC
AGGTGATCGCCGCCGACGTCGTCGATGCGACGGAGCACGCGATCCGCCAC
CACCAACGGAACTCCGGTGGTAGTAGCAGCAGCGCGACCTGCGCCGGGGA
AGAAGTACTCGCGAAGGTCGCCGCCGTGGCGGTGGCGGTGGTGGTGCGGC
AACCGACGGCGGCGCTGCCGTTTCTCGCCGCGGACGTCGCCGTCGTCGTC
ATGGAACCTGCTAATTAAGCTGCAGTGCCCGTACCGTACGTCGTCGCCGG
TGAGAATCAATTCTAGTAGTCTAGAGGTAGCTTGTCAATTTGTGTCTATA
ATATTCTTTGGAGCTTGTGTTTTAATTACAATTTATGATCCGATAATCGT
GGATCCGAGTCTTAATTTGATAGTTTGTTAGTGTAGGACTCCGAATCGAC
GATGATATCGACTCCGACTGCGTACGTATATACTGACCGATGACTGGACC
AGCTGGAAGGCTTATCAAAAGGAAAAAGTACACTGAAGGTCCCTCAACTT
GTCATCGAGTTACAAAATAGTCCTTGAACCGCAAAACCGGATACAACACG
TCCCTCAACTTACAAAACCAATGCAAATTGCTAGGTCCCTCGGCGGTTTT
TGACTCCGGTTTTATCCGACGTGGCAACTGACTCAGCGTGGGACCCACGT
GGGTCCTACATGTCAGCCTCTTCTTCCCCTCCCTTTGTTGGATAGCCTCC
ATAGACCAAGTCCACATACCCCTCAGGCCTCGGCCTCTCACTCATGCTGC
ATAGAGAAGCACTCAAGCACCAGAGAGAGAGAGTCGACGGGCGACGACAG
GGAATAGCCAGGGGACCACGACCTAGTCGACGGCGGAGGAAGTAGATGGC
AGAGGAGATCCGGCATCCGGCAGCGTGGTGAGCTTAAGCGACAGCGGCGC
CACGAGCCCGCCGGCTATGGCAGCGAGACAGATTCCCCCGAGCGGCGATG
GAGATAGTGGCGGACCTCTCCCTGGAGCAACGTGAGCGAAGGTGGATGCC
GAGGCCGACGCAGAGGGGATAGACCGGCGGGAGTCCGCGGTGGTCGGCGT
GGAGTCAGGGACGCGGAGGATGGCGCGGCGGCAACTCGGCAGGACTGGCA
AGTGTGGTGGCCAGGCAGTCACCGGGCACCGGCTGACGGTCTAGGGACGT
TGAGGTCGACCGGCCCGGGGACGTGCGCCACACCTGGGGCGAGGCCGCCC
CGACGTCGCGGCTGGAGTCCAGCCATCGCCGAGTTCCCGTTGATCACATG
ATCACCTCTGCCACCGCGCCGTCACCTTGGGCAGCCTCCGCCGCGCCGCT
CCCCGTCAGCGCTGACCCACCTCCGCCGGTCGTCTCCGCCACCAGCACTG
GGGATCGACGAGGAGCCATGGCGGCGGGATTTGGCGCATGCGCCGTCGGC
GATGGTGGTGGCGGCGGCGTGGGGGGAGGCCCTCCTGCTCCCACTCGTCG
TCGCCGCCGCCTCCCCCACTGACCTCCTCCCCTCACGCCGGCTAGGCTGC
CAGTGAAAAGAAGAGGAGAGAGGAAGAGAGGTGGAGAAGGGAGGGGAAGA
AGAGGCCGACATGCGGGACCCACGTGGGTCCCACGCTGAGTCAGCTGCCA
CGTCGGATAAAACCGGAGTCAAAAACCGCCGAGGACCTAGTTTGCACTGG
TTTTGTAAGTTGAGGGATACGTTGTATCCGGTTTTGCGGTTGAAGGATGA
TTTTGTAACTCAATAGCAAGTTAAGGGACCTTGGGTGTACTTTTTCCTTA
TCAAAACGGCAAGGCCCAACTACGCGTGGGCTGTACGTGGCCCAGTACTC
AAGCTAAACTCTTTCGAGACTCGATTATCAGCATGGTTTAATTTCTTTCT
TCTCTTATGCTAGCTCTGAATATTTTGGTTTTTATTTTTTGTTGTGAATA
TAGGTCTTACGCAATCATTTGATTTTCGTAGATGATCATATTTTGGATAA
TTATATATGTCAGGTTTAATTATCCATCGAAACAACCATATGCATACTTA
CGCTTACTTTTGGCTCTGGGAGATGATCAAATAGATGCTGACATTTGATG
CATGTCTAGATATATAAAGTTTCATCCAGCCGCTAACTATAAACACTTAG
TACCTTTATAAGGTAGATAAGAATATGAGATAAGTACACATAGCGTGTAC
TTTGGCTTTGTGTTAGTTAATTGCGTTTACGCGACAGATCATCGGTCATT
GTCGACTCTCAACTTAATTTTAGTCCGACGAAATTATTGGCAAGTTGCAG
CCTGATGTCGACATGAGAGGCCAAAACTATATTATTAAACTGGTGGTCAG
CAGCTGTGTGATGTGTTCGTTTTCCAGGGCGTTTATTACGTCGCCCTCAC
TTTCTTCACAACAGTTGAACTTTTGTTTGTGTGGCTAATTATTATTAGTA
TTTCCTTTAAAATTATAATTATAATGATGGATGATAAACTTGTGGGTCAA
AAAGACGCCTAAAGTCCACTGTAAATGGAGTAAATATAAATACTAGCTAT
AAATGGTTTTTAATAGGTAATTAAATTTCAATTTGTGCTGATAGTGTCTG
CTTCATATGCTTCCTAGCTAGCTAGTTTTCTCATAATTAGTTTTGCTAGT
AGTTTTATAATTCTTCCTTTTCTGCTTCAGAGGATATACTCCTAAATATT
TATGCTTTCTTTTAGAACTCACGTGTGGCTGACTAAAGTATCTCCTGTTG
ACTGAAAGTGACCTTTTTCTGCTCAAAGAGCATAAATTTCTTTAGAAAAA
GGAGGAGGAATATAATTCTTTTTTTTTTTGGACCATGGAGGAGGAATATA
ATTCTTTTTTTGTGGACCATGGAGGAGGAGGAATATACAGAACTCATTAT
ATATTATCTATAACTAAAGTGACTTATATATATTCTGACGTACTTATTAT
ATATGCAGAGAGAAAGAAATATGGGATTCATATCCATAACTGACATGACT
TATGCTAGCTCTGAGGTACAAATAACAGAAGATTTCGACCTTGCAAGTTG
AGAAGAATAAGACTTTTCGATCGACTACTGTTTCATATTCCATATGAAAA
TAGTTAAGGTTGGGTCAATAATGCTACAAACAAGAGGTTTGAAAACACAA
AACGTACGAGCACCAAACTATGACTTCTGAGAGACCAAGTTAATTGCATG
CTGTATGGCCATATTTCAGAGAAACGCACGGACTTTTTAAAAAAAGCACC
GGGAAAATGTAACAATATCAGAAATATGAATATTTTGATTATACTTAAAA
TATGGTCAACAATTTTTATTTCCATTGAGCCTTTGACAATGTCTATTTTG
ATTAGACGCATCATGTTGTTTTCAACATGCAAGTTTGACCAATGCTTTTA
TGTGAATTCGCTCACTAAAATTAAAAAATATAAAGTTGATTTATAACAAT
ATATTTCATTATAATAAATCTAGTATTAAATTTAAAATTTACTAGAAAAA
ATGCCCGTGCGTTGCAACGGGTGAAATCTATTTTAATCTTATTATTGTCA
TATGGTTTTAGTTAAGATGAAATTCACTGTGAGAGTTCGCTTGGATATAT
ATTTTTTTAGAAAATCATAAGCTACAGTTAGGAGTCCGATCGTCTCAAGT
TAGTATGTGAGTTTTTTTAATCAGATTCTTATATAATTCCTTCTGTATTA
CCAAAAATGAACGATCTAAACACCGATTCAAATACGAATATGTATTTCCA
AAAGCAAACGAACTTAAAAACCGGCTCATACACGAATGATATAGTAGAGA
TATAGCCATTCTGAATACTTCATATAGGTCAAATTCTAGTATTTTGCATC
ATCCATCCTAAAATACAAACAATTCTGGTATTTTGCATGAAAATTAAGAT
AAATCGGTCAAATTAAATTAGAGGTACTTGTGATTGGTTCATATGAAGAA
GTAGAAAAAGAATCTAAATGAGAAATAATTACGATTAGTTAAGATAAAAG
AATAGTTAAAAGAATTACTTGGATATTTTAGACAAATGCCAACACTAAAA
GAAGATCTATTTTAAGACAAAAGAGAATATATATAATTTTAAACATTTCT
ATGCTTTTTCACTCACACATACAGAAGACAACAAAGTGGCAGACCGCAGG
CGAACAAATCGATCGGTTGGTTATGTGAAAACAAAACGAGAGTCACAGCA
ACTGCGCCCGGATTTGCGTGCGTTTGGACAGACAGACAGATAGACACACG
AGATCCATCGAGAAGCTGCTGCCGACAGGCAGCGCAATGTACTGTTCATA
AGAGCAAGTTTAATAGCATAGCCAACTAATAGCTCCAATTCATTTATAGC
CAACCTAATAGCTTATTTATACAATAGTTACATACTACACTATTAATATC
TGGTCTCACTTATCATATACACGGTGTGTCTTAGAGTTCATGCTACATCT
GGCAACAAATCTGTAGCCTGCTGCTCTTCTCTCTTATTAGTTATCTCTTT
AAAATATGTTTACAGCTGGTTTATAGCCCGCTATTGTACCTTCGTGAGGT
GTCGAGAGGAGAGGAGAAACAAAGTTTTGGGTTCCAAGGAGGAGGCAACT
TGCACTGCAAATCTGCAATGCAGACAAAAAAACACAGTGCCACAGCCACA
GATCCTATTCCTAGACAGAGGGTCAGGTGTATTACAAACATCCATAAAAA
ACAGTTTCGGACTTTTCAGGCCGGATCGAAAATCATAAGCCGTTTATAAT
TTTTAAGTTCACAAAACTCATATTGAATTTTAATACTCTTTTTTTACAAA
GTTTGTCTAATTTTTATTGTTTCTTTTTCGTTTATCAATGATTTTTATGA
AATCTGAATATACAACTCTCCTCGTATTTGCGAGAAAGTGTCTGAATGAT
TGAGCTACAACTAATAAACCATAAAAATATAAATGAAACATTAAAAATTT
TATATGTGTATAATTTATGTTTTAAAAGCTAACGTTGAAAAATATACTAT
TCTAAAAAAAAGCCCCAAAATCAACTTTCCAAAAATTTCATTTTGGCTAC
AGCTAATAAACCAACAAACATGAAAATGATTTATCATTAATTTTGTATAT
GGAGTTAGTAATATCACACCGAGCGAGTACATATATAACTTAAAACCAAT
ATAGTGGATAATTGATATACCAGATATGAGGTATGGAGTTAGTAATATCA
CACCGAGCGAGTACATATATAATTTAAAACCAATATAGTGGATAATGGAT
ATACCAGATACGAGGAGAAAATTCAGATAAGTGTAGTGTGGTGCAAAGGT
GCAGTGAGCATTCAACACAGATGTGGCCCAAAACCGGTCAGAACTCACCA
AGTTCCCACCAACACAAGCACATGAAGAAAAAGGGCAGCCACAGCTGATG
CCAATCAACATCACATCCAGCCAAAAAGGAGCACTTTTCTAAATAGGAGT
ATATACTACCAAGAGCAGCAATAATCTCCAAAAGATCATCTCTAGGAGTA
GTTGAATTCTTCTGAACCCCAATATTCTAATGCCAAATATTCAGAGGCCA
CTTAATCAGGCAAGGACAGTTTAGTCAGGGTGTGTATCAATAGATCAACG
GCTTTCCCAAGTTGGTGATGGTGACTGCAACAATTGGGGCAGATTGATAG
ACAGATGGTGAGAGGGCAAGAAGCTATCCCTGTTGAGATCATCCCTGCAC
CAAAAATCCAACTCATAAAGAAATTCATATTTGCAAGTGAAATTGTGGGA
ACAAAAGGAAAAAAAGCCCAAAGCCAAAAGCCAAAGCCAAAGGCAAGACA
GATTGTGACAGATTCCATATATTGTTTTGATTATTTGCTCCTATCTCTAA
GGAACTCTCCAACCTGAAAGGATTCCAACTTGAAACCAAAGCTTGCTGCT
TCTTTTCTCTCATTTGTCTGAAATTCATCCATTTTTTCAGTAGACAAGGC
AAGAAAAGGCAAGTTGTGCAAAGTTTTGTTCTTCAGATTAGCTTGGAGGC
AGGCAAAAGAAAAAAAAAAGGCGCCAAACTTTCTGTGCTCCTGGATCATA
GGAAGAAATATCCAAGAGATTGGTAAAAAAAGGCGCCATTTTTTGAGAGA
AAGGCGTCTCCTTGCGATCAAGCTGGTGATGTGATCGAAGAGTAGAGGCG
GCGATGGAGGCGGCGGAGCTGGTGAAGAAGATACGGGAGCTGGAGGAGGG
CCAGGCCGAGCTCAAGCGGGAGATATCCAGGATCGTGCCGGAGCGCGGCG
GCGCGCGGCGGCCGCCGACGCTGCCCGCGCAGCAGAGGCGCGCCGCGCTC
CCGCAGGCGGCGCCGTCGTCGCGGCTCCTGCAGCGCGTGGGCCGCGCCGG
ACTCACCGACCGGCACTACGTCAGGATCCTGCACTCGCTGGGGCAGGCCG
TGCACGTCATCTCCCTCGACGGCAAGCTCATGTATTGGTGAGTCTTTGTT
GCTTGTTTTCTTGCTCATCAGGTGCTTGACGAAATGCTAGACTAGTTTGA
TGCAGAGGGTTGAAGCGAAATTTACTGAAATTAGTTTGACGGCTGAGCTG
TAATTCATGCAATCTTGCTGCTGGGAATGGTGTATTAGTGCGGTATTCCT
GGCTAATGTGATGGTACCTGCATTATGACGGTGTATAGAGAAAAATGGAG
GTTTAGTGGGATGAACTCTGTTGCTAAATTCAGAATGGAGAAATACTTTT
CTGTAGATGCCAGGTCTTTAATTTCAGTGACATCCTCTAGAGTTTTATTA
AATTAGATAATGAGTATGGAAGTAAATTAATAGTGGAATAGTTGATCAAG
TGCCTACTGTGAATAGCTATGAGTGCAAGCAACTCCAAGTATCTATTCCT
TCTTGTATTACTGTACAGAGAATTGCACTTGTTTTCTGGAAAAACTATTA
GAATGTATGGTGCAGGACCTGAAGAGACATGTTGCAAGAATAATGGTTGT
AGTTTCCTATTTCCTTATATGAATATACATCTGGAATACTTTTAAGGTAA
CTAAATACGTAGCATTGTTCAATGCATGTAACTATATCAGATCTCATGCA
CAATCTTATCATTAACCTGCCTCAGCAGGCATGTTTGCTCTAAATTTCAT
TTTACCACAGTTTGATGCAACAAGTACAACATTCCTTACCAGATATTTCT
ATTTTTACTTCAACCCAGGAACCGGTACGCGGAGCATCTGTACGGCTATT
CTGTTCCTGAAGCAGTTGGTCAGGATGCCCTTGAATTAATTGTTCATCCT
AGTGACTACGGTGCAGCAAACGACATCATACAGAATATATTCATGGGGAA
GTGTTGGAGAGGGAAATTTCCAGTTAAACACAAGTCAGGGGAGCGTTTCA
ACATCGTCGCCAGTAACACGCCTTTGTATGATGATGATGGTAGCTTGGTA
GGCCTCATCTGTCTCTCAACTGATACGCGGACATTGGAGGAGATACTTGG
CCATTCAACCTCAGGGAAAGTGTATCCGAGTTCAGCAAAGCCGCGCGTTC
AACTCAATGGGTCCAAAAGTGGTTTGCTAAACAAAGTTTCTTGTGACTCC
CAGCAACCTCTTCAATCTGCTATCACCTCCAGGATAACAAATTTGGTAAG
TCATACCTCTGAGCAAACAAAAGAATTGACTATAATAGAAAGTCTCTTCT
GGTATTTCTTCATGATTTATTTTGTAGTGTATACTTTGATTTTTAGAGTA
ACAAACACAGGCTACCAGGGTTACAAATAGAGTTCGCTCTCGGGTCAAGA
CGGGTCAGAATTGCGATGATCAGTTCGGTGGTGCCTGTGAGAGCCATTAT
TCTGAACATGATGCCAGAGAAGAGCAGACATCTAGTGAAGGAAGCACCCC
AAGTGGGGATGTTCTTCATGGTGCCTTTGTTAGCGAAGACAATTACTCTG
GGAAGTCAAGCAAAACAAACAGTGATGACTCAGGAGAAGGAAAACTGGGG
CTTCACAAAATTCTTAGCTCAACAGCAGAGGCACTGTGGGCCAACAGGGG
AATTCCATGGCCTTGGAGAGGTCATGGAAATGATGATGCTGGGAAGAATC
GAACGAACTTGCCACAGTTCCATGAAATTCAAGAGAATGGACAGAGCCAT
AAGGAAGTTCCAGAGCCAATCATACTACCAGACTGCCAAGATACTGAATT
TGTCCAGGAAGTCAAATATGAGGTTTCAGGTTCCTGGTGGTCTTTCAATG
CCAGCACAAGTAGTATGAGCAGTACTGGAAGCACTAATAGCAGTGCTATC
GAGAGAGCAGATCGTGAAGCAGACTGCCTTGATTTTGAAATTCTGTGGGA
AGACCTGGCAATTGGAGAACAAGTTGGTCAAGGTAGTTATTTCTCACTTG
GTAAATTTTCTGTGTACACATGTAGAAACACATTTACTTCAACACATTTG
TACTCAAGCATAATCACTTTAGTTGGTTTCATGATCTCTCAATGGTCATG
GTACCATGACTAGTCTTGCATATCAAGACAGGCTACAGGGATGGCACTTT
GCCTCCATATGGTTTTTTTTCGATAATGGAAGCTTTATTAAAACTCAGTC
AAATACACCAAGATGATACGTTTCAACTGAGCCCACTCCCGGCCTCTGCA
TAAAATGCACACAACCACACACAAAGAAAGACCTATGAAGACCCCTCTCA
CAAAACAGAAATATTAGTGGCTATCAATCCGTAGACTAGATCGCCAACCA
TGCTCCTGGGTAAAAAAAAACTCCTGTGCCACCTGGTCCAAACGTCGCGA
TACCACCACAATAGTATCCTGAAGACCCGGTTTGTGGAGGATAGCTCAGG
TGCGAAGCCACCGGGTGACTAAAGTAATAACCTCTAGATCGTGAATTCCA
AGCCCACCTTAATCTTTGGGACGACAAATAATGTCCCACTTAGCAAGCCG
ATATTTTTTCTTATGTCCATCCCCTTGCCAATAGAACCTAGATCGAAAGT
AGTCAAGTTTCTTACGTACCCCGCTAGGTATTGCAAGGAAAGACATCATA
TACATTTGTTCTCCAAAGAGCAAATGTATATAGCCTCCATATGGTTATAT
CTGAAAGTTAATGGAACTTCCTTTTGTTTACTTACGAATGTTCATGTGCA
TAATTAGAAAAAAAAAATGAGGGAGAAATAATCTATTAATTGCCTGAATT
GCCTGCTATATGCATACGGGCGCTGTTCTGTTTTTCTAATAGATATACTT
CTTTCCATGTTTGACCAAACAGGTTCTTGTGGAACAGTGTATCATGCTCT
GTGGTATGGTTCGGTATGTATGCCCCATCATGTGATTATTGAAGTAACAG
TTAACAATAAATCCTGAATATTTATCATGTCCTTGTAGGATGTGGCAGTT
AAAGTATTCTCCAAATATGAATACTCAGAAGACATGATACTCACCTTCAG
GCAAGAGGTAGATATTTACTGTCCTATTGAGTCAAATAATTAGGACTGCA
ATTTCTTGTTCAGATTGCACACACTAGAGTTCACAGGGCTCATAGTAGTT
ATGTCTTTCTTTTTTTCTATGTATTGACACGGTCATATAGACAAACATGA
AAAATAAGGGTGAGCTGCTGAGAGACAGAATATTTTTTTTATCTTGTGAA
TTGTTTTAGGCCGTAATGCCATAGAGATCAATAATATGCTCTTAGCTTTG
TTTATCCTATTATTATGATTTATAATCTGTAATTATATACATAGCCCATA
TTTCCATCTTTCATTTGTCTAGGTAGCATTGATGAAGAAACTACGCCACC
CCAATGTGATACTCTTCATGGGTGCAGTTGCGTCTCTCCAACGACTTTGC
ATTGTTACGGAGTTTCTGCCACGGTATGCTTCATATCTCCTTCGACTGAA
AGAATCAAGACACTGTAAAAAATTGTGTACATATTTCCCTCTGGTTGTGA
ATTTCTTCTTTATTGTTGTAAGAGAGGGTGTGTATTTTGAAAAAGGTATA
TGGCTTAATTATGATGATACAGATAACAGCAAAATTTAAATATTTATTGA
GGATTGTCGATGATCTATGTCACAGTATGAAATCTAAGTAGTACCCAACA
TTTGTTTCCACTCTTCGCAAGCCAGGGTGATTTGAAGGACACTTTCCTGT
TTAAGAAGTTAACATCTAAGACTGAACTTTCCTGTATACATATATTTTGA
AAAGCTCTGTAAAATTTCCAATCCATAGATTATGTACCTGTGAGATGATT
GGAGTGGGGCCATAAAATGATGAACCTGAAGTCTTGATGGTTACAGACAT
AGTGATGTATAATGTATTATTAACATTAGTTGTGTAGTAAGTGAACCTTT
TCTTTATGGAACTTGAAGTATTACTGCGGATTTACTTGTGTTATTCTTAT
GTAATTGTTTCTATGCTCATAAGAGGCCAAAGCTTTCTTTCTTCTTTCTT
TTTTTTGCCTACCTTTACTTTACACCAAAAACTGTACCACATAATGCAGA
GGGAGTTTGTTTCGCTTACTTCAAAAGAATGCTGGCAAGCTGGATCCAAG
ACGGCGAGTTCACATGGCTATAGACATTGTGAGTGCATTTTCTCTTAAAA
GCTCGTTCTAAAAATGGCCAGTACATTATGTTCTGCGGAACATCTGTGGC
ATGAGCAGATTGTAACAAAAACTGGATGAACATTCTTCACCTGAAGAAAT
CAAGAGAAGTTTTTTACTGTTATGGAATTATTTTCACAAATGTGTAGAAA
AAAAAAGCTGAATTGTGTGTGACTAAACCATGTCTTTAAGATTCAGCATG
TGAAATGATGAAATGCAAAAAATAAAGTGATATCATATATGTTCCATCTA
ACAAAGTTGCTTCTTCTATTTCCCCGCAAAAAAGGCTGCTTGTTCTATAT
TATACATTCCATTACTATGATTTAACTGAGGATTCTATCACTTAAATCCA
ATCAATAATTGAACTCATATGATTATGATGTGAATTATTGTTGTTCCAAC
CAACTTTTGTATCATTCTTATTCTTGTTGAGGCTTTGGAACTACAGGAAT
AATATATTGTGACTCCAAATTTTGTTCAATAATTACATATTTTGCCTGAG
TAGAAACTTCGATTACCATGTTGTGTTTCAGAACATAACTTATATATTTC
TGCAGGCAAGAGGCATGAATTATCTCCACAATTCCAGCCCACCTATTGTC
CATCGTGATTTAAAATCATCAAACCTTTTGGTCGATAAGAACTGGACTGT
TAAGGTAAATCCGAAAGTTAGTTCTTTCTTCATATCTTTTATGTATTAAT
TATCTTCTCATTGTTTTTAATTTTATCAGGTTGCGGACTTTGGTCTTTCA
CGTCTCAAACTCGAAACATTTCTGACAACAAAAACTGGAAAAGGAACAGT
AAGTGCAAGCAAGCTCTACTTAATTTCACATGGATTCTCCGGACTGACAA
GACTTAGATAAATTTTAAATTTGTGCTAATGTTTTCTGTTTATTGCAAAA
TATCTTATTTTTGTTTTGATATTCAGCCACAATGGATGGCTCCAGAGGTA
TTACGTAATGAACCTTCAAATGAAAAGTAAGTTCACCGTTCAGAATTGCT
CAACATAATTTCTCTGACTATCCATAGGTGGTTTGCTCAATTTTGTTTTC
CTTTTCATAAAGCATAGGTCTGATGTGTACAGCTACGGAGTTATCCTATG
GGAAATTGCTACTCAGAAGATACCATGGGATAATCTCAATACAATGCAGG
TACATTTTGGCAATGTATTTGTCTGTTGGTTAGTTTATTCATCAGAGTTT
TTTTATCATATTATTCGTTGAAAAACTATGCAGTTGTGAATTCGATAGCA
TAATTTACTTATAGCATATAAAAAAAGCAAACCTCAATAATATAATTGTG
TACTGGTGGTGATATTAGGACTTAACAGCCGTTTGCAAGTTGCAACAACA
TATATCTTTCATCATGTGTTTGGGTGCACTGGTCATTGTCTAAATTTATC
TGCACATAGTTTTCCTGTTTCAGACTATGCTTGTCAGTTTGCTGTTGCTA
AAAAAAAAAGACCATATTATCTTGTCAAAATGGTCCTCATTGTCAGGATA
GGATAGGAGAAGTCCATAAATACCATCTCTGCAATTTATACATAAGTATT
AGCAATGTGTCTAATTGAACTGTTGGTAAAGCATTACTAGAACATGAAAG
ATTCCTAACAGTGTGATCCCAAATGTTGCAGGTTGTTGGAGCAGTGGGGT
TCATGGACCACAGGTTGGACATTCCAAGCGATGTTGATCCTCAGTGGGCG
TCGATGATCGAGAGTTGCTGGGACAGGTGCACATACTATATATATTTTTT
CGACATTTCAACATACTACTTCTTTGCAAATTCCGAAGAAACAACTGTTC
TCAATGTAAAACAAACTGATCCTAGTATTCAACAAACCTATCCTTTCTGC
GAGCAGTGACCCGCAGCGTCGCCCTTCGTTCCAAGAACTGCTAGATCAGC
TCCGAGATCTGCAGAAGCAATACAACTTGCAGGCTCAACTGCAGCGAACT
GCAGCTGCCAAGATGAGTGTTGACGGTTGCTAGCTTCAAAATCTGAATGG
TCCATGTTCAGCTTGTTGCCAATGTGAGGTCCCAGCAGGCCAGCAAAATG
GGATTCGTTAGGAGTCCAGTCTAACCAAAAAGGGTTCTGAATTCTGAACA
TTTTGCTACTTTTCTGAAGAAGCTGTGGCAGCAATTGAGTTTGTGCCAGA
AAAAGATGGTGCATTTGATCTGAAGCCTGAAGCTCTGCAACTGCAATTCA
ATCAATCTTCCAGCAGTGATGACCGATGAAATTTCGGCAGTCATCGAATA
CAATGCTGTATTCACCCTATTAACCATGTACATGATTTTTTTAAAAAGAA
AAGGTTGTTGTTGGTATTCTGCAATGTACTAGTACTTGAGATTATCGCCG
AGTTAATCAGTGTCAGAAAAAAAGAAAAGAAAATTCACAGAGCAAGTGAT
CAATGCTGTCAATTATAGAGGGAGTATGTTACGTGTCAAATACTTTAACA
TTCGAAATTCTAAACTCTAAGGTATCCAAAATGATAGGGCACGGGGAATT
TACTATCTCGCAATAATTACATATAATTACCCTTCAAAAATAACAACAAT
AAGGGGAAAGCATTGATACGATGGTGGAGTCGTGGGGTGCATAACTTCTT
TCACCAAGTTCAAATCCTGGTGCCTATAAATATTACGTACTCTATATAAG
TGGACTTTCAATATTGAGAAAATTTGATTCATAGCATAGGAAAAAAAGCG
GTACCAAAAAATAGCACAAGAATTTTTCGCTTTCGATCAAAAGCACAGGC
CACCGTTTTTTCTTCGCCCCATAGCACTTCCATCAGGTTTGGAGCTAACA
GCGTTAGGTTGAAGTATATAAAAATTTTGTTGGACCCATTTGCCCTTCGT
CTTCCTCGCTGTAATCTCCCATCCTGTGTCATCTCGTCCTCTCGGGTTAG
TGCCCACGACGACGGCGTCGGCACCGTCGCCAATCAGTGACGCAGCGACG
ATCCCCGTCCCCAGGCGCGCCACCGCTGTCCCCATCCCCAACCGCACTGC
CAAACCGAACCGCACATCTTCACCATTCCCTGTCCCTGCCGGCTCCCGTG
GCGATGACTGCAGCAGCTGTAGGAGCCCTAGCTGGTTTCCATCGGGCCCT
ACCACCGCGGCCGGGATGAGCTCCGTGCCACAAAGCAACACAAGTGGCGC
TTCCTCCGCCGTTTCCTCTAGCGAGCACCAACCGTCCCGCTCTCCGACTT
CGTGGACGTGGTTTGGGCTATCGAGCAGTGCGCTCGATGCTGCTACAGTG
AGAGCGCGACCATCTTCGACGGCGACGGCGACGGCAATGACTTTGCAGAG
ATGCTGCTCCTCAACAGCTGCTTTATCCTCAAGTTCTTGGCGAAAGCTGA
GCCGCGCCAATCGAGGGACGAAACAACGCGGTCAAGGAACTCTGGATGGC
TCATATGAATCAGGACAATATGGTCTTTCTAACTCTTGACTAACAGCTAA
ACTGTTCCTTGGAACGATGACTACGACGAAAGTGCTATGGGGCGAAGAAA
AACCGGTGGCCTGTCCTTCTGATCGAAAGCGAACAATTCTTGTGCTATTT
TTTATTACCGTTTTTCTTCTTCTTGTGCTATGGATCGAATTTTCTCTTCA
ATATTCATCTCTTAGCGAATGAGTTAGGGGACGGACGTGCGATATGTGTT
TGCTGTCAACTCGCCAAAAGAAAATTAACATCAATAATAATAATTATAGC
CCTTAAAAAAATAATAACAGCAACAATAATCCCTATGCCAATTGGGGCCC
ACCAAGAGTCCAGGATATGTATAGCATGTGCGGTGTGTGAGTGTGAGCCA
AGCTTTGGTACGCGCAGCACTTCTTCTCATCCCTTCTCCGAACTCACGAA
CGCACGCCGCCACCACCGCCCACCGTCGTCTCGTCGGAGATGGCCTCCTC
CGCCTCATGGCCGGCGTTCGGAGTGTAATGTGCCTTCTCCTCCTCCTCCT
CTTTCTCAGCTGTACAGGAGCTTGATTCGTTATCACGTCGTTTCCTTAGA
TCGATATAGACCCCCCAACATTTTTGGTGGCTTGTTGCTTTGGTTCGAAT
CTCTCGCCTTCGATTTCCTACTTGTAGATGATGGATAACATGGAGGAATG
CTTGTGATTTTGAGGATTTTTTTTAATGCCTACTTTGTTTGTGCCCTCTT
CCTTATTCTAATGGGTTTTAGGGTTAAGAATTTGTAGATCTGAACATGAT
CTTGCATGATTAAAATATGGGTAAAGTAGCATTGAAGCATTTGTTGCATC
TTTGGTGTGGTATATGTGGGCCATGTGGCATTACATTACTTGGGTTGCAA
AACCCTATATTTGTGTGAATTTGTAGATCTGATTGTTTAGATAGAAAAAA
AAAAGACCTGGATTTGTGAAGAACCTGAATGAGTTTTAGTTAATAATTTT
CACATCTGGACATGAACAGGAATAATTAAAATTTGGGCAAAGTAAAAAGT
GGTGTCTTTCTACTTTCTAGGGTAGCTTGAATGGCAGTACATTCCTTGCT
GTGGCATAAACCCATCTAAAATCCTAGATTTCTGATGTAACGGGGTTTAC
ACCAAGAATGTGTGGATCTGGATGCGAAATATCTGATGCTATGAGACTAA
AATTCCTTCAGTAATTACCGTTCTTATGAAAATTATTAGGTTGCTTATAT
ATACTGCACTTGCTCGTAGATCTGTGGGATTATAATTGATTTTAGTTAAT
AATTTGCAGATTTTGGACATGAATATGAATGGTTAAAATTTGGTTTAAGC
AACTGATGTATTTTGAGGGTACCACCGATGGCAGTATATTCTTTGTGGTA
GCATTTTTTGTAGTGAAAAATCTTAGGGGTGGCATAAATTCACCAAAAGT
CTAGATTTCTGATATTCTAATGGGGTTTATGTCAAGAATTTATAGATTAG
AAACAAAATCTGATGCTAATATTTCACCACCGATTGACACACTTAAATTC
CTCATCATTCTTGGAAACAGAAAACTATTCTAACTAGCCTGTACCATTCT
TTGATTGCTTACAATTCATTCGCTTGTAAATCAATTCCTAATCTGCCTAC
TCTTGCTTGCTATTATCTCCAGAAGCCCAGAGGAAGCAGGGAAGGGTAAA
TGGTACATCGCAACTGCTGCTACCAACCACATGACCAATGACAAGAGCCT
CATCTCCGACCTCAAGCCTGTCGCCGATGGCCGTAATATCATTGCTGATG
GCAATGGTGCAGGGTTGAAGGTGCAGGGCAGGGGAGCTGTGAACACAGAA
ACTGTGGTTCTCCCTGCAGAAGTGTGGTATGTGCCGGAGATTGATGAAAA
CTTGGTTTCTGTTGACCAGCTCAATGAACTTGGCCTCAGCATTTCGATTG
GCCGAGGTGTATGCACCGTCACTAGAGTTAGTGATGGATCTGTAGTTGGC
AAAGCGCGTAGATCAGGTGGAGTCTATGAGGTGGAATTCCTCAAGGTTCC
CCTTAATTAGCACCAGAAATTCCTTGCTGCAGTATCAGTTGGGGTAGTCA
GACTCGTATGATGATATTGCCTACTATATGCAATGCTTGTTGGTTTGGAA
CTTAAGTTGGATCTTTCAGTAGTTAAGGGATCTGGAGTTTTCTCTGAATG
TAAAAACTAAAAAGTGAAAGAAGGAGCTGCCTGTGAGCAGAACTGAGGAT
TTTACCATGTTGGTTTGACCTTGTCTTTTACCACTGTTTTTAAGTTCCTG
TAGCCTGTTGAGCTGTTCATATCCATCGACTTGCAATTGCCATTTCAGTT
TCAGTGTTCCTGCCCTGCTGATTTATTGGTGGTCATTTTCAATCTTGTGC
TGTAACCTGTAACTTCAGTATGTCAATGATTATCTTTGCAAGGTTCTCTC
TTGTCGACCAATTCTCCATGCATGATGTTACACGTTACAGCAAAGCTCTT
TAGGCTGTGTGTGTGGAGGTTGGCGCACGCAAAATGATGGGATAGATTAG
CGTATATAATTAATAACAATGGGATAGATTAGCATATACTTCCTCCGTCA
GGGCATTTGCAAATTTGCCACCGTTTTTTTCAATTTTGCAAGAATGCTAT
TCGAATGACAGTTCTAGTGGTATTTTTGTAATTTTCTAGTAGCAGTCTTG
CAATAACAATTCAAAGTAGTGGTAAATTTGTAATTGCTCATCCTCCGTTT
TATATTAAGACTTTCTAGCATTGCCCTTGAATTTCAGTGGTAGTAATTAA
TTTCATACCAGTTAATTTTTTTTAAAAAGAATTAGTATGAAATTTTAAAA
ACAACTTTTCTATAAAACATTTTTATAAAAAATATACCGTTTGATGGTTT
AAGAAACGTGCACGAAAAACGAGAGAGAAAAAGTAGGGAACATTGACAAA
ATAACACAACTTATACCTCCATTCATGACAAATTTGGTTCAGAAAAAAAG
TAATTACTCTAAAATAATAATAGCAATCTCATAATATTTGCCGTTCAAAA
AAAACAATAGCAATAATATTAGTAATAATAACCCTTCAAAACAATTAATA
ATAGCAATAATACTCCCTATGACAACCGGGGCCCACCAGGAGTCGACTAG
TCGAGGATACTGGATACTCCTACATATATGCGGTGTGCGAACCAGCTTGT
GTGTACCCGTAGCAGTTTCTCTCGTCTTCTCCCCGAGCTCTCGCCGCCTC
GCCGCCCTCGGCCTCGCCACCGCCCGCCGACGAGATGGCCTCCTACCCGG
TGTTCCAAGTGTAATGTGCCGTCTCTCCCCTCCCATCTCCTCCCCCTGCA
CACGTGCTCTGTACATATGAGTTTGATTCCTTGTCGCGCGTGCGTCGTTT
CTTTGGATCGATCTGGAGGACCCCATCCTTTTTTTGGTGGGTTGTGCTTT
GTTTCAAGTTTTCCATGTTCAGATTTCATTTGTTGGAAGATGTTGTGCAA
GATGGAGGAATGCTTTGGGATTTGATGATTTTTTGGGAATACCTACTTTG
TTTGTTTCCCCTTTTATATTCTAGTGGGTTTTAGGTTTAAGAATTTGTAG
ATTTGAACATGGTCTTACATGATTAAAATATGGGTAAAGTAGTATAGAAG
CATTTGGTATACCTTTGGTGTGGCATTGCATTCTTTATAGTGGCACTTCT
AAAGTTTCAATTTTTTTGTGGGGGGGGGGGGGGGGGGTGATTGTTGTAGC
AAAGCCCTAGATTTGTGAGATTTTTAGGGGTTTTATGCCACGAATTTGTA
GATCTGATCATTACCCAGAACCACGAAGCCCTAGATTTGTGTGTATTGAA
TGGTCTTTAGTTATAAACTTGCAGATCTGGACATGAACAGGAATAATGAA
TTTGGGAAAAGTGCATTCCTTGCTGTGGCATAAACCCATCCATAACCCTA
GTTTCAAGTGGTGTATTTTCAGGGTAGCATGAATTGCAGTACATTCTTTG
TTGTATCAAATTGTACGAATGCTCAGAACCTAGTTTCTGAGATTTAGTGG
GGTTTATGCCAAGAATTTGTAGTTCTGGATGCGAAAAATCTGATTCTGAT
GGTTGCGATCTAATCTAAGCTAGCCTTCATCATTCATAGATTTCTTGCGC
TGCATTCGCTCCTAGATTTGTGGGATTTTAATGGGTTTTTAGTTAATAAT
TTCGAAATTGAGACATGAACATGATTGAAAATTAGGTAAAGTAGCAAGTG
ATGTGCTTTTAGGGTAGCATCAATGGTGTACATTCTTTGCAATTTCATTT
TTAAATCTTGGGAGAGAATAAAGCCACCCATAAGCCTAGATTTATGAGAC
TGCAATGGCGTTTATGTCAAGAATCTGTAGATTAAGAAGTGAAAATCTGA
TGCTAATGTTTTGCCAACAGTCTAAATTTCCTTCAGTGATTAACGATCAT
TGTTTTGCAAACTAATGTAGCTAAACCTTGTACCTTCTTGATTGGCATTC
ATTCCTGAATCAAGTCCTAACCTGCTACTGTTGCTTGTTACTATCTCCAG
AAGCCCAGAGGAAGCAGCGAAGGGTAAATGGTACATGGCAACTGCTGCTA
CCAACCACATGACTCGCGACCAGAGCCTCATCTCCGACCTCAAGCCTGTG
ACCGGCCGGGTCGTTAGCCGTGGCAACGGCGCAGGGTTGAAGGTGCATGG
CAGTGGAGCTGTGAACACAGAGACGGTGGCGATCCCAGACGTGTGGCATG
TGCCGGGGATCAACGCGAACCTGGTTTCTGTTCCCCAGCTCTCTCTACTT
GGGCTCAACATTTCGTTCGACCGTGGTGGCTGCACTGTCACTAGAGCTAG
TGATGCATCTGTAGTTGGCAAAGCGCGTAGATCAGGTGCGATCTATGAGG
TGGAATTCCTCAAAGTTCCGCTTAATTAGCACCAGAAATTCCTCGCTGCA
GTATCAGTTGTGGTAGTCAGACTCATATGGTGGCTAATATCGCGTACTGT
TTCCAATGCTTGTTGGGTTAGAACTTAAGTGGGATCTTTCAGTTGTTAGT
TAAGGATCTGGAGGTTTTTCTGAATGTAAAAAGTGAAAGAAGGATGATGT
TGGTTATGTCGCTGGCTATGAGCAGAAGTGATGAGTTTACCATGTTGGAT
TGACCTTGTCTTTTACCACTGTTGTTAAGTTCCTGTAGCCCGTTGGGCTG
TTCATATCCATCGACTTGCAATTATTATTCCAGTTTCAGTCTTCCTGCAT
CGCTGAATTATGTCTGATTATCTTTGCAAGATTCTCTCCCGTCGACCAAA
TCTCCATTCATGTTGCATGGTAGTATGGTACATGATAGAGTTCCATCGGT
AGACCTAAAATGAATAAGCTAAAGCCAAAATTTAAATTTTAAAATTTAAT
TTTGAAGTTGGATTTAAGGTATTTTTAACATAATTTTTTTAGCTTTGGCT
TTTAAGTTGCTAAGATTATTTATACATATAAGTTTTAGATGCAAAATTAC
CTTTTTTTTTATCTCTAATAAACTGTTAGTCCTGTCTCAATTCTCCACGT
TTGGGGTAAAAATGGGACGTGTATTTTTCGTCCGTCCACCCTTATCAATT
ATTCAATTCATGGCAAAATTTGGTCAGAGGAAAACACTAATTACTCCCAA
AAATAAAAGGAATAATAATTGCCCTTCAAAAGTTACTCCGTAATACTGGA
GTAATAGCAATAATAACCCTTCAAAAAAAATTAATAATAGCAATAATACT
CCCTATGCCAACCGGGGCCCACCAGGAGGAGTACACGAACCACGATACAT
ATGTGTGTTGCGGTGTGAACCATCTTGTGTGCGCGTAGCAGTTTCTCTCG
TCTTCTCTTCTCCCGGAGCTCACGCCCTCGCCGCCTCGGCCTCGCCACCG
CCGCCGACTCGTCGGAGATGGGCTCCTACCCGGCGTTCCAAGTGTAATGT
GCCCTCTCTCCTCCCCCTCCTCCTCCTAGCTCAACTCTTGCACACGTGCT
CTGTTTATTTATCGCGTCGTTTTTTTGATCGATCTGGACCCATCTTTGTT
TGGTGGGTTGTGCTTTGGTTCGAATCTTTCAATCTCCAATTTCATTTCTT
GGAAGATGCTGTGCAAGATGAAGGAATGCTTTGGGATTTGAGGATTTCTT
GGGAACACCTACTACTTTTGTTTGTTTCTCTCTTCATATTATAATGGGTT
TTAGGTTAAAGAATTTATAGATCTGGACATGATTAAAATATGGGCAAATA
GTATAGAAGCATTTGGTGTATTTTTGGTGTGGCATACGTTGCATTGCATT
ATTTGAAGTAGCACTTTCAAGGTTTCAATTTTTAGGGGTAACTACATCAT
TAAAACCCTAGATTTGTGATATTTTAAGGCGTTTTATGCCACGAATTTGT
AGATATGATCATTTACACAGAACCACATAACCCTAGATCTGTGAGTCTTA
TTGGGTTTTAGTTAATAATTTGAACATCTGGATATGAACAGCAATTATTA
AAATTTGGGCAAACTAGCAAGTGTTGTATTTTTGTCTATTTTTAGGGTAG
CTTGAATGGCAGCACATTCCTTTGCTGTTGCATACACCTAACCAAAACCT
TAGATTTCTGATACTCTAATGGGGTTCACATCAAGAATTTGTAGATCTTG
GATGTGAAGAATCTGATGCTAATGTTTTGCCAGCAACCCCTGACCGTCTG
ACACTAAAATTTCTTCAGTGATTACCTTTCTTGTGAACTAATCCAGCTAG
CCTGTGCCATTCTTAGATTGCTTACACTGCATTCGCTTGTAGATTTGTCG
GATTCTGATGGGCTGTAGATAATAATTTTCGAATCTGGACATGAATACGA
ATGACGGAAATTTATATAAAGTTTAATAATTTCCGAATCTGGACATGAAC
CCGGATGATTGAAATTTATGTAAAGTAGCAAGTGATGTGTTTTTAGGGCA
GCATCAGTGGCAATACATTCTTTGTGGTAGCATTTATCAAAACTTAAACT
CTTAGGAGTGCATAAAGCCACCCAAAAGCCTATATTCTTGAGACTGTAAT
GGTGTTTATGTCAAGAATTTGTTGATTAAGCAGTGAAATCTGATGCTAAT
GTTTTGCCAACAGTGTACCGATTGACACTAAATTCCTTCAGCGATTAACG
ATCATTGTTTTGCAAACTAATGTAGCTAAACCTTGTACCTTCTTGATTGG
CATTCACTCCTAAATCAAGTCCTAACCTGCTACTGTTGCTTGCCACTATC
TCCAGAAGCCCAGAGGAAGCAGCGAAGGGTAAATGGTACATTGCAACTGC
TGCTACCAATCACATGACCCGCGACCAGAGCCTCATCTCCGACCTCAAGC
CCGTGACTGGCCGTGTCGTTGGTGGTGGCAACGGCGCAGGATTGCAAGTG
CATGGCAGTGGAGCTGTGAACACAGAGATGGTGGCGATCCCAGACGTGTG
GTATGTGCCGGGTATCAATTGCAACTTGGTTTCTGTTGGCCAGCTCTGTC
AACTTGGGCTCGAAGTTTCGATTTTCCGAGGTGTCTGCACCGTCACTAGA
GCTAGTGATGGATCTGTAGTTGGCAAAGCTAATAGATCAGGTGCAGTCTA
TGAGGTGGAATTCCTCAAAGTTCCGCTTAATTAGCACTGGAAATTCCTCG
CTGCAGTATCAGTTGTGGTAGTCAAGACTCATATGGTGGCTAATATCGCC
TACTCTATCTAATGCTTGTTGGGTTAGAATTTAAATGGCACTTTTCAGTA
GTTAGTTGAGAATCTGGAGGTTTTCTGAATGTAATTGAATGAATGATGCT
GGTTATGTTGCTGCCTATGACCATGAGCATAGAACTGAAGAAATGCTTAC
CATGTTGGTTTGACCATGTCTTTTACCTTCCTAGCTTGTTAATGTGGTTA
CCATCTTGGTTCGACCTGATGTTTTTTACCATCCTTGTTAAGTTCTTGTA
GCCTTTTGGGCTGTTTATATCTGTAGCCTTTTGGACGATGGAAGATTGCC
AACTTTCGAAAGCGCCAAGTAAAATAACCTTGTCGGTCCAAACCGACAAA
AATATACCTGTACTTGGCGATAATGAAACCGCAAAGAAAACTTCTTATTC
TTGGCAGTCAGAACCCCACCAAGGAAATTTCTTATTCTTGGTAGCTTAGT
TAGAACCGTCAAGAATATTTATAAACTTAACGGCAATTTTTTGGCCACCA
AAGAAATCACTTTGCCGCCGGTTTTGTTTTTGTTTTTTTTGTTTTTTTTT
TTGCTGAATTGAAGTTATTTTCGAGAGCATCGTGTACGCTTGTGAACAAA
TTAAAGCTGAAAATAGATGTTTACCATCAGTTGATTTATGAGGTTTTAAA
CCAGCGATCAAAACGGAATTAGTTCGGAGGAATGAGATCCACTAGCAGCA
ATTAATTTGAGTAATAACGTTGGGCCGGCCCACCCTACCACCAGGATATA
CTATTACTATGCCCGTGCTAACGCTAAGGTGATGGTAAATGTTTATGGTA
ATCACATAATAAAAAGTGAATATGTTATTCTAGTGAAATACATATCACTC
CCAAATCTATATCGGTAAATGTTTATGGTAATCACATAATAAAAAGTGAA
TATGTTATTCTAGTGAAATACATATCACTCCCAAAAGATGATATAGATGT
TTCATATCCTTCTTTTTTCATTGACAATATTTACAGCTGTAAAAGCATTT
AACTCAAAACAATATGAGTGAAAAGCATTTGCATTGCTTTCCAATACAAA
AACACCAAATAACATAGATATTAGGATGTTTGTTCTCATTAATCGATCCT
GCTGATGCATCTATAAATATAGAAAAATGTATTAATTGTGCTCAGTATAT
AAACAAAGAATTCCTGTGCTTGTGCACATTGTTATAACAAGCAAACATGG
TAACCCCTCATACTGCAAAAGAAAACAACACATTTTCAGAAAAACAACAG
GTCCAGATCAAAAATAGCTCAGCAGTAGGGAGTCAGCAGCTCCATCTCAT
GAACCATCTGAAGTCTCATGTCCCCCGTACTGCAAAAGAGTTCCCTCCAT
GAAATTCTGCCAAAGTGTCAGCGACAAATTTTATCATATAAAAGCGCAAG
AAATGGACACATGGGCATACGACAAAGGAGTTGCCCCCATTTATTTTTTC
AATAGTATCAAATGGCCCACGAACTACGATTTAGACATCAATAATTAATA
GATGGACTATAGAAAATATGATCTAGTTTAAGACCAGCTAATTCAGTTCA
AGATAACAGACAGATGCGGCAAAATTCCAGCGAGGACTATTGGGCAAAAT
GAAAATCAGTACTGCCACAATTTCTTGAACCGCATATCAAAACACCTCTA
AAAATTAGAAAGCTCCAGAATCTATCACCAACTTATTTACATTAAAAAGC
ATTTCATCAGGCAGCTGTTGTGCCTATAAAAATGGAAGAGATCAAGCCAG
CCTAGTTTCATGGGTTTTGAGATCTCAGGAAGAGGGATGCCAACTCACTT
CCACAAAAGGTTAGATTCTATTATAATATTGTTCTTAATCACAAGAGACT
AATCACACAAATATACAATGTGTACATCTTCAAACTAATTTGCTGATTTG
CAAGCAACATAATGGAAGAGGAACTAGTGTATAATTTGGTTTGATTTGCA
AGCAATATAATGGAAGAGCAATTAGTGTATACCTTGGTACGCACTGCGTC
CGGGCACAAGAATGGCGCCAATCGCAACAACAGCCACGGGAGCCACCGAA
GAGAGTTCATGGTGACATGGTGCCAGAACTCAACACGATTGTCATGGAAC
CGATAAGGGAAGTGCCACTGTTCACAACCATTAAGATGAGTTTGGAGATG
AGTCATATGCATGAATTTGCATAGTCATAGCACTATATAACATGAATTCA
GGTTGTTAAAAGGTGTATAGTGGTTCCCTATCCTCCATTGTAGACGCACT
GAATTGCTATAAATCAACAAATGCCCACAAGCTTGTTCATCAAACTGGAA
GAAATAACCAATACAGAATATGCAAGTGGTCAAGCATGATTAACAAATTA
TATTTAATGAGCAAAAGAACCATAATTTCTGGGTCCAAAGCAAATGAACC
AAAGCAAGTTGATCAAATTCTCCCTTCAACCCTTCCTCAATCCTTAACTT
GAACTCTGATTCACCAGAGCGTGAGCCCTTCATAGTCCTGCATATAATTT
GTGGTCAGCATAACATTTTCTCTTTTAGGATAAGCCCATGAAAAATAAAT
CTGATGAATTATCTCAGATTAAACTTTTTGAAAATAAAGCATTGGCATTC
TAACATCCACAATTGCGTTGAAAATGGAATAAATTGATAAAAGGAAGCAT
CACCTGACAATAAGAAATGGTCAATATTTGAATATAAATAACCAGCAAAT
GACTAAATTGTTTAGTCAGATTATCATTGTAGGAATCAAAATGTTACTTC
GAAAAAACTAATAATTTGCAATGGTGTTCAAACTTAACTATCGAATATGC
ACATCGTACCATGATCTTATTCGTGCACACCTGCCATTGCACGCCCAGTG
CCATCTGCCATTGCTTCCGTTGGCTGATCTGCATATATCATATATTGCTT
TGGCATTCAGATATTGCTTTGGCTAAATATATAAATGTATAAATCACAAG
CAGTACATGGTTCATGTACGCAAAGCTTCATACCAATAACACACAAGCAG
TAGAGGGTTCACAGGTCGGGTCACCTCTGAACGTGGCAAGGCCGAGGTTG
ATGTGCTGATTTGGTTCATAACCACCTCGACCATAAGCACATCGCAACAG
TTTGCGGATGGGAAGCAGCTGTTCAGACTGATCTGGTAAAGGAGGATTAG
CATATATGTCTCAGTACACTAGCAGAAAAGTGTGAATAGCACAATCAACG
TTGGTCACCCAGGAAAAAGGTTCATTAAACAAGCTGATGAAAAAAAATGA
TAGCATCAAAATCTACTCTGCAATATGTTACAGTATCCGAGATTACAGGA
GAAATCTTCTTTACCTTTACTGGAGGGGAGGACCGTTAGCGGTCGGCGTG
AGGACCAGCGGATGGCAGGGGAGGGGGGATCGCAGGTGACGGTGAGGGAT
CGTCGGCGACGGCACAACGGAAACTGTCCGGCGGCGTACCAAGGGAGGAG
GGATCACGGGTGACCACGACGGCGGAGGGGCGAGATGCGGCGCCGTCGCG
CCGAGAGCAATGGGGCCGTCGCTGTTCTGGCGAGGTGAATCGATGGCGGC
GAGTTGAGGTGACGGTTGCGCTCCGGGAGAGTGGGAGCGATGGGAGAGAA
GGAGCGGAGCGGAGCGGAGATTGCGCGTGCGCGTGAGGGGACGGATGGGG
AGGAGAGAGAGAGGGGCGATCCGTATTGCGGGAGAGAGTATGTGGGAGGT
GGGTGTAACGCGGTACGTTGGATTTGGTTGGGGCAATCCTGACCGATCAA
TGAGGAATGAGGATGTAACACACTGTTAGTGAATTATAGGATAGATTGAT
CCTGTATATGCGTCAAACAACTAATTTGGAGCGAATTTGGTGGCTAACTC
CCTTTTTATGAGAACAGCTGATCCGAACTAACTCCATCGATCAAGTTTGG
CTTGCGTCGTCGTACGCGTCGATAGTTTTCGTCGTCGGAGATCGATCATG
ACACCTCGCAAAAGGTCGCATGTTAGAAGGTAATTAACGTGCCTTAATTC
TCCTCCTCCTCCTCATCTTCATGTTCAAATACATACCTCCCGATGCATAT
ATACGTACGCTGTATCTTTAGTGGCAGATTGATTGCATTTAATTTGGGTT
TATATTAGATCTCGGCTACTCATTTGTTTGGAGGATTATTGTGCCTTGGT
TCGAATCTTTTTTGTTCTTCTGTATTTTATTTGTAGTCGAAACGCTACTT
TGTAGCTGATTTGTGATTTCTGACATGCATGTTGAAAATGCTTGAGATTG
GAGGCTTTCCAGTGAATATACCTAGGTTGTTTGCTTCCTTCTCTCTCTTT
TTTTTCATGTATATTCTCAGAACTTGAACACAGAACCCTAGATTTGTGAT
ATTATAATAAGTTTTAGTCAAGAATTTGTAGATATTGCGCGCCATGGACA
TGATTGATTGAAATAATATGGGTAAAGTAGCAGCTAGGTGGCATATTATT
TTGGCAAATTTTGCTACATGACATCGCAATTGTGTGTATTTAGCTCACGA
ACACCGCGAAAGTGAACATTTGGGGGAAGACATCCCATAATCGTGGATAT
TTGCCCACGGACACTGCGCCGTCTCCTCTCCACTTGACGTGCTGACATGG
CAGATGGGAGGCTGTTTTTTAGCTCGGTCGGACGCAAATACCCCTCGGCC
TTATCTCCGATGGCGTCAGCGGCGGTGGCTCGGGTGCGGCATGCGAGCCC
TCCTCCTCGCTGAAGCGATCGCGCGCAGGGGAAGACTCGGTGTAGGATGA
ATCCGGCGAGGTTCCTAAGACCAGTGGTGGGGGAGTGGACGGCGACGGCG
CCGGCCAGTCATCCTCCGCGGTTTCGTACGAGGAGGAAGAAGGGGATGAC
GCCGCCGACCAGGGGTAGAACTCGACCGACGGCTCGGCAGGAGGATGGGG
CGAAGGGGAGCCGGGCTGCCTCGTCGTCGCGGGTGCAGGTGGCGCCGCCG
AGGTACCCAGCTCCAGCAAGGGGAAGAACGAAGGTTGCGCCGGCGGGCCC
GCCGCACCGGGGGTCCCATCGATCGGAGGTTGCGGTTCTTCCACCCTGGG
TCGCTCCTTGGTGGCCTGACCTAGAGACGGTGGCAAGATCGGGGTGGTGT
GGTGGGGCTGTGTGGATGGCTCCGGTGGAGCATCAGTTGGTAGGGAGTGG
TCTCCTTGGAGAGGAGGAGAAGGAGAAGGGGAATGGGACGGCGGAGGTGA
ACACATGTGTGTGCTCTCCGGTGGTACGGTTGTCTCCGGCGAGCTCGCTA
TGGGTGAGGGGGTGGCGCCGCGCGACGGCGGCGGTATACGCGAGTGGATA
TGAGGAGATAAGGCCGAGGGGTATTTGCGTCCTATTGGGCCAAAAAACAG
CCTCCCGTCTGCCACGTCAACACGTCAAGTGGAGAGGAGATGGCGCAGTG
TCCGTGGGCAAATATTTACGATTATGGGATGTCTTCCCCCAAATGTTCAC
TTTCGCGGTGTCCGTGAGCTAAATACACACAATTGCGATGTCCTGTAGCA
AAATTTGCCTATTATTTGTTAGGTGGCATCAATGGTACTGCATTCTTTTC
GGTAGCATTTCTGCATATGTCAATTATCTATCAGTTGTGGCATAACCCTT
AAAGTCGCTTACTCCATCCGTCCCAAAAAAACGAATATAGGATTGGATGT
GGCATATTCTAGTACAACGAATCTGGACATAAGTGTGTCCAAATTTATAG
TCCTAGGATGTGTCGCATATAGTCATAGTTTGTTTTTTCATGGGACGGAG
GGAGTGACTTTTTATTTTGTCAAGAATTCAAAGATTTGGACATCAAAACC
AGATGCAAATATTCCTTCAGTAATTTTAATTTGTTCTTGTAACAATTAAC
CTAATCCAGCCTCTATCATCTCTTGATTGCTACACTGCGTTCATTCCAAA
TCCAAATCCTAACCTGCAACTACTGTTACCTGCCATCATCTCCAGAAAAC
CAGAGGAAAGAGCAAATGTCAATGTCAGCAGTCTCAGCAACATCTTCATA
AGTGCAGAGCCCGGAGCAACAATGCCTAGATGGTTCATCACAGAAGCTGC
TACAAACCACATGACCAGCGACAAGAGTATCTTCTCCGACCTCAAGCCTA
TGGCCGGCCTTGTCATCGATGACCGTGCCGGCGCCGGCGCAGGGTTGCCG
ATGCACGGCATTGGAGCTGTGTACTCATGGGAGGTGGCGCTCCAAGATGT
GTGGTATGTGCCGGGGATGAGTACCTATATCGGCTTGGTTTCTGCTGGTC
AGCTCACTGCAATTGGTCTCAAAACTGAGATTGCAGGAGATGTCTGCACC
ATCACTAGTGCTGATGGATCTGAAGTTGGCAAAGGGCGAATGGTTAGTGA
TGGAATCTGTCAGGTGGATTTCCTCCGAGTTCCGTTTAATTAGTTCCTGA
AATTGCATTCCTTGCTGAATTATGAGTTGTGATTGTGGGACTCAGGGGAA
AATATAACAATTCTTGTTGGGTTGGAATTTAGGTAGCAGTTTTTGGTTGG
GAGTAGTTGAAGGATCTGGAAGGATGATGATTTCGTCTCTGGATGTTATC
TTCTGAATGGATTTGAAATAATTTTGTCTCTGTTCGTTTGGGTAGGTTCC
CAACTACTCTTCCTCGTCTTCTGCGCACACGCTTTTCAAACTGCTAAACG
GTGCGTTTTTTGTAAAAAATTTCTATACGAAAGTTGCTTAAAAAAATCAA
ATTAATCCATTTTTGAAAAAAAATAGCAAATACTTAATTAATCACACGCT
AATGGACTGCTTCGTTTTCTATGCAGGTGAGTTGGGTTCCCAACCCCCTG
AAACAAACGGACAGCTGAACTTAAGAACTGTTTACCATCTTGTTTTGTCT
TGTGTTTTATCATCCTCGTGAAGTTTCTGCAGACTGTTTGGGATGTTATT
ATCCAATGACTGATTTATGGCTATCATTTTGTAATTTCTATTCCACTTTC
AATGTGCCTACATCCCGGAGTTATTGATGACCATTTTCAACCTTGTGCTG
TAACTTCAACATATGTAATCGACTGGTTAATGGGCTATCATCCTTGCAGA
GTTGCAGGCTTCTCTTGTTGATAAATTCTCTGATCGTTTACTTTTCAAAA
CAATGTGAATAATCAACGATGCAATTGGAACACATGCCATTTAGCTTTGC
TCAGGATGCAAGCCCATGGAGGTGGTTTTTCTACACCTAGGTGCTGCATG
CCGTCGGATGGATCTCGCGATTGGTGCTGTATGTAAAGTGTTTTGGACAT
ATGTATTTTGTATATTGCGGTGGACCGTATGTACTAGACATTATGCGTGG
GTAAAAGAAAGACTACTTTACAGCCCGCGGTCCCAGGCTCCCAGCCTCCC
CGCTTTTTTGCAGACCACACATCTCGCCGTTGTGTTCGACAACACGCCGT
CCGTGGCTTCCCCCTTTCTCCCCCGAGCGCCGCTACCCCCCCTCCCCCGT
CTCCGCCTCGCCGACGCGGCGGCGATGGCGTCCATGCCGCAGTCTAACCT
GGAGCCGGATGTACAACACCATGCCATCGGCGATGGACGCGCGGCGGCGG
ATGGTGTTAGGGTGTCCAGCGACTTGCCCGCTCAAGAAGAACCGGGGACA
ATGTCCTATACGGGGATCGTGACGTTCCTGGACGACGACGATGGCCTTCA
GCCTCGCCGTCGCCGCGGCCTCCGACGCACTCGCCGCCCCGAGCTCCCTC
ATCGACTCTCTGATCCTCTGCTCCGCCGCGGCGATCTCGACGTCGATGTT
CTCCGCGTCGGACATGGCGCGCCGGTTCCCCGTCTCCGTCAGCGTCTTCT
CCTTCTCCGCCGCCTCGGCGTCGTCCTCCAGCTGCCGAAGGATCGCCGCC
AGCTTGGAGATGGTCTCGTCGGCCCTCTCGTCGGCCGCCGTGACGGCTTC
CAGGCGAGACCTCGCCTTGAGCAGCTTGGCGTTCAGCTGCTTCACCTGCG
CGCTCGCCGCCTTCTCCTGCTCCGTGAGGCGGCGGATCTCGTCGGTGACC
CGCGCCGTCTCCCTGCGCGTGCGCTCGATGGACGTCGTGAACCGGAGGCC
CTCTGCCTTGATGGACTCCAGCTCGATCCTCGCCGAGCTCAGCTCCGCCT
CCGCCGCGTTGGCTGCCATGTTGCTGGAATGAGTGGTGGTTGATTGTTTA
GTGTTTACTGTGCTGTTGTAGGATTGGAGCATGAGCAGTGACGATGGAGA
GGGATGGAAGATAAGGAATGTATCGAACAGATATGTGGTCGAGAAAAAAA
GTGAGTAGTCGTACTCCGTAGTCCGTACAAAAAGCTGGTCCCCAACTCCT
CTTCCTCTAAGCATCTTACGGTGGGGTCAGGTGTATTTTGGATGCGCGCG
CGCAAAAAAAAAAAAATACGACGCTACCTGTACATACACCATATGATATG
TAAAGGTGTGCACGAATCTTATAGCTATCGTGTGGATGCTATCCTAGGTG
CCGTAGCACCTAGGTGCTAAAAGGACTTTCCGGCAAGCCCATGCGTAGAA
GTTCTTTGTAGCACTGTAGATAGACTAGAAATTATTTTGAAAATTTTAAC
AGCATTGATATAGAATGGAAAGAAAAAAAAAAGAATGGAAAGAGAGAGAA
ATGTAAGCTTTACACCGAAGACATATCATTATTTGCAATGATGAGCCACT
ACTCTAGAAAAACGATTTTTCATGGCATTGGCCTATTATTTTCGCTGGCG
AAAAAAATGTGAAAACCGCCAGCAAACTCGTAACGGGGGGGGGGGGGGGG
GGGGGGGTGGGGGTGAGGGGCACCGACCGCTAGTGAAAATGAATTTTCAC
CGGCGGCCCATCTAATGCGGCTGCGACGGTCAGTTAGGTGTGCCACCAGT
AAAAATAGATAATTTTCGCTGGCGGTCGAATTTTTCCTGGCGGCCAATAA
ACAGAACCGCCAGAGAAAACCCAACCACAAATATCCTGTCACATTAAAAC
ACTCGCTTACCTCATCCTCTTCCTCTTCTTCACATTGAAACACCACACCT
CTTCTTATCCACTCTTCTTCTCTCCTCCTCCCTCCTGGCCTCCCCACCAG
TGACGGCGACGGCGGCTTTAGCGGCGACGGCCGCGGTGTGCTCGGGTGCG
GCGAAAGGGAAGGCGGAGGAGAGGGCTGGCGCGGGCGGCGGCGAGCTCGG
GCACGGGCAACAGGGAGGGCGGCGGCGCTCGGGCGCGGGCGGGGAGGCTG
GATCCGCCGCCACCGGGCCACGGGGAGGCCGTATCCGCCGCCACAGGCGA
CAAGCCCAACGACGCTGGTGGAGCTACTTCTCGGCCAGGTCTACCGCCTC
ATCACCTCCTGTAACATCCCGGCCTAGGGCTTAATAGGATTAATAGAATA
CTCATATCAACAAGTTGCAACTTCTTTTCTGGAAGCCAATCTCCAAAGAA
CTCCAGGGTTAAGCGTGCTTGGCCTGGAGCAATTTGGGATAGGTGACCGA
CTGGGAAATTCTTCCCGGGTGCACACGAGTGAGGACAAAGTGTGTAGAAA
AGACATGTGTTGGTCTGTGAAGGCAGTCTATGACCTATGAAAGCTATCAG
ATGTAAGCGGGCCCGGCCTGGGAGAGGCGGGACGTTACACCTCCCAAGGT
CAGCACCCATCCGTTTTTGCACTTCGATTCGCCATTTTTGTTGACGCGAC
AATCTGAAATCCACGTGTTGTGGTGGTGGTGGATGCGCAGAGGTGACGAA
GGCGCTGCGGGCGAGGAAGATCGAGAAGATGCGGCGGTGCGAGGCCATCA
GGCAGCATCACGAGCAGCTCCGGCGAGGCGACCCGCTCACCGATGTAGCC
AAGGAGGAGATGCAGCGGCGGTGGCGAGGGGACTTCAAATTTTTGTTAAT
GTATTAATTTTGTGATACTTGAATGCTTGGGTGAATGGAAATTTTTTACT
GTAAATTATTGATGTAAATTTATGTGGAATTTTGAATGAATGCTTGGGTA
AATTTTTGTGAAATTTTTGAATGGTGGAGCGTTGACGGACGCGGACGAAG
CGGTCGCTCCGTCCGTCGTTTTTTTTTTAAACTTGGCCAATATTAATATT
GGTGGCTGGCACAGTGTAACCCCCCAGTGATAATTTATTTTTGCTGGCTG
TCTTAAGACGACCGCCAGCGAAAATGGATTATCGCTAGCGGTCGATAACC
GCTAGCGAAGATATTGATCTTCACTGGCCTTTGCTTTGTGGCGGCTGCAA
TTTCCGCCAGCGAAAACCCAAAATGACCGCCACGAAAGATGGTTTTCGTA
ATAGTGAGCAGGGTGCTTTATATATACGTGCACAGAATATTTAGGGACAA
AATACACATATACTTTATCCAAGCTGTAACATTTTGCGAACGTGTAAAAG
ACTTGCACGCTAATATATTTGGTGATAAAAGTTTGTGCATATGTGACCTA
TTGTACGGTCATGAAAGGTTTACATGGGGAGAAAGGAGAGCAAACGGCTA
GCTAAGCTAGGCAGAAACAGGCTCCGAACAAACAAAAAAATGCAGCAGAA
AAAAAACGGCCAAGAAGAACTCTAAGCAGACTCGGTTTCGCTTCCACCCA
GAACCTCCCCTTCCTGCACGATTCGATTAACCGATGTATCCACATAGGAG
AGGACCCCATCAAAGACACGAGCATCCCTGAATTTTTTTTTAATATTTAC
AGAAATATTACACTGGCAAAAATATTTACAGAAATAGACCCTGCAGCCCT
CTCCGAGAGCGGCAGGGTGACGTGTGTGACCAGGCGCTGGATGCCGCTGA
GCAGGTATGCGAATTTTGCATGCGGTGAAAATTGCATTTCACCCCCTTGC
CGTCCTTGTAGAGGGCAGCAAGGGATTCAGCGCAAATTGCGCACACGGTG
CCGTCTGTCATGTCACCTTGCCACCCTTCACTTGGCAAGTTTATTTCGTT
TTCGCCGGTATAATATTTTTGTAAATATTTTAAAAAAAATAAAAATAAAA
AAGGTTCGATTCATTTCCATGGGCTCATGGGCTGGAACTGGTGCTTATGG
GCTCATGGACACTCAAGCTGGAACTGGTGCTCATGGGCTCATGGCAGCCA
CATGAGCCTAAGCAAGAAGATTTCCAGACCTGGACCATTATCCAACTATA
TATCAAGCTCACTGGAAGTGAATATAGATGTGATTTACGGATAGTGCAGC
AGGATATTACATGTCGTAGTAAAAGAGAGTTGGGTGTGTGTGCATACATA
TCGAACCAACAATAGATAGCTTAGCACATTAAACTCGAAGGGGACACAAA
ATTTTGAGGGAAAACAGCAGTAGTACAACATAGGCACGGGTACCGCGGCC
GGACACACAACTTATTATGATGATACTGGAGCGCAACTCCCTTAACTAAG
ATGATACTCCTATGTAGCTATGCATGATCTTGTTCAACTCGCGCCGACTT
CACGACGCCGTCGTCGGGGATTCGGAGGTAATCGAGGTGGTAGAGGCCGT
CGTCGTGGTGCATACGGCCCTTGGCGACGAGGCTACCGTCGCTGTGATCC
TTGACATAGCAGCATCCACCGCAGAACATCACGAGGTAGCCGCTCTGAGC
GAGCTGCTGTACCGAGATGATGGTGTACGATCCGGATCGGAGGCCAGGGA
CATAGCTGACGTTGGGGATGCGGAAGTTGGCGCAGGCTATGGTGCCCACG
CCGGCGACCGGGAGCTTCGCGCCGTTGCGCGCGCGGTACACCAGCAGCGA
GTCTTCGTGGAGAGAGGCTGATGCGGCGAGCAGAAAAAGTCCCGTGCCCG
TGGCGTGCACGGGAGCTCCCGAATCCAGTATAAAACTTGTACCGCGACGG
CGGCGGCAGTGGCTAGTGAGGATGCACCCAATCCCGATCGTTTCTTGATG
CTCCTGATTCTCTTCGTCATCGTCATCATCATTCTCTTTCTCATCCATGG
ATTTCCTCCGGTCGGGGTGGTGCTCGTAGTAATCCCTATCACAACGAATA
CATATATTATACTGTACCAGCAATCGATGGAAACAAAGACAAAGAAATTA
AGGAAGATATGGTATGTGCACAAAATAGGAGAGAAACAGAGGAAAGGGGA
TCGACGCTCCTTAATTACCTCAGTATCTGACTAGACGGCAGCGAATCATC
AGCAGCAGCATCCTTGGAACCTTGGCGCTCTTTCTCCGGCGGTGGTGGAA
TCAGCAGCCCAGCGTCGAGCATGGCCATGACGAGCCCACTGCTAGCAATG
GAGACAGATTTGGGCATAGGATGAGGGGATTGAGCTTTCAGTCTGCTAGC
TGCCTACCTAACACAGGAAGGAGGAATGCAATTCGTCACATTTCTTCCTT
TGTTTATTCACTTGTTTATTCAGTTTGCCATGACTTTATCGCCATGATCT
CGCTGCCCGAATGTGACTTAAGTACGTTCTGCTACTGCTGTCTGCTCCTG
GCCAGTTGACACTAGACTGGATGAGCAAAGCAAAAGGAGGAGTTATCCAC
TACACACTTCGCACCCTGCACTCCCTTCTCCACGCGCAAGAGTGATCTGT
GCGATTTCCCCCAAATGCTCGAATCCGTCGCAGCGCAAGAGCTTCCTCCG
GCTCCGGGAGATCGAGCTGCCTTAGATCCGCACTCGATGCAGGAGGACAA
GATGGGCATCCACAACGCCACTTGGACAAGATGTTTCTTTCCCTGGGCCA
ATCCGGGATCCAATTTCTGGTACCAATTCTTCCATCTCTTCTTCTGTTTC
TCTTCTTTGTGCATGTCCTCCGATGATCCCGATGTCCTTCTTTGGTTCGT
GTTTTTTACCTCGCCAACTGCACGACACAAGATCGGTCAATCCTCGCTTG
CTCTGTCCCATAATAAGAGAATGCAGATCAGCTTCAGTACACGGGAAATT
TAACTATTTGTCACTTTTAGGTTAGGCAATTATCTAAATGCTCCTTTTAG
GTTTGCACATATTTTTTTTTGCCCCTCTTAAGAGATGCCATCTTAACTAT
TTGCCACTTTTACCCACGTGGCATGCCAACATGGCAACGGAGGGGAGAGA
AACCGGTGTGGGGCCCGCTAGTCAGCCTCTCCTTCTTTCTCCAGTCCGGC
ATGGCGCCGCACCACGGCCACCGCCGCCACGACGCCTCCTCCGGCGCCAC
CATTCCACCGGTGACGCCGCCACGCGGGGCTCGCCCGCTGCCGCTCCGCC
TCCTCTGCTCGCGCCGCCGTGAGGGGCCCGCCCGCCGCCGCTTTACCTCC
TCCGCTCGCGTCCTCCGCCGACGCTGCCGCTCCGCCTTCACCGCCTCCGC
AAGGGGCCCGTCTGTCACCGCTACGCCTCCTCCTCCGCCGACGCCGCCGC
TCCGCCTTCACCGCCTCCGTGAGAACCCGCTCGTCGCTGCTACGCCGCCT
CCTCCGCTGGCGCCGCCGCGTCCACCGCAGCGAGGAGCCCCGTCTGCTGC
TGCTCCGTTATGATGGCGCAACGCCGGATCGGAGGGAGAGAAGAAGGAGA
GAGGAGAGGCTGACTAGTGGGTCCCACACCGGTTTCTCCCCTCCGTTGCC
ATGTTGGCATACCACGCGGGCAAAAGTGGCAAATAGTTAAGATGACATCT
CTTAAGAGGGGCAAACAATTATGTGCAAATCTTAATGGGACATTTGGACA
ATTGCCCAACCTAAAAGTGGTAAATAGTTAAATTTCCCTCAGTACAGGGG
AGAGAAAGAGAGCCCTTGCAATAGAACTATTATTATGCTGCTACAGTAAG
GCAAACCCCTTGTAGCAACTGTTCCTAATTTGCTGTGGAGTTCATTTTGT
GCTGTAGCATGATATTCTAGCGAATAGTCTAAGGCGTATTCTTCTTTCTT
TCTTTTTTTCAACGGATGACAGATTATTACGGGTGCTGTACGATTTTTTT
TAGGAAAAAAAATCTCCATCAGTATTTCTTAGAAAACGTTTTTAAATCAA
CTTATCAACTTGATATAATATTTATTCTATTTGTTTGTGCCTCAAATAAT
TGTTCTAAACTCAGTTTCATGCATAAATACCTTGAACCGTTAAATTGACC
TCTCCTAATACACCGGACTGTTCATTCTTTGCCTCAGCATCTCCAATGTA
GTGGAGACCATTCCAGAATAAGATCAATCAAACTTAGATCGAGTAGCAAA
GCTTTCAACTTTACTTGTTTGTCCTGTAAGAGTTGGCTAAGTTTTGATGG
ATGATTGCACTATAATACTATATATGCACGCACCGTATTTTCACTCACCA
TCTGCACTACTCAATCCACACCTGCTCTGTCGCACTCTGTCCCAGAATAA
AAGCCAAATTAACCCAATGCATCCAAAACAATCAAATCACCCTTACATCG
AGTGACAAAGTTTTCACCTTTACTCCTTGTTTGTCTGGGTTTGCCTATGT
TTTGATGGGTTAACCTATCCCTTCTATCCAAGTTTCTATTACTGCTTCCA
GTTCCCTGTGCTTTCTTGTACTAACAGTGTTGGGAATTGGTGTTTCTTCC
TAATGACAGGTCTTCGGTCCACCTCAGTCAGGGGGGATATGATCATGTGC
ATTCCAACCAAGTGCAACCATTACTGCCAGTTCACCCTGTGGTCTATGGT
CTCCCAGCAACTCAGAAAATTTACTCCGTCGACCATCCTTTCCAGGTGCA
CCACTCGTTCATGTCCTACATGATTGTACAATTTTTTAGTAATGGAATAG
CATCCGGCCTTTACTTTTAAGAAGCTGGGAACCTATGAAATGCAATTTTA
AGAAAACGAAAATCGTCGTCCACTTTACCTCTCTTTATCATTACCAGGCT
ATAGGTTCAGCATAAATGTGGGTTGTATGCTCACTTGATGTCATACCTTT
ATTTTCACTATCGCATTGGCCAAATGAGAAATAATGATAATACGATAGGG
GAAAATAAAGGTACAACATCAAGTGAGCAAATAATCCACATTAATGTTGA
AGCTATAGCCATTGTTAGCACAAGATTTATCCGTTGCTAATATTTTGGTA
CAAGGTTGTTTGGATTGTTGACAAATTATTTGATAAGACACTCGACTTTA
ATTTAATTTGAATTGCTATCAAAGGGATGCCAAAATAATTTGGCATGTCA
ATTTTTTTCCAAGCCAAATGAATGACAATTTTTTTGGCTTGCTAATTAAT
TACTTGGCATGGTTGAATTGGCTTGCTGTAATCCAAACATACCCTAAACC
ATTTGTGCGCTATAACTGAGAACAATGTTGAAGTGTCCCCTTTTACTCTT
CTGGTAATTTAGACCTTCATGTGAACTGAGTAATAGTAAACTCATAGTTA
CTTGTATCAGCACCAATTACTACCGGTTGAAATTATATTAACCACACACA
CACACACACACCCACCGCAGCACATGTACATATACAATCTGTCCATGATG
ACAAATAGTTTGAAGAAGAGGAATTTATGGTTCTTAAAAAGATATTGATA
GATACCATATTTTCTATTGTAAAACTTCGGAACTTCTTACATCCCAGTAA
TACTCAAGGATCATAAATCATTCTTTGAAGGATTTGGGGGATAATTTATT
TGTTAGTCATAGCATGCATTATTAGTCTTTGAAAAGAAGGCGCACATTCC
ATTCTTGTGTGTTACTACTTTAAGAATTTGGTGTTTTTTTCTGAAAAAGG
CAGGACTTTGCTAATTTGTTCTACCTTTTCTTTTCTTTGGATGGTTGATT
CAGAAGCCCATGATGGAGCATAGGAAGGACATGGGTGCTAATAGTACTGC
GACAGATGCTCTCATCGATGAAATACACGGTAAGAGTGATATACTGAAGG
ACACCAAGGACATGGAGCCCATCAACATCAAGGGCATATTATCATCTGCT
TACACTGGTATTAGGGAGCACATCAAGGGCAACGGTGGTATAATGGGACA
CATCAAGGACAACCCTTCTCTAATGGAATACAACTACACGTACATCAATG
GCATCATTGGCATGTCTGATAAAACTGCTGTGATGGGAAGGTAAATCATT
TACCAATGTATAGTTAGCCTTATGTTCTCTAGTTACTGATTCTGGAATAC
ACCACTTGACAATTCACAGGGTGACGATAAATCCTCCGTATTCATTGGGT
GATATTAGTTCTTTATCGCTGGTGAATTCGGATGGTCGAATTTTGCTCGA
TACTGGTGCCGGCGTCCACGTGGTTGGTGACTACAGGATGCTGAAGAACA
TCAGGCTTTTCTATGGTGCCTCCCGATGTGTCACTCTCGCTGACAGGTCC
CCTCTGCCGGTTGTTGGCGTCGGCACCTTGGAATTGCCCGGTTTCAGCAT
CCCTGACGTTTACCTGGTGGCGGGGCTGCGGACCAACTTGATCTCTGTCA
GCCAGCTCGACAGACGCCATGGTCTCTGCTGCATCTTCTTCAACGAGCAG
TGCAGAGTCATCAACTTTCATCACCGCGATATTGGTGGCGCTATACTGGA
GGATGGCTTGTATGTCCTCAAATTCCTCGAGGTTCTGTAACCGGGGATGT
ATCTTCTTTTAGATAATGGACAGAAATCTGACCCCTATATTCACAATCTA
TTTATTAATTTATTAAAGTAATAAAAAAAGAAGCTCACACGTTCGCTATT
ACAGTTTAAAAATTCTTATATTAATTGGAAAAAAAGAAAAAAAAAAGAAG
AGTCCATCCTCACATTTGCTCTCACATTCTATAAATTCTCACATTAATCT
TAACTACTTAAAAAATCTACAATTTTCTAATCGTCACACGCGATTTCGTC
CATCACCTTTTGCTTCGCGCGTACTTAGAAAACTTTAGTCCGTCGTTCGC
TTCACACGTTCTCAAATCGTATCTGATCCTATTTGCATGGCATCCTATCA
CTTATATCGCTTCGTAGTCCATGGCGTGTGCTTTTCTATTTTTGTTCTGT
TTCTGCTAGTTGAACCTTCGTCCGTCGCGTAGTCAAGAGTTCTAGATCAG
TTCGCACCAACGTATATGTTAATCTTTGTTACACATGACTGGTGGTGGGT
GCGTGCGTACGGTACTGCCGTCCTCCTTTTGGAATCGACAGCGCCGCCGC
CCGATCCTTCATCCCGCCGGCCGAGGCTCGGCGTGCTGTGGCCGCCCCTG
ATAATGAGCCAATTTTTCTTGGGCATGCAAGTATCCAACTCGCATGGCCG
GCCGGGCGTCGTGGCCTCCACCTTTCTCATCGGATGCAAGTATCCAATTC
GCGGGACGCGCTGCTCACGCTCGCCTGCCAGTGCACGCTACCCGAGTGCA
ATCTCATGATCTCATCTACCACGACAGTGTTGTTGTGGATGCACTTCGGT
GGCGTCGCTGGCAGCGGCTGCAGCGGCATCATCTTAGTCTTCGACACCCT
GATCTACGCTGCGTTGCTATATGTCTTCTCCAATCTCCATTGGTTTGGAA
AGCGAGGCATCTGCGACGACGGCGGTGCCACCGATACTGGCGTGCACCAC
GATGACCACAAGAACCAATAACTGGCGCGATATGAACCAACCCCACGATC
TTGTAGCATATGTTTCTTCAATTCCTTTCCCTTCACTGTTTCTACACTGG
TGTGACCTCCAAGGAGGAGATTAACATAACACAAAAGAGAATCTACAAAA
GATATTGGTGTAACAGCAATTCTCAATTATCCAATCTCTGCTCATTTTAG
TTTGTTCTGTTCATTATATCTGAAAGAAGAATTTGTGCAAAATCATGTTT
TTTCTATGTCATCATTTCATGGTCGGAGATGATTTTTCAACATATCCAAA
GTTTCTGCTTGTCAAAAAACCGCTCTTTATGGACAACCGTTAGGAACAAT
ATTTCAGTTTGGTACGTCCGAATCATAGGAAATGTACGTGTGTGCTTTAC
TAATCCAGGTTATTATAAGCCTCAATTTAAGAAATGGGCTTAGGACCTGT
AACTTCTTTAGTCCTAGATCCCATTGCAACGCACGAGTGTCTTGCTAGTT
GAAGCAAAAAAAAAGTCCACATAAAAATATAATTTAAAAATAGTAAAAAT
TCAGAATCAAAAATAAGAAATATTAGAAGAGGATAACAAAGTCCATACAA
AGTAAACAATTTAGAACTAACTGAAATTCGAAATAACAAAACTGAAAGTA
TAACTCAGAGTCCATAGAGAAATATAATTTAGAAATAACTAGAATTCGAA
ATTAAAGAAAAAAAAGGAATGTTGGAAGATTAGTCTACAGTCCATATAGA
ATATAATATAAAAAAATAAAATTCGAAATTTAAAAATAAGAAATATTAAA
ATATGAGTTTAGAGTTCATATAGAAATACAATTAGAAATAACTGAAATTC
AGAATTAAAAAAGAATATTGAAAGGAGAATCTTGATTCCATATAGGAATT
TAGAACTAACTAAAAATAGGAACTAAAAGATAAGAAAAATTAAAAATAGA
GTTTAGAGTTCATATAGAAATACAATTTAGAAATAACTAAAAATTCAAAA
TTTTAAAAATAAACAAGATTAGGAGAAGAGTATAAAGTCTGTATAGGAAT
ACAATTTACAAATAACTTAAATTAAAAATTAAAAAATAAAGAATATTGAA
AAAGTAGTCTAGAGTCCATATACGAATATAATTTATACATAACTGAAGTT
CGGAACTACAAAATAAGAAATATTGAAAGATGATTTTTGAGTCTATATAG
AAATACAATTAAAAATAATGAAAATTTGGAATTAAAAAAATAGGAATATT
GGAAGACTGGAGCCTGTTAACGACCAAATTTGGTAAGGTACAAACCGGGT
TCGGCATTGGGATCGAAGTGGAATCGACAAAGAGTTAGATTCGAAGAACA
GAGTATGTATCGGCTGCGAAGTCATCGGCTGACGTATACATCGGCTGAGA
TGGATCGGACATAGGATGGTGTTTAGGGTGGAAAATAACGTCTAACATCT
CTTTATTTAGAGAAATATGTATATGCGGACGTGCCAGTGTAACTAAGTAC
ACAATAAACAAAACATAGGAAACTTGCACTTTATTAATCTCGAGGATTAT
AAATACAAATTCCCATATAATGATACGCGCTTCATAGCCTGTCGTTGGAC
AGATCTGACTTGAGCAATGTGGTCTCCTGGTCCCCGTGACCTCGAGAAGC
TCCTGATTAATTACCTCTGCAGGTCTAGGCCTGCAAGAGAACCTCCGATT
AAGCTGCTAGTGGTCGTCTCATCGTCTTCGCTTTGCATTCTCCATGCATG
GTTGTGATAGTGATGTAGATGTGAGCGCCGGCAACGATCCACGGCCTCAT
CGGTCCGTGTGCCGGTGTTGGTGACGTAGCCTTAACGTCGGCTTCGCCTG
CCCTCGCCGTTTAGCCTCGTCGGTCTTGAACGACGTGTCGGTGTAGATTG
CTTGAAGAAGACATGCATGGAATCGCGTAGTTTGGACGGCTCGATGTCAT
AGCAATTGCATCGGGATCATATTAGGAAAGAAAGGAGTAGGAGATAGTGG
GTGCAGACAACCGAACTATACTTGCACTTGAGAAATTATAGTGTATAACG
ATACACATCCTCATGGCCAAATGAGTATAGCTTAGCAATAAGCCATTTAT
TGGTTTGCTTGTTACTGTGCACACAGTGACATGCATGCACACGTGCAACA
CTAGTGTGTGATGATTTTTGTGATAGTTGCTGCAGATGGCGTGCTTTTCT
GCAGGCTTGGCCATCGGCTTTACGGCAGCCCCCGGCAATGTAAATGACGC
GATGCCGGCAGCGACGGCAATGGAGAACACGTGGGGGAAGGAGGCAGCGC
CGTCGAGCGCGATCAGGTGAACATCGGCAGCTCCTCAGAGACCGCGACGA
GCGTGAAGGCGTCGCCGGCCGACGGAGTCTCAATGATGAGACATGCTCGG
AGTCTGGCGATGGTGCGGCGATGACGGCACGACGGTGTCTTCCGGCGAGA
TGGCCTTCGGCAGGCGGCGCCACCGGTGGCTTGCCGAGGTTAGCAAGAGT
TAGGGCGTCGCTGACAAAGTGGATGCCATGGCCTCCCGGTTGACAGCGGC
TCCGCTCCATCGAGACGGCATGGGCGGAGACCGACGTAACGACGATGGCT
TGCCGGCGATCTCCGGCGGGATCGCATAGACAGCAATCTCCATCGCCTGG
CGGTGTAGACGAGAGCGGCGGCTTGGCAACGGCCCCGGTAGGACTCAGGT
CAGGATGGTTTGGCGACATGCACGACCGCCCCGAAGACAAGCCTCCTTCT
TCTTGTACTGATGCCGATCGGCGGGCAAGAACGGCACGGCTTGAAGACGC
CTCGGCATCACGGCGACGGTGACGACGGCAGCTTGACGACGTTTCCGGCG
GTTTTGATGATTCTCAACACTCTCCGGCAAGACGACGAGGTAGGTGATGG
CGCGGCCGGACTCGACGACAGCGCGCGTGAGGAGGATAACGACGCGCGCC
GATGAAGGCGCTGTGAGGTAGAGGTCTCGCCACCGGCCAGGCAAGGATGT
CCCGCGCTCCAACGACGCCGCGGCGTGAGGAAGATGGCAACACTGCCGAA
GATGGTCGGCGAGACGATTGGCACAGCGACTCCGGCGAAGGCAGCGCCAT
GGCTCCGCGGGCGATGTGACAATCTTCATCACACGATGGTGTGTTTGGTT
GATGTAGACTTAGAAGGCTTAGCAACATTTCTGATGACTCCGACGAGACC
TCCTCAGTCGGGCATGACTTGGCGACGTTTACGACGTTGCGGCAGCAAAC
TCCGGCGAAGTAGCGTGACGAGGTCCTTCGTCCGGACATGACGACGAACG
GAGGCTTGCTCCCCGGCCCGACGAACGACACTTCCATGACTCGGCAGTCT
CGACGACGGCATGCGGACGCCAACCAGCGGCGCTCCGGCTTCTCATCGCC
AACGCCATCTCATGCATGCATGAACTGCAAAAGGAGAATCAACAAGAAAC
TTATAGGATCATTACCCATGGTACAGAGGCTGGCGATGCGCGTGATCTGA
TGCCGCCTCCTGTCGCCGGCGGGTTCTCCTTCCGGCCGCCGAGCCGGTCT
CGCCCAGCTGCTCCGGCCGATGAGGTTGCGTCGGCGCCGCGGTGAAGAAT
GCTGCTCTTGATGCGAGGAATGCTCGATGGCTACGTCGGTTGGTGTGTGA
TGAATGTGTGTGAAGAGAAGAGCGGAGTGGCTGTGTGTGAGGAGAAGAGC
GAGACGGCTGTGTGTGTCTGTGTCAGAGGAGTGAGTGACTGTCTCCTTTT
ATAGGCGCAGGGAACCCTAACCCCACACTGTGAATCCCTCGGCGCCGCCG
CGGACGTGCGTTAGATCGATCCGATACCTCCGGGTTCAGTTGCTGCGGAT
TACTCTTGTTTGAATCATCGAGATGACCGGATAAGACTGAGTTATTTGAC
GTTATCTCCGCGTCAGTTGCTTGCCGTTGGCGAGAAATCCTGCCCGCGTA
CGCGTATACGCGTGGTTATCCAGCCGCATATGCTCGATGAACATGCGGCA
TAGCTCCGCCGGCCCATATGCAGCCCATGTATTAGTGCCCGCCGTTGTTT
AAGTCCAGGGAAGATTATCTGGTATACGTACATGTATACGTATACTGTAG
GCATACGGCCACGAGCGCTCACGTAGAAGCTGCTCACATGTCGCTCGGAT
CTTTGCTTGCTGATTCATGCACAAATATATATTGAGCACACATATTTATA
GCAGAATGTATATGAGCCATATATATGGTTGGCTAGATATGCATATATAC
ACCGATACATGCATGCACGACTTGCATGGCCCATGCACCTCATGCGAAAC
AGCAAGTTGGCTTCTTAGCTAAATAATAATCTTGCTTGTTTAGTATAGAA
TGAATATCATCAAACAGATGGTTAATACAGCCGATAGAGTTGGTACAGCC
GATTCCGATGGGGATGGCTCCGAAGATGTTTCTAGAATCGACTAATGTGC
TTTACAAGGATTGCCTCGATGGAGATGAGGCTCTCAAATAGGCAATTGTA
TCTATTAATTAGGATGTTTTATGTAATTTTCTTAGAGATATGTTTGGGCA
AAAGTCTGCTGTAAAGACTTATGTATCTTAGAGTTTGTTAGAGATAGATA
ACTTGTCCGGCAAGGATTTATCATGTATCTCGGGTATAAATATAACCCGA
GCCCTATGTAATTAACAACAACAGTTCAACAACACTCTCGGCGCATCGCC
ACCCTTTTTACTTTCGTTCGCTTTTGACGAGTTCTTGCTTTGGGTTTGAG
CTGCATCGTTTTCGATCTTCAAACTAGAGGTAAACTTGTTACGGCGGTTT
GCGTTATCGGGATTAGTGCTTCCATCTTTATGATACTCTATCTTGTTTAT
GTAATTTGCCGAGTTATCATATACACGTCATAATCTTTATCAATCGTGTT
GATTTACTTGCGATCGGCTAGCTTTATTGTTAGAGAATAGTCGATTAGGG
TTAAATCTCGTTATTGATCTAGATTATATCGTGTATCTACCATCTTTCTG
AGGTTTTCATCATCTTGCTTAGATCTTATACTTATCTCCATGCTTAATGC
TGCATCGGTTGAGTTCGATTTATTAAGTAACATTTATAATTATAATATCT
GGCTCGTTTTATGATTACCAAGTAGATAGTATCAGGGTTTCAGCCGATCT
TACCTGGTTTAGTTACTTTTCACTTTGTGTGCTTAATTGTCATGCTAAAT
CTGCTCTTCATATTTAGATCTCATCACATTAAAGTATGTTATGCTTTCTA
TTTGACACATTTTACCTGTTTTGATATCTTAATATGGAGCAGTATCGGAG
TATTAGCCGATACGTGCTAGATCTATCTGATCGGCTATGCTATAAATATC
TATATAATCATTGCTTTAATGTATCTTTCGACTTAAGTGATTTATACTGT
CTCGGCATGGTGACCGATGCAATGTCCAAATAACTCATCGGCTGAAACCC
CGATGAAACCCTTATTGGCAGTCAATAGGCAGACTAGAGATTATGGTTTT
AAGCATGACTTAGTAGATCAAACTTAACTGATGCAGTACTAAGTATGAAA
AAAAACACAATATCTAGAAGATCAAGCCCTTGACTGATTTTCAGGGTGGT
GGATGTCTAAGCTAATCTAATCTAGCAAGGCGATTTTTTCGATACCGACA
GAAACCTTCAAGCGAGAAACAACCGATAGAGCCAAATTGAGATGCTAAGA
CTAGATTAACAGAGACATATGATAAATAGGTAGGCAAATATATCATCCAA
ACCAGAGCAATGTAAATAGCCCTTTGTTTGCTTGTTTAGTACTGCTCTAT
TAATACATACCCGCTTTCGTCTTCTTTTAACAAAATATATATAGTATCAC
CCCCAACCTCCAACAGGATGGATACGGCGGTTTTTTTCCTCGTTTTCTCT
TTCCATGTACAATTCTTTTCTGCAGTCTTTTCTAGTTTTGCGATTTCTCA
TTGGAGTAGTTCGGAAGATTATGTATTTCCTTTTTATTTTTATCAGTAAA
ACTTGGTTCTCCTTTTCTGTTGGGAGGACTTGTTTGCTGCTTTGCCCAGT
TTGCTTCTAGAAGGCTTTGATTTCTTCTCGTTTCTTTTTTCTCTCGTATC
TGTCGGGAGAACTTACCACTTCGTTCCATGTGTCAAAATATTTACCACGA
CAACTGAACCTTATTAATCTGACTGTTAGTGTTCTCTTTATTCCTAAATA
TAAACACTTCTAGGAGAACACTATTCAGAGTGAAGTTGTTACTTACATTC
AATTTTTTCCCTATACATCTTACCCCAAACACCCTCCCACCTATAATCAT
CTCTTATGCAATTATTTTTTCTTCTTTCACTTCAGTCTTTGCTAACTAAT
CTAAAAATGCTTATATTTAAAACGGAGGTAGTAGCCTGTGCTCTATCGCA
ATTAGCACAATATCATGTGAAAACCAAACAAATATTAGGACAATTACAAA
TTTACCATTTGTTTGAATTGTTATTGCGAAACAACAACTAGAAAACTGCA
AAAATATACAAGGACTGTAGTTCGAGTGACATCCTTACAAAATTGAAAAA
ATCAGTGACAAATTTATAAATGCCCCAATAATATTATGTGCTGATCATGT
GACCAAGTGAGCACATAGCCTAGGGCAAGCATCCAAACCGATGCCATTAA
TTAGCACCAATGTGTTTATATTTAATTGATCAACTGGGAGGTGACACGGA
GCACGAAGTAGTAGACCACAAATGAACAATACTACACGACATGACAACAG
AGGCCATTAGAGCAGGTACAATAGCAGCCTATAAGCCAGCTATAAATATA
TTTTAAAGAGATAAAGGAAGAGATAGAAGAGCAGTGGGCTATAGATCTGT
AGCCAGCTGCAGCACGGGCTCCAAGACACAATGTGTGTATGACAGGTGAG
ACCATGTATTAATAGTATAGCAAACAACTATTGTATAAATTAGCTATTAC
ATTGGCTATAAATGATTTGGAGTTGGTAGTGGGCTATACTATTAAACTTG
CTCTTAGGCATTAGCGCGCACCAAGTAAAGCCCATCTCAAAGCTACTAGC
ACGTGCACGGCACAAAGTACAAAGCACAAAACACATGCACAACACAAAGC
ACAATATCATATACTACCTCCGAACCATAATACAACATAATCACACATCG
CACAACTATATAACAGCAGTGCTGAGAGGATGGGAGAGGAAGAACATAGC
AGCACAAGAGAGAGATCTAAGAGGTTGAGCGGAGAGGAGGGGAGAGGAAG
GGCGCCTTACATGGACAATGGGAACTGTGCTGCTGGCTTGGAGAAGAGGA
CCTGGAGGAGGGCCAATCCATCGGAGAAGAAGATTTGGAAGCAGCACCAT
TGGAGAGAGGGAGGCAGCCGCCACCGAGATGGTTTGCCCTCTTTACTTGT
TCTCTGTTCTGTCCTCGTAGTGCTATAGCCAAATGGACCGTACGGCATGG
CCGGACCCATCATGATAAGGCGCGGCTCGCAAACGGTGTGCTGGCCCATG
TGCCAGGTTATGAGCCCAAACATGGCCCAAGATATTGCAGGCCATGTCAT
GAATGGCACAGGTATGAGTAGGCTCACGGATCAAATGTAGCCTACCTGAT
TGGCCGTGACAATTTGGAAAAATGGGAATTTTGAAAAATAGGGGGGAGAT
AGAAAAAATATACTATCTCCATTTCAAAACATGAGGATTTCTAGTTATTT
GACAAATAATAAGGTTTAGTTCAGAAGATTCCTTTATAGTCACTTCAGTT
ATCATTTTTTTTTGAATTTTCAGTTGTTTACATTCTCTTTGTAGGTAGAT
TGACTTTGAAATTATTGAAGTGATGTGAATTAGAAGAATCAACGCAAAAA
TCCTCATATTGTGTTATAAAATTTGAATAGATGAAAGCCTTATATTTTAG
AATGAAGGAAGTATAATTAATGAAGGGTTATTCTGTGTTATACTATGAAT
CAATTTGTCTTCTCCTGTTTGTCAACAGATAATTGAGTCCATTTTTCCTG
TATCATCTAGTATACCCATATTTTATTTCTAGGAGGGTTTTGTTTCAAAG
GGGCAAAATGGACTTTAACCTTATCTATTGGAGATTGCTATAAATAAAGA
AAAACGAGTTTATTGAAGATATAGTGTACTAGAGTTTATTTCGTTGATGC
TTAATCAATACTACTAGCATAGAATGAATATTTTCAGTAAATCTACGAAA
GGTTTATAAAAGATTGTAACAACTCCAAACTTCCGGGGCCCTTTGCGTAA
TTTCCTTTAGCAGCTACTATTATGAAGTCACTGATAAAAACAATCAACAA
CCAAATACTCTCGTCTTTTGGACAGCGTATCGCGAGAGTACCTGAGTCAA
CGCGCTCTTTGGTTCTTTCCCAATTCGATCGTCGCAGCATGGCGACACGG
ATTCTTAGAATTTACGATCCCATCATCACGTCTTTAAGGTACGCAATTCG
ATCAAAGTAAAATTGTTCTTGTGCTCAATTTATCGGCGGCTTAATTCGAG
GCTTTGACTAGTCCAATCGTAGCAGATCTGCGTATGCATGGTTAATCTTG
CTTTTTCTTTATGGGGATGGGTGTGGTTGATCCGATCTTTTCTCCCTTTT
GTTCTTTGATTTGTTCACAACCTTCGTTAAGCTATTATTATGATCTCTGA
GCGAGAGAGAGAGAGAGAGAGAGAGAGAGAGAGAGAGAGAGAGAGAGAGA
GAGAGAGCCGATTGTGTCAGCAGATTTAGATCTAATTAAGATAAACTGCG
TTTTGCGGCCGATCGAGCTGATTGGTGTGCTTTTCATGGACAGGATTGCT
TCTTTGCTGAAGAACATCAAGGGCGGATTGCTAGACCTACAAGCCATCTT
GGCCAGTGTGTTTGTCCTTCAATGGATAAGCCCTTGGATGTTCTGGCTGC
TGCGAGCCACGAATGGAATCGTCGTTCTTGCTATTTTGCTTGCATGTCTT
GTCTTGGTCCGTGGGATTCGCCGTGGTATCAGGTTTGTATGGGCCTATGG
CCAGGTTTGACCAAGAATGAATGGATTGTGTGTTTGTTTGGTACCATATA
TAGTACCATATGGCACTTCTGCCAGCAAAATGATACTAGCTTGGTCAACA
ACATAGGGCCTATTTAGATATATTTGGAATGGCAAAACTTTTGGTGGTAA
AAGATTTGGCATTGCAAAAGTATTAGTTGGTGTTTAGATGTATCCAAAAG
TTTTACCTTTTGCACCTTATTACTAGCTCTCCCTCTCTCATACAACCATC
AGCACGGGGACCACCGCACTTTTTGGCTAATTTTACTACTCAGAACTAGC
AAATAGCAAATGGCAACTTGCTACCTCTTAGTACTAGTGTTTAGATCTAA
AATAGCAAAAAGTAGTACAAAACAGCAAATAATTTATCATTTTGGAGGAA
CTAAACAGAGCCATATTGATCCTATGTATCAGCAAACTTCACTGCTAGAA
ATCACAAATTCCCCCAGGGCTATCCGTACTAGGGAACAAGACAACAAGCC
ATAGGATCAATATGGAACTGTACCTAGGGACAGTCCAGTGGGGAAGGAAT
TGAAGAGTTCCCCTGGGGTCCTTTGTCAAGCATAAGGGAACAGATTATTT
CCCCTGGGTTGCAACTTGCAAGGGCTAGATGAAGTCTACCTTACTACATC
TACACCGCACCAAAAATATCTTACTATATCCGACATAATGAATAACTAAG
AAAGACGGAAAAAACTGTTTTCCCTATTGTTTGGAACAAGTACCGACTTA
AGAGTGTAAGTGGCTAACCCGTTAACCTACTTATAAATCAAATAAGTAGG
TAACTCGGGTTCATAGGTTTATCACTTACGCCTTTATACCCACTCATAAT
AGGGCTACAAAGCGATATATATTATGTTTTATATATATGCATTTTTTTTC
TTTCCTCCTTGGTACTCATGTATCCTCAAATCAATATTGGACATGTCCAA
TTTCTTTATAATATGAGGTTTTGTGCGTAACATATGATTCAATGTTTTAA
CTCTTTGTGTGTGCAGAAAAGCTAGGTATGTGCATGCAAGACATGTTGAG
AATCAACGTTTGACCAATATTAATGAGCAGGACATGCGACCTTGGAAGGC
TTTACCTGACAACCAGGACCAGGCACATTTACTCCCTCCAACCTTTTCTT
TTGACAATGGATATCCATCCAGCCTCTGCTTCCAAGATGTAAATGGCCAA
TCAGTCCCTCGAACCTATGTCAGGTATTTTTTTCAGTTGTTTTCACCAAA
GATTTTTTCCTTCAAAACTATATTAAGGTATATTTTTTCTATTTAATATA
TATTAGTTATCAACCTGTAAATAAGAGCGGACAACATACTACAATATGGT
AACTTTGTTAATATGTAGTGTAGGAGTATACATAATTTAATTATTTATCT
ACAAAATTTGTATCAAGTTTACATATTTAATCAGTCATATATGATTCTAA
CCTCGTGTGCTACATAATATGTACATATAGACCTTCTTAAAATAGCTCTT
GTGATCTCAATTCAGTTTCTATCTCAATATATATGTACAGCACACTGGTT
AGAACTGTTTCCTTTTGTTGGTCGTGTCGTGGACTCTATAATTCTGAATC
AAACTGAACATAGTGATTACAGACAGCCATACAATACACTAGTTAAAAGA
TATATCTTATTAATTTTCAGGTATACCAATTACATAGACTTGATTATTAT
AATTAAGTTTTTTCTCTATCAAGGTGTGAATAATGTCTAGGAATGTTTTA
TTTATGTGGGAATTTCTAGCCTTTTAACCAGTTAAAATTAATGTGTTGGC
TTCTAGGAGAGCCTCTAGTTAGTGTCAAGAAAGGTATATGACTTGCTAGC
CGGAGTAGCACATGTAGCTTGCGATGTATATATTCATCCCGTAGTCTTTT
ATTTGCAGTGATAATTTTAGAGGAAGAACCACTTTTGTGAATGACTACCA
GACTGTAATGATACATAGTTTTTATGTCACTCGACACATATCACTACCGT
GGAGACCAACATAATTTGAGATAGGTTACTTGGTGAGCCATATTATGTCA
TGATAGTTCAATAATCCATCCATAGTAAAAATGTTATCATATGCCCGCTG
TTTAGGTGGAAATTTTATCATATTTGCACGCCATGTGATTCTCAACACTA
TAGATGGCCTGCTTGTAGCACTGGTATTAATTTGTGACTTTAATTTGCTC
CACCTTTACTTATAGAGTATAATATGGTCACGACCTTTAAAATGCATAGG
GTACAATGCAAACATATGTAATGGCTTATATATAGTAACAGTGTAACACT
AACATAATTTTGTGCCTCGCCATTTCGTTCACATCTTGGTATGTATGTTT
GATGATTTATGATATGCAATTTTTTTTCGCCTTCTAAAGCGCAAAGTGAG
GAGTAGATTGGATAAATATATATCGATCTTACCTTAATGCATAAACAATA
TTGTTCGGATACAAGTAATTTTTGCCTCCTTATTACTCACGTACCAGGCC
TCAAATCAATATTGGAATGAACAGGTCCCTTGTTCATAGTACTGTAAGGT
TTTGTGTGTAACCTGATCCAATATTTCTTTTGTACGTGTGCAGAGAAGCC
AGGGATGTGCGTGCAAGACATAGCTGAGCATCAACGTTTCACCAGTATCG
ATGAGCAGAACTGGAGACATTGGTGGAGGGCTTTACTTGACACACCATAT
CTAGTCCCTCCAACCTTTACTTTTGATAATGTATATCCATCCACCCTCGA
CTTCCAAGGTGTAAATGGCCAATCAGTCCCTCCAACCTATGTAAGGTATC
TTTCATTCAGTTTTTTTTTTACCCAAGTAGTTTTTTCATTCCTTCAAAAC
TACTCCATCCTTCCCAAATTGATCATCATATAACCGCATGGACACAGATT
TCATCATAATATAATTAATTCAGCATGGGAGAATGTGTGCATGTTAAAGT
ATAATTAACATGGTGTTTTAATCGATACATGTATTATGGGAGAATGTGTG
CATAGTATCTTGATTGATGTGATTTAAATTATGATTGGTCTTGGTGTATA
AACATATATGATGATCAATCTGGGAATGAGAGAATATGTCAGGTTTCTTT
TTCTGTTCAATATACTAATCATCAACCCGTGCATAAGAACAAACAACATA
CTACAATATGATAACTTTGTTAATTCGTAGTATAGGAGTATACATGATTC
AATTCTTTATATATAATATTTATATCAAGTTTACATATGTAATCAATCAT
ATGAGTCTAACCACGTATGCTAGATAATACTCCCTCCATTCCAAAATATA
AGGCATAACCACCCTAGACCTAAAGACCAAGAAACAATTATTATCACCTC
TTTATTTGAATAATCTCAACTAATACAATACATGCACCCAATAGAATTAA
GCATCTTGATTTAAAAAATAATAATCTATGAAAGAGAATGTGCTATTAAT
TGTTATGCATGCATGCACGCTTTATATTATGAAATACCTTTAAAAAGTAG
TTGCACCCTATATTTTGGAACGGAGGGAGTATATTCTTAGAATAGCTCTT
GTGATGAATTTGATTTTATCTCAATATGCATACTAGTTAATTAAAATATT
TTATTTTTGTTGGTCATGTCATGGACTCTATTATCCTGAATCAAACTCAC
CATAATAATTACCGATAACCATACAATGCACTAGTTAAAAGATATACCCT
ATCTGTTGGGTATACCTATTACATATCTAGACAGGATTATTGTTATTAAA
AGGAAATTTGTTTCTCTCTATTAATGTGCGATGTCTAGGAATCTTTTATT
TGTGTGGGATTTTCTAGTGCTTTTAATCATCTAAAATTAATGCGTGAGCT
TCTAGGAGAGCCTCTAGTTACTATAAAGAAATATATATGCCTTACTAACT
AGAGTAGTGCATTTAGCTTGCGGTATATATGTATTCATCCAATAGTTTTT
ATTTGCGGTGATAATTTTAGAGGAAGCTTTGTCGTTGCTGAAACAAATTG
AACATTATATTATGACTACTAGCTAGGGTGTAATGGTGGTATGACACATA
GAACATAGTTCACGTGTCACATCGATACGTTTCACTATACTAGAATCGTA
GATCGATGAGACTAGTAGATAATGGTCGGAGACAGGTAACTTGGTGAGCC
GAATTATGTCTATGATAGTACAATCATCGAAGATATAAATTATCATATAA
ACTCTGTGTAGTGGGAAATTGAATGTTTTCCCTCAACACTCACTACTAAA
GAATAGATTTTTGCGTGCGGATATTTCAACCGTCTGTAAGTAAGTGTCTG
CAAAAATCACTATTTTTGCGTGCGGGTGACGCACCCGCACACGAAAATCG
ATTTTCACCTGCGGGGTGGTTATGTCGCCCGCACACAAAAATGAAAAACC
GAAAAAAAATAAAATCCAAAAAAACAAAACCCTAAGTTGTCGCCGTCGCC
AGTGCCGTAGCCGGATCCGTAGCCACCCTACCGTCCGCCCACTGCCACCA
TCGCCGGATCCGGGGGGGGGGGGGGCAACCGCCTCCGCCGGTCACCCACC
GCTCCCGGTCGCCCGCCGCTGCCGAGCTCGCCGCCACGCGCACGCCGCTC
CCGGTCGCCGAGCCCGCCGCTCCTACCTGCCGCCGCTGTGAGCCCACCGC
TCCCGCCAGCCGCTGAGAGCCCGCCGCTCCTGGTTGCCCGCCGCCGCCGA
GCCCGCCACCGGAGGAGAAGGAGAAGGAAGCGGCACCGGAGGAGGAGGAG
AAGGTGAGAGAGAGAGAGGAAAGTGAGGAGAAGAGAAGGGGGAGAGAGAG
GAGAGAAGGGGGCCAGGAGGAGAGAGAAGAAAATTTAAAATTTTTTGAAT
AGGATGAGAGGGAACGAGTATTTTCATGTGCGGGTAGATTAGGAGGCCTG
TTAAGTGACCCGCACATAAAAATTGATTTTCCTGTGCAGGCGACGGCCCG
GCTCTGGTCCCCCTATTTTTTCGTGCTGTTTCACTTACGGTCCGCTAGTA
AACAAAACGGTTCGACGTCCAGGAAAATATTTTCTGTAGTAGTGACTATA
GATGGCCTGCTTTTAGCACTACTATTTGTCACTTTATTTTGCTCCACCAT
TTTTCATATGTAATGGCTAATATAGTAACACTAACTAGTAAGATATTTTT
GTGCCTCGCCATTTCGTTAACATCAGGTATGTTTGATTACTTACGATATG
CAATTTATTTGCCTCATATAGCGCAAAGTAAGAAGCAGATTGATTATATA
TCGATCTTACCTCTATGCATGAAAAATGTTCAGATGCAAGTAATTTTTGT
TCCTCCTTATTACTCCTGTACTCTTAAATTAATATTGGAATGAACAGGTC
CCATTTCTTTATAATGTAGGGTTTTGTGCCTATAATCTGATCCAATATTT
TGTTTTATTTTATTGTGTGCAGAGAAGCTAGGAATGTGCACGCAAGACAT
GGTGAGCATCAACATTTGACCAATATTGACGAGCATTACAGGAGACATTG
GAGGGATCTTCATGATAACCAGGACCTCCCATATTTAGTCCCTCCAACCT
TTTATTTTGATAATGGATATCCATCCAACCTCTACTTCCAAGATGTGTAT
GGCCGATCAGCCCCTCCAACCTTTGTCAGGTATGTTTCGTTCATTTTTTT
TTTTTGCCAATGTATTTTTTCGGTTCCTTCAAAACTACATCAGGTTTTGT
TTTCCTCTTTAATATACTAGCCATCAATCTGTGTGCATAAGAATGGACAA
GTAATTTGTTAATTTGTAGTGTATGAGTATACATTATTCAATTCTTTATC
TGTGACATTAGTATAAAGTTCACATTTTTAATCAATAATATATTATTCTA
ACCTCTTGTGTTAGATAATATGAACATATATATAGACCTTCTTAAAATAA
CTCTTGCAATCAATTCAATTTCTATCTCAGAATATATGTGCAACAGCTGG
TTTGAACATTTTCTTTTTGTTGGTCATGTCATGGACTCTATAATTCTGAA
TCAAACTCAACGTAATAATGATTGACAACCATACAATAATATACTAGTTA
AAAGATATACACTATTCTTTGGGCACACCAATTATACATAGACTTTTTAG
ATAATGGAATAGAGCATCCCGACCTTTGCTCAAAGAGCTACAACCAATTA
TTACAATCTCACACTCAAAATGAGTGAAGTTCAAAGAAACTTAAAGGATG
AAACCAACCATCAAGAAGAAACAACCTAAAGACTGCCAACCCAAGATAAA
GAGTACACAATTATTGAATTCTGTTTGTGAACCTCCATCCAAAATTGACA
AAAAGTTGCATAACCGTTGTCTCAAGAATACGGCATGCAACCTTTAAAAG
CTCACTATCTTCCTCACACTTTTGTAGTTGTGCCCAAGACCGGAGCCAAT
GTGTTGCCCTGAAAACTACCTGCATATATGAAATAGATGGTGACTTGTCA
AAAATGACATAATTCCTACTCAACCATAGAGCCCAACATATAGCAGATGC
TCCTATGAGAATAAGTTTTCTTCTTTTTTTTGTCCACCCCTAGAAGCCAA
TTATCAAAAATATGAGATATACCATGAGGAAGGTAAAGACCAAAAGAAAA
CTGAACTGCTCTCCATAAAAACTTTGCATAATGACACTCCACAAAAAGAT
GTTGAATAGTTTCATTTTTCATACAGAAACAACATCTCAAGCTACCATTC
CAATTCCTTCTTGCCAAATTATCTTTCGTTAATACAACCCCTTTAAGCAA
GTACCACATGAAGATCTTGATCTTAAGAGGCATCCTAAGTTTCCAAATAA
TCTTGTTTCCCTCAATATAATTATTGTTTATTAAGGCTAAATACATTGTC
CGAATAGTAAATTGCCCATTTTGATGATAATTCCATCTAAAACAATCATT
CAGTTGACTCAACTGAATATGCACAATAGAAGCACACAAGTTATGCCAAT
GTGCTAAATTCTGTCCAACCAAAGCTCTCCTAAAAGAAACATTCAGCGGA
ACAGATCTCATAACATTAGCAATTGAAGAATTCTTCCTTCGAACAATGGC
ATATAGAGACGAATACTTATCTTTAAAAGCAACGTTACCTATCCATTTAT
CTTCCCAAAATCTAGTTTGTTCCCCATTATTCACAATCCAGGAACCCATA
TTCAAGAAAGTATTTTTAACTTTCATGAGACCTAACCAGAAATGAGAATC
CCCTAGTTTCCTATCAACTTGAGTTATAGAATGGTTAGAGAGATACTTCC
TTTTCAATAAGTCCTGCCAAACCCCTTGCTCATTTATTAACTTGTACAAC
CATTTACTCAAAAGACATTTATTTTGGATCTCTAAATTATGAACACCTAA
ACCCCCTTGGTCTTTGGGTTGACAAATTATATCCCATCTTGTCAGTCTAT
ATATTTTTCTTATGATCATCACCTTGCCAAAAGAAATGTGATCTATAATA
ATCAATTTTTTGAAGAACTCTCTTTGGAATCTCAAAAAAAGATATCATAA
ACATAGCCAAACTTGATAGAACAGAATTAATCAAAACCAATCTTCCCCCC
CACAGACATATGTTTACCTTTCCAACTACTAAGTTTCTTCTCAATTCTTT
GTTCGATAATCTTCCAATCTTTATTGCCAAGCTTTCTAAAATGCATTGGA
ATACCGAGATACTTAACAGGAAAAGAACCTAGCTTGCAGCCAAAGATATT
AGAATATTGATCATTATATTCCTTTGCTTGACCAAAACAAAATAATTCAC
TTTTGTGAAAATTTATTTTCAAGCCAGATAACTTTTCAAACACTGTTAAA
ATCAATTTCAAATTCTTGGTTTCTTGTAAATCATGCTCCAAAAATATGAT
GGTATCATCAGCATATTGCAAAATAGATAAACCATCATCCATTAAATGAG
GTATTACCCCACTTAACAGACCAGCATCTTTAGCCCTCTTAATTAGTAAA
GCTAGCATATCAGCCACGATATTAAAAAGAATCGGAGACAGAGGATCTCC
TTGCCTAAGCCCTTTATAGGTTTGGAAGTTATTTCCAACTTGATCATTTA
CTTTAATACCAACATGACCACCTTGAATGAAAGAAGCTATCCATTGACAC
CATTTAGGTGAAAAGCCTTTCATTCTTAATGTTTGTTGAACAAAAGACCA
TTTAACCTTGTCGTACGCTTTCTCAAAATCAATCTTAAAGATTACACCAC
TTTTATTTTTACGATGCAATTCATGTATAGTCTCATGAAGAATAGCAACC
CCTTCCATAATATTTCTCCCAGGGATAAAAGCAGTTTGAGTAGGGCTAAT
TACCTTTTGAGCCACTCCAATAATTCTATTAGTAGCAACTTTGGTAAAAA
TTTTAAAGCTAACATTAAGTAAGCAGATAGGCCTATATTGCTGGATTTTC
ATGGCCTCCATACACTTAGGCAAAAGAATGATAGTACCAAAATTAAGAGA
GAATAGAGGCAAAGTACCATTATGAAACTCTTTAAAAAGATCAAACAAAT
CAGATTTAATAACATTCCAAAAAACTTGGTAAAACTCAGCTGGAAATCCA
TCAGGACCCGGAGCCTTGTTATGTTCTATTTGGAAAATTGCCTTTTTAAT
TTCATCCTCAGTAAATTCTTGTGTTAAAGCTTCATTCTCCAATTGAGATA
CTTGAGGAATGTCATCAATTTTATTTTCATCAAGTTGTAAACCGGAATCA
TCGGGAGGACCAAATAAACCTTTATAAAAGGTAGTAATATGCGATTTAAG
GTTCGCATCACCATTTATTACTTGGTCACCGTCTTGCAATTGAAAAATTC
TTGTTTTTCTATGCTTACCATTCGCAACCAAATGAAAATACTTAGTATTA
GAGTCTCCCTCCAAGATATCTTTAGACTTAGCCCTCTGGTACCACTTAAT
TTCCTCTTCTCTCAAAAGCAAAGATAATCTATTTCTATAAAACCATCTAA
TATCAATTTCCTCCTGAGTTAATAGAGTGGATTCAGCTTTTTTATCAAGC
AAGTCCAATTTATCTAATAACTCTTTTTTATCTTTTTTGTAAATCCCACT
TGTATGTTTAGCCCATCCCCTCAAATGTTGTCTTAGACGACAAATTTTTG
CCTGCCAACGCTCCATCGGAGTATTACCTTCAACTACACTAGACCATATC
TCCTTTACCATATCAACAAAGCCATCCCGTAATAGCCAACCTAGCTCAAA
TTTAAAGCTTTGTTGAGCATTATTCGGAGATGAAGAATTTGTATTTAGGA
GTAAAGGAGTATGATCCGAAATATCTCTATTAAGAGCAAACACCGAGGAA
AGTGGAAATTTATGTTCCCACTCCGTCAACATTAACACCCTATCAATTTT
CTCATAAGTTGGATTTGAAAGATTATTTGCCCAAGTAAAATTCCTACCAG
ACATTACTAACTCTCTAAGACTCAAACCATCAATAATAGCATTAAAAAGG
AAGGGCCATCTATCATCATAATTATCATTAATTTTTCATCAGGACTACGA
AGAATATTAAAATCACCACCAATTAGAATTGGTAAGGTTTCATGACTGCA
CACATTGACTAATTCAGCAAGGAACTGATCCTTATACTCATTTTGAGCCG
GTCCATAAACCAAAACCAAAGCCCATTTAAATCTATCAACTTTATTACAT
AAATGAAACTTGATATAAAAATCACCTTCATCAATTAAACCAATATCAAC
ATTTAATAAATTTACACCTAAAAGTAATCCACCAGACCTCCCTCTAGGAG
GTTTGCAATGCCATAAAAACTCTTTACCAGCACAAATATTTTTAAGTGCA
GCAGGAGTAAAATCTTTCTTAACTGTCTTAGATAACGCAATAAAATCAAG
TTGATGTTCTTTTGTAAGATCAGAAATAAATTTATGTTTTTTTGGGTCCT
TAAACCCATCACAATTCCAGAAAACACCTTTCATTATCTCCGAAAAAAAC
TGAGCATTGCATTATGATTATGATTTTGTTTTTTTTCTCTATTAAGGTGC
AAATTTCTAGAGATCTTTTACTTATGTGGGAATTTGTGCCCAACTACCTT
AAATCCTATGGACTGAAACATGCAAAAAAAAAAAAAACCTTGTAGGAATG
ACTGTTTGGATGTAACGCATGAAAAACACATAAATAATAGGAGAGAGATA
AACACAAAGGATATTTTTTTCAAGAAGTTGGACCTCATGAAAAAATTCCT
CAGAAAATCCATGTTTTGTGTTTTAATTTTGTGTATATATATGTATCAAA
TACTTTTGTGTTTTAATTTAAAAATGCGCACTGTATAAGTATCTAGGCAT
GCATTGGCATTGCATATACGGCAAAGGATTATGGTAAACCTGATAGCATG
CATGTTTTGTTTTTTTTGACAGTGCTGATCTGGGTGGATTTCCTTGGCAG
GGTGATTACTTGGATGCTGCAGCAAGTCTTGGATGACATCAAGGAAGGGA
TTGTGGTCGTATGGATGATTTTCTCCAAAGTTCTGGAATTCAAAATAATG
GGTGCGTGCTTGCTTTGCCTCCTGACATTCTCAGTGAATGGTGGCGATGG
AGTCCAGCTTGCCGCGATGCTCAATCGTCCTGCGATGAAGTGGATGCTGC
GATTATACGCTGGAAGAGTCGTTGCTGAGGTTTTGGTGCTTACCAGCTGC
TGGATCAAGACGAAGAAGAAGAAGAGATCGCGTGCAAGCTCGTCGCGTCC
TTTCGAGCTATCCCCAAAAGTCTATGTGTTCTGTGCGGGCTCCTCCTCCT
CGTCGTCGTCCTTTGGTGCTGGAGGGAGCAACAGTAGTGCTCTGACATTC
ATCGTCGATTCTGGAGCTTCTTACCATGCCACGGGTTGCAGGGAGATATT
CTTGGATGACTTCCAGGACGAGGCACTTGATGAGATCGGGAACACCATCA
AGGCGGCGAACGGGTACGCAATGTCGATACGAGGACGTGGATCCATCAGC
CTTCCTGGGATCACGCTTCCCAGCGTCCTCTACGTGCCAGAACTCCGCGT
GAACGTGGTCTCAGCGTCCCAGCTCACACAGATGGATTACTATGTCAGGT
TTGACAGGAACGGATGCCTAGTAAGGGAGGTCTGCACGGAAGCAGTGGTT
GGCCGGGGTCGGCTGACTTATACTGACATGTTAGATCAGATGGAGGCTCT
GGAAGTTCCGCTTGATCGTGGCCGCTGCAAATTCTGCGAACTCATCGGCG
GTCAGTTATTCCTCACATAGCGCGCTGTCGCCTGCGCAGTTCCGTACGCG
CGATATCTAAGCTAGACTAGCTTGTCGATCGAACAGAGCCCTCATCATTG
TTGGAGGGCTCCTTTAATTTTCTCTTTCGTTTTGCCACTGCTAGTTGGAG
GGCAAAAGCCACTATGGGTCTATGGCCCTGCTTTAATTTCATTAGGCGGC
CTCCTTCCAAGCAGAAGATTTGTCAAGTCATTTTGTAGGATTCAAACTCG
GTAGATCCTTTTGTAAGCTTTGCAAATGACGAGATTTCTGCCAAATGGAT
TAGGCCCTGCTTAGTTCCTCCAAAATGGCAACTTATTTGCTGTTTAATAC
TACTTTTTACCATTTTGGATCTAAACATTAGTAGCAAGAGGTAGCAAGTT
GTCATTTGCTATTTGCCAGTCCTGAGTAGCAAAATTGGCTAAAAAGTGCG
TCAGTCCCCGTGCGGATGGTTGCATGAGAAAGAGAGCTAGTAATGAGTCC
CGTGCGGATGGTTGCATGAGAGAGAGAGCTAGTAATGAGGTGCAAATGGT
AAAACTTTTTGGATGCATCTAAACACCAACTAATACTTTTGCAATGCCAA
ATCTTTTGCCACCAAAAGTTTTGCCATTTGTCATTTGCCATTCCAAATGC
ATCTAAATAGGCCCTTAATACATACATACATACATACATACATACATATA
TATATATATGGAGGTTTTGGAGAAAAGTTAAGATGAGACCTCTCATAAAA
ATTTTCCTTGGACTTCATCTCATTTAATTCGATCCTATGATTCTCAAGCA
GCCTATCCAAACAGTTGTTTCTACCATTTCTCTACGTTTGTTTGCATGCA
TTCGTACCAAATTAAATTGTATGTTTTTTCCGATCCATATGTATGATGTG
TTTCTATCATTTATATGTTCAAAAGCAGCGCGTACGGAGATTCTGAATAA
CTCTGGCTCTTACTTCCATGGTTTCATCAAGAGTTTGTTTGGTCTTCTAC
GTTTTTCTGTGCATTAGTGCAGTGAAGCTTCAAATATTAGAATTGAGCAA
ATGCAACTGATGTTTCACGAGTAGTCGATTGGAGGAGAAGATTTGTCTCT
TTTTTACACATGCTTCCTGAAAACACTAAGCTGTGTATTTTTTAGAAATT
TTTGTATAAAAGTTGTTTAAGAAATCATATTAATTCATTTTTCAAGTTTA
AAATAATTAATATCTAATTAATCAGGTACTAATGACTCACCTTGTTTTAT
GTATCTTCTTTTAATCTTTTTATTTCCTCTTCTCTCAAACACATCCTAAA
ACGAATGTGCTAACATCCGCACTCACTACAAGGTTGAAAAAGCTTGGCAC
ACGAAAAATGGAGCAGAAATCGCTCGAGGATTTCCCGACTACTGTGTTGT
GTAAAAACTTTCATTTACTCCTAATAAATAGAATGGTGTTATTCTTTTAC
GTGTTCGTAAAAATGACTACTTCACCCGGAAAGACTAAATTCCAACTGTG
TGTTTCAAAGCTATCGCAAATACATTATGGAAGTGGTACTTCTTATGTGC
TCTAGCAGATACACCAGGTGTGGACCCACGGGAGGGTTCCCCGGTAGGCA
CCGGCGTAACCAAAACTTTCGGTATGCGCTAGCAGGCCTAAACTTCAGGT
TGGTGCCCGTTGCCTCACTGTCTTGACTAGTCCATGAGCCCAATAAACAA
GAGGTCCACTCCCGCTCGCCCACAGCCCAACTCCTAATATCATCTCCAAC
ACTCTTGCTATCTCACCCTCCAAACCAAAATTTGACAAGTTTGGTTCAAA
ATTATACTCCAACAGACTTGCTATCTGGATGGCCAAGCCATCGGTAGGCC
AAACCGGCTGTCTGGCTAGCCAAAGCTAGCTTGCCATCTGTGGGACCCAA
CTCTGCTTCCCCTCTCTCTCCGCACGCTCTCCATTCGAGGTGCGCAGCAG
CATCCCGGTGTAGTCGTCGTCCCGTCGCTCAGTGCCGACGTCGTCATCGT
CCTGGCACCCAGTGCCGATGTTGTTGTCTTCCCGGCGCCGCCGTCGTCGT
CATCGTCCTCACGGTGCCGCCATCGTCATCCTCACAGCGCCGAGGATGGC
CACATTCCGCCCAGTGGCCGCCGCGGAGGTGGAGGAGTAGTCGCGGCGGT
GGCTGCGGCGGAACGCCTGCGACGCAGATCTCAGCAGCGACGGCCTCATC
TCGGTGTTGGATTCGGACTCACCTCCCTCTCTCTCTCTGCTACCGTCATC
GCCGAGGTCCAACGCCTGCGCTGATTTGCCACGTCCACGTCTGCCGCCTC
CCCGCATCGCCGTCCCGACGTTGCTCCACTCCCCAGCAACGCCTTCGCTA
CCTCCGCCATCACCGGATTCGGGGTGGGGGGGCACGACCTCCGCCGCCTC
CGCGTGGCCTCCGACCCCGCGCGTATTTGGCCGGTTGTGTGGCCTCCGCC
TCCGCTCCATGGGCCATCATTGAGGTAGCCGTTGCAAGCCGCCGCTGCCA
TCGCCAATCACCGCGCGGTCGCCGTCGCACACTTGCACGGGCCAACGGAA
GAGGAAGAGGAAGAGGGAGAGAAGAGGAAGAGGGAGAGAAAGAGGAGGAA
GAAGGGGTAGTAGAGGCTGATGTGTAGATCCCAATGTCATAGGCTCATAA
TGGAGAGTGTAGATGGAGAGACTGTTAGAGTGAGGTATGAGTTTGGCTTG
CTAAATCAATTGGAGAGCTGGCTATATGGGTATTTAAAGAGTCCGATTTG
AAGAGGCTGTTGGAGATGCTCTAACTCGTATTGGCGGCGGCCTTGCGGCA
CTCAGTGATTCGGAGAACAGGTTGCTTTCTTCTCATCGATTCCATCTCAA
AATGCGGGACGCCGGCACCAGAAAATGAAGAGCATACAGTTGCAATTGGA
TCGAGATACTAGTAGCTGAACTGGACGCACAAGGGACTTTTTCCCCATGA
TTTAATGTAAGTAGTGCTCAAATCATCTTCAACCGTATTGTCTAGTAAGT
CATTCTAACATTGCTCACATTCATCTGGATATTAATGAATCTAGAAATAT
AATATATCTAGATTTATTAACATCTAGATAAATATTAGCAATGCTAGAAT
GACTTATATTATGAAATAAGTTTTATAAGCTGCATGCCAACGTACCTACG
ACTCACAGCCATCAAGCCGCCCAAGAAGCTCTTGTTGGACACTGACAAAT
TAAGAGAGGAGAAAGTTTCTGTGTACAGGAGACAGAATTAACTGGATGAA
AAATGCAAGGTGAATTGGAGGCAGTGATGAACCCATAATAAAAATTACCA
GGGTCCAATACATACTAATTACTAAATTATTTACTGATTTAATAGTTACA
TAACATAATTTAGTTAGAATTGAATAATCTATCCGATCCTATGACCTCTT
GAAGCTCAACATAGGCACGCCCCTGATTGGAGGCGTGTATGCTCCCCAAC
AAAAACAGGAGAGCTGGGGTTCCATGTCTTGAAAAATTCGCCATGCACTA
TGTCTCAATGAATGGTTATGGTACGAATAAAACAGCCTCAACAAAGCCCT
GGGTAGGCACGTCGTGCCCTTGCGACGTTTGACCCTGTTCTAAACAGCTA
TTGACCTTAGCTACTTCTCATTTTTTATTAGCACGTTTTTAAACTGTTAA
ACTTTATATATAGTAGGTTTTTAAAAAATCAAATAAATTTATTTTTTAAA
TTTGTAATAGTTAAATACTCAATTAATTACTCTCTCTGTTCAAAATAAGC
ATGCTCTTCAAGTTTAAACTTATTTTGGAATAAAAAAATAAATGCTAATC
ATGTTTCCATTTTGCGTGCACCAACTCAACGAAAATTTATGACCGAAAAG
CCTGGAAGGCCGAAACAGATAGATGCCTCTTCGCGTCTAACCTGAAAGGC
CTGAAAGACCGAAATAACTCAAATACAGTGCGTCTAACTCTCTTCCGGCA
CTTCAAAAGGAAGAACAGATCAGTTTTCGATGCACTCACATATCACAGAT
GGGAGATGGACGACATCTGGCATAACATAACTGTGAGTCTTCTATCGGAA
TATTTTTGCCGTTTGGAAGATGCCTCTATGGGAAGTTGGGAACCAATCCA
GCTTTCAGATGCACAAGAGAACTCCATGGTGCAATTTGAAAGAAAGCCAT
GGCAACAACACCCAAAGTAGTCGGCTAAGTCTGCATATATGGCGCAATTT
GCAAGAACGACAGGCTCAATGGCGGCAAAACTAATCTGCAAGACTTGGGC
GCTGTCCAAGATTAAATTTTTCGCCTCGCTGTTTTCACAGAGTAAATTCC
CTGTGTACCCCTCAAAAGTTACCCAATCTCTTGCATGCTCCCGAAACTTA
ATTGATCTCTTCCATACCCCTGAATTTTTGATTAGATCCCTTACATACCC
TTACCGTTAGGGTTCCGTTAGATATCTGTGTGCTTGCATGTTTTAGCTTG
TTAGTATTTTCAAAAAATACAGAAATACCCATGCCAACCGTAGGTAATAC
AGACTGGCACCTCCAATCCCCAAACCATACTCTTCCACCGCCCCACGCGC
GCGGCGCTGCGTGTTGCTACCGTCGCCGCCCGTGCCCCCCTATTTGCCGG
CTCCTGCATCCCGCCGTCGGCGGCAACCCCGCATCCGCCGCGGCCTCGGC
TCCGCGTCTGGTCGACGGCGGCAGCGGAGCCCCGCATCCGGTCGATGGCG
GCAGCGGCGGCAGCTCCCGCATCCCGCCGTCGGTGGTAGCCCCGCATCCC
CCCGTGGCCTCGGCTCTGCATCCTGTCGGCGGCGGCGGCGGCCCTTCTCG
GCTGCGGCTCCTCTTCTCATCGTGGGCTCATTGCTGCAGTTCCGCATCTG
GCCGGCAACGACAGCTCTCGTCGCGGAGGTTGCTTGGCATCCCGACGGCT
CTCGTCGCGGAGGTGGCATTATGCTCATGATGTAAAATGAATGCTCGTGG
CATTATGTCCATGAGCATATTTGTGTGCTGATGGTTTATGGATGCTCCAG
ATGTGTTTTCATTTTCTTTCCTATCAATTGGTGTTACTGATGCTCCTTAT
GAATTGCAATGGTATTTCGCAAATAACCAAAAAATCCATTGTCATATTAC
ATTTTTTATAAAATATTGAATGCTATATCAAAAGATAAACTCATTTAATT
TGTTTGAAATTTATGTTCAAAATTTTATGCACTAATTATTTAGTCTCAAG
AAATGCATGCCATGCAGTCACGAATATTTCAATCTTTTGTCTAGCTGGCT
GCCATATGTGCTCAGTTTGTAGCTCCTCCAATCTCAAGGGTATTATGGAC
ATTTTCAACCAAACTAACAAGTGACTTGACTTAAATCTAACGGTATGGGT
ATGTAACGGATCCAATCGAAAATTCGGGGGTATGAAAGGAATCGAGTAAG
TTTCGAGGGCATGCAAGGGATTGGGTAATTTTTGAGGGGTACACAGGGAA
TTTACTCTTTCACATAATAGGCTCCGGACTACGGACAGGTTACAGATGAT
CAAAGAATGGCCCAATAACTATTTCTGTCCACTCTGCTACCGGAATCTGG
AAACTCTATGTCATCCCTTCTCGAATGTCCTTTCACCAAAGAGAAGAGAT
GGATAAAGATCAGCGCGCAACAGCATAGATAAAGAGTCTGTTTGGTAGAG
ATCCAACTCCTAAATTTAGATCCAAGAGTTGAGTCTGGAGTGGAGTTGTG
GAGCTGCCTAGACCTAACTTCACCTCTCTAGTTCATTTTGTGAGAACGCT
TCACTTAGCTCCGCTCCCATTTTAAGTGGAGCTGAAACTGTTTAGCTGGT
CTCTAACTCCAGTCTTTAGGAGAGGTGGAGCTAGAGCTGGAGCCCAGCCT
TTATGAGAGGTGGGGCTGGAGCTATGTCAAACAGACCTAAAGATAGAAAC
TCAAGCTGAAAGACAGCGAAATCCATTGATGGCACGGTATAAGAGCATGT
CCAATGGTAAAGATAAGTGTGATATCTTAAATAGTATAAAACTATTTAGA
AACAGTGTCTTTACAATAGTTAAGATAACAAAAGCTATAATCATTAACTC
AAAAATATTCCTCTTATCACATACTATTTTTTCACCTTCATGTAACCATG
TTTTTCACCTACCAGCAGCATACCATAGAATGTTCTTTCTCCTCTGCTTC
TGGGGGCAGTGGAACCATAGGCATGAGGTTGTTTTTAGGAATGAAGCACC
GAGGTTACAACGCCTGTTGCGACGATGCACAGATGACGCTACTCTGTAGG
CAAAGCGGTTAAAGACTGCAGACCACCATGTAATCCTAGCTTGGAAACAA
GTCTTCTCTCATCCCCTAGTCTGAAAATATGTACTTGAGACAGAAACTCT
ATGTAACCCTCACCCTTGTCAATGTCGGGTCCCAAAACTAATGATTCGGT
AACCGACATATTAAAATTGTATCAAGCCCTAAAGTAGTAGATTGATACAG
GTTCAACAACCTGGATCTTCATTGCATACATTTGAACAAGGCTCCAAAGG
AGATTTCTTTATAGAAAATAATAGGACATTTACAAGTTTGTGGCTAACAA
TTACAGCAGAAGCTATAGAATGAAACAACTCTAATGTTTTGCTATAAAGT
TAAACCATCTAACTATATTAGACTTGAGAACTAAGTTTAAAGGGAACTAA
CTTATGTGATTGAACTCTCGGCTTCGATAAGAACTCCAAAATGACTCTGA
AAGGGGGTTGAAGCAAGCTATTATATTCAATATGAATATATGAAATAGCA
GTATTTGAGTAGGGCTAGATTTACTTGCAAAAACAGAGAATGTAGAAAAA
GAAAGCATGTAATGATTTTAATACAACAGTATTTAATAAAGTTATGAATT
AAGTTTCTAACCAAATACCATATGACTCCCAATGCTCGATCCCGTGAGCA
CGGCTATTCGAATAGATTCATTTTCACTTTACTGCAGTAAATGTATGCTT
TACCCACAGCCCACGACTTGCCGATAATTATCAGCTTTATTCATAGCCCA
GCATTAGATTACTAACAATTGTGGCACCTGTTCCATGAACTCTAGTCCCC
ATACGCTCTGAATGTAACGTTATCAGCAGCGAGAGGCCGAAGTTCTGGCG
TTCCTGGGGTATTTAGAGAGGACTGATTGTATGACACTATGTCATCGCAA
TCAGGGTTTACAAACAAGTCATATATGACATCATAATTAATCTCACACAA
ATATTTACCTGCGCCTCGGTAAATATCACAATATTGCCCTGCTCGGCATA
AGTTTTCCTCCTGCGCGAGGACTTAAAAAGAACCACTGTACATAGGTACC
ACATTGTTAAATAACATAATAACTAGGACTGTCCCCATACTAGAACTGTG
GTCGTACTCATTTGTTCTTACATGTACTTGGCAATCTTATGTCGGTTGGA
ACAATACTAGCCACCCGGAAATCAACCATTTCTACCGTACTGTTCCAATC
TAAGTTTATTAGATTTTATGTAGTCTAACAAGGTATGGCTAAGCAAAAGC
TAGCATATATCTGTTTTGCTATATATTCAGGTTATGCATTTAAAATCATA
TATGACTAATGCATGAGATAATGGAGATATAGAATATAGGATAATTATGC
TCAAAGGGGAGGAATAATAACTTGCCTTGCTCCAATGCAAATAAATCCAA
GATAGGCAACCTGATTATCCAATCCTCGAAATACCACAGGTTGCCATCCA
AATATAACAGACTTTACTGAAGAAGAGGAAGAACCAAATTCAATAAAATC
CATAAAATAGCAAGAAAGAGATAAACGGTTAGGAGGGCAAGGGTTCAGGG
TATAGCCTATCTCCTTTATAGGGTATAGGGATTGTTGGCTAATATTTCAT
GTGTAGGTTGGAGGCTAAGGTGGAGAGGGGGTCAAGCGACTATGGTTGCC
TATATTTTATGTGAAGACTTTGATTGGTGAAAGGATAAATGTATATTGAA
TAATTGAATTGGTTCAGTTGGTATATGGCTAGTATTGGCTGGTGATAGGT
TTTGGTGATATTATATCTAAGGTTGGTTATATTTGAGTTGAATGTGGAGT
AGGGTGACATATCGGCTAACTCTATATTTTATGTATAGGTTCTGGTGGGT
GAAGATTAGGTGGCTGAGAGTATGGTGGTGTAACACCCTAAAAATTCGAC
CGACAAAAATCTAAACTCTAAAAATATGGGCCTTCAAAAACTTTTTAAAT
AAATTGCATCATGCCAATTTTATTCGACGATTTTATTGGATTTTAATTTC
AGAATTCATCGATCACAAAATAGGGAAAATTAATTAGGAATTAACCCTGA
AATTAGATTTGGTTAAAGGTAAATAAATTATAATTTAAAATAAAGATTAT
GTAAGGATAGGAATAAATAAAATATCATCGCGGCCATATTTGTATTAATT
AGATTTAAATGCAATGGAACAAGAATTAACCCTAATTAAAAATTCAAATA
AATTATACAAATAAAATATGAGTAATATTAATCTAGGGTGAATTCATTAG
TTGAGATAACACAAATATTGAGTAAACTTCATTTATGCAAGATTTAGAAA
TTATAGAATCAAATTTATATGGGAAATAAACTAAAATCGGGATAAATAGG
AGAAAGACACTGTTCATTGCACTCTAGGTGTTCGACGAGGTTCCCTAGCC
CCTTCCCCTTCCCTGCCATGCGCGCCTCGCGCCCCGAGCCGTCGCCATCG
CCGCCTGCCGCCGTGCCGCTGTCGCCTGCCGCACCGCGCGCCGCTCGGCC
GTCGCCGTCGCGCCTCGCGCCTCGTACCGCCGCGCGCCGTCGCCGTCGTT
GCCGCGTCACCGTCGCCGTTGCTGTCGCGTCATCGCGCCTCGCGCCGCGC
CGCCCGCTGTCGCGTCGCCGCTGCCCCGTGCCGCCTCTGCCGCGCTGTCG
CCGTCGCCGTCGCGTCCCGTCTCGCGCCGCGCGCCACCGCTGCCGCCCCA
TCACCGCCCGTCCCGTCGCCGCGCGCGTTCCATCGCCGCCTCGAGCCCGC
GCCGCTGTCGCCGTCGCCGTCCCATCACCGCGCGCCGAACCCTGCGCGCC
GCCCCGAGCTCCGCGCCGCCGTCGCATCAGGCCGCCGCCCCTCCCCCTCA
CCTTCTCCCCCTCTTCCCTATAAATACTCCCCCCTCCATTTCCCCCACTC
CATTTTCCTCTTCCTCCCCTCTCTCCCTCCACCGCGCCGCCGTCCTCGTG
CCGCCGCGCCGCCGCCCTCGGTGCCGCCGCGCCGGGTGTCGCCGTCGCCT
TGCGCCGCCGTCGTCGCCACCGCCGCGCTGCCGCCGTCGTCGTCGCCGCC
GCCGCCGGTGAGCCGTCTTCCCTCCCCTTCCCTCGCGTCCACCACCGCCG
CCGCCGGTGAGCCGTCTTTCCCCCCCCCCCCTCGCGTCCACCACCGCCGC
CGCTTGGATGCACAAGAGCCGAGAGAGAGAGGAAAGGAGAGGCCGGTAGG
GAGGAAGAAGAAAAGAGAAGAGAGGAAGAGAAGGAAAAGAAAGAAAGAAG
CAGGGAGGAGAGAAAAGAGAGAAAAAGAGAGAAAAAGAAAAGAAAAGAGA
GAAAAGAGGAGAGAAAAAGAAAAAAAAATAAATAGAAATTAGAGGAAGAT
TAGGGAAGTTTAGAAAATAATTAGAATTTAATTATGGATTAATTATAGTA
GTAGAATTGCAAAATTTAATATAAATTATGGATTATTCTTGTCAATTTCT
ATAATAAATCAATTCGCAGTAATAATTTAGATGTAGTTAATAACTAAACA
AATAGATGAATTCTTATAGATTATTATAGATTATTTTTGGGTAATCCCTA
TAAGTAATCGATTCACGGTAGAAATTCGGATTTAATTACTAGGGATTTTA
CCCATGTATTATATTTAATCATTTAGTCATAGACTAAATTAATTCGTATA
ATATTTCTAGGATTTCGTCCGATATTTAGCTCGCGATAGAAATTTCTAAC
CTATTATATGGATATAATGCTCGGGTAGATTAAATTAAAAACTTATGACA
ACAAAATATTTATACCCGCAAAATAGTTTGAATCGAAATTGGGTTTGCCT
TAGTTCACGAATAGTAAAGTTAATATAAAGAAATCGACTTTCGCATTCGA
TTTTCATTTGGATTTATTTGGATTTTTATTTGAATTCTAACCGAATTCAA
ATCAATTTTCGCACGTAAATATAGAGCCCGAGGGAGTTGCGGATCCAAGT
GAAGGCCAAGACCCGCAAGACTTTGAGCAAGGCAAGTCGTCACTATCCCT
TGAACATGTTGATCCCAATTGCGAAATTATTTTGTTTACAAATAAAAAAT
TGCATGCAGTGATGAACATCCTACTTGCGATTATGCCATGCCTTGATTAT
TGTTTACCCCCTTATTCCTTCGTAACCATGTTTACGTATGAGTCCCTAGT
CAATTATGACAATTGCTTAGAAATGCTATTTTAGAATCATGCATACTCAT
ATTTATCAAATGTTATATGCTTGGGCAATTACCTTTGGGAAGGTAATTGA
GATGCGGCATGTGGAGACATGAGCGCCACATTGCCCTGATGTTGATGACA
TGATTTGTGGAAGGAAGAATAAAATTAAACAACTGTTTTCGACTGGGGCG
GACGGAGGATTTGGGTGGTATCCGGAAAAGGCTAGCACCGTCCCCGGTCA
ATTAAGGACCGAGCCATGAAGTTAAGCATGAAACGACCCTCGTACAACCG
CACTTCTCATATGGGTATAGACCTAGCAGAATAGATAGCTGAGCGGAGGT
AGTATCCATGCATAGTGGTTTCTTGATGTATGAGGCAGGGGCTCTACGGT
GGGGCAGCCATTGGTAGAACTGCGAGGCGGGTGTCTATAGTGGTGTCGCC
ATCAGTAGGACTGCCATGTGAGAATTTAAACATAATTATAACTTAATGCA
TGTGTGAATCTTTCCTTCCCGGGTGCGCTAGAACTCCTCTCACTGCTAGA
AACCGTGTACGCCTAGAGTGCATGAGGATGTAAAGTTCATGGAGCGGGTA
CTGCCAATGCAAGGTTATCAAAAAGCTTTGTCGTGACGCGTCTCATGTGT
TGGGATGAGGCTCATGTGTTGGGCAGTCGCGGAGTGCAGGTAAAGTGTAC
ATCCACTGCAGTGTGAGTAAACCAAATCTATTCGAATAGCCGTGCTCGCG
GTTATTGAGCACCGGGACGTGTATTACACTTGACTAGACTCTAAATTCTT
AACTTGTGTGGGATGGGATATTGTATGATGAATTTTATGCTGATGGAGCC
ACTTCTTGAGAGGAGGGAAGATGGACGTCCTCAGAAAACCATGACGACTC
AATGGCGGGAAGCTATCCTTGGGATTACAATGGATGGTGGACAGAACCGT
CGTTGTTTAATATGAACACTGGTACTAAAATTTGATCAGTCTGTGCTAGG
TCTTAGGTTTGTGAAAAGAATTACAAAACTTGCTTACCATAGCCATCTTT
TGAATACCCCTGTCATATGCATTGTTGCTGTGGTGGCTTGCTGAGTACGG
TTGGTACTCACCTTTGCAAATATAAACTTAATCAGAGGCCGGAGATGAAG
CTTCGGAGGATCCCTATGCCTATTACCAGGAGGGTGATGAAGACGATGGC
GCCCAGTAGGTCTTAGTTACGGTCGTTGCCTGTGGCAATGGCGTGCCGCT
GCCTTAATTCCGCTGCCTTACCTACTTCTGTTTTTGGAATGTATTCCGGA
CCGCTCGGTCCGATGATTTAAGACTGCGCCTGCGGGCTTATGATGTAATA
ATTCGTACTAGACTCTCGTGTATGTGCACTTGGTATTTCAGCTATGAATT
CGTGTGTACTAGACTACTTGATCCAGGGAAATGGTACCGTTTACATGATT
GATTCCTGTTATAAAAACGGGGGTCCACAGGTGGATAGGTGATATTGTAG
AGGGTTTGGAATTTGGATGACGGCTGGAATTTAACTAAGAAGGTATCGGC
TAGGGTTTGGTTGTGTGCTAATCGATACTAGAGTTGGGTAGCATGACGAC
AAGACTTGGCATCTTCTCTAGCCGATATCAACTGACAATATAACGGCTAG
AGGGATGGGAGGTTTGTGCAGGTTTAGTGGAAGTGTTACTCCGACAACCG
TGAGTGGCAACGGAGCGGCTAAGGTTACACAGAGTTCATTAGCGAACTAT
GTGGCTTGCTATGGAGGTCGAGGGAATAGTGAAGCTCCAACCGTTGTACG
CGTCGAGGCGTGGGGTGCTAGGAGCATCACTTCGAACTTAGGTTTGGGTC
TGCCGGGCTTTACAACCAACGGTTCGACGTCAAGGCCAGTAGACCGTGAA
CGTCCCCATGGAAGGTGTAAAGTTTCAACCAGCAGCTTTTAGTGGCTAAA
GGGTATTTTGGGTTAAAAGGAAATATTTGTAAGGTAAATATAAGTTTCAA
TTATAAGTTTAAATCAAATATTTATTCAAATAGAAAAACTATTCTAACTA
TTCTATACCCCCTCCCTCCAGGGGGCAAAACCCACCCCACACCTCGGTCA
AAGCTCCCCCACCTCGGTCAAAGCCGCCCTTCACTTTTCTCACCACCTCT
ACTCTTCTCAGCTCTCGTCTCAGAACGACGTAGTAACGCGATGTTCATCG
TGCAGTAACACCATGTCTTACTTGCAGTAACAATATTGAAATGTAGTCAT
AATATAGTTATGACGGATCTACTTTTGATAAGCACTTTTTTTCTAATATC
ATGGTGCAAATGGTTTTTAAAAGTAGTACATGATGTGAGAGATATTACCC
TTCAAAGATTGTTTTTTTAAAATTTTGGCTCTCCACGAGCAGTAATACTA
TATCATAAGTATTACTGCTGATCTGCTATGCGTTACTGTAATCTTATAAC
ATCGTTACTACATTATAAGTTTCATAGTAACATAGTGTGTTACTGTGATT
ACTTCGTAACGTTACTGCAAGAATATGTATAGTAAGAAAAAAAGGTGCAG
TAACATGGAGAGAGAGATGAATTGGCTCGGTTTACTCATGGGGCAAGGGT
AGAGAGAACCTTCAAAGATTGGTCTTTTGAAATTTAACTCTCCACAAGTG
TTATTACTATCTATTGTACGTTACTACAATCCCATCATAACATTATTATG
AAAGTGTGGTAAATATTATAAGTTTTGCAGTAACAAAGCGTCTTACTGCA
ATTCTTGAATAGTGTTACTGCATACACTTGTGGTAACGTGTATCTGCCAT
GCAGTAACACTTACACTTTTGTGCAGTAACAAATATATGGTTAGCATGTA
GACTTTTAACTCATATATTTTTGTTTCGATTCCTAGTTTACTACAATTTC
ACCACGATGTTACTATCAAAAGTGCAGTAAAATCCTATATGTTTTGCAGT
AACGTAACGTGTTACTATACTTATACCATTATACGATAATGTTACTACTA
AAATATAGTAACTTGTTATGAGTTTTGTAATAACATATTTATTTCTCTTC
TACTTAGCTTCCTACAACTATGGAACTTTGTGTCCTGTAGAGTTGTAACA
GTTTATGTGCTTTTACAGTAATCAAGTGTGTTACTATCATTTCTTCTCGA
AGATTGGTCTTTTGAAATTTATCTCTCCATAAGTAGTAATACTAAATCAT
TATTTTTACTACTTTTTATTGTGTCATGACGTTACTGCATGTGTGCAGTA
ACAACTATAATTTTTACAGTAACAGTGCATATTACTGCAATTTCTTAATA
GCGTTACTGTAATAACAGGTGGTAACAACCAAACACAGGTATATGACCTA
CCACCCATTTTGAACTAGTAAAATGTAAGTGCAAGTGATATCTTTTGAAT
TCACATCTTTAAACAATAATATCTCTCACACCACATATTATATTTTTGAA
CCGTTTGCACCGTAATGCTTTAAAAAAGCGCTCTACGAAACTAGATCCGT
CATTACTATATTTTAACTATATTTTATTAGTGTTACTGCAAGTAAGTTAC
AGCGTTACTGCATGATGGTCGTCATGTTACTGCACCGTTCGTACGAGACG
AGGACAACAAATAGGTGGACGTGGGAGGAAGTTAGCACACGGGTTTGACC
GACGTGGCAGCGATTTGACCGTCTTTTGACCATGCTTTGACTGGGGTGCA
AGGTGGGTGTTGAGCCCAATAAAAGAAGGGGGAGGTGGGTTGGGCTCTTG
AGGGGGAGGGTATTCTATACCCCGGGTGTAGAATAGTCTCACCCTTTATT
CAAATGGTATTTGAGTAAATTAAGAAAATTCAAATAAAATCTTAAAATAG
CAAGTTTGGTATCAAAATGTAGATTTTGAATTTAGATGAATTTATGTCCA
AGTTTCACTGGAATCGGATCTACGGTTTAGGAGATATGGGCTTCTAAGAA
TAGGATTTTAATTTAATCTAGAAAATATGAAAGGTTACTATTCATGGGCC
CACCTGTCAGTCCTTTTTTCCTTTTCTTTTTCTTCTTTTCTTCTTCCTCC
CGTCTTCTTTCTTCTCCTCTTCTGTTGGCAGCCGAGAGAAAGAAGAGAGG
GCGAGCGGGGCGCCGGCTCTCCGGTGGCAGAAATGCGGCGACGTCGGCAA
CATAACGTGTTCCTCGTCGACGCGCATCCGGGGAGGGTGGTTGCCGGTAC
AAAGGGTTAGGGAGGGGACCGGAACGGCGGAGACAAGAGCTTGCTCCGGC
CGATATGGGAGGTAACGGTGGTGGCTAATCTCGGAAGAGGAAAGGAAGGG
GAAGGTTAGGGAATGGGTTTGCCTCGTCGAGGCGAAGGTATTGGCGCGAG
GGATTGGTCGGCAATGCTGCAATGAGGGAGATCGGCCGATGGCCGGCATG
GGGAGGAGAGAGAAAAGAAGAAGAGCTTCAAGCTCGATGTGGGATGAATG
GGATGGGCTCGCCGGCTATTTATAGCCGACGATAGGTCGGTTTGCAGAGG
TGGAGGAGAAGGAGGACATGGCGACGGCGGCGTGGAGAAGAGGAACACGG
CGCCGGCTCTGTCCGTTGATTGGTCGGGCAGTGGCGGCGTGAGGACGTGG
CGGCCGTGGAAGAGTTGGGCGGCGGAGTAGGGCGCACGGTACGGCATAGA
CGTCGGCGTATGGGGTCAGCAGGTGACGGCGACACAAACCGCGGCGACGG
CGGCGCTGTGGGCGGCGGCGCACTAATGGCGCACGGCGGCGGCGGCTGTG
GCGCTACATGCGCCCACGGGAAGAGGAGGCGGTTTCGGCTATGGGCCGAT
TTGGGCCGGCTCGACTTAGCTGGGCCGGCAGCCCGAGAGGGAGGGGGAAT
TAGAATGTAAAAGAAAAAGGATTGGGCCAAATGAAAAAGTTTTGGCCCGG
GTGAATAGGAAGTTTAAATAATTTTGTGTACTAGGGTTTTGAATTTGGGA
TGGAAGTATAAAATATATTTTCTCAGCACAAGAGTAATTATTCACAATAT
TTGTAATAATATTATTCTTGTGCCGAAAAGAAAATCAAGCCATAGAAATT
AAATTGGCGGCTAGATCAAAAGGAGTTTGAATATTTGGATCGAGAATCAA
AGGATATGTTTAAGATCAAAGGATGGGTTGACAATTAATTCCAATAAAAT
TGGAATTGCTTTGATTTAGGTTCTAGGACAATATGGGAAGGTTTCTTGGA
CCATAATTCGTAAAAGGGTTTTTAATTAAATTGAAATAAAGGAATTTTGC
AAAAGAAGGTTTAAGGTGCAAAATCAAATCAAAGTAAATACCTTGGTTTA
ATAAGATCAATTTTAGAATAAAAACCACGAAAAATTTTAAATAGCAAAGA
GAGATTCTATGCAAGTTAATTTTTGGAGGTCTCTCTAATTATATTTTCTT
AGGTTTAGAAGGTTATTAAGAACATAAGAATCAGCATGATGCAAGATTAG
AAAATAGTTAATTTTCAGGATGTTACAGTTAATCAATGGAAAATTCAAGT
GGGGAATCTCCCCTCCCATGATTTCTCCCAAAAAAAATCATTTTATTAAG
TCATTCTTACCCATAGCAACAATGTTTGTTTTGTCTCTTCACTTTCTCTC
TTACATATCAACAAATAATATTTCTAGTTAGCAACATTAAGATACTGCTA
TTAACAACCATTGTATAAAGTGAACTTTGATATCGGTTAAAAACCTCCTC
TAATACCGGTTGTAGTACCCGAGATAAGGAAACCGAGACTAAAGTTCTTG
TTATTTAGTACCAGTTGAAAGAATCTGTACTAAAGATACATATTACTCAA
CCGGTACTAAAGATACATATTAAAGAAACCGAGACTAAAGTTCTTGTTAT
TTAGTACCAGTTGAAGGAATCTGTACTAAAGATACATATTACTCAACCGG
TACTAAACATACTCACTCTGTATAGGAAAAAAACGTCGTTCTAGCCCCTA
ACCTCGTTTGCGATTTAAACGACGTTCTGAACCGCAGCCAGGTCTTGTGG
ACAGGATTACCTTTGTCTATTCGATAGCCGAGCTCCCGCAATTAATCCGC
AGCACGCCTGCTCGCCTCGTTTAATTCCATCAGCGCCGCATGCAGGCATG
CAGGCTGCAGCACGCCGCTCAACCTCGTCGCTCACGCTCGCCGCCGCCGC
TTGCGTCGCGCTCGCCGGCCACGCTCTCGTCACGCTCGCCGCCGCCGCTC
TCGCCGCACTCACCGCCGCTGCCGCTTGCGTCGCGCTCGCCGGCCCCGCT
CTCTGCGCGCTTGCCGCCGCCGTAGTGGCAGTGAACCCAAACTAAAAAAG
TGAAACAAAAAAAAACGCACCTGCACGAGCGCCATGCAGCCAGCCAAGTA
TCCAAGCCGGCCCAAAACAGTGCCGTGCAAAAATAAACAACCAGCTTACC
CCTGCCAGGAATCGAACCTGGGTTAGCCACTTGAGTTAAGTTTGTTTCAT
ATAGAATACTACGCGCAACTTTATTTAATAGGGGCAAACAGGAAAAAATA
CCCCCTAATTAATCACTCCTTGATATGCTAAATGTTGTCCTAAACGTCAT
TTTTTACTAGTATGGAGGGAGTACATATTAAGCTAAAAAGGTACTAAAGA
TACATATTACGTTAAAAAATATGTGGAATGTGCGATTAGAACTCAACATC
TCTCATCTCAGCCTTCATGTGTGTAACCATCCCACCAACTCTACACATTT
TACTTGAATAGTTATGCTTTCTTTTTGAACTAACCCTAGAGACATTTTTA
GTATCAGTTGGTATCCTCCAGCATTAGTTTCGGTTGGTGTTACCAACTAA
TACTAAAGATGTATTTTTAGTATCGGTTGCTAATACTAACCGGAACTAAA
GATGTTTTTAAGAATTTGGACTTTTAGATGTTTTAGTACTAGTTCTTAGG
TCCTGTTTATTTCAGTTTAAGATTATTGTAATTTAGATTATTAAGCTAGA
TTACTATAAGCTAACTTAGAATAAGCTGTTAGCCGTTTGTTTCTCTAGAT
TATTAGCTGTTTGTTAGCTGTTAGCCACCCAATAATCTAAAAAACATCTT
TAGAGTGGATTACCAGATTATAGTAATCTGGCTTATAGATTATAATAATT
TATCATAATAAGCTCACTACTACAGAAAAGATTTTTCTGGATGTTAGGCC
CGTTTGTTTCCAGGCGGGCCGTAAGTGGCACTGCACGGGATAATCGGGAG
ACCGGGGCCGGGCCATCGCCCGCACGAGAAAACGTATTATCTTGTGCGGG
CGGCTTAAGCCAACCACACGCGATAATGCTATTACCCTGTGCAGACCTCT
TAAGTGGACCGTATGGAAAAATCGATTTTCACGTGCGAGTCTCTTAAGTG
GACCGCACGGGATAATACCTCTCCCTCTTTTCCCTCTCACTCATTTCAAA
TTTTTCACACTCACTCTCTCTTCCTTTTTCCTTTTTATTCTCTCTTCCTT
TACTCTCCTCGATCTCCCCCCTCTCTGGCATTTTCCTCTCCTCCCCACCC
CTCTCTGTCTCTTTCCTCTCTCTCTGCCTCTTTCCTCTCCTCCCCTCCCC
CACCGAGGGGCGCGGCGGCGCGGCAGCTATGGCGGCGGCGCGGTGGCTGC
TGGCGGAGGTGCGGGAGGCAGCGTTGACGTGTTGACGATCGGAGCGCGCT
GCCGCTTCTTGGTCGGCGGCCACTACCGGGCGGGTTCGACGGCCTTGGGG
AACTTGCCGAGCATGATGGGGAGGAGAGGAAGCGGGTAGCCGGCGTCGAG
CGCGAGCACCCGGTCCATGGCGTCGTGGACGTCGGCCTTGGTGGTCGCTG
GCGAGGCGAGGTCGAGCGTGGCGCGGACGTCGCGCTCCTGCTGCCTCCAC
AGCCTGGTGGTGTTCCGCTGCTCCTCGGCAGCTGCGACGGTTGGATCTTG
TTGATGGCGGCCATGGTGACGGCCGCGGATGCCAGGAGCACACCTGCGAA
TGCCTTGAGCGCCACCTCGCAGCCACCGACGGGAAGCTGGTACAGTGTTT
GATGTCGTCGTTCGGTTTGCCGGCCTGCGATTGGTTCAGATGGTTTGCCT
TAGCGTGTGGCTGCTGTGCATGCGGTGCTGCCACCGGCCAGCCATGCTGT
GCATGTGGCTGCTGACGCTTCCCCGAAGGCTCGCCACCATACTACTACTC
CTCCGCAGCGAGCTCGCCAACGGTGGCGGCGGGAGCATGACGGCGGCCAG
CGACCGCACGAGTGCACCCTCCATGGCAGTAAGTGCACACTAGCAACCAC
GAGCGGCGGCGAAGCGACGACGGCAACGACGAGGACGACAGCAGTCGGCA
ACCACGAGTGGCGACGGCTGCGCGACGGCCACCACGAGCGGCGTTCGCGG
GGAGCGGCTGCTGCGCGACGACGGCGACGACGACGGGAGTGGCGGCGGTG
GGACCGGCGGCTGCGCAACCACGGCGACCGATGACGACGGGATTTTTTTG
ATTTTTTTCGAGTTTTGTTTTTGTTTTTGTGTGGATGGTATCGATTATCC
CCTGCAGTTAGGTCATCCGCATGCGAAAATATTGATTTTCGTATATATAT
AGCTGGGTCCAGACAGACACTACCTCCGTATGGAAAAATAGATTTTGACC
GCACGGAAAAATAAATTTTATAGGGACTATCTATATAACATTCGATTAAA
AATTAGTTTAAAAATCTGTCAAATGTAACTATAACATAATTACAATGTAA
TTTTCATAATTACACTATATTTATACTATAATTATATATGTAATTTTTAT
AATTACACTATATTTGTACTATAATTACATATGTAACTTGTATGTAACTC
TCATATAATTATAGTATAAGTAAGATGTAAGTTCAAACTAGATCATAAAA
ATATGGTAGCCCAATGGAGCAGTCACGGCTTCATCCCATAGGGTCACAGG
ATTGATCCCTAAATATGGTTTTGTTTTTCTTCCTAAAAGCACATATCTTG
ATGCGCATTAAATTGTTAGCATAAATCTAAAACACATCCAACGGTTTAGA
AAGTGAAAGATTTAGCCATCAAAAATCTGTCAACAAATATTTAGCAATTC
TAAATTTTATACTATTGGCTCTATGTTTGTTTCAGCTTACTTATAATAAT
CCAGATTATAATAATTCTAAGCTGAATCAAACAGGATCTTAATCTAATCG
ATATATTTGTATTTTTGGTATTATGATAAAAAGATCAGTTCTATCGTAGT
TATATGTCTTAATCAACTACAAGGCAGGGATGCCGTCAATCTTCCTATTG
GATATATGGAAATTTAGAGAGAACGGAGGAACCGGATGTTCCGCAACGAG
GAGGCGACAAACCAACAAGTTTTTAACCACTTGATGGAAGAGCTCCTGGC
ATGGTCAATGGCGAGGGCAAAGGGGATCAAGGTCATGGCAACAACATCGT
AATTGTGCCAAAATTTTCTCCAAATCCTTTGACCAAAAAGAGCCCTTCAT
CTCGGGAGTTGGTGGTCCGGTTCACCTGGGGACGTCGGGCCACCTTGGGG
CAGGAAGCCCAAGCGGCATGACGTCGGCTGCGTTCGTTGGAGAGGTTTCC
AACCTCTCTCTTCGCTTTTCAAACTATTAAATGATATGTTTTTTTATTAA
ATTTTTATAAAAAATTATTTAAAAACATATATTAATTTATTTTTAAAAAA
AAATTAACTAATATTTAATTAATCACATGCTAATAAAACCCTCCGTTTTT
CATATAGACAAGTGAGTTCCCAATCCCCTCCAATCAACACAGCCCGGCTG
GGCACACAAAACCGGACCGTGTGCTGCTAGACGGCTCGGTGCGCTCCTTG
AAGGTCAGGCAATGCACGACAGCGCGAAGCTTCGTGCCCATCGATTCGGC
TGGCTTTAACCGGAAAGAAATGGAAATGAAAATGACCTTTCTTTGCGAGA
ATCTGATACTCGCGTACGCGCCGGTTAACTAAAGTCGCGCGCACACGATT
AGGATTTCCTTTTTTCTACGACTTTTTTTAACGGAAACGCGTACATTTAA
CGTAACTAATCTGGTTAGTTTTAGATAATGACGATAATTAAGATAAGATT
TTTTTAATATTTTTTACTAATATGTTGCAAAGAAAACTATACATGAAGTT
AAAAGTTGAAAACTTTTAACTCGAAATTTGAATTTTGAAGTCAAATTTTA
AAAACTTTTAACTTTTCATCTCAAATTTAAAAAACTTTCAACTCAAATTT
GAGATTTTCAACCCAGATTTGAAAACTATCAACTCAAAAATTGAAAACTT
TTAACTCAAATTTAAAAACTTTCAACTCTAGATTTGAAACTTTCTTTATA
TTAAAAAACTTTCAAATCAAGATTTGAAAACTTTCAATTCAAAATTTTTA
AAAAACACATGTGCTACCAATTAAAAAATCAAAAAAGAAAATAAAAAAGA
AATAGCGCGAGGGGTGCGAAATAGGAAACATATGGCGATAAAAAAATGAA
ATCACGCAAGGGGAAGGCGCCAACTGGCGCACGCGCCAGATAGCAACGCT
CATTTGGTTGAGTAGGTCGAGTGCGTTGTGCAGTTGTAAGGATAAGAATG
GAATTCCCGTTGGGGCTGCAGCCCGTTTTGCACTATGTGAACTTCGGCGA
CTCTCTGAGTGCCAATGTTTGGCGACGCACCAAATGCTCTTATCGGTCTT
ATATTAGCAATTTTAATTTTTCCCGTTAATCAAGGAAAATTATCGAATTT
GGTTAGTTGCAACTGTTGACTAAATTTATTTGGAAATTATGGGTACTATA
TACCCACACGGTTGGGTTATTCGACTGGATATATAGGATAGATTATGTCT
ATGGAATATATAACGGTCCATGACTTAAATATTACGTTAATAAGGAACAG
CTCATATGTTGTCACGTCCTGATAAATTCGTCCTGTTTTAAAAATAATTC
TCTAAAAAGAATAATAGAATTAATTAAAATTCAAAAAAGAAATGACAAAC
ATTAAAATGCGTACAAGAAAAATTAGAATGTGGCTTGGAGTATTTGTTTT
AAATTCTCCATGGTCCAAAAGGAGCTCTCCATTTTTACTCAAATTTTCAG
AGCACCGGAAATATTTATTGGGCAACAAAAACCAATTTCAAAGTTAATTA
AAATAGAAAACCTAAAAATAAATCCTCTCTCCCTTTGGGCCATTTTCGGC
CCAAATTCCTCCCCCTCTCTCAGCCCATGGGACAAGTCTTCTTGAAGTCC
TCCCTCTCCCTCGGACAAAGTCCGTTTCTTATCCTCCGCGTGGCCCAGCT
GGCCCAGGCGCTGGGTCGTCGTCTTCCTCCTCCCGCTCGGCCGTTCCTCT
CCCCGGCCACGAACAGAAGCGTCGCCGCCACCTCGTGATCTCCCTCCCCA
GTGGTTTCTCCTCCAAAGTGATGGAAAAAATCGGTTCCTCTCCTCCTTCT
CATCAATCCACCCCCCCCCCCTTGATTTCCCCTCTTAATTCGGATTAAAT
TCGCCGGATTTAATCCTCCTTGTTTGGCCGCCATGGATGGCCGGCCGAGC
TCCCGGCCGTTCCCCTCCTCCTCTCGGCATATAAAATGGCGCCGCCTCTC
CTCCTCCTCCCCTTTTGCCTCCACCCCGCAAGCCGAGCCTCTCCCCACCG
TCTACCCGCTCGGCCTCCTCTCTCCACCGCGCCGGCGAGCTCCGGCCGCA
CCTCCCCGCCGACCGGAGCCGCGCCGAACCCTGCCGCCGCCACCTCCGGC
GTCGCAGCCGCCCTCCTCCCCGGCCTCGCCTTCGTTCCGCCCGGGGACCA
CTGGCTGCGTGCCCCTGCCAGTAACCAGTGGCGCCGCCGCCACTGCACCG
CCTCCTGCCGTCCCTGCCGCCTCGCCGGTGTGCCGCCCGACGTCGCCGTC
CTCCTCCCTGGCTGCCGCCGTTCCGTTGTCATCGCCAGGCTGAAGCGCCG
CCCGTCGTATCCGTCAAGGTCGTCCTCGGCTCCGGGTCGCCAAGCTCGTC
CTCGCCTTCACGCAAGGGTCGCCGCCGAAGTCATCCCCGAGTCATCGCCC
CGTTCGTCATCATCAGTAGCCCCCGCCGTTCCCTCGCCATGTCGTGCTCG
TGGTGAGAACCCCTTCCTCGTTTCCCCGTGTCACCTCCTTGCCCGTCGTG
CCGTTGTCGTCCCCGGTCTCATGCGCCGGCGTTGGCCGGCGTTCGTGCAG
TCTTCGCGTGCACAGGTGGTAGCCGTGTTCGTGTGCCCGTTTGGCCGCCT
CGTGCTTACCCACGTATGCAGCCCGTGTGGCATTCGTGTGTCCCCGCTCG
TCGGCCACTTGTTTTGGTTGACGCGTATGGTCTCACTCCGTCCTTCCCGT
GGATCGTCTTTGTGAACTTGATCCACAATGAGCTAGCCGTCTGACCCATA
AGTCTCGGCTGCCAGTCGCTCGGTCCTTCTTCTACTTGAGCGATGTTGCA
GTACATATAATTTAAGGGTTTAATAATAATTAAACAGCTCGGAAATGTCC
TCTTAAATTGCACCTAAAATTCAAATTCAGATGGTCGTTTCTCGGTCATA
CGAGCTCCTAATTGACCCTTTTAAATTATTTAATTTCTGTTATAACCTAA
AAAACCTTAATTTGTTGTTTTTATTTATTATTCTTGTTTCTTTCTTAGAG
TTGTAGCCTTGTTTTGTTGTTCGTGTATTTGCCGTCGTTTCAGAGTTCCC
TTGGTGCAGTTCAAGTTCGTTGTGGAAGCTTCAAAAGCCCTTTCTCTGAG
CAAGGCAAGTCACGCTCTCCTTGAGCATTTTAAATCCCAATTTGCGAAAA
GCATTTTAATTTAAATTATTGCATTCGCTTTACTATATTTACTGGGTTAT
AACTGTTTTACTTAGCCTTTCCTATATCTCCTTGTTATGGCCTTATTTAT
TGAATATTGTGTATTTACCTTTGACAACCCTAAGTAACAAAAACTAGCTC
GTGAGAACTCTATATGTGGCACTTACTAGAGATTTTAGGATTATAGTTAT
CCCCGATTAAATTAGAAACTCTAGAGATTTTTCAAACACTAGACCTTGGT
TTGGAATATTGAAACTCTGGAAATGTTAGTTTAGCGACTGTTTAGCCATG
GATGATAGTTTTCCTTTCAAAACACCTCAAACCCTGTTTTCAGCTGGGCT
CGAGGTGCATGGTTTCGCTAGTCGCACCTCAGCTGTCACAAGGACCGGTC
TTCGGGGCACGATTGCAAACCATTTTCCGTTCGACCACCTGTCTAGTGGG
TAAGGCTTAACGTATCGGTTAGTGCGGTCATGAACAAGAAAGACACGGAT
AGGGATGAATGAGGCCCAAGCATTGGGCAGACGTTCCTGGCAGTCGCGCC
CGGGGGCATAGACTGTCCGCCTGTCCTAGAGTTTACTGGCCGTGGAAGTC
TATGTTGGTCTTCCTTGTTTAGGGTAGTACTAGACGATAGGTTATGTCGC
GGCTTCCACCCGTATGCCATGGTGGCATGTGGCATGTGGTGACACGTGAG
GAAGACGTGTCTGGTGGGTAAAGTGGTATACCTCTGGCCAAAGTAAAATC
TATTTGAATAGCTGCGCCCTCAGTTATGGGCAAGCGGAGCAATGACCCAA
AGTTAGAGGTTTCTCTGTGTTAGGCTGGAACTACTTGTTGGAACTTGTGG
GCCTGGGTTAAGGCAAGATCGCGTCGGAGTGCAGCTTGGCAATAATTTGA
CTAAAGATAGGACGTGGTTTTATTAAAATGCCTTTAAATAATTAAATGTT
TTGAAATGCTTGTTTACTGCAAAATAACCCTTATAAACAAATCCTTGTAC
TCACTGGCTTTAAGTGTATTTCCAAGTGTAACTTGCTGAGTACGGTGGTT
GTAGTCATCCTTGCTCAATCTTTTCCCCTCTAGTCAGAGAATCGTCTTGT
AGGAGAAGAAGTCTTAGGTGAAGTCCTGGCTTATACCCCAGTTAAGCGCA
TGTGAAGATGGAGCCGTAGGCCCGCTAGTCGCTGTTGTTTTTCTTTGGTT
GCCAGGCCTTATGTGCCTTTTGTAGTAATGTAAATATTATCGTGATAAGT
AATAAAGATGTGTCTTTTGTATCATGTTTGTGTGGTGTACCCCGGCTTTT
CGTGGGATGGGATTAATACCCTAGCGTTCAGGAAATGTAATTTCCGAACG
TGACATATGTCCTGGTTTGATAGTACTGTAAAGTAGCTTTAGAAAGCCGA
TATCGTATTGGGTAAGGTTTATATATTTGTAATCCTGCCCCCATCCTATA
TTTATTTAATTTTTTTAGAAAAACTTATATATTTATGGATCAATTGGAGA
AATAAATTCTTAAGACATACGAGAACTTCCCTAGGACCATATGCTTCAAA
CATGACGTTAAACTGAAAATTTGAAAATTATACAACTCTAAATTTGTCAC
TACACCAAGTAAATCGCTAGCATACATCATATTTCATCTTTACTCTAGTT
TCAGCTCAGATATTTTTAGCCCCAAGGGCATTCTCGCTCATTCTTTTGAA
GTATTCCACTCTCTATTTGAGTCGAAAGTGTCCTTCAACAAATTACCAAT
TTTTTTATGTCTTTCGGTCGTAACACATTTTTGAGTTGTCTACCAGCAAA
TTACATAAAATTTGGGTAGCAAAGTTTTCCTTGTTATTAATAATGTGGTG
AAGATTACGGATGAAAATCCTCCATAGGAACTATGTTCGTTTTCAGCAAA
GAATTCTCTTGTTCTCCGTGCATACTTCTAAATTACTAAACGGTATATTT
TTTTAGAATTTTTTCTATAGAAAAATTATTTTAAAAAAAATCATATTCTT
TTTAAAATTTAATATCACTAATACTCAATTAATCATATATCTAATAACTC
ACTACGTTTACGCATCTCCTCAAGCTCTCCCTTTTCCCTTATCCCAAACA
CACCTACTACACATTGGCATTCTATGCCGCCTAGAGGCTTCTGTTTTGCA
GGACTTGGTAATAAACTGGATGCTGGGGCGCGCCATTGCGCGCCGCCTGC
ATATACTAAAAATGTCCATATATTAAAACAATCAGTTGATAAATATATCA
GTAACATCATATATTCTATATTAACTCTCCCGTGTATAGTAATGACACCA
GAGTCAGTAATCCATCCTATGTAACAAATATCCTATGTAACTACAAAGTA
ATGGGCACTTTATTATCCATGCAGCGCACCCCCTTCTAAAACCTCAGTTT
GTTACAGACTTTTAATTCAAGTATGAATACAATGTTTTCATTACATCAAA
AATATAAGTAATTCCGCGTACAAATTGCTTTGGCGCATATACCATGAGAA
TGCTTTGATGTCATAAATAAGGTTATAATTTTTGTAAATAGGACAATTGA
AGAACAAAGGGCCCGATTTTCCAATATTAGATTCAACATCGCATCACATC
CTGAAAAATACAAACAGGTTGAAATGAAAGCAAATATTAGCTAATGAAAT
CACATTCAAAAGAACCCGCAGGTACATACTAATACCCTAATAACATCTTA
TCATAGTGCGCACGCACTAAGGGAAAAAAAAAGACAACCTTGTTTCTAGG
ACTAACAGTGCTAGAGGAATATTGATCCATGAATGTATTTTTATGAGGTA
GTAACTAATTAGTGAAAACTTTTTACTTATGTAGCAATGTATAGGAGTAT
TACGCAAAATCACATTCATCAAGTTATAAACCAAAAAAATAGGATTTTAC
CCTTCAAGTAATGTCATTCTATCTTTTCTCACAGCTGCAGTTTTGTAGTC
ATATACAGGATAGTATAAGTGCAGCCAAAGTTGTAGCAAATCTATTGTGC
CATTTGTGAAATAATTAATATTAGTATCCTTCAAGCTGAAAGTGAGAAAA
GCATAAGTAACTTAATAACTAATAAATCTCCAAAGGCTCATCCATCTTTT
ACTGACATAAAAAATAGTGGTGGTGATGGTAGCATTCTACGATGAATAAT
ATTGTACTATCTTTTTGGTAAATGAGTGAATCATTCCATTATCTACTCAT
ATGTATATGCATGTGGCCATTTCATTTAACGTGAACTATGCAGGAAATAT
TCTAGATTTGGGGATACCATTTTTTTTCTAATTTACAACTTTTGATATAT
TTATGACAACCACCAACCAAATACTAATTTCAACCAAGTATAACTTCCCA
ATTTTTTGCTGAAAACTAATCATCGTCTAGCATAAGATGCAGGGATACAC
AAACATGATTTACACACATTTATAAAAATTGTCATGTCCAGAGCACCCAC
ACAATACCAAGTGATCTCTGGCCCTTTTGAAAGCATGAAAGAGCAGGGAA
CATAGATGGCTAAATCCACAATATATACATGCATTTTTTTGCGAGGATTA
TATACATGTAATCCATACACCTTTCTTAAATGAAATACATAAACAACTGG
CAAATCAGAAATAAAAGCAGAAAGGGACGCTTAAATACATAAAAAAAGAT
ATATTGACATTTAAAAGAAATCTTAATTGTATGAGTAAAAGCTAGAGAAA
TATGTATATAATTCAGCATCAATGCATGTATCAGTATTATATCTCACTGC
TGACATGAAAAGAAAAATTGAGGTAGCAAATTCTTATATTCAAGAATACC
AATAGGCATTAAGAAGGGAGAAAAACAACACTCACCTTCCTGGTTAATGG
GACATTTTAGCCCACAGTGCACAACCTTTTCTGTAAGCTTGCAATTCATA
TCTACAACAAAGCATTTGTAGCTTGCATCCTTTTGTTTTTCGTCAAGCTT
CCTTGACACCACTGTCACCTCGATGGAATTCATCACCTACTGTGTCAGCA
GCACGCGAACCTCGAATAAATCGGCCACTGCATTGACAATTCAGTCCAAT
ATAATTATATTTAGCTAGCACAAAGAAACATACAAAATCATTATCTAAAA
AGAATAAAGAACAATACAGATCCAAAAGGGAAAAGGAACAGACGAATTAC
CCAAAATCTGTAAATCTATTCCTGGAGGCTGCAACATCGATGGTCAATGG
GTAAACATGCCTGTAGATACCATCCAAGCCAAACACAGCATTTAAAAACG
CATATAAAACTGGAAGGTAGAACAAGACTACAACAACCACCTTCTGAAGC
ATGCCTGAACCTTTTTCTTCCCCACCACGCTCTCCAACACTGAGGATATA
CCAGGACTTTGTTGACCATACCAGTAAAGTTCAAACGTGAAATTACAACA
TTACTATTCCAATTATGCATATAGAAAAGGAAACGTGCTTAAGAATAAAA
TTAATAGATTAACATAAAGCTATGATTGAACAGAAGGGCAGAAAAGCTTT
ACCTGCAGCTCCTTGGAGGTGATGTTTATGTTTAGCTGGTTTTGCAGCAA
GCTCACTATTTCACCAGCACGTTGTTGGGCTGAGACAAAACACAACAAAC
ATGCATAGTTCATGTCAAGAAAATTGCATATTTGGAGCATATTTGAGAAA
GTAAAAAAGGGATCATTGAGGATATGGATGGGGGTCCTCCAAGTTCATAA
TGGTCATAATCTTGCTCTCCAGCCCAAGCTGCTCGGAGTCAAGCTCGTCG
GCTAGCTTCTGCATGCCAGAGTGGCATGGCGGATTCGACGATGGCTCGAC
GACGAGGAGGCTTGGGCGGCGGATCCGGCGGCACCGAGGCGCGCGGGCGC
TGGATCTAGCAACGACGGCAGTGTTCGACGGTGGGAAAGGAGAGGATGTC
CGTGGCACGGCTCCTCGATTTGATCGAGGACAGGCGGCGGCGTGGTTGAA
GGCAAGGGCGTAGGAAATCGTCGCTGGGCACGGAGGGAACCATGTCTTCT
CTACGAGCCATGCTCTAACCCCCCAACACAGGACAAGAGATATTTTAAGA
GAAATTGTTGATAACTGCATATACATTACACAATAGCTTATGCTACAAGC
TTATAAATTTTCAGGTCACAAACAGATTCCTAACTACTTAGAAAACTTTA
TACCATAGTTGGTCACTAATATATAATATTCAATAAACTTGTGAGAGTCA
AAGAGGCGCAACATACCTCACGAAATTCACGAGACAAGTGCTATGATATT
CCATCAATGGACATGGCAAAGGCATCCATCAAGTTTGGTATCTACCTTCA
CATATCCGTAGGACAGGCATATAATCCAATCTGTCAGCCATCGGCAATGG
CAGTATGAGCTTTTCAATTTTCTTTACTTACCAAACGCTGTGAGGCTCTC
AACAGAACTGGATAGGCCTCTCTCAATCATTTCATGGCCAAGTACAACAA
TCTTCATCTAACTTAGATGCTCCACTTTCCTGATTACAACATCATCTCCT
TAACAGTTTTGAACCATAAGCAAAATTTATGTATATGGAACCAAAACCTT
CAAGATCAAACTAAAAGGTAACCTAAGGAACAGAATCTATGCTAAAACGG
TAACGATAACTACTATATTATAAAAAAAATACTTGATAATTCCAAAAAAA
TATCCATGAGATTCATTTGAGTAAATAATGAGACGGAAACAAAATGTAGC
CTTGAAAACTATTGTACCAATCAACAGCATTCTGCTTACTCATGTTCAAA
TGAAAAGGAGCACATACCATGCCCAGAGATTTGGAAGTATAAAACAAGTG
AAGCATCACTCAACATGGCATCAACAATGTCCTTGACTGTTTCAAGGCTG
AAAGATTTTTCTATAGCCTCCAGCCTATAGCAACACAAAGAGAACAAATG
AGATATACATGAACAAATAATACAATTTTCCTAATCAGTGACATGAACAT
TGTGAATGTTATACATACATTCACATGAAAATTCATCATTATTTAAGAAT
ATATAAAAAAGCATGCAAGGTGACCCCATTCTATGCACATTCAAAGTGCA
ACCAATGTATATTACTACCAGTCAATTATATTACCAAGAGAATCCAGCTC
CTAAAGAAATATATAAACCACAGCTTTACAGGTAACGCAAAGATTCATGA
ACCACACAAAATAGCACTCAGCTTGATTAAAAGAATTAAGAACTACATGC
CTTATAAATATAGAACTATCTATTCCATAATAGTTTTGTGTGTCTTTCTG
CAGAATAATGTAATTACACTGAAATAGATGATGGTCTGAGTTCTGAAATG
CAGTCCAAAACATTTTTACCAAGCAAAGGAAAGCATCTTGATTCTACTAT
AATTCCCATGCTATGTTTAAAAGAGGACAAGATTATCTAGCATCCCAGCA
ACTTCTGCTTATGACATGTTAAAGTACCTTATTGTAACGGTCATGTACTG
TTCGTTCATGAGCTATGGGTTTTTTTTGCATGGTATGTGCAGAACAAAAT
TTAGATCATTAGAGTTGCATGGATACTCATAGTTCTTGCATATGATTAAT
TGATTTTTTTCACCGGCCATGCACTGCCTACACAATATAAAAGGGAAATT
AATTTCTTGAGCTAAAAATTGACATGTTGAAGTAAAACGGTGTAATATGC
GACATGTTGATAATCCATCTCCTAAGAAGGAAATGAAAGCTGGAGCCACA
CATCATGTTAACATCAAATAACTAACCGGCACTTCATTAGGTTGGTTTGG
GAAACAATATATAATCGAGAGATATGATAGTAGAAAGAAGCAATGGCATT
CATAGGGCTTTCAAGTAAAGCATGAAGTCAGAAAATAAAAGAGGACAATT
GTTGTGCCTTTCTTCCAAATGATTTCCTAGGGAAAAAAAATAGTGTTTTA
CTCAAAATTCCATGATGGCAGTAACCTTAGACCTACCTCATGCAAGAACA
CGAAATTTTAGCTGAACCATGTCAAAAAATAAAACCTGCAACACACAGAA
AAATTACAACTTATCAATTTCAATGGAATTTATAGGGTTTTCAACTAAAG
TAGGAAACCAGGAAATAAAAGAACACACTTGCTATCACTGTGCTGTAAAT
AATCTTGCAGGGGAAAATTTACTGCCTTAGTACAAATTCCATGATGGCAG
CGACCCTAGAACCGCTTCATGCAAAAAGGATCTAAACTTATGGCTGAACC
CCAGGGAAAAAATGCAGCATATAAAAATCACAACCTATTAATTTATAGAT
GACAGGAGGAACTAAGAATCGCACATTGTTTGTATCTGCAAAAGATGCAC
ACAGAACAAATGCAAACAATTTGATAAGATTTAAGTGGCGCGACCATATG
GCTAACTGTACTTAAATCTTACTGGCTTGGTACCCAACCGAACTCCAGTG
CATCCTTTTTTGTTACAAACTATAATGTCTTTCTTGTAGGTTTACCATAC
AATACTAAATTTAAAGGCCTTAACGTAGAATGGGGCACAAAAACTAATTA
GATCCCTCACAACCTTGTTTTCAATAAACAGAACTCACTTTGACGGGCGG
TGCCCTCAACACTTTGTTTTGAATAAACAGAACAAAAACCTGAGCGGAGA
AGAAAAGCTAATTTCAAATAGCAGGAGACAAAAAATCAGGAACTGGAATT
ATCTTAATCATAACATGCAAGAACAATAAAAGCCTGAACATGATTCTTTC
CATCACACATAAACTCAGTATATATATATTGAAAACAGGTACTATGACAC
CCTTATTAGAAAAGACCAAAACCCCTAATCTCAGACAAAAATTTAAGTGA
GCATCTGATATAGGAAAAACTAAGGAGTTTATGCCAAAAAAAAAAAAAGC
TTATCATTCTCTAGCACCCAAAAGGATAAAAAAATGTTGTTCGAATGGAG
CTGAGTAAAAGAACGGGTTTTTCACTTACTCTGTTAAGAAAAAGTTTCTT
CCTGGCTGGTACCCTGAACAATGTTAATTGCAGTTCGTCCTGAAAAAACA
AACAGAAAACGTTTACTTCATATAGTCAAATCATCTTGTTCACGTGGACT
TTGAACCAGAGGGAAAAAATAAGGCCACATCTAAAGCAGAATATAGCTAG
TAGGCGTATAAATTAGAAACATCTAACTCTCATTATCTACAAAGGAACTG
CGCAGAGAGCAAGCAAAAACATTGATAATCCCCCTCTTCCCACCTGCTCT
CTCTCCCTCTCCCTCTCCCGCCGCCACCTCCGCCTCGCGCCGTCGCCACC
GCTCACCCCTTCACCTAAACTGGAATTAGGCATGCTTGGCAGGATAACAT
CATGTAGATTCCAGCTACAAGCCCCCAGCAAACTGAAACTGAATGGCCCT
GTAAACCAAAACAATGGAGGAAATAGAGAGGAGAAAACATACTGTCGACA
AATGAGTGAGATAGGCCAACAACTGAACATTCTATGCCCAACCTTTGCAG
ATCATGTCCCCAAGACCAGGCCAAACTCTTCCAATGGGCGGGTGACGGCG
ACGACGACGCGAGGCGACGGGGAAGCCGGAGGCGGCCGACGGGGACGACT
CGCAAAGGGGAGGCGGACGCGGTGCTCGGCGGCGGCAGCGCGAGGGGATG
AAGGAGGCAGTGCGAGACGGCGGCGGCGGCGGGAGAAGCAGAGGGAGAGG
GTGAGACGGGCGGGGGGGGGGGACGGGGGAAGGGGCGGCGGCGCGAGGCG
AAGCCGGAGACGGGGACGGCGGCGCGCCGGCGGGGGTCGAGAGGGAGAGG
GCGAGACGGGAGAGAGGAGGGGGGCGCAGCGGCGGCGGATAGGGTTGGGG
CGGGGGTTAGTGGGTGCCATCTTGCAAACAAATCCCTCGCCTTTCAAGTT
TTACAGCGCCGTCCTTATTTCCGATTTTTCTCTCCTTCGCATGGAATATC
CGGACTCCCGAAGAGCCTAAAAGCTAAAAACCAGCTCACAGAGATGTTGG
CGAGGGACGGTGGACGAATTACGCGCAAACCGGAGGGCCTTTTCATAAAA
TTTCGTAGCAAATCGCTGACGTGGCACACGCGAGCGCTCGCGCCGTCTGC
GCCGTCTTGGTTAATGGATCTTGTTAATTGTGATTTCCATTGGCAAGTAA
AAATATACTCCATACGTGAATCTATGATGCATGGTACGACGATATAGATA
CATTGATACTGCGATACGGGAATTTCAAAAACATCAATATGGTGAGTAAA
TATAAAAATATTTTTTAAAAAACTAAAATATAGGGAATTATAAAAGGGTG
CAACAATAAGATTACGTTAATAGAAGAATATTCTATGCACTTACAAACAA
TCAACAAACATAGCACCTTGTAATCTTATATAATATCAACATTAAACTTA
TAAATATAAAGTGTAGCATTGGGTTTTTAATGGACTATTAAACAAGTGGT
TACAGGGCTAGGTATCGGAGAAGTATCCAACAAGTATCGTGCGAGTATCT
GTTAACGACCAAATTTGGCAAATCATACATTGGATTTGGGGTTAAAACCA
AAGAGGATTTGGAGGAAATCGACGATTACAGAAACAGAGTATGAGTCGGC
TACAAACTGCATCGGCTACGGTATGTATCGACTGAAACTGAATCGGATAA
GGGAGGCCGATGTAGCCAATTCCGATAAAGGGATGTCAGGATCATTGTCG
GATTCGGTTGATGTGCTTCATGGGGATTGCCGCGTGCGGATTGAGTCCGA
AGAAGGCAATTGTATCTATTAATTAGAATATTTTAATAGTTTCCTTATAA
ATTTTGTCGATAAGAGTCCGTCTAAGGGACTTGTTCATATTTTGAGTTGT
AATAGACATAAGAGTCGTATCCGACAAGGACATATTATGTATTCTGGGTA
TAAATAGGACCCATGATGAACCCTGAGTTCCACTCGAGACACTCAAGGCT
GTTGTTGGCCCGATCTTTCGGTGAGTTGATGATAACTACGATTTGGGAGA
AACGTTGACGATCCGACTACAACCGTACAAGACGTTGCGTTGCGCCTTAG
CGATCGATACACCTCTCCGTGGGTTATTGATCTTGCTGGTGCAGATCAAC
CTTATTCCTGCAAGCAATCGAGAACAAGCAAGAACAAGATATAAAGCAAC
TGAATTGCTAGATAGACAAGACACACAAAGATGAATTGATACACGATAAA
GTGGGGTTCCGAACAAGCAGACGGACGGTCTAGCCGACACGCGCGCTGCA
AGCGAAGTAGCAATGGCTAAACTTACAATTAATCAAAACCCAAGAAACCC
TGAAGGGGTACCTAGCTATATATAGGGGCGGGAGGATGACCTAGGGGTGC
CTAGGGTCGTGCTCCACCTGGTTGGGGCGCACCCCCACATGGGCCCCACC
TGGGCCGGGGTCCCAAATAAAGTTACAAGCCCATAGGCCCATTATAGGTG
ATGCAGCACCTTGTTCCTGTGATTGCGGCCACACGAGATGGAATTCGGAG
ATGAGGCTGGATCCGTAGGAAAGAGGGCTCCGAGAGCTTTCCATCAAGTA
CTCACGGGCCGAATACGGAGGTCGTATGCAGATTTGGCGGCCATTTGAAG
TCGACACTGTAGCAGGTGGCCGAACTGGATTGCAGAACTTGGACGGCTTG
ATCTTGATGTGAACGACGGTTGTATCTATAGTAGCCATGGTCACATCATC
CTCCCCTTCTTCACGGAAAACCGTCCTCGGTTTTTCCATATGGTGCTCTT
CGTGTAGTCCATTTAAAACTACCTGTTTCTTCCAATCACAACAAGACAAA
CTCGAGATAATTTTGTTAGCAATAACATTTCTCTCTAGCTTGCATGTTTT
ATCCACATGTACAGGAGGTTCTAAATCTGAACAGATGTAAACTCTATGCA
CCAAATATATTCCTCTATCATTATATTCACCAAAGAGATGAAAAATAGCG
TTACTTGGACATGGCAAATTAGAATTAGCAAATAATTTCTCCTTCAAATT
ATTGAGCTCATGAAAATCAGCAAACTGAACATAGCCCAAAGTATTTAAAG
AAGATGTCGATTCACGTTCCTCTACTCTATTAGCAATGTGAACAACATGC
TTAAAATCAGCGCAGTTAGTATTAACAATAGGAATAGCATGTTCATTCAC
TAGTTGTGGCATGGATATAAGTGAAGCATTATTGCACAACTCTTTTTTAT
CACAAGGAACAACAAGTAAATCAACTTGTGACAAAGGCAACTCAGCAATT
GATTCCACTAATGGTTGCTCTACTATAGCATGAAAAGTGGACAAGTGTAG
CTCACCTTGAGAATACTCACCTTCATTTCTCTCAGCACCATTTAATTTAC
CTTGCGAACTTTCTTCAGACATCGTAGGTGTTTCATCCTCTTTCTTCTCA
AGTATACCATTCTCCTTTTCTTGGATGTGCTGATCTTCCTGCAAAACGTT
AGTAACAGGGGAGACAAAAGATTGCTCCTCTAATGTTTGCACATCATCAT
TACATAAGTATATTGGGGATTCAGAAATAGGAGATAAATCACATTGGTCA
TGCATCCTCGCCTTTGATATGATCTGACTCTCAATGCTACGAGCAAGCAT
GAATAGGTGCCCAATATGATTATATGTCACATTATCAAGCAAAACCTGAA
TATTGGAATTAAGCCCTCTGAAAAATCTAGTCAATGTGTTGTCATTAGAT
TCTTGTAAACCACTATAAGTGATACAAATTTTAAAATCATGAAAGTACTC
CCTAACAGTTTTGTCACCTTGTTTTAGATGTTTAAACTTCTCAAGGAGAG
CACGTCTATAGTATGAAAACACGAATCTTTTTCTCATTAGTATTTTGCAC
TCATCCCAAGTTTTAAGCTTATTTCCCACAGTATGCCACCAAAAAGATGC
AGAACCGGTACACTTATTACTAGCAGCCTTAATCATTTGAGCATTAGAAA
AATCATACTCATCAAATTGTTTTTCTACTGCTAGCTCCCAATTAATGTAT
GCAGCGGAATCATACTTTCCATCAAAAACTGGCAATTTAGATTCTACACT
TGCAAGATCATTATCATGTACCTTATATGCGCCATGTGGATCACCTGCCA
TTTGTTGTCGAAGATGAAGAAGTCGATGATCTGTTATTCCCTTGCGCAAT
CCTGTCATGGTTAGTAGCAAACAAGAAACACACAAGCATATGCACGCTCC
TATCAACTACTAGGTAGTAGTAGCTCAAATATCACACACACTCAAGCTTT
TAACCAAGCTCTTACAAGATCTTAACAATGCAAGCGGAATGGTGACATAC
ACCGACTCAACCAAGCACCCCAATGAAGGTTGGATGTATCGATGCCTTGG
CAAACACTTGCTGTACGGCTGTAATCAGATCTATGGAGCTCTGGGTAGGC
TTAAATATGTAGCAAAGGAATAGCAAGTGCTCAAATCAGATAATGCAAAG
TTGAATGATCGTTCAAAGTCAAGTACCGTGCTGGTCCTAGGCTAGAACGT
ACTAGAGACGCGAGCCTAGACACAAACGATACCACAAGAAAGCACTAGCA
ACAACTCACAACTCACGCACAACTCTGATATATGAAGTTCAGCTCAAACA
TAACAATATTTTCTCTTTTCTTTCTTTCTTCTTTCTTTTTTTCTTTCTTT
TCGTTTCCTTTCTTTTTCTTTTTTTTTGGTGCGGCTTTTCTTTTCTTTTT
TTTAATGCACCTTTCTCTCTTTTTTTTCTTTCTTTTTTTTGATTTTTTTA
ATGAAAAACAGACTCAAGGACCTCAATGTAAGATTACAGGGACTCAAACG
TAAATATAAAAATTACAGGAACTGAAATGTAAAAGTCCAACCAAAAATTA
AAAATTATACAAAAATGGAATGCTGAATTTATGCCGGTTCCGTTTTTCCA
AACAGATCTCGAAACTGACACCAAACAAAAATTCACCAAGGTGTTTGGCA
CAACTCAAACTTTAGGATGTTCGTGATTTGGATGGGGAGAGAGTTCGGAC
TGGTTCCTCATGGTGGAGGTGAGCGATGGGTGGATGGATACGGTAGGTGG
GGTGGTTCGGCCTTTATATGGAAACCGAACAGGTGGAAATCTGGAAACCG
ACCAATCAAAACAAACTTTCCCCTTCCTCCTTCCTAACATATGGAAACCG
AATCCAATCTACAAAAATTCTCTCAACCTTCCTTCTTGGTAGCACACACA
TGCACAGCAAAAACAAACACACGCTGCATCTGCAAACTCTAGATGCAACT
CAACAACTCCAAAACTAACCGACAGAAACTTCTGAAAACTAGAAAAATGG
AACCCTAGTGGAAAGACGATTTCGTTTTCGTAGGTCCTGACGACAACAAA
GACACGACAACGGCGGGCGACAGTGGTACTAAACGTGACCAGAACTCGAA
ACTCTAAACGGACTAAACGCTAAGACCAGCAACACGACTAGACGATGCAA
CGCAAACTCAACAAAGCAAAAACTGAAATAAACAATGCAAAGGCCACAAA
AATGGCTAGGTATAGGATGCAATTTTTTTTGTATGGCAATTTTCTGGTTA
TAGGTAGATAAAAAAAACTCACCGAGCAACGAAAGCTCTGATACCACCTG
ATGAACCCTGAGTTCCACTCGAGATACTCAAGGCTGTTGTTGGCCCGATC
TTTTGGTGAGTTGATGATAACTATGATTTGGGAGAAACGTTGACGATCCG
ACTACAACCGTACAAGACGTTGCGTTGCGCCTTAGTGATCGATACACCTC
CCCGTGGGTTATTGATCTTGCCGGTGCTGATCAACCTTATTCCTGCAAGC
AATCGAGAACAAGCAAGAACAAGATATAAAGCAACTGAATTGCTAGATAG
ACAAGACACACAAAGATGAATTGATACACGATAAAGTGGGGTTCCGAACA
AGCAGACGGATGGTCTAGCCGACACGCGCGCTGCAAGCGAAGTAGCAATG
GCTAAACTTACAATTAATCAAAACCCAAGAAACCCTGAAGGGGTACCTAG
CTATATATAGGGGCGGGAGGATGACCTAGGGGTGCCTAGGGTCATGCTCC
ACCTGGTTGGGGCGCACCCCACATGGGCCCCACCTGGGCCGGGGTCCCAA
ATGAAGTTACAAGCCCATAGGCCCATTATAGGTGATACAACACCTTGTTC
CTGTGATTGTGGCCACACGAGATGGAATTCGGAGATGAGGCTGGATCCGT
AGGAAAGAGGGCTCCGAGAGCTTTCCATCAAGTACTCACGGGCCGAATAC
GGAGGTCGTATGCAGATTCGGCGGCCGTTTGAAGTCGATATTGTAGCAGG
TGGCCGAACTGGATTGCAGAACTTGGACGGCTTGATCTTGATGTGAACGA
CGGTTGTATCTATAGTAGCCATGGTCACATCATCCTCCCCTTCTTCACGG
AAAACCGTCCTCGGTTTTTCCATATGGTGCTCTTCGTGTAGCCCATTTAA
AACTACCTGTTTCTTCCAATCACAACAAGACAAACTCGAGATAATTTTGT
TAGCAATAACATTTCTCTCTAGCTTGCATGTTTTATCCACATGTACAGGA
GGTTCTAAATCTGAACAGATGTAAACTCTATGCACCAAATATATTCCTCT
ATCATTATATTCACCAAAGAGATGAAAAATAGCGTTACTTGGACATGGCA
AATCAGACTTAGCAAATAATTTCTCCTTCAAATTATTGAGCTCATGAAAA
TCAGCAAACTGAACATAGCCCAAAGTATTTAAAGAAGATGTCGATTCACG
TTCCTCTACTCTATTAGCAATGTGAACAACATGCTTAAAATCAGCGCAGT
TAGTATTAACAACAGGAATAGCATGTTCATTCACTAGTTGTGGCATGGAT
ATAAGTATTAACAACAGGGATTAGTTCTTATATCTTTATGACACTCTAAT
CCTGTTTATGTGAATCGTCGAGTTATCATATATGCTATATAACCTAGATC
AATATTGCTATCTAACCTCGTCGGCTAACATCTGCCATTAGAAGAGAGCC
GATAGGGTTACATGTCAACGTTGATTCAGATTATATGTAGTATATCCACC
ATCTCGAAAAGGCTTTCATCGACTTGTTTTAGATCTTATGTTTCTTCTTA
TGCTTAATGCTGCATCAGTTAAGTTTGATCTATTAAGTAACATCCAGAAA
CATGAAATCTAGCTTGTTATATGATTGCTAATAGAGATAATATCGGAGTT
TCAGCCGATCCTACCTGATTTAGTTATCTTGTCTCTTACGTGTTTACTTG
ATGTGCTAAATCTGCCCTTTATATTGAGATCTTACTATGATAAAATATAT
TAAGCTCATTATTAATCTGATTAGGACATCCTGATGTTAGATTGATATCT
GTTTAATGTATTTTATTTATATTAATATCTTAGCATAAAATAGTGTCAGA
GTAATAGCAGATACATGTTAGATTCACTTCATCGGTTATACTATGAATAT
ATATAACTTCTGTCTTGAAGTGCTTTTAGACATAAGTGATTTATACTGTC
TCGGCACGCTGTCCGATTTATCCCAATCACTTAGTTTAAATATGTTTTAA
GACATAGATTATATACCATTGATATCTACAGCCGATCGAGTAGATCTAAC
CTTCTCTTTGCTTTATTCATCATTGCCGATCTAATGCATGTTACATCGGC
CTGATGTTGAACGATACATCATCGGCATTTAGCCGATTGGCTATCGTTGA
TGGATTTAACTTTGTTTTCTTTCTTTGTTTCTTGTTGGTTGCAGGATCAA
ACCAACTGGCACGCTCAAAACCCAAAGTCAAGATATAGGACCTGCACTAG
AGTAAAGCAAATCTCTCAGGCCAGTGTATGTTTTTCGCATCAACACGCTT
TTGGCATGCCCGGTGGGACACGAGTTTGAGAAGTCTTCATCATGGTGGAC
CTCAAGTCGACCGATGTTAACCCAGAGAACATCATCCCGATAACAATGGA
TAAGTTGATACCAGAAGAGAAGGCAGAGTTTGAAGAGATGATGAATAAAC
TGCAGAGCCAGTTTCTACATTCATTTGTTCAGACTCGCTTGGGAACGGTG
GTGATTCAGAGATACAAACTAGCCTTGCCAAGCAATGATGATCCGGAATC
AAGTTCTGGTAAAGTCAACAAACCTAAAGAAGTCAAGCAATAGGAAGGCC
CTATGGAATTCAAGAATTTACAAGATCAGATTGACTACGTTGTGCACAAT
GCTTTGATTAACCAGTCAGGAGTACTTGTTAACACCTTAACCAATATGAT
CAAATATGTGGTCGATGGTACAATTTCTGAACATCAAGCTAAAGGGCCGA
TATTCCTTCCTTAAGGTACTTTTTCACAGTATAGGACTCTTGTCACTGAT
AAACATCAACTTGTCCCAGGTGTGGCCCTAGAACAGCTGTCACGCCCTGG
AGTTCTTCCCAAGCCTAAATTTAATTAATAAAACATCCCAAGAAAATAGT
TGTGGCATTGTAAGAGAGAAACCCTAATTTAATAAATGCAAATAATAATC
GGAAATGGAATGTGGAATTTTTCTTGGGTTCTACATGTCAAAATATGTTA
ACAGGATTTTTAGTGGAATTTTCAGAGCTCTAGAAATAATTTTAACTAAT
TAAAAATGAGCACAAGAAATTATTTAAATACCTGTAATTCTTTTTCCCTT
TCCTTTTCCCTCCTTTTTCCCTAATGGGCCGCCAGCCCATTTCCTCCTCC
CTCCCGCGCCCTTGCTGGGCCGGCCGAAGGCCACGGACCAGCTGAGCCCG
CGCCCCTCCCCTCTCACCCGGGGTCGCCGACAGGTGGGGCCCACCTGTCG
GGCCCTTCCCCAACCTCCGGCCGGAGGAGGAGGCCGGCCTCCCCAACTGC
CGCCCGCCTCTCCCGGGCCACGCCGCCCACGTCGCCGCCTTCCCCGCGCC
CACTCCCCCTCTCTCCCGCCCGCGCCTGCGCCAAAACGGCCGGGATTCAA
TTTTTGAATCCCGCCGGCCACTCCCTCTCTCCACCTCCCCACTACTCCGG
CGAAACCGGCCCACTCCCGGCCTCCCCGAGCTCCCTTTTCCCCTATTTAA
GCACCACTGCCCCTCCCTCTCTCTTTTTCTCCATTTCGCCGAGCTCTCCT
GTGCCCTGTACCACCCTAGTGCCGTGCACCTGCCGCCGCCGCCGCCTTAG
CCACCTTCGGCCGCCGCTCGCCGCCGCTAGAACCGCCGTCGAGCTGCGCC
GTAGCCACCTTCGGGTTCGCGAGCCTGAGAGCTACCCCGTCCACCCCTTC
ACCGTCGGATTCCACCGCCGGAACCCACTCCGCACCGTGTGCCGGTGAGT
TCGGCCATGGCCGCCGCCTTCAACCAGCGTTCCCGCCCCCTATGATCTCT
CTCCCTCTCTAACTTCTCCCATTTTGCTCCTTAGGTCGTCCCGAACCCTG
TCCGCCGCTCGTCGACCTCCCTCCATTGTTCCTCGTCGCCGTCGTCTCCC
TCCACACCGGTCGGACCCCTTTGGTGAGGACGAGAGGGGTGGCAAAGAAT
CCATTAAAAATATTGTTGTTCTCTGTTTCAGTAGCGTTATAGCATGTTTG
CATTGTTTGCCTTGTATGTCATGTAGAATCCGGCTCTCTCGACGCTCCGG
TGTACTTCGAAGTTGTAGCCGAGGTCCCTCTAGCAGTGGAGCAAGGCAAG
TCATGCTTTACATTTGATCATATTGTACCCAATTTACAAATGTCCCGCAT
TTCTATTAAATGTTGCATTATTTTTACAATATCATGTGGGATGGGTTCTA
CTACTCAACCATATATTGTTTACCTTATGCCATTGATAACTTGGGTATTA
AAATGATTAGATGTTGGTTTAGGGAATTCTTAGCCACGCTTAGTTCAACT
AGTACACAATGGGGGATTCACATTAAATGTTAGACATTGGTTTAGCTTAA
TGTTGGACATGTACCACCGCTATGGTGTTGGCTAATTAAAATATACCAAT
GGTGGGCTGTGGGTGTATGGTTTTGCTGGTCGTTCCCATGGCAATCAAGG
ACCGGTTCGCGGGAAACCCTGGAAGAACTTATCATAGTGTAGCTTTTCTC
TAGCTGACGCTCCCAGGCAAGGGTGGGCGTGATGGAGCGGGGCGGGCCCT
GCGACGGCCTCTGTCGCTTCCGGATTCACCTAGGCACGAGAGGGGACTGC
CCGTTGCTCGCTGGGGAAGGGGGTGAAACCTGAGGTGTGGTGTGCTTGGC
TAGTGGGGGTTATGCGAAGGGTCCTATCACGGCCTCTTTCCGGTATGTCG
TGGTGGCATGTCGGCTTACGGTAACGTGTCGTGGGGCTGTGTCCTGTGGG
TACAGTTGTACACCTCTGATCAGAGTAAAACTATTCGAATAGCTGTGTTT
GCGGTTATGGGCGGTCAACCAGATTCACCGTGATTTGTCTCACCCTAGCT
TAGTCTAATGGAATTGATTAGTTCAGGTGGTTGGTTGGGCCTGTTGCAAC
GTGGTGTAGCATTGGACAGTGGTTGGTTAATATTGATTAATTATTACAAT
TGTTTTACTGCTTTCAACTACTGCCTTTAAATGCTCGCTTTATGCAAATG
AACCACTTTGGCTATCCTTTGGTTATATCCTGCATCATACCCCCTATTCC
GGCATGACTTGCTGAGTACGGTGGTTGTACTTAGTCTTGCTCTACTTTTC
CACAACACCAGAGTTTGAGTATGCGTCAGATGGTGGCTATTCCGAGGAAT
AGGCTTGGTCCATGCCGTCGAGGATGCCTGTGGATTGGTGTCGCCCGCTT
CTATCCAAGACAAGCTTTAGTTTAAGTTTTTCTTCCCTTTTCCGCTGCAT
TTATGTAAGACTTTTATAATGTTTGTAAGACGTGGATCTGTATGTTAACA
TTGTCGTTTGTGTACCCTGGCCGGTCCTGGACAGGGGTTTTAATGCACCT
TCTGCTTGGAAGTCTATTCGGGAATTTTTAGGTGTGACAAGTTGGTATCA
GAGCCAGGTTGACCGTATGACAAGCCAAATGGAAAACCTAAGAGCCCTCT
GAATCCGTTTCATCGCATATGTTCTTTGCAACTGGATTTGTTTCGGGAAA
ACTTGGGCTTGTTCCTCTGTTTATGGGAAAAATCTTGATCGCTCGTTCAA
CTGGGATTTATCAAATGGGGTCAGTTTAGGGTTTTAGGAAAATTATTTGG
GACTTATTTGATAGTCCGTCGGGATTTAATGGGAGGAATGCATTAGATCC
TAACTAAGAAATATGGGGTGCAAGTTATTTATTGTAACACCCTGAAAATT
CGACCAACAAAATCAAAACTTTAAAAATACGGACCTTCAAAAACTTTTTA
AATAAATTGCATCATGCCGGTTTTATTCGCCAATGCTTCAAAAACTTTTT
AAATAAATTGCATCATGCCGGTTTTATTCGCCTATTTCATTGGATTTTGA
TTTCGGAATTCATTAATCACGAGTAAAGAATAACTAATTAGGAATAAACC
CAAAAATTAATTTGGCTAAATAAATAATTGAAATACAATCTAAAAAAAAG
ATATGGCGAGGATAGAAATAAATAGAATATTATCGCGACCATATTGGTAA
TAATTAAATTTAAGTGCGATGGAATAAGATTTAGCCCTAATAAAATTCAA
ATAAAATTATATAATAATAAAATATGGGTAATATTAATCTAGGGTGAATC
CAGTGATTAGAATAACACAAATATTGAGTAAACTTCATTTATGCAAAAAT
TAGGATTTATAGAATAAAATTTATATAGGAAATAGGCTCAAATAGGGTTA
ATTAGGATCTAGCACTATTCATTGCCTACAAGGTGCTTGATGTGTATCTA
GCGTAGCCCTTCTCCTCCCCCGTCATCTGCCGTGCGCGCCCGGCCGCCTC
GAGCCCCGCGCCGCCGTCGCTATCGCCGTCCCGTCTCCGCCGCGCGCCAT
CGCCGTCGCCGCCTCGAGCCCCACGCCGCCCATCGCCGTCGCGTCGCCCT
CATGCCGCCGCGCGCGTCGCGTCGCCGCTGCCGCGCGCCCCGCGCCCCTG
CCCCGCCGCGCGCCTGTCACGTCGCCGTCGCCGCGTGCCGCTCGCCCGTC
GCCGTCGTCCCGCGCGCCGAGCCCCGTGCCGAGCCGCACCAAGCTCCGCG
CCGCGCCGCCCGCCCGTCGCGTCGCCACCTCGAGCCCCGCGCCGCCGCGC
CGTCGTGTCGCCCACCCGTCGCGTCGCCCACCCGTCGCGTCGCCGCCCCG
AGCTCCGTGCGCCGCCATCGCGTCGCCATTAAACCGGCCACCCCCTCTCC
TTCTTCCCCCTCTTCCCTATTAATACCCCCACCCCCTCTCCAATTCTTCC
CACCCATTCCCCTCTTTTCTCCTCTTTTCCTCTCCACCGCGCCGCCGCCT
TCATGCCGCCGCGCCGCGCCGTGCGTTGGCCCACCTTGCGCCGTCGTCGC
CGCCGCCGTCATTGCCACCGCCGTCGTCGGTAAGCCGCTGCCCCCACCCT
CCGCCCCCTATTGGTCGCCGTTGTCGCCGGGTAGGCTGAGAGCCGAGAGG
GAAGAGAGAAACCGGGAGGGAGAGAAAGAAAAGAGAGAAAAAGAGAGAAG
GAGAGAAAAAAAGAAAGGAAGAGAGAAAGAAAAGAAAATAGAAAAGAAGA
AAAGGAAAATAATAAAAGATAAGTTAGGGAGAGATTAAGGAGGTTTAGAA
AATTTAAAATAATTAGAATTTAATTATAGATTATTTGTAGTCGTAAAATT
GCAAAATTTTAGATTATTTTTAGTAATCTCTATAAGTAATCAATTCGCGG
TAGAAATTTAGATTTATTTAGGAGCCGGATAATTGCGTTGAATTCTTAGG
AATGTACTTTTAAAACACAAAAGATCTTAGGTTGAGTAAATTAAAATAGG
AATAGTCCTATTTCGCGAATGATATAGTTGATGTAGAATTCGCCTCTCGC
TCTCACTTTTCGATTTGGTGTTTATTGGATTCTATTTGAATTCTAATGGA
ATTCAAATCAATTCTTCGCACGTAATTTTAGAGCCCGAGGGAGTTGCGGA
TCCGAGCGAGGATCAAGACCCGCAGGACTACGAGCAAGGCAAGTCATCTA
TTCCTTGAACATGTTGATCCTAATTGCAAAATTATTTTGTTTACAAATAA
AATTGCATGCAATGATGAACATCCTACTTGTGATTATGCCATGCCTTGAT
TATTGTTTACCCTTAAATCCTTGTAACCATGATTACGTATGAGTCCCTAG
TCAATTATGACAAATGCTTAGAAATGCTATTTTAGATTCATGCATACTCA
TATTTATCAAATGTTTTATGCTTGGGCAATTACCTTTGGGAAGGTAATTG
AGATGTGGCATGTGGAGACATGAGCGCCACATTGCCATGTTATTGATGAC
ATGATTTGTGAAAGGAAAATAAAATGAAACAAATGTTTTCGACTGGGGCG
GCTGGAGGATTTGGGTGGTCTCTCGAAAAGGCTAGTGCCATCCCTGGTTA
GTTAAGGACCGAGCCATGAAGTTAAGCATGAAACGACCCCCGTACAACCG
CACTTCTCGTATGGGTATAGACCTATCGAAGTAGATAGCTGAGCGGAGGC
AGTATCTGTCACACCCTAAAAATCCTAAATATATAAATTGTTGTTTAATT
GGAATTATTAGAAATGATTTTAAAAGCCTAGAAGAGAAGATCTATTTTTT
TTAAATAATAAATTCCAATATAAAATGGGGCCAGATAAAATTTCATTAAA
TACTTTGCTTAATTCTATAATTCCTAGATTTTTCTGGGATTTATTTGAGC
TAAGGAAGTATTTTTAATAAATGGAATTGCATTTCATGAATAATTTAAAT
TGGAAAAAGTTTTAAAAAGTCTCTTTTGGCTTTGGGCCGAAAGTCGGCCC
AAAAACCCTCTCTCTCTCTTTCTCTGGCCCAAGACGGCCTAGTCCGCAGC
CGAGCCGCCGCTTGCGCGCGCGTCCGCCCGCTGACAGGTGGGGCCCACCT
GTCAGTCTTCGTCTTCCTCGCGCCGCCGCCGCCCGAAACCCTAGCGCCGC
GCCGCCGCCGTCTCCTTCCAAATCCGGCCGATCCTTTCCGTTTCCGATAA
AATCGATAGAGGGGAAATGATCTTCTCGATCTCCTCTATCTTTTCTCTTT
TGGAATCATCGGCTAAAATCGTTTGGAAATTCGTGGATTCGAGGTCGAAT
CGGATCGGTCTCTCTCCTCCGAACCCTAGACTTTCCTTCTCGTCGCCGGC
CGCCGTGGGCCTTCGCCGCCGTGTCCTTGCCCCTATAAAAGGATCCCCGG
TGTCTCCGCTACCCATCGCCACCCTCGCCTTCGCCTCTCGTCGCCGGTAG
AGCTCCAGCACCGTGTAGCTTAGCGCCGCCGTCGCTGCCGTCGCTCCAGC
CGTGCGCCGCCGTCGCTCCGGTCGTCGCCGTCGCTCGGGAAGGCCGCCGT
CGTGGTCGCCGTCGCGTCGCCGTCCTCGTCCGCCCTCCGCCGTCGCTGTC
GACCGCCGGAACACCATCGCCGTCGTCAAGCCGGAGGTCGCCGCCGCTTC
TTCTTCGCCGCTGTCGCCGTCCGTTGTTCTTCCGCCGCTTCTTTGGTCAC
CGGTGAGTTCGCCGTGCCGTCCGCTACCCGTAGGTGCTCTCCGTTCGCGC
CGCCGCGCCGTCGTTCGCCGGCGAGCTCGCGCGGTTCGGTCGCCGCCGGA
GATGACGTCATCGCCGACGTCATCGATGCCGTCCGCCGTGGTCCGGCCGT
GGACCGGTCGATCTCGGCCGTTCGTTTTGGATGGGTCGATCTCGGCCGTC
CAATCTCGTGAACCGTCGCCGTGCACCCGGTCCACCTCAAACCCTAGCCG
CTGACGCAATAAATCCTCTTTTCCTTTTCAAAAATAATTCATTATTGCGT
CATAATTCAATTAAAATCCATATAAGTGTTTTAATCCGATTTAATCTTTA
AAAATTCATAACTAATTCATCTTAGCTCGGATTTAGTTGGTTCAAGTCTC
TAAATTTTTCTGAAATTGAGATCTACATGTTAAAAATATCCACATGTATT
GTTCATGCTTGTTTATGTGCTGTTTTGGTGTTTTGCTCTTTTCTGTTTAG
ATTCCGACGTTTCCGGAGAGTCCGTTTTCGCAGGAGAAGAATTTGAGGAG
TTCCGAGGCCAGCAAGGCAAGTCACACAGATCCCAAACAACCCTTTGAGC
ATGTTGATCCCGTTTAAAGCTATTGTTTCTATTCAACTATTGCATTTATT
TTCGAATGTCATTGGGTGGAATTAACCTATTGTTTGTTATAGCCCTTTTG
TTCTTGATTACTTTATTCCTTGATACCTTGGGTTATTATAAATTGACTAG
TTGAGCTTTATATATTGGTTCAGCTAGATATTAGATATGATTGCTTAGCC
ATGCTTAGAAACATTAGCACACTATTGGGATAACTAATGTTTCACTATTA
TTTAATGATGGCTTAATGATAGCTCATGATGATTAATCATGATTGGTTAA
TTAATTAATTAGCCAACTAAAACCTGATAATGGTGGGTTGTGAGCACATG
GTTTTGATGGTCGTGCTCATGACAATTAAGGACCGGTTCATGAGTTTCGG
TTGTGAAACATTAACCGTGCCAACCACAAGCCAGCGTGGGCAACGGCTTT
ACCTTTTGTATAGCATGGTTCATTGCGGGGCACCAGACTGAGAAGTGGCG
GAGATAAGCCCACGGGGGTCGCTGGGGAGTCCATGCCTTGTTTATAAGGG
GGTGATTATGATCTAGGAACGGTGCGCTGTGGTGGATTGTGTTGTGCGAG
GGGTACTGTCACAGCTCCTTTTTGAGGTACCGTGGTGGTATCAAGGCGCA
TGGTGACATGTCGTGGGGCTGTGTCTTGTGGGTACAGTGGTACACCTCTG
GTCAGAGTAAAACTATTCGAATAGCCGTGCCCGCTGTTATGGGCGGGTCT
AACAATGTCTTTCGTGATTAGTCTCACACCTCTCATCATAATAAAAGATA
CTATGACTGGTAATAATTTGATTAGCTCCTGGTTTGGAATGGTATATTCC
TGGTTTGGAGATAGAACTGTGCAGCCGGGATTGGTTGTTCAGAATGGTTG
GGCCTATGCAACAGGGTATGTTGTATAGCGTTGGATTAATATTGTTTAAT
TATTACTTAACTGTTTTATTAAATTCTGAAATGTTTATTAAATGCTGTTT
ATGCAAATGAAACCCTACTATGCCATCCTTTGTTATCCTGTGCACTTGCA
TAATTGCTGCGTGGCTTGCTGAGTATGTCATATACTCACCATGCAATCAT
TCATCAGAGGAGTTCTACAGTGATGCTGATGGTGTGGAGGATTAGGTGTA
GCCCTGGTCAAGCTGCCTGTGGAGTGGAGTCGTCTGCGCCGTTTATTTTT
TTTTCCGCTGCTTAGATCTTTATTGATTGAGAGGAACTATCTACCTCTGT
AATGACATTTTATTCGCTTATTAATTAGAGTAATAATTGTACTCTATTAT
CAATTTGTTATTGTGTGCCTCGGCTGATTCCTGGACGAGGGTTCACACAC
ATGTAAGCGTTTGGAATTTTGGATAGAAATTCCGGGCGTGACAGTATCTA
TGTATAGTGGTTTCTTGATGTGTGAGGCAGGGCTCTACGGTGGGGCAGCC
ATTGGTAGGACCGCAAGGCGGGTGTCTACAGTGGTGTCGCCATCGGTAGG
ACTGCCATGTGAGAATCTAAACATAATTATAACTTAATGCATGTGTGAGT
CATCCCTTCTCGGGTGCGCCAGAACTCCTCTCATTGCTAGAAATCATATT
ACGCCTAGAGTGCATGAGGATGTAAAGTTCATGGAGCGGGTACTTCCAAT
GCGAGGTTATCGAAAGGCTTTGCCGTGACTCGTCTCATGTGTTTGAGGCG
AGGCTCATGTGTTGGGCAGTCGCGGAGTGCGGGTAAAGTGTACATCCACT
GTAGTGTGAGTAAACCAAATCTACTCGAATAGCCGTGCTCGCGGTTAATG
AGCACCGGGACGTGTATTACACTTGGCTAGACTCTAAATTCTTAACTTGT
GTGGAATGGGATATTGCATGATGATTTTTATGCTGATGGAGCCACTTCCT
GAGAGGAGGGAAGGTGGACGTCCTCAGAAAACCATGACTACTCAATGGCA
GGAAGCTATCCTTGGGATCACAATGGATGGTGGACAGAACCGTCATTGTC
TAATGTGAACACTAGTATTAAAACTTGATCAGTCTATGCTAGGTCTTAGG
CTTGTGAAAAGAATTACAAAACTTGCTTTGCGCAAAAGAACCATAACCAT
TCTTTGAATACCCTCTATCATGTGCTGTTGCTGTGGTGGCTTGCTGACTA
CAGTTGGTACTCACCCTTGCAATATACAAACTTAATCAGAGGTCGGAGAT
GAAGCTTCGGAGGATCCCTACGCTTACTACCAGGCGGGTGAAGAAGACGA
TGGCGCTCAGTAGGTCTTAGTTACGGTCGTTGCCTGTGGCAATGGCGTGC
CGCTGCCTTAACTCCGCTGTCTTATCTACTTTTGCTTTTGGAATGTATTC
CGGACCGCTCGGTCCTATGTTTTAAGACTATGCCTGTGGGCTTTTGATGT
AATAATTCGCACTAGACTCTCGTGTATGTGCACTTGGTATTTCAGCTATG
CACTCGTGTGTACCAGACTATTTGATCCAGGGAAATGGTACTATTTACAC
GATTGATTCCTGTTATAAAGACGGGGTCCCACATTTATGCTCCTATTGTT
ATTGTTATTATTAGTATGTATCTAATTTCTCATTATTTTATTGCTATGTA
AGTCAGTCTTATTTATTCGCTCTCATGCAAAAATGGTCTATGCACAAAAT
TCCGCTCTTATTTGCTTAATTTATTTGAGTCCTTTACTGCTTTATTTAAA
TTGGAGTTGAGCATGCATTGATTCTACCTCTTTGTCTTCTATAGATGGCC
GAATACCCTCCCAACCATCGCGGAGAAGACATGGATGACTTTGTGGTAGA
GTTGGCTCGCATGACCTTGGTGGTGGGCTACCCCAACGCGTCGGAGTACT
CGACCATCCCGGCGCTCAGTGGCGAGCTTCCCCACCGTGTCCGTCTGGAG
GTTCACGGCATTTTGGGCACCTACCTCGCCAACATGGTGGTTGAGGCATC
TGGAGGCACCGCTGATCACGCCTGCCAAGAGGCGGCGTACCTGATGATGG
CCAGGCTTCGCGACCGCCACAGCTACACCTTCTGCAGCACGGCGTACCGC
TTCCACCCTCGCAAAGCAGATGATGACGCCATCAGTACCTTCCGCCCGAT
GGCCGGCAAGAACGACACCACCTTCAGCCACATGTGTGCCGTGATGAAGG
GGGTGGACAGGATGCACTCTGACCTGCACAAGGCGTCCAATGCCTTGAAC
GATGGGAAGATTGTGAGGATTGCAGACTTGAAGGATGAGATAGCGTGCCT
GAAGAAGGAGAACGCTCAGCTGAAGGGACTCCCAGCTCCAGGAGGGGTCC
GAATCCGCACCACGCCCCGCAAGACTACCACTGCACCCGTGCGCATACAG
CTTGCGCCCAGGAACCCGCTGCCGCCTCCACCCCCAACACCTCCCGCAGC
TCCGGCACTAGCTCTTGTTCCTGCCCCAGCCCTAGCACCGGCATCCTTCA
GCTCCCGTGCCTGAGTTCGTCTTCACCTTCGCTCTAGCTTCAGCCTTCAG
GGGTCCAGCCAGTGGCAGCAGAGGTTGGTTGCCTGCTACCCCCAGTGGTA
GCCGCGACCACAGCAGCAGTTCCAACAGCTCAGAGCCGGGCAGTGGCGAG
ACATACCTGCAGTACTCCAGGAGCCGCTTGGAGGAGCCAGGCGATGAGCA
GGAGGACGACTTCGACTCCACCGACCGCAGGAGCCGTTCTCCCCTTAGCT
TATCGACTGCTTAGTATTTGCCTGTTAGTTTTGTGTTTAGGCTTGTTCGT
TTGTGGGGTAGTCGATGGTCGATATCATGTGCCTATGATATGGCTGTCTT
AATAAGGATTTGCTTGTGTTTTAAGTGTTTTAATTCAGATCAGAACAATT
GCAGTTTAAATTCCTATATAATAAAGCTTAGTTCCTGAGCCTCTGTTTTT
CTTCTTTTCCATCCCCTCCGTCTGCTCTTCCTTCAGATGGTCTACACTAG
GAATGGTGGTCATGCAACGGGTTACAGGAGCAGTAGTGAAGAACGCACCG
ATGGTGGACACCCCAACAGCGCATCTGGCAATGGCCCATCAGACCCAGAT
GATGGCGGCCATGATGCAGCAGATGCAGCAGTAGCACCAGCAGATGCATC
AGAGGATGCAGCAGCAGGCTGATCAGCAGCAGCAGCAGCAACAGTTTGGT
CCCCCTCCCCCTCAGTCCAAGCTGCCCGAGTTTCTACGCGTCAGGCCATC
CACCTTCTCTAGCACCACTAACCCCATGGAGGCAAATGATTGGCTCCATG
CCATAGAGAAGAAGCTCAACCTTCTGCAGTGTAATGATCAGGAGAAGGTT
GCCTTCACCACACACCAGCTCCAGGGTCCCGCATCAGCTTGGTGGGACAA
CCATATGGCCACCCGTCACAGAAGTCACTTGGGCGGAGTTCTGTCGCAGC
TTCAGGAAGGCGCAGGTGCCAGATGGGGTCGTGGCACAGAAGAAGAGAGA
ATTCCGGGCACTCAACCAGGGAAGTAGGACAGTGACTGAGTACCTGCATG
AGTTCAATCGTCTAGCGCGATACGCACTGGAGGATGTCCGCACCGACGCA
GAGAAGCAGGAGAAGTTCGTAGAAGGCCTGGATGACGAGCTAACCAACCA
ATTGATCTATGGAGACTACGCTGACTTCAAGAAGCTAGGAGACAAGGCAA
TCCGGCAGGAGGATCAGCGCAACAAGATGGATAGAAAGAGGAAGGCTGCC
CAGTTCAGGGCATATCAGGGAAGTCACCAAAGACCACGCTTCACTCCCGG
ACAGCAGGGTGGGCCTACCACCATGATTGTCCACCAGCAACACCAGCCTG
TTGGTGCTCAGTTTGTTCCTGATCAACAAGCCTATATGATGAATCAATCT
CCTCAGCCTCACATGGGGGGCAATATTAATTACCAGTATCAAGCTCACTC
ACCTCAAGTACAGCATCGGCCAAGGGCATCACCACAACCCCAGTATTTAC
CCCAATTCAATCAGTTTGATCCGATGCAGCAGCAATTTCAAGGGGGATCT
CAACAAAAGCCTTGGGCCGATATGATAGCCGATGTGATGAGGGAACAATT
TGGTCTCAAGCCTAAGGATTCTGGTAATTTGTATCGGTATCCAGACCCAG
AGTATTTTGAGAGAGTGCCATTACCAAGCCGATACAAAGTTCCAGATTTC
TCAAAATTCTCAAGACAGGACAATGTGTCAACCTATGAGCGTGTCAGCCG
ATTTTTAGCTCAGTGTGGTAAGGCATCGGCTTCTGATGCTCTGAGGGTTA
GGTTGTTTCCTTTGTCTTTATCTGGATCGGCTTTTACATGGTTTTCATCT
TTGCCGTATAATTCTATTCAAAATTGAGCTGATCTAGAGAAACAATTTCA
CAAATACTTCTACAGTGGAATCCATGAGATAAAATTGTCTGATCTAAAAG
CAATCAAGCAGAAACATGATGAATCTATTCAGGATTATATTCAAATGTTC
AGAGATATGAGAAACAGATGTAGATTCTCAGTTAGCCGATCTGGCTTTCT
AGGGTTTGCTGACACCAATTAAGGAGAGGTTTTCGGCTCAGGACTTTGAG
AGTTTGGCTCATTTGGCTCAGAAAGTAACAGCACATGAGCAAAGGTTTCA
GGAAGCTAAGAAGGCATTGAAAAAGGTTAATTATGTTAATTCATATGCTT
CTGAATCTGAAGCGGAAGAGGATCCTGAGGTAGCGGCAGCTGAGTGGGCA
AGAAGCAAGAACGTTGTTACACGTCAGTGGGTCAAGAATTCTGGAAAGGA
AGAGAAATATGACTTTGACATCACTAAGGCTGATAAAATTTTTGATCTAC
TACTTCGGGAGAAACAAATTCAACTTCCTGCTGGTCATGTGATCCCATCG
GCTGATAAGTTAGGAAAGAGGAAATATTGCAAGTGACAGAATAGATCTCA
TAGTACTAATGAGTGCAAAGTGTTTAGACAATAGATCCATTTAGCCATTG
AGCAAGGAAAGATAAAGTTTGATGATGCCGATGAAGATTTATGGTAATCC
TTTTCCTATCAACATGGTTCACACAAGTGAGAGAGTAGCCGAAAGGAAGG
ATTATCGATCCAAACAACTTAATTCTATGAGGATCATCAACAAATATCAG
AGGAAATATGATAGGCATGAAGAACAATATTTTGAAGATGATGACAACTT
TGATCCCCATTAGAGTTGTGAATTCTTTAGATTTTACTGGAATGAAGGGA
TGAGATTGCCATCAATAGAAGATTGCCCAGGATGTAGTAACTTTGATAAG
GGCTGTGCTGGGAATTCAAGCCGATCTTATCTTAGAGAAAATCGACTGAA
ACAGAAAAGGTTGCATGTTCATCAGAGATTGGGTCCAATTCACCAGGATT
TTTTTGAGGAAGAGTTTTCTAGGGATGAGGATGAAACCAAGAACTCACAA
TGGTGTCCTTCTGGTATATTCACCAAGAATCAAAAAAGAAGGGTCCAAAG
GATAAGGAACAGGGAGCAGTTTCAAGAAATTTAGCAGGAGATCAGCCATC
GGCTGAGAAAAGCAAAAACAAAGCAAGAATGGCATGTTAAGAGCAGGGTG
GTGTCAGCCGATGAGATCGAAGCCGATAAGGCAAAAAGACTAGCTAAAGA
GAAGGCTATTGCTTCTTCATTTTTTAACATGGTTTTTGTGCTACCTGCGG
AATATGAGGCTAATCGGACCGATGCAGATGTTATGGAAGAGTCTTTTGCT
AGGTTGGTTTTGTCACTTGAGCAAGCTATTTTTGAGAAATCAGAAGGGGC
AGAGAATCGACACCTCAAGCCATTATATGTTAAGGGATTTGTCAATGGCA
AACAGATCTCTAAGATGTTGGTTGATGGTGGGGCTGCTATGAATTTGATG
CCATACACCACATTCAAAAAATTAGGTAAGAATTTAGATGATCTCATCAA
AACTAACATGGTTCTCAAAGATTTTGGTGGCAATCCTTTAGAAACCAAAG
TAATTTTGAATGTGGAATTGATAATCGGCAGCAAAACTGTTCCTACCATG
TTTTTTGTCATCGATGGGAAGGGTTCATATAGCTTGTTGCTTGGAAGGGA
TTGGATTTATGCAAATTGTTGTATTCCTTCAACCATGCATCAGAGTTTGA
TCCAGTGGCAAGGTGACAAGGTTGAGATAGTTCCAGCCGACAGGTCAGTT
AATGTTTTAATGCCGATTTAACTATTTGGGAGATGGATGGAATTGATTGC
CTGTCTGGAAAAGTGTGGGAAGGAGATTATCTGAAAGTATCCGATTGTGA
TATACAGCCAGTTGGAGATGAAGAGCCACAATTGTTGCTTTGAGGGCGTT
GTGGAGGGTTCAAATTTCTATACCAAGGTTACTGTATATGATCTTGATGG
CAAATTAGGTCAATGCTTCATGTCGGCTGATGATTTGGAAGAAGTTAATA
TAGGTCCAGGAGACAGGCCTTGGCCGACTTTCATCAGTAAGAATTTATCA
TCTGAGTTTAGGTCCAAGTTGATAGAGCTTTTGAAAGAATACAAAGATTA
CTTTGCTTGGGAATATTTTGAGATGCCAGGACTTAGCCGATCGATTGTTG
AACATCGGCTTCCTATCAAACCAGGATATTGGCCATATAAACAACCACCT
AGGAGATATAAAGCCGATATGTATGATGCTATCAAAGCTTGAGATTACGC
GTTTGTATGATGCAGGTTTTATTCGGCCATACCGATATCCTAAGTGAGTT
TCTAATATAGTTCCTGTTATTAAGAAGAACGGTAAACTTAGGGTTTATAT
TGATTTTCGAGATTTAAACAAAGCTACCCTAATGATGAATACCCAATGCC
GGTTGCCGATCAGTTGGTTTATGCTGCTTCAGGGCATAAGATTATAAGTT
TTATGGATGGTAATACTGGATATAATCAAATTTTCAGGGCAGAGGAAGAT
ATTCATAAGACTTGTTTTAGGTGTCCTGGTGCAATTGGCTTGTATGAGTG
GGTTGTAAAAGCGCTGGAGTTACATATCAGCGAGCCATGAATTATATATT
TCATGATCTGATCAGCTTGTTGGTTGAAATTTATATTGATGATGTGGTAG
TAAAATCGAAGGAGATTGATGATCATATATGTCATGCCCAGAAATTCACT
AGTAATTTCCGAACTAATTTGTGCATAAAATCCTCGTCCAGGAATCAGCT
GAGGTACACAAACTGACAATTTAATATACAAATCCATCATAATAATAACG
TTACATACTTACAAAAGAAAAGAAAAACAGCAGCGGAATTAACGGTCTAG
CGATGGCTTTAGCTCCACTCCCATAGGAAGCTCAACTGGGGTATAAGCCA
AACGTCTTCTCCTTCTGGATCCTTTTTCTTCAACTGAGGTGGATTGATTA
TTGCAAGAATGAGCATATGACATACTCAACAAGCCACACAGCAAATATGC
AAGTGCACAAGGATACTAAAGGATGGCATAATATAGGCTCATTTGCAAAA
GCAGCATTTAGCAAAGAGTTAAAAGTAGTAAAACAGTAGAGTAATTAATC
AGAAATTTTAATCAACACTGAATAGCACACCCATGCTGCACAGGCCCAAC
CATCCTGAACAACCATACCCGGCTGTACAGACCTAACTCCAAACCAGGAG
CTAAATAAATTATTACCAGTTATTGCATCAATAATTATTTGTGAGAGGTG
TGAGACTAATCACGGAAAACATTGTTCAACCCGCCCATAACCGCGGGCAC
GGCTATTCGAATAGTTTTACTCTGGCCAGAAATGTACCACTGTACCCACA
AGACATGATTCCACACATGTTGCCATGCCCCGAAGTACCACCACGGCACT
GCAAAGGGGGAAATCGTGACAATACTCTTCGCACAACACAACTCACCACA
GTGCACCATTCTTGGATCATAATCACCCCCTCAAAAACCAGAGGCATGGA
CTCCCCAGCGACCCCCATGGACTTCTCGCCGCTTCTCAGTCTGGCACCCC
GTAATGAACCATGCTATACAAAAGATAAAGCCGTTGCCCACGCTGGCTTG
TGGTTGGCACGGTTAATGTCTCATAACAGTAGCTCGCGAACCGGTCCTTA
ATTGCCATGAGCACGACCTTCAAAACCATGTGCTCACAACCCACCTTTAA
TCAAGTTTTAATTATCAATTAATTATCATAACATGATTAACCATCATGAG
CTACCATTAAATATAACCATAAATAATAATGTACTATATATGATTCATCC
CATTAGTGAGCTAATGTTTCTAAGCATGGCTAAGCAATTATATATATATA
TAGCATTTAGCTGAACCAAACCAATATATAAGGTTCTAGCTAACCAAATT
GTAACCCATAGGAAAATAAAGTCATCTTCAGCCATTAATTAATTGGGAAA
GGCTCACCACCTGATGACATTCGAAAATAATGCATAAGTTGAAATAAAAC
ATTAGCTTTAAACAGGTTCAACATGCTCAAAGGGTCGTTTGGGATCTGTG
TGACTTGCCTTGAGCTTCATCAAACGCTTCTGAACCTTCCTCAACGAAAG
AACAAAATCAACAAAACAGTAAAAAAAAGCATAAACAGTACATGTGGATA
TTTTTAACATGTAGATCTCGATTTTAGAAAAATTTAGCAACTTGAACCAC
TCGAATCGGAGTTACGATGAATTAGTTATGAATTTCTGAAGTTTAATCGA
TTTTCATCTAAAAAGAAAACCGAAAAAAGGGAATATGACGTCATGATGAC
ATCATCAACGTCGGCTCGACATAGGCGACGACCTCGCCGGCGCTAGGAGA
CTCGGCCGGACTTTTGGAGGGCACCTACGAGTAGAGGACGATGACGCGAT
CTCAACGATACTCACCAACGCGACGAACGACGACGGGTGGCGGCCGGCAG
CGAGCTTGTGCGGCGGCGGCGATTCAGTCGACGGCGGCGGCAGGTCTCCG
GCGACTGGCAACGGCAGCGAGGGGGCGGCCGAGGTTCCCCACCTATGTGC
GCACCTAACGGCGGCGACGGGAAGCGGCGGCGACTGCTAACGCGATGGCG
CGCGCGGCTGGACGTCGGCCGGCGGCGGCGGCGGCTTGGACGGCGTGGCG
GCGGTGCTACGGGGGACGAGAAGGCTCGGGAGTTCGGGCAAACGAAAGAG
GACGCCAAGGGGATGCTATTTATAGGCTTGGATTGAAGAGATCGGACTCC
AACCGAGAGGATTTGAGCCGGAAAAACCGAGGGTTAGTTGGAGAGATAAA
CTCAGAAACGAATTCGATTCCGCGCTGATTTCTTCGGGATAAAGTCCGAC
TCTTGGGGGAAAGGATAGAGGAGGATAAGAGGAATATTTCCCCTCAACTA
ATTTTGCAAACGGAGCTCGGGATGCGGCGGATTTGGTGGACGAAGTAGCG
GCTGCACAGGTACAGGACTGCAGCTCGGGCTTTTGTCCAAGCTTGAAGAT
GAACAGTTATGGGGAGGCAAATTAGACTTTCGGCTGGGCTTCTACTTCCA
AGGACTGATTAAAGGAGGGAGAAAAAGAAGACTTCGGGAAAGAGATGGAA
AGGACTGCAGGCTGAGAGGAGACTGGGCCGAGAGTGAGAGGACTTTTCCT
AATTCGACCCGAAAAGGAAAAGGTGAATTTTAATTACTTTTCCAATTAAA
TTAATCACTGAAATGATCTTTGAATTGTTAAAAATACTTCTATTGCTCAA
ATAATTTCAAGAACAATCTTGAAAATACTTGGACCCTCAAAGTATTTAAC
AAAATTATAATAAGACCATTTAATGATTAATTTAATGTGGATAATTACTG
AAATGTTCTTTGTATGATTAAAATTAAGAATTGAGCTCCGAAAAATCCGA
GAAAATTCCAGAGAGTATAATTAACCATGGAGAATTTAATAAAAATTAAA
TCCATCCATGCTTTATATTTAGGAAATTTTATTTCCCACATTTAACTTCA
CTTGTAAATTAATGAACATTTAATATAAATTATAATAATAATTTATTAAA
TAATTTATAAATCCTGAAACGAAAATCAGGACGTGACAATATAGCCGATT
TGAAGAAAATGTTTGAAAGAACAAGGAAGTATGGCTTGAAGATGAATCCC
ACGTAATGTGCATTCAGTGTATCGGCTGGGCAGTTTTTGGGTTTTCTTGT
TCATGAGAGGGTAATTGAGGTAACACAGAGGAGCATTCATGCAATCAAGA
AGATTCAACCTCCAGAGGACAAGAAGCAATTGTAGTTTTTGGTCGGCAAG
ATAAATTTTATTAGAAGATTTATTTCTAACCTGTCTGGGAAGATGGAGCC
TTTTACACCTTTACCGAGATTGAAAGCCGATCAAAAGTTTGTTTGGGGGA
CAGAGTAGCAAAGAGCCTTGAATAATATTAAAGAATATTTAAGTTCCCCT
CAAGTTCTAATTTCTCCCCAAAAAGGAGTGCCTTTTAAGATATACTTGTC
AGCCGATGAGAAGTCAATCGGCTCAGTCTTGATTCAGGAATTTGAAGGAA
AGAAGAGAGCAATATTTTATTTAAGCAGAAGAAAGTTAGATCTACTCGAT
CGGCTGTAGATATCAACAACAAACACATTATCTGAATCTCAAAGTGTGCT
TAAACTAAGTGATTGGACAAGACCGAACAGGGAGCCGAGACAGTATAAAT
CACTTATGTCTAAGAACTTCAAGTCAGAGATTATATGCATTTATAGCATA
GCCAATGAAGTGAATCTAACGTGTATTAGCTACTACTCCGATAGTACTTT
TTGCAGAGATATTAATGTGAGCAAAATATACTAAACATGTATCAATCTAA
CATCAGGATAACTTAATGAGATTAATGATGAGCTTAGTATATTTTATCAT
AGTAAGATCTCAATATAAAGGGCAGATTTAGTATATCAAGTGAACAAAGA
TAACTAAACCAGGTAAGATCGGCTGAAACCACGATGCCATCTCTATTAGC
AATCATAAAGCAGGCTAGAGATTATGGTTCTAAGCACGACTTAGTAGATC
AACCTTAACTGATGCAGCACTAAGTATGAAAAGAAACATAACATCTAGAC
AAGTTGATGAAGGCCTTTTCAAGATGGTGGATATACTATATAATCTAAAC
CAACATTGATATTTAACCCTATTGGCTGTCTTCTGGTGACAGATGCTAGC
CGATGAGGTTAGATAACAATATCGATCTAGCTTATATAGCATATATGATA
ACTCGATGATTTATATAAACAAGATTAGAGTGTCATGAAGATGAAAGCAC
TAATCCCGAGAACGCAAGCCGCCATAACAAGCTTTATCTCTTGTCGGAGA
TCGAAGCCGATGCAGCCCAACTCGAAAGTAAGAACTCGTCGAAAACAAGA
AAAGTAGAAAGGGTGGCGATGCGCCGAAAGTGTTATTGAACTGGTTGTTG
TTTTGATTACACGGCCCTAGGTTCTATTTATACCCAGAATACATAATATG
TCATTATCGGACACGACTCTTATCTCTATTACAATTCAAATTAAGGATAA
ATCTCTTAAACAAACTCTCACCGACAATATCTATAAGGAAATTAATAAAA
TATCCTAATTAATAGATACAATTGCCTTCTTCGGACTCAATCCGCGTGTG
GCAATCCTTATGAAGCACACCAACCGAATCCGACAATGATCTTGCCTTCT
CTCTAACTGAATCGGCTATATCAGCTTCCCTTGTCCGATTCGGTCTCAGC
CAACGCACACCGCAGCCGATTCAGTTTGCAGCCGATTCATGCTCTGTTTC
AACCGCCAGGCTCCTCCAAATCCTCTTCGGTTCTAACTTCGAATCCAATG
TACGATTTACCAAATTTGGTCGTTAACACATGCCCCCCATGTCCGTGATA
TTTGGAATGGTGCGGATTTTCTCAAATCATCTCTGATTCAATCTAGGGTT
TCTTTTCCGTTTCGATCGTTATCGCGCCACAACTGCTCTTGATCCTTCCG
GTGATCTCCTCGAGCCCTCCGACGACCACACGGACGATTAGCGACGACTT
CCACACCGACGATGTCGACTTCCACCACTCCCTCAAGCACTCCAGCCATC
GAGTTCCCAGAGGTAAACCTCATCAGCTCAACCCCATCTTTTCATTATAG
ATTGGTTTTCCTTTTGTAATTTGCTCCTTTTTCTTCTCTTCTACTATAGC
ACCTTTCTCATTAGATCACAATCCCCAGCCTAGTTCATTCCAACCGGTTT
TTCTTGGGCCCAATCGGCAACACAGATCCCACTGAGTTTATAAATGCTGA
AATAAATAGAATCCCCTTTAGGCTATCTAACCCTAGCCTAAGTCACTAGA
ACGGCACTTTCAAGTCTTGGCAATCGGCTGTCAGAACTTGGTCAGATTGG
TACAAGAGGGTATCGGCTAGCAAACAAGGTCATTGGGAAGAATTAGGAAT
CGCCCAATGTCTAGCCCTTACCGTAGCCGATTTAGCCAAGGATAAACCAA
TGCTGTCGGTTGCAAGTTACTTTTGGTCTAACACCATAAATGTCTTCCTT
TTCAACCAAGGACCAATGACACCAACTCTGCTAGACATAATCATGATCAC
TGGTCTAGATGTATGTAACACCCTGAAAATTCCCGACAATAAAAATCACT
AAAATTTTGAACTTTTTAAAACTTTTGCATCATGCTGGATGCTATGGTTG
CTTTTACTTGCCAAACTATAAATTGTCACAATAGAAAATTAAACTAAAGT
TATACAACTAAGTAATAATTATAATAATAAGATATTTATTATGAACCCTA
TAAATATCTACGCACAAGAAAACAAAGCCAGACAAAGGGAAGGTTAATTA
CTAATTTAATTTATGGATCAAATATTAAATACTTGAACCATGTGATGCGT
GCCATGAAATATAAACACTTAGGAAATGATAATCGTCCAAATAAATGGAA
CTCTATCTATAGAATAATTTTTCTGGGAAAAATTAATTAGGTATTATATA
ATTTGAATTGAATCACAAATGCTAAATTATAGGAATCCATGTGGTTGTAA
AAACAATCCAAAAAAGATAAACCAATATGTGTGAAAACAGATAAATACCA
AAATCCCAAATATAGGAAATTATAAAAAAAATCTAGGATAGATATTAAAT
ATTGGACAATATTAAATTTTGGGAAAATTCACATTTGAGCACTTAATATG
GTCACTCAACTTCTTAGGAGCAAATACAAATTTAATTTGCAACTTTTCTC
AATTTATAAATCAACCAAAGCCTTAAAAGTAGGAAAATAGGAAAAATTAG
AAAAAATATATAATAAATATAAAATGTGGGCAACATTAAGTTTGAATACA
AATTTACATTTGAATAACTTAGATTTTGTGTGAAACACATTGTGACAAAA
TAGGTGGCAAGTCCATTTTCTAAATTAGAAAAACATCTAATAAAATCCAA
ATAAATCGGCTAGCACTGTTCATTGCCACCTAGGTGCTCGACCCTGTCCC
ATCGTCGCCCTCCCCCTGCCCGCACTGCGCCTAGCCCTGCCGCGCTGCTG
ACGCGCCTCGCACCCCCCCCACGCAGCCGCGTCACGTCGACGTCTCGTCG
CGCCATCGCCATTACATCACCTTGAGCCCCGCCCGCGCCGGCGCCGTCGC
CGTCGTGTCGCCATCACCGCGCCGCACCTCAGCCGTGCCGTCGCTGCTAC
CGCCTACGCGCCCTCGCTCCCTGTGCGCTGCCGCGCCGCGCGCCGTCCCA
TCGCGCCGCTGCGCGTCGCCGCTACCGCGTCGCCGCTGCCGCGTGTCGCC
GTCACCCTCGAGCCCCGAGCCGCCGCGCGCCGACGCGTCGTCATCACCCT
CGCCCTGTGCTGCCGCGTGTCGCCGTCGCCCATCGCGTCGCCCTCGAGCC
CCACGCCCCCACACCGAGTCGCGCGCGTGCGTCGCGCGAACGTCGCGTCG
CCGCGGCTGTCGTGCCGCTATCGCCATCGCGCCGTGCTAGCGTCCCGTCG
CGAGCTCGACCTTGCCTTAGCCCCGCCGTGCCTAAGCCCTAGCACGGCTG
GCGAGCTTATCCCCTCCGCCTCGCCTATAAAAGACCTCCCAGCCCCCACG
AGCTCGTCCTCCCCTCTCTGCCTCTTCTACTCCCTAAAAAACATTTCGTC
GAACATCTTGCGTGTGTGCTGCACCTTCTTCTCCGCTCCACCACCGCAGT
CGATCTTCGTCGTCGCGCCGTCTCTCGGTAATTCCTCGCTCCTGTGACTT
CTTACAGTCCCCTAGTATTTAGTTTCCCCGTCAATTTCATCAATTAGGGC
CATAACCATGCCAAGCCCGAGCTCTGAAGCTCTGCTCATGGAGCTCGCCG
TGGGTAGATCACCTCGAGCGCTCCCCTTCCCACCTAGATAGCAAAACGGA
ATCCCCATACCCTGTAGATGCTCCCAAGCCCATCAATTCGGTCAGAAATT
ATAGCTATCGCCCTAGCCCCATGTTGCCCGAGCTCGGCCATGGCGTGGCC
GAGTTTAGCCGCCTGTCCGCACGCCGCCATGTGCCGTGGCCGCCTACAGG
TGGTCGCTGGAGTTCCTCCGCGCCTCCTCTGGTCGCCGCCGGGATGCCCT
CGCCCGGGCTGAGCCGCACGCGCCGCGCCTCTTGCTCCGCTCGATGGCCG
GCGCGAGGAAGAAGACGACGGGAAAAGAAAGAACGAGAGAGAGAGGCCGG
GCCCACCTGTGCAATTTTGCATTGAAAAATAATTCGGTAGAAAAAGGAAT
AAACTCGGGGTCCCACTTGTCAGTCGGTACAAGACTGTGGATATGTCTTG
GATTAAAAATAAATCATTTATGAACAGTAGCTTTTTACAATTTCTCGGAT
TAATTCAAATTTGAATCTTTACACTAGCATAACTTATTCATTTTAGCTCC
GATTTGAGTGAAACTTGAACCTAAATTCATATAAATTCATAAGCTTTCCA
ATGGTATATAATTCACTATTTGATAAAATATATTTATAATTATTAAATAA
TTAATACCAAGATAATGCACAATAGTCAACTTAAAAATGTGCTAACAAAT
AAAATCAGTATTTTGCAGTAAAGTAGATGTCAAATAATTGTCTCTAACAT
GCTTTATCACTGTAGAACCCGTGTAAACTAATTAGAAGCATTGTTTCAAA
TTAATTAAAGCATAGGAAATGCTAGTGGCATTTATTAATATATGTCCATA
TATAATTATACACATGACGTCCAAAGTATATAAATAATGTTTAGCCTCAT
ATTTTGTGACTAAAATATGAACACACATAGAAGAGTCTTTGACTTGTTTA
TGAGAGATAATAACAGAGCTAGTGTGACTAAAATCACCCACACGAAATTA
ATTAACGACATTTCCTATATAGTACTATATGTTTAGGTGGGAAATCGACC
CTTAAGTTGTATAGACAGTAACTCACTCATAAATCCACTTAAAATCACAT
GTACTATATAGCCTATAGTAAATAGCAACTATTCAGTAAATAATTCAATA
TTAAGATATTGTGCACACACATATACTGTACAACCCATTATAGCTATACG
GTGTAGTATTAAATTGCTTGATTGCATGTATTAAAATTAAAGAGATTATA
TGATGAACATGTATGGTGGATAAATACTAATCATAGAACTTGACCTAATA
TAATCTAAGTTCAATTGTAAATTAGAATTATTCATTGTAAAATTATGTGA
TGGGATAATCTGTAACTATAATATTATTAGCCTCACAAGTGTAACATATA
GAGCATAGAAAATTATTAACCTTTCATAATTTATTGTGACAAATAAATAT
GTTCATAATAATACAAATGATTCACAGTAATTATTTAACCGATCCAAAGT
CCATCCTACAACAGAACCTTAGTATATGACTAGGGATGGCAATTAGGCGC
GACGGGCACGGGTAGTGCCTACCCATACCCATGCCCGTGAGATTATTTGT
GCCCGTGGGTATACCTATTACTACATGATGGGTAAGGATGGTTGCCCATG
CCCATTGCCCGCGGGCGCCTTATGCCCGCGGGCGTGCCCATTTACCCGCC
ACAACAAAAGCAGTGGAACAAAAAGTCTACAAGCTACTAAGTTCGAATCG
AACTTAAAACATCAAATATTCTCCGCCTCGGTGTCGTGTCTCTCCTCTGG
CGGCGATAGAGTAAGAGGAGAGAAATAATAAGGGAAATAAAAGGGAAACC
GTAGAAAACAAAGAACGTGGCTTATGTATTCTAGTGGATTTTGCTCCTAG
CCTACATGTAAGTTAGATTTTGCGGGTAAACGAGCAAAGCGGGCATGGGT
AGTGATTACCCATACCCATGCCCATTTACCCATCGGGCATAGCTTTTGAA
CCAATAAGATACCCATGGGTATAAAATGGAGAACAAACCCAACCCTAATA
GGGTTTTTACCCGCGGGTAAACGGGCAAACGGGCACAATTGCCATCCCTA
TATATGACCACTTTATTTACATAAATGCATGTGTAGCCATAATCCTTCCA
TAGTCATTAGCAAACACGAATAGTATGAGCAACCCTAGGTTCGACCTCAA
CAAATATATTTTGTTTGTGCAAATTTGGTTGTTGCTTGAATATTGGTTTT
TTTCGCGTATTATAGACTTTGTATATCGGTTAGTCGTGAGGCAACGTCTG
CAACTTCCAGGAGGTGAAGGTTGGTCAAGATTATATCAAGAATAAGGACT
ATCCTGAGCAGGCAAGTTGTCACGCCCAGAAATTCACGAACCAGAATTTC
TAAGCTGAATGTGCATTAAATCCCTGTCCACGACCAGCCAGGGTACACAA
ACGACAATTGTTGACATACAGATCCACGTCTTACAAAAATATAAAAGTTT
ACAAATGCAGCGGAAAAGATAAAACGAACTAAACTCGGAAGCTTGACTTC
AGCAACGGGGCGACTCCATTCCACAGGCAATCCTTGACGGCAGCGACGAA
ACCAACCTCTCTGAGACGGCTCCAACTAGAAAGATCTTCAGCTCTGGTGT
GGGGCAAAGAGAGCAAGACTGAGTACTACCCACTGTACTCAGCAAGTCAT
ACCGGAAGAGGAGGTATGATGCAGGATATAACCAAAGGAGGCTAGGGGTT
CTTTTGCACAAAGCCAGCATTTAAAAGCAGTAGTTGAAAGCAGTAAAACA
GCCGTAGTAATTAATCAATATTAACCAATCACTGTCCAACGCTACACCAC
GTTGCAACAGGCCCAACCAACCATCTGAACTACACCAGTTCATTAAGCTA
AACTAAGGGTGAGACTAATCACGGTGAATCTGGTTGATCGCCCATAACCG
CGGGCACGGCTATTCGAATAGTTTTACTCTGGCCAGAGGTGTACAACTGT
ACCCACAAGACACGATTCCACACATGTCGCCATGCCCCGAAGTATCACCA
TGATATTGCAAAGGGGGAAATCGTGACAAGACCCTCCACATAACCCTCCC
CTAACCATCCACACCACGCTAAGGTTTCACCCCCACCCCTCAAAAGGCAG
TGGGCGGTCCCCTCTTGCGCCGCGGTGAATCCGGCAGCTGGACAACCGGA
CACCCCGGCCGACCCAACTCCATCACGCCCACCCTCGCCACCGGTGCCTA
GGAAAGGGTCAAGCTATAGTTCAGATCAAGCAGTTACCCACTCCTGCTTG
TGGTAAGCATGGTAAGTCTCCCAGGGTTTCCCGTGAACCGGTCCTTAACT
GCCATGGGTGCGACCAGCAAAACCATGCACCCACAACCCACCATTCAGTG
TATTTTAATTAACTAACACCATTGCGGTGGCACCAATCCAAAACTATGCT
CATAGCCAAAGTCTATGTAATAATGTGATCCCCATTTGTGTACTAGTTGA
GCTAAGCATGGCTAAGCATTTCCTAAACCAACATCTAATCATTTTGATAC
CCAAGTTATCAATGGCATATGGTAAACAATAAATGGCTGAGTAATAGGAC
CCATCCCACATGACATTGTAAAAGAATGCAACATTTAATAGAAATGCAGG
GTGTTTGTAAATTGGGTACAATATGATCAAATGTAAAGCATGACTTGCCT
TGCACTCGAACTGATGAGACCTCAGCAACGTCTTCAAGAAACCGCGGATC
GACGAAACGGCCGAAACCTACGTGACAAACAAAGCACACAAGCAAAACAT
GCTATAAGACTACTGAAACAGGAAACAAAACCATTTTTAATGGATTCTTT
GCATTTTTCTTGATTTACTGAGACTTGAATGAACTTAAACGGAGCTTGGA
TGAATTACTTATGAATTTTAGAAGTTAAACTATGTTTTTACTAATAAAGA
AAAGTCCTTAATTAATTATTGCGCAATAATACCCAGGGCTAACATCATCC
GGGGGGGCGGCTGCGTCGATAGGTGGGCCCCGCTTGTCAGCGCACAAGGG
GAGGGAGAGGGGGCTCGGGCAAGTGGGCCCCACTAGCAGCGCACAAGGTG
GCCGGTCTACCGTGGACCGGGACCACGCGGGTGGTCCACCGCCGGTCCAC
GGGACCGACGGTCTGGATCGGCCTCAAAGGCGATCGGACGGCGCGGGGAA
GGCGGCTAGGCACGGCTCGGCTCGGCTTCAAAGCCGACCGGCCGGCCATC
GCAACCGGCGGCGACGCGCACGGTCGCCGGCGACGGCAATCGGCGGCGCG
GGAAGCGACGGCGGACGGGGTACAGGACGGCGGCGTCGACCGAAGGCGAC
GGCAAGCGCGTGGAGAGAGGCGGCGCAAACGAGAGAAAGAGAGGAAGAGG
GAGGGGGGATCCTCACCGGCGAGTATGGCGGCCGGAGCGGAGGATGAAGG
TGGCGGCGACGACCCGGCGATGAGGAGGGGCGGATGGGCGGCGGCGGCAC
CTACGGAGGGAGTTGAGAAGGATTAGGAGTAGAGAGAGTGACCACGACGA
CCACCATTGTTGGCCGGAGACGAAGGAGAATGGATAGCTCACCGGCGTGC
GAGGAGAACCGGGCTCCGGTGGGGTTTAGCGGAAACCGAGCGGCGGCCGA
GGTGGCTCACGCGGCGGCAATGCTAATGGCGGTGGCAGCTTGGCGCGGCG
GCGGCTCTAGTGGCTGCGGCGCGCGACCGGAGGTGGCGGCAAACGGCGGC
GCTAGTGGCGAGCGGCGCGGCGGCGGTAGGAGGCACGGGAGAGCGCGGCG
AAAAGGGGAAAAGAGAGAGGGGGATGCGGGGAAGCTTTATAGGGGCTCGA
GAGGGGTGGACATGGCCGGGAAACCTCCCGATTTTGCCGGCGACGTGGGG
GAGAGAGAGAGAGTGGGGGGGGAATTCAAATCGAATCCTGCCCATTTGCG
GGCGCGCGCGCGGGCGGGAATGGCGGGGAGGGCGGCGATGTGGGGACGTG
GAGTGGGGGCGCGGCGTGGAGCGGAGAAGGTGGCGGCACGGACGGTTTCG
GGGCGGTTGCCGTCGTGGGGCTGGCGGCTGGAGGAAGGGGACAACCTGAC
AGGTGGGCCCCACCTGTCAGCGTCCCGGAGAGAGGGGAAAGGGGAACGGG
CTAGCCCAAAGGAAGGAGGCCGAGCGCGGGAGGTAGTGGGCCGACGGCCC
AATAGAGAAAAAGAAGGAAAAGAAAAAGAAAAAGAAGAAAGGATTTTTCC
TGGGATTTAAAATTGCACTTTGGTGATTTTTAATTGGTTAAAATTATTTC
GAAGGCTCTGAAAATTTCACTAAAAATCTTGTTAATACATTGGAGCATGG
GGAACTCAAGAAAAATTCCACCATGCTATTTCCGATTATTAATTGCATTC
ATTAATTAGGGATTTAGCTCTAGGTTAATTAAGATAATTTCTTTGGGCAA
TTTATTTAACCAATTTTTAAAGCAAGAAAAGGGGGGGGGAAACTTCAGGG
TGTGACACAAGTCATCACTATTCCTTGAACATGTTGAACCCAATTGCGAA
ATTGTTTTGCTTTCAAATAAAATTGCATGCAATGATGAACATCCTACTTG
TGATTATGCCATGCCTATATTATTGTTTACCCGTTATTCCTTCGTAACCA
TGTTTACGTATGAGTCCCTAGTCAACTAAGACAATTGCTTAGAAATGCTA
TTCCAGAATCATGCATACTCATATTTATCAAAATGCTTTATGCTTGGGAA
ATTACCTTTGGGAAGGTAATTGAGATGTGGCATGTGGAGACATGAGCGCC
ACATTGCCATGATATTGATGACATGATTTGTGAAAGGAGAAATAAAACTA
AACAACTGTTTTCGACTGGGGCGGACGGAGGATTTGGGTGGTATCTAGAA
AAGGCTAGTACCGTCCCCGGTCAATTAAGGACTGAGCCAGGAAGTTAAGC
ATGAAATGACCCCCGTACAACCGTACTTCTCGAATGGGTATAGACCTAGC
GGATTAGATAGCCGAGCGGAGGCAGTATCCATGCAAAGTGGTTTCTCATT
GAGTGGGGCAGCCATTGAGGTAGGGCCGCGAGGCGAGCCCTACATCGGTG
TCGCCATTGGTAGGACTGCCATGAGAGTGTGTGAGAGAACTTATTGTGTG
TGTGAGACTTCTTCCCCCGGGAGCGCCAGAACTCCTCACACTGCTAGAAA
CATGGACGCCTAGAGTGTATGAGGATGTAAAGTTCATAGAGCGGGTACTG
CCAATGCGAGGTTATCGAAAGGCTTTGCCGTGGCGCGTCTCGTGTTGGGA
CGAGGCTCATGTGTTGGGCAGTCGCGGAGTGCGGGTAAAGTGTACATTCG
CTGCAGTGTGAGTAAACCAAATCTATTCGAATAGCCGTGCTCGCAGTTAT
TGAGCATCGGGACGTGTATTACACTTGGCTAGACTCTAAATTCTTGTGTG
GGATGGGATATTGCATGATGATTTTTATGCTGTTGGAGCCACTTCCTGAG
AGGAGGGAAGGTGGACGTCCTCAGAAAACCATGACGACTTAATGGCGGGA
AGCTATCCTTGGGATCACAATGGATGGTGGACAGAACCGTCGTTGTTTAA
TGAGAACATTGGTATTAAAACTTGATCAGTCTATGCTAGGTCTTAGGCTT
GTGAAAATATTTGCAAAACGCAGCTTTACACAAAAGAACCTGAAGCCATT
CCTTGAATACCCTCTATCGTATGCATTGCTGTTGTGGTGGCTTGCTGAGT
ACGGTTGGTACTCACCCTTGCTATTTATATATCTTTTAGGAGAGTGTTGA
AGAGAAGCCCTTGTTATTACGCTTGCGTACCTGACAAGATGATCGGAGTG
CGGTCTTGTTCTAGGTCTCGTTCCCCAGTCGACTGCCTGTGACATGTTAA
CCGGGCCCTTATATTATTTTGTCTTCCGCTGTTGTTCTATGGTAGTTGTT
GGCCTACCTGGCTCTAATGTAAGTATTTAACTCTTTTAGCCTGAATTCAT
TCGTGATATGTTGTGATTCAACTATGTATGTGTGTACCAACTACTGATCT
AGGGATTGGTACGGATAAACACAGAAGATTTCCGATTTCCAAAATCGAGG
GTCTACAATGTAACTTCATCGGCTAACCCTGTTAGCTTGAATACCAAGAA
CCAGTTTGCTTTCAAGACTAGAAGCATCGGAGGTTGGACTGGTTTCATTA
CTATAAATATGGGAACTGGCCCTGTCACTCCAAAGGAACATGTAGCTTTT
CTGATGATGTGGTTGGAGAAATTTCTGTTATGTGGTCCAAGTTGTGGCCC
AACCACTAACTGGCAACACATAGCCGAATCCCTAGTGAACAAAATGCAAT
TCCCTTTGGGCAAGTATCTTCTAGGCTATCTTTATTAGATGCTGAGCTCT
GCATCGGCTAAAATTGCAGTCAACTCTGCAATCGGCACTGGTGGCCCTTG
GTGGCTTCTTCAAATATGGCTCAATCTTCACACCATCAAAGTTGCTAAAA
GGCTTGCCTTGTCTGAAGCCGATTTCCCTTCAATCGAGCCAACCAAGGAT
GATGAAGGAAATGAGATCACAACTAGACGATGCATGTCTTTTGGATAGGC
AGCATCCACATATCCTGGATCAGAATTGTTAGCCGATCTCTTCATGAATT
GGTTTGGCAACTTTTATGAAGGATTCTCAAAGGATTCTAGAAGCTGGTTT
GCTTATGCATACTTTGCAGATTTCGAACTCCCAGCTGATTTCAGATTTGA
TGAAATAAACTCTGAAAAATTTGAGAAATCGAGGGAAGTTTTTATAGCAG
CTATCTCTCCATGCATACTTCCTGTCGGCATCCACCAAGGCAGAAACATT
CAGATCTCATATGAGTTTTATTACCCTATGAGTGCTGCCAGACAAATGGG
AATGGGTCAACTGCCTATCGGCTTGTTCTTTTCAGATAAAATCCAAACTA
GAGGAGAGATCACATCGGCTCTGATGATGGACCGAATGCTAAGTATACAA
GGACCTCCTCTTGACAGTATGGAGAACATAGAGCTGGCCATGTTACGAAG
TTCTACTTTTGACCGATGGTGGACAGAATGGAAGAAACACCTTTTCCACC
AATCGGCTTCCATGTATTTAACAGACATATTTCCAGACATGGTCCCACAG
GTAAATATGCTCTACTTTTTGTCAATTCCTCAAATGATAGCCGATTTTTC
TTAACAAAATATCTTAACTCTTTTTTCTCTCTGTCTGCAGACTATAGAAT
CTTCTCCTCCCCATATCAGTCAGAGTGGAGAAACCATTAAATATGCCACA
GGGATCTTGCCAAACTGTGGTGGATTAGCTCCTTCGACAATCGGCTATAA
TGCCCCCAAAACATCAACACTACTTCACGGGCAGACTCGTGAGCCGATTC
CTTCTGAAGTGAGGAAAAGAAAAGGAACCAAACCATCGGCTGCTGTTCCA
TCGGCTACAAAGAAAAAAGCCCTAAAGAAACAAAAGGTTGCAGCAGCCGA
TTACCTGCCAAATATAGACCCAGAGGTGGAAAGATTTCTGGATGAAGAAG
AAATTGAAGAAGCTATCGATGAAGCAGCTGCCGATCGAAGTGAAGCCATA
GAGAAAACACCAGCAGCTAACATCCCTGCACCTCAGAAAACTCCACCTAC
TCTAATTCGCCAGACTTATCAGCCTCGGGTATATACTTGCAATCTTAATC
TATTTATAGTTCTTCCTACCGATTTTGACTAAATTCTTTCCCTTATAGAA
GAAGAAATTGGCTGCCAAAAAGAAACCAGCACCACCTCCATCGGTAATCT
ATCCTTTCAAACTCTTCTTAAATTTTCAATCAACCGATTTAACTCAATTT
TTTTCTTTTCAGCTGATTCATTCCCCAACTCCCATCCAACATGAATCGAG
CGAACACACACCATCGGCTAAGGGCAGCCACCATGTCGAAGACCAGCCGG
CTCCTGCTATCCCTGTAAGCACTTGTACTAAAAAGTTCATATCGGCTGTT
CTGAACTTTTCATTAGCTACCAATCTTAACCTTCTCCTTTTCAGGCTCTA
GCCGATATGTTCTCTTTCGACATAAAACAGTTTATGGATGAGGAAGAGGA
AACTTCCAGCAAGGCTCTAGCTCCTCTAGCCGATGACCTAAAAACCACCC
TCAAAGATATTGCACATCGGCTTGAAAGTTCTTTGGATGCTTTGGTAGTC
GACTGTGGACCGATAAGAGCGAGATTTGAAGAAATCCAAAATCAGATCCC
AGACGATGTAGCTGAAGTCATCTCTCCAGCAGTCTTCCTCGGGCAATACC
GATTTAAGCTGGAAAGATCCAGACAAAGGATAGCCGATAGACGGGAGAGA
AAAGAACTTGAAGCCACCATCCAAGCCAATCGACAATCCATTAATGAAGA
AAAAGCCAAACTTGATGGAATGATGTCTGGGCCAAGTTCTATTCAAGTCA
ACATAGATCGGCTGAAGAATCACAAGATTGAGCTACTTGCTGAACTGGAA
GCTTGCTATGCTGAGCTGGCACTAGAGGAGCAAAAGCTTGCCAATCTACC
AAAAGCCATTGAAGAACAGACATCGAAGTTGAAATCCTCTATCAAGCATC
TGGCGGAAATGAACAAATCCATGAAGGCGATCCCTGGTATAGATGCAGCC
GATGCCCAAGCCATAGAAGAAGTAGAGCAAAATAGGCAAAGGGCGATATC
GGCTATCCACAAACTTGTATCGGCTGAATAAACAATTCTGCTGTAATCTG
TAAATATAATTTTGTTTTTGAAGTCCACATATTTGGTAATGTATATGTCC
CCTTAATTTTGTAATGTATAACAAATATTGACAAAATAACATACAGTCAA
CAAATATCAGCACAACACAACTGATTGTGATAAGATAAACAGTCTAAGGG
CGATATAACTCATATCGGCTATCGAAAGACGATGTCAACACATCGGCTAA
CATGCATCGGCATAACATAACCGAATCATGAATTGATCCAAACACATGGA
TAGTATTTTTTCAAATATTTCCCATTGAGAGCTCTTCCAAAAACTTCTCC
ATCAAGCACTTGCAACATATAAGCTTCCTTAGAAATAGACTTATAGATCC
TAAAAGGTCCTTCCCAATTTGGTGACCATCTGCCGAATTTATTATCATAA
GTCCCAATTGGCAGGATCAATTTCCACACGAATTCACCTTCCTCAAAGGA
CTTAGATACAACTTTCTTATTATAACGGCGTGCAATCCTCTCCTTATCTC
TTGTCACTTTTTCCAGCTCACAATCTAGATTGAACCAACTCCTCCGATTC
ATCTATCATAAGATTATGATAATCATCGGCTATCAACTCATCCTGTAAAT
AAATCCTTCTTGAGCTAATGACCTGTTCCCATGGTAAAACTGCTTCATGT
CCATAAACCAGCTTATAAGGAGGCACTTGAATCGATCCATGACAAGCCAT
CCGATAAGACCACAATGCCTCAGCCAATCAGCTATGCCATTGCTTTGGAA
AATCGACAATCTTAAATCAAGTGATTGGGATAGATCGGTCGCCATGCCGA
GACAGTATAAATCACTTAAACCGAAATATATATTAACAAGAAGATTATAA
GCGTTCACAGCATAGCTGATCAGATAGATCTAGCATGTATCGGCTAATAC
TCTGATACCACTCTATATTAAGATATTAAAACAAGCAAAATATATCAAAC
AAGAAGCTTAATATACCTAAATGCAATAAGATCTCAACATAAAGGGCAGA
TTTAACATATCAATTAAGCATATAAGATAAAAAGTAGTTAAATCAGGTAA
GATCGGCTGAAACTCCGATACTACCCTAATCGGCAACCAAGCAAGCTAGA
GATTGAAGTTCTAATCATGACTAATGAGATCAAACTTAACTAATACAGCC
ATAAGTATGAAAACAAACACAATATCTAGACAATCAAGCCATTGGATGTT
TCATAAGGTGGTGGATATCCTATATAATCTAAGTCAATGTTGGTATTTAA
CCTGATCGGCTGCCTTCCAATAATATATGTTAGCTGATTGAAGGTTAAAT
AACAATATTGCCGGAGATTATATAGCATATATGATAACTTGACAACTTAC
ATAAACAAGATTAGAGTGTCATAAAGATGGAAGCACTAATCCCGAGAACT
TAAGCCGCCATAACAAGTCGTACCTCTAGTTGAAGATCGAATTGATGCAG
CTCAACCTGAAAGCAAGAACTCGTCGAAAGTACACAAAAGTAAATTGGTG
GCGATGCGCCGAGATTGTATTGAACGTTCATCCTCTGATTACATGGGTTC
GAATCATATTTATACCCAAGATACAAAATATGTCCTTGTCGAACACGACT
CTTATCTCTAACAAATTCTAAGATACTATAAGTCTTTACGACAGACTTTT
GCCCAAACTTATCTCTAAGGAAATTACATAAATTATCCTAATTAATAGAT
ACAATTGCCTTTCCAGGGTTCAATCCATGCGTGGCAATCCATATGAAGCA
CATCTACTCAACCCGACAACGCGTACCGAGTCGCATTGTCGGAATCGGCT
TAATCGGCTAACCTTGTCCGACTCAAACTCTGCCGATCCTGTCCGTAGCC
GATTCGGACTCCAGCCGATTCTTCATCTATATCTTGGATTCCACTTCAGT
TTTATCTTCATCTCCGATACTTGAATTACCAAATTTGGTTGTTAACACAT
GCCCCCCAAGTCCGGAATATTTGGTAATGTTTTGGATTTGCCGTACCTGT
TCCTCCAAGAATATCGCTCATTGCTGTTTTTTCCGACCGTTACCACAGCG
CTTTAAATACTAACCATCACACTCGAGAAATTTTCACGCCGTTACTTCCG
TTTTCACCGCTTAAGCAAACTTTGTCTTCTTTCTCTCCGACGATCTCCTT
GGCGAAGAAAAGTCGATCTCCACAGCGATTCCAGCTCCGGCAAACTTCCG
CCCACAACGATGTCGTCCTCCGCTGGTCCGTCCGCCGCGCCATCGGCTGA
GTACGTTGCGGTATGTTCCCATCGGCTAGATCCCCATTTCATGCTACAGA
TTGATTTCTCTTGATCTCAATCTTGTTTTCTTCTACTCTATTCTTTTTGC
ATCTGTAGCATCTTTCCAATTTGGTTGCGATTCCCAGTCTATCCCATGAG
CATCAATATTTCCTTGGTCTGATTGGCAATTCTGACCCCACTGAGTTCAT
TAGCGCCGAAACCAATAGGATACCCTTTAGATTGGCCAACCCAAATCTAG
GTTATTGGAAAAATACTTTCAAGTCTTGGCCTTCCCTTGAGAAAATCTGG
CCCGCCTAGTACAAACGCGTGTCGGCTAGCAAACAAGTTCACTGGGACGA
ACTCGGAATCGGCCAAGCACTAGCTCTCACAATAGCAAATTCGGCTAAGG
ATGAACCTCTAATGGCCTCTGCAGCTTATTTCTGGTCCAACACCCTTAAT
GCCTTCATGTTCAACCAAGGGCTAATGACTCTTACCTTGTTAGATATTAT
CATGTTCACCGGCTTGGATGTGACTTCATCGGCTAACCCCATGAGCTTGA
ACTCCAAGAACCAATTCGACTTCAAGACCAAGAGCATAGGTGGTTGGTCA
GGCTATATTGCTGCAAACATGGGCAAAGGATCTGTTACATCCCGAGAGCA
CACAACCTTTCTGCTAATGTGGCTTGAGAAATTTCTATTCTGTGGATCGA
GTTGTGGCCCCACTACCAACTGGCAGTTCTTAGCTGAAAGCCTTGAAGCG
AAGAAACAAATCCCTTTAGGCAAAATTCTCCTCGGCTATCTGTATCAGAT
GTTGAATAATGCATCGGCTAGAATAGACACAGGCTCAACAATAGCTGCAG
GTGGACCCTGGTGGGTACTGCAAACATGGCTTAACTTAGTCGCCATGAAA
GCTGTGAATCGGCCAGCTCTATCAGAATCTATGTTCGCAAGACTAGAGCC
GATCACCAATGAAGATGGGGAAGAATTAACCCACCATAGATGCATGTCTT
ATGGAGAAGCTGTATCAACGCCAGCCGATTCTGGAGCAAAGCTATCGGCT
GAACTGCTCAAGGATTGGTTCTGTAGCTTCTACGATGGCTTCCAAAAAGA
TGCTCGAGTCTGGTTCTCATATGAAAATTCAATGGACTTTGAGCTACCAT
CGGACTTCAGATTTGAAGACATCAATTCTGAGAAGTTTGATAAGTCCAGA
GAAGTCTTTTCTGCTGCTATCAGCCCATGTATTCTTCCAGTTGGCATCCA
TCAAGGGAGAAATATACAAGTGTCTTACGAGTTCTACCATCCAATGAGCT
CAGCCAGGCAGTTCGGGATGGGACAGTTCCCAATTGGCTTGTATTTTGCC
GATAAGATCCAGTGTAGAGGAGAAATCTCATCAATATTGATGATGGATCG
GCTGCTCAACATCCCAGGACCTCCCTTGGGCAGAATTGAAAACATAGAAC
AAGCAAGGTTCAGGAGCAGGGACTACGATAGGTGGTGGGGTGAATGGAAG
CTAAACTTGTCCCATCAATCGGCTTCTATGTACATGACGGATCTATTCCC
GGATGTCATCCCTCTGGTAAATCTATTTTTTATCAATTCTGATAGAATAA
CTGCTAGCCGATTTGTATCTTGACTAATCTCTTCTTCCATTTTGCAGACA
ACAGAATCTTCTCCTCCTCGCAAGAGCAATAGCGGCAAGGACATAGAATA
TGCTCCGGTCCTCATCCCTAATGGAGGTCGATTAGCTCCCCCTGTCATCA
GTTACCATGCCCCCAGGACCGCAAGTCTATTCCAAGGGCAGCTGAGAATG
CCAGCCAATACCGGCAGGAAGAGGAAAACCAAGGCATCAGTTATTGATCC
ATCGGCTCTGACTTCAAAGAAAAAGGCCAAGAAGCAGAAGCCCAAGCCAG
TCGATGATCTGCCTGCTTTAGATCAATCCATAGAAGAAGCCCTGGATGAA
GAAGAGATCGAGGAAGATGTCGACCAAGCAACAGCCAAACTGAGTGACTT
AGGAGAAAGAACACCATCGGCTTCACCTAAATAAACTCCTCCAACCCCTG
TTGCTCCAGCTCACTTTTCAAGGGTAAATAACTCATTTAACTCTCCTTTG
GAAAAGTTTGTATAGCCGATTACTCATTAATCTTGTATTTGCAGAAAAAG
AAGACTGCTGTGAAAAAGAAATCGGTACCAGCACCATCCAAACGAGTTCC
ATCAAGAAAGTTTCTTCTGTAAAATCTGTTAAATTTGGTCATAACCGATG
TTAATTAACACTTATCTCTTTCAGCCTTCTCCTCCTTCACCTCCTGTACA
GCCAATGCCAAGTGATCTACTCCGTCAGCTGCAGGCAGCCACAACGTTGA
AGAAGAAGAACAACCAGCTGCTCCTGCCATCCCTGTAAGTTTTATCTTTA
[truncated: 859,126 more chars]
